# Supplementary material for: Interplay between de novo and salvage pathways of GDP-fucose synthesis
Source: PLoS One. 2024 Oct 24;19(10):e0309450. doi: 10.1371/journal.pone.0309450 (PMC11501016; doi:10.1371/journal.pone.0309450)
Supplement: S1 File — (ZIP) [file pone.0309450.s004.zip]

Archive with 180 entries (176 files):
- Supporting Informations_Tables.docx
- Numeric data/
- Numeric data/Points_extracted_from_images_for_analysis.xlsx
- Numeric data/Raw_data.xlsx
- Chromatograms/
- Supporting Informations_raw_images.pdf
- Chromatograms/Fucosylation/
- Chromatograms/Fucosylation/FCSKKO_12_1.RAX
- Chromatograms/Fucosylation/FCSKKO_12_1_FUC.RAX
- Chromatograms/Fucosylation/FCSKKO_12_2.RAX
- Chromatograms/Fucosylation/FCSKKO_12_2_FUC.RAX
- Chromatograms/Fucosylation/FCSKKO_12_3.RAX
- Chromatograms/Fucosylation/FCSKKO_12_3_FUC.RAX
- Chromatograms/Fucosylation/FCSKKO_45_1.RAX
- Chromatograms/Fucosylation/FCSKKO_45_1_FUC.RAX
- Chromatograms/Fucosylation/FCSKKO_45_2.RAX
- Chromatograms/Fucosylation/FCSKKO_45_2_FUC.RAX
- Chromatograms/Fucosylation/FCSKKO_45_3.RAX
- Chromatograms/Fucosylation/FCSKKO_45_3_FUC.RAX
- Chromatograms/Fucosylation/GMDSKO_3_1.RAX
- Chromatograms/Fucosylation/GMDSKO_3_1_0,01FUC.RAX
- Chromatograms/Fucosylation/GMDSKO_3_1_0,05FUC.RAX
- Chromatograms/Fucosylation/GMDSKO_3_1_0,1FUC.RAX
- Chromatograms/Fucosylation/GMDSKO_3_1_1FUC.RAX
- Chromatograms/Fucosylation/GMDSKO_3_1_FUC.RAX
- Chromatograms/Fucosylation/GMDSKO_3_2.RAX
- Chromatograms/Fucosylation/GMDSKO_3_2_0,01FUC.RAX
- Chromatograms/Fucosylation/GMDSKO_3_2_0,05FUC.RAX
- Chromatograms/Fucosylation/GMDSKO_3_2_0,1FUC.RAX
- Chromatograms/Fucosylation/GMDSKO_3_2_1FUC.RAX
- Chromatograms/Fucosylation/GMDSKO_3_2_FUC.RAX
- Chromatograms/Fucosylation/GMDSKO_3_3.RAX
- Chromatograms/Fucosylation/GMDSKO_3_3_0,01FUC.RAX
- Chromatograms/Fucosylation/GMDSKO_3_3_0,05FUC.RAX
- Chromatograms/Fucosylation/GMDSKO_3_3_0,1FUC.RAX
- Chromatograms/Fucosylation/GMDSKO_3_3_1FUC.RAX
- Chromatograms/Fucosylation/GMDSKO_3_3_FUC.RAX
- Chromatograms/Fucosylation/GMDSKO_4_1.RAX
- Chromatograms/Fucosylation/GMDSKO_4_1_0,01FUC.RAX
- Chromatograms/Fucosylation/GMDSKO_4_1_0,05FUC.RAX
- Chromatograms/Fucosylation/GMDSKO_4_1_0,1FUC.RAX
- Chromatograms/Fucosylation/GMDSKO_4_1_1FUC.RAX
- Chromatograms/Fucosylation/GMDSKO_4_1_FUC.RAX
- Chromatograms/Fucosylation/GMDSKO_4_2.RAX
- Chromatograms/Fucosylation/GMDSKO_4_2_0,01FUC.RAX
- Chromatograms/Fucosylation/GMDSKO_4_2_0,05FUC.RAX
- Chromatograms/Fucosylation/GMDSKO_4_2_0,1FUC.RAX
- Chromatograms/Fucosylation/GMDSKO_4_2_1FUC.RAX
- Chromatograms/Fucosylation/GMDSKO_4_2_FUC.RAX
- Chromatograms/Fucosylation/GMDSKO_4_3.RAX
- Chromatograms/Fucosylation/GMDSKO_4_3_0,01FUC.RAX
- Chromatograms/Fucosylation/GMDSKO_4_3_0,05FUC.RAX
- Chromatograms/Fucosylation/GMDSKO_4_3_0,1FUC.RAX
- Chromatograms/Fucosylation/GMDSKO_4_3_1FUC.RAX
- Chromatograms/Fucosylation/GMDSKO_4_3_FUC.RAX
- Chromatograms/Fucosylation/GMDSKO_cmycFPGT_1.RAX
- Chromatograms/Fucosylation/GMDSKO_cmycFPGT_2.RAX
- Chromatograms/Fucosylation/GMDSKO_cmycFPGT_3.RAX
- Chromatograms/Fucosylation/GMDSKO_HAFCSK_1.RAX
- Chromatograms/Fucosylation/GMDSKO_HAFCSK_2.RAX
- Chromatograms/Fucosylation/GMDSKO_HAFCSK_3.RAX
- Chromatograms/Fucosylation/TSTA3KO_10_1.RAX
- Chromatograms/Fucosylation/TSTA3KO_10_1_0,01FUC.RAX
- Chromatograms/Fucosylation/TSTA3KO_10_1_0,05FUC.RAX
- Chromatograms/Fucosylation/TSTA3KO_10_1_0,1FUC.RAX
- Chromatograms/Fucosylation/TSTA3KO_10_1_1FUC.RAX
- Chromatograms/Fucosylation/TSTA3KO_10_1_FUC.RAX
- Chromatograms/Fucosylation/TSTA3KO_10_2.RAX
- Chromatograms/Fucosylation/TSTA3KO_10_2_0,01FUC.RAX
- Chromatograms/Fucosylation/TSTA3KO_10_2_0,05FUC.RAX
- Chromatograms/Fucosylation/TSTA3KO_10_2_0,1FUC.RAX
- Chromatograms/Fucosylation/TSTA3KO_10_2_1FUC.RAX
- Chromatograms/Fucosylation/TSTA3KO_10_2_FUC.RAX
- Chromatograms/Fucosylation/TSTA3KO_10_3.RAX
- Chromatograms/Fucosylation/TSTA3KO_10_3_0,01FUC.RAX
- Chromatograms/Fucosylation/TSTA3KO_10_3_0,05FUC.RAX
- Chromatograms/Fucosylation/TSTA3KO_10_3_0,1FUC.RAX
- Chromatograms/Fucosylation/TSTA3KO_10_3_1FUC.RAX
- Chromatograms/Fucosylation/TSTA3KO_10_3_FUC.RAX
- Chromatograms/Fucosylation/TSTA3KO_42_1.RAX
- Chromatograms/Fucosylation/TSTA3KO_42_1_0,01FUC.RAX
- Chromatograms/Fucosylation/TSTA3KO_42_1_0,05FUC.RAX
- Chromatograms/Fucosylation/TSTA3KO_42_1_0,1FUC.RAX
- Chromatograms/Fucosylation/TSTA3KO_42_1_1FUC.RAX
- Chromatograms/Fucosylation/TSTA3KO_42_1_FUC.RAX
- Chromatograms/Fucosylation/TSTA3KO_42_2.RAX
- Chromatograms/Fucosylation/TSTA3KO_42_2_0,01FUC.RAX
- Chromatograms/Fucosylation/TSTA3KO_42_2_0,05FUC.RAX
- Chromatograms/Fucosylation/TSTA3KO_42_2_0,1FUC.RAX
- Chromatograms/Fucosylation/TSTA3KO_42_2_1FUC.RAX
- Chromatograms/Fucosylation/TSTA3KO_42_2_FUC.RAX
- Chromatograms/Fucosylation/TSTA3KO_42_3.RAX
- Chromatograms/Fucosylation/TSTA3KO_42_3_0,01FUC.RAX
- Chromatograms/Fucosylation/TSTA3KO_42_3_0,05FUC.RAX
- Chromatograms/Fucosylation/TSTA3KO_42_3_0,1FUC.RAX
- Chromatograms/Fucosylation/TSTA3KO_42_3_1FUC.RAX
- Chromatograms/Fucosylation/TSTA3KO_42_3_FUC.RAX
- Chromatograms/Fucosylation/TSTA3KO_cmycFPGT_1.RAX
- Chromatograms/Fucosylation/TSTA3KO_cmycFPGT_2.RAX
- Chromatograms/Fucosylation/TSTA3KO_cmycFPGT_3.RAX
- Chromatograms/Fucosylation/TSTA3KO_HAFCSK_1.RAX
- Chromatograms/Fucosylation/TSTA3KO_HAFCSK_2.RAX
- Chromatograms/Fucosylation/TSTA3KO_HAFCSK_3.RAX
- Chromatograms/Fucosylation/WT_1.RAX
- Chromatograms/Fucosylation/WT_1_FUC.RAX
- Chromatograms/Fucosylation/WT_2.RAX
- Chromatograms/Fucosylation/WT_2_FUC.RAX
- Chromatograms/Fucosylation/WT_3.RAX
- Chromatograms/Fucosylation/WT_3_FUC.RAX
- Chromatograms/Metabolites/
- Chromatograms/Metabolites/FCSKKO_12_1.txt
- Chromatograms/Metabolites/FCSKKO_12_1_FUC.txt
- Chromatograms/Metabolites/FCSKKO_12_2.txt
- Chromatograms/Metabolites/FCSKKO_12_2_FUC.txt
- Chromatograms/Metabolites/FCSKKO_12_3.txt
- Chromatograms/Metabolites/FCSKKO_12_3_FUC.txt
- Chromatograms/Metabolites/FCSKKO_45_1.txt
- Chromatograms/Metabolites/FCSKKO_45_1_FUC.txt
- Chromatograms/Metabolites/FCSKKO_45_2.txt
- Chromatograms/Metabolites/FCSKKO_45_2_FUC.txt
- Chromatograms/Metabolites/FCSKKO_45_3.txt
- Chromatograms/Metabolites/FCSKKO_45_3_FUC.txt
- Chromatograms/Metabolites/GMDSKO+cmycFPGT_1.txt
- Chromatograms/Metabolites/GMDSKO+cmycFPGT_2.txt
- Chromatograms/Metabolites/GMDSKO+cmycFPGT_3.txt
- Chromatograms/Metabolites/GMDSKO+HAFCSK_1.txt
- Chromatograms/Metabolites/GMDSKO+HAFCSK_2.txt
- Chromatograms/Metabolites/GMDSKO+HAFCSK_3.txt
- Chromatograms/Metabolites/GMDSKO_3_1.txt
- Chromatograms/Metabolites/GMDSKO_3_1_0.01FUC.txt
- Chromatograms/Metabolites/GMDSKO_3_1_0.05FUC.txt
- Chromatograms/Metabolites/GMDSKO_3_1_0.1FUC.txt
- Chromatograms/Metabolites/GMDSKO_3_1_1FUC.txt
- Chromatograms/Metabolites/GMDSKO_3_1_FUC.txt
- Chromatograms/Metabolites/GMDSKO_3_2.txt
- Chromatograms/Metabolites/GMDSKO_3_2_FUC.txt
- Chromatograms/Metabolites/GMDSKO_3_3.txt
- Chromatograms/Metabolites/GMDSKO_3_3_FUC.txt
- Chromatograms/Metabolites/GMDSKO_4_1.txt
- Chromatograms/Metabolites/GMDSKO_4_1_0.01FUC.txt
- Chromatograms/Metabolites/GMDSKO_4_1_0.05FUC.txt
- Chromatograms/Metabolites/GMDSKO_4_1_0.1FUC.txt
- Chromatograms/Metabolites/GMDSKO_4_1_1FUC.txt
- Chromatograms/Metabolites/GMDSKO_4_1_FUC.txt
- Chromatograms/Metabolites/GMDSKO_4_2.txt
- Chromatograms/Metabolites/GMDSKO_4_2_FUC.txt
- Chromatograms/Metabolites/GMDSKO_4_3.txt
- Chromatograms/Metabolites/GMDSKO_4_3_FUC.txt
- Chromatograms/Metabolites/TSTA3KO+cmycFPGT_1.txt
- Chromatograms/Metabolites/TSTA3KO+cmycFPGT_2.txt
- Chromatograms/Metabolites/TSTA3KO+cmycFPGT_3.txt
- Chromatograms/Metabolites/TSTA3KO+HAFCSK_1.txt
- Chromatograms/Metabolites/TSTA3KO+HAFCSK_2.txt
- Chromatograms/Metabolites/TSTA3KO+HAFCSK_3.txt
- Chromatograms/Metabolites/TSTA3KO_10_1.txt
- Chromatograms/Metabolites/TSTA3KO_10_1_0.01FUC.txt
- Chromatograms/Metabolites/TSTA3KO_10_1_0.05FUC.txt
- Chromatograms/Metabolites/TSTA3KO_10_1_0.1FUC.txt
- Chromatograms/Metabolites/TSTA3KO_10_1_1FUC.txt
- Chromatograms/Metabolites/TSTA3KO_10_1_FUC.txt
- Chromatograms/Metabolites/TSTA3KO_10_2.txt
- Chromatograms/Metabolites/TSTA3KO_10_2_FUC.txt
- Chromatograms/Metabolites/TSTA3KO_10_3.txt
- Chromatograms/Metabolites/TSTA3KO_10_3_FUC.txt
- Chromatograms/Metabolites/TSTA3KO_42_1.txt
- Chromatograms/Metabolites/TSTA3KO_42_1_0.01FUC.txt
- Chromatograms/Metabolites/TSTA3KO_42_1_0.05FUC.txt
- Chromatograms/Metabolites/TSTA3KO_42_1_0.1FUC.txt
- Chromatograms/Metabolites/TSTA3KO_42_1_1FUC.txt
- Chromatograms/Metabolites/TSTA3KO_42_1_FUC.txt
- Chromatograms/Metabolites/TSTA3KO_42_2.txt
- Chromatograms/Metabolites/TSTA3KO_42_2_FUC.txt
- Chromatograms/Metabolites/TSTA3KO_42_3.txt
- Chromatograms/Metabolites/TSTA3KO_42_3_FUC.txt
- Chromatograms/Metabolites/WT_1.txt
- Chromatograms/Metabolites/WT_1_FUC.txt
- Chromatograms/Metabolites/WT_2.txt
- Chromatograms/Metabolites/WT_2_FUC.txt
- Chromatograms/Metabolites/WT_3.txt
- Chromatograms/Metabolites/WT_3_FUC.txt
