# Supplementary material for: Interplay between de novo and salvage pathways of GDP-fucose synthesis
Source: PLoS One. 2024 Oct 24;19(10):e0309450. doi: 10.1371/journal.pone.0309450 (PMC11501016; doi:10.1371/journal.pone.0309450)
Supplement: S1 File — (ZIP) [file pone.0309450.s004.zip › Numeric data/Points_extracted_from_images_for_analysis.xlsx]

## Sheet: 4A
WT	GMDSKO #3	GMDSKO #3 + FUC	GMDSKO #4	GMDSKO #4 + FUC	TSTA3KO #10	TSTA3KO #10 + FUC	TSTA3KO #42	TSTA3KO #42 + FUC			Replicate 1
8955.74	7265.79	6423.96	7877.45	7422.38	5656.6	5563.84	6015.43	7076.67		KONT
13653.8	11104.1	12346.1	9525.85	12076.4	5447.91	8973.17	7882.95	8254.12		BAD
12524.2	10435.7	10910.9	8706.71	10178.6
1129.61	668.435	1435.28	819.142	1897.82
	1.23259	1.39411	1.13688	1.20659	1.58324	1.60963	1.4888	1.26553
13653.8	13686.8	17211.9	10829.8	14571.3	8625.34	14443.5	11736.1	10445.8
1	1.00242	1.2606	0.793171	1.0672	0.631718	1.05784	0.85955	0.765052	normalized to control
Channel	Lane	Band No.	Band Label	Mol. Wt. (KDa)	Relative Front	Adj. Volume (Int)	Volume (Int)	Abs. Quant.	Rel. Quant.	Band %	Lane %	Norm. Factor	Norm. Vol. (Int)		normalized to control
WT	1	1		N/A	0.623077	123249280	154819616	N/A	N/A	100	54.242	1	123249280	Replicate 2	1
GMDSKO #3	2	1		N/A	0.607692	343935424	361984000	N/A	N/A	100	70.9604	0.687169	236341891		1.90731
GMDSKO #3 + FUC	3	1		N/A	0.6	210054656	244712832	N/A	N/A	100	60.122	1.02398	215091516		1.72922
GMDSKO #4	4	1		N/A	0.561538	228060448	374622752	N/A	N/A	100	73.0301	1.23564	281800406		2.13407
GMDSKO #4 + FUC	5	1		N/A	0.561538	206992576	254177056	N/A	N/A	100	46.2128	1.06557	220564551		1.73127
TSTA3KO #10	6	1		N/A	0.54359	134715392	416215520	N/A	N/A	100	26.9981	0.758656	102202648		0.842566
TSTA3KO #10 + FUC	7	1		N/A	0.623077	291638816	330275904	N/A	N/A	100	48.2298	0.729951	212882182		1.50942
TSTA3KO #42	8	1		N/A	0.512821	297676800	547932240	N/A	N/A	100	61.4687	0.968696	288358187		2.38179
TSTA3KO #42 + FUC	9	1		N/A	0.476923	749065040	1716709252	N/A	N/A	100	77.8529	0.601326	450432194		3.50344

## Sheet: 4B
WT	GMDSKO #3	GMDSKO #3 + FUC	GMDSKO #4	GMDSKO #4 + FUC	TSTA3KO #10	TSTA3KO #10 + FUC	TSTA3KO #42	TSTA3KO #42 + FUC			Replicate 1
10508.9	10647.8	11617.1	10245.2	10228.3	11106.5	9798.95	8413.3	7295		kon
16384.4	18565.4	13527	10432	6346	8378.78	7398.59	11872.2	16611.9		bad
	0.98695	0.904603	1.02573	1.02743	0.946189	1.07245	1.24908	1.44056
16384.4	18323.2	12236.6	10700.4	6520.08	7927.91	7934.61	14829.3	23930.5
1	1.11833	0.746843	0.653085	0.397945	0.48387	0.484279	0.905089	1.46057	normalized to control
Channel	Lane	Band No.	Band Label	Mol. Wt. (KDa)	Relative Front	Adj. Volume (Int)	Volume (Int)	Abs. Quant.	Rel. Quant.	Band %	Lane %	Norm. Factor	Norm. Vol. (Int)		normalized to control
WT	1	1		N/A	0.531915	10718190	29398250	N/A	N/A	100	60.1542	1	10718190	Replicate 2	1
GMDSKO #3	2	1		N/A	0.574468	10363699	28912791	N/A	N/A	100	64.6973	0.503839	5221640		0.487176
GMDSKO #3 + FUC	3	1		N/A	0.595745	8571663	26502723	N/A	N/A	100	70.5502	2.35321	20170935		1.88193
GMDSKO #4	4	1		N/A	0.553191	9381011	30053411	N/A	N/A	100	64.6389	0.465036	4362512		0.407019
GMDSKO #4 + FUC	5	1		N/A	0.553191	8242638	24341965	N/A	N/A	100	63.9111	0.407627	3359919		0.313478
TSTA3KO #10	6	1		N/A	0.510638	10074906	25677646	N/A	N/A	100	51.3649	0.419662	4228053		0.394475
TSTA3KO #10 + FUC	7	1		N/A	0.425532	7913078	26049578	N/A	N/A	100	49.8195	0.422966	3346960		0.312269
TSTA3KO #42	8	1		N/A	0.404255	11174117	32122577	N/A	N/A	100	43.8987	0.388252	4338373		0.404767
TSTA3KO #42 + FUC	9	1		N/A	0.340426	21020257	51858727	N/A	N/A	100	55.43	0.49225	10347229		0.96539
Channel	Lane	Band No.	Band Label	Mol. Wt. (KDa)	Relative Front	Adj. Volume (Int)	Volume (Int)	Abs. Quant.	Rel. Quant.	Band %	Lane %	Norm. Factor	Norm. Vol. (Int)		normalized to control
WT	1	1		N/A	0.579208	44878500	100122250	N/A	N/A	100	27.1802	1	44878500	Replicate 3	1
GMDSKO #3	2	1		N/A	0.509901	46903814	103983956	N/A	N/A	100	32.1377	0.482315	22622413		0.536572
GMDSKO #3 + FUC	3	1		N/A	0.410891	88105730	156565930	N/A	N/A	100	42.937	0.457993	40351836		0.913493
GMDSKO #4	4	1		N/A	0.49505	35330051	57193238	N/A	N/A	100	23.1913	0.616015	21763858		0.466257
GMDSKO #4 + FUC	5	1		N/A	0.490099	29670797	46071649	N/A	N/A	100	18.5355	0.683623	20283638		0.420939
TSTA3KO #10	6	1		N/A	0.49505	48613248	71978460	N/A	N/A	100	26.1511	0.725962	35291374		0.780666
TSTA3KO #10 + FUC	7	1		N/A	0.430693	43303296	66028216	N/A	N/A	100	27.5128	0.894229	38723084		0.871498
TSTA3KO #42	8	1		N/A	0.381188	69164224	116698384	N/A	N/A	100	29.7032	0.376395	26033045		0.571977
TSTA3KO #42 + FUC	9	1		N/A	0.331683	141239920	245025520	N/A	N/A	100	28.8376	1.22182	172570261		3.82044

## Sheet: 4C
Channel	Lane	Band No.	Band Label	Mol. Wt. (KDa)	Relative Front	Adj. Volume (Int)	Volume (Int)	Abs. Quant.	Rel. Quant.	Band %	Lane %	Norm. Factor	Norm. Vol. (Int)		normalized to control
WT	1	1		N/A	0.258065	92221870	147240600	N/A	N/A	100	91.5957	1	92221870	Replicate 1	1
FCSKKO #12	2	1		N/A	0.225806	124070828	196299586	N/A	N/A	100	94.5747	0.87546	108619000		1.1778
FCSKKO #45	3	1		N/A	0.139785	70937872	137371016	N/A	N/A	100	91.7675	1.18605	84135979		0.912321
Channel	Lane	Band No.	Band Label	Mol. Wt. (KDa)	Relative Front	Adj. Volume (Int)	Volume (Int)	Abs. Quant.	Rel. Quant.	Band %	Lane %	Norm. Factor	Norm. Vol. (Int)		normalized to control
WT	1	1		N/A	0.322034	40479726	60664471	N/A	N/A	100	77.3017	1	40479726	Replicate 2	1
FCSKKO #12	2	1		N/A	0.474576	32000108	51854204	N/A	N/A	100	57.586	0.99818	31941880		0.789083
FCSKKO #45	3	1		N/A	0.627119	28613196	47876616	N/A	N/A	100	48.4636	0.949751	27175410		0.671334
Channel	Lane	Band No.	Band Label	Mol. Wt. (KDa)	Relative Front	Adj. Volume (Int)	Volume (Int)	Abs. Quant.	Rel. Quant.	Band %	Lane %	Norm. Factor	Norm. Vol. (Int)		normalized to control
WT	1	1		N/A	0.525424	31266130	48269017	N/A	N/A	100	63.6838	1	31266130	Replicate 3	1
FCSKKO #12	2	1		N/A	0.457627	31246804	45488356	N/A	N/A	100	65.7978	1.32753	41481077		1.32671
FCSKKO #45	3	1		N/A	0.457627	28605330	42846930	N/A	N/A	100	62.6608	1.4469	41389057		1.32377

## Sheet: 4D
Channel	Lane	Band No.	Band Label	Mol. Wt. (KDa)	Relative Front	Adj. Volume (Int)	Volume (Int)	Abs. Quant.	Rel. Quant.	Band %	Lane %	Norm. Factor	Norm. Vol. (Int)		normalized to control
WT	1	1		N/A	0.361257	44142410	73690630	N/A	N/A	100	28.0144	1	44142410	Replicate 1	1
FCSKKO #12	2	1		N/A	0.403141	94226944	98418304	N/A	N/A	100	28.6707	0.879063	82831382		1.87646
FCSKKO #45	3	1		N/A	0.403141	70741731	121688195	N/A	N/A	100	30.899	1.19313	84404226		1.91209
Channel	Lane	Band No.	Band Label	Mol. Wt. (KDa)	Relative Front	Adj. Volume (Int)	Volume (Int)	Abs. Quant.	Rel. Quant.	Band %	Lane %	Norm. Factor	Norm. Vol. (Int)		normalized to control
WT	1	1		N/A	0.616438	14121864	26296959	N/A	N/A	100	27.2666	1	14121864	Replicate 2	1
FCSKKO #12	2	1		N/A	0.561644	13336926	24774816	N/A	N/A	100	27.107	1.01104	13484188		0.954845
FCSKKO #45	3	1		N/A	0.506849	25915555	37622012	N/A	N/A	100	36.5073	1.008	26122897		1.84982

## Sheet: 6C
Channel	Lane	Band No.	Band Label	Mol. Wt. (KDa)	Relative Front	Adj. Volume (Int)	Volume (Int)	Abs. Quant.	Rel. Quant.	Band %	Lane %	Norm. Factor	Norm. Vol. (Int)			normalized to control
WT	1	1		N/A	0.340426	76926150	125919675	N/A	N/A	49.6927	31.692	1	76926150	Replicate 1	154803825	1
	1	2		N/A	0.696809	77877675	155009250	N/A	N/A	50.3073	32.084	1	77877675
GMDSKO #3	2	1		N/A	0.37234	37834240	105393152	N/A	N/A	43.9889	29.1929	0.921846	34877330		79286633	0.512175
	2	2		N/A	0.776596	48174336	143723776	N/A	N/A	56.0111	37.1713	0.921846	44409303
GMDSKO #3 + FUC	3	1		N/A	0.398936	113418024	225991560	N/A	N/A	82.4223	70.5804	1.67315	189764880		230234945	1.48727
	3	2		N/A	0.760638	24188010	83043984	N/A	N/A	17.5777	15.0523	1.67315	40470065
GMDSKO #4	4	1		N/A	0.430851	31609787	60480420	N/A	N/A	48.1322	26.3806	2.57703	81459278		169240627	1.09326
	4	2		N/A	0.776596	34063029	87957650	N/A	N/A	51.8678	28.428	2.57703	87781349
GMDSKO #4 + FUC	5	1		N/A	0.420213	37765448	84948932	N/A	N/A	64.988	53.7604	2.40289	90746275		139635362	0.902015
	5	2		N/A	0.664894	20345940	59821162	N/A	N/A	35.012	28.9632	2.40289	48889087
TSTA3KO #10	6	1		N/A	0.345745	80877720	150205671	N/A	N/A	58.0883	39.3115	1.51534	122556984		210984095	1.36291
	6	2		N/A	0.606383	58354758	99600501	N/A	N/A	41.9117	28.3639	1.51534	88427111
TSTA3KO #10 + FUC	7	1		N/A	0.276596	62728726	122228377	N/A	N/A	55.3583	47.5585	1.88949	118525398		214106010	1.38308
	7	2		N/A	0.574468	50585361	101659680	N/A	N/A	44.6417	38.3519	1.88949	95580612
TSTA3KO #42	8	1		N/A	0.31383	114714652	183759176	N/A	N/A	43.8855	37.1093	1.26917	145592672		331755702	2.14307
	8	2		N/A	0.659574	146680646	275312636	N/A	N/A	56.1145	47.4501	1.26917	186163030
TSTA3KO #42 + FUC	9	1		N/A	0.164894	514341704	583820104	N/A	N/A	77.5546	74.3026	1.04701	538520017		694375515	4.48552
	9	2		N/A	0.569149	148857944	197063776	N/A	N/A	22.4454	21.5042	1.04701	155855498
Channel	Lane	Band No.	Band Label	Mol. Wt. (KDa)	Relative Front	Adj. Volume (Int)	Volume (Int)	Abs. Quant.	Rel. Quant.	Band %	Lane %	Norm. Factor	Norm. Vol. (Int)		normalized to control
WT	1	1		N/A	0.5	61018164	66693132	N/A	N/A	100	80.5201	1	61018164	Replicate 2	1
GMDSKO #3	2	1		N/A	0.479381	35568936	41469084	N/A	N/A	100	75.6757	1.12615	40055892		0.656458
GMDSKO #3 + FUC	3	1		N/A	0.510309	34354044	40769244	N/A	N/A	100	84.4451	0.993407	34127562		0.559302
GMDSKO #4	4	1		N/A	0.530928	35223660	41211072	N/A	N/A	100	80.0733	1.06806	37621052		0.616555
GMDSKO #4 + FUC	5	1		N/A	0.525773	47322900	53668872	N/A	N/A	100	80.3276	0.977139	46241051		0.757824
TSTA3KO #10	6	1		N/A	0.623711	76567464	83516076	N/A	N/A	100	86.7774	1.03325	79113540		1.29656
TSTA3KO #10 + FUC	7	1		N/A	0.474227	40575384	47339748	N/A	N/A	100	86.9013	1.02668	41657828		0.682712
TSTA3KO #42	8	1		N/A	0.43299	62558460	70117812	N/A	N/A	100	88.7112	1.27109	79517413		1.30318
TSTA3KO #42 + FUC	9	1		N/A	0.329897	135748548	143919180	N/A	N/A	100	86.362	1.24287	168717715		2.76504

## Sheet: 6D
WT	GMDSKO #3	GMDSKO #3 + FUC	GMDSKO #4	GMDSKO #4 + FUC	TSTA3KO #10	TSTA3KO #10 + FUC	TSTA3KO #42	TSTA3KO #42 + FUC			Replicate 1
6178.38	11980.1	12759.9	14250.2	14093.5	11072.5	11003.1	10850.9	9175.86		KON
6061.69	11083.1	19697.1	9103.78	9162.49	5274.79	4880.74	2761.55	4547.69		BAD
	0.515722	0.484203	0.433564	0.438384	0.557994	0.561511	0.569387	0.673329
6061.69	5715.78	9537.41	3947.07	4016.68	2943.3	2740.59	1572.39	3062.09
1	0.942936	1.57339	0.651151	0.662634	0.485558	0.452116	0.259398	0.505155	normalized to control
Channel	Lane	Band No.	Band Label	Mol. Wt. (KDa)	Relative Front	Adj. Volume (Int)	Volume (Int)	Abs. Quant.	Rel. Quant.	Band %	Lane %	Norm. Factor	Norm. Vol. (Int)		normalized to control
WT	1	1		N/A	0.641447	58148640	68910270	N/A	N/A	100	66.0131	1	58148640	Replicate 2	1
GMDSKO #3	2	1		N/A	0.654605	70446420	72970700	N/A	N/A	100	49.6835	1.11798	78757880		1.35442
GMDSKO #3 + FUC	3	1		N/A	0.651316	64734230	67259060	N/A	N/A	100	47.9241	0.977902	63303764		1.08865
GMDSKO #4	4	1		N/A	0.657895	61101040	63444150	N/A	N/A	100	47.4017	1.06279	64937841		1.11676
GMDSKO #4 + FUC	5	1		N/A	0.634868	50375710	52562510	N/A	N/A	100	41.3411	0.973305	49030936		0.8432
TSTA3KO #10	6	1		N/A	0.618421	30576370	35113980	N/A	N/A	100	54.525	1.05371	32218587		0.554073
TSTA3KO #10 + FUC	7	1		N/A	0.588816	28283750	30997780	N/A	N/A	100	54.7718	1.01775	28785897		0.49504
TSTA3KO #42	8	1		N/A	0.552632	47436290	49864100	N/A	N/A	100	50.9447	1.24624	59117059		1.01665
TSTA3KO #42 + FUC	9	1		N/A	0.529605	44845570	54274220	N/A	N/A	100	63.0753	1.23106	55207461		0.94942

## Sheet: 6E
WT	FCSKKO #12	FCSKKO #45
14333.5	15898	14887.3		KON
23112.2	27399.7	32126.8		BAD
	0.901589	0.962803
23112.2	14333.5	14333.5
1	0.620172	0.620172	normalized to control		Replicate 1
Channel	Lane	Band No.	Band Label	Mol. Wt. (KDa)	Relative Front	Adj. Volume (Int)	Volume (Int)	Abs. Quant.	Rel. Quant.	Band %	Lane %	Norm. Factor	Norm. Vol. (Int)		normalized to control
WT	1	1		N/A	0.565657	108591924	122137428	N/A	N/A	100	88.8079	1	108591924	Replicate 2	1
FCSKKO #12	2	1		N/A	0.686869	121355168	147261664	N/A	N/A	100	87.8717	0.879361	106715055		0.982716
FCSKKO #45	3	1		N/A	0.565657	88420605	104848289	N/A	N/A	100	87.0211	1.08849	96245167		0.886301

## Sheet: 7A
Channel	Lane	Band No.	Band Label	Mol. Wt. (KDa)	Relative Front	Adj. Volume (Int)	Volume (Int)	Abs. Quant.	Rel. Quant.	Band %	Lane %	Norm. Factor	Norm. Vol. (Int)		normalized to control
WT	1	1		N/A	0.353659	7464700	31197500	N/A	N/A	100	27.2982	1	7464700	Replicate 1	1
GMDSKO #3	2	1		N/A	0.365854	9572800	43504700	N/A	N/A	100	31.2818	0.635395	6082509		0.814836
GMDSKO #3 + FUC	3	1		N/A	0.402439	9022300	42901300	N/A	N/A	100	25.401	0.926199	8356444		1.11946
GMDSKO #4	4	1		N/A	0.52439	7574400	29998400	N/A	N/A	100	27.6432	0.783758	5936499		0.795276
GMDSKO #4 + FUC	5	1		N/A	0.634146	6169100	27349700	N/A	N/A	100	19.5798	0.752771	4643916		0.622117
TSTA3KO #10	6	1		N/A	0.695122	7086128	30503088	N/A	N/A	100	40.9309	0.690466	4892729		0.655449
TSTA3KO #10 + FUC	7	1		N/A	0.719512	7897707	35535069	N/A	N/A	100	34.1142	0.559079	4415441		0.59151
TSTA3KO #42	8	1		N/A	0.707317	13739000	47957800	N/A	N/A	100	24.7063	0.617319	8481344		1.13619
TSTA3KO #42 + FUC	9	1		N/A	0.707317	24945700	77711400	N/A	N/A	100	78.8361	0.566343	14127823		1.89262
Channel	Lane	Band No.	Band Label	Mol. Wt. (KDa)	Relative Front	Adj. Volume (Int)	Volume (Int)	Abs. Quant.	Rel. Quant.	Band %	Lane %	Norm. Factor	Norm. Vol. (Int)		normalized to control
WT	1	1		N/A	0.484375	3135343	14681461	N/A	N/A	100	46.8758	1	3135343	Replicate 2	1
GMDSKO #3	2	1		N/A	0.40625	15276583	42464383	N/A	N/A	100	99.6903	1.12512	17188014		5.48202
GMDSKO #3 + FUC	3	1		N/A	0.484375	6705270	19721790	N/A	N/A	100	76.7517	1.00137	6714491		0.39065
GMDSKO #4	4	1		N/A	0.453125	17960931	57131559	N/A	N/A	100	100	1.05081	18873569		2.81087
GMDSKO #4 + FUC	5	1		N/A	0.5625	17231004	49192555	N/A	N/A	100	94.6491	0.997676	17190959		0.910848
TSTA3KO #10	6	1		N/A	0.75	2969400	13286045	N/A	N/A	100	54.7272	1.04415	3100496		0.180356
TSTA3KO #10 + FUC	7	1		N/A	0.625	4880226	24651246	N/A	N/A	100	71.5798	1.03885	5069803		1.63516
TSTA3KO #42	8	1		N/A	0.5625	12529458	30026610	N/A	N/A	100	81.3905	1.25833	15766172		3.10982
TSTA3KO #42 + FUC	9	1		N/A	0.4375	14847420	25897920	N/A	N/A	100	43.5422	1.25246	18595739		1.17947
Channel	Lane	Band No.	Band Label	Mol. Wt. (KDa)	Relative Front	Adj. Volume (Int)	Volume (Int)	Abs. Quant.	Rel. Quant.	Band %	Lane %	Norm. Factor	Norm. Vol. (Int)		normalized to control
WT	1	1		N/A	1	374706	1354482	N/A	N/A	100	19.8048	1	374706	Replicate 3	1
GMDSKO #3	2	1		N/A	0.645161	381342	4243668	N/A	N/A	100	18.5126	0.6555	249969		0.661182
GMDSKO #3 + FUC	5	1		N/A	0.612903	1213625	7868305	N/A	N/A	100	90.7429	0.763309	926370		2.48157
GMDSKO #4	4	1		N/A	0.516129	1116300	4263675	N/A	N/A	100	48.6771	0.799971	893007		2.33873
GMDSKO #4 + FUC	6	1		N/A	0.064516	414225	5989575	N/A	N/A	100	100	0.708759	293585		0.871116
TSTA3KO #10	3	1		N/A	0.147059	265164	1768596	N/A	N/A	100	15.2099	0.94018	249302		0.683835
TSTA3KO #10 + FUC	8	1		N/A	0.676471	599032	5469568	N/A	N/A	100	39.7038	0.62921	376917		1.08427
TSTA3KO #42	9	1		N/A	0.529412	848460	3195076	N/A	N/A	100	34.4728	0.577802	490241		1.3114
TSTA3KO #42 + FUC	7	1		N/A	0.806452	382210	5509300	N/A	N/A	100	100	0.571948	218604		0.596456

## Sheet: 7B
Channel	Lane	Band No.	Band Label	Mol. Wt. (KDa)	Relative Front	Adj. Volume (Int)	Volume (Int)	Abs. Quant.	Rel. Quant.	Band %	Lane %	Norm. Factor	Norm. Vol. (Int)			normalized to control
WT	1	1		N/A	0.521277	33897384	266241020	N/A	N/A	100	81.5512	1	33897384		Replicate 1	1
FCSKKO #12	2	1		N/A	0.489362	39612720	156437400	N/A	N/A	100	40.8303	0.879595	34843152			1.0279
FCSKKO #45	3	1		N/A	0.223404	29316330	200804130	N/A	N/A	100	53.8227	1.19285	34969975			1.03164
Channel	Lane	Band No.	Band Label	Mol. Wt. (KDa)	Relative Front	Adj. Volume (Int)	Volume (Int)	Abs. Quant.	Rel. Quant.	Band %	Lane %	Norm. Factor	Norm. Vol. (Int)			normalized to control
WT	1	1		N/A	0.535172	30985416	33241824	N/A	N/A	100	97.1488	1	30985416		Replicate 2	1
FCSKKO #12	2	1		N/A	0.52439	23836600	116622500	N/A	N/A	100	75.949	1.26045	30044884			0.969646
FCSKKO #45	3	1		N/A	0.597561	59013724	290599694	N/A	N/A	100	82.2461	0.829683	48962670			1.36265

## Sheet: 7C
WT	FCSKKO #12	FCSKKO #45			Replicate 1
18626.4	15953.9	11725.7		KON
19061.9	5950.83	7672.32		BAD
	1.16752	1.58852
19061.9	18626.4	18626.4
1	0.977154	0.977154	normalized to control
Channel	Lane	Band No.	Band Label	Mol. Wt. (KDa)	Relative Front	Adj. Volume (Int)	Volume (Int)	Abs. Quant.	Rel. Quant.	Band %	Lane %	Norm. Factor	Norm. Vol. (Int)		normalized to control
WT	1	1		N/A	0.396552	54482796	56189236	N/A	N/A	100	81.0435	1	54482796	Replicate 2	1
FCSKKO #12	2	1		N/A	0.431034	82193428	84175592	N/A	N/A	100	86.4813	0.887199	72921909		1.33844
FCSKKO #45	3	1		N/A	0.456897	65112822	67027572	N/A	N/A	100	78.0754	0.782825	50971956		0.698994

[truncated: 3 more sheets: 7D, S3A, S3B]
