# Supplementary material for: Interplay between de novo and salvage pathways of GDP-fucose synthesis
Source: PLoS One. 2024 Oct 24;19(10):e0309450. doi: 10.1371/journal.pone.0309450 (PMC11501016; doi:10.1371/journal.pone.0309450)
Supplement: S1 File — (ZIP) [file pone.0309450.s004.zip › Numeric data/Raw_data.xlsx]

## Sheet: 2A
Cell line (HEK293T)	Replicate 1	Replicate 2	Replicate 3	Mean	SEM				Cell line (HEK293T)	P values
WT	16.7	16.1	16.7	16.5	0.2				WT vs. WT + FUC	<0,0001
WT + FUC	330.1	329.9	554.3	404.767	74.7667				WT vs.TSTA3KO #10	<0,0001
TSTA3KO #10	0	0	0	0	0				WT vs.TSTA3KO #42	<0,0001
TSTA3KO #10 + FUC	1947.6	2540.4	2624.1	2370.7	212.925				TSTA3KO #10 vs.TSTA3KO #10 + FUC	<0,0001
TSTA3KO #42	0	0	0	0	0				WT vs.TSTA3KO #10 + FUC	<0,0001
TSTA3KO #42 + FUC	1928.1	2218	2330	2158.7	119.747				WT vs.TSTA3KO #42 + FUC	<0,0001

## Sheet: 2B
Cell line (HEK293T)	Replicate 1	Replicate 2	Replicate 3	Mean	SEM				Cell line (HEK293T)	P values
WT	78.7	80.2	79.4	79.433	0.433				WT vs.TSTA3KO #10	<0,0001
WT + FUC	74.9	76.3	77	76.067	0.617				WT vs.TSTA3KO #42	<0,0001
TSTA3KO #10	5	4	4.2	4.4	0.306				TSTA3KO #10 vs.TSTA3KO #10 + FUC	<0,0001
TSTA3KO #10 + FUC	52.4	52.2	51.3	51.967	0.338				WT vs.TSTA3KO #10 + FUC	<0,0001
TSTA3KO #42	3.5	2.7	3.5	3.233	0.267				WT vs.TSTA3KO #42 + FUC	<0,0001
TSTA3KO #42 + FUC	50.9	56	53.9	53.6	1.48

## Sheet: 2C
Cell line (HEK293T)	Replicate 1	Replicate 2	Replicate 3	Mean	SEM				Cell line	P values
WT	16.7	16.1	16.7	16.5	0.2				WT vs. WT + FUC	<0,0001
WT + FUC	330.1	329.9	554.3	404.767	74.7667				WT vs. GMDSKO #3	<0,0001
GMDSKO #3	0.8957	0.9971	2.5012	1.46467	0.519093				GMDSKO #3 vs. GMDSKO #3 + FUC	<0,0001
GMDSKO #3 + FUC	313.495	669.916	475.735	486.382	103.028
GMDSKO #4	2.6871	1.4703	11.2554	5.1376	3.079
GMDSKO #4 + FUC	665.522	388.193	512.408	522.041	80.2027

## Sheet: 2D
Cell line (HEK293T)	Replicate 1	Replicate 2	Replicate 3	Mean	SEM				Cell line	P values
WT	78.7	80.2	79.4	79.4333	0.433333				WT vs. GMDSKO #3	<0,0001
WT + FUC	74.9	76.3	77	76.0667	0.617342				GMDSKO #3 vs. GMDSKO #3 + FUC	<0,0001
GMDSKO #3	3.4	3.2	3.6	3.4	0.11547				WT vs. GMDSKO #3 + FUC	<0,0001
GMDSKO #3 + FUC	59.4	62	61.7	61.0333	0.821246				WT + FUC vs. GMDSKO #3 + FUC	<0,0001
GMDSKO #4	2.6	2.5	2.4	2.5	0.057735
GMDSKO #4 + FUC	54.3	62.5	64	60.2667	3.01459

## Sheet: 2E
Cell line (HEK293T)	Replicate 1	Replicate 2	Replicate 3	Mean	SEM				Cell line	P values
WT	16.731	16.055	16.731	16.5057	0.225333				WT vs. WT + FUC	<0,0001
WT + FUC	330.057	329.888	554.32	404.755	74.7825				WT vs. FCSKO #12	<0,0001
FCSKKO #12	10.5794	16.224	9.5485	12.1173	2.0748				WT vs. FCSKO #12 + FUC	<0,0001
FCSKKO #12 + FUC	11.4075	12.7764	12.506	12.23	0.418576
FCSKKO #45	11.1033	13.5369	10.3597	11.6666	0.959454
FCSKKO #45 + FUC	11.4244	17.3901	15.717	14.8438	1.77663

## Sheet: 2F
Cell line (HEK293T)	Replicate 1	Replicate 2	Replicate 3	Mean	SEM
WT	78.7	80.2	79.4	79.4333	0.433333
WT + FUC	74.9	76.3	77	76.0667	0.617342
FCSKKO #12	78.4	77.8	77.3	77.8333	0.31798
FCSKKO #12 + FUC	77.9	77.7	78	77.8667	0.0881917
FCSKKO #45	77.7	79.5	78.4	78.5333	0.523874
FCSKKO #45 + FUC	78.5	77.4	76.8	77.5667	0.497773

## Sheet: 3A
Cell line (HEK293T)	FUCOSE CONCENTRATION [mM]	Replicate 1
TSTA3KO #10	0	0
TSTA3KO #42	0	0
GMDSKO #3	0	1.4647
GMDSKO #4	0	5.1376
TSTA3KO #10	0.01	40.56
TSTA3KO #42	0.01	51.545
GMDSKO #3	0.01	4.7996
GMDSKO #4	0.01	2.535
TSTA3KO #10	0.05	97.851
TSTA3KO #42	0.05	597.415
GMDSKO #3	0.05	8.9401
GMDSKO #4	0.05	6.9459
TSTA3KO #10	0.1	776.217
TSTA3KO #42	0.1	1048.31
GMDSKO #3	0.1	15.1931
GMDSKO #4	0.1	16.5113
TSTA3KO #10	1	1268.85
TSTA3KO #42	1	725.348
GMDSKO #3	1	90.9727
GMDSKO #4	1	103.462
TSTA3KO #10	5	2540.41
TSTA3KO #42	5	2217.96
GMDSKO #3	5	486.213
GMDSKO #4	5	521.703

## Sheet: 3B
Cell line (HEK293T)	FUCOSE CONCENTRATION [mM]	Replicate 1	Replicate 2	Replicate 3	Mean	SEM				Cell line	P values
TSTA3KO #10	0	5	4	4.2	4.4	0.305505				TSTA3KO + 0,01mM FUC vs. GMDSKO + 0,01mM FUC	<0,0001
TSTA3KO #42	0	3.5	2.7	3.5	3.23333	0.266667				TSTA3KO + 0,05mM FUC vs. GMDSKO + 0,05mM FUC	<0,0001
GMDSKO #3	0	3.4	3.2	3.6	3.4	0.11547				TSTA3KO + 0,1mM FUC vs. GMDSKO + 0,1mM FUC	0.0011
GMDSKO #4	0	2.6	2.5	2.4	2.5	0.057735				TSTA3KO + 5mM FUC vs. GMDSKO + 5mM FUC	<0,0001
TSTA3KO #10	0.01	40	40.6	41.6	40.7333	0.466667
TSTA3KO #42	0.01	44.4	44.4	45.4	44.7333	0.333333
GMDSKO #3	0.01	31.5	31.9	30.4	31.2667	0.448454
GMDSKO #4	0.01	32.3	32.2	31.5	32	0.251661
TSTA3KO #10	0.05	62.7	63.3	62.3	62.7667	0.290593
TSTA3KO #42	0.05	62.8	64.3	64.4	63.8333	0.517472
GMDSKO #3	0.05	58.4	58.5	55	57.3	1.15036
GMDSKO #4	0.05	58.4	58	58.6	58.3333	0.176383
TSTA3KO #10	0.1	55.6	55.6	55.6	55.6	0
TSTA3KO #42	0.1	56.5	56.5	56.5	56.5	0
GMDSKO #3	0.1	60.7	60.5	58.4	59.8667	0.735603
GMDSKO #4	0.1	59.4	59.5	59.6	59.5	0.057735
TSTA3KO #10	1	62.9	63.1	63.4	63.1333	0.145297
TSTA3KO #42	1	65.4	65.2	64.7	65.1	0.208167
GMDSKO #3	1	62	61.9	61.5	61.8	0.152753
GMDSKO #4	1	62.9	62.9	63.1	62.9667	0.0666667
TSTA3KO #10	5	52.4	52.2	51.3	51.9667	0.338296
TSTA3KO #42	5	50.9	56	53.9	53.6	1.47986
GMDSKO #3	5	59.4	62	61.7	61.0333	0.821246
GMDSKO #4	5	54.3	62.5	64	60.2667	3.01459

## Sheet: 4A
Cell line (HEK293T)	Replicate 1	Replicate 2	Mean	SEM
WT	1	1	1	0
GMDSKO #3	1.00242	1.90731	1.455	0.4524
GMDSKO #3 + FUC	1.2606	1.72922	1.495	0.2343
GMDSKO #4	0.793171	2.13407	1.464	0.6704
GMDSKO #4 + FUC	1.0672	1.73127	1.399	0.332
TSTA3KO #10	0.631718	0.842566	0.7371	0.1054
TSTA3KO #10 + FUC	1.05784	1.50942	1.284	0.2258
TSTA3KO #42	0.85955	2.38179	1.621	0.7611
TSTA3KO #42 + FUC	0.765051	3.50344	2.134	1.369

## Sheet: 4B
Cell line (HEK293T)	Replicate 1	Replicate 2	Replicate 3	Mean	SEM				Cell line	P values
WT	1	1	1	1	0				GMDSKO #4 + FUC vs. TSTA3KO #42 + FUC	0.0417
GMDSKO #3	1.11833	0.536572	0.487176	0.714	0.2027				GMDSKO #4 vs. TSTA3KO #42 + FUC	0.0714
GMDSKO #3 + FUC	0.746843	0.913493	1.88193	1.181	0.3539				TSTA3KO #42 vs. TSTA3KO #42 + FUC	0.1137
GMDSKO #4	0.653085	0.466257	0.407019	0.5088	0.07415				WT vs. TSTA3KO #42 + FUC	0.1719
GMDSKO #4 + FUC	0.397945	0.420939	0.313478	0.3775	0.03267
TSTA3KO #10	0.48387	0.780666	0.394475	0.553	0.1167
TSTA3KO #10 + FUC	0.484279	0.871498	0.312269	0.556	0.1654
TSTA3KO #42	0.905089	0.571977	0.404767	0.6273	0.1471
TSTA3KO #42 + FUC	1.46056	3.82044	0.96539	2.082	0.8808

[truncated: 15 more sheets: 4C, 4D, 5A, 5B, 6A, 6B, 6C, 6D, 6E, 7A, 7B, 7C, 7D, S3A, S3B]
