# Supplementary material for: Interplay between de novo and salvage pathways of GDP-fucose synthesis
Source: PLoS One. 2024 Oct 24;19(10):e0309450. doi: 10.1371/journal.pone.0309450 (PMC11501016; doi:10.1371/journal.pone.0309450)
Supplement: S1 File — (ZIP) [file pone.0309450.s004.zip › Chromatograms/Fucosylation/FCSKKO_12_1.RAX]

Checksum Passed

Filename : <C:\PenExe\TcWS\Ver6.3.1\Examples\Probka1(263)+enzymy, 3 of 10.raw>

[Modified Rawfile File Header]

0, 1, 48, 10019, 
0, 0, 0, 386514952, 12041368

[Modified Rawfile Data Header]

"hplc", "", "2022-04-08-13:59:04", "tcprocess", "", "2022-04-08-14:39:02", "", 0, 0, ""


[File Complete Flag]

3


[Run Log Information]


[Raw File A/D Header]

0, "20220408135855-0800", 0, "hplc"
"C:\PenExe\TcWS\Ver6.3.1\Examples\Probka1(263)+enzymy, 3 of 10.seq", 0
"NONE", 0, 0
40.0088, 6086582, 101245, "7339280009"
1, 0, 5454


[Sequence Cycle Information]

"A", 0, 0, 0, "", "", ""
"C:\PenExe\TcWS\Ver6.3.1\Examples\Probka1(263)+enzymy, 3 of 10.raw", "C:\PenExe\TcWS\Ver6.3.1\Examples\Probka1(263)+enzymy, 3 of 10", "Probka1(263)+enzymy, 3 of 10", "", "C:\PenExe\TcWS\Ver6.3.1\Examples\GlycoSeP N Plus (FL_40 min)", "C:\PenExe\TcWS\Ver6.3.1\Examples\GlycoSeP N Plus (FL_40 min)", "C:\PenExe\TcWS\Ver6.3.1\Examples\GlycoSeP N Plus (FL_40 min)", "C:\PenExe\TcWS\Ver6.3.1\Examples\GlycoSeP N Plus (FL_40 min)"
"Default", "Default"
1, 1, 1, 1, 1, 1, 0
100, 2, "", 1, "", "", 9
"", "", "", 0
"", "", "", "", ""
"", "", "", "", ""
""


[Raw Data Points]

155120
154784
154781
154780
154782
154783
155908
156932
155494
154591
154373
155076
155617
155889
155532
155504
155369
154533
154872
155278
154651
154570
156150
156373
155098
156011
156573
156192
155928
156329
155385
155633
156380
156554
155527
155832
155463
156404
156723
156414
157160
155950
155851
155575
156366
156478
155429
155397
155637
155590
156131
156520
156669
157398
157883
156846
156176
156274
155812
155864
156584
155984
156141
156241
155817
155755
155762
156345
156257
155858
156096
155548
155832
155524
156383
156495
156127
157444
157825
156613
156357
155881
156276
156036
155234
154634
155289
155301
155327
156192
156062
155635
156252
155308
154949
155707
155679
155837
156660
155746
155766
156313
158110
158465
157357
156639
156419
156640
157301
157281
157187
157978
157730
157133
157197
157056
157320
156883
156084
156528
156932
157112
156634
156840
156838
155927
155195
155206
156092
156457
156653
156436
156549
157058
156979
156581
156239
156382
156164
157330
157753
157634
157477
157293
156669
157137
157518
158298
159235
160576
162533
165113
169782
175597
182945
192735
202780
212394
222611
232690
240279
245247
248910
250773
252144
252124
249955
247546
245396
241983
239822
238193
235701
234808
234393
232995
231355
230508
229906
228093
226341
225643
224618
223310
221995
219568
217582
217575
220304
222798
226789
229450
232135
234947
237117
238629
239274
239955
238365
236947
235932
234789
235776
239724
244415
255699
271381
295569
327809
375242
446587
570574
803557
1204756
1790515
2515865
3289647
4000357
4549844
4885667
4992090
4890808
4635714
4277125
3866823
3441512
3034267
2659375
2324557
2034294
1785170
1571468
1386460
1221498
1073566
942298
828955
735937
657117
590752
538242
496372
462475
437293
417230
400887
390065
382785
377381
373880
370714
367068
361344
354243
346286
337674
327567
316896
306811
297329
288990
282936
277104
271960
268412
265737
264288
262932
262102
262264
261999
260578
258626
257692
256514
254001
252618
251541
250562
250051
247923
247177
247807
246685
245617
244738
244489
243355
242921
242925
242587
244736
247818
251760
255587
259775
265210
271457
276401
281507
285892
290238
293741
294816
292609
290909
288451
283028
277472
272688
269344
267200
265746
267622
272653
282646
297179
313998
335827
356926
377470
394080
402314
404482
400605
392367
378898
365767
351579
338788
327515
318042
308760
302935
300741
301531
303510
304769
307242
313009
320001
325154
328052
332399
337122
342674
348383
357548
367759
381272
398168
417421
441627
470974
504726
546376
594115
659534
754883
902268
1123915
1454547
1916939
2517049
3234117
4006395
4753414
5384949
5838392
6076072
6086582
5906380
5575854
5142550
4657363
4155622
3668503
3208961
2788442
2409887
2073069
1780581
1527630
1313883
1135335
986896
866159
767849
688538
629236
580944
541905
512086
489853
471790
456439
444013
431721
419576
407325
395331
382420
371691
360850
349268
340325
331697
325619
318225
311674
305062
297892
292099
287739
283405
279520
275947
271240
266481
262592
259333
256384
254147
252453
250777
248588
246194
245606
244906
245044
246091
247482
249070
250719
251368
251464
251525
251285
249935
249865
250384
250688
252751
254364
257151
261000
263593
267151
270977
272835
273912
273486
271974
271077
269389
266403
262931
259395
255445
251357
248222
247388
246956
245760
243810
242477
242173
241973
240863
239583
239301
238955
237994
235788
234753
233526
232014
230676
229393
228527
228011
228108
226839
226468
226038
227181
228461
228419
228491
228446
230195
231593
234531
239646
245867
253797
264050
275953
291581
308423
327855
347025
365869
380522
394427
404284
408537
408979
403794
395526
385147
372447
360072
347230
336218
327512
321012
317685
316535
318382
323035
329669
337930
348004
360297
373698
386222
397588
409857
421585
434066
446080
456223
467244
478010
488117
499325
511925
527206
548197
580348
627999
698287
798266
933738
1106332
1312557
1546694
1790811
2028698
2243603
2413485
2527294
2574941
2556674
2472849
2340269
2177125
1990020
1795790
1607265
1429943
1267033
1120802
992369
880008
782820
698668
627720
566609
515641
471596
435340
404329
378825
358269
340401
325582
313747
305003
297292
290412
283659
279775
277060
273356
270016
267186
265588
264515
263124
261372
259877
257623
255250
253281
251993
251931
252721
254407
257816
261037
266673
274079
284738
295284
305438
315504
326234
335555
341343
346442
347873
347692
346934
343740
337247
330042
322078
315650
308382
300467
294247
287695
281535
274981
269355
263729
258989
255962
253476
251988
249671
248551
247299
247168
248150
249184
249234
250272
251159
253899
255905
259626
263934
270239
278544
287185
298399
309747
322703
335185
347931
359217
370983
380532
387184
393213
397127
396357
392979
389728
386994
384576
384771
388645
396969
412397
431344
457535
488917
524789
564018
602466
641196
674976
704678
725829
737954
741419
734833
719540
697449
667177
632152
593861
554036
516086
478312
443426
410753
381297
355721
334573
315688
298670
284895
272857
262958
254883
248238
242642
238427
235136
231547
229154
226297
224094
223441
221837
221246
220518
219833
218964
216976
216744
217463
216668
216094
215072
216242
216177
215316
216829
216320
215013
215223
216030
216257
216079
216496
217371
217509
218781
220288
220070
218683
218160
218976
218982
218565
218321
216932
216743
216658
215180
213582
212723
212040
211763
211050
209489
208845
207560
207467
207971
206800
205539
205985
205131
204910
206298
204606
204276
205629
205420
204692
204547
203974
204409
204235
203711
203828
203723
202985
204104
204692
204023
204339
204866
203992
204161
204452
205508
206323
205576
206189
205485
204618
205380
206397
207426
207203
208281
207520
205618
205305
205893
206470
206860
208001
208501
209023
209400
208707
209458
210586
211634
211744
211262
211349
211804
212439
212841
213072
212571
211551
211850
212851
213552
214323
214449
214583
214956
215029
214300
214558
215463
214515
215074
215269
215903
216555
218350
220002
221347
221555
222520
222390
223955
224729
225479
226796
229138
232078
234807
240171
245900
251272
258915
267516
276796
286061
295759
304857
313674
321235
328264
332642
335298
335700
335148
331468
326541
320698
314884
307581
299527
291862
283976
278511
274025
269433
265004
262105
259120
255966
255301
255909
257665
260653
261955
266111
271516
277923
285603
296170
307263
319392
331678
344684
360594
375893
391973
407775
423530
438411
451005
461060
468298
472572
473657
470202
465413
457238
447791
434403
421350
407678
394954
381050
367789
357499
348494
342443
337395
335390
334608
334791
335328
335589
335472
336624
335638
334270
332892
329318
325441
320746
315096
310201
304335
299138
293633
287555
283234
279977
276719
274283
270532
267869
266897
266012
264546
262242
258705
256202
253640
251389
248563
245550
242554
238901
236285
233601
231301
228149
225599
224315
222724
220861
219472
217809
215405
215211
215447
215381
214092
212693
213167
213216
213020
212179
212324
212280
211254
211854
213034
213282
214561
214197
213067
211608
211916
212952
213359
213281
212952
212927
213245
214126
214606
214452
215764
216948
217626
217685
217697
218182
217423
217081
216913
217917
217339
217851
218432
218739
218806
218050
218182
218203
217714
218292
218892
218619
218894
219493
220174
220284
221053
220883
221083
221304
221330
222387
223795
225639
226022
227004
227466
228419
227954
228863
228664
229878
230828
231774
233353
234077
235038
235115
236001
237293
237295
237739
238582
240549
242234
243586
244875
245998
247040
248393
250131
252712
257159
261933
267821
275981
284107
294348
305938
321511
338693
358671
380413
403590
429570
455826
481105
504938
528801
550189
568501
584777
596554
602506
602276
596479
587673
574356
557363
538307
514991
491766
467638
442950
420230
397204
375401
356860
340046
324310
310151
298490
289129
280002
273209
268094
262611
256437
252177
249289
247152
244775
242919
240364
240048
238997
237657
236048
235005
233995
232604
231804
231185
230897
230454
230280
229368
228962
228062
228001
228282
228535
228010
227101
226030
226073
225291
224487
224759
225413
225753
226781
225992
226781
228384
228749
229649
229983
231933
233763
236144
238420
240603
241515
241841
242244
243967
244890
246561
246283
246261
246138
247422
247202
245556
245957
244984
244510
245656
246176
245416
246046
245865
245430
246128
246887
247748
247675
248698
249514
249427
250156
251167
252203
253708
255253
256401
259925
261630
263292
265222
268655
270652
272876
274474
276751
279024
280833
282318
285037
287708
289839
291533
294957
297062
299719
304278
307049
311251
314024
317584
321619
326519
330657
337082
343884
352082
362158
376552
394084
413355
438129
468284
502718
542215
590141
644770
707919
775647
848162
925848
1008232
1091349
1170616
1247416
1316964
1379364
1429118
1465390
1489253
1499153
1493443
1474488
1438294
1392875
1335768
1269507
1196542
1120244
1040153
960311
881440
807844
738124
673875
615612
564452
517687
475766
438650
407394
380805
357556
339249
324411
309962
299344
290986
282560
275914
271191
267142
263553
260925
258446
256068
253533
253106
251742
250586
249885
249695
248322
246302
246013
244959
244250
244192
244203
243918
243867
243120
242661
242208
241478
240071
240588
241638
241731
241596
241735
243693
243845
244581
244861
246528
247405
246849
248531
249231
251497
252883
254811
256750
258794
260580
261292
262715
264214
266038
268363
270664
272959
276407
278726
281265
282833
284297
287625
290444
292533
294745
296881
300837
304560
307750
312307
315212
318799
322390
326673
331510
336254
341335
346663
350523
355623
362619
367864
375030
382572
387547
392020
399661
407162
414331
422015
427931
434638
442871
452480
462260
469654
478534
490130
500294
509946
520656
532596
548095
565846
585533
609409
639554
673998
715460
766537
829203
904890
994054
1101877
1227667
1374855
1542375
1731158
1942043
2167352
2407757
2660857
2916294
3177523
3428683
3665660
3882494
4071094
4224260
4340811
4414004
4442219
4423876
4367266
4266007
4125499
3957524
3756767
3531939
3295981
3054701
2811811
2567554
2330088
2101357
1887031
1687051
1505384
1340564
1192917
1058564
942274
841578
755532
682395
618618
563758
517587
479728
447052
418789
395885
375724
358016
341979
329994
318830
309293
300810
293859
289354
284788
280551
276471
272631
269102
267431
264564
262138
261167
259800
258292
258003
256683
255933
255458
254723
255719
255015
253245
252768
254009
254708
255184
255601
255468
254761
253927
253374
254045
254917
254597
254693
253967
254185
255454
255880
255532
255369
254318
253858
253851
254193
254440
253912
255751
257107
256724
255816
256462
256974
258686
258861
258995
259295
261071
263148
265823
268064
271524
275668
279673
285683
291370
297429
303279
311487
319984
329153
337455
347942
358353
367701
377222
385410
392329
397724
400966
405748
407500
407285
404430
401502
396938
392355
387054
379749
371296
362440
353890
346117
339290
331893
325457
317946
311739
306737
302533
298373
294417
289277
285277
282123
278128
275332
273609
272438
270153
266462
263416
261340
260162
258803
258138
256385
255471
256136
255812
255477
254888
254297
254425
253553
253526
253488
253899
253740
253674
253416
254251
254873
255936
255029
253521
252459
251593
250984
250670
250078
249707
249450
249114
248471
248107
248675
248218
248556
248261
246688
246629
247845
248702
247774
247917
248420
247839
247391
247532
248194
248044
248988
249073
249028
249184
248635
248720
249140
250055
250800
250588
250764
251377
250815
250585
250119
249930
250588
251340
251469
252193
251246
252026
252271
252395
253529
253281
254975
256104
257088
257995
257938
258690
259801
260547
261051
262816
264538
266297
266841
267205
267162
268581
270248
271498
272996
274991
277753
279022
280577
283115
284755
286362
288663
291221
296478
300732
305403
310274
315865
322080
328788
335771
343702
352195
361916
369944
377406
385972
395995
404434
411502
418175
424242
427337
429369
430439
429896
427855
426429
423497
420917
417293
411729
407096
402146
397778
394463
391121
388196
384646
381308
379342
377265
375235
374745
372322
369093
367389
365566
362383
360588
357483
353340
348587
343634
339588
335216
331505
328070
323376
318834
316530
313345
309987
306442
302372
300670
297905
296216
294534
293511
291573
291372
290514
290091
288859
287408
286573
285493
284711
284434
283060
281952
280332
278847
277946
277510
277223
277197
276004
275205
275088
273263
271508
270795
270050
269738
269343
268397
268008
267380
266852
266910
267377
267607
266862
267310
267648
266750
266330
266734
266904
266816
268041
269537
269992
270928
271491
272663
274194
274770
275432
277220
279303
281009
283192
284112
285997
287981
290125
291748
292239
294872
296349
297859
299422
301383
302923
305377
308521
309453
311300
313025
315871
318488
320402
322003
324021
324651
326298
329233
331725
333251
334588
334798
334422
333749
334214
334307
332540
332581
332865
331991
331563
330417
329293
329013
327929
328223
329674
330246
331885
332970
335684
340219
345424
351920
358334
367040
378629
393841
409824
426643
447046
471042
495373
524815
555107
587221
619251
652984
687073
720945
751277
779551
805936
828553
845798
858915
866795
870112
865864
856291
842312
822137
800778
775436
746560
715965
686885
652685
618445
586968
555443
525847
498965
472704
449218
429214
409895
392663
379004
365738
353784
343869
336039
328523
322241
316622
313864
310286
308658
306182
302431
299005
297470
297327
297284
297001
295732
294128
293518
293612
293622
291899
290389
289764
289814
288507
287794
286273
285589
285230
284391
283079
283547
284936
284870
284819
284283
285527
286109
285492
285926
286927
286552
287065
288416
290064
290943
291472
291645
293395
292210
292259
292938
292983
291723
292339
292043
289072
289106
288706
288589
287805
286463
285899
285070
283541
282462
281238
280628
281148
280558
279952
280325
279884
279310
278435
278044
276410
276038
276534
276235
275876
276094
276696
276447
276825
276047
275869
277493
278051
278281
278604
278093
277633
278412
279323
280698
282200
284568
286706
289335
291139
295108
299185
302649
306746
311677
317634
323164
329667
334943
339717
344748
349869
355579
360811
364764
368590
371633
374944
376703
376513
376809
376019
373538
371433
368215
364278
360128
356742
351589
347127
341979
338202
331391
327202
322621
318079
313448
309443
305796
302519
300064
297486
294974
293977
291766
289232
288160
286912
285729
284441
283439
284271
284639
284056
282510
282714
282376
281932
281923
281117
281406
282164
282480
282861
283680
283850
285791
288204
288474
289681
289686
289929
292871
294753
294958
296557
299243
301692
305672
308546
310833
314861
318992
323033
327044
333750
339887
345034
348812
353542
358158
364139
368941
373814
377313
379860
381739
383168
383692
383232
383733
382857
380781
378179
375561
372841
371036
368586
365830
362473
359027
356462
353948
352139
349387
346501
345080
343200
342002
341748
342355
342046
342189
343576
344235
345113
346911
347874
349288
352487
356728
359917
364545
369861
376548
383926
392667
402863
415659
429625
445494
464450
486827
512593
542153
574409
611248
652232
693438
737059
783460
831978
880703
927813
973852
1019063
1060612
1094247
1125036
1147319
1161785
1171274
1174076
1167847
1154886
1132824
1103645
1072165
1039584
1003102
964206
923753
884894
845386
804233
765471
727819
691984
658815
626749
595925
567974
541287
517992
495745
475394
456986
440015
424807
410203
396993
385118
374589
365295
357033
350373
342756
336544
330080
324735
320749
317044
313362
310279
308766
306872
303925
301671
298484
296804
296126
294483
292858
291700
289583
289013
286629
284307
283472
282166
282160
281893
280855
281603
281848
281482
282611
282068
280591
279753
279982
280542
279906
280408
279097
279173
278513
278247
279285
280981
280167
280737
280477
282615
282989
282974
283845
283033
283864
284493
283215
282534
282380
283002
283452
283449
282660
282687
283648
285201
285557
286139
286044
285693
286146
286812
286326
286790
286779
286974
287417
288096
289036
289288
290729
290200
290550
291907
293323
293987
294900
296992
297802
297948
299143
299824
299980
300233
302224
302701
302241
302461
303220
303954
304830
303809
303411
304886
304982
305409
305682
305717
306338
305633
306058
305953
305301
305835
305242
306395
305941
306143
305379
304450
303342
301921
300174
300078
300654
298980
297947
298328
299097
300410
300006
298996
297578
296881
297131
298585
299357
299239
300477
300198
300500
302150
302610
303332
303033
303802
306580
307145
307007
307269
308088
308098
309327
309743
310903
311250
310862
311128
310819
311525
311785
311186
310122
308951
307949
308575
308013
307243
307538
308691
309810
308882
308941
308882
308532
307920
307899
308626
309076
309893
310601
310474
311199
313037
314411
315821
316491
318515
320073
321357
323250
323774
324868
326265
327414
328953
330868
331736
332646
334080
335249
337031
338926
339508
341756
342757
343900
346662
347164
348899
351909
354352
358736
362327
366458
371922
378651
386764
395216
404487
414864
427175
440771
454013
468628
482956
496878
512420
528473
542906
558429
573586
589886
607054
621341
636451
650980
663516
674077
686329
696218
703375
709334
715177
718210
718577
718547
714209
709071
703628
694620
684087
670563
655711
640220
624366
608201
592088
574306
556817
537742
520276
502604
486532
470479
455590
441674
430091
418641
406791
397582
388486
379495
372033
365901
361546
358332
354790
352799
350764
349522
349233
348854
348356
347346
346335
347224
346712
346557
345874
344887
344338
342714
341934
340953
338962
338219
336273
333223
331583
329842
327936
325387
323116
320233
317956
315105
311190
309492
308069
305927
302709
300705
299193
298561
297388
296112
296160
296330
295901
295644
296484
295717
296870
296530
297166
296688
296558
296679
296933
296055
297006
296471
296513
297432
297693
296884
296105
297589
298744
299837
299639
300061
302013
303328
304371
305768
306162
306520
307561
307524
306850
307280
308573
310601
311890
311935
313546
314669
316502
317487
318111
318544
319019
319830
319542
318954
318627
317458
316091
315560
315592
314942
314948
313592
313099
312283
313280
313293
315596
316308
318014
317889
318807
320975
322473
322220
323110
323410
324155
324591
324217
324748
325820
326074
326692
328576
330263
331527
332764
333856
336457
338258
341650
344398
345417
346090
348447
349104
350183
350390
352054
353668
354966
356230
359045
360507
363305
365222
369025
373389
377882
382841
387397
392421
396907
401546
406390
409749
414165
417448
420586
425481
428620
431734
434329
438149
443490
449422
456178
463200
471093
478984
487864
499387
508878
518445
527692
536053
543717
550901
558223
565354
571502
576303
580125
582124
584620
584538
584520
586473
589695
591232
593882
598816
603743
611274
621509
632580
648839
664476
686054
710345
733782
761678
794250
829933
868128
907648
948439
990500
1034503
1076442
1119356
1160812
1202814
1245023
1284061
1322403
1353920
1379428
1400215
1415521
1419667
1414232
1398455
1373977
1341350
1303778
1259661
1208163
1153608
1096653
1039885
984036
929340
874136
820905
771917
727030
683402
642803
606671
574938
545340
517004
492635
471055
452298
435343
420416
408003
395217
385863
376262
366385
360050
353165
346981
342438
339963
337319
335213
334167
333750
333942
334065
334179
335901
338773
340049
341093
342273
344130
344645
345935
347110
346846
346319
344339
345007
345769
345285
345213
345481
347068
348487
349372
350883
352454
353266
353829
355498
356338
357157
357860
357604
357168
357269
356416
355533
355345
354244
352429
351396
349810
348083
346168
345302
344744
345115
344838
344700
346205
346497
347087
347824
349334
350020
351354
351379
351808
353022
354027
353280
353443
352867
352096
350471
349380
347551
345321
343633
342392
341782
341878
341773
341627
341877
342094
344282
347592
349711
351556
352366
354203
356865
359168
361200
363144
363857
364488
365510
366531
367356
368460
368914
368435
368917
368614
371622
373075
376979
381691
385716
390011
394131
398922
402795
407512
412577
417927
423347
428789
433866
441872
450086
458622
468029
479206
492065
507790
526171
551265
577269
609747
646983
690313
736660
790689
847923
912274
977753
1048427
1121095
1193438
1264900
1332660
1398375
1457353
1508477
1549604
1582661
1608871
1626882
1637088
1639051
1631529
1618759
1596571
1566159
1529397
1486487
1438630
1386478
1330857
1268133
1200968
1134026
1068133
1003023
936249
875979
817366
760752
708253
661185
618301
577278
542095
510819
483118
459304
437898
418215
400871
386003
373759
363757
355410
349080
342957
338991
334763
331357
327785
325630
323706
322350
319178
316768
314494
312951
311053
309919
308942
307132
305535
304455
303986
303806
303473
303294
303062
303374
304759
305125
306908
308186
308671
309513
310502
311906
314398
315565
315620
317159
319837
320242
322067
323860
325380
325809
327891
329608
329934
331853
334533
336260
339389
342728
345346
346764
349710
352439
354456
356385
359068
359999
362428
363953
364018
363986
364114
362204
360944
358899
356365
353723
352394
350223
346742
343469
340404
338504
336407
334555
333584
332148
330855
330719
331302
331930
332274
332229
332294
332529
333138
333098
333040
332790
333562
334563
333947
333142
329855
328124
326577
324679
325475
325064
323497
323597
323488
323518
324539
323717
324433
324932
327189
328770
331195
334358
336104
339165
343375
347216
352745
357653
362763
367472
370758
374683
379447
382468
385769
388722
390378
392046
393698
394128
393825
395046
394625
393490
392941
392815
390291
387186
385524
383233
378863
373177
368404
363437
358155
353809
348482
343429
337909
333799
328989
323821
319914
315846
314053
311528
308142
305375
302652
299990
298398
295822
294724
293656
293307
293235
293524
293306
294222
294907
294183
294144
294351
294664
294565
294671
293152
292235
292646
291801
291916
292582
291750
291246
290655
290567
289423
288650
288426
288934
289214
289304
288123
287984
290039
290532
291669
292693
294757
295530
296889
298068
299395
300911
301793
302773
304149
305254
304699
305851
306308
308377
309058
308852
309064
308576
309378
309710
309217
308437
307810
306001
305412
305390
304346
303878
303540
302830
303526
303491
302389
301980
302074
303566
302969
302339
302953
303209
302759
303361
302810
300431
298209
298056
297831
296980
295913
295344
293482
291771
289656
289672
289734
290599
290224
289468
288868
288463
289016
289633
291402
291397
292028
292212
292373
293039
293693
293636
294655
295085
295743
296205
295393
296001
296205
295699
293432
293986
293700
292977
291776
291104
290014
289049
287885
286545
285792
285174
283842
283536
283561
282846
282731
282481
283033
282388
283120
282981
283144
283398
283737
284053
284799
284725
284963
285984
286615
286778
286366
286023
285457
286770
287752
287637
286906
286391
286041
284481
283111
281699
280452
280476
279331
279049
278736
279034
279237
279812
280812
282253
283223
283298
283854
283285
283389
285066
286697
287405
287425
287025
288019
288432
288143
287863
288615
287899
288321
288342
287832
285962
285277
286206
286850
286115
284893
283327
283245
282417
282865
282742
282473
282511
282057
282538
282953
284080
283525
282830
283237
284008
284645
285297
285763
285295
284986
286428
285297
286384
287171
287274
288099
287871
288831
289504
289177
288703
289362
289194
288390
287035
286297
286763
286709
285734
285992
285904
285183
285017
284261
283243
283723
283299
281923
282446
284125
285250
285358
285971
286059
287475
287012
286596
287195
286457
286222
286390
287216
287873
287243
286033
286739
287432
286934
286570
286767
286470
285387
284792
284450
285434
284586
283925
284629
284141
284293
284115
283910
283560
282875
283398
282682
281448
281425
281990
281564
282544
283413
284282
284019
283165
282179
282049
283208
284001
284177
284595
284913
285315
284645
284369
283826
283470
282825
282929
283063
282953
282782
281652
280894
280103
279691
281414
281758
281597
282514
283403
283075
281952
281632
281956
282164
283222
284528
284147
284042
284707
283392
283196
284456
283359
283502
284108
284467
283054
281944
282155
283420
284821
285008
285496
285676
285125
284606
284591
283455
281505
281044
281278
280632
279635
278382
278064
277981
278923
277795
278160
278534
278983
279721
278498
276351
276581
276758
278688
279010
279901
280419
279733
280311
281896
282419
283042
283365
282896
282688
282279
282138
281914
282629
283722
282522
282724
281565
282031
282828
281545
281821
282503
281880
282047
282833
283587
283839
282936
282341
281347
280948
279739
281145
280814
280772
279925
278351
277564
278650
280394
280237
279055
278335
279259
279668
280228
281365
280783
280721
280193
280628
279818
280462
280604
280308
280529
281420
281622
280903
279402
279897
281120
281153
280970
279402
279338
279458
279798
280570
281344
280371
279800
278363
279283
279745
280138
280654
279848
280117
280400
280335
281364
282833
283443
283109
282681
280729
281834
282439
280915
281328
281649
282126
282110
281393
281486
281225
282729
282849
281014
280893
280570
281568
282358
282884
281900
281827
281602
281147
280520
279467
279380
279709
280227
280295
280484
280891
280169
281239
280447
279212
278662
277606
277686
278450
277993
277527
276889
277672
276870
277078
278349
278815
279156
278628
278956
279509
279834
279894
280163
279705
280685
280646
280549
279365
280659
281241
281864
281716
281319
281202
281727
281693
281053
281833
280751
280950
281189
281645
280941
281072
282235
282922
282504
282515
283642
282646
281283
279611
279860
279961
279656
280319
279528
279281
279334
278784
277863
278363
278828
279681
279686
279599
278482
279455
280358
280158
279839
280467
280158
279427
279638
280206
280339
281676
282441
281228
279922
279249
279692
281138
281612
282138
282386
282186
282611
284178
282986
282558
281931
281530
281689
282275
281338
279998
280679
281187
281234
280830
281294
282144
282954
283211
281857
280788
280166
280130
280063
280405
279969
279237
279041
279211
278309
277701
277152
278179
279078
279045
279151
279427
279407
280967
280761
281093
281931
282075
282701
281500
281378
282563
281970
281354
279937
280730
282328
282280
282600
283011
282560
282864
282834
283619
283572
283083
283342
283654
283888
284691
283908
282984
282270
280348
281667
283374
282618
282480
282014
281191
282286
282593
280848
280553
280817
280618
280467
280044
280754
281262
280561
281389
281620
280932
279654
279230
278360
279413
279146
277556
278497
279434
280407
280980
279108
278937
280294
280833
281497
282169
282929
283636
282880
283343
283194
284171
284924
284515
284976
285144
284817
284353
284041
284398
284502
284301
284213
284573
283778
284111
284999
284529
283768
283047
284418
283303
282101
281736
281467
281271
282280
283159
282858
282269
282804
283478
282722
282007
282991
285066
285553
285422
285771
286269
285949
285848
286118
287529
287681
287995
287616
287995
287138
287550
286918
286166
285825
286227
286683
285887
285381
284238
284452
284616
284973
284163
283435
282277
282807
283737
283239
283502
283237
283449
283542
283232
281926
282548
282438
283747
283671
282557
283003
283065
284075
283180
283415
282917
282929
281610
281768
282230
282740
282325
282165
282108
281437
281917
283187
283404
284074
283524
283341
284182
284785
285246
284564
283778
283892
284132
283659
284449
284457
283982
284694
284608
285218
285010
286656
286070
284565
285183
285163
285105
285415
285018
286936
287756
288024
287494
286111
284505
284990
284941
285055
286378
286757
287419
286294
286316
285523
285952
286320
285119
284356
284517
284648
284542
284472
283036
283901
284606
284558
283963
283796
283425
283152
282078
282070
282248
282415
282190
281575
280579
280695
281901
282015
282045
282204
283231
282885
282715
283690
284055
282908
283566
283221
283398
284247
284215
284866
284273
284263
283338
283667
283692
283482
283208
284813
284871
284295
283073
283362
283626
284358
285955
284477
284128
284028
283394
283748
284204
284334
284863
285270
285070
286156
286569
287343
286602
286463
286178
287006
286640
285776
285948
286297
285651
285013
285962
285852
285404
285084
285477
286170
286529
288114
288410
288546
287579
286986
287882
286848
285998
287361
287564
286970
286450
285846
285120
284598
285196
284278
283981
283880
283944
283659
283749
285022
284726
284830
283710
283333
284447
284504
283744
283447
283771
282997
283795
285148
284501
285165
285747
283845
284128
285327
284742
284022
283311
283529
284702
283832
282234
282347
283027
283339
283707
283022
281972
281897
282700
282774
283396
284847
284365
284795
284965
285347
285420
286015
286551
287317
286801
285378
285932
286689
287090
287501
286909
286918
286725
286642
286913
286834
287796
287639
286690
287035
288010
288016
287319
286320
286584
285628
286219
285427
286448
288002
287429
287633
287440
288426
287374
286602
287211
286974
287303
286922
285865
284455
285282
286145
286643
286059
286708
287751
287125
286895
286740
285499
285841
286478
285798
285030
285397
285169
284219
285955
286193
284880
284648
285417
285797
285466
285515
286250
286508
286561
285360
285935
286479
285747
285723
285668
285361
285943
286374
286449
287095
286761
286158
287763
288149
287854
288374
287838
286836
286736
286908
286889
287810
287777
287396
288143
287601
287124
287164
287458
288485
288097
287483
287314
288335
288516
288794
289215
289036
288522
287587
287250
287269
287859
288445
288713
287506
286838
287689
287808
287814
287330
288411
288092
288006
287670
287519
288068
288557
288550
288579
289597
288218
287282
288974
288494
288478
287320
285932
286504
287838
287485
287441
288085
287445
286656
286974
287723
286570
285548
284663
284284
284585
285057
284970
285133
284718
285241
285604
284433
285358
285605
286580
286850
287111
286290
286074
286127
285581
284371
284371
284290
284375
283999
284492
285507
286588
286390
285197
285095
286273
286761
287029
286803
286160
286080
286252
287574
286098
286723
287390
287329
287762
287089
287499
287719
288525
288319
288656
288027
288649
288326
288203
288993
288928
287798
287654
286109
285375
284730
285741
285938
287332
287455
287437
286685
286170
286310
285582
286178
286533
286671
287381
287142
286570
286066
285821
286329
287203
286443
286049
285953
285987
286036
285505
285915
287586
287380
286450
287380
288050
286586
287886
287665
286679
287016
287076
287163
286480
285180
285648
286942
287740
288661
288764
288063
286725
286218
287271
287151
286261
287117
287975
289086
288697
289508
289788
289205
288800
289044
288816
289340
288781
288655
287923
288680
288762
287838
287389
288305
288944
288265
287006
287553
288468
289349
288185
287359
287139
287317
287432
287349
287555
287859
287197
287668
288279
287347
287259
286792
287285
287643
287085
287315
287040
286977
286316
286287
287077
286404
285953
285586
286121
285992
285281
285818
285790
286397
285161
285603
286711
286368
285727
285380
285790
286849
287974
288988
289161
289103
289105
289069
290614
292212
293228
295436
297877
299806
302102
304373
307465
310975
313947
316098
318372
320561
323504
328073
334410
339494
343359
347385
352062
358521
363668
368539
374047
380484
387670
395128
403438
413030
423322
434423
444815
453861
466863
477952
487905
496540
507369
518225
528348
538979
549475
558489
566791
572268
578279
582103
585655
589476
592095
594281
595610
597254
598794
600986
604132
606573
610490
614340
617565
621402
625932
631546
636191
639083
642850
648200
652672
656471
659995
662154
665271
668928
670706
672755
674218
673961
675338
674990
671041
666170
662434
656846
649896
641465
631914
620640
612458
604315
595244
585454
578177
570406
561703
552773
545142
537062
529583
521902
514746
509246
502992
497722
494296
489639
485896
481043
476086
472072
469470
465738
461680
457644
455085
451295
448889
445844
442603
439761
437038
434219
430411
426745
422995
418443
416005
413725
410521
407138
402324
397054
390966
386371
382011
377535
375218
369793
365352
361397
357249
352680
348956
345060
341353
336520
333208
330312
326943
323387
319726
316229
312780
310820
308192
305482
301151
297606
295072
292326
289646
288219
285741
281915
278449
274795
270125
266699
264743
262009
259746
255149
250920
247885
245582
241741
237501
234471
230670
227686
224874
221050
217777
214253
210561
207210
203864
200727
197458
194655
192073
190327
187991
184487
181395
179476
176699
173710
171370
167966
166391
164806
162816
161540
159070
156562
154070
151470
149445
147077
145247
143766
142296
141242
138917
137215
134059
133018
132024
131195
129331
127643
126336
126063
124778
122916
121909
120821
120041
119276
118511
117810
116751
115690
114551
113772
113298
112736
111897
109623
108670
108866
108276
108681
108847
107128
106098
105661
106500
106669
106061
105671
104687
105143
104659
105391
104269
102898
102362
102804
103062
101933
101477
101245
102346
103268
103231
102748
102520
101722
102386
102280
102037
102287
101918
101796
102120
102912
102854
103581
103387
103006
103375
103752
104440
104913
105191
104850
104068
104397
104890
105036
104767
105516
105269
104608
105133
104680
104815
104889
105274
104445
104783
104401
105780
108055
108174
107241
106582
107443
107637
107504
107218
108224
109101
109213
109290
109470
108918
109033
109603
110224
110899
111000
110641
110652
111048
110790
111587
111512
111511
111803
112224
112729
113261
113221
113440
114101
113729
113669
113152
112896
113599
114169
114152
115208
115937
115253
115659
115130
115741
115539
115277
114962
115122
116743
117672
119269
119196
118300
118096
118031
118741
119149
120164
120193
120381
121015
121380
121788
122422
122286
122820
122433
122241
121833
122327
122456
122466
121839
123912
123695
123305
122802
123834
124093
123837
123422
123614
124888
126145
126534
125787
125120
125583
126373
127193
127315
127048
127403
126691
126982
127313
128025
128331
128333
128463
128937
129360
129288
130722
130936
131029
130151
130585
131011
131790
132357
131499
130710
129926
130286
130181
130411
130343
131212
130492
131112
131368
131990
131877
132119
132701
132912
132322
132533
132606
133445
134655
135258
134960
135159
135127
135354
136027
136113
135872
135915
135843
135621
135821
136588
136842
135965
135206
136391
137224
137316
136888
136560
136936
136546
136580
136867
137551
137798
138722
139411
139330
139341
139573
138637
138451
138306
139077
138839
138089
138675
138869
139380
138743
137914
140466
167226
251284
419059
667969
967500
1279236
1567913
1807150
1992649
2125184
2204885
2230762
2206408
2143311
2064372
1989458
1922429
1857856
1787282
1718247
1655519
1599833
1556072
1518785
1488927
1462303
1435778
1407960
1380024
1352326
1324441
1297166
1268468
1240350
1215973
1193207
1171341
1150758
1132315
1114962
1098719
1083650
1070084
1058760
1047872
1038806
1030290
1020892
1013457
1008722
1006190
1001784
997390
993893
991024
987438
983754
976298
967403
956602
947471
937178
927396
916482
904643
892572
878634
864967
849029
830387
809499
788705
765587
741798
718344
692842
666246
639221
609327
576376
540086
500267
459956
427282
400510
380037
363358
348854
336646
327506
319049
312063
303670
297112
291677
285680
281124
276914
273483
268991
265510
260497
257553
254364
251327
249305
245632
243098
241210
238438
235292
233910
231814
229165
227695
226044
223737
221537
219831
218836
217383
216420
215471
213568
211369
210693
209373
208560
208030
205868
203320
202161
201486
200854
200541
200022
199415
198887
197981
196930
196342
197100
196619
196283
196101
195403
195019
193719
193081
192600
192328
191949
190706
190468
190250
189642
189757
189668
188785
188256
188441
187139
186399
185942
185152
184219
184236
184125
185017
185703
186380
185298
184281
183163
182740
182457
181631
182693
182104
181777
181293
180266
179882
180459
179910
179725
179518
179994
179917
179661
179737
177977
178318
178340
177792
178196
178666
179257
178611
177702
177665
178293
178212
177387
177405
177158
176523
176967
175931
175846
176998
176588
176473
175745
174848
174473
174456
174954
175749
176253
176403
176346
175992
175669
175686
175106
174144
174733
174657
174467
174726
174479
173723
174302
174147
173787
174117
174595
174815
175864
174679
173978
174105
173848
172316
171359
171310
171388
170342
170698
171019
170259
170046
170079
170107
169848
170348
169626
170075
169478
168302
168260
167568
166333
166814
167432
167452
166774
166425
165752
165192
164368
165340
165962
166180
165212
165452
165233
165030
164193
163558
164583
164263
164543
164299
163694
162797
162431
162863
162229
161369
160612
160396
160827
161418
160811
159524
158810
158761
159424
159412
159339
159249
159479
158465
158378
159120
158382
157203
156702
157060
157191
156979
156130
157069
157169
156047
155633
155490
155363
155594
155032
154304
154368
155064
154081
154197
154916
154770
154179
154796
154395
153578
153713
154363
154125
153994
154203
153706
153338
153829
152935
152136
151775
151888
151400
151719
152430
151179
151297
151415
151442
150993
150656
151507
152201
151685
151017
151212
151353
151642
151939
151661
150842
150083
149780
150184
150554
150584
151101
151661
150790
150615
150420
150798
150933
150916
150912
150544
149378
150334
150292
150231
149819
149047
147581
147810
148401
148603
148914
148637
148146
149037
149181
148720
148781
148919
148325
148291
149649
148860
148332
148673
148642
148778
148521
149366
148406
148097
148388
147502
148178
148522
149634
149054
148683
148162
147558
147495
147676
147978
147336
146868
147283
147705
148751
148478
148204
147951
148101
148407
148496
147400
146991
147363
147464
147691
147398
147176
147331
147741
147038
146386
146699
146622
146614
147100
147113
147508
146524
146864
147170
146372
146567
147314
147606
148497
148980
148459
147349
147295
148136
147225
147020
147116
146157
146286
146628
147357
147024
146913
147040
147023
147086
146325
146536
146602
147023
146888
146755
146714
146272
147103
148468
148266
148525
147589
147314
146754
147853
147828
147391
147817
148081
147660
147977
148073
148409
147928
147830
148662
148826
149116
149016
148073
147936
147362
147847
148025
147189
147214
147435
146661
146393
146339
147020
146942
146838
147155
147516
147381
146761
147519
147557
146918
147379
147733
147387
146746
147597
147268
147217
147562
146888
146630
147330
147289
147001
146971
147035
147154
147244
146852
147012
147184
147220
146669
146756
146927
147607
147879
147626
148209
147161
146045
146652
147222
147357
147859
148922
148324
148404
148125
148649
149179
148011
147026
146179
147212
148086
148020
147737
147939
148617
148293
147317
147750
147411
147445
147527
147545
147858
146879
147125
147155
146773
146559
146739
145894
146436
147395
147750
147294
147672
148234
147731
149150
149624
149599
148542
147367
147151
147276
148134
147833
147853
147979
148459
148025
148353
148545
148057
147842
147497
147126
147740
148300
147598
146605
147832
148356
148775
147915
148444
148265
147650
147497
147719
148611
148875
148395
148454
148963
148889
148346
148664
148731
148783
148362
147466
148667
148427
148052
147169
146760

[Instrument Method Data Header]

"hplc", "", "2021-04-16-13:54:48", "hplc", "", "2021-04-16-13:54:48", "", 0, 0, "GlycoSePN_40 min (Plus_HR1)"
"Separation of glycans at 50 C"
16844544, 1


[NAI Box Information]

0, 40, 40
2.272, 44, 1000
41, 0, 100, 0


[Instrument Configuration Information]

"FL", "PEN90x", ""
0, 0, 0
0, 0, 0, 0
16.777215, 1
16.777215, 0
"", "", "", ""
"", "", ""
"", "", ""
"", "", ""
"B", "C", "D", ""


[Real Time Plot Information]

[0]
0, 1, "", "Y", 1000


[Link Parameters]

5


[Link Parameter Offsets]

29
28
10
11
12


[Link Parameter Info]


"RATE", 29, 5, 1, 1
1, 0, 3, 0.1, 100, 0
44.01408, "", 1

"RANGE", 28, 2, 1, 1
1, 0, 1, 0, 10, 0
1, "1.0", 1

"EVENT", 10, 3, 25, 1
1, 0, 0, 0, 100000, 0
0, "END", 0

"EVTME", 11, 2, 25, 1
1, 0, 2, 0, 100000, 0
0, "", 1

"EVVAL", 12, 2, 25, 1
1, 0, 0, 0, 100000, 0
0, "0", 1


[PEAK TABLE FILE]


[File Complete Flag]

3


[Number of Peaks]

0


[SPECTRAL DATA FILE]


[File Complete Flag]

3


[Count/AU Ratio]

0


[Count Offset]

0


[Number of Spectra]

0


[Spectral Data Sets]


[Audit Log Information for C:\PenExe\TcWS\Ver6.3.1\Examples\Probka1(263)+enzymy, 3 of 10.raw]

Number of Audit Logs : [0]
