# Supplementary material for: Interplay between de novo and salvage pathways of GDP-fucose synthesis
Source: PLoS One. 2024 Oct 24;19(10):e0309450. doi: 10.1371/journal.pone.0309450 (PMC11501016; doi:10.1371/journal.pone.0309450)
Supplement: S1 File — (ZIP) [file pone.0309450.s004.zip › Chromatograms/Fucosylation/FCSKKO_12_1_FUC.RAX]

Checksum Passed

Filename : <C:\PenExe\TcWS\Ver6.3.1\Examples\Probka2 (254)+enzymy.raw>

[Modified Rawfile File Header]

0, 1, 48, 10019, 
0, 0, 0, 386514952, 12038408

[Modified Rawfile Data Header]

"hplc", "", "2022-04-08-15:30:07", "tcprocess", "", "2022-04-08-16:10:05", "", 0, 0, ""


[File Complete Flag]

3


[Run Log Information]


[Raw File A/D Header]

0, "20220408152956-0800", 0, "hplc"
"C:\PenExe\TcWS\Ver6.3.1\Examples\Probka2 (254)+enzymy.seq", 0
"NONE", 0, 0
40.0088, 16777215, 125493, "7339280009"
1, 0, 5454


[Sequence Cycle Information]

"A", 0, 0, 0, "", "", ""
"C:\PenExe\TcWS\Ver6.3.1\Examples\Probka2 (254)+enzymy.raw", "C:\PenExe\TcWS\Ver6.3.1\Examples\Probka2 (254)+enzymy", "Probka2 (254)+enzymy", "", "C:\PenExe\TcWS\Ver6.3.1\Examples\GlycoSeP N Plus (FL_40 min)", "C:\PenExe\TcWS\Ver6.3.1\Examples\GlycoSeP N Plus (FL_40 min)", "C:\PenExe\TcWS\Ver6.3.1\Examples\GlycoSeP N Plus (FL_40 min)", "C:\PenExe\TcWS\Ver6.3.1\Examples\GlycoSeP N Plus (FL_40 min)"
"Default", "Default"
1, 1, 1, 1, 1, 1, 0
100, 2, "", 1, "", "", 9
"", "", "", 0
"", "", "", "", ""
"", "", "", "", ""
""


[Raw Data Points]

134999
134784
134784
134785
134785
134786
134590
133934
133781
133180
133575
133604
133028
133157
133105
132309
134468
135890
135024
135476
135678
135921
136801
136645
136998
137004
136858
137519
138811
139254
139020
140299
140553
140672
141850
142814
143314
143714
145357
146372
146721
147533
148586
148757
150703
152451
155112
157469
160589
162898
167040
170124
172923
175759
179083
185660
201697
246876
307230
333199
318769
287278
257018
234322
218040
208764
202167
197616
194775
192162
191263
189813
187529
186560
186181
186885
186856
187263
186552
185115
184840
184494
184732
185758
184931
183932
184078
184439
184448
184745
184364
184825
183803
181956
182613
184211
184967
184652
185426
185073
184517
184538
184665
184160
183988
183475
183869
184408
184038
184186
184815
184898
185650
186601
186774
186814
187652
188593
189196
189615
189890
189646
189833
190461
189779
189514
190271
190713
192056
192587
192085
191733
193058
192519
193205
193901
193542
192914
193338
194502
195827
196579
195834
196105
196499
197340
197651
197843
197379
197979
198697
200731
201425
203082
205640
209536
214539
219050
225857
232460
238683
244074
250415
254313
257607
262264
266341
270334
275036
279663
285506
293447
304741
320161
348523
410794
548191
789513
1108395
1428830
1671270
1800382
1822173
1761892
1659197
1539260
1414630
1296965
1181807
1076129
979288
894668
821512
766042
728146
709120
701513
699080
692650
681419
665067
645903
626861
609548
598943
598621
614094
653398
726217
839349
1009027
1256611
1654868
2375239
3707925
5948756
9223990
13174131
16777215
16777215
16777215
16777215
16777215
16777215
16777215
16777215
16777215
16777215
16777215
14172878
12457282
10895506
9544471
8375443
7357671
6448257
5629629
4888651
4236668
3670588
3190145
2797640
2490861
2276867
2157781
2130877
2168065
2224208
2254849
2230492
2143610
2007912
1841474
1667330
1503928
1356444
1230473
1123383
1035561
963027
898660
843822
796064
756875
721388
688920
662891
641137
622474
604564
588841
574445
561602
549783
537558
525218
513279
502149
490966
480351
468963
459952
451862
445121
436682
430309
424344
418010
413280
413444
413690
415024
419067
425651
434208
445079
458772
473551
488651
503533
513640
520143
521776
520146
515641
505230
494030
480567
470284
458206
446774
439455
439116
447539
462295
485774
517194
554125
589945
621315
644348
655034
653907
640880
620126
594446
566609
539476
512638
487630
466465
449045
436483
426027
420582
418267
417473
418988
422616
426202
429403
432140
436215
440593
446856
453191
461883
477008
493550
515695
542486
575212
618047
668449
733553
820491
945097
1132802
1415147
1837858
2428858
3199833
4132302
5169043
6207809
7144843
7889949
8376616
8573417
8487035
8157961
7648762
7008223
6303740
5585518
4889513
4236862
3643410
3122665
2668515
2284925
1966222
1700549
1480957
1296940
1142420
1012164
904701
816156
742269
682677
638465
606936
582766
564582
550335
536084
523308
509924
496429
485810
473889
463497
454339
445611
438067
431165
425021
417676
409928
401827
394835
388102
381270
375518
368074
361496
356556
349863
344561
337152
332560
329529
325864
323172
321270
318672
317044
315763
314922
315284
315018
315801
315460
314151
314032
312952
312385
311652
312010
312517
314967
318648
322432
326531
330911
336099
339692
342694
343234
341032
338956
334585
330219
325435
320038
315397
311040
305742
301778
298856
295307
294045
294002
293699
292650
292817
293830
295549
298043
300420
302140
303938
304936
305045
303991
302864
302418
298582
296869
294077
292572
290260
287270
285056
284578
283567
282649
280899
280853
282330
283455
286026
290136
295295
302135
311184
321501
334461
349233
363198
377683
392494
404257
413625
418463
420234
419340
415365
410452
403691
395412
385651
376488
370003
364988
361779
360466
360946
363014
367251
374737
385649
395991
406854
419839
433075
446748
461519
475665
491320
504909
518461
534036
548808
563162
578332
594636
614173
640954
681899
737951
821867
937433
1097549
1309304
1571265
1877617
2219397
2571758
2910952
3206755
3437103
3581309
3630402
3582377
3445862
3244376
2999451
2729453
2451690
2178088
1922093
1692706
1491125
1317041
1170410
1043822
939841
852770
779783
717975
666286
623714
587822
555995
528964
504367
482279
461305
444500
428818
414137
400591
389790
378635
368346
360927
353349
346685
342224
338303
332519
327496
323482
319361
315464
311524
308127
306520
305874
306082
306691
308400
311464
316222
323549
332349
341635
350246
360884
370760
378373
383925
385864
387287
387133
384830
381404
377449
370805
364102
356817
350182
343594
337476
330460
325147
319780
313139
308035
305151
301625
298669
296219
293057
290910
289337
289322
289943
289978
289836
289601
291105
292640
295424
297800
300459
306170
311565
318520
328330
339088
352697
366792
381428
396324
409804
421519
432444
441391
447826
452695
455379
456517
456456
455993
458326
465013
477004
494513
519796
553603
595691
644668
698645
753979
807708
854674
893927
921146
934185
934990
923519
898952
864153
821148
771909
720201
667251
615405
566567
521814
481424
446424
415455
387806
365471
347830
333117
319675
307989
299011
290961
285024
279016
275082
272213
269422
266954
265383
264420
263711
263604
262364
260920
259770
258446
258537
258528
257985
257134
256594
256973
257575
258058
258205
257843
257649
256800
256789
255835
256263
256622
257193
258791
258670
258715
258222
258348
258884
258289
258827
258406
257071
255954
254656
253854
252120
250637
249421
248708
247523
247889
247475
246218
245804
246557
246387
245531
246007
245278
245224
244289
243497
243397
243036
242699
242654
243189
244271
243801
242771
242833
243377
244357
244047
242953
242518
243621
243750
244792
244467
244883
246055
246110
245399
245130
245470
246219
246352
247279
246568
245893
244828
245359
245575
245093
243915
244020
243841
244872
245598
246334
246734
247823
249194
249117
249985
251059
251120
252430
252618
253020
252010
252087
253096
252653
252693
253311
254238
253885
252981
254054
254344
253853
253855
254365
255294
256643
257552
258254
258789
259664
260032
259849
259497
259259
259458
260234
260769
263104
265318
267034
269888
273890
279195
285958
291035
297596
305520
315060
324250
332884
343139
351667
358689
365418
369685
372794
373804
372047
368728
364504
358446
351980
345087
337978
330884
325230
320071
315543
310351
307277
304381
303057
301448
300291
300867
304258
307700
312765
318744
326470
335516
346287
361086
376906
395475
415342
435498
457633
480992
506088
529149
553346
573815
591706
605835
617437
624673
627304
623748
614507
601901
585063
568122
548474
525594
504880
484125
465211
446370
430568
418642
407804
400430
395262
392383
389307
385511
382286
381036
377587
373824
369899
365654
359707
354123
347249
341612
336586
332567
327118
323074
318218
316235
313920
312369
310961
309542
308613
307660
306024
303057
299921
297912
294323
291956
288563
285455
282159
278416
275352
271949
269162
266552
264790
262875
261369
260233
258997
258188
256770
255651
254559
253396
252381
251879
252336
251759
252241
251666
251159
250655
250149
250269
249363
249324
250315
251721
251356
250575
250123
250965
251761
252177
253407
252715
252009
252867
253850
253031
252099
252205
252889
251821
251811
252112
252906
253445
254410
254937
254686
255612
256081
256876
256789
254879
254830
255723
256609
257160
257208
257126
257800
258900
259611
260698
261363
260967
261344
261863
261814
263305
264317
263433
263906
265362
265704
266483
267571
268561
269294
268893
268929
267801
268297
269297
270772
271613
273598
272886
273237
274378
276332
279183
280386
281208
282630
284182
287720
290654
295169
300197
306539
313509
321204
332757
346046
360681
377718
396625
418800
444229
469930
496725
524343
552229
577787
601230
619534
636148
647630
652979
653157
647511
637632
622578
606307
585988
563566
539188
514323
488774
464900
440652
418280
398083
380242
363569
348834
336566
326469
317586
309491
302151
296948
292605
290362
287431
284584
282593
281140
279850
278648
276427
275781
274269
273436
273500
273237
271780
271193
269746
268642
267467
266180
266053
266910
266199
266223
266240
264914
265226
264499
264037
264120
264771
264944
266005
266644
267012
267199
267447
269595
270357
270951
272353
274275
274728
277471
279436
280899
282762
285181
286593
288160
290299
290827
290368
290774
291216
290402
290522
289646
289356
288600
287350
287073
286664
286418
285474
284334
283270
284276
283277
283333
284042
286332
288042
288888
289123
288056
288171
289724
291577
294612
295599
297205
299904
301007
303397
306025
308312
310640
314117
315695
317733
320282
324041
326648
328680
330698
333080
334990
338415
340241
343040
346584
349317
352659
356331
361134
366842
372329
380157
388837
399846
414106
429895
450123
475257
503913
538222
578977
628275
684128
748872
818654
894833
975764
1059353
1146276
1231596
1315139
1392397
1458299
1518909
1565007
1593519
1604934
1603252
1584771
1550819
1504680
1444858
1375588
1300836
1219713
1135094
1050276
967730
889438
814615
745209
681420
624849
573540
530438
491869
457344
427469
403500
382716
365910
350290
338027
327475
319343
312156
306660
303083
298610
295089
292741
290175
288598
287489
287120
287206
284852
284786
284830
284049
284037
283485
282822
282059
282018
280933
280476
279708
278548
278796
278246
277451
278004
277537
278147
278792
279202
279544
279125
279431
280093
281129
281296
282767
284451
285830
286235
288079
289595
290832
293216
293962
295441
297934
300234
302427
304753
307200
308712
310576
313400
315247
316772
318632
319965
322399
325125
328078
331287
334961
338103
341621
344968
347887
351937
356333
360757
365711
370550
375363
380556
386147
392128
398741
405227
409872
416790
424566
430835
437818
446224
453946
462865
472348
481165
490293
499253
508826
519073
530861
542255
553189
567361
582212
598212
616759
635958
661659
691303
727195
770893
826032
890909
970796
1064908
1176344
1309652
1463827
1644018
1845635
2067012
2310926
2567075
2838291
3115462
3393153
3668020
3925939
4164690
4375745
4550065
4682331
4766922
4801004
4783011
4719760
4609429
4457878
4268677
4044745
3799023
3538618
3269099
2997030
2726755
2463727
2210554
1973294
1755948
1559039
1382620
1224730
1087166
967250
861887
773862
697442
634213
581172
536405
497856
467221
441162
417606
398991
383804
371722
360627
348428
340116
332190
326947
320251
314384
310789
307960
304873
302700
301168
298638
297463
296996
294986
292355
291425
290472
290709
290358
290297
289350
287866
287571
288156
289230
289301
287689
287221
287874
288010
288240
288242
288776
288008
288891
290224
290636
289834
289757
289588
287971
288977
289576
289203
288963
288766
289689
289662
290574
290358
291678
293604
293696
292944
294180
294419
295625
297354
297870
300141
301355
302066
304857
308438
313148
317751
323917
330213
337210
345215
354500
364354
373967
383524
394979
405166
414556
423602
432186
438333
441562
445223
448075
447980
446899
444118
440525
435582
429606
421355
412710
404510
396859
389150
382414
375594
368760
361980
354970
347746
342788
338864
335191
330406
326944
324043
320698
318387
316179
313711
311594
308936
305885
303129
300295
298176
296432
295469
295112
295072
295011
294506
293166
293471
293446
293770
293783
294101
293214
293146
292676
293051
292741
293131
292678
292446
292755
292340
292197
291272
288937
288910
288814
289625
288648
288089
286972
287391
286988
285843
286404
286204
285768
286387
286140
286312
285598
284725
284458
284690
284263
284753
286196
286552
286466
286025
285891
286371
286379
285556
285825
286767
286619
286691
287121
287671
287198
288232
287664
288158
288945
290468
289652
289167
289441
290263
289788
290638
291189
291630
291945
292566
293411
293928
293631
295875
297829
299992
300747
302001
303013
304090
305745
308138
309328
310980
314349
316377
318587
320105
322004
324837
327995
330366
330875
333431
336604
339269
342634
347148
352054
357786
363914
370497
376357
383368
392426
400557
409450
417839
427274
435920
444611
452291
458310
463809
468137
471022
472967
473397
472842
471787
469491
465494
460177
456264
451995
447638
443387
439034
434286
432208
428883
425221
421343
418725
417477
416617
415144
413726
411721
411336
409974
406580
403974
401148
397193
392559
389001
385269
380081
375868
370764
367333
364100
360344
356832
353320
351450
347214
344577
342930
341209
339751
340339
338566
336864
335658
334112
332736
331881
330009
328492
328022
327101
324407
322261
322439
322925
321630
320130
318080
317082
316178
315044
315448
314354
312273
310589
309173
309188
310113
309670
308643
308195
308184
307154
305457
306115
306359
306939
307470
308063
307711
307315
308187
308974
309092
309494
310506
311416
312981
314172
315778
316380
317762
318681
321158
323606
323865
325744
326801
327996
329751
330414
331957
332502
333849
335820
337692
338959
340455
342336
344291
346433
348034
349353
351779
353519
355429
357516
359786
361223
362686
364901
366636
369848
370658
371261
372472
372893
371441
371328
369751
369018
368154
368053
367277
366594
367013
366676
366664
366398
366938
367314
368738
370003
373748
376886
380316
384300
390954
399529
410371
421537
433541
447849
463531
482875
505292
530502
557739
589073
622639
658085
693891
731405
768736
803620
837969
869206
895613
917624
935465
946182
951768
950166
943498
929171
910479
889490
864711
834946
801845
768257
732698
699011
664275
629202
596495
566148
537752
512358
488870
467339
447874
431038
415616
400959
389018
378636
369373
363446
358212
352899
349284
344996
342022
339087
336983
334989
334132
333177
333054
332508
332022
331551
331249
331205
330621
329398
328682
327252
326813
325500
325312
324826
326763
326717
324830
323539
323722
323299
322638
322065
321748
323033
323191
323380
323835
324370
323327
322712
323322
323983
325452
326346
326973
327226
327450
328082
329351
329293
329341
328830
328886
327648
327343
327826
328187
327128
325374
322695
321709
321768
320664
318623
317039
316916
316860
317114
315846
315815
316080
315119
313693
313535
314310
315174
315175
314752
313452
313622
313170
312862
313034
314099
314899
315167
315135
314161
315122
315995
316194
316725
318518
320223
321902
323778
325603
327913
329866
333869
337706
341026
345300
349398
354297
360929
368042
373711
379651
386147
391621
397493
403189
408271
411494
417189
420706
422756
424571
425572
424295
420920
418581
416596
412545
409843
404424
399276
394349
389101
384372
378531
373435
369336
364152
360211
356440
351827
347330
343173
339251
337720
335712
333517
332434
329858
327252
325595
323270
321639
321763
321151
320951
320448
319941
319545
319725
319079
320739
321068
320913
320836
321531
322130
323279
324769
324705
325825
326179
325673
326057
328327
330606
332780
334345
337008
340234
343642
346886
351378
357283
361788
366891
370154
374950
381504
388963
394652
398910
404308
408990
415777
420796
425130
428887
431635
432613
432060
433055
434143
433778
432070
428770
425139
422239
418422
415885
411959
407910
403021
399457
396916
393441
389279
387513
386311
384979
383871
382178
380539
380405
380428
380722
381881
383002
384388
385794
387654
390298
393547
396875
401299
405659
411367
417289
426532
435618
446088
459558
475991
494726
516593
540622
568288
599209
634328
672037
712050
755146
801157
846886
894737
941372
990080
1037796
1082755
1123296
1161185
1195421
1224263
1248477
1265780
1273928
1274871
1269555
1255673
1233739
1205887
1173660
1137678
1098491
1056069
1012890
970240
925224
881073
837890
795315
753574
713915
677442
641318
609455
580941
554011
530704
507199
487891
471411
455819
441941
428605
417442
407795
399911
391967
385546
379116
373322
368240
363701
360051
356305
353595
351265
349133
345391
343113
340678
338678
337484
334992
334112
332816
331292
330151
330136
328231
327462
325919
325171
323296
323612
322156
321386
322266
322067
320321
320735
320240
320370
320599
320028
318194
318436
317673
317542
316928
315747
316760
316372
315371
314826
315230
314051
313958
314796
315941
315986
315788
316030
315940
315246
314730
313549
314183
314932
315849
317384
316823
316715
315888
316053
317550
319135
320079
321117
322178
322480
323672
324624
325791
326259
327826
329249
330205
332560
335009
335523
335395
335775
336746
338045
338958
339645
340989
341202
341835
341766
341781
342216
342495
342748
343829
343183
343323
342661
341587
341972
342208
342467
342675
342313
341258
341392
340702
339507
339206
339264
337600
337101
336908
337087
335901
335362
334559
334629
335087
335110
334891
334054
332132
330574
331044
330664
330056
330359
331046
332316
332201
333259
334443
334806
336500
338247
339019
339578
340272
341200
340661
342042
342013
341975
342112
342470
344019
343442
342769
343693
342645
342639
344072
343950
343482
345469
345539
345223
345903
344219
344800
345297
343938
342525
343598
343395
343265
344012
345188
347390
348812
350066
350692
351987
352976
354061
355608
357126
358481
361146
362310
363744
365010
367029
368020
369622
371853
373425
375447
375926
376722
377978
378563
380741
381292
383132
386108
388424
390609
391540
393734
397508
402076
405757
410942
416767
423775
431663
439225
447463
457517
469710
483250
496606
512518
529080
545388
562566
580894
597364
613478
631520
649154
665792
680681
695597
709052
721145
730532
740327
750467
755890
758666
763271
763675
763198
761887
755993
750494
743323
734627
723414
711746
698884
683674
667719
651689
632646
615361
596552
579269
560960
542907
525430
508388
492293
478578
465976
455603
445235
435985
427214
420133
413222
408501
403924
399974
396009
393262
389825
387888
386192
385625
385008
384707
384118
383645
384408
385912
384634
384004
384198
382790
381818
379269
376159
373772
372173
369999
367272
365830
363798
359307
356250
354550
352071
349107
347945
346535
344959
343893
342892
341612
341193
340779
339889
339570
338643
339218
339286
337097
336665
335986
334928
336614
336382
335961
336386
337909
336450
335710
335821
335860
335193
336170
337040
335964
335854
335327
334817
335393
336074
335193
336099
337905
338401
339257
340567
340963
342506
344550
346686
348826
348655
347755
348105
347895
349889
351253
350899
351253
350492
350243
350074
350092
349725
350686
352223
353671
354558
353996
353201
353447
354893
353556
353614
352879
352823
353143
352992
354663
354459
354917
355643
355052
355449
357028
357624
357513
359332
360664
360702
360132
361462
362415
363418
363988
365033
366052
366015
365043
365802
365513
366079
368791
370094
371241
372965
375624
379195
380876
383696
386712
388996
390026
392350
395508
397914
400358
403705
408247
411821
415141
419011
422982
427529
431845
434861
437652
443099
447687
452073
455398
459642
462957
467965
473224
480422
487263
494155
502974
510667
517877
525808
535138
545250
553356
561038
570957
580407
588857
596665
604819
613465
618505
625302
630070
633149
638330
643863
645330
647927
651108
654604
659174
666396
676109
688235
703072
720863
741415
765580
796892
831248
869530
912506
959419
1007066
1059767
1113965
1169586
1222972
1274927
1323005
1369390
1407792
1442393
1469789
1489451
1501567
1505417
1501015
1490700
1472402
1444792
1407139
1365024
1318500
1265990
1210457
1153949
1093079
1030331
971763
914699
858822
805446
754483
708260
666582
626948
592412
562464
534078
508301
486404
467835
450334
436208
425050
415506
406847
397865
391608
387154
383726
379175
376233
373642
373451
372851
371668
370526
369378
369831
370161
366942
365702
364422
361921
360633
357870
357107
353971
352385
350361
349313
348092
347229
345610
344765
342499
339711
338266
338111
337304
335931
334079
332742
332586
333166
334867
336472
336724
336039
337627
338806
340288
340380
342778
344388
345243
346118
346693
346399
346833
348154
349561
349933
349683
351937
353567
353583
355544
356313
358464
360085
362601
364590
365768
366641
369041
370543
372016
372619
372439
373831
373980
373593
372770
374759
375661
375651
376244
377057
377428
377555
378794
379877
380842
380771
382705
384512
386085
385437
386026
387140
387093
385779
386405
387081
388028
388832
388602
389820
389742
390649
391653
391995
394196
397503
400418
401544
403451
405721
408126
411110
413895
417469
421010
424053
426446
429731
432250
433907
437402
440584
443356
446225
448677
454295
459682
466475
476703
486665
499191
513141
530786
552171
575504
601401
632932
669187
708015
752421
802150
855155
912620
971680
1032570
1095740
1158394
1220539
1282577
1339896
1396181
1447451
1496269
1536823
1573715
1600770
1620231
1633355
1636888
1632485
1619900
1597039
1566283
1529614
1484618
1433619
1376241
1316558
1254255
1186833
1120026
1054264
990100
928145
870431
812674
759270
711199
665302
623519
586268
552911
524115
498655
476844
457461
439574
424921
411587
400338
390730
383078
375983
370216
364710
360436
358203
356140
352854
351198
348937
347050
345884
344497
343612
342946
341149
339411
338718
336933
335636
335462
334774
334977
334562
333709
334956
335520
335868
337435
338273
339233
340607
341687
342275
343586
345138
345291
346640
348334
347601
348344
350015
352104
353903
355280
357272
359823
361898
364804
368233
370808
374727
378564
381723
384261
387606
390249
392487
393394
393676
394842
395939
397300
396992
396966
397890
397560
395993
394037
391088
388879
387150
384136
382229
380405
377722
375033
372748
370385
369235
369582
369998
369174
367914
366348
366062
366373
367948
367496
365499
364478
364425
365968
365601
364007
362822
361831
360895
360765
359837
358572
356798
355946
355516
354298
353800
353250
351447
352452
353394
355190
355005
356152
357755
358962
362347
364921
367915
370946
374930
378509
383279
387244
392347
396543
401596
404412
407357
411552
414721
418452
420576
421995
424174
425355
426488
424357
422628
421092
418623
416736
414817
411345
407696
402940
398782
392759
387284
381976
378419
373624
368139
363996
360984
357408
353190
347384
343337
339259
337087
335585
333772
330478
328504
327135
326355
325127
324270
323568
323114
323709
323814
322902
323812
323592
322670
322236
322529
321781
320796
321884
323029
323718
324883
326226
325296
325140
325151
324239
324327
324089
323908
323878
322906
322115
321791
321222
321268
320847
322312
323813
325120
327211
328424
329144
328822
329431
331796
331887
331575
332156
333841
335276
337893
339772
340819
340368
340058
341975
342571
342833
342718
342889
343360
343664
342904
341591
340220
339349
337500
336683
336550
336500
336252
335657
335615
336202
335150
334917
334647
334499
333830
332177
332588
331782
331077
331567
331723
331805
330607
330332
329442
330078
330823
329247
328620
327434
325710
324870
324888
323253
322078
322559
322597
323108
324478
323443
323065
323917
323707
323956
324673
325515
326746
326797
325710
327274
327983
326926
326714
326927
326029
325904
325250
324000
322890
322947
322217
321556
321051
320192
318860
317849
316972
318189
318341
317313
315724
317341
318832
318806
316804
316310
316773
316559
318017
317630
317761
317782
316612
316530
315734
316662
317235
316478
318342
317938
316857
316575
315660
313758
312553
313352
312349
312891
312796
313263
314014
313068
312657
314533
314634
312747
312702
313742
315243
315717
316288
317040
317139
316188
316011
316872
317613
317492
316979
316945
317564
320291
320103
319560
319653
319375
318912
318612
318432
318546
319116
318741
318879
319233
318253
317577
317391
318014
317458
317623
318946
318943
317397
316551
316586
316585
318249
318507
319572
319286
318866
318424
319111
318575
318661
316907
315544
315976
315737
316144
316384
314785
314831
316696
317848
317057
316683
316035
315286
315356
314904
315483
316148
315800
314796
315420
315367
315448
316767
316512
316547
316165
316637
316341
315787
316962
316577
316029
316518
317859
316858
317924
318456
317864
317965
317367
316561
316483
315777
314461
314752
313363
313079
313783
313533
313013
312188
312817
313690
312832
312526
312100
311925
311565
311904
312046
312503
311466
311469
312036
311760
311103
310478
311282
310412
310587
311027
310843
311404
312478
311485
310883
312587
312812
312734
312894
312468
312599
312953
312467
312872
313592
312603
311441
312236
312004
313106
315162
315641
315446
316191
314936
313809
314214
314302
314764
314765
314251
314652
314180
314724
314202
314063
313459
313157
312952
312195
311935
312953
313154
312884
312032
310468
309900
310612
311489
312112
311961
311572
312533
312041
311532
312515
312942
313045
312042
312841
315018
315581
314808
313562
313087
314581
315341
315137
315213
315528
315709
314986
315413
316096
316824
316630
316189
316068
315174
314887
314717
313310
312258
314552
314010
314290
315498
314948
314035
315273
316006
316380
315680
315211
315768
315242
315151
315372
315060
315448
314968
315598
316194
316342
316329
315938
316291
316420
316407
315839
316057
314656
314112
314566
314615
313537
312538
312904
312515
313070
312744
313100
312786
312123
312428
312338
311811
311330
311267
311770
312219
313120
312830
312457
313601
314988
314903
314497
314042
314486
314152
314640
313583
312937
315375
314819
314140
314755
316110
316545
314616
313449
311704
311967
313037
312799
312611
312303
312822
312924
311802
311654
312235
313371
312302
311048
311238
312109
313444
311946
311607
312334
313061
312659
312931
314107
314468
314721
315440
315333
314322
313974
314850
314563
314609
312641
311829
313267
313786
312826
312871
311977
311760
312629
311056
310374
310654
311582
310464
310047
311081
309888
308948
308736
309264
308826
309517
311339
310256
310804
310794
311099
310966
310150
311335
312430
311667
311574
312172
309992
309581
309189
309956
309759
310529
311386
311897
311303
310876
311126
311767
312514
312648
313301
313512
312665
313140
313273
312524
312003
312204
312917
312061
312429
312235
312555
313462
313721
313417
312346
312598
311555
311734
311829
311980
311259
311500
311606
311282
312150
312283
311889
312022
311748
311279
310948
311008
310950
310616
312584
313313
312576
311821
311987
311757
311147
312193
313645
311971
311762
312322
312751
310915
310649
310919
311281
311307
311996
311741
311579
311617
312395
311293
311028
310963
310882
311260
312027
312081
312273
312233
311161
310824
312974
313400
311742
311273
311922
312671
313350
312286
311548
312178
312823
312292
312408
312452
312478
312256
311477
311514
311465
310849
310199
310646
311489
311632
311682
310406
311471
310950
309790
310239
311825
311017
310124
310171
310831
310823
311891
312327
312220
312784
312371
312181
312023
312643
311656
310744
310297
310696
311061
312002
312072
311897
313237
313215
312960
311899
312074
311980
311544
310912
310739
309878
309104
308685
308740
309396
310055
311022
310781
311657
312008
311962
311536
312583
312886
313017
313854
312690
312380
311964
312217
313082
312185
311553
312400
312721
312032
312203
313332
312782
312306
310371
311252
312802
313089
314047
314736
314658
315305
314091
312796
313189
311589
312104
312829
312679
312285
312110
313162
313374
313564
314673
313936
314425
315658
314759
314625
314271
313995
313888
314599
314090
313680
312979
314641
314208
313738
312805
315240
315820
314803
313848
312435
311955
312446
312581
313547
314053
313666
314185
313613
312391
312300
314079
314842
315938
315319
314264
313503
313205
314356
313994
314095
314700
314938
314642
313738
313877
312609
313347
313192
312448
312268
312132
312284
313069
313771
314705
314932
315193
315185
314322
312682
313059
312098
312015
312699
312797
312868
312574
312156
312217
312412
313498
312778
311995
311986
312395
312644
312441
312940
313713
313017
312390
312311
312146
312325
314637
315273
313980
312588
312220
311780
311767
313116
313303
312738
312676
311799
311358
310733
309724
311389
311056
311655
312097
312149
312013
311165
310412
311259
311823
312520
312604
313219
313944
314756
315791
315108
315781
315811
315990
315305
314705
314927
316325
316388
316428
316304
317657
318017
318692
318652
318674
318002
317635
317050
317430
316793
317210
317588
318046
317868
318163
317724
317401
317836
317467
317402
317327
317221
316119
316242
315002
315110
316408
316905
317117
316241
315890
315067
315381
316730
317535
317853
318301
318275
318624
318984
317863
317283
317267
317919
317646
316228
315834
316617
317401
317758
316503
316770
316422
315695
314930
316156
315379
315459
317250
316666
316964
317291
316896
315804
315638
316639
317879
318489
318710
318178
317898
317097
316415
316775
317252
316587
316641
316839
316805
317465
317694
317708
318116
318145
317792
316744
316210
315690
315392
316775
316549
315849
315916
316269
316176
315289
316441
315615
315445
315200
315090
315340
316714
317456
317114
316420
316085
315957
316247
316007
315734
315882
317311
317417
316724
315731
316367
317998
318095
317505
317016
317235
317231
317218
317202
316768
316706
316396
317685
317293
317516
318015
318339
317624
317047
318370
319181
319715
318686
318550
319654
320171
318942
318155
317466
317723
317403
316385
317162
317043
317424
318406
317677
318204
318968
319265
318778
317542
316888
316400
316337
315908
316360
315907
316210
316097
315796
315223
316163
316576
317032
317033
317963
316963
316234
315671
316201
315931
317275
317498
317295
314968
314002
313707
313819
313140
313708
314432
314517
314093
313614
312377
314256
314022
314602
314756
314376
314112
313472
313839
314125
314452
314063
313817
313826
313483
313683
315321
315348
315056
315468
314825
313559
313751
314750
313543
311766
311847
312529
313041
312854
313127
313046
313712
312659
312301
312772
313842
314281
313791
313700
313583
313423
312855
313216
313822
312806
313419
313175
313046
313134
313429
313556
314474
314828
314437
313789
313704
313268
312070
312130
312223
312760
312936
313079
313300
313619
313011
314063
313227
312759
313358
313668
313404
312117
311014
311191
312078
311471
312473
313025
312113
312125
311184
310438
309771
310175
310960
310586
310287
309587
308606
309314
309690
309199
308622
309180
309929
309350
310268
310115
308828
309922
309606
310011
310518
310413
309209
310070
308883
310027
310147
310332
310121
310167
310030
310265
310120
309593
309473
309457
309894
310410
310556
311500
311820
310067
310767
310885
311188
311284
311165
312171
312108
312162
312466
312034
312620
312081
312747
311657
311803
312531
313536
313201
314845
315587
314497
311800
311235
312224
313420
313497
312875
312490
314189
313759
313667
314357
314646
313825
313442
313864
313969
313547
314035
314638
314933
315791
314383
314278
315153
315636
314190
316002
316138
315211
314129
314077
313964
313366
312173
312390
313770
315148
315370
313807
313045
313327
313411
313118
313543
314342
313845
314229
314500
313993
314958
315054
315489
315139
314396
314535
314821
315766
314855
314735
315497
314606
313401
314194
314197
314519
314179
313821
313990
314265
313826
314088
315094
316281
316200
314762
313606
313983
314998
315145
315948
314405
314839
315013
315855
315870
315128
314307
313599
313446
313880
314520
314847
315371
314055
316295
315965
316043
316036
316392
316814
316393
315434
314432
314830
315953
315473
314927
315061
316186
316004
316094
317588
318616
318264
318093
317225
319197
321225
322934
323719
325512
327330
329425
330694
333458
336028
338169
340944
343607
347326
350509
355021
359652
363751
367815
372415
377672
382149
386581
392180
398400
404905
410550
415824
423532
432418
441984
451285
460116
470998
480686
491937
504972
516135
529008
543319
555675
569291
582939
597469
609607
619614
630751
642702
654431
663513
669938
676679
681340
683667
684835
684740
684195
684882
684303
685313
686913
687222
688742
690838
693177
695877
700527
704734
710660
716053
722335
727367
730402
734029
739381
742948
747468
752303
755886
760527
762876
764961
766963
768981
768963
766212
760620
755257
748378
739746
728195
718836
707854
697352
686062
675942
664825
654377
643544
635115
626363
617040
609365
600920
590775
584103
578010
571501
565018
557724
551605
548572
542719
538410
536019
530822
525935
520888
516441
513606
510229
507019
505271
501559
497541
494587
491180
486038
481984
478923
475543
471467
467064
464403
460465
456160
451793
449378
444930
440869
436483
433183
428652
424469
419838
414119
410070
405751
400721
396540
392976
390402
385713
380928
377268
374230
371513
367276
362634
359135
355144
352101
349049
346603
344059
340409
336304
333005
331224
327500
324855
321440
316518
312686
308427
304589
301416
298019
293643
289359
286216
282399
277900
274540
270610
267469
264421
260436
256199
253025
250125
245888
243495
240511
237044
233261
230443
226738
223641
221104
217962
214887
212070
208767
205865
202630
200220
197337
194492
192218
189928
187131
184462
181514
180219
177818
175771
173642
172541
171063
169028
166657
165524
163137
160537
159706
158476
157713
155338
153981
152509
151564
149489
148348
147819
146955
145933
144929
143622
143010
141825
139874
139293
139230
138349
138093
136603
136354
136110
135308
134537
134242
132877
132408
132068
131593
130833
130694
129754
129267
129890
129075
128263
128632
128530
128278
128547
128414
127596
127783
127397
127062
127255
126907
126640
127178
127552
127839
127452
126318
125618
125493
126329
126187
125920
125907
125755
125948
126080
126685
127739
127217
126460
126052
125716
126190
126058
126663
127808
128135
127914
128018
127971
128970
129407
129799
129504
130386
130093
130397
131242
131340
130451
129829
130439
131225
131583
131325
131898
132235
132318
132463
132953
132898
132713
132461
132948
133251
132805
132678
134101
134614
134393
133857
134512
135558
136058
135368
135178
135317
135622
136277
137577
137567
137236
137582
137361
137584
138333
139114
138572
138948
138640
138221
138812
140231
140504
140730
139899
139553
140896
141768
141801
142307
142299
141853
141737
141697
142559
142824
143068
143465
143053
143367
144866
144450
143929
143495
143082
143835
144320
145143
146580
146296
146254
145885
145517
145004
144783
145599
145836
145922
146273
147803
147820
147594
147592
148350
148750
147753
147929
146569
146516
147567
146761
147936
148543
148761
149387
149669
151088
150850
150857
150590
150059
151120
152211
153015
152854
152749
153424
153835
152895
152712
153289
153792
154106
154424
153610
153076
153400
153968
154600
154549
154230
154483
153922
153539
152905
152401
153306
154738
155692
156028
156051
156551
155731
156264
156740
156173
155571
156133
156716
156526
157096
157561
158586
158909
158659
158302
158020
158729
158297
158777
158986
158697
158411
157970
159082
159581
159707
160735
161178
161771
161335
160697
159831
159725
159228
159548
159374
159971
160176
160470
160920
160431
168490
208379
311179
488192
732305
1016881
1308634
1576805
1807294
1997249
2140748
2234356
2279360
2278820
2241615
2183498
2114537
2045713
1977359
1902848
1820370
1737570
1660959
1596708
1548566
1512582
1483141
1458621
1437802
1417055
1396119
1374950
1348995
1324628
1299176
1271213
1245406
1220164
1196805
1174397
1152610
1134524
1117035
1100825
1082087
1067646
1057105
1046500
1036907
1030237
1021607
1016378
1011163
1005313
1001209
995264
991437
987729
981815
975328
968821
960010
953843
947238
939647
930715
921990
911206
901285
888617
874390
857617
838408
819563
796876
773076
748545
723293
695227
666256
633451
599122
559797
517399
478487
444412
417265
396863
380929
367300
356279
346732
336574
328173
321754
314011
308611
304620
299641
294408
290208
285702
281386
278629
274367
271703
267415
264089
261919
260114
258458
255343
252853
250421
248670
247120
245249
242291
240610
238303
236290
235875
234153
231785
230422
227906
226675
225951
224602
222666
222566
222413
221023
219464
218122
217346
216051
214313
213456
213781
213987
213336
212600
212285
211649
210066
210014
208501
205853
205294
204694
204502
204039
203713
203987
203755
202995
202564
201684
201444
200949
200580
200316
199433
200082
198782
198844
197834
197128
197727
197872
196440
195804
195331
193584
193582
194658
194095
192743
192265
192700
192212
192235
192482
192131
191960
191234
191009
191463
190412
189630
188803
189252
188497
189076
189673
189129
188848
188872
188697
187973
187408
187433
187108
186994
187967
187011
187101
187168
187276
187487
188048
187154
186592
186561
186704
186932
187324
187782
188008
187988
187864
187584
187779
187951
188211
186984
187058
187918
188129
187565
187910
187444
186537
187107
185594
184536
184523
185265
185811
185285
185565
186446
186632
186213
187013
186240
184535
183693
183441
182506
182432
182235
182072
183158
183436
182993
182091
181814
181520
181001
180306
181000
181615
180761
180540
179890
179325
179760
179116
177692
177656
177206
177078
177519
177517
177126
176461
176074
175718
176036
176178
175675
174678
173424
173555
173220
173218
173455
172750
173215
173371
173278
173318
172909
172958
172350
171961
172616
172001
171537
171779
171850
171438
171208
170327
170013
169553
170879
170878
171042
170902
170387
168622
167789
168865
169576
168646
167512
167036
167862
168559
167673
167017
167907
168033
167282
167115
167155
166880
166656
166806
166959
166533
166588
165717
165278
163936
164402
165128
165420
165014
164434
163868
163341
163221
163360
164094
163789
162426
162052
162488
163229
163072
163193
162568
162402
163080
162550
162267
161991
160981
160519
160435
160511
161489
161468
161066
160338
161294
161354
161436
161176
161292
160888
160923
160527
161535
161268
161738
161063
161068
160837
160967
161271
161945
161349
161442
160594
159960
159591
160340
159648
159028
160112
159884
159672
159204
159585
159370
158967
159242
159245
158441
158866
158324
156994
156822
157573
159167
158462
157785
157777
157731
156508
156027
156217
156527
156250
156547
156516
157076
156981
156492
156313
155704
155703
156472
157634
157616
156965
157052
156410
156738
156579
156335
156190
155400
155888
155653
155757
155497
154925
154710
154936
155546
154280
155494
155654
156362
156442
155571
155894
155664
155711
155378
155647
155041
155128
155335
155891
155613
156079
156373
155879
155692
156057
155409
155955
156185
155148
154436
155367
155550
155774
154575
154107
155148
156631
158518
158154
157228
156696
156696
157691
158032
157698
157632
157372
157326
157489
157877
157482
157647
158189
158187
159262
158842
158840
159374
158862
158258
158814
158543
158401
158297
157829
157161
158253
158228
158319
159797
160974
160149
159046
159426
157855
157524
157337
156042
155983
157817
157201
156755
156936
157577
157562
157683
156891
157153
157589
156801
156602
157568
156730
156563
157079
157804
157446
156907
157253
155754
155207
156428
155922
156374
156226
156519
156251
156050
156312
156123
156877
156360
155945
156327
156066
156377
156299
156198
156123
155938
155850
155709
155879
156020
156094
156661
156498
156384
155359
154920
154717
155267
155187
155777
156842
156556
156427
156583
155800
155392
155343
155423
156097
156062
156403
156390
156323
156444
155684
155089
155981
156366
157233
156770
156945
156368
156710
156037
155073
154633
154214
154686
154532
153927
154437
154717
154737
155839
156346
155764
156366
156580
155919
156365
156889
155391
154715
155021
156558
156618
155680
156143
156064
156021
155701
155455
155302
155422
156512
156098
156597
155753
155635
156193
156921
156263
155410
155496
154994
155324
155580
156824
155575
155465

[Instrument Method Data Header]

"hplc", "", "2021-04-16-13:54:48", "hplc", "", "2021-04-16-13:54:48", "", 0, 0, "GlycoSePN_40 min (Plus_HR1)"
"Separation of glycans at 50 C"
16844544, 1


[NAI Box Information]

0, 40, 40
2.272, 44, 1000
41, 0, 100, 0


[Instrument Configuration Information]

"FL", "PEN90x", ""
0, 0, 0
0, 0, 0, 0
16.777215, 1
16.777215, 0
"", "", "", ""
"", "", ""
"", "", ""
"", "", ""
"B", "C", "D", ""


[Real Time Plot Information]

[0]
0, 1, "", "Y", 1000


[Link Parameters]

5


[Link Parameter Offsets]

29
28
10
11
12


[Link Parameter Info]


"RATE", 29, 5, 1, 1
1, 0, 3, 0.1, 100, 0
44.01408, "", 1

"RANGE", 28, 2, 1, 1
1, 0, 1, 0, 10, 0
1, "1.0", 1

"EVENT", 10, 3, 25, 1
1, 0, 0, 0, 100000, 0
0, "END", 0

"EVTME", 11, 2, 25, 1
1, 0, 2, 0, 100000, 0
0, "", 1

"EVVAL", 12, 2, 25, 1
1, 0, 0, 0, 100000, 0
0, "0", 1


[PEAK TABLE FILE]


[File Complete Flag]

3


[Number of Peaks]

0


[SPECTRAL DATA FILE]


[File Complete Flag]

3


[Count/AU Ratio]

0


[Count Offset]

0


[Number of Spectra]

0


[Spectral Data Sets]


[Audit Log Information for C:\PenExe\TcWS\Ver6.3.1\Examples\Probka2 (254)+enzymy.raw]

Number of Audit Logs : [0]
