# Supplementary material for: Interplay between de novo and salvage pathways of GDP-fucose synthesis
Source: PLoS One. 2024 Oct 24;19(10):e0309450. doi: 10.1371/journal.pone.0309450 (PMC11501016; doi:10.1371/journal.pone.0309450)
Supplement: S1 File — (ZIP) [file pone.0309450.s004.zip › Chromatograms/Fucosylation/FCSKKO_12_2.RAX]

Checksum Passed

Filename : <C:\PenExe\TcWS\Ver6.3.1\Examples\Probka3(#265)+enzymy.raw>

[Modified Rawfile File Header]

0, 1, 48, 10019, 
0, 0, 0, 386514952, 12048688

[Modified Rawfile Data Header]

"hplc", "", "2022-04-08-16:13:35", "tcprocess", "", "2022-04-08-16:53:33", "", 0, 0, ""


[File Complete Flag]

3


[Run Log Information]


[Raw File A/D Header]

0, "20220408161326-0800", 0, "hplc"
"C:\PenExe\TcWS\Ver6.3.1\Examples\Probka3(#265)+enzymy.seq", 0
"NONE", 0, 0
40.0088, 8459535, 107281, "7339280009"
1, 0, 5454


[Sequence Cycle Information]

"A", 0, 0, 0, "", "", ""
"C:\PenExe\TcWS\Ver6.3.1\Examples\Probka3(#265)+enzymy.raw", "C:\PenExe\TcWS\Ver6.3.1\Examples\Probka3(#265)+enzymy", "Probka3(#265)+enzymy", "", "C:\PenExe\TcWS\Ver6.3.1\Examples\GlycoSeP N Plus (FL_40 min)", "C:\PenExe\TcWS\Ver6.3.1\Examples\GlycoSeP N Plus (FL_40 min)", "C:\PenExe\TcWS\Ver6.3.1\Examples\GlycoSeP N Plus (FL_40 min)", "C:\PenExe\TcWS\Ver6.3.1\Examples\GlycoSeP N Plus (FL_40 min)"
"Default", "Default"
1, 1, 1, 1, 1, 1, 0
100, 2, "", 1, "", "", 9
"", "", "", 0
"", "", "", "", ""
"", "", "", "", ""
""


[Raw Data Points]

157966
157838
157838
157834
157835
157837
159728
159917
158337
158546
158734
157355
157170
157253
157826
157890
157252
157453
157719
157915
158303
157759
158166
159195
159590
159121
159610
158818
158445
158962
159504
158749
158652
158344
158366
158000
157027
156117
156209
156958
158061
158211
157948
157428
157365
157798
157856
157370
157155
157922
158922
159597
158909
158880
159310
159354
159351
159428
159441
159359
159077
158351
158660
158229
158266
158087
158598
158848
158467
157982
159185
159795
159596
158966
158918
160104
159856
160193
160816
160194
159568
159477
159497
159247
159926
158923
158631
158750
159183
158743
159136
159702
159709
158872
158593
157841
158449
158081
157815
158466
158866
158462
158380
157480
159015
158709
159267
158342
158572
159204
158472
158038
158481
157833
157748
157961
158524
159080
159507
158986
159315
159602
158907
158448
158467
158575
158696
158297
158433
158363
157966
158463
158567
159128
158965
158955
159679
159644
159139
158837
158619
159083
159118
160037
160353
161105
161980
162881
164987
168118
172377
178379
185325
193115
202520
211435
218918
225526
231104
237792
243494
248383
251770
253740
254447
252175
249348
246759
245537
244489
243472
243306
243210
243052
243368
242278
240907
240622
239652
239051
238797
238147
236954
237477
237495
237723
239789
242196
244547
248430
252959
256599
258159
260311
261496
263426
264450
266467
269420
273842
280969
290253
304092
323772
353535
395229
454580
548368
710565
1011429
1527291
2291414
3270861
4341930
5327436
6078388
6516063
6640857
6508668
6204554
5795247
5336235
4870137
4426718
4015259
3636534
3299739
3000165
2730132
2484687
2255398
2033522
1821502
1625337
1445724
1284250
1144197
1026424
932481
864237
824608
805167
800105
798585
792311
777699
758618
733361
709043
682722
654898
628721
604744
581182
560792
541368
523050
505652
489017
474607
463635
454550
446757
441174
437040
434250
430849
426699
424031
421420
418559
415723
412747
408921
404109
400089
395451
390815
387362
383565
379850
377326
375741
372470
371001
370769
372680
376717
381865
389729
400062
412102
425286
443915
462066
481176
498673
515047
525529
528756
528635
521240
510984
498264
485277
472061
459533
447641
441389
440523
447726
467210
496509
531644
570248
606529
634882
654951
665731
665617
656143
636858
611917
584275
556489
529766
505213
483721
464642
451806
442708
437508
435726
435950
439214
442658
445744
451081
455470
456426
457377
461911
467567
474634
486226
502615
523799
550543
583168
625129
677045
742800
830342
957253
1146522
1435390
1866605
2464055
3240764
4166915
5182398
6197024
7113503
7829199
8285172
8459535
8364732
8032306
7534735
6923419
6249812
5567558
4903277
4281988
3714609
3211116
2766219
2381963
2050765
1767714
1532345
1335381
1172932
1043410
943444
868818
811162
762857
722877
687937
655277
626979
602747
579851
557693
537188
516224
496214
478079
460018
442853
426653
412519
401455
391068
380446
371674
362956
355972
348549
341998
335060
328566
323836
318660
313516
308721
304418
299700
296084
291913
288497
286963
284977
283972
285034
285544
285872
285286
285217
285215
285505
286049
285971
285663
286455
287478
289614
290919
294878
298850
303336
306623
309840
312358
312437
312251
310789
308891
305652
300855
296267
292367
288388
284742
281162
277879
277777
277041
275412
274303
273309
273740
274609
277335
280037
282453
283616
284998
286329
286536
286939
285186
283144
281018
278672
275559
273086
270709
270495
268747
267012
264522
264018
263268
263655
263926
265143
268416
272900
280023
289095
299663
314197
330891
346765
364673
381662
397000
407199
414996
418707
417275
411920
405742
396140
384231
373606
362633
353019
344665
339248
335585
333962
334406
339087
344315
351361
361026
375042
387698
402222
418252
433557
449559
465564
482293
501188
518593
535075
549950
565259
580966
598580
621963
648686
686106
742205
826276
941914
1097267
1297905
1546648
1840038
2164233
2503451
2833998
3128197
3368829
3531445
3608524
3594978
3501998
3340451
3123246
2878059
2613121
2348752
2096349
1861517
1647542
1458268
1292527
1148796
1023095
916747
824361
745310
679521
620437
572016
530210
493353
461476
433765
410035
389127
372982
356972
343410
333890
324945
316869
310734
306414
301302
295871
292096
288256
285559
282006
279341
275108
272162
270201
268620
267662
268260
268159
269946
271107
274236
279175
285431
293549
303250
312858
324452
335129
344212
351647
356619
358617
358746
356754
353104
348309
343044
335854
329270
321802
314202
307313
301291
295538
289670
283331
279318
274581
269998
266073
262946
260581
259291
259217
259188
258586
257986
258067
258745
258916
260487
262321
264828
268906
273181
278445
285826
296223
305715
317963
330944
345593
360891
375835
388855
402296
412573
420201
425109
426766
426926
426615
427825
430865
438271
450906
467911
494128
526926
570063
615301
663937
714428
761678
806250
839880
861854
871944
867436
852446
826790
790059
748887
702098
652788
604234
556991
511436
470826
434232
402165
373687
350378
328749
312093
296601
283680
274049
266792
260386
254960
249918
245538
241593
238981
236584
234322
232674
231878
230253
229416
228810
227448
226732
227064
226913
225993
225535
224483
224867
225808
225868
226347
226559
226560
225840
225346
225839
227966
227468
228235
229153
229535
229998
229793
230073
228967
228149
227539
226547
226362
225313
223778
222474
221328
219283
217689
218253
217909
217213
216242
215635
214692
213539
213622
213001
212538
212984
213129
213825
213940
213594
212541
210678
209761
210084
210109
210065
209492
210078
211071
211504
211967
212423
212918
212182
211330
211614
211908
211890
211628
211766
212622
212570
212276
212194
212769
213873
214182
214187
214519
213447
212355
212599
214261
214447
213645
214171
213636
213683
214197
214794
214854
214893
215079
215287
216490
217503
217151
216978
216747
216441
217876
218573
218358
217511
217627
218023
217810
218222
218457
218900
218736
218854
218964
219221
219756
219353
219831
219658
220769
221715
221576
222114
223540
223638
224367
225224
227414
230292
231706
232873
234756
238127
243672
249778
255528
261211
269277
277689
285719
295807
305009
314401
322887
330271
337771
341928
343626
342831
339788
334560
328589
322383
316110
308722
302027
295672
289483
282821
276938
272232
269163
265998
264451
263258
262135
261477
263500
265642
269577
274426
279799
286591
295259
305368
317418
330300
345496
362087
380864
400122
421077
440776
461555
479459
494472
507179
515463
520418
521747
517211
509528
498205
484408
470025
454941
436675
419845
404888
390900
379651
370996
362951
356220
353227
351177
349392
348795
348998
350070
348994
348475
348320
345018
341187
336737
330465
325271
319245
314297
309043
303566
298774
295037
292043
289037
286621
284688
284023
282520
279990
277515
274331
271335
266524
262647
259563
256437
252421
247919
244816
242505
239262
235716
232670
229550
227950
225986
225480
224570
223286
222946
221767
221434
219673
218874
217814
216898
217431
217501
217415
217883
218205
219206
219745
219963
219574
218730
218329
219047
219178
219754
219437
219001
219295
220807
221026
221203
220763
221108
221976
222326
221533
221818
222542
223880
223712
223069
223189
224384
224055
223041
222794
221928
221865
223227
223800
224229
223527
223587
222879
221985
222130
223158
223345
223194
223668
224604
224886
225214
226639
226461
226146
227449
227232
226891
227555
228254
228866
230658
232431
233059
233366
234257
235897
237038
237459
237888
238307
239915
242013
241020
241117
242215
243314
245699
248941
250159
251910
253998
256123
258177
261880
266352
272912
281223
289299
299940
312120
327107
345286
365415
385449
408636
432305
458710
484471
510769
533732
556838
575625
591878
602191
607546
608651
603826
593038
579805
563558
543758
520351
495690
471304
447412
423349
401071
380477
361399
345651
331497
319071
307043
296943
287884
279598
273180
268202
264421
261528
257282
253625
250017
247347
246210
243966
243074
241367
239065
237193
235209
232372
232258
230850
230578
229861
228434
227271
227093
226294
225680
225993
225739
224448
223719
223035
222982
222551
222006
221255
221661
221776
220608
219877
220665
221637
221738
221941
222935
224881
224866
225471
226826
228185
229849
230906
231990
233424
234802
235742
236682
237492
239034
239784
240353
240546
240687
242013
242194
241781
241129
241777
242055
242657
244162
243933
243763
243708
244176
244683
245494
245254
245784
246846
247168
248666
249828
250734
252676
254332
256216
257745
260210
261266
262514
263955
265784
268710
272335
276315
277602
280120
282503
285168
288810
291114
293145
296425
298543
301255
303983
306329
309819
312719
316846
322527
327490
330941
336487
343296
349995
359824
370176
384885
401247
422969
448386
479383
517509
563763
617169
678544
746910
823060
907572
999306
1094079
1188846
1286910
1379767
1462461
1536666
1597957
1640141
1666035
1679617
1672644
1649377
1610477
1557759
1490907
1413623
1330342
1240163
1149816
1061320
973919
890625
811305
737400
669891
610871
559318
512901
471412
436741
406232
380265
358456
338977
324994
311583
299733
291260
283795
278508
273314
268744
263991
260952
259824
256632
254881
254446
254962
253578
251999
250819
250092
249695
249578
249414
247919
246775
246324
246863
246956
245987
246363
246390
245696
246135
245952
245489
245201
246302
246637
246462
246318
247994
249795
249753
250453
251255
251512
252313
254229
257077
259065
260391
260284
261100
263256
265289
267899
269902
271028
271851
274579
277381
279350
281064
283890
286665
289966
292979
296071
298043
300831
304590
308267
313010
316349
320252
323951
328530
332978
337760
344082
350767
356832
362973
369198
375575
383125
389600
395859
403215
411101
420740
430238
438906
447903
457260
466863
477598
488340
498721
508920
521185
532830
548007
561760
577543
595331
616074
640757
668521
701656
742794
794492
855111
928701
1017408
1123671
1250003
1394152
1561826
1753530
1963458
2197630
2446683
2712006
2992230
3281641
3567951
3846643
4111275
4358143
4577020
4753036
4891865
4986525
5032495
5031733
4976589
4868353
4721703
4537284
4318018
4068485
3803007
3524801
3240528
2963054
2688401
2424209
2176458
1945520
1733358
1540949
1366821
1213325
1077151
959987
857752
768383
691481
626293
570421
524094
484946
451904
423944
398909
377891
360827
345176
333042
321871
312941
304474
297025
290052
284630
279391
275996
272218
269735
266652
264028
263211
261724
260660
260110
258979
258015
256723
256668
255839
256501
256511
256728
256920
256910
256265
256498
255795
254160
254371
255326
255399
254464
254717
254672
254171
253784
254227
254172
252794
252644
252805
252290
253316
253852
253519
252895
253295
253368
252152
252280
253224
254389
255941
256407
256899
257256
258074
258444
260584
264288
268034
271292
273535
277847
283519
289140
296189
304857
313120
321716
330664
339744
349219
359523
368489
376061
384551
391336
396196
400900
403474
404812
404412
401694
397537
394391
390070
384643
379240
373165
363852
355542
347721
339241
332345
327786
321580
314398
308277
303323
298094
293214
289546
285992
283189
280281
277114
274367
272603
269974
268390
266627
265080
262310
259284
257922
256961
257030
257269
256050
255008
254056
254006
253632
253563
253803
253149
253601
252763
253351
254061
254057
252922
253060
253296
253277
253667
253320
252413
252289
251472
250170
249739
249527
248854
248761
246889
247120
247997
247845
248153
247671
247322
246925
248082
247795
247173
247293
247436
248198
249504
249598
249255
249321
250534
251153
251533
250484
250155
251351
251457
251091
251879
252419
252365
252678
251982
251142
251374
251753
251130
249787
248971
248919
248827
247870
246292
246521
247991
248632
248945
249253
248855
249621
249791
250035
251185
252011
252811
253884
255558
256109
255838
256766
257282
258967
261169
263476
265219
265079
266992
269177
271815
274691
276340
279201
282037
285020
288108
291038
293976
299064
304535
308869
313945
321253
328733
336736
345666
354307
364184
374520
384016
393923
402788
411501
418346
425792
432262
436850
440074
442033
443131
442294
439808
435890
431423
426001
421473
416192
409960
403789
398213
393820
390714
388024
385768
384558
383471
382157
379205
376530
375492
374659
374137
373351
371407
368189
365353
362036
359048
355188
351510
348085
343670
338824
334971
330097
326434
322599
318833
314769
312449
310226
306723
304211
302194
299039
297615
295857
293634
291023
289594
289467
288356
286913
286032
285032
283178
282753
282046
282213
281584
280801
279663
278012
275844
274685
273928
272290
270637
270162
270819
270809
268772
268007
267357
267714
265833
264309
263567
262480
262991
262989
263566
263806
265309
266043
266916
266414
265360
266532
267634
268290
268838
270598
271221
273101
274004
275122
275860
276915
278580
280150
281919
283543
285255
285568
286413
289453
289846
291739
294399
297307
298482
299737
302389
304937
306911
310268
311962
314508
317757
320473
321830
323469
326600
328600
330884
333148
335647
336136
336956
337647
337650
337264
337057
336258
333878
332589
332951
332677
332462
332116
330985
331056
331516
331649
332132
332567
334338
336509
338737
342469
347273
354024
362045
370880
383339
398424
413704
431514
453025
476972
503748
531181
560869
592902
625593
658867
692129
726616
761161
792699
821135
846807
868834
884648
895043
900190
899216
892083
879558
864137
844889
820037
790973
761121
730681
696353
662457
631311
597535
564881
535287
506562
479372
454611
432059
411096
393841
378033
364711
353615
344002
335699
327160
319668
313470
308133
302904
299112
296426
293524
291799
290326
289241
287985
289192
288722
288735
289259
288649
287352
287396
286851
287267
287217
286554
285923
284633
283852
282986
282228
282569
282016
282869
282696
282808
283244
284020
283437
282814
283755
283213
283667
283936
283268
284054
284580
286138
286386
287238
288022
287087
287103
287194
287858
287673
288673
288264
287407
286529
286025
285685
285556
285849
284309
284090
283466
282149
281231
278911
277277
276988
276815
275239
274573
274347
273394
273307
273507
272549
273490
273218
272705
272275
272289
271776
272250
272703
273190
273849
272952
272408
274093
274867
274803
275317
276313
277994
278451
279830
279747
280383
282540
285239
288838
291979
296208
301226
306543
311114
316265
322132
328858
335368
341557
347306
353858
360239
366456
371871
377142
381481
386219
389333
391096
392638
393022
391643
390505
388195
384867
379714
375752
369739
364910
358456
354647
349907
344712
339480
333806
329821
326492
322764
318513
314248
310770
307821
303997
302216
299081
297053
295898
294615
292338
290799
289918
289218
287804
286372
284704
283438
282492
283021
282844
283295
284108
283511
283698
285883
287382
288236
289719
290416
291861
292434
293759
295421
296308
298084
301961
304153
305039
306354
310207
315170
319444
324731
329390
334295
338749
344680
351509
357730
363051
368756
373736
379270
385286
389897
394171
395694
397195
399428
400778
400628
399025
396824
394946
392369
388037
384346
379912
375820
370662
367040
362842
358701
356356
353148
350553
348237
347177
345157
344297
344655
345206
345420
346724
346838
348283
349296
351461
353482
357819
359682
362002
365684
370318
375777
382920
389650
399440
411081
425376
442192
459751
480419
503522
531311
561747
597198
636289
678006
723150
772424
820580
871550
923367
972948
1020298
1065754
1110320
1149866
1184014
1214105
1238465
1258939
1270235
1275282
1270257
1261320
1244122
1218052
1186497
1149383
1108048
1059639
1010343
960955
911859
864213
817255
770954
730302
692012
654591
620318
588848
560564
534300
509963
486699
467232
449708
432309
416629
402034
389013
377370
368659
360833
352529
345280
339934
334879
330436
326797
323925
320617
318371
314261
310932
307603
305228
302173
299427
297492
295741
293615
291513
290898
290669
288741
287986
287560
287481
285476
284930
284030
284185
282519
280820
281771
281821
280731
279926
281206
281528
281482
281853
282282
283805
284421
285530
285635
286023
285665
284383
283998
282982
282835
283111
283474
282988
281902
282532
282063
281115
281939
282626
282837
282044
283421
284262
282181
282372
282237
282057
282449
283266
282958
283714
284545
285184
286252
287885
288649
288998
290193
291228
292462
293754
294552
295197
295817
296732
298481
299680
300728
302529
303182
304094
306121
306094
308057
309445
309942
309422
310306
309815
309014
308715
308112
307936
306990
306182
304173
304784
305575
305910
307528
307895
307435
305758
305211
303628
302404
301885
300517
299752
299950
298977
297202
296634
297159
297125
295810
294020
294120
295114
295963
297157
296681
296708
298104
298818
300294
301355
302927
302321
302576
304390
304453
305355
306354
308780
309768
310924
312825
313422
312934
313454
313664
313405
312529
312437
310614
308882
308694
307911
306818
304864
304831
304780
305937
307870
307740
308148
308778
309968
310975
312398
313067
313146
312700
311875
311935
312165
310512
309628
309786
310133
311170
311398
314187
315772
317615
319393
322092
325365
327355
327778
329536
331884
332649
333399
333501
333844
335296
334082
334433
335054
336517
338378
341631
344568
348202
351406
355284
358874
364478
369306
373826
378261
385049
392553
399401
406053
413696
423022
435795
450887
466726
480699
497676
517541
537384
557687
579024
600813
620988
639392
654078
668520
681348
693491
703572
713520
722385
731019
740174
746358
753571
761692
769515
773570
774330
770894
764602
755375
744126
729935
712062
692366
671020
648580
625312
601293
578350
557252
535527
515633
498243
481547
464980
451154
438764
426756
416240
406168
397433
389972
383008
377256
372529
368836
364604
360701
358485
356263
355183
353793
352221
351609
352409
353343
352976
352760
351261
349769
348760
348255
345041
341618
339776
337826
333798
331479
328182
325343
323748
321269
320770
319323
316973
316441
315244
314572
312149
313241
311040
307785
306691
305206
303247
300325
296490
294373
294050
293164
292485
291150
289562
289049
289217
288836
290161
290866
291331
291578
292337
292201
292773
292634
292477
293878
293753
293250
292674
292129
294226
295539
296652
298470
300618
303228
305301
306649
308409
309890
312280
314336
314534
314645
314943
316667
316148
315111
313452
313056
313141
312780
311763
312191
312555
312528
313142
314612
316218
317289
318126
319431
319384
320110
321296
320302
318360
318073
317788
316575
317248
318359
316941
316450
317447
318408
320164
321909
323973
326606
329095
329809
331890
334138
334880
335369
336267
336722
337205
336700
337162
338428
337502
338110
338348
340735
341361
343821
346050
348761
352486
356015
360822
364588
367348
369736
372417
376449
378999
383012
385179
386835
388882
391407
393574
397152
400373
404423
409557
413710
417409
420454
425541
431125
437582
443900
450729
455503
462258
469742
476702
483506
492447
499884
507928
514933
521724
528706
536589
541985
548496
557784
565098
573347
581712
590382
599177
607777
616047
623877
628354
633188
639372
645953
651534
657416
664693
674132
685916
699247
714146
734491
756885
783542
814982
850716
891495
937042
984970
1036846
1091816
1148752
1208655
1265109
1316131
1365338
1410689
1446995
1476835
1500472
1517685
1530285
1533733
1527686
1514772
1496450
1468096
1435161
1396598
1353093
1307427
1259501
1206996
1150723
1092364
1034617
979546
921482
865145
811835
760941
713144
669268
629855
593373
561655
533319
506875
483031
461785
443191
427922
414626
403947
393723
384845
377003
371349
366867
362258
358080
354448
352896
350828
348236
347227
345167
343679
342543
341516
340887
339709
338387
337314
337358
338295
338691
339878
342560
344437
346189
348381
350540
352023
353059
355082
356843
356732
358340
359618
359111
358517
359497
359570
359940
359819
358015
356323
356651
356999
355579
356443
357511
358649
358104
358645
360581
361514
361247
360021
360754
360063
359558
359545
359582
359445
360070
359297
360148
359316
358501
357477
359308
360013
359467
360182
360017
360370
360954
361028
362107
362061
361713
361750
361958
361194
361175
361774
361526
360739
359778
358664
357637
357800
358986
360777
360594
359954
361677
362991
364557
366559
368814
371186
374101
376675
378803
382389
385772
388405
389808
392700
395287
398134
401288
405187
407161
409970
414361
418692
422581
428108
434425
441639
449215
459406
471165
487063
503786
522446
544609
570652
598236
629316
664557
706257
751650
800137
854951
911399
974590
1041281
1107974
1175427
1244818
1313262
1385727
1453678
1516344
1576983
1633109
1685957
1729365
1762417
1786187
1799943
1801941
1794711
1773372
1742406
1704490
1658498
1604666
1543996
1478162
1409978
1337450
1264394
1192372
1120934
1050046
982191
917699
857208
800387
747891
698939
653897
615172
577871
545712
516285
490629
467766
447014
428783
412649
398139
385337
374510
364969
357206
349528
342214
336862
332101
327880
322728
319440
317459
315467
313474
311694
310130
308867
307662
307524
306973
307084
306618
307033
307034
308823
308535
308464
307588
307675
307658
308703
309117
309939
308598
308124
307986
309047
309885
311814
313834
314853
316800
318630
321372
325228
328061
331303
334264
336725
340584
343703
346781
349921
353106
356398
359814
361621
363716
365573
367913
369584
370241
370208
370271
371335
371434
369269
368151
365973
364562
363666
363741
363195
360696
358447
357268
355678
354996
353037
352203
350978
348720
345902
345357
344743
343596
343484
342380
340086
339066
337996
336411
335220
334854
333708
334578
334930
335002
334460
333221
332920
332333
331892
332963
334601
335156
333816
333618
334260
335115
335458
335765
337628
340604
343614
345672
346895
349282
352223
354608
359332
363212
367414
372242
376720
381054
384344
389235
394295
397530
401840
405728
408942
411951
413667
414928
415656
413868
411503
409266
407000
404937
401270
395355
391470
386624
380986
373792
367815
362277
356070
349765
343930
339014
334083
329170
324947
320718
318263
315788
311775
308986
307104
305477
303319
302335
301804
300809
300025
299743
299193
299266
298570
297830
297721
298636
298332
298205
297060
295713
295398
294210
292208
292122
291649
291298
291520
291324
292207
291335
290779
290876
291758
292525
293330
294154
293407
294379
295394
295604
295456
295625
297029
297223
298137
299717
300852
301460
302641
303407
304314
305270
306643
307167
307696
308860
309600
310271
311272
312036
310631
310928
310805
311874
312378
312973
313951
314969
314362
313163
312274
312373
312244
310496
308183
306266
305548
304848
302192
301065
300522
300109
299531
298321
298447
297591
298560
299266
298866
298420
298588
298220
298148
298368
298511
297093
296903
296977
297711
297808
298076
298524
300447
299012
298966
300745
301270
302423
302248
301686
301519
301814
302376
302633
302979
302298
300819
300719
300849
300663
300387
298607
297853
297605
297088
295556
294512
295015
295443
294998
293645
293965
293679
293367
294519
293778
293002
292596
293604
292171
291969
293246
292436
293216
292856
294000
293355
293096
291998
291736
292702
292909
293122
293887
292747
292415
292087
291539
291316
289766
289383
289331
288369
288291
289011
288673
288281
287413
287891
288002
286717
287054
287061
287108
286991
288060
289147
289984
290652
290739
290669
290291
291306
290990
290938
291015
290261
291179
290416
290680
290754
291973
290023
289780
289251
289914
290392
290238
288550
290132
290363
288885
290708
291265
290922
290820
291773
291902
292253
291700
291186
291122
290819
291049
291598
292169
292471
292787
292304
292434
292880
292791
294048
294269
294519
292979
292240
292700
293695
294234
295274
294269
292349
292447
292498
292276
292219
291861
291782
291574
290812
289995
289815
289496
290317
291963
292252
290702
290579
290458
291948
292436
293430
293451
292660
291054
290173
291036
290849
290241
291151
291643
291615
290283
289493
289378
288712
288362
289335
288995
288148
287399
286336
285892
285965
285377
285732
286167
284687
283812
283216
285501
285295
285805
286239
286097
285981
285769
285344
286536
286853
286948
286783
286969
287230
288673
288550
288769
288173
287960
287257
287406
287182
286388
287142
287675
286757
287058
288129
287435
287001
287249
287996
287263
287461
286546
286397
287611
286208
285869
286658
286554
286116
286892
287365
288573
288100
289273
289423
289324
289442
289645
290070
289304
288954
288764
287705
286865
287134
287477
287517
287743
287303
286711
285786
286356
287851
288334
288082
287323
286430
286521
286219
286140
287306
288623
288211
287956
287685
287649
286642
286569
285371
284773
285810
286215
285598
286032
286102
286355
286720
287431
286714
285488
286049
287136
286991
286956
287484
286163
287549
286624
287290
288957
289564
290216
288570
288208
288061
288211
287856
287715
288802
288956
287295
286924
287743
288331
288376
287981
287683
287709
287601
287238
286138
285622
285241
284250
284298
284105
283968
284598
284808
284817
285906
286741
287273
286619
286359
285751
285432
285227
285045
284810
285627
286119
286514
287104
287060
285641
285489
286485
287295
287688
286799
286892
287118
288216
288874
289128
288551
288641
289491
289165
289150
288294
286843
286396
286601
287265
286884
286918
285934
285518
285727
285262
284986
285440
285403
286511
285616
286685
286759
285738
286007
285929
285446
285173
285472
286439
285028
285785
285942
286780
286029
285755
286566
286503
285430
284388
284636
284890
285179
285303
284984
286227
286357
287096
287500
288289
287263
286631
287548
287737
287909
288802
289249
289706
289152
288676
288910
288115
287919
287792
287610
289125
288968
288596
287735
286606
287351
288296
287129
286879
286216
286363
286412
287341
286388
286688
286902
286468
286967
286721
286258
287217
287459
287475
287482
288677
289209
288676
289351
288507
287541
288408
288721
289324
289652
289407
289283
289630
289682
288699
288493
289127
289233
289151
289718
290064
291183
291932
291604
292218
292079
292148
291155
291450
291514
290595
290142
289731
289873
289031
289894
289351
290340
289334
289384
290220
290358
290959
290035
289454
290090
291543
291167
290193
289548
290888
291859
290453
290553
292360
290764
290845
289325
288038
289001
289991
289645
289734
290732
290245
290316
290732
290133
290647
289896
288985
289465
289300
289094
289557
289288
289846
290019
288965
288954
289174
288537
289295
289520
288905
288582
287843
287735
287109
287585
289040
289121
288315
288368
288722
288167
287015
286980
286415
286751
286718
287967
288398
288623
288222
288788
289830
288185
288602
289713
290303
290214
290081
289967
289450
287674
288084
288646
288077
288372
288699
288923
289428
291053
291496
290926
290948
290540
290656
289114
288818
288063
288147
288626
287548
288543
289312
289930
290014
290536
290871
290630
290370
289973
290633
290140
290322
290282
290141
290531
291047
290591
290476
290043
289155
288049
288532
288278
287718
287845
287792
287736
287272
286883
286800
287539
288491
289754
289529
288660
287307
287708
288901
289003
288833
288754
288505
288781
288318
288417
288278
288560
287622
289826
290060
289171
289989
290892
291254
290593
290656
291270
292277
291722
290776
290405
289269
289651
290181
289575
288717
289028
289272
288291
288969
289385
290389
290894
290878
290089
290071
289894
289460
289098
291250
292047
291663
291028
291021
292281
291699
292549
293640
293093
291215
290920
291403
292215
291762
290382
290275
290080
290893
291784
292090
291545
291915
291917
291568
290821
290651
291469
290953
291186
290548
291549
291794
292281
291143
290886
290902
291699
291728
291359
291108
290979
291787
292445
291769
290853
291186
291138
291838
292235
291387
291081
291762
292145
291132
290604
291520
291432
291795
291776
291458
290887
290704
292087
291708
290423
290251
291418
292127
291929
291140
290887
291155
291989
291937
291768
292473
291636
291979
292510
292967
292717
292201
291732
290450
290724
291173
291344
291671
291720
292443
293467
294344
294492
295999
296209
294758
294082
293252
293785
295245
295978
295902
294609
294129
294270
295575
295527
296079
295855
296130
295694
295200
295208
295118
294391
295445
294854
294727
294839
295372
295960
294070
294457
295515
295306
293682
292845
293516
293797
294519
294733
294847
294662
295187
294723
295240
294309
294173
295493
294091
293574
295688
295923
295014
295396
294635
294141
294227
295355
295248
294321
294709
293716
293439
293135
293223
293894
293812
294150
294227
295263
295551
294229
293854
293817
294310
294842
294738
295015
294291
294101
293949
294764
294636
294709
294604
295879
295307
295330
295591
295213
295767
295025
294663
295593
296560
296345
296115
295940
295557
295770
295922
294818
294677
295050
294171
293691
294413
293652
292224
292307
293330
293445
293724
292870
292588
292541
292741
292274
292282
293222
292624
291608
291791
292496
293194
293432
292015
292670
292618
293882
294315
294416
294821
294143
294228
294126
293699
294546
295525
297114
297234
296254
296804
297431
298145
298407
298003
298044
298412
298418
297524
298322
298325
298431
297938
299235
299299
299721
300015
300353
299775
298657
298126
298361
298564
298895
299245
299219
299134
299650
300544
300248
298340
297762
297543
298013
298568
298557
297940
297668
297498
297723
298038
297687
298213
297292
297121
297274
296849
297718
298565
297836
298107
296335
295549
296194
295897
295565
294658
295403
295922
295961
295607
295017
294817
295817
297759
297065
297507
297850
297779
296933
297160
295835
294500
295648
295621
296018
295669
295369
295284
295107
293960
294730
295231
295383
295837
295407
294325
294393
294265
294552
295249
294121
294349
294113
294489
294832
293934
293974
293797
293574
293858
292739
293010
294013
294323
295109
294906
295305
295594
294676
294162
294441
295327
296100
295325
295059
295951
297664
297545
296666
296291
296466
296282
297102
298264
297001
296678
296378
297596
297822
298152
297938
297191
296242
296261
296348
296626
297880
298279
298305
298345
298109
298602
298658
297753
297272
298309
297947
298153
298490
298073
298401
298791
297982
298642
298455
297345
296764
296600
297715
298015
298949
299170
299213
298768
297785
297999
298831
299226
300097
298893
297477
298652
299027
299122
298576
297514
297236
297834
298425
297655
297499
297684
298078
298743
299142
298740
299326
299164
298107
298303
299307
298984
298074
298308
298153
298759
298665
298295
298607
297754
296686
297769
297951
297241
296818
296665
297550
298192
297936
298197
299127
298725
298718
298937
299463
299307
299946
299662
298783
298263
297153
296520
298015
298685
298576
298884
299252
298898
298091
298634
298762
299415
298802
298790
298429
298489
299440
300491
299970
299268
299912
299516
298929
299605
300235
299564
299607
298643
298169
298703
297674
297103
297143
296942
297465
297522
296882
296669
296548
295496
295766
295831
295768
295537
296060
296754
295965
295710
296390
296052
295738
296220
296582
295850
295791
294947
293719
293868
293795
293583
294633
295854
295369
294359
293724
295219
295580
294927
293158
292018
292585
292501
292084
291979
292631
292208
292538
294644
296515
297365
297820
298265
299041
299599
301083
302620
304638
306096
308924
311479
314140
317633
321003
323912
326659
330014
334213
337521
340545
344545
349402
354833
360024
365267
371605
378188
384557
390172
396406
403105
409782
416706
424522
433651
443405
453032
462925
473347
485222
495479
506282
518683
529579
540090
550554
561001
570662
578941
586716
594033
601667
607959
612102
616395
619596
623228
624743
627384
629799
631487
633712
636058
640627
644956
649508
652963
657139
662861
669733
674113
677948
683387
688488
692408
696567
702104
706020
708931
714613
718028
720029
722493
722016
722199
722006
722512
720982
717610
712815
705202
697255
688531
679829
669070
659493
649640
639759
631509
620759
609611
599918
591573
583849
577093
570176
563362
557150
551886
545386
539969
534959
530193
525239
519575
516387
512105
508341
504035
499514
494820
492615
491046
487679
484655
481747
476187
471476
468713
465212
461216
459161
455393
450593
447647
443490
439218
435782
430892
426297
422469
419311
414229
409582
405400
400229
395759
390980
387225
383039
377850
374686
371610
367242
363091
359680
356564
352264
348362
346220
341798
337000
332905
330393
328379
325216
320277
317112
313060
310111
306303
302858
299758
295931
292053
288262
284696
281595
278165
275144
270783
266727
262958
258571
255552
250828
247304
244282
241023
236972
233874
230377
226744
223902
220624
217471
214119
210244
207046
204504
201263
197561
194424
191874
189222
186619
183289
181474
179653
177072
174243
171095
167776
164582
162545
161268
160183
158298
156321
154352
152410
150006
147889
145761
144153
143208
140863
140062
138605
136664
135146
133699
132755
132087
130974
130192
128592
126352
125560
124207
123127
122582
122045
120694
119767
120081
119254
118096
116654
115717
115474
115242
114383
114067
113357
113963
113208
112596
111716
111527
111673
111177
110559
110288
109980
109233
108618
108859
109173
109039
108652
109133
109343
109858
109762
108472
108230
108865
109186
109916
110060
108946
107787
107281
107940
108985
108997
108702
109174
109610
109858
109514
109805
109488
109778
109167
109250
110192
110363
109415
109492
109174
109736
110517
110209
110804
111853
112599
112278
111415
111508
111679
111797
112624
111831
111787
112054
113143
113385
113823
113820
114430
114555
114683
114976
114347
114463
114527
115269
116401
116184
115489
114687
115082
115843
116794
116915
117350
118144
119299
119268
119240
119355
119308
119438
119792
120178
120694
120780
120379
120323
119826
120481
120141
120924
121752
122095
122378
122016
122606
122965
122933
122675
123310
122839
123054
123112
122796
122625
123225
124508
125697
126190
126291
126314
125413
125429
125569
126528
126209
126153
126833
127930
128302
128008
127892
128797
127556
127135
128223
129261
129720
130416
131053
130602
130394
130867
130237
129779
129817
130619
131463
131305
131367
130477
130901
131345
131735
132686
133633
133757
132957
133033
133801
133201
134377
135022
135220
134294
134835
135265
135257
135405
135993
136009
135908
136479
135822
136515
136671
136886
137101
137735
136910
136726
136702
137387
137483
138396
138880
139528
139559
139820
140366
141035
140868
139408
138981
139252
139865
141142
141150
141099
141171
140544
140682
141254
141123
141360
141613
142318
143462
143917
142592
142002
142045
141838
142919
142905
143406
143699
143876
143970
143783
143622
143668
144485
144525
143526
143709
142929
143140
143684
143788
143833
143995
147219
170220
234235
352260
536048
783835
1077630
1383734
1671133
1921306
2119817
2264948
2351528
2377339
2348098
2283921
2203112
2114488
2018039
1918280
1816792
1722528
1642732
1582216
1537448
1506271
1482280
1461489
1443421
1423993
1402761
1381632
1360234
1335550
1308554
1281232
1256871
1231179
1206491
1184736
1162751
1142475
1123320
1107572
1091824
1076377
1063963
1052451
1042320
1033714
1027542
1019172
1012929
1008310
1003066
998418
994515
990315
986891
981530
974716
965641
957932
948472
939184
930498
918810
909053
897544
883766
868909
853336
833566
812631
789527
765241
741011
715771
687484
658311
627796
593861
557709
516342
476434
441463
412906
391538
372738
358181
346103
335021
326407
318043
311554
304462
298761
293788
289972
284807
277375
273040
270729
266914
264407
260600
257985
254740
251189
249060
245879
242590
240455
238046
236925
234711
232637
230229
227250
223940
222089
220501
219419
217463
215875
214426
214084
213065
210982
209207
208092
207437
207120
206575
205660
203729
202993
201679
201558
201549
200874
199453
199200
197977
197083
196250
194321
193061
192609
192880
192771
192128
191328
191066
189760
189409
190103
189099
187892
187713
187120
185694
185607
185868
185419
184696
184721
183616
183541
182780
180745
181455
181725
182491
181832
180867
181439
180104
178880
178371
178469
177945
177379
177053
176413
176293
176139
176645
176658
176159
175754
176164
175792
175043
175106
174245
175861
176167
175660
174655
174504
174555
173495
173266
173373
173796
173934
173934
173911
174245
173623
172955
173174
172146
172994
172955
172677
172874
171988
171218
171580
172495
172866
173136
172765
172102
171869
171482
171411
170969
171564
171500
171969
173521
173173
172331
173311
172700
172879
173059
172595
172552
172326
172769
172820
173131
173235
172516
171456
171598
170963
170720
170701
171258
171379
171309
169816
169263
169395
169233
169356
169039
168106
168393
167473
166233
165537
166136
166202
166207
165897
165926
165650
165517
165248
164557
163201
162471
162053
161782
162400
163686
163623
164151
164592
163942
162805
162921
162117
161523
162433
162498
163316
162578
160594
159874
159431
159186
158743
158782
158351
158308
156789
156251
156558
156617
155930
155865
155600
155333
154458
155147
155220
153289
152154
153013
153505
153234
153217
153290
153324
153177
152696
152872
152105
151652
151886
152334
152580
153374
151708
151147
150495
150209
149828
150489
150721
150376
150405
150556
150824
151703
151630
152056
152412
152012
151699
150680
150544
149862
150514
150884
150388
150122
150853
151383
150862
150536
150819
150518
149468
149709
149336
149045
148547
149538
148792
149498
148925
148706
148270
148010
147860
148030
148235
148610
149423
149587
149068
148359
148232
147231
147754
147237
147360
147606
147101
147616
147661
146520
146666
146476
146917
146876
146059
146773
146350
146340
146635
146722
147637
148042
148138
147442
147372
146341
145848
144936
145657
144793
143309
143917
144633
144614
144535
144736
143906
144417
143554
143613
143631
142852
142384
142757
143367
142883
144003
144029
142928
142360
142131
142226
142608
143210
143305
143143
142952
143210
142875
143271
143201
142965
143514
143556
143299
143472
143103
142898
143379
144009
143754
142944
142915
143238
142392
142393
141495
141720
142087
141970
142871
142497
143061
143527
144362
144117
144003
144958
145984
145554
146332
145596
145582
146769
145676
144915
145237
145540
146654
145494
144809
144726
144351
144946
145601
146619
146055
146138
146727
145729
144349
145466
145198
144897
145019
145488
145206
144898
144128
144253
144071
145111
145860
146074
146188
144994
144158
144015
144090
143330
143908
144702
145075
144403
143810
143568
143692
143845
144703
144017
143504
144881
144721
144229
143948
143794
143467
143153
142939
143066
142930
144050
144233
143714
143608
144157
144172
143967
143456
142803
143058
143440
143648
144086
144528
144541
144543
143899
143938
143880
144227
144590
143033
143372
144052
143666
142938
143222
142771
142553
143016
143210
143377
143353
142984
143975
143538
143836
142977
141994
142391
142726
143068
142734
142151
142387
142634
142946
143277
142824
141993
141915
141738
142615
143442
143129
142907
143873
143445
143713
143137
143445
142829
142539
142669
143068
143232
143976
144720
144242
143453
143749
144104
143645
144007
144071
144148
143608
143905
143459
144197
144396
143568
143747
143991
144231
142851
142721
142894
142848
142782
143449
143686
143853
144140
143057
142894
143642
144341
145235
144822
144110
144624
144695
144901
144571
143582
144786
145037
144767
143990
144369
144534
143677
142720
143045
144211

[Instrument Method Data Header]

"hplc", "", "2021-04-16-13:54:48", "hplc", "", "2021-04-16-13:54:48", "", 0, 0, "GlycoSePN_40 min (Plus_HR1)"
"Separation of glycans at 50 C"
16844544, 1


[NAI Box Information]

0, 40, 40
2.272, 44, 1000
41, 0, 100, 0


[Instrument Configuration Information]

"FL", "PEN90x", ""
0, 0, 0
0, 0, 0, 0
16.777215, 1
16.777215, 0
"", "", "", ""
"", "", ""
"", "", ""
"", "", ""
"B", "C", "D", ""


[Real Time Plot Information]

[0]
0, 1, "", "Y", 1000


[Link Parameters]

5


[Link Parameter Offsets]

29
28
10
11
12


[Link Parameter Info]


"RATE", 29, 5, 1, 1
1, 0, 3, 0.1, 100, 0
44.01408, "", 1

"RANGE", 28, 2, 1, 1
1, 0, 1, 0, 10, 0
1, "1.0", 1

"EVENT", 10, 3, 25, 1
1, 0, 0, 0, 100000, 0
0, "END", 0

"EVTME", 11, 2, 25, 1
1, 0, 2, 0, 100000, 0
0, "", 1

"EVVAL", 12, 2, 25, 1
1, 0, 0, 0, 100000, 0
0, "0", 1


[PEAK TABLE FILE]


[File Complete Flag]

3


[Number of Peaks]

0


[SPECTRAL DATA FILE]


[File Complete Flag]

3


[Count/AU Ratio]

0


[Count Offset]

0


[Number of Spectra]

0


[Spectral Data Sets]


[Audit Log Information for C:\PenExe\TcWS\Ver6.3.1\Examples\Probka3(#265)+enzymy.raw]

Number of Audit Logs : [0]
