# Supplementary material for: Interplay between de novo and salvage pathways of GDP-fucose synthesis
Source: PLoS One. 2024 Oct 24;19(10):e0309450. doi: 10.1371/journal.pone.0309450 (PMC11501016; doi:10.1371/journal.pone.0309450)
Supplement: S1 File — (ZIP) [file pone.0309450.s004.zip › Chromatograms/Fucosylation/FCSKKO_12_2_FUC.RAX]

Checksum Passed

Filename : <C:\PenExe\TcWS\Ver6.3.1\Examples\Probak4 (#266)+enzymy.raw>

[Modified Rawfile File Header]

0, 1, 48, 10019, 
0, 0, 0, 386514952, 12039848

[Modified Rawfile Data Header]

"hplc", "", "2022-04-09-12:28:36", "tcprocess", "", "2022-04-09-13:08:34", "", 0, 0, ""


[File Complete Flag]

3


[Run Log Information]


[Raw File A/D Header]

0, "20220409122827-0800", 0, "hplc"
"C:\PenExe\TcWS\Ver6.3.1\Examples\Probak4 (#266)+enzymy.seq", 0
"NONE", 0, 0
40.0088, 8486211, 1, "7339280009"
1, 0, 5454


[Sequence Cycle Information]

"A", 0, 0, 0, "", "", ""
"C:\PenExe\TcWS\Ver6.3.1\Examples\Probak4 (#266)+enzymy.raw", "C:\PenExe\TcWS\Ver6.3.1\Examples\Probak4 (#266)+enzymy", "Probak4 (#266)+enzymy", "", "C:\PenExe\TcWS\Ver6.3.1\Examples\GlycoSeP N Plus (FL_40 min)", "C:\PenExe\TcWS\Ver6.3.1\Examples\GlycoSeP N Plus (FL_40 min)", "C:\PenExe\TcWS\Ver6.3.1\Examples\GlycoSeP N Plus (FL_40 min)", "C:\PenExe\TcWS\Ver6.3.1\Examples\GlycoSeP N Plus (FL_40 min)"
"Default", "Default"
1, 1, 1, 1, 1, 1, 0
100, 2, "", 1, "", "", 9
"", "", "", 0
"", "", "", "", ""
"", "", "", "", ""
""


[Raw Data Points]

 88566
 88315
 88313
 88313
 88306
 88309
 87703
 86729
 86957
 86101
 85925
 86476
 85433
 84845
 84852
 84803
 84492
 84534
 84109
 83243
 82736
 82777
 82961
 83009
 82317
 81757
 82027
 82579
 83030
 82632
 81974
 80890
 80587
 79455
 79136
 79446
 78834
 78337
 78383
 77942
 77801
 77787
 76938
 77101
 77480
 77456
 76868
 75744
 75452
 75549
 75042
 74665
 75085
 74900
 74871
 74655
 74667
 74172
 72433
 71605
 71880
 72698
 72190
 71521
 72066
 72474
 71478
 70530
 69857
 69642
 69019
 69287
 69127
 68599
 68261
 67815
 67532
 68314
 68179
 68093
 68188
 67975
 67106
 67199
 67366
 67131
 66097
 65697
 65108
 65175
 65307
 65488
 64266
 64216
 64800
 64700
 63421
 63416
 62823
 62886
 63011
 63667
 62505
 62030
 62309
 61793
 61382
 61157
 60733
 60855
 60619
 60394
 60673
 60647
 60727
 60137
 58468
 58321
 57632
 57604
 58505
 58406
 58851
 58407
 57749
 56916
 55537
 55320
 56326
 57369
 57749
 57643
 57959
 57686
 57641
 57095
 57047
 56293
 56957
 56454
 56554
 56314
 55624
 54881
 54734
 55625
 57023
 57742
 59926
 62108
 64419
 66583
 71378
 76187
 83379
 91671
100605
108631
115962
123947
129991
134662
138288
140209
140339
139020
137077
135518
133935
132800
132658
133395
134589
136507
138047
139242
140871
139787
137960
136552
134321
131877
130040
127794
125647
124718
124723
125146
126448
129123
132553
135192
137667
140511
143115
143434
144045
143861
143969
144122
144785
146725
150792
159110
173555
196305
230524
280841
360274
510186
811195
1367528
2214356
3286208
4422925
5441656
6210886
6661661
6783323
6622775
6249766
5740536
5162349
4569821
3993985
3453643
2970072
2549424
2193105
1897023
1646866
1432096
1245623
1081273
939899
818279
715791
632755
563318
508571
463263
430690
405720
387224
373393
362896
357436
355684
357049
358162
358001
353822
345934
334190
320408
305866
289237
275321
262860
252242
242598
236111
232181
230752
231797
232068
232878
233464
233154
232992
232237
231951
229613
225244
221598
219289
216098
213680
211110
209678
209276
207938
207388
208549
207777
208199
208525
211180
215297
221836
231140
243140
255939
271818
291370
313148
335932
357998
376116
391932
400056
398801
390235
377025
358376
338635
321029
303918
288633
279148
275655
282048
298804
327067
365559
413977
466524
515145
553787
579674
586679
575823
552874
520738
484930
449412
416734
386918
360159
336731
320310
311857
308293
308083
309327
312725
315497
318589
319165
320144
320590
318233
316039
316294
319001
323760
333472
346981
366660
391792
424051
465732
517063
582964
674855
810602
1018919
1341563
1823913
2504399
3386991
4431091
5545869
6617438
7523243
8165383
8486211
8479802
8193032
7694604
7054535
6337037
5611459
4903952
4244013
3648718
3116796
2651950
2251101
1907914
1619066
1375967
1173379
1008020
875963
770121
687538
622740
571267
529121
498891
473642
450563
429894
410474
391372
372526
354334
337195
320646
305093
291362
277940
265749
255449
243816
234967
226707
219741
214238
207614
200825
195617
188995
184561
179973
174526
170583
167184
162763
159616
156515
154341
152560
151473
151212
152163
152996
153263
154324
156914
158531
158226
156488
157364
156201
155741
156777
158755
162456
166924
172570
178510
185717
191280
195379
198155
198829
197386
194966
189836
184619
178537
173353
167299
161993
157589
153177
150329
146164
144093
143301
142449
141173
138591
137712
135773
134961
131900
130456
128424
127113
125235
123344
121785
120591
120319
120112
119493
118352
117153
117967
118642
118585
118431
118631
118940
120046
123094
125991
131352
137978
148062
160959
176635
191540
209719
229309
249507
267882
283992
299490
310053
314805
313818
308225
298848
288225
276525
262900
248544
235180
223985
215804
210621
208406
208718
211671
217396
224761
234593
245375
257162
269032
281946
296949
310187
324225
337014
350158
364340
379464
393637
408167
422088
437824
457736
486871
525069
581365
663182
778823
940112
1148144
1407747
1716615
2056609
2418759
2770675
3082041
3337113
3507073
3582445
3567806
3467903
3286430
3054646
2793965
2525038
2254565
1994403
1755881
1538755
1348512
1179224
1031612
903193
792127
696273
613823
540895
480954
429941
386681
348491
318849
293475
269569
251870
238471
225401
216084
208659
204768
200415
196643
194180
193698
193965
193407
192175
189197
186397
184795
180570
176293
172894
169554
164241
160986
158176
156110
157709
160026
163499
167767
172735
181202
190999
201980
212390
223608
232650
239810
245678
249408
249415
247772
244640
242246
236263
229336
220694
211840
203298
195747
188714
181632
174263
166601
159124
153022
148132
143901
140667
138927
136800
135039
134207
133613
133685
134759
134628
136747
138555
140613
143166
147384
152684
158707
166316
175917
188337
202786
217201
234260
252128
269643
286006
300172
312136
322008
329719
334958
338924
341739
345989
352132
363928
381332
405955
441499
487749
543681
602820
668081
733553
795432
849304
890392
918232
927773
920517
901591
867338
822708
767815
709230
647802
586088
525130
468887
418772
372359
330633
295746
265150
237778
216315
197326
182310
170317
159312
150505
143801
138530
132907
127660
124312
121965
120045
117939
117664
116624
115116
113269
111727
110939
110827
110612
109779
108776
108598
107393
105141
105276
105649
105362
104114
103125
103930
104791
105915
105509
104821
105224
105147
105516
105923
105819
105468
105865
105456
104560
102969
101480
100290
 98354
 96609
 95874
 94537
 93517
 91793
 89770
 90019
 90091
 88861
 89341
 89624
 89363
 89725
 89546
 89675
 90503
 90772
 91261
 90933
 89977
 90202
 89990
 89223
 89608
 89343
 89409
 88982
 89025
 88887
 90035
 89934
 91375
 92058
 92226
 91744
 91997
 92564
 92679
 93664
 93538
 93425
 93453
 92929
 92880
 93524
 93072
 92424
 91783
 91108
 91864
 91771
 91161
 91337
 90945
 90512
 91257
 91599
 90999
 91921
 92760
 92663
 92959
 93464
 93266
 93004
 93414
 94002
 94479
 94008
 92921
 92155
 93560
 95049
 95550
 95926
 95786
 95712
 96350
 96493
 96905
 98137
 98707
 98106
 99432
 99931
 99947
 99663
 99976
102008
101800
101423
102964
103588
104298
104680
105341
106414
109271
111143
113413
115834
119377
123781
129023
135300
144797
153401
163323
173401
182924
194068
205159
214847
222315
228640
233387
237409
237769
236050
232074
227045
221003
213256
205215
197579
189877
183066
175767
169463
163459
158722
157564
156392
155160
156209
158264
162411
167783
175372
183543
193258
205572
219336
234280
250958
269935
291151
314888
336990
361543
387589
416036
443591
468591
492111
512074
528411
541407
549142
550289
544961
534518
516798
497216
473593
449375
422748
396719
370554
345175
322279
302408
285728
270345
258377
249282
242168
237574
235148
232685
231748
230669
229757
227951
224987
222192
218627
214907
209416
203774
197512
191799
186024
180465
174718
170290
166433
162366
159455
156313
153330
150669
148692
147349
144289
140568
138282
135302
131595
128939
125237
123615
120715
116642
113802
111685
110165
107957
106768
105052
103751
102171
100592
100345
 99117
 98651
 98115
 98089
 98402
 97831
 97525
 97455
 97132
 97331
 96965
 97156
 95956
 96002
 96684
 97340
 97485
 97859
 97048
 96622
 96999
 97082
 96728
 96926
 96346
 95899
 96188
 95824
 97413
 98404
 98996
 98588
 98352
 98129
 98050
 98802
 99781
 99622
 99581
 99702
 99949
100707
 99887
100023
101107
101194
100208
100208
100602
100308
100706
101476
101721
101446
101518
103062
103979
104154
104206
103773
104195
104419
104502
106237
107153
108517
109088
109955
110276
110688
110851
111373
112086
113101
113390
113555
113759
115082
116066
116834
117936
118648
118651
119884
121396
121924
123750
125233
126706
128213
128925
130658
132727
135142
139325
144720
149102
155075
162666
172970
183999
197755
215945
235332
257038
280835
306816
335332
363968
393137
421803
448746
471693
493270
509259
520510
526580
528179
523083
511424
496670
476598
452263
427140
401925
374983
349757
322887
298639
276937
255118
235378
217631
202416
190147
179148
168814
161501
155006
148090
142519
138545
134826
133325
130546
128591
126804
125386
123940
122021
119507
117812
117020
116255
115682
115509
115520
114876
115095
115736
115828
114747
114314
113172
113241
112974
112970
112649
112985
114054
113787
114700
113900
113400
114628
115897
115385
115985
119344
120235
122760
124773
127090
129952
130962
131815
132492
135684
136930
139341
138640
138014
139576
140518
138871
138015
136800
136045
135259
134574
133503
132582
131033
129528
128163
128170
128362
128328
127961
128366
128361
128944
128601
128671
129562
129976
130414
132029
133140
134159
135904
136881
139203
141982
144030
144639
146882
150293
151846
153734
156773
160219
163653
164384
166290
166740
168285
169288
170859
173807
177096
179693
182832
185642
188321
192900
196953
202101
207540
213951
221441
229132
239396
252989
266967
286181
308911
336420
370598
411298
459792
515842
579909
653217
735155
820885
912441
1008105
1107723
1205012
1296123
1380121
1453585
1516541
1561860
1590278
1603767
1599481
1576236
1538589
1484756
1415994
1338804
1254296
1166596
1072009
978016
887773
801187
718246
641330
573056
511039
454595
405592
361575
325354
294129
268274
246560
227755
212177
198005
186671
178419
171117
165754
160425
155152
152110
149016
145864
144774
142787
140157
138554
137966
136027
135050
134068
132362
130889
130288
129518
128939
127482
126929
125499
124685
124896
124230
124476
124319
123114
122869
122666
122166
121539
122652
122360
123042
123909
124708
125552
125958
128570
129125
128887
129729
130802
132207
133924
136641
137853
139514
140942
142719
144191
145283
147553
148875
150184
152289
153095
154971
157253
159870
161217
162714
165291
167419
169584
171710
176141
179137
183737
186803
190747
194493
198332
203035
208827
215211
221359
225931
232012
237439
243461
249331
257604
264415
271748
280705
288592
295892
304176
313219
321993
331517
340002
349679
360851
373151
383433
394523
407651
421450
438005
456138
477279
502926
532919
568606
615110
669083
735004
810577
902928
1012781
1139339
1284983
1451348
1638746
1849334
2078084
2322458
2579126
2845417
3116221
3386541
3647744
3894092
4113808
4303992
4459860
4577443
4658450
4695740
4688431
4638452
4544192
4411602
4244230
4052251
3834220
3595439
3344810
3088849
2832997
2574957
2326278
2090231
1867561
1659411
1469201
1296586
1140851
1005958
884747
777806
683644
605206
536670
478693
430658
386736
349302
318042
292371
271153
253015
237056
222927
211617
202144
193242
186037
180680
175188
170050
166517
162404
159424
156739
154518
153415
152129
150408
149205
148017
147183
145199
143800
143671
143246
142771
142032
141184
140121
140512
139947
138988
138560
138149
138724
137280
137335
136594
136771
136061
135305
135732
136434
136295
135781
135868
135281
135155
134166
134676
133391
134360
135622
135992
136977
138099
138501
139957
140816
141719
143194
145818
148196
150534
152195
155298
158612
162896
167218
171753
178328
185838
194200
202327
210653
218660
227535
235414
244300
253615
262105
270525
277559
282985
286896
289433
291871
293058
292341
290511
288935
285671
280086
274432
268326
260482
251577
243695
235262
226648
218763
212599
205668
198854
192335
188177
183897
178143
175190
171497
168113
165044
161860
158547
155508
154043
151856
149527
148017
145372
144455
143434
141520
139659
139340
137680
138305
139174
139092
139179
139412
138939
138695
139914
140567
140670
140251
140602
140785
142105
142165
141757
141025
140455
141475
142297
142065
142100
143727
142839
142231
141431
142259
142028
138946
139382
139608
140469
139127
137525
136446
136861
136998
137624
138762
139298
139755
139813
139651
138881
138108
138169
138940
138792
138127
138372
138335
138667
139585
139511
139995
141352
140427
141179
142390
142309
142551
141820
140153
141176
141074
141866
142858
141722
141906
141977
142855
141753
142970
145006
145191
146773
146622
147040
146913
147946
149340
150253
150637
153150
154199
155432
157910
159980
160929
162773
165440
168244
169927
172988
175506
177977
180751
184191
187000
190618
195050
198655
203946
209663
215760
222156
229417
236658
244164
252778
262601
272256
280925
289900
299647
307442
316201
323022
329375
335695
339794
341357
341947
341363
339754
336600
334743
330975
325941
318924
313860
307556
302177
297997
295043
292256
289790
287015
284338
282737
281420
280533
280513
279233
277256
275536
274818
272495
267970
263708
259349
254707
250854
246581
242235
237686
231865
227381
224611
221460
217139
212607
210389
207270
204226
202898
200674
199352
198162
195223
193747
191770
190182
187374
185950
184764
183515
181786
181482
180716
178499
176837
175637
175157
174722
174534
172266
169810
168568
167372
166668
165534
163561
163133
162915
162856
161478
160483
158309
157721
157143
156794
156332
158118
157761
158107
158811
158448
158789
158529
159093
159506
160973
162174
164542
165655
167772
168912
169850
172208
175116
177065
176942
177657
178590
180117
181084
182233
183619
185582
185424
186014
187998
189768
191816
193404
195749
197168
199641
201401
203930
206967
209544
210499
214069
216014
219452
221529
222771
225933
229002
230119
232045
233339
233350
232521
233417
232851
232257
232533
231318
229811
231297
231453
231352
230075
229746
229500
230756
233857
235469
238215
243167
248531
255146
263502
272770
284221
300228
317956
337685
359707
385146
414592
446313
479143
514117
550151
587374
626478
665388
702947
738302
772977
804663
831047
851844
865549
875908
877531
873013
859736
839935
814141
784891
752540
716691
678526
640905
602305
563214
525442
489461
454497
422599
394632
367365
342839
323493
304882
287807
272258
259262
248586
238135
229764
223827
216727
211362
207822
203805
200504
199057
195350
194344
192305
190377
188253
186147
185554
185791
185832
185781
184583
185015
185846
185292
183858
183252
182634
182024
181021
181266
181261
179860
179236
178463
179801
180154
179749
180455
179843
180460
180900
181168
182607
183917
185421
187856
188065
188130
188514
189165
189390
188667
188677
188723
188440
187017
186380
184853
184314
184635
182805
180062
179092
178868
177995
174714
172024
171873
170587
169715
169967
170863
169671
168563
168451
167729
167412
166977
167243
167011
167513
167654
168121
167775
167562
166958
167698
168298
169098
168866
170528
171863
172221
172331
173024
174756
178359
179812
182053
185386
188270
191032
195943
201574
206675
213320
220027
227661
235130
243095
250919
259250
267348
274479
281863
289015
294151
299169
303005
305103
307200
306950
305131
302205
298027
294205
288819
283071
276400
270092
263072
256986
251639
245022
239296
233835
228317
223647
218147
214730
210292
205896
201479
198874
197455
194328
191972
190951
189096
187493
184334
184536
184336
182966
182026
181013
180536
179974
178777
178476
177357
177077
177633
177935
177787
178543
179390
180660
181225
181751
182189
185031
187474
188951
189690
192287
195771
198067
200926
204837
207265
211111
216040
221497
226093
231080
235451
241598
248682
255210
262119
267335
273730
279123
283177
287488
290563
293133
295596
297275
298337
297322
296281
294509
290919
286818
283233
279664
275597
271877
268794
263771
260559
256275
253473
252059
250624
248990
246403
245802
244862
244009
243286
244512
245727
246265
247422
247530
248829
251236
253584
257228
261521
268059
275799
284575
293585
305864
319456
333568
353491
377134
401667
429944
463523
499420
541354
587613
636897
689617
745106
801927
861484
920273
978681
1032081
1082119
1126757
1168347
1203780
1232190
1252375
1264906
1269415
1265696
1250177
1226301
1195609
1162360
1123010
1078068
1031643
982770
931918
880521
828379
777262
726873
678314
633736
589869
551579
516369
483589
453820
426775
403166
380110
359799
341859
324919
309232
295371
285111
275370
265063
256069
248369
241339
235117
230878
225897
221193
217499
214531
209962
206843
205266
201391
198751
197301
194662
192661
191135
190767
188808
187248
184949
183377
181576
182044
181471
180569
179877
180795
180193
179191
178873
178042
177128
179013
180375
180448
179407
178313
179454
180489
181422
179954
179167
178488
178615
176908
176567
177340
175408
174049
175153
175674
175334
176777
176111
174881
176717
177625
177402
179055
179518
180560
181247
181070
181096
181394
183356
184799
184649
185572
185723
188242
190838
190882
191338
193585
194959
195397
194703
195823
197078
198481
199314
201070
201842
201787
202500
202896
203578
203259
203123
202917
202300
202389
202485
203187
202930
202568
202477
204431
204940
205112
203693
201883
201217
200659
200783
200425
199458
199752
199025
198546
197125
195893
195045
194264
193551
192809
191473
191368
192251
192201
191249
189997
190083
190721
191129
190689
191331
191653
191073
190804
191579
192003
192814
194299
194193
196341
196460
197540
198200
197757
198734
199866
199254
199000
199255
200719
201158
201223
201797
203735
205820
206595
207639
208637
209509
209137
209588
210605
210736
209065
206924
204914
203144
200723
197872
195369
193296
191371
189472
187896
186771
185548
184687
184851
183280
183611
183468
183554
184266
184807
184930
185995
186087
185398
186944
188800
189519
191014
191654
193399
195419
197211
199001
200612
201567
204185
207828
209389
210682
211201
211217
212667
215626
217582
220049
223802
225429
228851
232369
237287
242715
248838
256839
265542
275148
284690
293982
303806
315265
328689
342144
356491
371090
388444
403991
420983
439553
457602
475921
494669
513271
533356
551841
570063
587938
606483
624282
638251
651902
663299
672409
679510
684881
686755
686666
684443
680559
675080
667790
658215
647094
631817
616355
600894
584464
566800
547235
526818
504730
482015
459731
437739
416319
398018
381326
364869
350718
337778
326253
315252
306829
299909
294440
289664
284509
281251
276889
274139
271580
269110
267547
264587
262305
261498
260430
259883
258387
256661
254363
252862
250452
248692
247022
245105
242241
239880
236377
234829
234558
230426
226479
222353
218748
215184
212477
208806
207901
206772
205399
203774
202986
201236
200760
199457
201406
201745
201146
201196
200503
200928
200930
201115
200297
199079
198054
196991
195550
196001
197279
199622
200485
201167
200996
201023
201347
201505
202357
202054
202061
201831
201883
203455
204973
207509
208518
209186
211121
212140
213981
217007
218617
220876
223471
224646
225492
226751
227451
227424
227934
227632
225433
223044
221389
220640
219385
218740
217264
215550
214706
214436
215259
216276
217276
217607
218340
218640
218486
219444
221448
222616
223047
224157
224972
225029
226443
227904
228189
229161
230340
232158
231718
231557
233013
233670
233973
235695
236423
237922
239275
239576
240518
241945
243350
244758
246815
248834
249808
251458
253427
255985
258379
262112
265734
269659
272867
277500
280960
284759
290112
295494
299566
304804
308290
311595
316521
322035
327856
333490
340054
346370
353799
361239
368061
377711
387244
396775
406780
415717
426395
436776
447816
458780
467639
478150
489553
499263
507641
514883
522086
527193
532734
537002
542412
546816
550620
554467
557831
563774
570696
579897
591725
603334
618097
638711
661386
685641
714685
747003
783016
822654
865004
910220
957055
1007306
1062794
1117996
1174534
1232407
1288851
1344030
1395257
1441221
1482808
1517623
1543227
1555184
1555782
1550024
1535321
1510311
1475553
1429654
1377465
1323211
1260983
1195737
1129772
1061195
993855
927998
865169
808646
754919
703576
654729
611094
569847
530471
495388
462917
434063
407555
385787
364603
344866
326796
313001
299752
287147
276043
267279
259627
252251
247410
243578
240884
239431
239155
238315
238126
239470
239685
240897
241990
243092
243887
245608
245493
245649
247131
248009
247579
248735
250161
250004
249862
249546
248770
248975
249275
249994
252794
255864
257745
259239
262136
264653
265389
264398
264166
264023
264133
263140
261670
260232
259045
257088
255218
253993
251944
248839
247252
246545
246103
244547
244149
244336
246298
245724
245802
248961
251130
251546
252646
254497
255421
255042
254647
252257
250732
249524
248639
247346
245795
245143
244456
245834
245403
243544
243153
243338
244107
243625
245016
245831
245597
245850
247699
249581
249572
249846
252139
253305
253860
254673
257392
258136
259424
260580
261983
264403
264985
266721
268757
271132
274292
277016
280577
284066
288564
294512
300146
305461
310592
315860
321527
326808
333810
340639
348055
355270
365150
376004
389588
405022
421742
443477
468961
497048
530468
569060
613356
661936
717401
779663
846979
918765
994955
1074013
1155097
1234923
1313630
1389135
1460680
1528097
1589074
1642789
1686622
1719344
1743470
1758585
1764454
1765166
1750861
1730612
1702161
1664958
1622753
1571427
1518257
1457228
1391939
1323178
1251929
1178789
1104653
1030150
957144
889006
821127
755643
696219
641060
591472
545414
501847
462422
427558
396849
370725
347739
328878
313191
299560
286996
276726
267641
259325
252865
247331
243061
239201
234541
231207
228720
225774
222754
220556
218725
215941
214122
213627
211715
209646
208614
207951
207090
206645
207112
208118
208984
208990
208881
210468
211550
213347
215427
216825
218606
219721
221497
223109
226132
228053
229551
230824
233194
235874
238083
241177
245327
248493
252029
256727
261608
264907
267940
271742
274147
275794
277471
279423
281196
281977
281564
281179
280860
280324
278532
275834
273291
269655
264912
260985
257304
255557
252018
247446
243897
241787
240311
239619
237640
236904
236118
237123
237297
236703
237562
237357
237208
236441
236657
237441
236656
235796
235239
234622
234370
233653
231977
229880
229016
228285
226980
225242
223917
223409
224464
225176
224670
225696
227356
228664
231093
234008
237372
240862
244146
248267
251532
258032
263745
268966
274650
279249
283658
288482
292833
297306
300084
303464
306293
308225
309272
310388
311386
313204
313153
313584
312887
310674
308619
305043
301850
298268
294260
290317
284224
277940
272300
266304
260395
255663
249009
242980
236756
231706
226472
221269
215943
212744
209203
206594
204197
201615
198920
196524
195039
192707
192406
192464
192116
191646
192159
191886
190967
190637
190121
190542
190673
190536
189872
189748
190839
192257
191990
191942
192169
191229
190426
189538
188392
187309
186779
185559
185649
184853
183234
182670
181703
180169
179204
178943
178584
179161
180384
182515
184116
186005
187423
190129
191555
193922
196426
198274
200587
201957
202804
203607
205560
207099
209083
209856
209444
210107
209129
207379
207601
207421
205536
205231
205751
203999
202678
201566
199959
199276
197413
197190
196094
194737
193163
192734
190547
189774
190836
191889
192851
193567
193613
193522
194141
194523
194469
193941
194330
193281
193528
193240
193295
192027
189990
189624
188921
188215
188735
187840
186795
185539
184963
184561
185529
186660
186835
185914
186084
187450
189351
191671
193301
194280
195481
196779
197263
196319
196723
196460
198111
198434
197521
196608
194907
192787
192817
191752
189666
189219
189322
188316
188368
189097
187344
186849
186795
186627
185706
184582
184064
184517
184637
184449
184430
186605
186961
186795
186572
186506
187048
188033
188038
188216
187676
187125
186886
187246
187963
187929
187804
186406
184609
183276
182803
181469
180424
179902
178972
177880
177853
177848
178609
177492
177379
179408
180143
180901
181078
181493
182127
181772
181246
183971
185543
186362
188227
187661
188699
189791
190015
190413
190111
189211
189431
189432
188410
186517
186168
186037
185275
184748
185006
184984
185508
185637
184955
184065
184162
185438
184868
184388
185370
186697
188503
188866
188814
190173
191296
191471
192115
192246
191852
192506
192541
192711
193291
192091
191817
191480
190092
189488
188781
190089
189516
188240
187242
186879
186314
184763
183848
182809
181784
180431
180260
180910
180257
181621
180521
179739
179254
178241
178271
178585
179201
181139
182842
183320
183226
183226
184248
185296
185522
186151
186718
187436
187941
186122
184592
183926
184412
184068
183066
182383
182094
181947
180740
179605
177991
177290
177045
176626
176945
175779
176689
178065
178868
178717
179953
181324
184689
187506
187680
187653
186978
187127
188599
190450
191733
193468
195613
196899
197292
196113
196026
195949
195074
194891
193784
191177
190554
190612
189715
190381
188717
186500
186386
186555
185197
183674
181963
180875
179119
178829
178589
177779
177870
178677
179655
179907
180150
180337
181189
182097
182099
183685
183844
185381
185936
186260
187613
188623
189943
190695
190912
190517
188647
187826
186975
187570
185781
184115
182638
181766
180510
179288
177107
175249
174937
174416
175750
174504
173732
172605
171787
170155
169017
169719
168079
168064
167964
167144
167023
168163
168140
168392
167044
167219
168757
168627
169190
169065
168747
168825
169321
169720
170043
169488
169176
170462
170942
170414
170997
171192
171145
171890
172474
172434
172480
172419
172119
172973
172541
173443
173378
173869
174700
174094
174076
175246
174787
174506
175462
175143
174901
176091
176220
175522
175670
177217
177641
177562
176665
176028
176459
177224
177670
177873
178198
179364
179309
178782
179809
180336
179887
180543
180324
180978
180671
180273
180455
180384
179145
180037
180306
179630
178903
179511
179759
179184
178130
177702
177802
178685
178164
179192
178764
177642
177635
178274
177746
178449
178498
177609
177422
177682
177613
176672
176331
176727
176105
176428
176452
176626
176492
176299
176652
176991
175941
177601
178057
178778
178108
178895
177978
178904
178832
179411
179148
179708
180549
180717
181163
181851
181652
181255
181907
181966
181830
181610
182923
182344
181268
181671
182524
182607
181475
180105
179626
180740
181597
182625
182919
182045
181909
182019
181980
182147
182512
181688
181296
181464
182190
182050
181395
180434
180800
181701
182093
182338
183631
184020
183922
183536
183114
183337
183794
184334
184044
183704
183403
183092
183678
183697
184630
184982
184753
183141
181653
182112
181379
181768
182441
183212
182668
182494
183608
183603
184642
184625
182643
184775
184284
183896
182594
181515
182516
183324
182829
182861
181859
182496
182200
181915
182909
182185
180745
179504
178890
178541
177495
177418
179665
179336
179599
180340
180113
179174
177998
176814
177410
177073
178006
178787
178199
179158
179570
180620
181191
180144
180475
180595
181357
182114
182470
183634
182506
184349
183942
183084
183613
184583
185096
184825
184261
184550
185648
186407
185476
186037
185112
184679
183852
185092
186203
186879
186227
186984
186035
186189
185391
183946
183572
183135
183185
183302
183074
183417
183831
184561
184795
185556
185216
184578
184944
183713
183778
183394
183514
182568
181697
181358
181280
180694
180612
180988
181015
181042
179770
178974
179989
179879
179381
179316
180156
180894
181754
183414
184468
183874
183637
182689
183065
184087
185311
185588
185648
185314
186922
187770
187688
186800
186909
187684
187692
186895
187170
186777
186141
185228
186030
187205
187570
187372
186211
185904
186564
187064
186567
185260
184707
184182
184609
185001
185301
184667
184079
183277
183188
184009
185120
186336
185900
184411
184929
184421
185342
185350
184808
182772
182830
183767
183803
184263
183979
183634
183705
183685
183477
183690
183678
184448
184326
184045
184285
183330
183618
182844
182925
183187
184407
184458
185917
186356
186261
185493
185062
186303
187805
187482
187642
188616
188604
187589
188157
187951
188873
188813
188778
188358
187982
187649
187668
187688
188137
188244
188618
188765
189226
188484
187868
188715
188756
188771
188664
188851
189068
188486
188167
186632
186222
186676
187246
187774
188054
187864
187604
187080
187281
187768
188137
188511
188445
187948
188747
187873
187743
187230
186534
186148
186301
186118
186065
186335
187730
187232
187344
186358
186588
187238
186853
188107
188037
188661
188147
187711
187718
187537
187324
186991
186825
185635
186294
185758
186123
186540
187703
187724
186381
186640
186840
186127
185335
185508
187494
187298
188422
187612
186836
188080
188303
188916
188527
188422
188497
188786
188670
189911
189335
189252
188721
188784
189687
190266
189683
188743
188913
188440
188837
189059
189498
189616
190235
189894
190161
190241
190142
190771
190308
190581
189388
188820
189498
189887
189176
188532
188766
188511
189644
189129
188190
187466
188152
188265
188016
187999
188501
188543
188867
188023
187913
187102
186396
187286
187459
188262
188543
187196
186885
187063
187743
187880
187686
186287
185646
186609
186814
186871
185519
185721
185510
185824
184790
185307
185871
186573
187386
187605
188096
188435
188874
187264
187398
187996
188916
188698
188094
188599
187782
187641
187465
187416
187214
187057
187358
188338
188418
187689
187859
188287
187528
186306
186146
186358
186595
185724
185444
186076
186764
186921
186761
186363
186031
188731
188594
187592
188214
187724
187296
186889
186959
186489
186930
186076
185898
185109
185653
185800
185932
185871
185411
185762
185663
185460
186446
186662
187276
186660
186212
185020
184837
185632
186886
186231
186050
185652
184979
185898
186829
187941
187941
187936
187869
188297
188771
188576
187797
187510
187516
188559
189181
188436
188405
189202
189014
189294
190672
191232
190056
189529
189313
191346
191290
191822
191979
192303
192858
191436
192244
192284
192060
191364
192211
192238
192378
191631
192503
192200
192490
192016
192592
193134
192613
192731
191193
191897
191273
190805
191429
191253
191009
190644
191853
191145
190524
190017
189865
190026
189727
188483
188071
188416
188817
189807
190009
189953
191201
190950
189297
189793
188943
189044
188221
188439
189826
188779
189175
190128
189490
190246
190127
190440
190214
190375
190275
189807
190364
190737
190855
191146
190539
191932
192209
191812
192339
191876
191502
191283
190547
191091
191480
191384
191309
191797
191487
191979
192067
192192
192489
192182
192109
191505
190761
190868
191591
191174
191940
192198
191510
190153
190769
190079
189235
189355
188955
188680
189731
189402
188862
189932
189216
189252
191011
190920
189076
188534
188640
191054
191484
190464
189855
189579
189712
190771
190575
190989
190831
189852
189942
191302
191021
190244
189915
190062
189674
190142
190287
190695
189342
190972
191400
190887
191242
191255
191949
192129
192279
191838
190817
191503
191242
189513
190311
190435
191029
189673
191049
191285
192143
191988
192774
192282
192138
192310
191973
192488
191512
191975
191976
191173
191923
192908
192316
192068
190897
190844
190519
190559
190932
191594
191968
191147
192089
191694
191323
191387
190526
190861
190780
191223
192046
191775
190833
190807
190186
190034
190213
189648
191492
191684
191918
191503
191461
191715
191819
191488
191369
191148
192114
192010
192983
192958
192157
192487
193546
193681
193276
192787
191661
191015
191050
191314
192158
192648
191355
192044
193870
193790
192656
191421
190629
188972
190146
191289
190775
190706
190402
190196
189018
188636
188820
188386
188352
189809
191362
190254
190098
189499
190537
191539
192078
192304
193028
193357
194838
196369
197917
199484
200051
201208
204522
206507
209279
212090
214499
216937
220107
223731
227866
232225
236243
239739
243984
246671
252118
258068
264035
269270
273937
279302
285436
292316
298528
304638
312747
322510
331257
340387
350578
360385
371093
381190
391997
403789
416205
427958
440821
453658
467854
482677
494888
505085
518955
531320
539407
546388
553337
557271
561340
561318
561210
561719
562616
561583
562031
562962
563649
565886
567212
570486
573166
576970
580188
584225
587964
591775
596400
598870
601471
607880
611942
614362
616641
618984
621189
623012
623879
623819
625372
624022
620846
615591
611638
604566
594406
584526
576687
568430
556331
546352
536486
527443
518922
508723
498047
490216
481798
475331
467219
461633
455456
448574
441644
435563
430062
424196
420268
415107
411334
408443
404903
400619
395765
391476
387909
384284
380434
378041
373834
370402
366617
364407
361972
359438
355381
349738
345579
340623
338083
334268
329175
324479
319783
315420
311510
308526
304267
300003
294849
290913
286931
282890
278711
273735
269739
265424
260330
257314
254765
251697
247676
243198
239427
236812
232147
226528
222837
219772
215490
211630
209166
206648
202349
198198
195589
192191
188756
185127
181216
177229
173834
170252
165796
161717
158092
155949
152048
147653
143903
139387
135518
132019
128335
124640
121645
118326
114688
110850
106988
102880
100188
 96209
 93871
 90676
 87905
 83784
 80886
 78374
 75292
 71703
 68664
 66183
 63373
 61333
 58632
 56892
 55066
 52354
 50198
 47668
 45446
 42900
 41031
 38725
 35753
 34046
 32881
 30804
 29533
 28152
 26793
 24873
 22689
 20950
 19128
 18731
 17389
 16007
 14863
 14228
 13193
 11500
  9885
  8665
  8303
  7225
  6395
  4915
  4280
  4028
  2905
  1901
  2205
  1994
   999
   378
   628
     1
     1
     1
     1
     1
     1
     1
     1
     1
     1
     1
     1
     1
     1
     1
     1
     1
     1
     1
     1
     1
     1
     1
     1
     1
     1
     1
     1
     1
     1
     1
     1
     1
     1
     1
     1
     1
     1
     1
     1
     1
     1
     1
     1
     1
     1
     1
     1
     1
     1
     1
     1
     1
     1
     1
     1
     1
     1
     1
     1
     1
     1
     1
     1
     1
     1
  1023
  1848
  2051
  2193
  2470
  2586
  2896
  3349
  3420
  3236
  3719
  3855
  3541
  3285
  4030
  4965
  5263
  5739
  5628
  6076
  6168
  7184
  7218
  7231
  7103
  8580
  8410
  8257
  9197
  8674
  9038
  9725
 10027
  9937
  9939
 10241
 11377
 11307
 11255
 11082
 12031
 10903
 10826
 11234
 11457
 11687
 11505
 11961
 12294
 12688
 12855
 13357
 13500
 14388
 14239
 15225
 15605
 15353
 15361
 16283
 15591
 15976
 17150
 17392
 17574
 17389
 16474
 17005
 17106
 17544
 18177
 18724
 17966
 18381
 19410
 19605
 19520
 20032
 20365
 20455
 20735
 20634
 19515
 20216
 21376
 22065
 22352
 22685
 21723
 21431
 21095
 21531
 22328
 22676
 22724
 23832
 23589
 23833
 23654
 23888
 23881
 24045
 24642
 25017
 25102
 25140
 24854
 24479
 25502
 26016
 25918
 26591
 27102
 26764
 27163
 28312
 28990
 29249
 28818
 29099
 28509
 27996
 28603
 29051
 28438
 28281
 29026
 29748
 29764
 29324
 29743
 30223
 30089
 30396
 30140
 30517
 30358
 30802
 30425
 30245
 30635
 31142
 30566
 31690
 32225
 32416
 32397
 32636
 32862
 33831
 33391
 32972
 34878
 34600
 34412
 35321
 35872
 35500
 35016
 34220
 33881
 34205
 35063
 34621
 34478
 34181
 34591
 47535
106004
236811
439648
695160
984423
1280754
1565968
1835888
2071663
2251183
2382400
2455913
2471135
2430842
2343700
2227693
2103676
1979328
1859715
1755642
1670877
1607324
1563015
1529919
1501458
1476617
1454067
1432412
1410943
1386178
1363058
1335142
1305382
1277144
1249071
1219665
1193962
1170064
1145868
1123309
1102091
1080923
1060471
1044177
1029881
1017908
1004552
992797
986587
979973
971413
963937
957082
953049
949244
945238
937981
931435
924954
918274
910607
902419
892993
883190
871911
861019
849664
836560
822712
806026
785422
765350
741796
716299
690384
661969
632016
599548
564899
527016
487312
443784
399264
360416
329154
303689
284598
268378
253793
242579
233349
225246
217104
210703
204213
198392
191781
186482
181337
177451
173707
169160
163573
160599
157346
154076
151114
146201
142387
140453
137649
134156
133157
131405
129048
127630
125303
122320
120092
119384
117152
116067
113449
111849
110537
108642
107082
105847
103475
102873
102452
100719
 99747
 97175
 95702
 95378
 95068
 93060
 92081
 90609
 90597
 91347
 91095
 90150
 88757
 88302
 86985
 86257
 85555
 84977
 84652
 84832
 83374
 81998
 81575
 80768
 79602
 79237
 80105
 80871
 79686
 78452
 77793
 77262
 77279
 76992
 76275
 75536
 76505
 75072
 73343
 72909
 73118
 72761
 72735
 71889
 72369
 71444
 71842
 71769
 70259
 69053
 68356
 67888
 67941
 68543
 68490
 68393
 68925
 68022
 67819
 66665
 65831
 66080
 65399
 65475
 65922
 65476
 64482
 64969
 64788
 64603
 64042
 63299
 64328
 64017
 64527
 63862
 63857
 63575
 63124
 63010
 63227
 63475
 63335
 62162
 62635
 63144
 62076
 61140
 61242
 62451
 63233
 63214
 62441
 62948
 62616
 62198
 62322
 63490
 63776
 63786
 62543
 61754
 61875
 62379
 62695
 63677
 63477
 62848
 62036
 61375
 60506
 59950
 60614
 61407
 61717
 60438
 60150
 59836
 58638
 58676
 58775
 58199
 57702
 57295
 57208
 57091
 57169
 56175
 55933
 55173
 55206
 55624
 55227
 54559
 54346
 54352
 53773
 54303
 53934
 54245
 52938
 52463
 52280
 51913
 51149
 51300
 51847
 51874
 51445
 51598
 51271
 50832
 49843
 49342
 49449
 48609
 48045
 47530
 47321
 47117
 47619
 46828
 47170
 46912
 46381
 46817
 46868
 47176
 47606
 46090
 45878
 45661
 46397
 46384
 46509
 46434
 45756
 44893
 45325
 44938
 44204
 44303
 43696
 43726
 43360
 42883
 43277
 42202
 41461
 42430
 42315
 42145
 41890
 41374
 40934
 39532
 40179
 40749
 40921
 40316
 39395
 39055
 38621
 39360
 39257
 39331
 38850
 39255
 39623
 39127
 38345
 37696
 37083
 36661
 36535
 37099
 38318
 37553
 37835
 37244
 36510
 36323
 36543
 36398
 36148
 36387
 36281
 35777
 35031
 35563
 35447
 34965
 35201
 35154
 34743
 34177
 33704
 34758
 34976
 33724
 33499
 33816
 33658
 34015
 33190
 32778
 33264
 33957
 33930
 32828
 31935
 32712
 32106
 32622
 33013
 33740
 34443
 33518
 32872
 31985
 31199
 32043
 30987
 30957
 30781
 31157
 31316
 32016
 32834
 33832
 32708
 33180
 33104
 32485
 31519
 30950
 30850
 30439
 30903
 31840
 32137
 31574
 30952
 32091
 31985
 32089
 32112
 31037
 30043
 29325
 29999
 30570
 31234
 31282
 30892
 30888
 31182
 31453
 31434
 31423
 31083
 31133
 31593
 30694
 31675
 32160
 31020
 30258
 29259
 30111
 30740
 30826
 30647
 30620
 30120
 30634
 31155
 30346
 30510
 31241
 30790
 30867
 31722
 31404
 31177
 30586
 31237
 31537
 31292
 30476
 29808
 29891
 30081
 30727
 30635
 31106
 31349
 31111
 31497
 31161
 30627
 29698
 30860
 31064
 30520
 31227
 30881
 30677
 30785
 31222
 30369
 30205
 30362
 30430
 30174
 30361
 29985
 30399
 30427
 30721
 30990
 31492
 31293
 30296
 30328
 32136
 31491
 31662
 31437
 31699
 31688
 30264
 29760
 30850
 30781
 31080
 31077
 31072
 31334
 31300
 31144
 31103
 31008
 31027
 30413
 30196
 31185
 31522
 31785
 32095
 31995
 31945
 31689
 31885
 31025
 30161
 29361
 30311
 30385
 29891
 30740
 30396
 30283
 29663
 30639
 30941
 30152
 29813
 29788
 30204
 30850
 30683
 31538
 30992
 30552
 31613
 32634
 31591
 30208
 29725
 30650
 30426
 30542
 31522
 30566
 30345
 30147
 29993
 30217
 31399
 31577
 31007
 31096
 31264
 29852
 29504
 30524
 30638
 30542
 31672
 30825
 30531
 29761
 30066
 30923
 30124
 29605
 30317
 30367
 30608
 30863
 29897
 29060
 30070
 31413
 30957
 30716
 30444
 30692
 30418
 30288
 31921
 32644
 32678
 32092
 32491
 32554
 32756
 32519
 32304
 32096
 33190
 32857
 33137
 32911
 32095
 31187
 30865
 31435
 32065
 32372
 33657
 33440
 32355
 32208
 32815
 31807
 32372
 33116
 33206
 32801
 33780
 34693
 34026
 32861
 33116
 32977
 32016
 32164
 32408
 33381
 33815
 33480
 34006
 33857
 33985
 33167
 33359
 33270
 33727
 33339
 33696
 33616

[Instrument Method Data Header]

"hplc", "", "2021-04-16-13:54:48", "hplc", "", "2021-04-16-13:54:48", "", 0, 0, "GlycoSePN_40 min (Plus_HR1)"
"Separation of glycans at 50 C"
16844544, 1


[NAI Box Information]

0, 40, 40
2.272, 44, 1000
41, 0, 100, 0


[Instrument Configuration Information]

"FL", "PEN90x", ""
0, 0, 0
0, 0, 0, 0
16.777215, 1
16.777215, 0
"", "", "", ""
"", "", ""
"", "", ""
"", "", ""
"B", "C", "D", ""


[Real Time Plot Information]

[0]
0, 1, "", "Y", 1000


[Link Parameters]

5


[Link Parameter Offsets]

29
28
10
11
12


[Link Parameter Info]


"RATE", 29, 5, 1, 1
1, 0, 3, 0.1, 100, 0
44.01408, "", 1

"RANGE", 28, 2, 1, 1
1, 0, 1, 0, 10, 0
1, "1.0", 1

"EVENT", 10, 3, 25, 1
1, 0, 0, 0, 100000, 0
0, "END", 0

"EVTME", 11, 2, 25, 1
1, 0, 2, 0, 100000, 0
0, "", 1

"EVVAL", 12, 2, 25, 1
1, 0, 0, 0, 100000, 0
0, "0", 1


[PEAK TABLE FILE]


[File Complete Flag]

3


[Number of Peaks]

0


[SPECTRAL DATA FILE]


[File Complete Flag]

3


[Count/AU Ratio]

0


[Count Offset]

0


[Number of Spectra]

0


[Spectral Data Sets]


[Audit Log Information for C:\PenExe\TcWS\Ver6.3.1\Examples\Probak4 (#266)+enzymy.raw]

Number of Audit Logs : [0]
