# Supplementary material for: Interplay between de novo and salvage pathways of GDP-fucose synthesis
Source: PLoS One. 2024 Oct 24;19(10):e0309450. doi: 10.1371/journal.pone.0309450 (PMC11501016; doi:10.1371/journal.pone.0309450)
Supplement: S1 File — (ZIP) [file pone.0309450.s004.zip › Chromatograms/Fucosylation/FCSKKO_12_3.RAX]

Checksum Passed

Filename : <C:\PenExe\TcWS\Ver6.3.1\Examples\Probka 5(#267) + enzymy.raw>

[Modified Rawfile File Header]

0, 1, 48, 10019, 
0, 0, 0, 386514952, 12039928

[Modified Rawfile Data Header]

"hplc", "", "2022-04-09-13:22:21", "tcprocess", "", "2022-04-09-14:02:20", "", 0, 0, ""


[File Complete Flag]

3


[Run Log Information]


[Raw File A/D Header]

0, "20220409132212-0800", 0, "hplc"
"C:\PenExe\TcWS\Ver6.3.1\Examples\Probka 5(#267) + enzymy.seq", 0
"NONE", 0, 0
40.0088, 5894328, 1976, "7339280009"
1, 0, 5454


[Sequence Cycle Information]

"A", 0, 0, 0, "", "", ""
"C:\PenExe\TcWS\Ver6.3.1\Examples\Probka 5(#267) + enzymy.raw", "C:\PenExe\TcWS\Ver6.3.1\Examples\Probka 5(#267) + enzymy", "Probka 5(#267) + enzymy", "", "C:\PenExe\TcWS\Ver6.3.1\Examples\GlycoSeP N Plus (FL_40 min)", "C:\PenExe\TcWS\Ver6.3.1\Examples\GlycoSeP N Plus (FL_40 min)", "C:\PenExe\TcWS\Ver6.3.1\Examples\GlycoSeP N Plus (FL_40 min)", "C:\PenExe\TcWS\Ver6.3.1\Examples\GlycoSeP N Plus (FL_40 min)"
"Default", "Default"
1, 1, 1, 1, 1, 1, 0
100, 2, "", 1, "", "", 9
"", "", "", 0
"", "", "", "", ""
"", "", "", "", ""
""


[Raw Data Points]

 50012
 49888
 49883
 49883
 49888
 49884
 48023
 47786
 49292
 49724
 49836
 49231
 49204
 49164
 49737
 49566
 49308
 49929
 50332
 50019
 50185
 49728
 49242
 48733
 48737
 47858
 47897
 47885
 48378
 48757
 48021
 48263
 48673
 49183
 50208
 51117
 51072
 51147
 50667
 50163
 50648
 50704
 48711
 48242
 49177
 49414
 49440
 49326
 49505
 49682
 49586
 49382
 49689
 50034
 50785
 51336
 50159
 48818
 48511
 48534
 49709
 50948
 50360
 50734
 50540
 50000
 49418
 48653
 49126
 49664
 50067
 49507
 49786
 49995
 49099
 49358
 49601
 50373
 51080
 50825
 50234
 51278
 50768
 51450
 51167
 51215
 50252
 49749
 50234
 49178
 49308
 49958
 50069
 50288
 51169
 51360
 50554
 50625
 50877
 50792
 51596
 52346
 51589
 52196
 51843
 51232
 50836
 51134
 50402
 51267
 51895
 51845
 51349
 51118
 50987
 51565
 51627
 51639
 51702
 51254
 50936
 51562
 51662
 50842
 50602
 51191
 51638
 53038
 53605
 54400
 54383
 54146
 53413
 53855
 53627
 52309
 52989
 53294
 52997
 52754
 52663
 53545
 53465
 53465
 52745
 53829
 54966
 57004
 59357
 61493
 65413
 71166
 78030
 85089
 93485
103501
113176
122328
128088
133703
139365
141222
141211
142465
140290
138070
136565
135721
134335
133096
134669
137764
140481
142964
145571
144902
144911
145001
144335
142210
138822
135405
131623
130948
131319
131783
134368
135408
137178
138976
141045
142299
143796
145525
146891
146543
147484
147205
149624
153448
159057
168295
179344
196908
223748
261389
315017
397090
541425
812863
1274990
1959358
2821517
3761294
4628524
5307029
5730065
5894328
5834755
5600689
5255189
4845761
4410250
3986496
3581109
3204022
2858879
2546072
2268105
2016912
1782757
1568866
1372766
1197509
1044746
912738
800768
706535
627193
565955
519402
488163
471628
465722
465124
466618
461119
451935
438268
422074
403597
384533
364538
345956
330127
316040
302119
289899
280000
268731
259882
253005
247706
242932
240508
237113
234391
230720
227952
224733
219896
214386
211726
209197
205052
202749
200371
198209
195933
194228
192599
191247
189796
189564
188227
189006
188568
189283
192105
195343
201886
208039
214163
221545
231148
242022
253063
263956
272915
278128
279499
278474
273758
266358
256822
247467
238868
232323
227174
224693
227012
235679
250319
273420
301705
331745
363352
390563
409961
419161
420023
412134
395705
376238
355581
335374
316090
298517
283129
271229
262952
258990
258122
260764
263701
266270
270365
274408
276503
279390
280712
281315
282965
284615
289225
294144
301675
313179
327331
346738
369865
398108
434587
480490
544912
640371
785967
1006548
1322586
1750821
2286585
2904029
3551262
4164284
4674580
5028455
5202020
5192062
5021605
4728461
4354382
3938331
3510656
3094558
2704709
2346756
2022047
1735809
1489377
1276544
1097585
946156
820326
717775
633396
564926
510294
466842
431359
405066
384798
367696
352974
337917
325138
313986
303482
292639
281850
271526
260134
251266
243210
235246
227259
220908
214192
208623
203956
198620
193405
189087
184860
180691
176772
174643
170519
166595
164031
162012
159869
157279
155361
154750
153436
152354
153280
154810
157405
158629
159532
160180
160625
161694
161860
159667
159907
160048
161247
163924
167634
172518
178546
183760
190014
195020
200061
203143
204532
204109
202188
198958
195764
190522
185726
180627
177250
174113
172108
168940
164934
162855
161187
160153
160102
158463
156637
155264
153952
152054
150244
148143
146288
144327
142363
141251
140245
138165
137714
137486
136992
136735
137020
135910
135346
134998
135140
136119
136289
136880
139503
142494
147967
153808
162141
171993
184709
200071
215932
231510
246593
262712
276325
286506
292085
294996
294180
289313
282519
273134
261911
250824
241999
232793
223462
216886
212066
209514
208562
210487
215152
221738
228867
237283
248387
259880
271793
283073
295169
305636
315817
325609
335572
345822
354771
363112
371537
381467
392978
407285
426525
455420
497393
558377
645158
760186
905467
1085053
1289733
1511206
1733781
1942895
2121995
2257904
2338709
2362606
2329875
2240401
2111497
1953811
1777005
1597025
1419464
1252785
1102163
969788
852234
749161
660568
584702
520321
466709
419523
378624
344836
316873
292486
271065
254825
240709
227652
216735
207298
199293
192777
188040
183150
178381
174968
171390
169027
166321
164777
163084
160600
159589
157412
154479
153919
152065
149879
148770
150250
151120
151733
154246
158108
164258
172562
181835
192780
202944
214109
224918
234462
243154
250539
254759
256609
257574
255851
251190
244815
238560
232060
224056
217508
210786
202836
194094
186378
181217
174738
169620
165484
161699
159982
156300
155442
153183
154103
155331
155033
154777
155980
156435
156871
159045
162925
166257
169297
174663
181847
190571
202583
216866
231924
249018
266571
285685
303572
318740
332456
343291
352505
357478
361199
363039
364827
368351
375634
389836
409039
437164
475961
522015
573324
629279
687910
743743
793696
834087
862432
873477
870786
854114
823221
781680
731689
675521
619428
561883
505976
454738
406792
363934
325178
292432
264275
239926
220592
204025
190658
180098
170731
162984
156311
151443
147265
144917
142741
140071
138276
136749
135120
132908
132418
131377
130501
129612
128279
128594
128134
128038
128101
127395
126003
124872
125192
124536
124741
125082
125681
125980
126128
127295
128680
128548
128285
128548
129394
129383
128327
127443
125792
122790
121698
120833
119407
118642
117071
116636
116109
115753
114091
113272
111845
110721
110803
110682
110063
109726
109271
108924
109387
108653
108412
107624
106116
106944
107346
108012
108029
107627
106838
107085
107874
107727
106797
107490
107830
108392
108827
109562
108694
107762
108570
108454
108780
108865
109252
110100
110491
111341
112262
111827
112027
111980
111412
110636
111049
111458
111751
113199
114326
114621
113705
112496
113612
115180
114258
115201
115446
117620
117243
116821
118368
119402
119050
119037
118125
118072
117757
116824
117976
118909
119931
120740
121030
121312
121669
122497
122246
122810
123760
124451
123692
124117
124811
126723
128694
129520
129439
132140
134686
136984
139674
142771
147831
153807
161715
170657
179023
189526
202521
213583
224493
235269
243981
251111
258093
261267
262496
261469
258743
253523
246452
238686
230617
223462
215710
206747
199900
193817
189247
185196
180413
177632
177519
178259
179958
182548
186371
193364
200129
208603
219240
230831
245121
260844
278029
295010
314904
334126
353009
373095
392111
408814
425791
440188
450544
457872
462270
462695
459592
452976
441386
426637
409774
392463
372965
354271
335681
316948
300132
286536
274262
262467
254188
248467
244342
242505
240009
238183
236862
237425
237279
235513
233303
229357
224932
220265
215443
210189
203389
197777
190790
185083
180115
174117
168516
164024
160709
157028
154049
151804
149556
148071
146068
143152
141978
140951
140181
135982
133506
131520
129212
126571
125930
125496
122683
121471
121227
119621
119360
118227
117392
116595
115115
115548
115184
115374
113894
114920
114754
114522
114459
113891
113936
114925
116167
115364
114919
113951
114247
114100
114223
115498
114989
114979
115835
117063
117417
117428
118002
118086
118327
117958
118452
119641
119241
118551
118211
118281
118369
120399
121126
121532
121772
121502
121810
122738
123000
123617
123639
123590
123463
123051
122513
123562
124297
124664
125089
125035
124330
124260
124549
125367
126008
127293
127838
126422
126940
128153
128581
129297
129970
130291
131034
131698
131884
131037
132145
133920
134254
134929
135690
135627
136053
137147
138977
141007
143532
143679
143803
145918
147321
149193
150030
150474
151837
153976
157116
160765
164393
169527
175971
181908
190131
200810
213717
229381
246708
265484
287103
311059
335483
360877
386951
413090
437291
459537
478075
492075
502621
509949
508592
503396
492029
477197
460188
440401
418555
394507
369082
343370
319752
298187
276665
257665
241121
226337
212285
201895
190483
181197
173955
167597
162129
156634
152770
149708
147349
144921
143589
142628
141362
139686
138563
137545
136013
135778
135219
134665
134693
134528
133564
133173
132072
131534
131007
130530
130773
131510
131437
131914
130484
129620
129689
130044
129702
128253
128477
129951
130270
130658
131674
133133
134365
134656
136754
138546
139939
141365
142625
142795
144170
145127
146999
148034
148076
147950
147719
148312
149705
149863
148411
148026
147491
146928
146891
147707
147425
148409
148408
148656
149402
148590
148676
150318
151412
152068
153085
153839
155593
157173
157861
160002
162150
163659
165123
167484
168787
170449
173160
174917
177550
180413
182550
184940
186926
188770
190396
193606
195386
198007
201747
204432
208070
211815
214610
218002
221226
225107
228540
234268
240936
248946
258139
267941
279752
295950
314853
337364
365345
399570
441581
490246
548825
615408
688979
770524
859756
953125
1052593
1152534
1248163
1338203
1418757
1488225
1545384
1585690
1608933
1616887
1603972
1570682
1523683
1461707
1384663
1300126
1208943
1116203
1021841
927056
838309
753987
674298
601154
538569
483115
432711
387630
349697
317622
289502
265877
245987
231423
218847
207604
198225
191665
184234
180178
175779
172294
168948
164425
162447
161083
159297
157918
156404
155015
154443
152399
152326
150606
149786
149870
148883
148672
148148
147386
146338
146709
146820
145939
146066
146660
147462
146927
147028
146843
146720
147884
150219
151896
153249
154581
157391
158717
161112
163736
164693
165741
167282
167728
168572
169583
171434
172597
172545
172919
173810
175506
177568
178016
178814
179222
180165
180690
182917
185254
187015
188461
189865
192472
195405
199947
203541
206362
208596
211978
217057
223633
227971
232882
239301
244768
247968
253702
261217
268667
274983
281792
288446
294640
300464
307018
315598
323840
331669
340079
349135
358179
366405
375944
385868
395265
403687
414589
426173
440016
454506
472306
491226
513584
539439
569274
606638
652824
705678
770768
850076
943153
1053106
1182891
1335297
1509243
1703424
1921083
2157274
2406741
2672943
2948590
3232412
3509294
3774551
4023827
4246417
4441396
4596511
4699901
4756422
4765306
4727880
4641892
4515488
4347700
4147029
3918388
3666159
3402154
3130005
2857240
2593501
2337626
2094809
1866705
1658084
1466919
1291966
1136898
1000443
879455
777703
688435
611551
545375
488172
440539
398645
363521
334760
309969
289166
270537
254680
242065
230727
221919
212984
205574
199249
193074
187542
184156
181559
178577
175668
173409
172046
170405
168774
167136
167308
166399
164592
164141
164181
162264
161643
161687
161703
160576
159753
159836
161072
159667
159496
157981
158096
157464
156262
156304
156685
156517
156182
155285
154370
154682
154985
155198
155495
155200
155241
155691
156974
157540
158559
158567
159475
159746
161342
163655
163946
163563
163965
165414
168352
169517
172660
176394
180224
184562
189805
195839
202155
209311
217906
227139
237195
246678
257236
269107
281809
293666
304966
312584
319110
326224
332124
335243
336813
336951
335481
332775
328105
320931
314118
305695
296852
287291
278230
269437
259494
250135
240892
234573
226376
221149
214880
208075
203861
200092
195725
191676
188952
186067
183116
179959
176936
174466
171859
169924
169088
167753
165452
164185
162951
162047
160308
160046
160703
160359
161502
161314
161667
162508
161724
161503
161135
160409
160654
159404
159579
159482
158885
158156
158508
157174
156890
155402
154175
154108
154536
153432
153580
152679
153719
154687
154615
153520
152042
151335
151082
150888
149605
150293
151574
151161
150617
150871
150960
151119
150893
151730
152169
152625
152621
153505
153754
154582
154549
154292
155486
156533
157020
157567
159599
159872
160057
161091
162023
162309
162719
161721
161930
161823
163207
164463
164983
166295
166203
167097
167083
167567
168257
168649
168996
170746
171120
173124
175745
177405
178617
180045
179425
180799
182457
183439
185536
185666
186773
188662
189962
191548
195731
199187
203009
206846
211313
216767
223215
229809
239286
247408
256569
266388
275870
286303
296229
307105
318006
329183
337523
345473
351858
355494
360078
364519
364923
366173
364111
359557
356524
351503
346866
341851
335095
328795
323066
317461
311971
306818
301918
296726
292631
290511
287393
285514
282682
279735
276397
272591
268187
265710
262728
260439
257882
255279
253321
250046
247949
244416
240863
238339
237120
235248
234185
232232
228513
225708
222605
219652
217402
216818
215360
211277
207869
204285
202912
199791
198063
195521
194179
192111
189781
187008
184434
181157
179318
178351
177439
176037
175569
174140
172066
172871
171636
170149
169097
167134
165301
165505
166027
165999
166236
165628
165747
166854
166858
167261
168380
168435
169661
168693
168310
168881
169935
170932
171411
173749
175575
176412
177454
178979
179015
178614
179310
182537
184341
186600
187795
189640
191690
193172
194721
196659
199980
202564
203873
204800
206871
207618
210396
214072
215165
218059
221646
225134
228453
232003
234659
237642
238643
240954
242952
244730
244955
247355
249115
250175
250618
251115
250868
250317
250527
250607
248741
246790
245799
244162
244491
244726
244792
244306
245138
247392
249930
252503
257346
261755
267872
277126
287681
299356
313936
332827
353220
377469
403556
432058
462866
496863
532460
569356
608806
647945
687002
725896
762187
793440
819101
842999
860478
872341
876331
876065
866709
852255
831853
808227
780008
746912
711238
674071
638122
601092
563619
526353
492204
460643
430789
402779
377104
353841
333089
313623
298314
283152
268542
255675
247036
239745
233481
227552
222648
218277
214818
210953
208272
205823
203398
201333
199491
198363
196728
194800
193672
192190
191685
190051
190190
189793
188604
187737
188165
187908
187495
187045
186763
186333
185143
185524
185480
186236
186242
186790
186084
187422
187419
187367
189115
190960
189655
190736
193110
193351
194825
195717
196346
198339
198833
198344
197635
196620
194755
196725
196183
194158
193714
192697
192188
192026
191161
191576
191315
190075
189249
188929
187378
186868
185963
185836
184571
183789
183570
182560
181875
181254
181484
180938
179934
178699
178747
181467
181627
181652
182274
182803
183698
184415
184939
185337
185494
185818
184986
186866
189176
191022
192066
194592
197744
202471
206642
210152
215105
220261
224851
231154
238247
244608
252907
260797
267848
276231
284143
291620
297454
304259
311007
315809
319175
320071
321573
322594
321616
318389
315727
311722
306603
301227
294253
288598
279739
271746
264539
257335
249600
242982
237806
233266
228658
224175
220420
216413
212226
208822
206295
203711
203022
200455
197554
196418
195606
194774
193882
192984
193155
193183
192857
192230
193396
194557
193318
192507
192052
193300
193475
194054
194686
194886
195339
195861
197275
199493
202599
205277
205941
208241
210709
212824
215267
218129
222169
226306
230895
236361
241710
247557
255042
263058
269272
276438
283202
289684
295551
300977
305729
311329
316117
319542
321494
322510
322085
321458
322734
322370
319914
318117
316358
312250
307640
303237
298551
293609
290242
285748
280952
277968
275892
273417
271734
268917
267510
265495
264083
264235
264455
265398
266441
268964
269571
272126
275024
279272
283606
289230
296540
305566
317184
328346
342584
359845
378547
402082
428428
456289
488013
524956
564161
607527
654329
703260
754733
808722
864881
919339
974388
1029502
1080600
1126030
1165686
1199556
1227880
1247398
1258162
1259835
1253342
1238653
1215432
1185670
1148869
1106779
1060272
1013152
962944
913049
862774
813152
766721
719819
674529
632690
593293
558724
525843
495074
467961
442700
418497
397375
378645
361269
344535
330867
317927
306039
294599
284586
274951
268103
260679
254653
250617
247279
242476
237429
233627
229112
225422
221610
219550
217012
215057
212440
210638
209054
206161
204234
203022
202246
201784
199939
198750
197387
195060
194671
193713
193618
192410
191274
191395
190268
189215
189549
189126
188911
187976
187628
187957
187810
188596
190146
189290
189067
189548
188423
188243
187744
188891
188616
187766
187592
187749
189396
190301
189633
189789
191047
191770
193380
193663
194509
196060
197170
196230
197326
197654
198251
198174
198289
200483
202211
203644
205090
205966
207889
209306
210600
211765
212175
212940
214773
216453
216290
215551
216544
215731
217010
216857
216983
215713
214601
213777
214595
213800
212893
213010
212683
212496
211815
211029
210277
209904
208730
207738
207480
207459
207402
208342
207975
207973
208131
207954
206526
204000
203486
202505
202659
202128
200767
199924
200738
200341
200363
201708
202049
201128
203356
205668
207430
207661
208697
208687
208395
209860
210722
211143
211629
213029
213591
213362
215449
217845
217261
218166
220113
221002
221009
221793
221640
222964
223310
221252
220337
217631
214872
213599
210888
208958
206925
204704
203287
201842
199232
197560
196370
195277
194642
193458
191729
191224
189527
189109
189519
190038
191306
191176
192422
194508
196410
197670
198628
201040
202890
203438
204882
206296
208173
210559
211756
213139
213895
215118
217589
219609
221690
224030
226769
229402
231250
233132
235962
236917
239210
241318
242383
243903
245678
247057
251554
255625
258565
263917
269352
277117
286772
298159
310030
322725
336516
351251
365817
381275
396373
410886
425802
441413
458103
473793
489557
506446
523968
544118
564524
585020
603323
620689
639679
656282
671194
683270
692438
694565
697833
697753
696241
691792
682834
672346
659272
646839
632751
617079
602388
586902
571229
554699
536322
520394
503997
487200
469027
449164
429952
411288
394309
377148
361628
348103
334618
322922
312220
302976
295048
291198
285472
281071
277539
275609
274892
273318
272992
272721
270446
268352
268193
266835
262957
259879
258767
256161
253339
251014
249496
247779
246487
244825
243913
243402
242955
241227
240221
237384
234049
230815
227659
224429
220857
217119
213320
208991
207041
204861
203438
202957
201931
201944
202003
201207
202499
203567
203643
203908
205231
205975
206819
206112
205794
205263
203775
202859
201065
200304
199597
200772
201910
202319
203101
204238
205487
208018
209651
212323
214900
218124
218750
219070
220136
220453
219712
219006
219139
219120
218454
217665
216828
214703
214359
214250
216140
218500
218530
219875
221109
223190
225280
225467
226674
226204
224787
223567
222432
221516
220980
222130
222136
221558
222603
223501
225386
227038
228261
231451
231407
233339
234566
237511
239308
240713
242843
242774
242964
241965
241069
239501
238832
239401
238559
238960
239440
238937
239733
241312
242610
244463
246706
249898
253495
256161
259555
261814
263459
266259
268920
269511
272641
276426
280826
285159
288219
293440
297855
303900
311223
316733
323349
329652
335487
340978
347207
353516
358388
363434
367870
373328
379214
383877
389269
394591
401755
408190
415839
423413
432907
443413
453622
464562
476008
487823
499298
510524
520170
530565
540478
546709
552904
558240
563265
566957
571459
574186
576102
579954
585078
591695
600404
611778
626150
644407
664038
687481
718170
753778
792397
836325
884615
934238
986288
1043222
1099560
1155828
1213724
1271181
1326117
1378438
1422990
1464129
1497606
1526695
1547287
1560136
1564346
1562765
1552805
1536676
1508807
1475578
1434451
1388014
1335327
1277682
1216349
1152442
1088477
1022801
957021
894386
836437
779208
725231
676036
629841
589469
550648
515554
485318
458078
433108
409354
388185
370187
355286
343151
330093
319129
310015
301530
292909
286030
280185
275572
271202
268872
266569
262587
258583
257282
257093
255696
258452
260331
260701
262293
263361
264885
267611
269801
270905
272280
274655
276877
277967
279829
281606
282227
281628
282371
281948
282284
281905
281294
282251
281731
281236
282391
281911
281013
280878
281722
280927
280239
280110
279316
278907
278259
277277
277169
277597
275592
274650
274004
273827
274317
273590
272421
271851
273090
274037
273960
274502
273770
273991
275664
275497
275615
277052
277341
278127
277227
276918
276478
276876
276006
275777
276410
276078
275152
274023
274769
274145
275286
275600
275209
277871
278046
278230
280573
282347
283627
286408
290639
292210
294481
297999
299098
300046
303233
306217
310830
314549
317672
320650
324560
327708
331355
335119
340288
344769
350880
356068
362547
371766
380836
392032
404292
418968
433819
451901
474047
499077
528586
559877
597086
638386
685762
738916
797258
863245
934956
1012883
1092936
1180196
1268972
1359287
1452441
1546928
1633772
1716086
1796094
1867532
1927658
1977123
2017968
2042303
2054701
2051770
2035490
2006303
1961042
1907589
1847124
1775400
1698290
1617560
1534021
1443837
1355204
1269294
1184221
1102373
1022970
947732
877056
811559
747776
688734
633900
586332
543199
502688
467339
434161
404365
379299
356997
337515
320847
305809
292227
281467
272707
263704
256923
250938
245863
241354
237852
234775
231907
228962
227224
226334
225386
224702
223228
222119
221081
219077
218995
218601
218125
218216
217615
217472
217559
217771
217642
216601
216792
217560
218187
219197
220934
221513
222756
226419
229714
232674
234934
237053
240753
244415
248009
251278
255580
257988
261786
264166
268013
271370
274416
277289
278850
280739
281835
283347
284352
284520
285205
285524
286597
285907
286330
284887
284250
282839
281267
280671
280221
278396
277257
276811
275059
273007
270092
267961
266506
265005
262458
261164
259478
258732
257611
256072
253195
253265
252402
251347
251047
252027
252188
250870
249512
250150
251615
252811
251023
249781
249812
251333
251935
251610
251153
250973
252180
253309
253940
254723
255389
257960
261744
265844
270870
276454
281909
289627
298343
306660
314713
323378
334644
345173
355740
366925
378658
388939
396320
402821
410972
417079
422991
427024
428509
427091
422558
418366
413254
408043
399505
389295
380799
370827
360236
349405
337767
327785
318130
308160
298017
289362
280276
271353
264063
256459
250039
243009
238835
235044
229447
225342
223683
222185
219484
216544
214236
212019
209669
208095
207986
206727
204535
202792
202255
200295
200701
200146
198935
198980
199097
198362
198431
198511
198864
198340
196774
196634
196967
197437
199101
199507
199644
199861
200903
202165
202083
203530
203095
203620
203222
203209
203853
203177
204438
206370
207249
207173
208118
209228
209499
211270
213156
213496
215065
215891
216374
218721
219338
220350
222546
222845
223939
225034
225779
225455
224239
225060
225270
224224
223935
222857
221113
219076
217892
217124
216669
214864
214906
213935
212371
211675
210824
209570
208231
208949
208182
207852
206149
204115
203868
202294
203458
203235
204888
205062
204575
204548
204080
205404
206313
206709
206489
206557
207798
207554
207168
207657
207666
208967
209489
209158
207385
206302
205656
206273
205894
203861
202972
202093
202748
201205
200330
200174
199808
200125
199272
199413
198910
198828
199471
199381
197965
197832
196143
195689
195412
196529
197048
196207
196140
196853
198315
198343
198429
196497
196277
196594
196767
194621
194464
193535
193547
192679
191197
191453
191828
191909
191803
192075
191813
190631
189272
189227
189867
191008
192237
192529
192637
193151
193326
192935
193378
194360
194041
193702
193724
193192
193018
192691
192544
192183
191987
192067
191913
191695
191955
192755
192815
192679
193528
194181
193882
194331
194780
194471
194323
195006
196272
197300
197397
196330
196686
198580
198824
198851
199410
198462
197193
197528
197647
197205
197614
198392
198551
198756
200096
200278
199620
200606
200606
200384
198858
198226
198200
197737
197879
197580
198064
198277
198079
198883
198624
198166
197219
197024
197007
196685
196161
195999
196842
197354
197415
197101
196292
196418
196305
196890
198624
198576
197915
196997
197102
198006
197943
197876
196840
196380
196246
195038
195659
195042
194617
194054
192757
192127
191720
191739
192114
193179
192211
191326
191404
190831
189189
189027
189293
189748
190498
190526
190335
190389
191377
190749
189801
189928
190885
189712
189537
190292
190905
190683
190850
192559
192130
191646
191487
191708
190672
191865
192481
194076
194625
194237
193275
191889
191418
192484
192315
192512
193118
192419
191094
191969
193357
193412
193876
193460
193120
193023
192608
192743
193484
193380
192832
192997
193267
193354
193266
193887
193344
192379
192655
191667
191546
191987
191805
191381
191497
190948
189910
189735
191409
192453
191993
191036
191203
191592
191337
191952
191593
190288
189256
189615
189341
189918
190649
190260
190226
189746
189495
190396
191478
191764
190552
188895
188316
188960
189077
187929
189282
190496
191538
191574
190691
190348
190547
190519
190970
191047
191033
190158
190538
192525
192982
193507
193622
194628
194785
194555
193791
192971
192866
191671
190883
192104
190569
190904
189599
189376
190702
191822
192379
191983
190525
190359
190584
190189
190713
191005
190568
191346
191269
190493
190096
189534
189897
190064
189823
189312
190023
190548
190376
189574
189238
189154
190117
190593
191501
190696
190988
191539
191429
190952
190969
191803
192521
192159
192102
192354
193507
192987
192205
191917
190923
190661
191067
191592
191431
190124
191336
191689
190464
189725
189060
188598
189182
188876
189361
190309
191051
189261
189064
188665
188497
188803
188779
189393
190033
189835
188746
188180
189053
189308
188872
190277
190717
190449
191423
191602
191046
190987
191354
191097
191291
191183
191397
191683
193008
192792
192969
192549
193603
194395
193073
192477
192378
192308
191364
190740
190781
190404
191060
189961
190005
189759
188828
190305
190018
190506
190883
190734
191026
191537
192067
192977
192366
192014
191822
191357
190851
189894
189491
189401
188268
187081
187942
189937
190367
189404
188878
190039
191292
191933
191205
191402
191352
191332
192621
193084
194007
192828
192137
192240
192628
192286
191726
191410
190457
191609
192163
192447
192698
193220
193517
192762
191280
192042
192387
192496
192705
193615
194891
194884
193283
192875
193540
193834
194061
193852
193920
194120
194683
194142
192876
192255
191362
192300
193489
194380
194388
194823
195841
195387
195303
196122
195390
193499
193317
195228
194175
194606
194735
193539
193186
194280
193314
193615
193987
194611
193908
193053
192732
193698
194080
193253
193839
193704
194410
193337
192794
192494
192515
191890
191137
191463
191244
192672
192330
192400
192134
191424
191542
191113
192577
194291
193835
193772
193662
192635
193051
194447
194542
193848
192891
193003
192785
192665
191968
191947
192317
193474
192899
192310
192566
192978
192084
192304
193146
192733
192989
193381
194518
193617
192743
192338
191396
191262
192049
191830
192392
193672
193476
193272
193302
193532
193565
193122
193781
192590
191804
191838
191314
190680
191446
191853
192323
192779
193552
193908
193949
194696
194967
193440
192567
193002
193947
194036
194416
193277
192383
191972
191776
194075
193596
192857
193220
193903
193943
193183
192670
192367
193423
193516
193305
193622
193197
193877
193791
194182
194459
194843
194667
193977
192784
193821
193861
195414
195043
194093
193215
192932
192828
192373
191071
190753
192090
193136
193119
192997
192800
194557
195192
194320
193423
194147
194848
193808
192911
192743
193232
194526
194981
194755
194585
194303
195329
194687
194884
194425
194129
194412
194213
193229
192729
192465
192774
193103
193538
194213
193834
193084
192575
193349
193256
193183
192608
193137
193482
193671
193614
194850
194766
194446
193875
193735
192998
193391
193699
192988
191755
190760
191414
192463
192992
193562
193803
193912
194255
194687
195509
194614
194852
194311
195710
196538
195399
194626
195973
194948
194043
194336
194731
194036
195150
194431
192908
192821
193481
193707
193717
194588
193015
192881
192676
193747
193918
194229
192988
193249
194570
195723
195922
195703
194750
194987
195404
196179
196391
196399
196917
197253
196994
196265
196192
196335
197495
198138
198874
198744
198566
198784
199237
199415
198823
199007
199130
197804
198041
197321
197741
197972
197980
197813
197504
197746
198250
199134
198283
198470
198951
198483
198453
196624
197430
198469
198499
198076
198392
197760
197981
196670
197560
198120
197769
197318
198251
198484
198847
196907
196919
196496
196409
197010
196903
197250
197793
197570
196893
196478
196958
197180
198204
198055
196852
197685
197343
197794
197430
197203
198067
196936
195684
195894
196555
196822
197387
196754
198092
198372
199079
198686
198638
199326
199356
198082
198027
198238
197922
197456
198893
198120
198619
197379
196787
196813
195836
195698
196893
196887
196287
195096
194848
196509
197881
198204
197521
197241
195613
194107
194354
194741
194620
194968
194934
195755
195298
194723
195355
196596
196650
195428
195229
195477
195248
195166
194777
195076
196800
198303
199108
198550
198927
198841
198504
198101
198681
199486
199414
200437
200446
200386
201301
201416
200304
200003
199158
198302
198015
197937
199085
198031
198284
198965
199119
199110
199123
200543
201226
201174
199950
199092
199179
199772
200137
200585
199756
199461
200021
200391
199930
200299
201289
200394
200104
199814
199330
199692
200688
200608
200462
202212
202094
201449
201853
202137
201625
202228
201254
200878
199176
198220
199180
199780
199785
198861
199189
199984
199407
198824
199156
199544
200133
200470
199800
200321
199212
198493
199374
200854
200963
201672
202588
201616
201843
201826
201207
200513
201475
202238
202298
201308
200619
200573
201325
200236
199754
200533
200893
199664
198649
198554
199563
199996
199588
199519
200628
200986
202182
202206
200221
199558
199185
200088
201019
200483
200171
201328
201917
201964
200740
200692
200193
199148
199471
199129
199700
200962
201007
200456
200375
200061
198917
199311
200691
201773
201542
199998
199020
199661
199760
200509
200114
198327
199098
198987
199142
199224
199190
198276
198047
198575
198188
198197
197508
198790
198812
199119
198858
197918
197725
197956
198342
198486
199148
198738
198959
199896
200087
199713
199168
199051
199093
198516
198404
199332
198127
198715
199758
200317
200890
201264
200740
200236
200944
201776
201619
200895
199941
199350
199868
200215
199969
200141
200297
199461
200297
200851
200539
200528
200168
199175
198789
198783
199352
199784
200391
200645
200584
199795
200792
201977
201963
201494
200989
200747
200996
201602
201417
201893
200499
200371
199601
198467
197875
198357
198297
197409
197049
197506
197479
196768
196494
196167
196774
196754
196780
196612
196559
196281
195484
196215
197532
198433
198049
197306
197997
197943
196775
195626
195527
196357
196536
196127
196946
197019
197350
197736
196425
195863
198698
198691
197909
197756
197105
196203
195575
195215
195923
198125
199044
198498
198346
199272
198597
197539
197241
197857
197509
197245
196968
196205
196267
196349
197026
196924
197184
197808
197912
197295
197301
197157
197393
197353
197100
196060
196882
197694
198646
198792
197554
197700
197846
197855
198584
199044
198830
199759
200821
201454
202603
202994
204170
204626
206625
209757
210518
212200
215017
217381
221258
223896
226794
230058
232512
237200
242601
246597
250844
254934
260620
266083
270708
275510
281253
286997
293890
300564
308477
315043
323502
332199
340879
349637
358273
369008
380889
392885
404627
415778
428254
442238
456248
468454
481655
494994
506562
515145
525932
536228
544816
550316
555081
560394
564504
564506
566598
569132
569500
570618
572824
573908
577455
580605
584121
587108
591750
597075
601195
604187
607760
613215
618765
622318
627828
630925
634122
638910
641959
645574
648059
650952
652817
653660
653705
653671
649391
644191
639918
634378
625356
616637
605577
594745
583817
573318
561910
552431
542664
533298
522485
514218
505318
495305
488999
483836
477952
471600
463909
456925
450627
445384
441728
436704
432350
427158
422754
419488
414595
411195
407751
403585
400782
398092
393910
389348
385747
383948
382101
377149
373470
368773
363912
361301
356166
351453
346421
341403
337406
334114
330152
325617
321274
316181
310998
306405
302063
298391
294280
289944
287282
283511
278563
274933
270863
265564
261838
257245
252575
248838
247135
243082
239583
236148
231274
226521
223737
220754
217522
213313
208752
205468
201868
197917
194330
190204
186160
183111
180158
176895
172989
168951
164882
161102
156377
152001
147943
143289
139491
135697
132072
129147
126332
123581
118740
115085
111450
107731
104722
102035
 99028
 94983
 90900
 87893
 85528
 83804
 80992
 77536
 75370
 72700
 70191
 67519
 64548
 61778
 59715
 57393
 55131
 53493
 51360
 48119
 45583
 43663
 42695
 41795
 39755
 37531
 36071
 34910
 33200
 31870
 30691
 28974
 28051
 26094
 24790
 23830
 22696
 21291
 20195
 18827
 18353
 17798
 17179
 16799
 15541
 14124
 13141
 12900
 12105
 11872
 10853
 10289
  9353
  8486
  8218
  8311
  8690
  7794
  6828
  5998
  5167
  5096
  4996
  3466
  2689
  2654
  3097
  2954
  3357
  3428
  3637
  4452
  4065
  3861
  4094
  2631
  2512
  2055
  1976
  2126
  2398
  2475
  2669
  2515
  2080
  2512
  3265
  3435
  3713
  2960
  3541
  4110
  4106
  3981
  4221
  4603
  4222
  3243
  3001
  3659
  4051
  3810
  3069
  3593
  4145
  5835
  5785
  5357
  5187
  6277
  6791
  6713
  6964
  6472
  6778
  7995
  7989
  6634
  6404
  7054
  8688
  8875
  8754
  8543
  8654
  8738
  9403
  9598
  9433
 10391
 11228
 11082
 11335
 11370
 11999
 11677
 11722
 11528
 11600
 11101
 11282
 12410
 12518
 13122
 13115
 13124
 13735
 13403
 13488
 13028
 13150
 13864
 15150
 15751
 16974
 17298
 16588
 16710
 17005
 17287
 16879
 16964
 17076
 17831
 18068
 17632
 16840
 16466
 17190
 18922
 19408
 19563
 20309
 21582
 20922
 21030
 21354
 20941
 21118
 20801
 20583
 21634
 21006
 20356
 20392
 21729
 22255
 22613
 22132
 23179
 23686
 23566
 22711
 23028
 23025
 23060
 24668
 25042
 24660
 24558
 25550
 26445
 27000
 27062
 27263
 28203
 27843
 27688
 29133
 29618
 29310
 27452
 28296
 27792
 27863
 29380
 30289
 29177
 28576
 29283
 30047
 30948
 31198
 31539
 30989
 31493
 31756
 31132
 31257
 31846
 32405
 32381
 32642
 33374
 33238
 33402
 33090
 33121
 33280
 33509
 32933
 33864
 33622
 34054
 34396
 33757
 33736
 34440
 34348
 34957
 35095
 35284
 36333
 36530
 36141
 36048
 36752
 37767
 38334
 38258
 38203
 38777
 37835
 37135
 38063
 38011
 38118
 38206
 38319
 38180
 37879
 37681
 38607
 38657
 38246
 38647
 38320
 39385
 39724
 40223
 39849
 39944
 40800
 41304
 42136
 52281
 91333
171967
305480
498340
739255
1008897
1289714
1560225
1810527
2020251
2176255
2278916
2330830
2334027
2293077
2216880
2118261
2006163
1892714
1785335
1692969
1617994
1556145
1508822
1473282
1446572
1427375
1406887
1387851
1367051
1343756
1319943
1295535
1270593
1242797
1213447
1186819
1159595
1135480
1112162
1091690
1071735
1050650
1032003
1013911
999704
988304
976665
965921
958464
950828
944511
937908
933972
928836
922242
919727
917344
914535
908762
901232
892441
883577
876029
866615
858158
847353
835864
825386
811855
794859
773798
750746
728351
705486
680603
652738
623388
591897
558337
521160
481856
438392
396051
357223
325850
300839
281489
265236
250719
240025
231276
223024
215180
208781
202427
196549
189614
184018
179443
176265
171917
167206
163836
160040
156304
154325
150799
148107
145181
142686
140371
138244
134957
132669
131076
129476
126928
125104
121778
119884
118264
115928
113762
111841
109604
108912
109377
107949
107472
105920
104715
103763
102115
100577
100033
 99287
 98721
 97655
 97146
 96144
 95493
 95242
 93142
 91753
 91042
 89557
 90036
 89176
 88703
 87321
 87203
 85985
 84963
 84885
 84748
 83685
 82633
 83247
 83163
 82784
 82162
 81659
 81244
 81233
 81153
 80724
 80041
 78893
 78345
 79032
 79300
 78311
 77389
 75893
 76183
 76278
 75699
 75290
 74829
 74592
 74805
 74371
 72860
 72740
 72629
 72632
 73034
 71391
 70695
 70703
 70914
 71337
 71336
 71075
 71200
 70523
 69589
 68784
 69285
 70027
 69160
 69104
 69340
 68883
 69647
 69096
 68199
 67962
 68805
 69757
 70514
 70419
 70104
 70044
 68538
 68441
 68480
 67990
 67413
 68113
 68686
 68550
 69185
 68734
 69321
 69201
 70016
 69909
 70335
 69538
 69940
 69491
 69375
 69759
 69656
 69491
 69249
 68322
 68465
 69257
 69874
 69889
 70047
 69900
 69052
 69096
 68625
 68207
 67335
 67205
 66783
 66692
 67373
 67423
 66806
 65702
 65128
 64291
 64038
 63962
 63450
 63391
 62956
 62570
 62505
 61681
 60407
 60123
 60139
 60590
 61180
 60624
 59698
 58784
 58508
 57190
 57098
 56704
 56330
 56152
 55806
 55222
 55681
 55482
 55505
 53695
 52371
 52113
 51306
 51657
 51567
 52826
 52934
 52691
 51756
 51094
 50793
 51017
 51225
 52117
 51323
 51208
 50767
 50060
 49564
 49146
 49333
 49997
 50918
 50594
 50213
 49963
 48637
 47991
 48303
 48502
 47742
 48075
 49534
 49444
 48494
 48403
 48720
 48817
 48160
 47470
 47088
 47279
 47061
 46652
 46475
 47116
 47676
 48109
 47836
 46161
 46496
 46461
 46059
 45550
 45654
 46031
 45913
 46546
 47342
 47254
 47044
 46825
 46378
 46347
 46294
 45967
 45225
 45049
 44119
 44311
 45059
 44278
 43726
 44698
 44375
 42987
 43768
 44282
 43773
 43739
 43530
 43007
 42810
 42064
 41387
 41956
 42420
 42415
 41329
 42003
 42373
 42518
 43140
 42812
 42077
 41050
 41612
 40928
 40880
 41298
 41925
 41923
 42031
 41056
 40169
 39756
 39988
 40078
 39930
 39531
 38388
 39072
 39623
 39687
 39338
 38894
 38173
 38008
 38694
 39472
 40575
 40747
 40279
 40311
 39391
 39432
 39055
 37987
 37863
 37331
 37068
 36886
 37851
 38127
 37414
 37412
 37604
 36735
 37257
 37468
 36828
 36493
 37254
 36888
 36432
 36658
 36976
 36851
 37043
 37404
 37658
 38629
 38083
 37460
 36768
 37653
 37216
 36642
 36495
 37169
 37515
 37471
 36737
 37283
 36736
 36138
 35890
 36937
 37300
 36884
 37333
 37656
 37825
 36684
 36734
 37747
 37925
 38079
 37605
 37256
 36308
 36755
 35941
 36227
 36373
 37078
 37736
 37518
 36886
 36337
 35926
 36638
 37410
 37353
 37534
 38663
 39301
 38586
 38526
 38636
 38593
 38654
 38055
 38217
 37909
 38322
 37491
 37950
 37799
 38224
 38517
 38793
 38332
 39278
 39376
 39297
 39312
 39071
 38663
 39316
 38985
 39370
 39112
 37711
 37786
 38806
 38102
 38823
 38977
 38520
 38159
 38038
 38466
 40118
 40032
 39006
 38594
 37706
 37316
 37200
 37115
 37126
 38402
 38686
 39026
 39410
 39181
 39024
 39526
 39372
 39090
 39613
 38879
 39580
 38737
 38470
 38239
 37659
 38698
 38257
 38709
 39069
 38421
 38459
 38361
 38339
 38920
 39031
 38683
 37838
 38189
 38609
 38248
 38492
 38931
 38598
 38624
 38468
 38099
 37913
 37246
 38334
 38862
 37977
 37815
 37679
 37340
 38591
 37994
 37415
 37348
 36900
 37248
 37173
 37010
 37315
 37224
 37198
 37882
 37752
 37717
 36869
 36732
 36522
 36276
 37008
 36828
 35683
 35975
 36271
 36833
 37300
 36622
 36481
 36422
 36343
 36766
 36973
 36495
 37251
 36933
 36696
 37042
 36711
 36593
 38009
 37812
 36918
 36398
 35913
 36157
 35970
 35924
 35928
 36249
 36517
 36096
 36773
 36767
 36965
 37251
 37449
 37306
 36971
 37225
 37095
 37146
 36546
 36533
 35830
 36225
 35889
 36418
 36523
 36249
 36838
 37755
 37635
 37228

[Instrument Method Data Header]

"hplc", "", "2021-04-16-13:54:48", "hplc", "", "2021-04-16-13:54:48", "", 0, 0, "GlycoSePN_40 min (Plus_HR1)"
"Separation of glycans at 50 C"
16844544, 1


[NAI Box Information]

0, 40, 40
2.272, 44, 1000
41, 0, 100, 0


[Instrument Configuration Information]

"FL", "PEN90x", ""
0, 0, 0
0, 0, 0, 0
16.777215, 1
16.777215, 0
"", "", "", ""
"", "", ""
"", "", ""
"", "", ""
"B", "C", "D", ""


[Real Time Plot Information]

[0]
0, 1, "", "Y", 1000


[Link Parameters]

5


[Link Parameter Offsets]

29
28
10
11
12


[Link Parameter Info]


"RATE", 29, 5, 1, 1
1, 0, 3, 0.1, 100, 0
44.01408, "", 1

"RANGE", 28, 2, 1, 1
1, 0, 1, 0, 10, 0
1, "1.0", 1

"EVENT", 10, 3, 25, 1
1, 0, 0, 0, 100000, 0
0, "END", 0

"EVTME", 11, 2, 25, 1
1, 0, 2, 0, 100000, 0
0, "", 1

"EVVAL", 12, 2, 25, 1
1, 0, 0, 0, 100000, 0
0, "0", 1


[PEAK TABLE FILE]


[File Complete Flag]

3


[Number of Peaks]

0


[SPECTRAL DATA FILE]


[File Complete Flag]

3


[Count/AU Ratio]

0


[Count Offset]

0


[Number of Spectra]

0


[Spectral Data Sets]


[Audit Log Information for C:\PenExe\TcWS\Ver6.3.1\Examples\Probka 5(#267) + enzymy.raw]

Number of Audit Logs : [0]
