# Supplementary material for: Interplay between de novo and salvage pathways of GDP-fucose synthesis
Source: PLoS One. 2024 Oct 24;19(10):e0309450. doi: 10.1371/journal.pone.0309450 (PMC11501016; doi:10.1371/journal.pone.0309450)
Supplement: S1 File — (ZIP) [file pone.0309450.s004.zip › Chromatograms/Fucosylation/FCSKKO_12_3_FUC.RAX]

Checksum Passed

Filename : <C:\PenExe\TcWS\Ver6.3.1\Examples\Probka6 (#268)+enzymy.raw>

[Modified Rawfile File Header]

0, 1, 48, 10019, 
0, 0, 0, 386514952, 12050368

[Modified Rawfile Data Header]

"hplc", "", "2022-04-09-14:18:23", "tcprocess", "", "2022-04-09-14:58:20", "", 0, 0, ""


[File Complete Flag]

3


[Run Log Information]


[Raw File A/D Header]

0, "20220409141813-0800", 0, "hplc"
"C:\PenExe\TcWS\Ver6.3.1\Examples\Probka6 (#268)+enzymy.seq", 0
"NONE", 0, 0
40.0088, 5512366, 5990, "7339280009"
1, 0, 5454


[Sequence Cycle Information]

"A", 0, 0, 0, "", "", ""
"C:\PenExe\TcWS\Ver6.3.1\Examples\Probka6 (#268)+enzymy.raw", "C:\PenExe\TcWS\Ver6.3.1\Examples\Probka6 (#268)+enzymy", "Probka6 (#268)+enzymy", "", "C:\PenExe\TcWS\Ver6.3.1\Examples\GlycoSeP N Plus (FL_40 min)", "C:\PenExe\TcWS\Ver6.3.1\Examples\GlycoSeP N Plus (FL_40 min)", "C:\PenExe\TcWS\Ver6.3.1\Examples\GlycoSeP N Plus (FL_40 min)", "C:\PenExe\TcWS\Ver6.3.1\Examples\GlycoSeP N Plus (FL_40 min)"
"Default", "Default"
1, 1, 1, 1, 1, 1, 0
100, 2, "", 1, "", "", 9
"", "", "", 0
"", "", "", "", ""
"", "", "", "", ""
""


[Raw Data Points]

 59393
 59380
 59382
 59381
 59382
 59380
 58419
 58157
 58976
 59105
 59050
 59807
 60126
 60293
 60274
 59656
 59834
 60581
 60466
 60572
 60486
 59589
 60028
 60240
 60471
 60375
 60780
 60782
 60598
 61306
 61739
 61081
 60884
 60843
 61415
 61671
 60940
 61197
 62269
 62231
 61191
 59642
 60167
 60174
 59846
 60450
 60400
 61019
 60640
 60416
 60411
 60877
 59458
 60140
 60424
 61498
 62075
 61606
 61406
 61292
 59496
 58136
 56858
 57459
 58367
 58452
 57953
 57512
 57148
 58368
 57766
 56731
 57453
 57831
 58507
 58750
 57862
 57980
 58622
 59696
 59823
 58569
 57274
 57380
 58166
 59193
 59108
 59965
 60251
 60532
 59555
 58887
 58523
 58291
 58806
 58462
 59347
 59254
 60363
 60253
 59000
 60229
 60642
 59514
 59056
 58551
 58065
 57045
 57284
 58062
 57376
 56989
 57574
 56077
 56559
 56247
 56443
 56914
 57521
 56228
 56167
 56073
 55940
 55445
 54387
 54215
 54056
 53680
 54080
 53396
 52374
 52941
 53071
 53460
 52665
 52746
 54729
 53918
 53293
 53735
 54129
 53846
 53891
 53461
 54163
 55277
 55572
 56355
 57535
 58912
 60614
 64266
 68168
 72863
 77776
 83486
 89542
 95387
100324
105540
110307
113098
115634
117898
119766
119314
117076
116417
116406
116290
117765
119705
122060
122003
123392
123487
124169
123449
122869
122764
121483
119923
118109
116040
115416
115889
116377
116635
118931
121599
125244
126892
127425
129241
130328
130991
132923
134138
136241
139198
144028
150923
161529
176559
198107
229048
272864
339449
451181
657320
1021461
1590449
2351223
3221939
4080456
4799581
5287546
5512366
5499513
5298388
4975350
4583197
4159548
3729217
3315210
2930727
2580329
2271553
2006459
1780784
1585731
1413415
1254436
1112282
981712
868152
768611
681116
609021
550427
504464
473991
456324
448356
445769
441226
433940
422388
408033
393300
375879
358312
339162
320855
304803
289497
274377
260052
248088
238056
229589
221559
215862
211295
207910
206700
205804
205413
204872
203570
201367
199167
198423
196122
193683
190267
186750
184730
183777
181883
180158
178716
176908
174876
173392
171833
172011
172228
173188
175268
178486
182515
187777
194513
202038
209143
216033
222407
231866
238420
241131
241645
239626
235694
230466
223720
217745
210767
207019
204338
204155
208718
218601
234007
256534
283384
310338
334928
355450
368748
372969
368602
358579
344507
327839
310546
294471
279529
265796
255626
247864
244452
242126
243717
245493
249177
253931
256707
259395
262334
262317
262240
262150
263412
265282
268106
273172
280237
291353
305721
321560
343685
371301
408007
459127
540348
665692
850362
1115014
1464947
1888203
2367222
2854166
3299465
3654616
3881826
3974008
3935235
3780858
3537402
3240793
2919187
2595299
2277273
1982205
1717846
1482985
1275603
1096464
943125
814827
706502
617304
542233
482017
434477
398612
373275
354595
340409
330285
322432
318072
312746
305886
298589
290649
282659
272560
262128
251016
241428
232731
225030
216339
207276
201322
196027
190937
186098
180596
176014
173261
169477
165948
162789
161059
158273
156825
155224
153835
151433
150307
150147
150200
152114
153890
155217
155565
157000
160330
162479
162840
163061
162293
161782
162504
162995
164194
165975
169706
172313
174838
176527
180032
181112
181600
181431
180643
178775
175229
172410
170537
166164
163846
160633
157700
155555
153319
152144
150989
149505
147812
146928
146317
145233
142036
141141
139839
137594
135765
134960
133905
131976
130403
129785
128869
129354
129806
129228
128774
129773
130641
131370
130994
130934
132718
133059
134206
137168
140890
147057
152439
158243
166864
174488
184909
194102
201579
208290
213230
217399
218086
217189
213695
208922
201813
195313
187915
181767
174737
170360
166543
162909
161222
160546
162580
165548
169833
175594
182559
190479
198408
206882
216679
226102
234389
242683
250934
258420
266016
273455
281311
288206
295582
303185
311350
319640
328909
341314
358440
381755
416483
466032
535546
626171
741204
879403
1034582
1197370
1358538
1509448
1635979
1724216
1771276
1776394
1737327
1663209
1563629
1446383
1319827
1190515
1067819
954254
852098
761905
679129
606880
544923
490960
443669
399954
364486
334195
308027
283944
263374
246423
231750
220153
209617
200014
190914
183285
177497
172558
170010
166785
164081
161436
159344
156929
154628
153253
151963
150712
148731
147782
146550
145026
143515
143202
143637
144302
145534
148209
152669
156975
163141
170744
181048
191784
203115
214629
226461
235080
242502
248354
250041
251375
251090
247652
243299
237721
230945
225173
218332
210711
202566
195808
188567
182896
177508
172813
168400
164111
161147
158601
157503
157051
156490
155425
155698
155722
157261
157799
158933
161904
164029
165568
170015
175679
182322
191852
203564
217428
233839
250200
267573
283515
298055
311248
320396
327416
332519
334553
334144
332808
333940
337496
343869
354983
372941
398240
427916
462728
501737
542263
579991
611512
634780
650355
654632
647818
629838
604898
573723
536968
495720
455072
414368
375151
339577
307882
277431
252430
230891
212357
197046
184374
173940
164075
156163
152321
148048
144010
140421
137750
134484
132572
130221
129567
128831
128014
128235
128378
128442
128266
127896
127989
126845
126735
126171
126091
125518
126045
125015
125376
124477
125150
126023
125699
126701
127286
128100
128481
128152
128405
128364
127979
128043
127261
127214
126193
125159
124529
123813
123288
121125
118887
118431
117792
116522
115939
115782
115621
114019
112537
112156
112136
112682
112170
111348
110444
110645
110653
110241
110175
110823
111023
111167
110850
110694
110697
110211
109706
109756
110956
110256
109463
109464
109289
109512
109662
110105
110171
109859
109250
110197
110245
110585
110460
110886
110662
110859
110972
111577
111035
111396
111341
111744
112154
111437
111675
111011
112103
113105
113668
113446
113905
114854
115410
114405
113567
114367
113735
113618
113482
113772
114566
114857
114813
115150
114347
115093
115052
115398
116294
116728
117792
119185
118512
118036
118718
118697
120079
120691
121139
121830
122643
123919
124883
127174
128380
129294
130103
132859
134121
137053
142557
148486
155046
162281
170643
178989
189794
199574
209170
217601
224009
229643
234407
236120
235774
234385
231134
228064
222063
215775
209297
202883
195092
187932
181778
177254
171613
167895
164667
162794
161350
160292
160299
161188
163172
165983
170271
175050
181276
187411
195288
205429
215866
228737
242517
256588
272048
287499
302839
316925
329684
340382
349926
357318
359382
358361
355514
350286
342930
332079
321094
307942
293664
279581
267104
254603
243784
234695
226443
220350
216371
212389
211029
209429
208256
208665
208109
208848
208970
207366
205331
204126
201749
198577
195337
191510
187324
182749
178642
174676
170220
166952
165004
162261
160184
158456
156988
155435
154178
151692
149099
147271
146676
144531
142677
141812
140562
139057
136098
133775
131794
131207
130305
127617
126246
125664
124816
123376
122379
121803
122273
122147
120953
120748
120216
120227
119856
119063
119474
119319
118622
118472
118590
119293
120047
120668
120393
119356
120001
119840
119361
119792
119822
119834
119353
119238
118757
119088
120447
120264
119715
119380
120740
120504
120669
122099
122177
121686
121479
122946
122578
121446
121936
122032
123020
123893
124092
124798
125641
125883
125952
125356
126261
126663
127233
128153
128014
128572
129309
130292
130093
129932
130308
131680
131400
132164
132794
133118
132688
134184
135681
136439
136009
136878
137700
137532
137101
137501
137729
138378
140058
140196
140620
141921
142857
143497
144797
146300
148665
150624
152973
156294
160049
163825
168398
174785
182547
191882
203366
215131
230724
247995
266890
286834
307377
328599
350180
372077
392065
410222
424699
436085
441819
445496
446246
442568
432907
420575
405090
389508
372081
351670
330865
309095
288556
271665
255498
240270
226769
212563
200237
190384
182486
176865
170843
165580
160457
156719
153181
151136
148920
146474
144349
142605
142206
140692
138925
138359
136974
135890
134723
134112
133582
132423
131744
132081
131513
130911
132083
132700
132199
131820
131713
130839
130281
129644
129844
130659
131266
131168
131795
131733
132564
133204
134686
135488
136973
138306
139424
140944
142424
144262
144603
145135
148140
149154
150165
150389
150666
151462
151518
150945
150823
150608
150439
150813
151330
150250
149724
150057
149443
149266
149752
150149
150336
150286
151520
152709
152521
153455
154931
155751
156008
157979
159362
159270
159615
161786
163307
164706
166605
167167
169048
171560
173089
176274
178868
180940
181883
183254
184470
187561
190372
192594
194850
196892
197937
199553
202061
204513
207053
211441
215546
220606
225829
232369
239222
247299
256693
268911
283023
301060
323214
351030
385131
423991
471057
522617
580166
643806
715016
789403
867056
946050
1023122
1098518
1167870
1228542
1280800
1318863
1343124
1353514
1348084
1328867
1297051
1254825
1202090
1138320
1065705
990485
915444
840532
766239
696695
629164
567300
510853
460343
415960
377428
343953
314671
289358
266715
247618
232085
219220
208199
198864
190351
183088
177213
172307
168822
165884
163334
160888
158963
156447
154953
154311
154118
152961
151477
151028
150990
150066
148543
147986
147851
148008
146563
146860
147153
146620
144600
144808
144672
145158
144822
146275
146043
147104
148664
148519
148390
149344
149008
150114
150964
151021
151607
153197
155571
157932
159764
160982
162232
164399
165357
167485
169661
170860
172130
173480
174482
176743
178818
180633
182046
184461
186281
188431
190584
193021
196273
198846
201579
204222
206691
209126
212982
217172
221087
225712
228888
232068
237210
242036
246746
252355
258930
264607
271611
277831
283481
288933
294257
301021
308500
316759
325294
332643
340023
348933
357586
366493
375340
384572
394827
406699
421251
437670
453804
473064
495385
523544
558898
598845
649370
708855
782950
872512
976270
1095352
1236307
1394406
1573591
1773218
1988336
2213636
2449071
2685554
2920850
3149599
3362814
3557661
3724290
3859244
3959255
4019960
4035122
4010472
3952920
3854582
3723074
3567551
3386996
3186320
2973970
2750419
2520707
2297638
2079178
1867372
1666792
1483584
1316975
1163289
1028083
907450
800895
708986
630503
561988
502118
449127
406245
368730
338624
313796
292097
273205
258192
244533
232725
223168
213604
205146
199185
192438
188293
185098
182419
178585
175364
172146
170219
168044
165869
164643
163455
162429
161377
162015
162973
162784
163077
162140
162408
162636
163330
161890
161921
162645
163644
164232
163486
163855
163977
163704
164217
164722
163985
163251
162033
162966
164229
163285
162311
162364
162014
162198
162458
162257
161691
162014
162784
163400
164435
164946
164866
165824
166407
167204
168496
171402
173768
174969
178227
182561
188410
194890
200739
207014
214300
221057
230613
240384
249808
259019
268461
277661
284588
291578
299101
303555
305837
309748
311180
308472
306079
302657
297178
290186
282552
274054
268060
260854
252606
244616
237831
230742
223889
217314
210861
207068
202848
198034
194751
192094
187859
184648
182784
180125
177226
175045
172408
170853
169778
169012
167400
168180
167396
165762
164682
165467
164973
164055
162998
163456
162768
162595
162841
163263
163312
162877
162514
162013
161671
161729
161266
162380
163225
163944
163579
164424
162260
161294
161529
161656
162779
163174
163222
162329
160908
159659
159994
159035
159062
157684
156683
156811
157300
158361
157955
157672
158440
158129
157871
157389
158130
158183
158132
157609
157479
156878
156279
155672
156651
157075
157758
158934
160159
160932
161636
160945
161294
161425
160457
161797
161810
162503
163624
165359
166583
166339
166206
165943
165489
165753
166645
167337
168380
168334
169238
170589
170483
171326
173465
174667
176221
178888
180980
181741
182815
183934
187174
188219
190702
193085
195918
198527
201289
204225
205520
207704
210704
215109
219354
223766
228648
233752
239506
246258
253685
261749
268600
275482
283292
290296
295420
300730
305560
310451
313407
316077
317451
318666
318700
317960
316020
312946
309236
304947
300104
295390
290539
284892
278860
273993
270766
267277
265067
261473
258326
256651
254936
252781
251119
248819
244865
243680
242693
241095
239005
237056
235789
234036
231665
229034
226751
223563
220908
218579
215789
214810
212688
210324
208919
206648
204854
204162
204197
204234
204308
202998
201055
199302
199421
199358
198247
196287
193998
192652
192005
191935
191317
189845
190386
188771
189248
188153
187700
185847
185611
184467
182442
180915
180656
180659
179721
178344
176994
176714
175616
175248
176205
176171
175220
174861
174823
175726
176090
178001
178638
179899
180445
180337
181457
181885
181806
182215
182709
185056
186960
186926
187039
188016
189326
189418
191033
192354
193767
195865
196796
198163
200570
202514
202642
203992
205742
208402
209831
211232
213670
215804
219887
222627
224438
226890
228708
231498
233975
234848
236655
239154
239954
241703
243500
243767
244221
243318
242413
242830
242361
241742
241397
242578
242165
240651
239211
239083
240634
240798
241134
242747
244103
247599
251186
255527
261814
270260
279211
289463
301542
315768
333605
354254
375686
399709
427314
456105
486901
517628
551230
584412
619667
650246
680629
708261
732175
752037
767934
777882
783488
784035
776691
765986
750661
731020
705524
676950
648768
615534
581912
550876
519871
489102
458664
428611
402859
378266
356290
336608
317810
301219
286340
273435
261763
251779
243038
235167
227407
220992
217044
213290
209989
209299
207458
205725
203575
201249
199091
197831
198317
197546
196642
195909
194786
193836
193527
193297
193685
193089
192301
192086
191586
191400
191430
190779
189933
188877
188383
188179
188908
188798
188594
190521
192044
192825
193545
195515
196095
196247
196557
196770
196367
196060
196172
195839
195538
196163
197317
196980
196832
196091
195878
194963
195445
196324
195994
195727
195273
194127
193032
191953
191250
190214
188947
188538
187574
186997
185847
186003
184986
185774
186425
185873
184659
184470
184279
185080
185215
185553
185525
185285
185985
186693
187143
187419
188080
188570
188755
189625
189854
191068
192531
193053
194641
195721
198529
202130
206131
211101
214393
219258
224561
230089
234695
240004
245332
252821
259806
266336
273162
279301
286217
292746
296608
300858
304206
305325
305757
305846
304697
303610
301705
299366
295779
292665
287349
280478
273822
267847
261352
255350
250424
245581
241707
236559
231395
226598
222450
218756
216715
213903
210300
207204
205448
204168
202839
200748
199861
199279
198173
196879
197310
196369
196147
196536
195987
196798
196739
195749
196156
197415
199025
199344
199447
200394
201718
202457
202929
204456
205041
206562
208723
210388
212189
215204
217777
221142
223830
226121
230944
236220
241478
247141
252523
257087
262277
267047
272349
277562
282527
288223
293436
295308
298755
301865
303989
305782
307512
307109
304563
304433
303332
301703
299623
296648
293080
287972
284605
281923
278514
275086
273169
271449
269940
268822
265462
263257
262692
261768
262662
265030
265062
265497
267101
268835
271113
274396
278331
281451
285960
289814
294033
300685
309186
320476
332226
345744
361187
380636
402341
428225
456514
488696
525118
566424
610168
654718
700151
749061
797573
846549
893857
939053
980874
1019701
1052094
1080157
1100502
1115405
1125440
1127125
1121592
1110055
1092353
1069312
1037271
1001453
962355
920246
877681
832861
790860
748090
705533
664607
625297
588789
554231
520759
489078
461646
436883
413410
393253
373833
356013
340325
326021
313742
302879
292897
282370
274152
267498
261683
255152
250679
245632
240677
236696
233244
229338
225844
223217
220377
217277
215423
212620
210442
209321
209688
207959
206619
205316
204873
203272
202131
200909
200514
200266
199314
197876
196311
195373
195298
195074
196384
196313
195737
195173
194236
192147
192265
191462
192319
192348
192246
191227
190463
191028
190795
189525
188394
188359
188308
189091
189338
188955
188808
189624
190942
190965
190977
191288
191243
192582
193258
193320
192656
192650
193516
194578
195324
195661
196989
197571
199475
200864
202358
203457
205041
207480
208540
209451
210661
211668
211252
212768
214594
215721
217467
217723
218598
220386
221319
220470
221368
222482
222621
221497
220593
219359
218517
217514
216173
215318
214218
214838
215465
216367
216535
217289
218112
218241
217805
218563
216709
216085
213888
210663
208187
206283
204067
202437
200489
198013
195924
194311
192806
191154
190068
188743
187501
186526
184631
182392
180414
179275
178564
177746
177027
178375
179650
180239
181340
182972
184221
185298
185561
187729
188517
189781
189200
188596
189571
190789
189946
189491
190695
191948
191782
193588
195138
196206
199070
200346
201963
202495
203737
204169
204423
204900
206075
205864
204812
204991
204124
204738
206117
206829
208360
210022
211921
214010
215371
217120
218028
219725
221217
221031
222204
223069
223774
225080
225503
226043
225493
227597
229798
231772
233923
235829
238903
241192
242473
244099
245243
245483
245924
245623
246369
246715
247287
248298
250557
253288
255506
258825
263285
267816
274296
281243
289241
297079
306294
316445
326764
337235
348089
361253
374607
387412
399301
411169
425537
443518
462044
480222
499078
518868
538281
557250
573133
588309
599566
610392
619035
626409
630205
631571
632265
631800
628822
625082
621285
614533
606925
598926
589396
579109
567753
553878
540380
524510
508466
490620
471857
454497
436937
419047
401269
383811
369472
354876
341482
330122
319651
311394
304665
299288
295273
291495
287084
282761
279942
277053
275344
273815
270898
269709
267204
264930
263974
262860
261247
259868
258144
258607
258499
258615
257352
255525
255094
255109
252892
249501
244671
240589
236547
232803
229247
226076
221532
217673
214210
211659
210152
209487
208881
208554
208721
208606
207800
209352
211364
212018
212784
211547
210145
209408
208242
207591
207573
206693
206532
206851
208028
208411
209575
210654
212187
213837
215536
216757
216889
217890
218709
219532
219852
219097
218090
217704
216362
216498
217816
220271
221550
223223
225504
227988
229826
231687
233111
233588
234472
234597
234388
234802
235064
234618
232727
232252
230885
229220
227321
226277
225703
225076
223990
223986
225096
226087
227734
228311
230677
230544
230689
230624
232837
233393
233072
233210
233123
233536
233345
232853
232436
234191
234143
234427
235961
237545
239528
242691
245606
246986
247986
249592
251027
252528
254400
254256
253209
253219
255380
254982
255642
257137
258241
260348
264256
267929
270658
274097
279349
284174
290970
295871
299206
303011
307462
310844
315280
319127
322326
324708
327571
329825
332510
336064
337933
342232
346894
351396
356892
365213
374712
385997
395658
405260
416460
427235
438462
449351
460187
469867
477436
485240
493214
498608
504099
506957
509858
512363
515797
518731
521055
524763
530209
536831
543351
552638
563830
578253
594557
613505
634835
659205
685746
713366
744685
777772
815878
855644
897150
939399
984893
1033276
1081392
1128294
1174629
1220883
1260791
1298681
1329269
1353315
1369490
1377261
1376319
1367989
1349978
1325201
1292824
1251948
1206602
1158387
1106099
1054719
1001502
948450
896514
847108
798031
751523
706088
663339
622719
585476
550294
516663
487276
459268
434102
411563
390109
371370
354667
341643
329119
317148
307480
297381
288090
281258
275590
270851
264534
260650
257300
257412
257092
255583
253762
253751
256340
256157
256351
256258
257291
257120
257894
256267
256966
259011
261127
261875
262095
262918
263981
263409
265476
267067
267499
268641
270437
271136
272767
273639
273867
274660
275420
275038
274799
274948
274975
273918
273405
271648
270786
271321
269377
268625
268146
267585
266958
266854
267635
268682
270330
270566
271120
271903
272196
272320
273079
272939
273719
273962
274129
273859
273065
272542
272032
271078
271035
269902
269245
268657
269436
269654
270379
270229
270112
271510
273547
274499
274883
274573
274856
275921
275580
275849
276677
278835
279175
281120
283871
286283
287364
288113
288162
290214
292437
295610
297316
300372
303875
307739
310418
314520
318931
322575
327052
329984
334143
338263
343624
350213
358271
365247
373875
382996
393375
407296
422938
440441
460781
485931
515139
545787
584388
628233
674550
727350
786784
849020
916886
986633
1058635
1133982
1208936
1285788
1358768
1429334
1495718
1556714
1610186
1657611
1697246
1728384
1746790
1755275
1753568
1740620
1717123
1685516
1647092
1601594
1545977
1483422
1417805
1347651
1275128
1202223
1128151
1054860
982918
914733
850232
787778
728012
674066
624315
577786
535254
496918
463757
433226
405530
380900
359668
341280
325538
309758
296985
285515
276239
269283
262772
257242
251885
249060
244592
240608
237280
233925
231087
229154
228150
227584
225293
224027
222433
220287
218643
217914
217214
216569
216096
217100
217633
216910
217188
216955
216774
218252
220131
221208
221841
223082
223690
224977
227782
229798
231716
233179
235272
235896
237823
239844
242969
245637
249214
252826
255631
258107
258732
261801
266704
269391
271764
273428
275187
276472
277590
280406
281809
282799
284031
282881
281416
281138
279972
278382
276945
276431
275025
272585
270840
269532
267587
265361
263985
262039
259784
256729
255250
254691
252927
252385
252411
251276
250365
250567
250895
251776
252574
252239
253323
254685
254313
252773
252374
251182
251042
250240
249083
249561
249125
249251
248678
247967
247188
248040
249430
252211
253652
255332
259313
263662
268929
274394
281087
288386
295304
303256
311001
319362
330089
339502
349272
358645
365304
373019
378959
384078
388572
391815
393595
395226
395109
393537
390620
386313
383519
378874
372792
366750
359204
351908
344939
336784
327162
318442
309486
300665
291844
283784
275538
268785
262168
255614
250716
246031
241629
237039
232033
228666
225654
223087
220291
218364
216386
213870
211575
209655
208352
207630
208034
207850
205914
204973
205392
205878
206645
206288
205805
205521
205847
205909
205951
206730
208039
206931
206673
205144
205295
205308
204615
203765
204548
203433
204333
204184
203649
202880
203705
204079
205021
206002
206411
207972
209209
209492
211513
214193
215093
215329
216687
218886
220408
222002
222727
223873
224656
225422
225610
225133
225282
224320
223796
222597
222959
222046
222069
220914
219264
217066
216218
215383
215089
216101
215326
215770
215672
215904
215750
214522
213950
213912
212039
211551
210599
208294
209078
209166
210624
209809
209450
208725
208839
209138
210431
210779
210134
208881
207827
207149
206677
206487
206625
206659
207065
207681
208237
206784
206930
206762
206492
206957
206546
205895
206229
206991
206930
206178
206116
206646
207811
208092
207758
208029
206812
206881
206577
205416
203199
202888
202433
201335
199464
198250
197526
197831
197290
198455
199107
199222
197767
197562
196918
196168
196657
196757
196912
198225
198215
197864
197853
198738
198928
198902
198930
198684
199498
198692
198209
198170
197627
198395
197446
196553
197992
199728
199707
199010
197439
196226
196674
197266
197586
197204
196324
195501
195914
195665
195122
196368
195910
195915
197454
197887
198178
198185
198051
198198
198283
200065
200854
202032
201792
201930
201847
202592
203759
204147
203652
202411
202105
202351
202923
201405
200904
201677
200825
200535
200762
202172
202808
202770
200872
200059
199619
200310
199971
199842
198906
199317
200597
199882
199990
200104
198897
198902
200391
201338
200765
200783
200781
200500
200135
199275
198697
199497
198602
198180
198883
198867
199041
200477
201514
200563
199515
199348
198899
198400
198595
198471
198302
198159
197299
195937
195991
195862
195879
195016
194216
194211
194136
193112
193170
193070
193521
193917
194250
193333
193202
193115
193693
194239
195615
195961
195383
195466
194765
194912
195360
195858
195610
194765
194049
194393
194131
193106
193026
193178
192976
194373
195010
195259
194831
194857
194919
194696
193127
191736
191724
192309
192322
192849
194070
194775
194487
193663
193338
193047
192710
194569
194233
193961
194364
195897
197334
197250
197279
196150
196624
196753
196681
196042
196432
197500
198198
199026
199366
199206
197935
197043
197197
198360
198611
198582
196986
196077
196072
195810
196601
196546
196867
196098
196041
195792
196197
195779
196200
196674
195414
193739
192883
193153
193968
194482
194628
194521
193763
194219
194241
195262
195242
193952
193379
193988
193368
193273
194222
194262
195545
195922
196018
195312
195270
194201
194087
193608
193894
193682
192893
192849
193767
193910
193914
194059
194192
194162
193681
193351
193537
192556
192290
192444
191683
192190
192115
190716
191970
192412
192760
194294
194425
192739
192165
193037
193254
193550
193481
193209
193109
193806
194564
194549
194801
195367
194721
193754
194735
196086
196036
195849
195987
196143
195265
194205
195004
195063
195347
194419
193528
193883
194152
193865
194629
195180
195253
193921
194033
193607
193814
193084
193604
193820
195270
195969
194994
194880
194696
195090
194875
193916
194674
196105
195684
195285
194436
194410
195257
196123
196514
197242
196743
196854
197454
196745
195277
196170
196137
195975
195926
195277
195687
196063
195957
195308
195314
195430
195115
194721
193575
191704
191849
192676
193067
192583
192142
192271
191911
191959
192671
193331
192521
192347
192101
192067
193222
194137
193454
192692
192881
192709
192078
192332
192765
192663
191948
192084
192994
192858
193051
193394
193401
193945
193997
194382
194587
194374
195618
197245
197154
197256
196943
196480
195014
194932
194047
194596
196781
195990
196059
195361
196397
196653
195944
195335
195108
195637
194129
194205
195030
194337
193555
193530
193843
194340
192960
192660
193205
193344
194037
195017
194255
193705
194169
195139
195512
195406
194407
194174
193971
194608
195125
196150
197262
196395
195440
195229
195796
196186
196447
197598
197123
197386
197090
196420
196280
195142
195223
194761
194309
193996
194827
195333
195276
194772
194191
194308
194788
194573
195080
195496
195601
195404
194576
193985
192864
193049
193789
192796
193073
193180
193156
192995
191614
191547
192575
192380
192374
191923
191767
191603
191472
192404
193010
192735
192992
193643
194020
193360
194742
194867
193615
194459
194552
195154
195411
196259
196364
196312
196667
197366
198204
197809
197955
198092
197999
198235
198336
198315
198065
197342
197841
197417
196812
197029
196663
197380
197030
197555
198578
198620
197302
197501
197917
197691
196728
196219
195885
194486
193799
195625
195337
194833
194805
195191
196056
195840
196512
196683
196748
197284
197663
196875
196745
196238
196750
195975
197674
198420
198204
197802
196803
195761
194751
195491
195092
194391
194789
193966
194264
194970
195247
196234
196419
196455
195819
195533
195592
196263
196297
196067
194640
194181
194287
195247
196822
197805
197247
196509
196341
196018
195857
196925
197480
196812
196710
196958
196977
197033
196494
196711
197437
197523
196542
196461
196694
197130
198329
199181
198377
197270
197658
198598
198470
197797
196492
195178
194697
195514
195598
195079
195821
195621
195146
195072
194086
193603
193903
193313
193143
193599
195227
195561
194915
195157
194515
194851
194036
194145
195163
195167
195599
195204
194789
194540
193571
194254
194443
194181
194052
195014
194123
192921
192992
193209
193554
194271
195022
194860
195679
195808
196858
197453
197525
196283
196208
197310
197080
197803
197581
195713
196321
196980
197278
197641
197116
197399
198368
199320
198903
198236
198034
199491
200001
198519
199220
199287
198980
199461
199132
199485
200424
200105
198498
198103
198246
198510
197834
197232
198877
198249
198214
196967
197252
196527
196599
197471
196992
197557
198714
199214
199127
199075
199388
199516
198885
197670
196820
196693
197218
197419
197050
196048
197387
196596
196388
196523
197229
197172
196075
196008
196941
197754
197700
196872
196905
197115
198100
199058
198774
198278
199099
198918
198765
198653
197407
197833
197998
198926
199143
199663
199071
198086
198300
198056
197438
196463
196485
196824
196778
196863
197567
197965
199172
198903
198592
197665
197058
198374
199235
198550
199043
198898
199115
200090
199938
199696
199410
199962
201675
200033
199321
200019
200647
200774
201891
202286
202676
203230
203524
203386
203438
203828
203339
202624
202714
203428
203262
203421
201710
202357
203771
204288
204052
203700
203307
202965
203089
202158
202159
201855
201732
202854
202410
202536
202080
202406
202680
202365
202301
202660
202950
203115
201134
201382
200944
200378
201422
202461
202187
202491
202327
202081
201974
202175
202833
202591
202808
202467
202161
201872
202575
203896
203235
203052
201899
201462
201329
201317
199772
200699
201440
201263
201364
201579
199865
198461
198100
199068
200923
200152
200157
201030
200538
201144
201979
200375
199564
199288
199229
200317
199978
200094
199993
199486
199547
199727
199590
199357
200088
200391
201530
201976
201301
201159
201577
201509
201159
201430
200455
199874
200672
201727
201828
203339
202979
202092
201201
202179
201699
201535
203040
203335
202265
202051
201437
200993
200597
200666
200703
200738
201252
202715
202671
201929
201206
201231
202385
202694
201590
201881
200231
198891
198813
198644
200245
200906
200366
200471
200575
200237
201163
201552
200904
199761
200117
200519
201674
201598
201309
201433
201630
199753
198912
200346
202467
201904
200514
200716
201658
201042
201280
201195
201195
201033
200766
201576
200911
202018
202207
200572
199665
199335
199996
200090
200760
201773
202037
201620
201147
199554
197777
198021
198656
198784
197877
197913
197544
197135
197573
199012
199651
200149
199894
198150
198324
197733
196910
197157
198629
199472
197501
197373
198994
198832
200652
201097
200308
200595
200630
200384
200934
201497
201592
202343
201997
201276
202941
202354
201717
202103
203734
204005
204374
204018
201831
201690
202872
204453
204214
203955
204315
203763
203570
205190
204701
204367
204920
205411
205554
204836
203762
203015
203771
203736
204117
204881
205136
205008
202963
203701
204223
204108
203634
204124
204844
204024
202480
202128
202519
204022
204448
205851
205688
204921
204899
204165
203014
203773
203853
204362
203363
202729
202752
203173
202812
202810
202909
202934
203966
204963
203968
203703
202685
202600
203211
203591
203204
201657
201673
200867
200126
200527
201246
200957
200677
201038
200778
199340
199753
201045
201619
200813
200430
200783
200520
201565
202273
201618
201479
202183
202525
201496
202334
203156
203088
203113
203127
204032
204338
204303
204654
205007
204100
203253
203872
205261
206259
206764
207155
207026
207180
207358
207362
207088
207062
206783
207402
206739
207089
207535
207052
206582
207123
207828
208795
207678
206341
206097
205430
206384
206941
207363
207112
208382
208449
209369
211040
212675
212807
213162
215426
218104
220221
221419
222729
225278
227873
229502
232122
235289
238168
241506
244844
249035
253137
257488
260326
265271
268871
275065
281390
288362
294583
300904
306983
313619
320730
327602
336247
344834
352699
362165
373678
384980
395530
406029
417325
429938
443900
456426
468387
479644
494196
506600
517747
528623
537092
544385
550102
556288
560722
562916
565977
567428
568864
568504
570176
570243
570154
572429
574837
577595
579290
583250
587627
592659
596924
601381
605773
610471
614808
619565
623885
629252
634626
637873
640202
643664
647828
652007
654269
655543
655229
653493
652108
650645
646119
639758
633603
626316
619099
609742
600131
588555
578506
568935
560991
552044
542145
532969
524852
516002
506906
501077
495987
490776
484818
478137
472890
468111
462871
457176
452773
448671
445152
440798
438303
434367
430126
425644
422465
418207
413346
410775
406206
403137
400709
397222
393345
388443
384496
381549
377544
371365
366520
362805
356834
351242
345565
341295
337990
332727
328236
323286
318844
313414
308404
304169
301017
298374
294233
289164
284725
281910
279113
274631
271462
267928
263913
260117
256612
252734
248969
244206
240145
236096
231489
227378
223945
220830
216679
211773
208595
204791
200612
195706
191817
188082
184060
180747
177469
173967
169703
166278
161977
157618
153235
149360
145996
141760
137783
134051
130128
127765
125125
122382
118230
114652
112062
108057
104539
101117
 97163
 94867
 92365
 89035
 86036
 84122
 80845
 78636
 76548
 73477
 71169
 68246
 65759
 63570
 61568
 59880
 58105
 54369
 52177
 50312
 48292
 46868
 45033
 43394
 42041
 40266
 39233
 37141
 35696
 34368
 32852
 31048
 28610
 27817
 27083
 25552
 24818
 23386
 22019
 21431
 21155
 20575
 19827
 18938
 18390
 17042
 16215
 15159
 14402
 14534
 13538
 11532
 11381
 11421
 11693
 11844
 10687
  9739
 10705
 10920
 10856
 11340
 10494
  9980
  9073
  8265
  8487
  7618
  8045
  9453
  9523
  8348
  8535
  8081
  7647
  7756
  8266
  7710
  7379
  7349
  7538
  8174
  7572
  7756
  7686
  6522
  5990
  6739
  6806
  7894
  8734
  9299
  9019
  9265
 10543
  9910
  9539
  9083
  9357
  9550
  9258
  9262
  9753
  9986
 10314
 10727
 10675
 10787
 10177
 10261
 11238
 11816
 11595
 10677
 10549
 12111
 12647
 11808
 12047
 12378
 12928
 14549
 15018
 15101
 14771
 13954
 14106
 14967
 15506
 15226
 14123
 15720
 15375
 15770
 15992
 15790
 16313
 16364
 16298
 17409
 17611
 18350
 18782
 19269
 20082
 20039
 19202
 19361
 19609
 19888
 19755
 18956
 19439
 19627
 19757
 19554
 20393
 21652
 20763
 20688
 21699
 21873
 21699
 21534
 22881
 22624
 22843
 22644
 22728
 23032
 22819
 23492
 23991
 24994
 26439
 26926
 27105
 26302
 26394
 26307
 25817
 26338
 27927
 28068
 27432
 27824
 28408
 28506
 29027
 28531
 28402
 28094
 28613
 28742
 28979
 29491
 30019
 30017
 30823
 30628
 31082
 31257
 31011
 30780
 30660
 29900
 30435
 31485
 32198
 32510
 32803
 32636
 33751
 33840
 33987
 34523
 34608
 34838
 35116
 34637
 34394
 35096
 35244
 35113
 34369
 34731
 35167
 35351
 35818
 35678
 36236
 36273
 36273
 36462
 36955
 37603
 37527
 37368
 37354
 36808
 36643
 37509
 38927
 39120
 39773
 40381
 39250
 39125
 39438
 38227
 38857
 39162
 38260
 38918
 40090
 40964
 41090
 41360
 40933
 41435
 40884
 40593
 41805
 42048
 42658
 43824
 43009
 42883
 42543
 42445
 42420
 42645
 42380
 42756
 42403
 42405
 42766
 42557
 43895
 44249
 42650
 43609
 54657
 96529
187458
333539
541308
802934
1098628
1413671
1713064
1963304
2146443
2260966
2315729
2314501
2277077
2221644
2150238
2063694
1971501
1875256
1778885
1687246
1608592
1546071
1501730
1470264
1444027
1423173
1405358
1387980
1366616
1345197
1321345
1295290
1267036
1236899
1206183
1178117
1152535
1128516
1105344
1083593
1060366
1040661
1024140
1007796
995035
982811
972803
963046
954363
947641
941895
937289
932264
930082
924853
920030
913664
906059
901252
895235
887936
882315
872647
863258
853637
843547
831643
819280
808146
792544
777257
758983
737224
713259
687936
664016
635425
605462
574234
541504
505802
466693
425127
383087
347915
318522
295189
275509
261948
248287
238394
229201
220738
213875
207193
200424
194965
190136
186453
181289
176346
171589
167329
163612
161231
158000
154646
151996
149224
146330
143037
141227
138570
136823
135002
132223
129128
127259
124892
123666
123365
121789
119320
116382
114805
114404
112633
110657
110748
109590
108519
106158
105036
104529
103239
102099
100779
 99306
 97742
 96710
 96357
 95575
 94571
 94225
 95041
 94692
 94806
 93610
 92369
 91633
 90914
 89490
 89218
 89530
 89140
 87484
 86633
 86828
 86074
 85409
 84322
 83943
 83911
 84435
 84814
 83890
 82530
 80923
 80564
 79724
 79468
 81010
 80383
 80215
 79738
 80227
 78318
 77378
 76985
 77036
 77186
 76937
 76022
 75247
 75122
 74726
 74226
 74978
 75296
 74841
 74851
 75179
 74090
 73591
 73822
 73992
 74215
 74502
 74239
 73887
 72734
 72535
 70849
 71598
 71415
 71696
 71307
 72112
 70921
 70720
 70597
 71557
 72768
 71972
 71354
 71329
 71170
 70738
 70708
 70827
 71147
 72988
 73972
 73459
 72735
 72251
 70995
 71800
 71729
 71267
 71796
 71879
 70719
 70701
 70617
 71075
 70959
 70244
 70144
 69547
 69739
 69203
 68979
 68558
 68882
 68961
 67820
 68605
 67721
 67402
 67081
 66190
 65796
 65575
 66318
 66738
 65564
 65194
 65372
 66315
 66275
 64965
 65045
 64155
 64329
 64435
 63497
 61831
 61311
 62229
 62206
 61762
 61786
 61806
 61427
 61485
 60160
 60425
 60048
 60473
 60399
 59730
 59345
 58444
 58429
 58197
 57916
 58333
 58707
 58933
 59107
 57506
 57151
 57906
 57525
 57013
 56501
 56374
 57650
 57249
 56213
 56259
 57290
 57815
 56798
 55737
 54394
 54486
 53950
 53281
 52632
 52103
 52225
 52074
 52170
 52882
 53319
 52905
 52357
 51747
 51634
 51249
 51054
 50455
 49715
 50467
 50010
 49572
 49748
 49796
 49516
 49975
 49619
 49618
 49357
 48394
 49091
 48057
 48096
 48423
 48919
 48380
 48301
 47789
 47455
 47011
 45791
 44847
 45402
 46292
 46616
 46899
 47169
 46223
 45898
 46768
 47215
 47150
 46129
 46087
 45515
 45530
 45839
 45982
 44905
 45188
 45866
 44459
 43854
 44662
 44121
 44153
 44444
 44099
 43487
 43558
 43101
 43438
 43565
 43412
 43333
 43714
 43348
 42581
 42494
 43211
 44294
 43758
 43259
 43431
 43218
 42836
 42934
 43387
 42836
 42279
 41736
 40712
 41068
 41865
 41733
 40838
 40523
 40309
 40338
 41202
 41373
 41150
 40454
 40272
 40226
 39635
 38890
 39230
 39241
 39334
 39759
 39367
 39453
 38700
 37888
 38824
 39348
 38526
 38942
 37980
 37650
 38196
 39171
 38890
 39565
 39691
 39156
 38903
 38198
 38107
 38906
 39324
 38162
 38175
 38820
 39462
 39372
 38242
 37785
 39174
 40100
 39526
 39818
 40106
 39550
 37669
 37495
 38168
 39509
 38774
 38872
 38892
 39928
 40490
 39548
 38750
 39474
 39963
 39816
 38773
 38865
 38489
 39121
 40255
 40244
 40305
 39728
 39956
 40916
 41219
 40942
 40800
 41298
 41148
 41293
 41053
 41230
 39958
 39978
 40203
 40363
 40163
 39877
 40389
 39961
 40887
 40333
 39611
 40379
 41276
 42102
 41004
 42269
 41117
 40770
 41573
 41944
 42231
 41392
 41788
 42463
 42711
 42269
 41992
 42857
 43395
 44173
 44124
 43729
 44169
 44213
 43305
 42788
 43506
 43350
 42974
 42928
 43203
 43295
 43061
 43660
 44008
 43500
 43808
 43500
 43527
 43105
 42478
 42642
 44109
 43976
 43476
 42483
 42697
 42521
 41591
 41073
 41236
 41983
 42553
 42689
 42520
 42401
 42197
 40893
 39908
 40151
 40850
 41074
 41367
 41951
 41854
 41649
 41698
 41979
 40375
 40608
 40876
 40440
 40768
 40497
 39836
 39421
 39289
 40218
 40459
 39783
 38855
 38867
 40155
 40148
 39957
 40230
 39847
 40246
 40232
 39593
 39925
 40631
 41299
 39709
 40038
 40392
 40608
 40616
 39772
 40076
 40166
 40085
 40219
 39737
 39226
 38839
 39140
 40117
 39807
 40410
 40938
 41215
 40607
 39980
 39742
 39071
 39392
 39086
 38881
 39186
 40157
 39686
 39169
 38826
 39213
 39252
 39750
 39568
 39371
 39656
 40559
 40109
 39384
 39297
 39911
 40962
 41810
 41434
 41569
 41384
 40559
 40285
 40191
 40233
 40669
 40270
 39985
 39762
 41112
 40058
 39304
 39778

[Instrument Method Data Header]

"hplc", "", "2021-04-16-13:54:48", "hplc", "", "2021-04-16-13:54:48", "", 0, 0, "GlycoSePN_40 min (Plus_HR1)"
"Separation of glycans at 50 C"
16844544, 1


[NAI Box Information]

0, 40, 40
2.272, 44, 1000
41, 0, 100, 0


[Instrument Configuration Information]

"FL", "PEN90x", ""
0, 0, 0
0, 0, 0, 0
16.777215, 1
16.777215, 0
"", "", "", ""
"", "", ""
"", "", ""
"", "", ""
"B", "C", "D", ""


[Real Time Plot Information]

[0]
0, 1, "", "Y", 1000


[Link Parameters]

5


[Link Parameter Offsets]

29
28
10
11
12


[Link Parameter Info]


"RATE", 29, 5, 1, 1
1, 0, 3, 0.1, 100, 0
44.01408, "", 1

"RANGE", 28, 2, 1, 1
1, 0, 1, 0, 10, 0
1, "1.0", 1

"EVENT", 10, 3, 25, 1
1, 0, 0, 0, 100000, 0
0, "END", 0

"EVTME", 11, 2, 25, 1
1, 0, 2, 0, 100000, 0
0, "", 1

"EVVAL", 12, 2, 25, 1
1, 0, 0, 0, 100000, 0
0, "0", 1


[PEAK TABLE FILE]


[File Complete Flag]

3


[Number of Peaks]

0


[SPECTRAL DATA FILE]


[File Complete Flag]

3


[Count/AU Ratio]

0


[Count Offset]

0


[Number of Spectra]

0


[Spectral Data Sets]


[Audit Log Information for C:\PenExe\TcWS\Ver6.3.1\Examples\Probka6 (#268)+enzymy.raw]

Number of Audit Logs : [0]
