# Supplementary material for: Interplay between de novo and salvage pathways of GDP-fucose synthesis
Source: PLoS One. 2024 Oct 24;19(10):e0309450. doi: 10.1371/journal.pone.0309450 (PMC11501016; doi:10.1371/journal.pone.0309450)
Supplement: S1 File — (ZIP) [file pone.0309450.s004.zip › Chromatograms/Fucosylation/FCSKKO_45_1.RAX]

Checksum Passed

Filename : <C:\PenExe\TcWS\Ver6.3.1\Examples\Probka7 (#269)+enzymy.raw>

[Modified Rawfile File Header]

0, 1, 48, 10019, 
0, 0, 0, 386514952, 12039768

[Modified Rawfile Data Header]

"hplc", "", "2022-04-09-15:03:23", "tcprocess", "", "2022-04-09-15:43:21", "", 0, 0, ""


[File Complete Flag]

3


[Run Log Information]


[Raw File A/D Header]

0, "20220409150313-0800", 0, "hplc"
"C:\PenExe\TcWS\Ver6.3.1\Examples\Probka7 (#269)+enzymy.seq", 0
"NONE", 0, 0
40.0088, 8216797, 5325, "7339280009"
1, 0, 5454


[Sequence Cycle Information]

"A", 0, 0, 0, "", "", ""
"C:\PenExe\TcWS\Ver6.3.1\Examples\Probka7 (#269)+enzymy.raw", "C:\PenExe\TcWS\Ver6.3.1\Examples\Probka7 (#269)+enzymy", "Probka7 (#269)+enzymy", "", "C:\PenExe\TcWS\Ver6.3.1\Examples\GlycoSeP N Plus (FL_40 min)", "C:\PenExe\TcWS\Ver6.3.1\Examples\GlycoSeP N Plus (FL_40 min)", "C:\PenExe\TcWS\Ver6.3.1\Examples\GlycoSeP N Plus (FL_40 min)", "C:\PenExe\TcWS\Ver6.3.1\Examples\GlycoSeP N Plus (FL_40 min)"
"Default", "Default"
1, 1, 1, 1, 1, 1, 0
100, 2, "", 1, "", "", 9
"", "", "", 0
"", "", "", "", ""
"", "", "", "", ""
""


[Raw Data Points]

 46213
 45989
 45991
 45990
 45986
 45988
 49146
 50802
 48732
 48367
 47179
 47367
 46742
 46884
 47207
 47738
 48305
 47279
 47312
 46922
 46430
 47226
 47205
 47229
 47141
 47541
 47396
 47028
 47118
 47447
 47265
 46300
 46178
 46851
 47396
 48155
 48252
 48386
 48315
 47336
 46851
 47116
 47652
 47619
 47238
 47035
 46878
 46569
 46422
 47976
 49495
 49158
 48122
 47787
 47650
 47450
 47737
 47570
 48341
 48305
 48699
 48547
 47684
 47414
 46390
 46042
 46894
 47021
 46403
 46653
 46672
 48169
 48208
 49337
 49359
 48357
 48620
 48653
 48703
 49301
 49330
 48714
 49484
 49337
 48355
 48637
 48727
 48761
 48073
 47879
 48224
 48566
 48695
 49591
 49318
 49244
 48986
 49154
 48323
 48927
 50169
 50736
 49750
 49955
 50255
 50159
 49134
 48401
 48705
 50153
 50105
 49227
 49813
 50694
 50355
 49771
 49107
 48745
 49037
 49027
 49465
 49300
 49247
 50254
 49793
 49092
 48825
 49080
 48580
 49386
 49669
 49215
 49447
 49715
 48168
 47662
 48870
 48629
 48343
 48770
 49016
 49184
 48818
 49359
 50016
 51096
 51766
 52577
 52510
 51957
 53508
 56397
 58701
 60614
 64187
 68798
 71522
 75134
 78334
 81105
 84026
 86762
 88862
 90395
 91105
 91821
 92947
 95018
 95899
 96616
 99065
102730
106246
109910
114345
118763
121699
124419
126477
127434
128650
130664
134019
139827
153456
175137
203973
238436
268547
292732
305710
309976
307919
302302
292564
280697
268655
257094
245265
235646
229497
231247
237889
251819
277270
318663
378555
466888
616165
895617
1415917
2261422
3406568
4714269
6010643
7110029
7861498
8216797
8194618
7858721
7302964
6620486
5895012
5175003
4509827
3912716
3389816
2943796
2568646
2253835
1987988
1751397
1536985
1341633
1168739
1021742
899668
797920
711961
645437
593366
555905
529545
508535
491873
476680
463432
451157
440352
429740
417835
404425
386617
369722
352375
334912
317893
302214
289072
276863
266836
258759
253621
251295
248496
248203
248435
247467
246097
244549
245338
245838
246207
245982
245802
245674
245803
243881
242168
239013
235547
232347
228994
226270
222877
219900
216715
214864
215134
215818
218696
223686
230063
237703
245730
255940
266201
276972
285212
292731
296611
296645
293480
287127
278191
268533
260131
252977
247357
243888
243899
251789
265586
285489
313414
346930
384098
419628
447502
466587
475479
471195
457607
438395
413932
389738
365067
343471
324642
307442
296241
288569
284126
284272
287786
292512
299097
306633
312220
315618
319310
321948
324368
327185
332341
338225
346563
359446
376654
399111
426120
459066
499143
550552
619936
718362
867264
1095072
1441465
1934126
2587154
3384170
4264720
5134011
5906455
6503346
6861287
6959590
6817521
6483724
6011149
5460918
4878667
4300095
3751702
3250744
2800673
2401887
2052783
1752932
1500224
1287132
1107939
960357
840936
743683
665601
603497
557622
521962
494438
472844
456500
441985
425481
409316
394322
380027
363588
345044
328685
314664
301547
289787
277888
269460
260751
253198
245549
238524
230839
223164
217056
211547
205739
201370
198723
194329
188341
184542
181624
177998
176039
174104
172831
172149
171182
171603
173819
175393
176519
177503
178245
178784
177963
177835
178115
177757
179020
181476
183148
186263
190632
195831
201918
207985
210615
215103
217281
216629
214864
211362
206937
202399
197001
192706
189729
185819
181479
178182
176239
174035
171916
170568
169009
167229
166117
164825
162681
161636
160922
159137
157371
154712
153284
151963
150714
149487
147200
146012
145833
146385
144926
146205
146075
145939
146392
147580
148518
150636
153538
158060
165770
175454
187471
202124
219125
239789
262898
286982
310174
334271
354938
369749
378288
382578
378396
370473
359026
344236
327261
310923
294270
280194
269542
259562
254069
251638
253307
257492
264335
274341
286611
299610
314964
329988
344840
360302
374830
388438
400480
412331
423813
435197
445477
454601
463887
476380
492239
517248
553495
610270
691099
803138
952646
1140011
1361781
1609953
1865150
2109972
2329774
2503062
2617613
2662071
2639215
2556212
2420687
2251314
2061883
1864322
1667126
1479244
1308401
1151559
1013155
892566
785997
694333
615567
547449
490697
442719
399720
363016
332851
306901
285823
267636
252557
240916
230454
220801
213527
207263
203877
199754
195818
192288
189512
187226
184937
183137
180668
177181
175353
172876
170571
168065
166805
165826
165832
165935
167157
169321
175189
182283
192242
204028
217721
231949
247101
263521
277982
288399
298616
304557
306443
306298
304561
299503
291782
282249
272608
263479
253510
242589
232837
223909
215536
207364
199224
192332
185875
180417
176555
172641
170508
168655
168524
167283
167572
168553
168913
169902
171525
173838
176957
180567
186556
192458
202063
214904
228710
243633
262692
283228
305495
326923
347803
366167
381885
393801
403702
408555
409663
408978
405882
405918
407706
416073
432206
456382
488859
529266
576928
629470
683501
735036
782278
821361
846408
857782
856680
841092
812838
775210
729199
677683
624036
569050
516347
465064
419345
377617
339134
307087
278936
254620
232448
215246
199519
187765
177482
167846
160769
156060
149733
145682
142566
140611
137523
135296
134776
133260
131829
131910
130796
130465
129926
130086
129635
129480
130297
129739
129712
128376
127317
126252
126775
127591
128418
128482
128315
128484
128420
129176
130115
131191
131935
132016
130889
130433
130239
129750
129150
128784
126986
124870
122212
121654
121536
120445
119132
116996
116103
114483
113387
112979
112146
112383
112490
111293
110827
110646
110146
109473
108999
108401
108658
109315
109466
108759
108004
107049
106322
105795
105126
105480
106213
106723
106721
106745
107751
108280
109458
110487
110284
110444
110640
109991
111332
110690
110859
111507
111483
111780
111366
111714
112026
112471
112205
112450
112649
113029
114605
115533
115991
117235
117837
118292
119455
119712
121141
121972
122698
123681
124429
124558
124061
124720
125648
124976
125513
126303
125749
125822
126997
127650
127295
127036
126352
127805
128647
129299
129566
129217
129530
130275
131139
132955
134650
135886
137125
139717
141280
142276
145316
149494
153657
160372
168860
178204
189367
200408
210922
225044
238976
252660
265989
277028
286215
292702
297156
297315
295981
293678
287713
278333
268316
258406
248473
238925
229860
221394
214862
207989
201778
197558
194932
194194
194703
196257
199875
204400
211188
221827
234139
247981
262957
281417
303160
325866
350232
376781
403547
430873
459287
487759
513542
534817
555652
571703
584971
591076
589342
583367
573724
557754
538489
515533
490539
462871
435493
408516
384901
364321
345367
331521
321600
314543
309254
305299
303871
304348
305465
306871
307442
306433
302964
298727
292919
286171
277955
269824
260570
251478
243481
235643
228078
222263
214816
208628
203384
198679
194237
191003
187122
184844
181807
177550
173193
169767
165849
161541
156645
152848
148800
144541
140917
138605
135753
133098
130281
129476
128077
125572
123209
122324
121337
121136
120498
118663
117493
117838
118000
118034
118051
117586
118382
116780
117350
118598
118980
119200
119920
119593
120026
119081
118686
119189
119033
119652
119498
118348
118611
118619
119869
120615
120446
120559
120462
119656
120050
119901
121199
122016
121501
121862
122656
122678
121756
121937
120753
120711
120811
120145
121337
122292
121695
124119
125389
125092
125234
126386
128054
128421
127473
129316
129953
131059
130086
130739
130901
131064
132159
134140
135126
135776
137267
138438
139482
140434
140778
141634
143128
143610
145664
146966
147511
148603
149570
151433
151991
153979
156087
158440
160867
162457
166721
170158
175375
180503
186720
194152
206459
220582
238228
258980
280978
307028
337276
370317
406676
443752
483638
523521
562072
598725
631683
660126
682610
698516
708670
710525
703386
690918
671254
645682
616917
583302
547027
510430
472917
437106
403114
370029
340470
313297
287000
264311
245495
229685
217581
205625
194905
187277
179867
174017
169854
165351
161494
158706
155127
151833
149852
147864
146124
145554
144036
142813
142209
140521
139758
139392
137283
136861
137826
137422
135534
135323
135198
134565
135696
136406
136615
136714
136431
136670
137482
138059
139403
139618
140536
141850
142723
146060
147221
150213
153363
156335
159046
161947
162728
164284
166122
168049
169159
168496
168305
168608
168441
167490
166165
165363
163533
163118
163377
161511
160639
159698
158911
159326
159228
160290
160342
160773
161629
161651
162872
163698
163910
165688
167442
169000
170472
172643
176620
180132
183869
185994
189425
192211
195055
198650
201142
205082
209128
212526
216399
219987
223610
227670
230852
233221
236554
240557
244866
248902
252843
257930
263621
269537
275513
282944
292388
303920
317630
333676
352607
377119
408090
445984
492561
546181
609679
682917
767826
862418
965753
1078219
1195045
1314718
1439212
1558665
1671597
1778762
1869599
1945252
2004115
2040924
2057932
2053099
2026728
1978896
1911342
1828763
1731868
1623965
1507906
1389516
1270547
1152339
1039050
932992
832834
741731
660107
587123
521320
464810
415427
372420
335859
305793
282291
261176
243800
228897
216437
205754
196755
189663
183628
178267
174729
171310
169116
166144
164022
161484
160451
158147
157632
156888
155730
154429
153672
152425
151426
150289
149981
150509
150339
149595
148813
149702
148472
148190
147931
149224
150530
150746
150926
151489
152317
153694
155189
155679
156245
157098
158809
160994
161847
163649
165305
167685
168988
171849
175609
177879
179462
181789
183438
186306
189054
192489
195281
197031
200667
204642
208235
210161
213082
218170
222606
225871
230899
235054
239938
245217
250849
256254
263844
270182
276461
283634
291150
297708
305213
312565
322207
331847
341809
350624
360598
369918
380898
392141
402932
414683
426096
438625
450877
465445
477701
492502
506744
521670
539473
558456
577965
600028
626732
655937
696499
741017
794173
859477
940097
1037006
1153676
1292094
1457858
1648008
1862913
2110515
2381626
2686022
3009974
3358963
3720857
4088310
4457719
4816013
5155625
5465866
5738970
5961755
6128902
6239524
6290931
6271405
6194292
6055074
5864801
5621034
5332751
5012106
4668894
4318251
3959264
3604760
3258468
2929943
2621162
2331706
2065317
1823996
1603480
1408059
1235318
1083007
951511
838360
740127
654598
581879
520335
467651
422842
386471
355329
327493
303291
283564
267302
252665
240891
231329
221501
213594
207011
200326
194940
190521
187133
182702
179196
176373
174006
172235
171489
169813
169220
168794
168006
166877
165796
165587
164900
164373
164875
164786
163752
162989
163343
162449
162128
161706
161735
161861
161571
161747
162380
161954
162540
163200
161994
161116
161092
161490
162600
162777
162024
162986
163384
163437
163413
164624
165149
166495
167016
168208
170932
173058
175602
178991
182463
186993
191391
196171
203165
210690
218304
227579
237421
248124
260542
273035
286437
300445
312488
323510
335173
344662
353712
359901
365002
369417
371264
371513
368901
364490
359562
352997
344925
335474
325299
315363
305494
294377
282712
273513
265648
256643
249553
243570
236860
229639
222317
216529
211446
205739
200920
196692
193583
189953
185914
182551
179255
177432
174198
172269
169880
167177
164543
163939
162265
161019
161201
160446
160677
160942
161399
162214
162038
162036
161823
162557
161952
163798
163322
162802
162272
159893
159145
158329
157788
158118
157700
156435
155191
155917
155612
154841
154689
153377
151711
151289
152086
151797
150621
150811
150471
149854
149173
149632
150653
150596
151161
152200
152073
151986
152681
153667
154083
154063
155089
155463
156238
155876
156085
156469
157854
158285
158603
158271
158035
158173
158300
159473
158356
158099
159439
160940
161690
161777
161667
161523
162741
162837
163793
164328
165329
167021
166973
168548
168799
170555
173115
176049
178429
179090
181758
186235
188786
190588
192532
194628
197304
201335
204380
207431
211089
215526
220410
225649
230805
236362
243694
249860
256672
265381
274769
285724
296115
307198
318868
329088
340485
348529
357352
364853
372506
377477
383507
386393
387776
386789
384463
381753
376190
371408
365548
358549
352070
345721
341276
334980
329778
324684
321586
318683
316567
315296
313561
312683
312162
311735
309616
307070
306180
305256
301821
298657
295271
289251
282517
276981
271845
266169
260172
254751
249029
242749
237212
231667
227221
223201
220305
217422
214516
211496
207410
204604
202569
200861
199012
197077
194554
193506
192606
190512
189263
188584
187971
186098
184037
182378
181499
180832
180285
180777
179836
179423
178209
177081
176540
175879
175178
174648
174011
173622
174119
173920
173368
173409
171546
170683
171035
172319
173291
173962
174843
175383
174868
176063
177092
177930
179876
181428
183170
185378
187798
189819
191854
194847
197295
198662
200571
203417
206193
208140
209166
210822
213045
214924
216669
219334
222405
225639
228627
231909
234248
236878
239564
242279
246076
249772
254004
257488
261526
266032
271139
276994
279884
283432
285337
289238
291506
292810
294975
295869
295638
295624
296035
294893
295137
293883
292814
291080
291397
290120
289893
290913
293138
295005
296596
300055
304193
310737
318386
329962
344512
361550
380525
403286
430677
462226
498407
538300
581598
632476
683686
738211
797819
857466
915116
969999
1022492
1074149
1118803
1157212
1189602
1213886
1228395
1237467
1237676
1228258
1210500
1182655
1148130
1108056
1061856
1010177
955231
896941
839506
783986
729003
676488
625245
580167
539153
498648
463124
428690
398104
371144
347284
325843
308074
293108
277931
266320
256169
246515
239640
233704
228737
224761
220680
217562
215455
214301
211003
210124
208488
206668
204682
203764
203222
201938
200619
200748
200645
201189
202071
202010
200180
199729
201218
201295
200204
199873
200979
200570
199003
199068
198558
199413
199776
200404
201212
200304
201972
202547
201714
203383
204973
204539
204854
204849
205044
205092
204697
203126
202312
200796
200448
199639
198555
196781
194110
193228
192470
192123
190068
189007
188693
187140
185185
185255
185166
183366
183417
182862
183141
182334
182063
181878
181615
180096
178360
178972
179840
179491
180584
181574
181617
181626
182120
183723
184832
185720
185612
185159
184967
185470
187229
189552
191259
193369
197464
200031
204856
208927
213712
219019
224167
231117
238201
244996
251841
258650
265028
273884
281165
287848
294131
299052
304363
308790
312500
314605
313878
312337
310270
307404
303208
299375
293830
288167
281839
275592
270484
264621
259095
252656
246725
240338
234985
231839
227544
222286
217031
214147
211280
208398
205284
203474
202634
200995
200539
199710
198474
197606
197137
195224
194329
194500
193721
192319
193034
193101
193918
194587
194497
195898
195663
196715
197149
197634
197166
197159
198279
199715
201110
203274
204479
206650
208717
211133
214945
217762
222341
226723
230287
235338
242343
247866
252289
258315
263443
269277
275589
281896
288289
294398
300445
304367
308013
311188
313309
314793
315653
316604
315714
314910
315843
316512
316309
314700
314349
314468
314413
313530
313175
313922
314969
315238
315200
316166
317634
318133
317986
319562
319982
321348
322418
322928
324145
324735
325776
328193
328504
327939
328729
330892
333124
336882
342242
351058
361673
375915
391707
410209
433442
462736
495591
532406
573871
620251
669972
722901
777852
838787
898923
961488
1019485
1079085
1137946
1192432
1240043
1281956
1317703
1347257
1367267
1378242
1378233
1367882
1346910
1318019
1281780
1239238
1190970
1137763
1082041
1022600
962853
905526
848559
791313
738526
687823
640190
596757
557895
519215
485449
453513
425882
400745
378379
358415
341332
326821
313471
300817
290692
282575
273935
265249
256874
250533
244484
240337
235301
229760
226309
223032
218853
214736
213550
210339
207222
204007
202504
201365
199137
197131
196467
196869
194979
193353
192115
190742
189999
189062
188776
188490
187630
188322
188477
188648
189195
190250
190993
188964
188964
189568
189147
189364
189914
188497
187075
184726
184375
185399
185260
184478
184881
185244
185664
186350
186408
186265
186217
186894
186737
186502
187055
186538
186376
187402
186976
187471
187162
187419
186923
186057
187824
188827
189018
189769
190222
191337
191703
193407
195287
196369
196413
197286
198469
200730
201662
201521
203078
203962
204842
206336
207286
208794
210696
210930
211195
211772
213189
213784
213771
213264
212434
211376
211206
211610
211741
211977
211995
211390
211781
212603
212094
210795
212295
212989
213300
212448
211211
210670
210567
209978
208729
207258
206185
205218
205190
205305
205102
205184
205269
204884
205351
206280
207407
207776
208108
209090
208542
208871
209051
208609
208805
209446
210653
213332
214967
216583
218783
219520
220227
220597
222061
221928
220949
220016
218804
218496
217982
217091
218378
219427
221323
221119
222071
223516
224225
224050
225041
225955
226616
226545
225931
226255
226806
227440
227500
228355
230744
233396
235073
235918
237602
240962
243652
248294
253358
258148
261915
265483
267979
270185
271350
272809
274284
273957
273421
273974
274458
274356
275950
276714
277734
279172
281626
283869
285380
288064
289093
290299
292581
296544
299922
303483
306979
311403
317188
325022
333954
342767
353852
369413
385980
405122
425121
447196
468406
490320
512263
534078
557903
579444
600686
621559
641107
657498
673429
689714
704812
717126
729144
740921
751790
760131
767388
773125
774932
774757
771570
764414
752313
738283
719637
699659
679166
656385
633175
610093
587474
564228
541232
520811
501126
480635
460727
442369
424656
407421
390766
375188
360850
348111
335860
324171
314819
305650
298133
290554
285464
282289
278535
276479
275959
273930
273968
274228
274384
275394
275823
274917
274362
272249
271064
270278
267167
263988
261854
257910
254347
252467
250329
247834
244841
243426
241378
238734
238349
236325
234165
232567
231064
227559
223965
221537
219718
218547
216511
215608
214269
212885
211048
210377
212581
214604
214624
215763
217593
217541
216431
216691
216910
217175
217234
215425
214320
214080
212882
210505
210000
209179
209649
209800
209487
209485
210162
210188
212235
214925
216285
217067
217171
217568
218610
220618
221175
220780
220901
220851
220748
222134
223327
224651
225586
227446
229290
230425
232254
233629
234085
235806
236474
236848
235592
235086
233208
232442
231502
230972
229790
229612
228626
227689
227640
228109
228701
229946
230343
230499
232020
234977
237771
239044
240563
241729
243743
243934
244462
245453
247169
247417
248792
248715
248136
250383
251851
252862
254376
256078
258170
262741
266747
271956
276080
279906
284429
288761
293172
298250
303010
307393
312537
318105
324064
328589
335731
342755
349742
358945
366398
376211
384721
394396
403772
412639
421579
430538
439690
448032
456521
465441
474086
483717
493342
502566
509680
517175
523619
532657
542513
551594
561932
570954
580054
588870
598918
607408
614276
619774
624668
630847
636811
639809
643235
645668
647382
653312
660228
667852
677913
691909
710193
732999
760029
793091
829532
871627
919977
971617
1030920
1093026
1157446
1226362
1294156
1359901
1425743
1486279
1542014
1592669
1636845
1675035
1701722
1721648
1734303
1736209
1726406
1709834
1680480
1643766
1598884
1548954
1490854
1429000
1360294
1288600
1214278
1138252
1062518
989160
917196
848134
783121
722851
667935
616840
570792
528631
491746
458244
428566
403283
382169
363312
346496
332582
320992
309244
299301
292086
286860
281197
276580
272449
270020
266373
263948
261916
260769
258792
257933
256069
254761
255933
256415
257984
259540
261409
262879
265418
267130
268874
272636
274600
276264
277466
279796
279870
279172
281469
282428
283902
283719
282288
281830
281103
282403
281533
281874
281946
282281
283209
282625
283270
282481
282514
282884
282852
282872
283509
282957
284269
284295
283468
281173
280817
280329
278672
277647
278194
279084
279154
279642
280227
281206
281522
282373
283485
283844
284705
286209
288225
289369
288949
288951
288988
289400
289775
290130
289844
290312
291430
291911
292431
294364
295248
296492
297151
300081
303783
304362
306830
311631
314276
316363
318887
321345
325899
329629
331440
334628
338212
340844
343807
345617
347962
351423
354654
356716
361182
365842
371432
377140
384145
393135
403247
414617
429712
447532
468296
490826
516775
545470
581496
622003
667552
720197
779125
842638
914432
989599
1067701
1153109
1242858
1339402
1438889
1538569
1636141
1733200
1828404
1917348
2001450
2081654
2150822
2206861
2250079
2276401
2288051
2286680
2270437
2237253
2193220
2134861
2065369
1980351
1890552
1796575
1695228
1593261
1492306
1390015
1293825
1198686
1106123
1017210
935290
859924
789394
724034
663292
607866
560051
515876
477412
441912
411659
386366
365263
346826
329065
312938
299680
287753
274911
265783
258121
250979
244595
239915
235766
231023
228065
226002
223733
222175
220444
220132
220027
219771
219646
218598
218085
217652
217508
217856
218672
218312
218061
217436
217286
217353
217618
217568
217375
219998
220917
221633
222883
224281
225697
228083
230254
231783
234005
236444
239738
243689
247557
250537
253652
257243
262387
266500
269518
273304
276944
280345
282384
282829
284529
285583
286231
285408
285421
285738
285195
282655
280644
279657
278001
277978
277123
275205
273115
270441
268922
268616
266633
266190
264481
261836
258092
257524
257562
256723
256611
256090
253935
251870
250224
250574
250227
248095
246882
247947
247900
246931
246443
246880
245528
245638
245281
244774
244358
244069
246071
247075
249181
250691
252301
252019
253828
257382
261995
266060
270572
275503
281904
288471
295235
302930
310561
319461
328650
337556
347286
356708
366143
374383
381837
390059
396067
401336
407215
409566
411113
411716
410551
409747
407420
400686
393322
384157
375700
365579
354680
343643
333586
322096
310379
299558
291385
283411
275667
266601
259927
252825
245370
239237
233544
228115
222298
220072
218058
215441
212620
210938
209860
208005
207179
206809
206897
206568
205434
203266
203054
202982
203345
203383
203141
201721
201495
200443
199583
198191
196687
196547
196723
196796
196921
196074
195675
195415
196016
195786
195918
196935
197887
199556
199617
201079
203227
204599
206964
208675
209994
211319
211518
211930
212472
214836
217305
217829
218065
218438
218944
218821
220600
221557
222396
223023
223377
223302
224009
223929
224686
225727
225171
224732
225039
224112
223743
222764
223122
222002
221221
219904
219421
218662
217709
216024
214904
213811
212305
211018
210784
209218
208211
207400
206502
205319
203474
203809
203857
203600
203950
202870
203293
203586
202713
203153
204557
205701
206074
206192
206281
206483
207463
208150
209192
208743
208676
209204
209630
208228
208074
207919
207584
207113
206989
206552
205449
204871
203688
202226
202441
202563
201223
198729
197666
197715
197229
198207
198486
197620
197003
196439
196125
195755
196172
197110
197674
197015
196053
195673
196357
196372
197811
197077
196409
196255
196734
196897
196365
195414
194545
193846
193490
192762
191802
191755
191323
190676
190886
190632
190489
189944
188526
188625
189915
190069
191611
191864
192033
192102
192519
191822
193111
194389
194754
194471
194857
194655
195600
195549
194546
195198
194783
196068
196505
196523
195522
195129
195560
196288
194871
196367
194953
193518
193308
193119
193952
195425
195893
195546
194805
192599
193429
194473
194718
195847
196306
197441
197340
197642
198632
199649
200106
200739
200428
199573
199891
198677
198442
198492
198619
197386
198058
198169
199316
198542
197093
196924
197551
197904
198844
197336
197539
196713
196120
195688
194752
195017
195300
194784
195282
196354
195863
195765
195981
195854
195462
196806
197028
197099
197403
195806
195980
196107
195508
195904
195867
195902
195722
196020
194262
194624
193851
191626
191343
189239
188604
188837
188608
188764
189758
188446
188905
188246
187572
187547
186737
187209
187723
188410
188736
188468
188972
188314
189554
190512
190688
190612
190530
190283
191578
192741
192762
192982
192616
192388
192885
193637
193383
192847
193893
194442
192339
190805
190932
190402
190525
191780
191545
192714
191478
191490
192287
191358
190613
189786
189231
190250
189707
189728
190152
190996
191372
191938
191730
190986
190545
191635
191582
191435
193210
193368
193151
190939
190484
190329
190826
191225
191423
190207
190213
189436
189974
190156
189207
189403
188682
188462
188722
188925
189045
190231
189759
189108
189415
190515
190001
188879
188409
186494
185900
186427
187239
188218
189201
189224
188584
188643
187984
187891
189420
190018
190181
192175
192325
192049
192625
192790
192667
192244
192707
192398
192538
191407
191195
190813
190819
191207
190394
190862
190491
189914
190752
191480
191408
189543
189652
191056
189961
189339
189602
188131
188264
188186
188316
188961
189611
189707
189092
187317
188153
188512
188109
188251
189144
189867
190424
189685
189922
189374
190261
190084
190695
191647
191676
191175
192124
193704
194257
193663
192820
192209
191945
190949
189729
190427
192066
192550
191619
191933
192567
191616
192348
191756
191342
191959
191219
188995
188040
188396
189175
189230
189673
189609
188872
189805
189402
189598
190216
190835
190789
190102
190374
190286
190272
190377
190063
190763
191170
191050
191056
191568
191273
191048
189934
190710
190452
191171
192365
192171
192589
192327
191546
190394
190769
190571
191404
190519
190641
191560
190970
190250
190293
190227
191071
190034
189471
190221
189386
190587
191024
189634
189615
190139
189920
189176
188713
188654
189095
189822
188977
188477
188154
188700
188457
188032
188168
188788
189077
188971
188981
189817
189471
189649
189575
189550
189913
190795
189733
189847
190915
190961
191673
191442
191920
193129
193766
193911
193282
192444
192023
191968
191389
192190
192326
191831
191596
191843
191454
191889
191824
191509
190663
190088
190060
188384
189251
189764
189998
191061
191101
190761
191582
191143
190596
190531
190763
191422
191110
191143
191344
191276
191438
191243
190796
190863
191326
190800
190187
190885
191111
190755
191767
190384
189445
188757
187814
187668
188043
189381
188849
188135
189182
188758
187811
188816
190035
190061
190271
190563
191912
192614
192015
192401
192365
193316
193685
193853
193365
191195
191424
191691
191331
191402
191004
191332
191926
192058
192295
191889
191506
190617
189937
189184
190678
191739
192255
192959
192246
190110
190929
191244
192096
191620
191107
190803
189576
190514
190435
189837
189851
190301
190748
191564
192070
190693
191393
191261
191721
191610
191677
190824
190133
190428
190515
190149
190330
190390
189815
189578
189514
189434
188951
188958
189630
190669
190264
190856
189668
190198
191258
191948
191601
190818
191314
191571
191163
191622
192283
192491
193345
192696
191386
192686
192515
192205
192491
193732
193796
192615
191490
191203
191643
191206
190356
190151
190229
190156
189350
189703
189962
190389
190133
190163
191441
191460
190315
190455
189482
189534
189753
189247
188862
188664
188902
189424
189318
190284
191111
190934
190506
190783
190410
189032
190007
191041
189128
188896
188727
189081
188716
188438
189290
189564
189512
189301
190344
190067
189856
190283
190482
190621
191004
192317
191814
191826
193018
192375
193290
193137
193651
194384
194840
195518
194604
194548
194707
193464
193853
193825
194227
194236
193720
194653
196189
195205
194502
195107
193440
193332
194517
193345
191482
192259
192610
193338
193950
192810
192283
191559
191560
192634
192110
190714
190499
191188
192669
193421
192720
191100
191191
192501
192510
193196
193745
193014
192081
192150
192207
192428
192955
193838
193275
192632
191850
191634
191828
191792
192098
192442
191231
190623
190809
190740
191133
192627
193173
192375
192060
192016
191828
192554
192698
192659
192253
193240
192953
193451
193909
193519
192978
192225
193385
194461
194445
194679
195900
195463
195025
194565
194600
195433
195206
193486
193686
194592
194617
196414
197333
197272
197925
197625
197906
197003
197368
197852
197073
196627
197590
197799
197908
198365
197591
198184
197150
197041
197092
197555
197879
198007
197805
197285
197804
197444
196032
194573
195978
196330
196281
196725
195090
195839
195172
193052
192993
193132
192950
194451
195480
194271
193617
192635
193059
193750
193873
193341
193308
192937
193276
193027
192433
192690
192716
192956
194018
194474
194358
194527
194742
194072
193748
194494
194675
194254
194369
194738
195230
195120
195800
196267
197029
196126
195217
195037
195489
196202
194352
194158
194119
193784
194092
194887
195553
195175
195218
195860
195628
195232
195463
195261
195007
194215
195079
194730
194536
194409
193826
193655
194394
195463
195230
194060
193412
193886
194446
195346
195633
195069
194991
195085
195054
194336
194277
195446
195327
195486
196102
197536
197143
197125
196349
196664
198013
198341
197491
197148
198289
197480
197892
197893
199129
199622
199033
199503
199357
199666
198403
198935
200084
199658
199534
199143
198799
198313
198285
200012
199554
198910
198420
198210
197972
199161
199416
199676
198049
198121
197886
197936
198512
199178
198635
198216
198145
198076
197338
195483
195655
197121
199007
199260
199255
198640
199299
199420
199842
199123
198606
198961
198848
197739
197745
197764
197918
198623
198622
198839
199142
199033
198442
199883
199833
200361
200690
200133
198874
197196
197335
197612
198128
198431
199464
198449
197450
197372
198254
198917
199101
199488
200037
199756
200539
200576
200049
199972
199632
200043
200944
200380
199653
199831
200745
200420
199439
199381
200140
200647
201081
200878
201466
200739
201045
201409
200246
199317
198898
198975
198328
197927
198328
199053
199773
201584
201817
200910
199007
199622
199031
199667
198862
199482
199177
199711
199502
199548
198944
198451
198012
197752
198742
199756
199106
199309
199174
199738
198666
198026
197762
197863
198130
198718
199153
198526
198956
199159
198307
198079
197804
198661
198281
196880
197645
198468
198927
197266
196426
197194
196019
197041
197770
197368
198058
198014
198732
198900
198522
198558
200057
200688
200022
200136
198959
198675
198438
198572
199112
198850
198182
197785
197525
197329
197968
197452
197725
197972
198085
199612
198998
198306
199110
199062
199404
199335
199157
198853
197493
197428
196732
197444
198268
197875
197246
197265
198327
197670
197950
198405
198072
199643
199919
199674
199359
198138
198236
198091
198200
198019
198375
197613
196626
197320
198938
198651
197576
197357
198755
198515
198790
198528
197772
198848
199717
199542
198888
197618
198666
198670
199177
199220
199177
197996
197516
197067
196866
196327
197142
197793
197440
197404
197754
197250
197508
198399
197836
197771
198075
198224
198372
198311
198023
197817
197040
197354
198520
198979
198187
197581
197133
197750
198702
198222
198635
197707
197972
197181
198011
198248
198426
198009
197200
196482
197257
197217
197421
198158
198821
199594
200469
200347
200991
204008
205022
206564
208179
209358
210165
212595
213197
215711
218192
221492
225086
227937
231549
235121
238624
242489
246224
249915
255114
260547
265641
270228
275469
280582
286603
292409
298806
305874
312334
321596
329049
338369
347081
356390
367508
379466
391514
403074
415454
426717
438787
450149
461668
472825
484547
493882
501360
508612
514753
522130
528794
533989
536718
537434
539669
541376
544809
546496
548189
551056
554059
558551
561759
565602
568891
571711
576898
582515
588442
596064
600237
604748
609480
614176
619768
625190
628811
631703
635144
638185
641250
641553
640462
641680
641181
638532
634205
629321
624898
615402
605993
596854
587930
576912
567217
556541
548214
539664
530691
520916
511957
504644
496981
490387
481511
475967
469577
465055
458524
454593
449461
444107
439087
435941
431643
425603
422892
420056
416966
413734
409820
405487
400678
396578
393806
390886
387475
382365
378478
373936
369374
365504
362790
359388
354718
351184
344762
340836
336065
331887
327100
322010
317271
313699
309257
305007
300084
295359
291379
288496
284697
279813
276369
270982
267902
264284
260491
257559
254211
250072
248024
243278
238485
234523
231247
227814
224489
220517
215999
212342
209916
206302
201482
198477
194137
191783
187757
184541
179991
176654
173215
168236
165073
160962
158191
155076
151290
146529
142864
138292
133195
130822
128537
124721
120686
117233
115005
112835
110122
106324
102754
 99082
 95791
 92785
 89457
 86927
 84166
 80951
 78824
 76885
 74428
 70489
 68008
 66143
 64838
 61414
 58374
 56201
 54303
 52416
 50721
 48543
 46895
 45407
 43766
 41775
 40228
 38239
 37042
 34677
 32820
 31866
 30392
 29005
 28704
 27283
 26466
 25455
 23348
 21568
 20096
 19406
 19311
 18445
 16781
 16094
 16053
 15979
 14980
 13830
 14077
 13572
 12854
 12300
 12328
 11468
 10849
  9613
  8888
  7922
  7058
  7119
  8334
  8192
  7838
  7240
  7515
  7621
  7734
  7650
  7393
  7435
  6464
  6102
  6256
  5949
  5800
  5709
  5325
  5647
  6432
  6451
  6665
  5950
  5863
  6804
  6344
  6698
  6533
  6294
  6240
  6718
  7185
  7754
  7648
  7891
  8100
  8063
  7745
  7528
  6508
  6790
  6336
  7196
  7386
  6997
  7775
  8701
  8480
  8183
  8096
  8771
  9145
 10360
 10627
  9168
  9638
  9908
 10901
 11282
 12011
 12460
 12251
 11859
 12408
 13072
 12629
 12680
 12086
 11870
 12533
 12608
 13012
 12624
 14166
 14256
 13999
 14745
 15526
 16357
 16446
 16618
 16948
 15942
 14922
 15088
 15852
 16537
 16995
 17504
 17538
 18096
 17563
 17903
 18544
 18045
 18172
 19609
 19821
 19631
 19555
 20688
 20450
 20801
 22160
 22996
 22073
 21315
 20383
 20674
 21040
 22220
 22935
 23451
 22965
 23049
 23765
 23509
 23467
 22294
 22498
 23444
 23629
 24765
 25012
 25367
 25712
 24542
 23957
 24664
 24578
 24794
 26735
 26814
 27102
 27359
 27452
 27392
 27932
 28212
 28117
 27740
 28346
 29330
 29631
 29753
 30459
 30927
 30228
 30602
 30128
 30162
 30383
 30456
 30983
 31902
 31919
 32000
 32062
 32521
 32351
 33171
 32830
 32959
 33133
 32448
 32726
 33241
 33849
 34428
 34461
 34245
 33882
 33075
 32912
 34382
 34765
 34879
 35442
 35935
 35901
 35360
 35653
 35905
 35939
 36532
 36306
 35889
 36718
 36995
 37585
 36945
 36967
 37244
 37879
 39182
 39041
 38870
 38647
 38381
 38583
 37412
 38210
 38014
 38560
 40103
 40380
 40179
 39338
 40286
 40436
 40739
 40617
 41668
 42707
 43143
 42967
 42048
 41629
 40784
 40895
 40688
 41098
 40832
 41339
 49135
 80195
155412
297772
524784
824391
1156749
1475287
1746412
1962929
2123705
2228953
2282921
2289570
2261233
2201910
2120599
2029750
1929953
1832516
1740458
1657140
1586494
1525436
1475761
1438521
1407985
1385167
1363448
1342920
1322389
1301116
1276927
1254387
1226195
1197005
1169416
1146261
1121662
1098616
1080121
1058379
1038006
1020784
1004719
990690
979169
969622
960585
951111
941757
936745
932487
925858
921076
917115
911465
908296
904769
898402
890157
882446
872493
863464
854662
843627
832888
822790
810583
798657
785556
767795
749201
727214
706913
686178
661815
636463
609451
583049
553964
521661
485540
446649
405852
366274
331607
304043
282554
266748
254303
243047
231544
222283
214611
207564
201997
196052
190220
185737
180525
175005
170623
166765
162599
159648
156697
152850
149625
147255
143900
142616
140385
137842
134434
132214
130140
128727
126232
124080
122070
121421
120291
118991
117550
115277
114237
112350
110321
108336
106829
106423
105125
104735
103241
101456
100227
100243
 98729
 97920
 97453
 95119
 94505
 94848
 94664
 93270
 91807
 91701
 92465
 92131
 91982
 90991
 89704
 88948
 88890
 87900
 87320
 86435
 87977
 88756
 87412
 86086
 84963
 84404
 83555
 83847
 84320
 84362
 82610
 82227
 82213
 82009
 81257
 80446
 80456
 80499
 80615
 80599
 79574
 79569
 79308
 78543
 78430
 78385
 77469
 76705
 76607
 76461
 77221
 75681
 75178
 75555
 74623
 74069
 73491
 73158
 73335
 72681
 71886
 71931
 73330
 73478
 73285
 72134
 72600
 72461
 72751
 72802
 72811
 73025
 71950
 72146
 72396
 73596
 72548
 72228
 72204
 72748
 72247
 71526
 71861
 71589
 71398
 71959
 71321
 71154
 72437
 73114
 72454
 72701
 73798
 73957
 73422
 72774
 71834
 71435
 71276
 71983
 73087
 72710
 71061
 69995
 70440
 70475
 70881
 72136
 71477
 69657
 69561
 68280
 68354
 68504
 67448
 67752
 66272
 66211
 66358
 65895
 65681
 65397
 65894
 65588
 66227
 65347
 65168
 63838
 62777
 62235
 61489
 61778
 61846
 61483
 60836
 60849
 60939
 59983
 59750
 59548
 59947
 60120
 60542
 59820
 59016
 57517
 56076
 56253
 57186
 56305
 56861
 56515
 57206
 56801
 56301
 55390
 55015
 54592
 55447
 55375
 56053
 54970
 54242
 54235
 54509
 54591
 54822
 54806
 54609
 54859
 54208
 53647
 53436
 52842
 53111
 53000
 53158
 52135
 51999
 52039
 51711
 51089
 50404
 51099
 50863
 51130
 52006
 51760
 51424
 51506
 50158
 49913
 50016
 49580
 49404
 49176
 48261
 48386
 49132
 49487
 49216
 49768
 49399
 49522
 49202
 48885
 48373
 48528
 49191
 49017
 48706
 48748
 48004
 47570
 47684
 47344
 46124
 46004
 46295
 46572
 46309
 46559
 46876
 46478
 46916
 47066
 46860
 46272
 46875
 46613
 45792
 44698
 44867
 45474
 45548
 45667
 45322
 44367
 43459
 43534
 43120
 43151
 44121
 43923
 43503
 43205
 43872
 43736
 42958
 43384
 43838
 43512
 43280
 42630
 41936
 42124
 42904
 43405
 43896
 43109
 41988
 42816
 43462
 43348
 43569
 43277
 42894
 42015
 42043
 41864
 41778
 42363
 42917
 42763
 42642
 43287
 42944
 42611
 42742
 42409
 42204
 41772
 41401
 41792
 41447
 41994
 42183
 41845
 41319
 41859
 41769
 41726
 41326
 41253
 40985
 40874
 40034
 40736
 42069
 42245
 42276
 41672
 41682
 41809
 42113
 41643
 41147
 41379
 41648
 41733
 41651
 41973
 41731
 40605
 40812
 41277
 41115
 40751
 41177
 41290
 40781
 40875
 40848
 41430
 42136
 41252
 40810
 40984
 41241
 41383
 41088
 40475
 40691
 41209
 41659
 41609
 41494
 42084
 41413
 40689
 41249
 41470
 41131
 40831
 41613
 41534
 41574
 40620
 40289
 41038
 41448
 41528
 41078
 40503
 40134
 40622
 41319
 40335
 40120
 41017
 41388
 41725
 42330
 42524
 42460
 40961
 40180
 41030
 40335
 40546
 41373
 41676
 40918
 40818
 40859
 41712
 41676
 41100
 40988
 41436
 41615
 41323
 41447
 41831
 42207
 42401
 42341
 43448
 42926
 41619
 41051
 41236
 41700
 41739
 41959
 41256
 42528
 41884
 41429
 41997
 41841
 42099
 42036
 42016
 41913
 41900
 41491
 41533
 41798
 41854
 41779
 42411
 42881
 42436
 42003
 40814
 39676
 41174
 41606
 41533
 42291
 41636
 41380
 40266
 40465
 40596
 41925
 42101
 41568
 41060
 40991
 40800
 41482
 41605
 42502
 42456
 41703
 41516
 42150
 41287
 41412
 42412
 41833
 41906
 41280
 40771
 40819
 40450
 40654
 40892
 41895
 42098
 41849
 42415
 41840
 41740
 42203
 41771
 40587
 41416
 42108
 41475
 40090
 40240
 39522
 39999
 40198
 41168
 41158
 41714
 41287
 41081
 41675
 41577
 41573
 41193
 41533
 42254
 41379
 41242
 41510
 41701
 41156
 42064
 42160
 42609
 41916
 41986
 42821
 42140
 42548
 41493
 42584
 43064
 43786
 43152
 41962
 42105
 41657
 41515
 41002
 41569
 41589
 42771
 42830
 42631
 42039
 41982
 41686

[Instrument Method Data Header]

"hplc", "", "2021-04-16-13:54:48", "hplc", "", "2021-04-16-13:54:48", "", 0, 0, "GlycoSePN_40 min (Plus_HR1)"
"Separation of glycans at 50 C"
16844544, 1


[NAI Box Information]

0, 40, 40
2.272, 44, 1000
41, 0, 100, 0


[Instrument Configuration Information]

"FL", "PEN90x", ""
0, 0, 0
0, 0, 0, 0
16.777215, 1
16.777215, 0
"", "", "", ""
"", "", ""
"", "", ""
"", "", ""
"B", "C", "D", ""


[Real Time Plot Information]

[0]
0, 1, "", "Y", 1000


[Link Parameters]

5


[Link Parameter Offsets]

29
28
10
11
12


[Link Parameter Info]


"RATE", 29, 5, 1, 1
1, 0, 3, 0.1, 100, 0
44.01408, "", 1

"RANGE", 28, 2, 1, 1
1, 0, 1, 0, 10, 0
1, "1.0", 1

"EVENT", 10, 3, 25, 1
1, 0, 0, 0, 100000, 0
0, "END", 0

"EVTME", 11, 2, 25, 1
1, 0, 2, 0, 100000, 0
0, "", 1

"EVVAL", 12, 2, 25, 1
1, 0, 0, 0, 100000, 0
0, "0", 1


[PEAK TABLE FILE]


[File Complete Flag]

3


[Number of Peaks]

0


[SPECTRAL DATA FILE]


[File Complete Flag]

3


[Count/AU Ratio]

0


[Count Offset]

0


[Number of Spectra]

0


[Spectral Data Sets]


[Audit Log Information for C:\PenExe\TcWS\Ver6.3.1\Examples\Probka7 (#269)+enzymy.raw]

Number of Audit Logs : [0]
