# Supplementary material for: Interplay between de novo and salvage pathways of GDP-fucose synthesis
Source: PLoS One. 2024 Oct 24;19(10):e0309450. doi: 10.1371/journal.pone.0309450 (PMC11501016; doi:10.1371/journal.pone.0309450)
Supplement: S1 File — (ZIP) [file pone.0309450.s004.zip › Chromatograms/Fucosylation/FCSKKO_45_1_FUC.RAX]

Checksum Passed

Filename : <C:\PenExe\TcWS\Ver6.3.1\Examples\Probka8 (##270)+enzymy.raw>

[Modified Rawfile File Header]

0, 1, 48, 10019, 
0, 0, 0, 386514952, 12051008

[Modified Rawfile Data Header]

"hplc", "", "2022-04-09-15:48:13", "tcprocess", "", "2022-04-09-16:28:12", "", 0, 0, ""


[File Complete Flag]

3


[Run Log Information]


[Raw File A/D Header]

0, "20220409154803-0800", 0, "hplc"
"C:\PenExe\TcWS\Ver6.3.1\Examples\Probka8 (##270)+enzymy.seq", 0
"NONE", 0, 0
40.0088, 7084510, 7466, "7339280009"
1, 0, 5454


[Sequence Cycle Information]

"A", 0, 0, 0, "", "", ""
"C:\PenExe\TcWS\Ver6.3.1\Examples\Probka8 (##270)+enzymy.raw", "C:\PenExe\TcWS\Ver6.3.1\Examples\Probka8 (##270)+enzymy", "Probka8 (##270)+enzymy", "", "C:\PenExe\TcWS\Ver6.3.1\Examples\GlycoSeP N Plus (FL_40 min)", "C:\PenExe\TcWS\Ver6.3.1\Examples\GlycoSeP N Plus (FL_40 min)", "C:\PenExe\TcWS\Ver6.3.1\Examples\GlycoSeP N Plus (FL_40 min)", "C:\PenExe\TcWS\Ver6.3.1\Examples\GlycoSeP N Plus (FL_40 min)"
"Default", "Default"
1, 1, 1, 1, 1, 1, 0
100, 2, "", 1, "", "", 9
"", "", "", 0
"", "", "", "", ""
"", "", "", "", ""
""


[Raw Data Points]

 48188
 48389
 48390
 48387
 48387
 48386
 48125
 47901
 47926
 47604
 47953
 47806
 47175
 47986
 48052
 47702
 48034
 48724
 49206
 48957
 49130
 48513
 47990
 47800
 48133
 48591
 48726
 48697
 48531
 48320
 48719
 49652
 49487
 49243
 49363
 49306
 49000
 49692
 49405
 48676
 48710
 48518
 48927
 49333
 49963
 49485
 49309
 48939
 48796
 49248
 48561
 49337
 49370
 49797
 50288
 50151
 50039
 49802
 50665
 50382
 50259
 50458
 49565
 49328
 49309
 49585
 49614
 49543
 48520
 48719
 49028
 49193
 50089
 49770
 49330
 50204
 50492
 49575
 49397
 49159
 49138
 49278
 49335
 49213
 49761
 50572
 51442
 51863
 51100
 50886
 50290
 50240
 50416
 49971
 49514
 49774
 50063
 49743
 50559
 50637
 50133
 49823
 49639
 49304
 49130
 49502
 49273
 49731
 49268
 49033
 49625
 49555
 49892
 49249
 49700
 49151
 49581
 50088
 50361
 50030
 49982
 50135
 49690
 49821
 50403
 50193
 49227
 49657
 49964
 49874
 50664
 50874
 51201
 51514
 51391
 51462
 50970
 50304
 50187
 50052
 50023
 50133
 49980
 50277
 49571
 49900
 49727
 49825
 51056
 52804
 54347
 54709
 55843
 57178
 59235
 61792
 64653
 67440
 71155
 74574
 77656
 80226
 82614
 84630
 85410
 85008
 84491
 83422
 83654
 82621
 83703
 87142
 89770
 92684
 95241
 96634
 98766
 99157
 99896
 99996
 99930
100392
 99572
 98835
101498
106126
112307
121209
129595
136655
142189
145335
146932
145231
144637
143937
141391
140867
138754
138185
140061
144173
152853
167212
186968
217682
260554
320926
410513
564536
856660
1370819
2157692
3172936
4302047
5380499
6259334
6837464
7084510
7021869
6713031
6235594
5664859
5060722
4475116
3931608
3447718
3033687
2687631
2396853
2146970
1914769
1694479
1487059
1297136
1124650
976341
851117
747932
664580
598589
549496
514594
491732
474777
460142
445913
431678
419698
408962
396015
382512
366450
349059
331857
315474
300119
284506
270010
257986
247797
240587
233140
227006
222552
220945
220561
219551
217334
215248
213794
213377
212123
210495
205762
203120
200651
198344
196128
193767
190810
189063
187415
186418
184831
184085
185171
185222
184496
184892
186437
189061
193169
198181
205357
212804
222136
231650
239906
248304
253052
253952
251284
246652
240262
234236
227695
221362
215225
211703
210061
211796
220139
235191
258794
288533
322003
354239
382987
403486
414157
413908
406094
392164
372625
352590
330673
309720
292498
276732
265311
258932
256279
255724
258216
262127
267129
270819
274394
277857
279781
282139
282058
282306
282315
282981
286263
291874
301397
314985
331044
349526
374959
407613
448859
506533
595324
729249
930811
1226429
1633459
2152336
2750534
3386945
3987758
4484081
4831097
5001061
4988985
4822305
4534865
4168120
3764971
3352049
2958950
2587604
2247492
1944985
1678314
1443456
1243289
1069070
921824
799342
697708
615938
550524
500673
462954
435387
415445
401148
391247
382033
371942
362967
352021
339244
325821
310747
297155
282701
268894
256275
245197
234928
223807
215633
208001
202101
195938
190632
185504
181263
177447
173225
169717
166960
163886
161625
158612
156303
153784
152351
151243
150608
150582
149945
151353
151864
153840
154363
154914
154484
155413
154408
154840
155388
155204
155334
157487
159413
162569
165925
168843
171628
173496
174540
174889
174768
172137
170923
167479
163951
161015
158415
156422
153472
150621
149448
147275
145742
143626
142094
141066
140174
139629
138441
137033
135854
133956
131928
130536
127445
126601
126705
126246
125349
125083
124754
125709
125433
125086
124772
126044
126406
127368
127888
130679
133122
135938
139883
145240
154149
163183
175284
189170
205212
221979
237695
252128
265545
275284
279547
281506
279399
273428
264355
253305
242082
232050
222442
211579
203416
198732
196397
194920
196372
201181
206945
213773
221964
232591
243181
252929
263624
274400
284345
294870
304184
312539
320176
327737
332552
338346
345258
351826
360567
373375
393779
424671
471308
536349
624604
738769
874067
1029750
1197382
1366054
1523683
1655002
1751186
1804472
1812357
1777311
1703991
1604270
1487480
1357734
1225004
1097828
977725
866865
768155
683019
606937
540177
482728
434192
390393
353163
322296
294699
272070
253311
236147
220419
207975
199415
190188
184095
178983
174641
170576
166628
164341
160687
158012
156488
154948
153485
151456
149408
148398
146513
145403
144253
141353
139565
139054
140119
143599
148326
152738
159270
166946
176299
184891
194012
204278
213804
223836
231070
235292
238674
238243
236753
233402
229718
223707
217441
210511
203918
196979
189554
182956
175926
169952
164382
160065
155119
151162
147600
144853
142491
141252
140204
138953
139382
139080
138337
139408
140561
141799
144012
145385
148335
151814
157436
163816
172210
181938
193853
206959
220389
235568
250281
263308
274360
284919
292481
296346
296784
295927
292249
287321
283372
281744
282331
286928
294878
307586
325110
346622
369690
394335
417057
438709
456132
467410
470155
467054
457309
441912
420795
396026
371903
343375
315289
289396
264998
243660
224223
205641
190800
176842
165298
156298
149348
144791
138773
133745
129803
126015
122976
121141
119397
118018
116895
115362
115387
116327
116174
115779
114927
114772
113892
114227
114214
114364
114446
114403
113248
112630
112671
111949
112416
112850
112520
111920
112356
113677
114955
115618
116347
116856
117953
117328
116603
115643
114833
114936
114291
113360
112155
111441
111011
110054
108212
107374
107358
106570
105654
104977
104860
104935
104256
103265
103812
103914
104027
102946
102694
103087
103508
104056
103227
101987
102205
102583
102933
102519
102933
102905
103090
102836
103655
103561
103477
103841
104144
103516
105927
105657
106108
107199
105607
104891
105060
104503
105142
105099
104761
103702
103947
104914
105602
105521
105002
105182
105207
105993
107027
106067
106120
107050
108023
108289
108046
108183
108729
109505
109238
109920
110447
110939
110788
111492
112705
111122
111271
112039
111627
111559
110656
111390
110995
111950
112286
113773
114239
115174
113804
114566
115048
115740
116047
116840
118633
118558
118849
120820
122207
124171
127434
131149
134632
140909
147515
155564
163207
170817
178611
187052
196244
204351
212588
218252
220491
221502
222812
222669
220362
217161
210773
204673
198630
191792
184789
177734
171313
164861
158595
154489
151446
148280
147673
147090
146686
146740
147112
149719
153658
157877
161770
168689
176449
184142
193152
203478
215163
226906
240201
253372
265844
279186
292550
305991
316166
323276
328362
332467
334416
331695
326525
319709
312301
301210
289838
277366
265626
254624
245835
238439
232883
229395
226843
225081
223884
222779
225755
229108
229719
229541
231657
230217
228704
226168
221370
216868
213664
207408
201704
195530
190517
187071
183196
178237
173740
171257
169488
167634
165594
163836
160087
158634
156481
153598
151327
148730
145160
140799
137673
134211
130644
128471
126406
124773
123053
121471
120239
119254
117812
117293
116271
115234
115493
116158
116727
116201
116664
115485
114794
114119
114628
114370
115174
116811
117156
116727
116422
117286
116095
116884
117675
117110
116328
115607
115998
115776
115162
116047
117291
118298
117726
117639
116756
115665
115622
116034
115783
115320
114173
113981
113093
113389
113974
114916
114607
114140
113080
113105
112339
111992
111424
111291
111918
112122
112077
111960
112358
112823
113007
113635
114097
114145
114657
115858
115502
114649
114879
115976
117244
119195
120003
120100
120710
121762
122049
122300
123385
124299
125877
126210
127483
128680
129545
130562
130729
132732
133581
134650
135986
139678
143149
145793
148963
153057
157639
164544
171952
182241
194326
207827
223959
242269
263999
287542
312761
340777
369588
400027
428908
457728
483884
506366
525527
540911
550219
552993
550106
542186
528569
510693
488603
464320
436657
408964
381637
353403
326352
299986
276695
255741
238730
223468
207971
195599
184991
176072
169471
163752
158464
154074
149508
146794
143331
141838
139441
137998
137053
135411
134326
133272
130472
128915
128422
127580
126502
125659
125966
124947
124474
124401
124046
124376
123862
123737
123838
123106
123902
123279
122947
123086
124236
124477
124722
124864
125529
126211
126772
127935
129512
131542
134007
135621
136665
136730
137427
137907
139239
140632
142844
142559
142998
143936
142941
142479
141916
141296
140442
140567
140179
139978
139955
140279
140955
140794
140266
139584
140247
139698
140030
140722
141322
142097
143107
144582
146013
146362
148335
149770
151115
152339
154068
156460
158201
160167
162388
164907
167472
170191
172924
175837
178021
180387
183637
185125
186929
189855
193042
196807
199606
201145
204418
207293
209923
214315
218601
223532
230519
238823
247851
259190
272767
288926
309522
335557
366306
402474
443672
492447
549543
614178
685356
761820
841852
924523
1007548
1087516
1163859
1234499
1297102
1350815
1387653
1412101
1418043
1410729
1390154
1352208
1301890
1243414
1177162
1103972
1026596
946287
866346
788556
714476
644560
578454
520118
467647
420821
379806
342710
310481
283224
258733
239014
222060
208940
196507
187041
178909
171133
164651
160925
158724
155469
152074
149177
148703
146512
144211
143659
144137
143294
142127
142135
140185
138180
139094
138727
138926
138889
138019
137944
137941
137729
137210
137440
137476
138739
138161
137977
138201
137498
137439
138139
139659
140073
139869
141479
142258
142672
143651
144985
145564
146557
147179
147911
150173
152218
153893
154583
155422
156945
159129
162414
163644
165221
168257
171400
173030
175529
179372
180526
181532
184198
187529
191365
194676
197245
200022
204212
208184
212465
218308
222122
227388
233035
238107
244317
249795
254581
259652
266645
272913
277967
285679
294122
302273
308946
316908
324269
331041
339416
347603
357230
365839
375688
385492
396985
409223
422872
438418
455863
477318
499421
527721
563574
606163
657241
719121
795324
885225
991328
1116388
1266103
1436021
1625337
1834096
2064805
2312826
2569641
2835505
3105512
3373066
3627930
3863671
4072863
4247820
4384572
4481419
4537192
4539012
4489672
4398249
4264786
4094684
3891571
3663883
3417921
3160569
2900746
2642064
2390100
2151206
1924051
1716177
1520482
1343178
1183409
1041527
917629
808678
714823
632593
561947
502122
451733
407617
370290
338496
311790
288967
269704
252331
240268
227629
216962
208265
201397
195834
189408
183319
178865
174628
172649
169395
165639
162726
161016
158854
157702
157510
155928
155128
155112
154336
153267
152973
152268
151391
151169
150482
149901
149657
150098
150233
150204
150120
149218
149039
149776
149403
149351
149442
150934
151350
150882
151072
150588
150945
150182
150726
151984
152952
152032
150979
151269
152554
152774
153051
152888
154283
155814
156571
156942
159323
161009
164537
168602
173176
176470
181159
186602
192400
199364
207721
215275
224945
234192
242780
252141
259917
266719
274875
281936
287136
290595
294683
295645
294336
291650
288546
284619
279751
274577
268206
259268
252165
243502
236012
229042
222281
214826
208529
202322
197084
192577
188511
183984
180524
177394
173479
170699
168316
166000
164086
161930
160503
158568
156409
154427
152158
151063
150688
150416
150569
149263
148436
147799
149563
150606
149807
149839
149864
150504
150886
150621
150858
150941
150760
150311
151536
150823
150507
149841
149722
149480
147691
147678
147497
147398
146356
146128
145120
144121
143260
142709
142687
143049
142777
142823
142243
142505
143070
143480
143362
143116
144014
144219
144481
144851
144090
143792
144269
143972
145342
145636
145316
146045
146934
145876
146826
148388
148237
148430
148513
147056
147619
149184
148632
147538
147590
149026
149340
150070
151235
151846
152334
151807
152421
153397
154086
155205
156498
156554
157853
159510
160530
161544
163295
164736
167201
168725
169675
172669
174230
176031
178281
179705
180341
182096
184683
187972
189765
192774
196497
198921
202573
207077
212060
217011
222920
228832
235437
243456
251591
259817
267878
275603
282135
288577
295047
300237
305059
307852
308847
310206
309867
308635
305097
301083
296675
291805
287706
281586
277544
274061
269590
263321
259387
255831
252662
250967
249330
248663
246436
245878
245472
243597
241430
239824
236790
232875
229818
227630
224554
221714
217995
214058
210407
207271
204626
201358
199146
196565
194371
194108
192914
192214
191491
191830
189613
187822
186925
186012
186245
186160
186250
185541
183764
183203
182544
182380
182065
181286
180378
178421
176881
176566
176140
175649
173783
173624
171494
170984
170494
169712
168371
166864
167160
167081
166111
164676
164603
163119
162596
162039
162066
163092
163909
162305
162629
163049
165147
166859
166898
167714
169551
170707
171442
173068
176783
179474
179479
179848
180388
181165
182883
186001
187382
189724
191783
192417
193870
194971
197053
198341
199453
201193
203973
206295
208669
210364
212504
215030
218507
221426
223484
227173
230794
233841
234747
236272
238412
240036
242287
242450
242353
242265
239308
238276
236499
235447
234698
235467
233727
233270
233068
231071
230119
230507
230388
232028
234981
239196
242894
248179
255516
264827
275803
287724
301169
318147
337189
358772
383012
408887
435816
465573
496428
525007
554038
581438
606835
632679
655990
673393
689578
700170
706921
708442
707562
703637
691704
677712
661805
643674
621208
596169
570936
544432
516376
489555
461680
435054
410634
387103
364395
344135
325255
307083
291370
276808
264353
252138
240685
231232
223333
216543
210251
205441
202322
198739
195551
192903
190496
187515
186060
184599
184150
182925
182802
181903
181834
180753
180339
179051
178860
178762
180899
180279
179612
179127
179361
180988
180294
179842
180248
180577
180398
181596
182286
183909
184214
184142
183971
183978
185110
183659
182101
183533
183942
183874
184102
183868
182865
183141
183438
183928
183328
182261
182245
182207
181125
180511
179679
179361
178447
178063
177525
174664
173587
173885
173591
173268
172682
172182
171007
169805
168716
168276
167306
167347
167426
166990
167790
166840
168166
168504
167837
167038
168003
167364
168187
168115
168398
168222
168435
169296
169551
168402
168990
169554
171019
171762
172403
173843
175573
178820
180357
182371
184195
186853
190101
193616
196401
201267
205469
209300
212641
216617
221444
225744
230550
234506
238760
242406
245980
248538
250964
252207
254718
253920
253489
253598
252591
252425
249672
247329
242454
238061
234561
230743
228127
224254
220872
216442
213493
210141
205884
202137
200117
198201
196363
193633
192366
191041
190485
189653
187398
186090
185272
185551
184488
182680
181214
182552
182919
183517
183492
182813
182631
181789
182365
183970
183602
183130
183940
183153
183444
182715
183736
184635
185327
184489
184504
187536
189722
190876
193299
195244
197102
199680
202989
207081
210208
213115
215330
219414
224428
228902
234112
236956
240212
243488
246300
249416
252281
254438
256807
257623
256938
256052
255496
255995
254680
252631
251738
250525
248070
246184
245184
243123
240348
240493
239054
239304
238739
237577
238358
239222
239026
237085
237055
238433
238974
239608
240738
241166
242239
245393
246547
248643
251377
253588
257824
262592
268126
274766
284809
296107
307819
321130
336265
353917
375058
398699
423435
450703
483055
517032
551008
586046
624432
665793
705219
746214
787424
825313
861586
897519
929506
956818
977324
991818
999930
1000376
995189
982299
961982
939246
912255
879866
846657
809453
770078
731992
693324
655656
617684
581825
547579
514057
484663
456658
430090
405388
383042
362855
345510
328952
313187
300701
288139
276219
266908
258405
249731
241978
235916
230951
226712
222341
218156
215124
213076
209115
206850
204418
202018
200309
198215
197382
196698
194780
194393
192293
191845
190527
188627
187164
185464
185314
185371
184452
183600
183407
182997
181918
181038
180763
180707
179760
180616
181623
181071
179160
178629
179052
178866
179197
178449
178309
177537
176778
176564
177460
177540
177621
178658
178019
177832
178503
178465
179333
179059
179021
180397
180171
180491
180310
180362
180866
181883
183757
184653
185386
184840
184599
185641
187389
187826
189222
191130
191690
192896
191850
193242
194620
195448
197168
197567
197545
196810
195957
197686
198085
198704
197448
197081
195866
195997
195666
196153
195421
196547
196516
195600
194838
194453
193622
192456
193522
195368
195521
193585
193002
191429
190477
190260
191167
193690
192816
192995
193158
192237
192152
191318
191892
190874
189827
187762
187091
186587
187065
187390
187934
187653
187280
186558
187779
189205
190400
190902
190511
191015
192095
192720
193079
192938
193806
192958
191650
193091
194014
193564
194678
193214
192823
193926
194220
194322
193370
194321
194534
195598
196156
195518
195820
196587
196989
197678
198769
198911
198800
198868
198204
196678
196767
198265
199496
200330
200708
204010
206385
207428
208734
209659
212239
213317
214898
215220
215863
216874
219702
222468
223931
225102
226669
228294
229190
231099
233435
234692
238032
240621
241531
241934
242284
244831
244942
244198
244348
245330
247458
251524
255151
258630
263437
268886
274815
282800
290031
297443
306988
316976
328478
340526
353144
366697
380331
393682
407292
422180
438151
455402
471863
491212
510884
527618
543625
559477
573581
586410
596687
605986
612730
617229
618724
617524
616105
613560
609411
602480
594623
587213
578348
569206
557866
543793
530168
513205
495902
477357
458301
439876
420854
400216
382516
365818
349069
334873
322904
312350
302639
294118
287287
281681
276643
272698
269037
265999
263797
260912
259023
256223
254156
250686
248384
246414
244266
242481
240965
239778
238246
237675
237768
236627
235504
233153
232161
230120
228989
227863
226494
222795
220599
218806
216927
213627
210907
208190
205458
204073
202747
201917
201583
201516
203046
202219
201022
201586
201086
201442
202054
201332
200700
199173
199988
198517
197130
195799
195140
193303
192492
192651
191394
191573
191456
192553
193634
194474
195277
196359
196377
197408
198261
197792
196900
198374
198326
197750
197634
198852
197956
198177
199493
198859
201137
203282
203377
205196
207560
208383
209454
209632
209868
210391
211128
210682
209576
208629
205591
203363
202292
200672
200171
199813
200865
202067
203005
203533
203655
204798
207800
210145
211784
211542
212285
212545
211759
211639
211535
211977
213148
213637
212285
213003
215222
216002
218866
221004
222829
223819
225967
228315
230531
233058
234661
236805
237715
237466
237227
237266
237096
237757
238463
239956
241174
243224
245256
247374
249522
253067
259246
264359
268658
273054
277264
282504
287959
292972
296762
301650
306581
309774
312367
316219
320303
327885
336132
342622
349472
358123
365491
375909
388208
400655
410594
422140
433182
443321
454119
462594
469239
474776
479387
483445
488561
493982
496981
501020
506118
511675
516346
519219
526938
533823
540471
549016
558335
569694
583601
598879
617641
637417
659574
685398
716233
748102
782794
818954
858349
900420
941843
986537
1034076
1086878
1141866
1191768
1240995
1287804
1328750
1362969
1388980
1407765
1416530
1414035
1403363
1384787
1354998
1320584
1279563
1234026
1184230
1130784
1073811
1018120
963249
908073
851049
797980
745218
695117
646922
602613
560884
523196
487131
453925
425079
399128
375540
353750
335253
318762
304095
290865
280820
272945
265660
258015
252715
249245
246579
244507
244083
244116
243350
244960
243431
244188
243720
243944
244582
243599
243940
244301
243677
242270
242138
241472
240847
241508
242625
243686
244849
246199
248468
251728
254289
257106
258375
261778
263442
264371
265753
266482
265419
264135
264228
263570
261869
259761
258139
256738
253735
251785
251705
251212
250563
251660
252314
252722
254650
255284
255572
256254
256800
257088
258002
259381
259506
259652
260279
260160
259356
258869
257371
256595
254787
255211
255191
255768
256196
257316
257444
257598
259234
260862
261908
262852
263921
264859
267108
267289
267313
267454
268736
269328
269533
270378
271402
271693
272247
275017
274612
275819
279607
283952
285699
288856
292581
296185
300619
304005
308234
312449
316575
320601
324158
327677
332016
337028
342666
348975
356671
364124
372961
383744
397040
413244
433042
455994
482289
513729
552162
594367
641147
690977
748701
811439
876797
945457
1017327
1091887
1166128
1237931
1308489
1373792
1432173
1487194
1536664
1580622
1619073
1648714
1672299
1687935
1697569
1701425
1699130
1690852
1670931
1641310
1600876
1555896
1503739
1444059
1376913
1306150
1231544
1157647
1084712
1013900
943113
874771
808819
748030
692984
642563
593994
549121
509990
475518
445237
417281
391433
369572
350324
331824
315741
302340
291112
280704
271823
263343
257347
251751
245128
240267
236014
230399
225809
222805
220724
218328
215529
213850
211927
210391
208609
207864
205545
204777
205624
205027
204244
204897
205430
205993
205513
205427
207190
209956
210666
210368
211697
214056
214760
213991
215238
216717
218775
220536
222239
223260
223979
225888
228666
230760
233398
236990
240638
243408
245892
249840
252743
255826
257776
260866
263702
265658
265304
264786
264425
263304
262488
261199
259098
256503
253905
251449
248840
247582
246072
244745
242344
240739
240687
240281
239650
238882
239230
240775
242242
242245
241921
240075
239142
238591
237447
236609
236882
236601
236553
235066
232756
231760
230739
229460
228467
227226
226607
225981
226181
225887
224119
224103
224890
225276
227113
229597
231349
234652
237967
242082
246650
251220
256978
263510
269096
274581
281224
285938
290737
295934
300771
307444
313373
317648
322107
326714
329912
331827
334253
336083
335898
335292
334526
333464
330878
326792
325014
321394
316091
310984
305366
297249
290279
283953
277255
270693
264579
257358
251028
246314
241131
235277
231461
227539
224070
219195
214882
212912
209141
207273
205363
204237
203860
202603
201096
200372
200208
199698
199224
199255
199728
199509
200384
200381
199581
199064
198196
197091
196427
196022
195241
194519
194478
193219
193022
192750
191638
191946
191299
190821
191696
191723
191359
191544
192584
193924
196659
197612
198435
199773
201261
203575
205439
206884
207559
208325
210526
212123
212121
212430
212820
212798
211629
213415
214770
214180
214501
214548
214032
212624
211337
210878
210311
211045
210637
210542
210914
210559
210184
210026
209644
209498
208193
208301
207884
207554
206346
206811
206704
205971
204285
203574
203690
202778
201906
201497
199558
198408
198679
198041
196465
196406
196042
196013
196644
197290
198251
197771
197688
197785
197466
198187
197783
199296
199741
199519
199231
200813
201406
201598
201776
201632
200987
200852
200490
199527
198365
198477
198550
197939
196469
195472
194899
194227
193554
193037
191695
191720
191540
191868
190935
190080
189342
190141
189732
188776
189474
189577
190516
190844
190547
191145
191772
191965
191569
192445
192910
194273
192792
191484
191290
190976
190780
190300
189247
187992
188217
187021
186780
186270
185805
185186
185127
186243
187047
187502
186622
186175
186482
186808
187644
188191
188692
188999
190647
190753
189568
189944
190018
191062
191788
192289
192957
192475
193066
193289
192583
191624
191461
192073
192252
191510
191440
192718
192017
191463
190886
190612
191205
191319
190863
190918
189931
189575
190380
191293
191596
191224
191774
191719
192643
191741
193066
194404
194425
194721
195707
194594
194734
194497
195521
194446
193663
192798
192242
192894
192985
193379
194187
194257
192585
192093
190764
191490
191018
190264
189190
189752
189398
191047
190710
191398
191126
190520
191251
191637
192745
192911
193397
192707
192942
194089
192964
191888
190860
190966
191225
193007
192253
192479
191794
192152
192515
192234
190679
189597
191510
190858
190858
189693
189436
189111
187487
186486
186637
185977
184452
183933
185458
186370
186212
185598
185216
184884
184879
184333
183747
183816
182788
183360
186006
187530
187571
187979
187953
188967
189624
190141
189696
190877
192279
192727
192378
191554
190875
189663
188485
188615
189115
188708
188099
187921
188703
188541
189549
189263
188949
189495
189156
188428
187805
188101
187650
187235
187584
187024
186689
186890
187584
189085
188888
189914
190376
191445
191902
191873
191190
192075
191003
190733
191731
191214
189843
190019
191051
190519
190303
190163
189885
189994
188463
187894
187845
187690
187398
187511
187145
187143
186702
186831
187241
187344
186812
185856
185479
186040
187939
187765
187640
189249
189552
189682
189651
189322
189623
189020
189037
188727
189057
189332
190101
190139
189889
189933
190551
189866
189256
188557
188281
187831
187562
187757
187767
187549
187858
188195
187605
187644
187744
187124
185535
185642
185877
185971
186727
186679
185917
185544
185857
185494
185240
185579
185553
184332
185089
186352
186615
185605
186108
186494
185995
186738
189281
189181
187970
188477
187828
187606
187895
188701
189582
188979
189319
189022
190586
190623
189593
190122
190202
189260
188406
187798
188598
188750
187914
188038
188343
187360
186953
188106
189270
188450
188636
188325
188384
188138
188832
188188
187938
186904
186359
187147
188078
187759
186963
187313
187766
187706
188108
186911
186451
186340
187158
189112
189814
190117
189928
189423
188357
188266
188161
188083
189068
189895
189579
189852
190682
189509
188383
188880
189027
189698
188983
188212
188574
188534
186700
186550
185883
186599
187188
187399
187971
188199
187184
188174
189234
188380
189585
189256
189367
188857
187981
187890
187441
188234
188323
187518
187375
187862
189582
189710
188684
187574
186364
185744
186348
187415
188039
189469
189625
190169
190710
190967
191908
192292
192282
192637
193057
192295
191056
191129
189398
189082
189064
189146
188279
187879
188850
188384
187505
187622
187904
187972
188162
190027
189755
188524
188330
189502
190410
189647
188834
188144
188869
188435
188936
189473
188720
188474
187858
187444
187608
188133
189932
190240
190329
192113
191956
191350
191963
192442
190324
189961
189866
189412
189350
190427
189875
189659
189357
189825
188808
189339
189456
189537
189499
189024
189093
188126
189204
188696
187070
187628
188582
188010
187469
187552
186864
186716
187102
186898
187033
188157
188434
188324
188762
187402
187574
186669
187435
188500
189991
189923
189107
189316
188763
189767
190575
190786
190620
189039
188909
190227
191098
191808
190521
190541
190653
191194
191502
191931
192534
191903
191873
191755
191229
190815
190685
191299
192046
191510
191412
191367
192968
193283
192089
190912
191693
192628
192543
193958
193219
192821
192997
193908
194652
194443
193333
192095
192166
192563
193582
192879
191517
190884
190189
190872
191003
191120
189702
189164
190119
191200
191365
189303
190263
191183
190766
190563
190604
189635
188400
188305
187539
188106
188866
187871
188118
189794
189916
189540
189537
189750
190377
189347
188351
188103
189023
188059
187426
189134
189955
189867
191228
192464
191575
191340
191104
191381
192688
193564
192712
191748
191544
192057
192372
192462
193177
194179
194478
194124
193901
193540
193846
193292
192856
192911
192688
192496
192544
191778
190432
190052
188399
188930
189855
188936
187925
188798
188525
188123
188563
189038
188990
188002
187795
186998
188146
189938
190412
189698
189869
190904
191349
191477
193237
194268
194185
194937
195090
194260
194301
195903
196758
196269
196210
196506
197317
196915
197799
198380
197474
196693
196701
196929
196448
195808
196794
196721
196453
196029
195881
195552
196134
196420
196474
194470
194573
195217
194527
195422
196469
197080
196417
195461
195582
196499
196596
196579
197675
197143
196042
194633
195017
196609
196248
195744
196202
195972
196287
195000
195266
195230
193739
193313
193090
194846
194625
194304
194317
194356
194109
193496
193190
193548
193454
194124
193285
193072
191635
192295
192093
192416
191697
191813
192599
192848
193854
194775
194632
194350
193988
194851
194883
194503
195171
196282
195981
195780
196168
196644
196853
197682
197412
196452
197152
199148
200463
199839
199131
199182
199265
198457
199314
199685
199660
199965
200546
201053
201006
200756
201244
201387
201813
202155
201972
201215
200065
200550
200498
200995
201739
200965
200531
199991
201289
200307
199741
200000
199180
199016
197391
197786
197435
198064
196964
195638
194776
194967
195447
195764
196390
196078
195086
194713
195038
195822
194328
194536
195123
196028
195898
195790
196997
197318
197972
197762
197197
196779
196804
197998
197686
197318
197454
198271
197427
197114
197333
196716
197780
199295
199538
199180
198455
198185
198459
198709
198445
198834
198310
197240
196607
197726
198331
198468
197832
197104
196497
195844
196321
197189
196652
198260
198887
198548
198363
198075
197660
196618
196072
195890
194949
194680
194875
196012
196624
196374
195761
195203
195590
195335
195436
194633
193792
194578
194985
194548
193298
192372
193097
194242
194743
195252
195478
195987
195593
195549
196309
196909
196922
197226
197671
197689
198390
200041
200325
199006
199558
200063
199884
199473
197561
197568
198456
199559
199467
199890
199774
200307
200742
200762
200098
199791
198638
198965
199420
200716
202526
202133
201141
200811
200850
199853
199479
200562
202304
201148
200248
200674
200903
201490
201810
201489
201895
201482
201330
201485
201304
201724
201343
201433
201351
201205
201549
201954
201171
201469
201486
200707
201246
201811
201901
201524
201342
201283
199779
199754
199449
199321
200012
200385
199369
199695
200093
200695
200838
200676
201821
201417
202338
202979
203298
203721
202913
202898
203102
203270
203311
201881
202417
203790
203295
201943
202361
202950
202786
202329
201076
200736
200731
201763
200667
199763
199605
199097
198309
198558
198435
198284
198880
199235
198335
199126
197920
200085
201053
201402
201840
201067
201519
201080
199365
198665
198609
197805
198507
199537
200667
200520
199534
199241
198367
197286
197652
196800
196369
195948
196039
195249
195305
195463
195273
195765
196700
195781
195842
195864
195045
194296
192539
193739
194776
195074
195403
195299
194907
194615
194941
194920
195548
195775
195935
195917
196336
196257
195287
196467
197119
197201
197381
197040
196528
196119
196806
196781
196572
196807
196584
196044
196750
198257
197516
197783
196936
197852
198053
198309
197584
197694
197687
198390
198219
198326
199460
199246
199284
198960
198397
196622
196652
197070
198137
197769
198404
199184
199963
199789
199497
199682
199070
199183
198908
198238
198580
199246
199471
199745
198918
200521
200208
199777
199166
198486
198883
198961
199350
199560
199625
199977
199940
198994
199219
199059
199309
198648
198814
198565
198392
199203
199254
198900
198946
199735
198830
198235
200193
201424
200828
201512
201101
200396
199932
199294
198232
199120
199008
198516
199431
199814
199053
199021
198878
200334
200879
200344
200219
198240
198936
200593
200010
199547
199292
200112
200212
199649
199563
201004
202509
203016
203173
204586
205110
205388
207518
208196
208869
210899
214467
216243
219275
221563
224120
227491
230483
233473
236260
240934
245532
249622
255145
259417
262949
267646
271820
276095
280636
286461
292390
298803
305769
314274
323169
330809
340223
350157
361263
370818
379918
391610
403535
415303
426069
437275
447878
458763
469163
479609
490493
498995
505564
512060
518886
522819
526302
527674
529491
532422
533431
535012
537709
539899
540783
545004
549470
553188
558130
563168
568494
573939
580304
584337
588488
593856
599423
603056
607989
611891
617166
620165
624050
627689
629995
631671
632070
632334
632634
628337
624942
620504
615008
609388
601886
593415
584104
574223
563157
552435
543399
534997
526917
517967
509100
503273
494955
487592
481885
475379
468503
461869
459304
454575
449751
444468
439597
435499
431790
427841
426002
422433
417382
415623
412982
409010
405708
401903
397744
394308
390277
387207
383361
379164
374131
369036
365790
362577
358234
354392
349728
344378
339709
334370
328562
324138
319423
313921
309839
305723
300484
296106
291810
287622
282353
278655
275793
271695
267532
264131
260497
257694
255404
250617
247803
244465
241107
237341
234252
231188
227515
223278
220287
216005
211740
208242
205886
202419
199491
195224
190514
186744
183432
179918
176338
173248
167828
163080
159373
157144
153144
149462
144996
139831
136247
132853
130284
128404
125468
121184
115998
113638
111083
108128
105100
101714
 98504
 95064
 91589
 88900
 85967
 83956
 80299
 77621
 75669
 73451
 71062
 68641
 65565
 62967
 60701
 58812
 56363
 55090
 52899
 51689
 50175
 47879
 46290
 44773
 42798
 41401
 39937
 38203
 36660
 34655
 32697
 30431
 29153
 29110
 28162
 27221
 26769
 26774
 25213
 23719
 22345
 21166
 20545
 20013
 19622
 19276
 18280
 17538
 17649
 16064
 15677
 16032
 15570
 13883
 13293
 13770
 12971
 11868
 11768
 11365
 11432
 11550
 12069
 10988
 10764
  9822
  9275
  9642
  9426
 10087
 10025
  9515
  9867
  9448
  8557
  8375
  7934
  7466
  8915
  8719
  8354
  8511
  9027
 10234
  9691
  8972
  9353
  8455
  8611
  7971
  8861
  8671
  9294
 10270
 10501
 11339
 10954
 11316
 11470
 12245
 12095
 10738
 10269
 10983
 12660
 13043
 12767
 12733
 13101
 14135
 13670
 12920
 12443
 12727
 13790
 14119
 12914
 13208
 14213
 14957
 15482
 15203
 15564
 16798
 16569
 16530
 16303
 16382
 16426
 16870
 18162
 18166
 17750
 17394
 17578
 18095
 17667
 18323
 18045
 18381
 18996
 19591
 19836
 20098
 20358
 20593
 20596
 20359
 20724
 21534
 21354
 20998
 21146
 21091
 21885
 22194
 22899
 23412
 23893
 24481
 24907
 25611
 24366
 23421
 22772
 23208
 24106
 24681
 25007
 25444
 26030
 26660
 26368
 26282
 26440
 27100
 26641
 27185
 27359
 27148
 27934
 28082
 28007
 27377
 26807
 27950
 28959
 29260
 29431
 29635
 30753
 31853
 31690
 31768
 31434
 31419
 31002
 30543
 30870
 31515
 32031
 31961
 31187
 31462
 31323
 30894
 32265
 32870
 32823
 32550
 32922
 33325
 33126
 33374
 33826
 34218
 35254
 35576
 35872
 35743
 35968
 35667
 35760
 36150
 35581
 36532
 36632
 36640
 37738
 37558
 37282
 36693
 37243
 37632
 37309
 37816
 37927
 38396
 38090
 38043
 38957
 40140
 40718
 40764
 40660
 40828
 40782
 40081
 39987
 40811
 40566
 40673
 41548
 40414
 40631
 40957
 41900
 41501
 43208
 44067
 43198
 42605
 41810
 42348
 42968
 42664
 42087
 42725
 42822
 43688
 43781
 44140
 43470
 43662
 43218
 44535
 44332
 43267
 42667
 42278
 42851
 42619
 44749
 65646
129572
260347
468274
736058
1034177
1333214
1608274
1851462
2048449
2197996
2286096
2308243
2277124
2212478
2136121
2059945
1980693
1895543
1802447
1706881
1618817
1544747
1488337
1448917
1419476
1393171
1371245
1349920
1329148
1309330
1284665
1259328
1231290
1204368
1180608
1157035
1132902
1108224
1086331
1064724
1045344
1029570
1013931
999085
984564
973111
961900
953942
946742
939671
933710
928310
923964
921329
916567
912392
906091
900337
894114
882222
871657
861547
849926
838652
827823
817109
806652
795630
781484
764487
746201
725823
704718
680921
657341
635045
610923
584925
555960
525753
492220
456620
414982
374642
340148
311787
289260
272047
257893
246295
235987
225942
218840
212996
207208
201088
194259
188748
183540
179527
175595
172967
169071
164912
160875
157731
153473
150133
146993
144396
141504
139882
138248
136476
135082
133106
131262
128725
126659
123689
121286
119449
117580
116904
116166
115372
113816
112234
110905
109878
108585
108588
106362
105654
105517
104461
103659
103238
103618
102890
102403
100311
 99313
 98758
 98644
 97707
 96971
 96044
 95307
 94094
 93461
 92757
 91819
 91688
 90961
 90901
 90177
 88441
 88532
 88733
 88214
 88059
 88059
 87726
 87704
 86639
 85846
 86624
 86809
 86783
 85955
 84654
 84604
 84421
 83309
 82777
 83346
 82586
 81882
 81970
 82184
 81319
 82000
 80556
 79693
 79344
 79385
 79820
 80012
 80116
 78988
 77830
 78606
 78347
 77994
 78562
 78826
 78491
 77549
 76523
 77238
 77440
 77167
 77613
 77595
 77161
 76215
 76480
 76987
 76720
 75715
 75062
 74856
 74878
 75923
 76670
 76485
 76114
 76012
 75660
 76815
 76402
 75894
 75610
 76158
 76317
 75385
 75579
 76005
 76142
 75750
 75893
 74953
 73982
 75029
 75277
 75093
 74341
 72778
 72378
 72868
 73026
 72951
 73150
 72353
 72733
 73047
 72917
 73016
 72373
 72493
 71929
 71523
 71875
 71702
 71254
 70918
 69815
 69321
 69819
 69604
 69938
 68950
 67851
 67795
 67481
 67307
 67535
 68159
 67021
 65370
 64543
 64722
 64465
 65105
 64863
 64602
 63618
 63940
 64328
 62921
 62665
 61951
 62331
 62793
 62695
 62041
 60246
 59794
 59582
 59061
 58345
 58428
 59211
 59266
 58168
 58282
 58207
 58045
 58754
 58904
 57852
 57046
 57709
 56708
 56229
 56145
 55449
 54950
 55422
 55363
 55008
 55312
 55393
 55839
 55646
 55277
 55754
 55086
 55040
 54366
 54187
 52451
 52616
 52688
 53276
 53658
 53810
 52806
 53036
 53834
 54280
 53246
 53003
 52679
 52662
 52909
 53321
 52380
 52081
 51219
 50794
 51476
 51876
 52063
 51709
 51721
 51288
 50967
 50999
 51625
 51493
 50634
 49698
 49460
 50528
 50587
 49745
 48744
 48804
 48881
 48390
 48357
 48164
 47766
 47429
 47493
 48150
 48200
 48661
 49423
 49561
 49614
 48941
 48520
 48854
 49164
 48099
 47784
 48035
 47487
 48700
 48755
 48091
 47231
 46992
 47158
 47155
 47001
 47043
 46552
 46460
 46380
 46593
 47367
 46843
 46361
 46274
 45661
 45670
 45837
 45982
 47100
 47226
 46608
 46606
 46253
 46057
 46185
 46232
 46846
 46936
 46937
 46811
 46225
 45859
 44782
 45105
 45515
 44927
 45585
 46286
 46272
 45866
 44539
 44798
 44669
 45104
 45287
 45061
 45136
 44902
 44086
 44509
 45201
 45170
 45741
 46311
 45596
 45691
 45042
 44995
 45706
 45589
 45044
 44071
 44463
 45241
 45715
 44865
 44967
 44786
 44336
 45355
 44859
 44229
 43759
 44420
 44515
 44964
 45120
 45339
 45325
 44627
 44848
 45188
 45211
 45096
 44864
 44411
 44084
 44225
 44192
 44339
 43588
 44026
 43474
 43449
 43821
 44148
 43700
 43434
 43456
 43336
 44315
 44775
 45076
 44948
 45061
 46324
 46445
 45912
 45649
 45031
 44703
 44809
 44816
 44574
 44419
 45138
 44965
 44011
 43224
 43381
 44418
 45588
 45436
 45555
 46074
 44740
 44281
 45556
 46040
 45091
 45913
 45117
 45494
 45557
 45187
 44975
 44905
 44596
 44806
 45168
 45681
 45696
 45392
 44426
 44404
 45255
 45838
 45817
 45565
 45761
 44372
 44001
 44771
 44655
 44199
 43926
 45175
 45089
 44866
 45092
 44414
 43601
 44849
 45663
 46517
 45793
 45144
 44623
 44029
 44774
 44504
 44762
 44967
 45160
 44760
 45026
 44914
 43659
 43881
 44093
 43765
 44195
 44819
 45031
 44862
 44840
 45117
 45379
 45018
 44738
 44697
 44684
 44559
 43465
 43531
 43261
 44206
 44529
 44850
 44521
 43973
 44070
 44663
 45177
 45822
 45237
 44904
 45023
 44421
 44507
 45189
 44484
 44230
 45006
 45750
 46570
 45817
 45357
 45817
 46261
 45618
 45623
 44658
 44453
 44843
 44434
 44607
 45653
 45702
 45985
 45612
 44393
 43859
 43662
 44134
 45437
 45571
 45317
 45457
 45160
 45587
 46016
 45384
 45321
 45850
 45382
 45942
 46025
 46500
 46327
 46028
 45484
 45538
 45738
 45702
 44942
 45403
 45864
 45471
 44872
 45242

[Instrument Method Data Header]

"hplc", "", "2021-04-16-13:54:48", "hplc", "", "2021-04-16-13:54:48", "", 0, 0, "GlycoSePN_40 min (Plus_HR1)"
"Separation of glycans at 50 C"
16844544, 1


[NAI Box Information]

0, 40, 40
2.272, 44, 1000
41, 0, 100, 0


[Instrument Configuration Information]

"FL", "PEN90x", ""
0, 0, 0
0, 0, 0, 0
16.777215, 1
16.777215, 0
"", "", "", ""
"", "", ""
"", "", ""
"", "", ""
"B", "C", "D", ""


[Real Time Plot Information]

[0]
0, 1, "", "Y", 1000


[Link Parameters]

5


[Link Parameter Offsets]

29
28
10
11
12


[Link Parameter Info]


"RATE", 29, 5, 1, 1
1, 0, 3, 0.1, 100, 0
44.01408, "", 1

"RANGE", 28, 2, 1, 1
1, 0, 1, 0, 10, 0
1, "1.0", 1

"EVENT", 10, 3, 25, 1
1, 0, 0, 0, 100000, 0
0, "END", 0

"EVTME", 11, 2, 25, 1
1, 0, 2, 0, 100000, 0
0, "", 1

"EVVAL", 12, 2, 25, 1
1, 0, 0, 0, 100000, 0
0, "0", 1


[PEAK TABLE FILE]


[File Complete Flag]

3


[Number of Peaks]

0


[SPECTRAL DATA FILE]


[File Complete Flag]

3


[Count/AU Ratio]

0


[Count Offset]

0


[Number of Spectra]

0


[Spectral Data Sets]


[Audit Log Information for C:\PenExe\TcWS\Ver6.3.1\Examples\Probka8 (##270)+enzymy.raw]

Number of Audit Logs : [0]
