# Supplementary material for: Interplay between de novo and salvage pathways of GDP-fucose synthesis
Source: PLoS One. 2024 Oct 24;19(10):e0309450. doi: 10.1371/journal.pone.0309450 (PMC11501016; doi:10.1371/journal.pone.0309450)
Supplement: S1 File — (ZIP) [file pone.0309450.s004.zip › Chromatograms/Fucosylation/FCSKKO_45_2.RAX]

Checksum Passed

Filename : <C:\PenExe\TcWS\Ver6.3.1\Examples\Probka8 (#271)+enzymy.raw>

[Modified Rawfile File Header]

0, 1, 48, 10019, 
0, 0, 0, 386514952, 12047488

[Modified Rawfile Data Header]

"hplc", "", "2022-04-09-16:32:04", "tcprocess", "", "2022-04-09-17:12:03", "", 0, 0, ""


[File Complete Flag]

3


[Run Log Information]


[Raw File A/D Header]

0, "20220409163153-0800", 0, "hplc"
"C:\PenExe\TcWS\Ver6.3.1\Examples\Probka8 (#271)+enzymy.seq", 0
"NONE", 0, 0
40.0088, 7196532, 12643, "7339280009"
1, 0, 5454


[Sequence Cycle Information]

"A", 0, 0, 0, "", "", ""
"C:\PenExe\TcWS\Ver6.3.1\Examples\Probka8 (#271)+enzymy.raw", "C:\PenExe\TcWS\Ver6.3.1\Examples\Probka8 (#271)+enzymy", "Probka8 (#271)+enzymy", "", "C:\PenExe\TcWS\Ver6.3.1\Examples\GlycoSeP N Plus (FL_40 min)", "C:\PenExe\TcWS\Ver6.3.1\Examples\GlycoSeP N Plus (FL_40 min)", "C:\PenExe\TcWS\Ver6.3.1\Examples\GlycoSeP N Plus (FL_40 min)", "C:\PenExe\TcWS\Ver6.3.1\Examples\GlycoSeP N Plus (FL_40 min)"
"Default", "Default"
1, 1, 1, 1, 1, 1, 0
100, 2, "", 1, "", "", 9
"", "", "", 0
"", "", "", "", ""
"", "", "", "", ""
""


[Raw Data Points]

 50702
 50438
 50437
 50436
 50437
 50439
 51445
 52990
 52595
 51295
 51178
 50780
 50011
 49462
 50138
 50193
 50492
 51819
 51409
 50605
 50657
 50855
 50987
 52447
 52843
 52399
 52288
 53337
 52628
 52418
 52332
 52130
 51449
 51271
 50777
 50606
 50952
 50817
 51459
 51173
 50977
 51836
 51223
 51356
 50696
 50458
 50458
 50474
 50636
 50813
 50629
 50565
 51022
 51792
 51313
 50359
 51300
 50813
 50574
 50655
 50479
 50375
 50543
 50566
 50451
 50268
 50901
 51527
 52740
 52530
 53469
 53215
 52755
 51338
 50981
 51873
 51973
 52064
 52449
 52220
 51813
 51857
 51500
 51096
 51452
 51086
 51330
 51462
 51207
 50563
 50915
 51543
 51740
 51396
 50918
 51495
 51517
 50234
 50619
 50638
 50536
 50087
 50277
 50800
 52180
 52220
 52610
 52231
 52150
 51409
 50487
 50483
 50694
 51176
 52056
 52121
 52419
 52123
 51508
 51899
 51562
 52017
 52707
 51517
 51109
 52141
 52818
 52310
 50904
 50596
 50681
 51294
 51283
 51455
 51551
 52056
 51475
 51400
 51168
 52343
 52460
 52982
 52596
 51369
 51697
 52442
 52463
 53386
 54489
 54972
 56646
 58900
 60470
 61062
 62527
 64780
 68640
 72309
 75599
 78711
 82137
 84675
 87406
 89184
 89722
 89585
 90025
 90360
 90270
 89887
 91403
 93770
 97732
101446
104088
105850
106631
106909
108291
109446
108307
107297
107058
106812
106393
106259
106885
107812
109191
111209
113364
115652
119323
124217
126477
128564
129844
130108
130887
132869
135801
141757
152725
168966
190629
223577
271611
339530
443084
627496
971503
1557475
2407290
3470057
4610952
5661459
6483776
7002477
7196532
7097200
6774990
6294122
5729377
5138945
4562821
4021607
3532983
3106194
2739739
2426270
2153230
1907855
1682829
1475649
1287383
1124751
982311
863728
767542
688930
629925
588714
564998
550959
540162
526030
510178
490154
469910
450848
431813
413895
396404
378192
358877
340188
323127
307916
292835
280714
271285
262558
256371
253704
251753
248810
247372
246354
245005
244094
240565
236965
233734
229335
226655
222461
218562
216120
212459
208711
207376
205696
205053
203181
201976
199809
196832
195911
194114
194125
193661
194678
196624
199200
203165
208010
213652
218951
223212
225717
227016
224688
223306
218243
212619
207519
203174
199379
196303
193575
193212
197089
206070
216283
228944
242332
256422
268498
277832
285258
287457
286119
280431
273388
264374
254497
245006
236738
229480
225538
222383
223117
227571
232646
238783
246480
254698
261011
265540
269368
272745
274847
278782
281552
286460
293022
302974
317400
337249
359990
387370
421243
462140
514642
587754
689465
842327
1076665
1422076
1903963
2531523
3283931
4110742
4924998
5644053
6180576
6492602
6566628
6426164
6103199
5660864
5141822
4596088
4057778
3547567
3074073
2650286
2276064
1950625
1669709
1429171
1226105
1055369
913784
797818
702077
623423
555995
501212
455939
417976
387841
363512
342707
324268
307074
292480
280207
270733
260959
251845
243772
236212
229657
223538
219606
214332
209448
206280
201200
196743
193898
189475
185445
181203
177344
174224
171061
168656
166703
163941
161456
159818
158382
157634
156563
156627
157401
157822
158425
159422
161442
161939
161581
161406
162386
164274
166966
171905
178604
187543
200261
214922
229508
242143
254488
264686
269169
268304
264369
257577
247847
237230
225365
213627
201740
192586
183268
174494
166711
160529
155654
152137
150742
150241
147984
147896
146589
145008
143462
142385
140659
138469
135038
132811
130172
128441
126332
124723
124264
123184
122566
122383
121449
120879
121682
121910
122149
122789
125459
129304
133263
138571
144690
152255
161984
172847
185181
198144
209157
220223
231543
239829
247613
250285
250871
250710
247978
244611
240681
234561
228714
222893
218226
214105
210668
209492
210698
213022
218622
225676
233566
242262
253184
265549
278714
290644
302651
313918
324247
334864
342581
350545
357842
366454
375247
382932
395699
413102
443289
486837
551223
641174
760948
911726
1089717
1293091
1511449
1725941
1923587
2084046
2197035
2256968
2259130
2206187
2107620
1973754
1818971
1649995
1481928
1319463
1166883
1029141
905280
797645
703035
621443
550377
489270
436314
391801
352599
320038
294141
271993
252470
236136
221527
210218
200996
192833
185515
180651
176671
172536
170114
166917
164364
161595
159981
159268
158069
154984
153657
152841
151279
150828
149893
147950
147460
147385
149265
151318
154333
159428
166352
175065
185084
196549
208655
219732
230723
239964
246228
250406
252501
250306
246797
242330
237010
230361
223112
216196
208416
199841
191231
182684
175443
169063
164016
157821
154011
149999
145617
143436
141670
139391
139364
140042
139932
139070
139750
141493
143251
144381
146343
150355
155215
161471
168531
177970
189238
202303
217499
234494
250458
264814
277778
289998
299687
307889
311220
311611
307837
303957
300870
297941
295505
298384
304725
315174
329667
350653
375472
401905
427428
453564
477681
495018
504551
508756
504962
491685
474295
453372
427321
398769
369491
340604
311742
284391
258199
237283
217463
201056
186958
174542
163998
155146
148836
143182
138393
133790
130402
129032
126441
123676
121668
120860
119706
118018
116464
116119
117001
115482
113884
113523
113006
112152
111684
111591
111139
111535
110951
110846
111064
110566
110003
110032
111590
112227
112718
113134
114435
114456
114724
114721
114447
114174
114593
114557
113489
112292
113141
111889
111072
110856
110355
109326
109224
108920
109448
108670
106990
106883
106145
105228
104519
105372
105156
104735
105123
104997
104781
103315
103149
102005
101520
102214
101879
102243
103375
103591
103366
103662
102863
102621
103015
102504
102806
102857
103138
104142
104942
104587
105464
106353
107560
107665
107436
108123
108467
108544
107881
107763
107244
107833
107528
106738
105716
105487
106539
108384
108510
108460
108511
109772
110265
111072
111986
112262
112463
112528
112474
113288
113954
114568
115449
115381
116004
115977
116504
117148
117584
118229
118731
118834
119979
121509
122698
123165
122860
123384
124253
125973
128042
129153
129925
131304
132069
133008
134354
136671
140861
145106
150026
154366
161867
169949
181217
192184
203140
214787
228438
241451
253165
264268
273321
280323
284050
283435
281906
277260
271526
265683
256141
247872
239824
232474
223586
215904
210462
206984
204207
203247
204864
211330
219689
229951
244509
261865
285021
309924
339205
373060
405870
441410
477341
510079
541149
570710
596584
616349
632654
641453
641220
637641
629751
615873
597269
575697
553331
526776
498678
469469
440338
413663
386238
360726
337920
317495
299512
285100
274007
265661
259327
254692
252505
251792
250230
250818
250680
251033
250480
249120
245234
242135
235914
229275
223802
218415
212231
205837
200579
196582
192496
188481
184722
179164
175381
172287
169227
167074
164256
161699
159615
155728
151922
148560
144895
142006
139268
135817
132181
129155
126826
125249
123281
121243
119666
118439
117718
116671
115035
113950
113857
113010
112697
112148
112438
112414
112474
112018
112228
113607
112571
112192
111518
110609
110321
110107
111236
111434
110621
110257
109925
110209
110843
111613
112279
111028
111430
110480
111043
112023
112131
112541
112851
112702
112206
111823
112722
113239
113386
114160
114120
114427
115229
115476
115128
114515
114485
114788
115684
116119
116958
116332
117493
117092
117560
118026
118721
119031
118669
119521
119503
120032
121072
122047
123161
125088
125598
126281
126686
127902
128103
128714
129029
129067
130961
131979
132676
134453
134740
135254
135459
136363
136984
138234
140142
142242
143939
146038
148974
152395
154839
158874
164324
172159
183413
195090
209017
224515
242773
263917
287566
313984
340580
369352
398443
425247
448794
471986
491239
506997
518611
523708
523830
518383
510858
495553
477051
457939
435529
410725
384817
358319
332271
308286
284487
263423
244956
227906
213150
200448
190325
180946
171596
164085
158933
154155
150831
147074
143005
140711
138557
136808
135638
133288
131555
129855
129261
129324
128628
128419
129032
128659
126759
125478
123794
123479
123742
122199
121702
122039
122976
121742
121580
121022
121110
121382
122143
121641
122329
123800
123543
124247
125484
126038
127546
128165
129217
130251
131905
134269
134985
134781
136551
138494
139351
140286
141129
142147
142116
141837
141556
141644
141404
141242
141807
141606
140770
139991
139939
140797
139689
138839
139781
139922
141010
141531
142237
142566
142812
144437
144052
144884
147261
148004
149676
151536
152884
154153
156701
158428
160322
163505
166161
167899
169947
171416
172933
175279
178539
181316
184336
186377
189103
190888
193463
196394
200159
204928
208926
212895
215845
220648
227179
234412
243682
254909
268577
285732
305542
331284
361265
397643
442170
494553
553132
619283
691645
769510
851562
941632
1029454
1113889
1194985
1266043
1329335
1382322
1422592
1446634
1455496
1448679
1425178
1389695
1339168
1278501
1209790
1132735
1052889
970285
886913
806626
730623
660130
594223
533263
477774
429471
386088
348712
316095
287480
263265
242938
225187
209942
197804
188453
180129
174839
169705
164342
160694
156916
154947
152284
149844
146918
145384
144892
144107
142120
141816
139421
139208
137941
137384
136566
135494
135572
135212
134103
134767
134590
134057
133296
133460
133947
133871
134308
135401
135718
136453
136952
137642
138419
138407
138621
139308
141922
144179
144822
145660
148079
149374
151079
152845
154349
155195
155111
156888
159548
160984
161053
162997
164409
166629
169051
171593
174359
177526
179763
182783
184999
188046
190857
193769
197303
201248
204883
209174
213339
217269
222665
227943
234158
239449
244657
250956
257139
263987
270778
277577
283788
290267
297224
305203
314488
321759
330369
341171
350534
358579
368355
378543
388778
400911
414052
426211
440947
458388
476761
500072
527222
560583
599023
647062
705215
773960
857915
959155
1079133
1217580
1375050
1553519
1753917
1973362
2206302
2454650
2717811
2980768
3245220
3504309
3748564
3970120
4164237
4325964
4446786
4529613
4561544
4546611
4493489
4394639
4255866
4083546
3875605
3644014
3397968
3142914
2885825
2628974
2377927
2138282
1912849
1703503
1509647
1331878
1173622
1031213
906678
798425
703289
622971
553909
493914
443249
400168
362856
332219
306370
283811
263970
247439
235074
223674
213324
204304
196385
188619
183081
178630
175151
170653
167359
164306
161941
159794
157622
156936
156173
154377
152633
150852
150173
150857
150871
151334
151354
152084
150648
150314
150411
150360
149971
149576
148496
148835
150342
149714
150193
151090
150328
149792
148313
148096
148349
148127
147957
148138
147905
148442
148246
147944
148262
149992
149807
149170
148887
149891
150706
152056
152545
153234
154689
156192
158198
160665
163680
167341
170494
174322
178455
182682
187906
195046
203394
211813
220396
227891
234936
242556
250462
257678
263430
269860
274381
277116
278930
278627
277926
276169
272086
268477
264568
258407
252147
246586
240154
232915
225779
218679
213184
209620
205510
199930
194709
190923
186619
182997
180065
176918
174335
171075
169491
166890
165619
163627
161364
159018
157119
156982
155860
153026
152246
151866
150336
149509
148754
148037
148088
149027
148113
145775
144614
144850
145937
146797
147294
146863
146376
146530
146872
146379
145349
145158
144766
144035
144721
144574
145078
144345
144253
144449
144543
143318
143178
142899
142594
142493
142388
142811
142936
143114
143722
145189
145490
144788
144519
144680
143916
144093
144579
145669
147466
146156
145360
145002
145408
144948
143475
142876
143106
144867
144656
145301
144705
145220
145985
147193
148083
148009
147801
147772
148286
147663
148111
149030
148571
149046
150107
150823
151576
151965
153686
154313
155514
156912
158290
158039
160279
161879
163802
164201
165719
166682
167902
169801
171947
174255
177277
178736
179202
180326
183240
186338
189651
194199
197596
200245
203993
208413
213351
218945
225063
231376
238676
245225
252475
259993
266164
272313
278136
282718
284551
287913
290222
292058
291656
290373
289808
288550
286855
283174
280635
279093
276496
272875
269510
267082
265226
263399
262022
261060
260202
259480
256556
254531
253597
253564
253850
253284
251813
249970
247302
245058
243569
240436
236955
231401
228140
223765
219504
216083
211626
207877
205725
203917
201724
198349
196099
193302
190801
187581
185937
184995
184586
184820
184058
182414
182171
180892
178615
178244
177821
177278
177008
177046
176656
175797
173750
172537
173377
172293
170408
169541
169826
169641
168006
166689
166234
165244
164128
164899
165044
164016
164625
164355
163749
164535
164440
164678
165767
167076
168242
169194
169421
169611
170237
170076
170752
171959
171710
171869
173017
173964
175762
176300
177114
178326
181415
183176
183766
183539
184552
186044
187069
189141
190739
193226
194984
197018
199207
201139
203720
207558
209067
211918
215615
218246
220254
223220
225871
227872
230383
232617
233475
233111
233542
233802
234138
234733
233781
233453
233398
231843
230739
229636
229212
229125
228147
228450
228558
228369
228570
229764
231349
235071
238349
242830
248570
257922
267432
277147
288229
301369
319255
337483
359991
382529
406177
431654
459421
488062
517279
545090
573844
601513
628216
651863
669928
687394
699295
706057
709888
710332
705175
694415
681350
664843
642843
618590
594490
568031
541684
512365
482228
453109
426614
401234
377668
355072
334819
316727
300287
283611
269323
255794
245499
235650
226984
220698
213243
206604
201631
199006
196142
194296
192475
190831
189581
189273
188125
187608
186279
185370
186167
186199
185852
184709
185464
184505
183739
184281
183973
184137
183579
182862
183089
181918
182252
182160
181345
181898
181115
180505
180658
180629
179481
180228
181082
181358
181505
181666
182133
182812
184284
183843
184704
183790
184279
184703
185028
185797
185441
184477
183518
183071
182381
182060
180905
180020
179495
178704
178491
176912
176173
174740
174057
173602
172988
172325
169922
169410
169076
168769
168296
167423
168016
167042
166032
165061
164373
162793
162852
163573
163486
164546
165228
166220
166547
165742
166327
166619
168114
168295
169197
169371
169382
171132
172299
174921
177310
179698
181735
184759
189049
192211
196432
200478
204334
209091
213789
217902
221287
226504
231601
234232
237670
241658
243962
245250
247127
249988
250064
250540
248914
246924
245411
242902
239973
237052
233723
229828
225346
221067
217371
214043
211043
206703
203197
200751
198245
196883
194499
192402
190533
188339
186885
185486
183377
182700
182392
181395
181505
180722
179922
179547
180158
180286
179746
179906
179717
179610
179231
179883
180631
180073
181816
181489
180785
180607
180487
179889
181751
183002
183955
183907
186150
187128
188271
191123
193889
195764
199239
203541
207348
210918
214353
217251
221204
225694
229774
233781
237780
241368
244062
247411
249363
249533
250007
250204
250045
251225
251692
250791
249950
247680
245630
244354
243835
243053
240315
237933
236259
236293
234866
232705
231496
231629
231153
230448
231231
230877
231683
232383
232140
231870
233389
234602
234916
237168
240054
242563
246150
249064
253181
258234
264708
271300
281015
293514
304335
319256
335144
353655
375733
399608
426438
457172
490766
528754
568499
610005
652720
694401
737610
779468
820519
856869
888163
915973
942843
960616
969555
974298
973019
967270
956037
940664
918427
891688
864223
831928
796597
758053
718347
678464
639919
601559
565345
530174
497964
468116
440041
413769
389707
368299
348982
331010
314846
301220
288786
277752
266807
257178
248491
241738
235130
229062
224446
220165
215974
212257
207458
204548
202135
199189
196438
193484
191017
190377
187997
186442
184650
183275
180700
179306
178034
176861
176436
176881
176552
176188
176331
176294
176735
177090
176480
176273
175448
175558
174813
174423
173328
174206
174920
175433
176240
176429
175947
176372
177506
178857
179244
180851
179748
178556
177782
176985
175722
174644
174294
173805
173298
171884
171216
172098
172484
172925
173938
174824
176502
176923
177750
178473
178929
179099
179232
179954
181227
180648
180945
181344
182281
182997
182488
183995
185990
186393
187655
189233
190334
189709
189746
190499
189484
189603
189277
188735
188573
188138
189228
189762
190781
192367
191764
192752
192919
192625
191541
191752
191363
191658
190297
191698
192440
191917
192220
191151
190393
190902
190975
191151
191453
191068
191640
191407
190713
189201
187901
187049
186238
185747
184712
185276
185595
186170
185964
186519
187247
187979
189344
190457
192779
192358
191584
192285
192051
192553
192686
192966
193342
194666
195689
195815
197207
198188
199065
200224
201333
201812
201415
201496
200526
199324
199957
199866
198572
199916
199330
200015
200898
201382
201325
200539
199931
201836
203856
204958
205523
205754
206705
207728
208862
209836
211549
212254
212733
214564
215538
216726
218739
220299
221762
223850
226754
227996
228623
229344
230519
231546
231965
232863
233182
234080
233449
234547
237246
238488
239936
241284
244591
246552
249341
253724
258271
264190
269006
274057
281860
290122
297758
305935
315506
327117
338017
350054
363194
377111
392520
409115
425510
442697
460668
476475
490822
505453
519202
532255
544246
552741
559670
564532
568781
571750
574045
575434
576039
574189
571195
568003
562139
555242
547770
537304
525291
511657
497789
483843
467543
452528
437047
419604
402681
388478
373877
358199
342715
330671
319628
309617
302452
294411
286546
279238
273879
267970
262747
259092
255067
250942
248472
247700
245804
246155
245694
244917
242807
242281
242509
241690
241919
241531
241625
242102
240545
237991
236527
233460
232039
230315
226662
222052
217583
215055
212028
208793
206989
203689
200901
200158
198604
196360
196601
196272
195802
196687
196253
193824
193318
193215
191894
191857
192488
191358
190824
191807
190560
190137
190243
192183
193051
193035
193601
193560
193618
193686
193483
193573
194777
195645
195794
195518
195362
195636
195474
195446
195459
195593
196809
196325
196258
196996
198165
198822
199942
200593
201357
202661
202472
200710
200622
201361
201569
202499
201482
200927
200392
200691
200388
201018
202515
201440
201365
202309
203003
202060
202865
204649
207169
208231
207543
205974
205665
206273
207458
207925
208272
208926
210471
209793
209602
209299
210013
212035
213302
214477
215384
216330
216893
218003
219436
219119
220465
221093
220637
220810
221642
222328
223120
224698
226023
228112
230377
233648
236718
239310
244274
248583
252180
255542
259636
263936
267623
270924
274239
278233
282627
286036
289187
293023
295893
299260
303876
308608
313448
318607
323475
329812
335536
342084
348943
356231
364817
374239
382915
390855
398564
405403
413436
422634
431223
440310
447757
453119
460130
465937
471316
477726
484440
490438
496520
502612
508736
513523
518232
524720
532502
539458
548464
559814
573196
591306
610523
634142
663056
695513
730044
768667
811419
855922
906072
958830
1011520
1062038
1112994
1163563
1212385
1254354
1288686
1318084
1339058
1352857
1356592
1352064
1339464
1318261
1289956
1256191
1216063
1171425
1122846
1073741
1021733
967060
911503
855317
801990
748058
695949
646754
600020
556922
518325
482422
448283
418278
391179
366599
346334
327676
311985
297225
285278
274085
264814
257412
251548
245997
242059
238257
236047
233396
230892
230349
228777
228186
225405
224639
224135
223889
224464
223615
224103
225098
226240
227593
228002
228027
229380
230660
231933
234047
237111
239868
242048
244621
247283
248675
249312
251981
253446
255527
256737
256254
257339
258449
259105
258495
257662
257671
256390
254501
255110
253557
252718
252909
253095
253916
253820
254393
254775
254854
253431
252489
252894
253805
254300
253000
253329
253724
253436
251780
250786
252879
253309
251673
250447
248987
249623
249456
248424
247877
247172
246896
246330
246306
246930
247087
247928
249500
249343
249903
251263
251506
251080
252596
253587
254467
255286
255966
257868
260104
261027
263031
264786
266822
266887
268893
271435
273225
276437
278666
280556
282486
285694
290187
294132
296255
300903
305193
309263
315478
321089
327828
336990
346471
358556
372834
388238
406007
425005
451140
481036
514278
553454
596339
644808
697983
755869
819979
884681
952079
1023399
1096526
1170679
1245784
1318009
1389813
1454338
1513748
1566487
1612792
1649512
1675605
1695550
1702508
1699786
1688059
1661978
1626666
1580502
1529449
1469579
1405634
1335106
1260521
1181540
1104440
1028741
954344
882310
813397
748318
687235
632266
583245
536383
493353
453723
420936
391095
365328
342957
322963
306145
291481
278545
268152
258332
250089
242524
236356
231408
226306
222149
218679
216627
214314
212738
210443
207495
204620
203006
203054
201702
201012
200052
199732
199165
199698
199680
199695
199296
199190
199947
199423
199628
200152
200907
201054
202109
202266
203125
203288
203144
203910
205448
206715
209054
211283
213257
214096
215880
218764
221800
224637
227496
231460
235744
239792
242496
244613
246354
249667
252720
255198
256472
257526
257412
258070
259191
259738
258795
257643
257400
255598
254447
251950
250272
249071
247337
247154
246937
245668
245213
243677
242436
241915
241965
241724
241537
240861
239810
238011
237691
237241
237146
236943
236583
235659
233933
234477
234630
234950
233514
233062
233006
233173
231414
229957
230237
229994
228856
227542
228505
228566
230061
231694
233817
236629
238493
240551
243746
246520
249083
253822
260137
263304
269210
274436
281794
288667
294143
300397
306864
312840
316906
323071
327589
331766
334225
335494
336565
337363
337151
335596
331999
326629
321219
316523
311147
302974
295453
289263
282676
275418
268638
260889
253635
246818
239944
233411
230160
225318
221622
218128
215478
211780
208469
206854
204820
203072
201936
199988
198895
198593
197697
197633
197990
198852
198913
197955
197084
196698
197121
195757
195589
195218
194605
194857
193807
193357
192875
193077
191784
190373
190488
191514
192084
192009
192372
191855
192686
192432
191177
192478
193572
194893
195464
196006
196447
197178
198618
199495
201080
203028
204853
205384
205635
206945
208985
209084
209706
211020
211316
211289
212516
213995
213527
212822
214406
214707
213789
213167
212631
210741
210196
209801
209065
208689
209007
208080
206887
205747
205331
204602
203411
201585
201819
201470
200650
200798
199418
198740
197333
197088
198299
199082
198182
196876
196870
196196
196650
196767
195662
194538
195543
195382
196271
196244
194609
193832
194321
195628
195986
194167
194843
195957
195768
196110
197104
197416
198004
197414
197263
197820
197655
196667
195891
194489
193867
193459
192640
191408
191067
192326
192516
192621
191527
190568
191009
190681
190441
189865
190066
189843
189952
190389
188814
189658
190075
190620
188575
186942
186988
187379
187747
188222
187877
186522
186421
187731
188279
188409
187069
185944
186133
186320
187518
188156
188938
189595
188974
188178
186868
186968
187329
187616
188234
188998
188398
187939
187290
187865
188304
188667
188919
187967
187975
187962
189404
188853
188916
189211
188920
190156
189901
188782
187016
186910
187070
187457
187503
188127
188289
188036
189424
191093
190715
191054
190894
190306
189039
187807
189777
191300
191633
190537
190031
190279
190601
189719
190731
190647
191189
191952
192324
191738
190760
190807
191435
190600
190805
191913
193311
193179
192863
192643
192142
191554
192152
191204
191145
190980
191150
191528
192511
192810
191589
191763
192495
191336
191494
192160
193246
191457
190722
189571
190667
191708
191787
191629
192475
192546
192509
192295
192747
193303
192028
190910
189856
188974
189962
189515
189234
188300
188095
187686
187559
187634
188732
188290
186590
186769
186023
186484
186599
186391
186748
187681
187066
186758
187350
187227
186855
185560
186427
185997
185312
185415
186035
187664
186951
187027
187950
187543
187054
186174
186039
186374
187531
186913
187738
187432
187396
188729
188390
187222
187555
187971
188249
188818
189833
189642
189886
188332
187245
188971
188913
188047
187865
188060
188042
187553
187823
188286
188283
189599
188957
188827
188215
187611
187833
187645
188300
187471
187108
186162
186700
187760
188144
189824
189453
189024
188308
188137
187912
187797
187528
187657
187243
187383
187401
186652
187318
187775
188270
188587
188943
188289
188133
186501
185747
187557
188979
188869
188217
186509
186267
186375
186712
187100
187299
186793
185386
186979
187936
187721
186718
186467
186786
186975
187221
187965
189043
189239
188261
187791
187973
187358
186559
186708
187154
186630
187402
187138
186871
187663
188850
188326
187904
189032
188864
188604
188943
188225
188369
187521
187483
187995
187945
186713
185109
184657
185036
184962
185877
186311
186397
186280
186766
187390
187051
186111
184493
185798
186228
186842
186846
186402
186137
186913
187332
188634
189251
189540
190209
188891
188644
188728
187953
187783
188720
188940
188514
188460
189714
190560
190904
190437
189772
190380
192080
191121
190369
189739
188799
189224
188968
189533
190693
191518
190591
189634
190430
189272
188914
190784
190471
189611
188361
189202
189080
188250
187533
187316
187589
188564
189046
188713
188809
189305
190009
190790
189672
189853
189937
190831
191208
191441
190697
189500
189521
189394
189312
188989
189335
189250
189368
189527
189967
189089
188536
187937
188603
188378
187899
189122
189448
187968
187738
188146
187904
187271
188006
188244
188298
187574
187588
188194
187168
186770
187939
188126
188097
188296
189033
188654
188862
188995
187775
187881
189399
188530
189016
189402
189743
189813
190224
190733
191606
191592
192044
191772
191726
191488
192198
191298
190459
189050
189256
190437
189569
189126
190968
191186
190772
190115
190280
189764
188951
189460
189720
189726
188794
189403
188792
188910
189473
189419
190697
191130
191479
190830
190621
191063
190856
190844
190859
191795
191367
191240
191372
190851
190762
191504
192193
191497
190761
190228
190456
190733
191124
190535
190553
190920
191305
191816
190899
190080
190330
190501
190589
189872
189905
188908
189371
189766
189827
189859
189231
189373
190131
189936
189577
189945
190210
189486
188545
189417
188916
188364
189451
190256
190384
189937
191354
191828
190858
190752
191429
190569
190428
190121
190336
189811
190309
191455
192769
192489
192554
192823
192605
192754
192862
192147
191537
191068
191109
191621
191215
190802
191889
192617
192726
192106
191708
193173
193837
193839
194801
194319
192902
192442
192315
191533
191818
191464
191684
191698
191227
189553
189666
189636
190062
189967
189460
189042
190222
192919
191782
190739
192122
191385
191278
191461
191414
192351
192460
192468
192677
191891
190673
190830
190462
190376
191313
190717
189646
189549
191253
191676
190650
190018
189328
189720
190127
190240
190186
189595
189805
190467
190937
190337
190271
190501
190111
189828
190456
191538
190726
190879
190729
190589
191668
191360
191427
191848
191522
192530
193306
192506
192030
193422
193398
193584
194195
194421
193734
194674
194632
193738
193922
193443
194834
195255
195625
194273
194483
195479
195257
195114
195074
195460
194548
195130
194919
195116
195609
195798
195784
195454
195435
194863
194955
195571
195425
196235
196112
196424
196626
195986
196638
196637
196696
198639
199036
198214
198516
197516
197691
197339
197562
198229
199389
198781
197966
198139
199097
199307
198963
197649
197613
197800
198499
198464
197155
196608
197091
197379
198300
197828
197932
197843
199420
198831
198827
198292
198417
198595
199204
198863
199068
197929
197530
197313
197101
197210
197591
197486
196902
196664
197029
197285
196208
195878
195409
195123
195822
195205
195155
195572
196274
195818
195032
195790
195132
194988
195840
195982
196703
196700
196641
197132
197617
197704
196708
196379
197010
197078
196961
197355
197010
196526
196581
197265
197562
197161
198347
198942
198672
197586
197404
198700
198747
199169
199723
200434
200755
199447
198929
198688
198212
198550
198159
197945
196775
197551
198193
198119
197575
197634
197756
197987
197569
198074
197896
196921
196445
195618
195442
194239
193724
195209
196222
196393
195890
196684
196400
197596
198328
199721
200249
200373
200318
200646
201153
201079
199765
200676
201845
202096
202221
203027
203192
202624
203949
204721
203611
204184
203773
202998
203620
203225
202879
202616
201843
202073
201863
202180
203299
203984
203677
203937
204167
204437
202855
203393
203321
202806
203790
204839
204688
203922
203842
204163
203562
202506
202886
203832
204754
204525
204062
203841
203528
203338
202140
200833
200713
200886
200477
200397
200029
200796
200260
201063
201729
201439
201125
201444
201371
202157
202115
200954
200962
201009
199757
199805
201098
201400
201787
201913
200183
200420
200495
201984
202423
201490
200234
199505
199516
199515
199682
200496
200520
199760
200438
200281
201227
201571
202312
202085
201360
202317
201985
202197
201096
200467
199750
199884
198830
198461
199242
199553
199930
199915
199549
199464
200595
200726
201230
201774
202055
201244
201595
201114
199683
200109
201057
200532
200298
200587
199820
199518
201053
201355
201565
201089
200193
199485
199960
200729
201039
200390
200464
200269
200865
200648
200857
200338
200529
201138
201253
202123
202237
201458
203373
202347
200330
200321
199793
198703
199077
199872
200058
200399
199917
200145
200940
200922
198906
199518
200096
199422
199151
198216
197674
197926
197515
195286
195352
195487
196449
196857
196592
196864
197041
197647
198523
198291
196320
196518
197711
198398
199600
198475
198481
198727
199939
199655
200031
200479
200313
201068
201309
201216
202334
203286
202820
202021
202204
202893
203223
203607
204081
203216
203037
203808
203543
202713
202434
203137
204229
205326
204132
203870
203769
204160
205617
205083
204809
203809
203867
203730
204125
204247
204675
204764
203984
204674
205586
205284
205769
205653
206144
205810
204391
204376
203953
203528
204060
205377
205214
204833
204750
204685
204609
204802
204471
204709
205385
205083
204589
203853
203068
204843
204357
203857
203636
202701
203094
203674
202532
202382
203067
202579
203824
204338
203522
203662
203506
202222
202156
202451
202148
202543
202456
203162
203582
203989
203268
203103
203140
203684
202533
201129
201605
201046
201051
201746
201896
202528
202259
202459
202865
202841
203514
203045
202583
202048
202734
202869
203457
203282
201909
200526
201143
201187
202024
201253
201288
201065
202088
200974
200026
202174
202452
202172
202540
203251
201879
200349
199651
200430
201869
201467
200760
201633
201428
200974
200318
201117
200820
201101
200984
200781
200196
199093
199083
198895
199553
197501
197728
199358
199099
199350
199055
198693
198465
198916
198670
197104
197366
198142
198750
199812
199073
199160
197606
198485
197063
197628
197980
198697
198584
199404
199883
200936
200475
199992
200800
201290
201910
203905
204894
205859
205845
207931
209202
211663
213867
215857
217672
220132
222259
223086
225611
227880
231569
235328
237773
241635
245370
248687
252685
255952
258196
262561
267171
271102
276598
282234
288610
293463
299549
305757
312795
320831
328393
336049
344644
355763
365060
373263
384177
395565
407099
417093
425896
434943
444976
455260
463159
470200
477056
483149
489111
492749
496672
499511
503190
504228
505731
509097
512082
513873
517171
519384
521067
523840
527362
530789
533065
537969
541940
547776
553609
558837
563789
568181
571931
575896
579304
582167
586748
589618
591328
592312
594012
593299
592015
593369
591882
587504
584172
580163
573831
567482
559275
551156
544410
536870
528629
521250
515163
509219
502867
496122
490091
483660
477194
471364
465370
461168
456396
452261
446274
442276
437779
433462
429306
426070
422702
417842
413935
410840
407858
404163
399948
397720
393288
389108
385328
381727
377313
374729
372984
369926
365413
361125
357290
353534
349412
344600
341335
335146
331165
326357
322260
317242
313688
309207
303986
300634
297426
292972
288865
284884
280872
276948
272610
269467
266554
264526
260753
256786
253616
250508
246655
242988
239565
236394
233398
229508
225234
222127
218225
215459
212978
208504
205198
201745
198881
194657
189771
185908
181796
178157
173439
169259
165697
163506
160942
157327
153786
149487
145167
141650
137766
134341
131073
128038
124598
122528
119408
115455
111626
107382
104372
102216
 98754
 95027
 91621
 89078
 86791
 83987
 81922
 79691
 78247
 75160
 73967
 71046
 68759
 66082
 64325
 61981
 59845
 58064
 55964
 54228
 52709
 51074
 48842
 48426
 46036
 44702
 43140
 41438
 38925
 37953
 36767
 35870
 35736
 35483
 33590
 32396
 30333
 29615
 28551
 26633
 25898
 25472
 23591
 24440
 24513
 23393
 22885
 21940
 21814
 21243
 20329
 19521
 18612
 18760
 17434
 17039
 16166
 16465
 16192
 15850
 15480
 15642
 15350
 15253
 14902
 13598
 13559
 13955
 13703
 13593
 13825
 13414
 12643
 13107
 13666
 13887
 14602
 14182
 13900
 14056
 13055
 13696
 14092
 14544
 14075
 13737
 13349
 13724
 14658
 14692
 13492
 13727
 14780
 14307
 14820
 14358
 15323
 14951
 14611
 14490
 15166
 14986
 15476
 14966
 16121
 17062
 16247
 16392
 16438
 17074
 17598
 17973
 17944
 18068
 18135
 18324
 18170
 17868
 17988
 17622
 18631
 19093
 19213
 19886
 19753
 19964
 20405
 21263
 21290
 21178
 20750
 21262
 21383
 21709
 22092
 23598
 22994
 23169
 23390
 24011
 23930
 24450
 24713
 24991
 24247
 24089
 24029
 23932
 23968
 25432
 25548
 25408
 26171
 25864
 25554
 25823
 26330
 27156
 27684
 27510
 28292
 28375
 28689
 28495
 28733
 28177
 28820
 28943
 29075
 29328
 29429
 29672
 30406
 30456
 29749
 29772
 31223
 32820
 32654
 32022
 32342
 33444
 34362
 34125
 33139
 32599
 32309
 32650
 33531
 34728
 34496
 34275
 35238
 34938
 35043
 34868
 34745
 34610
 34338
 34959
 35475
 36313
 36166
 36535
 37223
 36286
 35835
 35715
 37293
 37842
 39086
 39419
 39645
 39310
 39594
 40059
 38609
 38316
 39024
 39435
 39585
 40363
 40348
 40072
 40646
 40153
 39375
 39556
 39270
 40128
 41208
 41242
 41028
 41878
 43115
 43612
 43245
 41905
 41254
 41926
 42131
 42331
 42854
 44323
 44456
 43888
 43948
 44478
 44823
 44357
 43938
 45448
 46211
 46863
 46588
 45856
 45178
 45464
 45800
 46267
 46660
 46632
 47438
 48065
 47485
 46393
 46508
 46609
 46732
 48404
 47848
 47332
 48025
 48347
 47560
 47258
 48161
 48375
 47509
 47635
 47093
 47328
 48261
 56037
 90121
172273
328515
563641
852097
1160135
1452894
1707651
1919554
2084056
2199090
2266828
2294471
2275355
2215022
2117706
1999525
1874876
1759595
1665766
1594736
1541397
1500642
1469600
1444513
1421847
1397581
1374076
1349258
1324122
1296350
1268072
1239989
1211049
1184318
1154497
1130071
1107132
1083451
1063176
1046735
1030159
1014383
999050
987370
977496
967641
959834
953051
947276
942165
937116
932446
927153
924024
921418
916628
910447
907338
897202
886040
872989
861226
850117
838459
826869
814659
801738
788919
771344
754869
737511
715906
692009
668742
644993
619350
595158
569457
540731
508477
472053
430678
390743
354970
324703
301404
281146
266953
254613
244415
233748
225006
217187
210210
203441
197729
194011
190204
186783
182326
177623
173156
168198
164640
162085
158747
156140
153732
150064
147758
146172
144169
141904
140196
138921
136796
134196
132832
130143
127536
125402
124419
123768
122596
121111
119584
117961
118361
116961
115325
113371
112067
111206
109752
108212
106850
107299
107028
105919
104708
104272
104221
104344
103425
102231
101775
100070
 99173
 98534
 98121
 97784
 98603
 96932
 96831
 96759
 96259
 95093
 94594
 94322
 93723
 93106
 92943
 92886
 92802
 91966
 91183
 89633
 89351
 89950
 90162
 89598
 89605
 89731
 89069
 88322
 87827
 87413
 87725
 86626
 86536
 86885
 87667
 87240
 86359
 86129
 85644
 85174
 84671
 85335
 85210
 85223
 85810
 85033
 84719
 84555
 84012
 83649
 83166
 82949
 82012
 82503
 82574
 82131
 82390
 81680
 81681
 81255
 81300
 80886
 81690
 81842
 81077
 80880
 80856
 81528
 81281
 80960
 80494
 81025
 80856
 80193
 79652
 79651
 79649
 79092
 79190
 80482
 80144
 79680
 80194
 80611
 79902
 79005
 79046
 79962
 80064
 79702
 80003
 80088
 80331
 78956
 79106
 79094
 78877
 78361
 77489
 77567
 77319
 77419
 76978
 76446
 75427
 75499
 75211
 74968
 74012
 74730
 74062
 74266
 74364
 74553
 74472
 73756
 73151
 72591
 72355
 71436
 70842
 71342
 71872
 70681
 70420
 70265
 70907
 71776
 71123
 69748
 69394
 68851
 68738
 68201
 68443
 68471
 67958
 67239
 67476
 66147
 66137
 65499
 65859
 66044
 65515
 64707
 65333
 65491
 64924
 64373
 63330
 63186
 62967
 63001
 63172
 62589
 62670
 62507
 62740
 63475
 62754
 61979
 61996
 61376
 60455
 59708
 61367
 61454
 60602
 60321
 60009
 59880
 59689
 60475
 60790
 60092
 59868
 58826
 57769
 57118
 56768
 57678
 57790
 57727
 57716
 57542
 57798
 57562
 56733
 57114
 56748
 55679
 55804
 56824
 57214
 56340
 56266
 56840
 56980
 57194
 57295
 57433
 56463
 56415
 56228
 56008
 55470
 55696
 55576
 55337
 55208
 55770
 56553
 55945
 55515
 55575
 56009
 55323
 54394
 54126
 53250
 52833
 52978
 53283
 52976
 52924
 52768
 52812
 53549
 53646
 53868
 53300
 53277
 53053
 52641
 53004
 52676
 51705
 52363
 53376
 52896
 52819
 53108
 53246
 52559
 52190
 52087
 52305
 52265
 52848
 52607
 52471
 52772
 53118
 53289
 52297
 52608
 52874
 52147
 51755
 52271
 51809
 50956
 50873
 50386
 50539
 50295
 51065
 51677
 51203
 51635
 49925
 49158
 49988
 50454
 50593
 51076
 51402
 51377
 50304
 49983
 50225
 49458
 49263
 49846
 50356
 50708
 50490
 50807
 50573
 50160
 50655
 50423
 49867
 50777
 50905
 50562
 50403
 49886
 50369
 50671
 51832
 51365
 50834
 50445
 50274
 49609
 49699
 49874
 49714
 50641
 51465
 51335
 51031
 50954
 51393
 51111
 52061
 52043
 51782
 51248
 51161
 51044
 49932
 50742
 51805
 51541
 51051
 50703
 50360
 50203
 50572
 49464
 50173
 50313
 50697
 51996
 51226
 51549
 51267
 50993
 51694
 50155
 50425
 50231
 50187
 50132
 50827
 51639
 51421
 50728
 50502
 50391
 50940
 51667
 51627
 51601
 50991
 50843
 51054
 50996
 50307
 51016
 51678
 50714
 50600
 50906
 51624
 51557
 51531
 51799
 51627
 51228
 50677
 51197
 50707
 50230
 50266
 50411
 49859
 49572
 49202
 49863
 50296
 49391
 48867
 49454
 49468
 50285
 50645
 50094
 50904
 51639
 51268
 50695
 50740
 50852
 49227
 47849
 47728
 48842
 49585
 49766
 49960
 50688
 49749
 48705
 48732
 48454
 49360
 50764
 51409
 51669
 52023
 51233
 50807
 50985
 50334
 51070
 51711
 50967
 52016
 51982
 50671
 50662
 50707
 50910
 50848
 50240
 50519
 50582
 50779
 50514
 50090
 50357
 50500
 50812
 50348
 51236
 51397
 50064
 50014
 50654
 50342
 50321
 50912
 51231
 51687
 51442
 51351
 51843
 51562
 49917
 49423
 49919
 49271
 48958
 49773
 50284
 50051
 50426
 52200
 51638
 50810
 50674
 50916
 50390
 50049
 50864
 52138
 52560
 51499
 51031
 50739
 51268
 50956
 51501
 52498
 52215
 51410
 52243
 52215
 51457
 50843
 51002
 50919
 51351
 51375
 51369
 51693
 52003
 51211
 51121
 51420
 51429
 51656
 52162
 51929

[Instrument Method Data Header]

"hplc", "", "2021-04-16-13:54:48", "hplc", "", "2021-04-16-13:54:48", "", 0, 0, "GlycoSePN_40 min (Plus_HR1)"
"Separation of glycans at 50 C"
16844544, 1


[NAI Box Information]

0, 40, 40
2.272, 44, 1000
41, 0, 100, 0


[Instrument Configuration Information]

"FL", "PEN90x", ""
0, 0, 0
0, 0, 0, 0
16.777215, 1
16.777215, 0
"", "", "", ""
"", "", ""
"", "", ""
"", "", ""
"B", "C", "D", ""


[Real Time Plot Information]

[0]
0, 1, "", "Y", 1000


[Link Parameters]

5


[Link Parameter Offsets]

29
28
10
11
12


[Link Parameter Info]


"RATE", 29, 5, 1, 1
1, 0, 3, 0.1, 100, 0
44.01408, "", 1

"RANGE", 28, 2, 1, 1
1, 0, 1, 0, 10, 0
1, "1.0", 1

"EVENT", 10, 3, 25, 1
1, 0, 0, 0, 100000, 0
0, "END", 0

"EVTME", 11, 2, 25, 1
1, 0, 2, 0, 100000, 0
0, "", 1

"EVVAL", 12, 2, 25, 1
1, 0, 0, 0, 100000, 0
0, "0", 1


[PEAK TABLE FILE]


[File Complete Flag]

3


[Number of Peaks]

0


[SPECTRAL DATA FILE]


[File Complete Flag]

3


[Count/AU Ratio]

0


[Count Offset]

0


[Number of Spectra]

0


[Spectral Data Sets]


[Audit Log Information for C:\PenExe\TcWS\Ver6.3.1\Examples\Probka8 (#271)+enzymy.raw]

Number of Audit Logs : [0]
