# Supplementary material for: Interplay between de novo and salvage pathways of GDP-fucose synthesis
Source: PLoS One. 2024 Oct 24;19(10):e0309450. doi: 10.1371/journal.pone.0309450 (PMC11501016; doi:10.1371/journal.pone.0309450)
Supplement: S1 File — (ZIP) [file pone.0309450.s004.zip › Chromatograms/Fucosylation/FCSKKO_45_2_FUC.RAX]

Checksum Passed

Filename : <C:\PenExe\TcWS\Ver6.3.1\Examples\Probka10 (#272)+enzymy.raw>

[Modified Rawfile File Header]

0, 1, 48, 10019, 
0, 0, 0, 386514952, 12041288

[Modified Rawfile Data Header]

"hplc", "", "2022-04-09-17:14:56", "tcprocess", "", "2022-04-09-17:54:53", "", 0, 0, ""


[File Complete Flag]

3


[Run Log Information]


[Raw File A/D Header]

0, "20220409171446-0800", 0, "hplc"
"C:\PenExe\TcWS\Ver6.3.1\Examples\Probka10 (#272)+enzymy.seq", 0
"NONE", 0, 0
40.0088, 9057581, 18202, "7339280009"
1, 0, 5454


[Sequence Cycle Information]

"A", 0, 0, 0, "", "", ""
"C:\PenExe\TcWS\Ver6.3.1\Examples\Probka10 (#272)+enzymy.raw", "C:\PenExe\TcWS\Ver6.3.1\Examples\Probka10 (#272)+enzymy", "Probka10 (#272)+enzymy", "", "C:\PenExe\TcWS\Ver6.3.1\Examples\GlycoSeP N Plus (FL_40 min)", "C:\PenExe\TcWS\Ver6.3.1\Examples\GlycoSeP N Plus (FL_40 min)", "C:\PenExe\TcWS\Ver6.3.1\Examples\GlycoSeP N Plus (FL_40 min)", "C:\PenExe\TcWS\Ver6.3.1\Examples\GlycoSeP N Plus (FL_40 min)"
"Default", "Default"
1, 1, 1, 1, 1, 1, 0
100, 2, "", 1, "", "", 9
"", "", "", 0
"", "", "", "", ""
"", "", "", "", ""
""


[Raw Data Points]

 53517
 53733
 53731
 53733
 53728
 53730
 54367
 54305
 55256
 56057
 55420
 55071
 55026
 54745
 54886
 54548
 55611
 56033
 55064
 54876
 55284
 55943
 56769
 56621
 57006
 57930
 58299
 57353
 56635
 57416
 57583
 57097
 56335
 55451
 55921
 55760
 55361
 56139
 56630
 55753
 55052
 55910
 56415
 56616
 55765
 56585
 55957
 56510
 56594
 55980
 55756
 54651
 53834
 53840
 54089
 55319
 56301
 56482
 55695
 55828
 55794
 55880
 55947
 55936
 57089
 57262
 57289
 57042
 56352
 55821
 55606
 56229
 56312
 57013
 57170
 57898
 57629
 56890
 55993
 56670
 57173
 57291
 56127
 56162
 55391
 55809
 56097
 56596
 56400
 55346
 55288
 57034
 57250
 57181
 56423
 57472
 57150
 57612
 56859
 56870
 56959
 57106
 57118
 56818
 56564
 55820
 55571
 55845
 56713
 57116
 57262
 57386
 56868
 56497
 56906
 56732
 56613
 56097
 56395
 57181
 57194
 56608
 56775
 56546
 57343
 56982
 57104
 56709
 56756
 57133
 56969
 57002
 57550
 57656
 59085
 58147
 58124
 58217
 57375
 56932
 57275
 57489
 58582
 58708
 58464
 58365
 57131
 57870
 58540
 59502
 59908
 60399
 61644
 63272
 64983
 67406
 69840
 72612
 75621
 77486
 80058
 81897
 84156
 86497
 87987
 89690
 89572
 89147
 89320
 89640
 91428
 93484
 96486
 99463
101911
104922
107516
109484
110009
111144
112409
113388
113495
113325
113727
113710
114853
116565
118552
122253
125866
129192
133342
138901
143672
146681
148465
147147
145599
144735
143984
143764
147167
153233
165474
183799
213350
256719
319549
414702
579515
902989
1526978
2559407
3961025
5549847
7044432
8196377
8876584
9057581
8795985
8226411
7469031
6616986
5761065
4947257
4207315
3558625
2997430
2523913
2128168
1799526
1525855
1296660
1108196
957718
835110
737081
660319
598278
543467
497627
459246
428338
403232
386025
374537
368040
366138
365159
364910
363901
358610
352060
341110
330208
316917
305222
294398
284132
275393
270704
268086
265738
266801
267526
269265
271935
274571
275863
275584
274613
272192
267068
262325
256550
253050
248418
243495
238098
233972
232412
229968
228252
227051
225850
224851
223385
222283
222413
224154
228692
234484
240620
249490
261418
276063
292857
307375
318986
325337
327383
322646
313250
300604
287226
275170
262125
251367
241689
234700
233460
235829
240662
250720
264406
282140
300253
317963
330285
336668
336305
330199
320418
306640
292603
280332
269628
260145
253177
247511
245284
247369
251033
257027
264249
271703
278238
283758
288319
292017
295107
297177
299716
303029
309169
316876
329293
346115
366152
392616
422765
459519
506726
566482
651609
777107
969207
1267522
1712628
2326055
3104791
3997735
4924658
5782159
6464329
6905615
7064472
6961005
6641935
6174098
5622145
5033326
4447560
3890153
3374752
2910846
2496155
2131797
1814884
1541589
1312372
1121504
964049
835881
733715
651347
586107
533982
491799
458676
431450
409217
389954
372834
355688
339638
325461
311097
299155
287786
277127
268784
260676
252947
247170
241441
235191
229858
224277
218518
212839
208421
204862
200519
197700
193516
188761
185282
182576
178687
175433
174506
173277
172289
171074
170696
171561
171956
172883
172990
172582
173174
173682
175190
176735
178086
180767
185215
193226
204158
218185
232379
247263
261025
275152
284152
288370
288701
283287
273925
263520
251352
240248
227987
217048
205962
197706
189166
181825
176886
172096
167564
164433
162403
160431
158935
156997
155506
154243
152128
149739
147299
144943
143566
142680
141564
139116
138288
137739
136015
135131
134646
134263
134537
135547
136799
138137
141185
143184
147215
152158
159385
167560
176508
189756
202454
216225
230432
243865
255655
264359
271714
275389
276080
274548
270738
264340
256788
248473
239277
232037
227047
222225
220649
221768
224104
229284
234670
244059
253825
264389
275242
286733
299360
312720
325882
338571
350803
361128
371715
383616
391402
402380
412190
420681
435268
452672
479377
519501
580684
668247
787699
938829
1124057
1340167
1569202
1805169
2026408
2217905
2360918
2447351
2467292
2425262
2329654
2191528
2023724
1836541
1647371
1461610
1287799
1130028
988918
865115
758022
667285
587868
520392
462681
415010
374601
340769
311692
288352
268721
251951
238613
227579
217868
210082
203026
196746
192506
189256
187955
186970
185377
183311
180494
178532
176108
174151
172928
170358
168023
166421
166056
164467
163842
165381
167703
171148
176364
183955
193030
202439
213723
226384
236701
245587
252740
257815
261037
261983
261424
257944
251403
244652
238090
231019
222936
214959
207399
199959
191940
184634
178088
171908
167000
164578
159831
156648
153731
150909
148969
147776
148190
148406
148284
149112
150340
151185
153999
156689
161550
166645
171764
179210
188343
200743
213726
228637
243774
260239
276635
291165
303101
312959
319456
323455
324586
321853
318051
314409
310597
309157
309260
315547
328929
346900
372073
401747
432919
466479
499065
529748
553587
569571
577565
575057
565404
548486
525114
495458
463418
428923
393961
361169
329698
299598
274138
250918
230928
212909
199741
187911
177686
168073
159139
152617
148007
145254
142447
138599
133822
130931
130761
129339
128077
126202
125917
125810
124724
124271
123822
123807
123203
123891
123101
124096
123515
123072
123610
123107
123361
122608
123445
124335
124491
125169
125752
126902
127267
127608
128294
128069
126975
126536
126703
127220
126117
124417
124129
122689
121185
120828
119309
118454
118098
115534
114628
115753
115668
114543
114028
113503
113048
112260
109803
108877
107696
108029
108233
108955
108412
108304
108954
109037
109573
109571
109870
110152
111034
112353
111201
111807
112102
113024
112981
113875
114471
115558
116633
117291
117258
116865
116949
117116
115935
116048
116228
116090
115900
116215
117487
117122
116040
116469
116046
115729
115886
116044
117338
117763
118713
120406
122070
122698
122051
122781
123685
123785
123682
124211
124152
124230
123515
124214
125979
126035
126218
126699
127571
127836
127757
129192
128628
127789
127841
128490
128743
129790
130095
131056
132421
132305
132915
134887
135588
136538
138609
141624
144177
147660
153603
160287
168180
177005
187255
198499
210248
222532
234877
247428
257162
265711
272798
277038
279508
279616
277417
272493
265352
258712
250936
242350
233552
224475
216018
209095
203687
199394
197156
196206
197666
198563
202763
209962
220396
234444
249733
269084
289647
312496
338496
364443
390569
417599
443513
468739
491127
509117
524586
535335
544162
547695
546823
543180
533696
519374
503052
484963
464809
443347
420672
397353
373680
352505
333522
315908
301913
289279
279861
272618
268085
264757
264456
265469
264941
265661
265676
265494
264348
260087
256394
252070
246595
239897
231798
225418
217994
211201
205717
200470
196918
192565
189000
185486
181502
177890
176591
174468
171077
168763
166687
163716
160342
157053
152359
150493
147510
143833
141212
137242
135301
133214
131406
129548
127331
124880
123767
122718
122735
121843
121665
121053
120623
118481
118341
118900
119328
119194
118361
117563
117443
117796
117248
116643
116814
115986
115956
116797
118563
119388
119080
119340
118591
118022
118984
119182
119205
119635
119972
119518
119640
120272
120749
120875
120974
121257
120482
120254
119990
120766
120598
120359
119791
120467
121409
121203
121775
122612
122538
124435
125021
124138
124506
125755
125929
126828
129209
130048
130114
131020
131746
132096
131352
131567
131932
132321
132627
134161
135056
135270
136325
138264
138578
139401
140737
141893
143314
143907
144452
145686
146660
148310
149175
150397
150913
153548
155021
158489
163320
168544
173700
181099
189769
201188
213219
228408
245654
266600
290705
316826
344353
375277
406024
437872
468301
495998
523545
543340
558717
570827
577312
577355
571177
559831
543659
523068
499909
473031
444929
415085
385696
357903
332124
308426
284939
264703
246584
230754
216684
204711
194214
185624
179422
173192
166644
162276
158184
156053
153245
150977
149503
147851
146016
144462
140832
139273
138137
137222
136971
135357
135557
135673
136128
135337
133483
132429
132695
132780
132771
134406
133395
133500
133082
132740
133081
132764
133703
134112
134806
134738
136472
137343
138169
139169
141532
143685
144500
146928
148496
150023
150311
151486
152979
153042
153212
153523
152819
152643
152251
151624
150925
151229
150110
148443
148372
148178
147800
148826
149275
151006
150021
150076
150925
151028
150837
150168
151835
153191
154648
155581
155978
157195
157321
159093
160341
161319
164654
167213
170817
173708
175971
178409
181944
184445
186309
189119
191446
193872
195172
198639
200433
202881
205818
209325
212067
214152
217397
221423
225842
229691
234794
241249
248889
258448
269223
283223
299963
321196
345601
375772
412662
456499
505503
563052
629192
702074
781639
866515
957015
1044338
1133696
1220247
1298910
1372376
1434829
1482783
1516395
1536370
1536664
1521561
1490958
1445596
1384274
1314921
1238476
1155243
1070267
982758
898312
816627
739304
665140
598344
537178
480682
431035
388111
351890
320374
294320
271350
251116
234195
220903
209290
199443
191441
184843
179260
173597
170119
167629
164143
161452
159543
157772
154227
152289
151555
152200
151385
150330
149033
147137
147040
147117
145751
145487
145732
144637
144018
144450
143642
142802
143331
143387
143033
143658
144422
144979
145523
146251
147452
148070
148143
149913
151248
153388
154808
154882
156089
157330
158837
160170
161598
163497
166079
167386
168771
172153
175059
176984
178211
179642
180865
182890
185519
187688
189538
193350
195534
198049
201338
204998
208152
213272
217169
220673
223035
226009
229966
236161
240109
242790
248072
254352
261497
268354
274560
281378
290040
296734
304287
312439
320401
329351
338161
346728
355203
366215
376557
386252
396763
406569
420319
433386
447943
464970
483909
505176
531387
562346
598184
642500
696702
762822
841018
935680
1050067
1181634
1335765
1512930
1711301
1936857
2182727
2440518
2713324
2999704
3283977
3563431
3830583
4081688
4300778
4488958
4640003
4745013
4802685
4809575
4774547
4696570
4568614
4401190
4202442
3976896
3726268
3462201
3187272
2912588
2642917
2384987
2136209
1902754
1689956
1495329
1317797
1160215
1021860
900147
795965
703126
622831
554753
496101
447946
406778
371470
341742
316464
293854
276924
260403
247560
236956
226379
217212
210108
204136
197607
192187
188798
184615
182830
179192
176330
173473
171324
169589
167772
166887
166190
164327
162233
160957
159740
159468
159752
159540
158750
159572
160349
159986
160440
159602
158908
158973
159278
159985
160740
160354
159645
159441
159337
158800
158855
158674
158921
158764
159098
159528
158410
158296
159770
159791
160163
160482
160778
161161
160569
160740
162341
162937
164423
165961
168309
171570
174324
177809
181749
186498
192904
199309
206609
215549
224233
234250
243418
251783
262385
272632
281526
290417
297810
304318
310819
314085
314367
314999
312897
309496
304297
299613
293978
287155
280622
274155
267756
259870
252346
245638
238207
232316
226867
220274
215040
210352
206433
202930
199767
195533
191022
187582
185243
182715
180785
177893
175461
173141
171123
168551
167358
167065
165384
163375
162598
161468
159750
159055
158683
158656
158670
159205
159159
159936
160501
159451
160208
160343
159443
158897
158394
157987
158204
157470
156124
155852
154200
154425
153991
152701
150997
150903
151734
151948
151818
151281
151785
152107
151275
151221
151537
151471
151220
150267
150791
150980
150315
150865
151689
151953
151812
152589
152164
152160
152244
152888
152738
152669
152328
153038
153490
154324
155454
155527
155386
155362
156051
156315
157660
157779
158262
157973
159173
160532
161900
162454
162581
163367
164323
165333
166860
167323
167514
168055
169178
171272
171919
172560
174466
176432
177516
179845
181434
183575
184923
185962
188703
191473
193524
195860
199471
201885
203810
206240
210537
214293
217479
221339
227480
232907
238885
244660
251812
259139
267290
275103
282875
289071
294009
298926
304003
307266
310117
312645
314325
313820
311836
311131
310046
306122
303369
299721
296107
293372
289931
286121
283899
280695
278123
276598
274644
272586
272690
271154
269205
267074
265800
267061
265467
264139
263037
260667
258766
255916
252486
248013
244690
241476
235923
232967
228669
225378
223991
221403
218339
215383
214102
212195
210009
207362
205555
203497
201753
200727
200206
200213
200145
198922
196509
196014
195487
194803
192998
193252
193299
193027
192510
191130
190744
190844
191841
191246
189978
189871
188517
187581
187221
186494
185127
184220
183670
183563
182955
181654
180809
180420
180390
178732
177100
177196
178234
178152
178780
178266
178714
179475
181550
183673
183916
185131
187109
189117
190193
192052
194566
196210
198911
200108
202204
204249
205781
207576
208623
211349
214325
215702
217781
219947
222237
223698
226184
228982
233006
236542
239551
243514
248870
253762
256192
260095
263610
266982
269808
273332
275759
276176
277023
275018
275667
277927
276839
275195
272789
270392
269774
268520
267507
265897
265111
263614
263370
263520
265106
269369
272673
275509
279754
286585
296360
308706
322461
337990
356429
377916
402512
430528
461072
494618
531550
570928
612778
657325
703331
749914
797348
842121
883101
923825
958675
988991
1014358
1031021
1040995
1047425
1044744
1034567
1014850
992264
962939
926847
886584
843646
797888
751002
703878
657155
612312
568992
528326
491768
457007
425826
396900
372784
350244
330172
312653
297852
284652
273322
263608
255192
247799
241530
235706
230656
225705
222405
219863
216698
215458
213700
212058
211451
211130
209630
209147
208217
207616
207438
207175
207387
207391
206822
206203
205533
204326
203173
203069
201990
201064
201547
201295
201129
200181
199452
200583
200056
199266
198291
198161
198124
199109
201300
201786
201285
200516
200008
200426
200056
201540
201923
201754
201317
200869
200569
199596
198797
197981
197358
196785
195819
193971
192337
192053
191147
190230
189409
188041
187819
186908
187214
185169
184331
182986
183131
182712
183226
183863
185002
184491
184770
182799
182228
182929
183180
183550
183843
184213
185422
185943
186512
185517
185470
186594
186642
187103
188574
191355
193760
195481
197061
200563
204496
207830
210907
215912
221567
227153
231722
236610
243521
248238
253077
258408
264824
268899
272407
276414
278005
279965
281756
280618
280391
278422
276672
274255
271275
267103
263251
259620
255618
250598
247526
243450
238804
232247
227967
225098
220913
217319
213364
210191
207855
205771
202603
199499
197635
196227
194872
194233
194450
193177
193443
193313
192761
192617
192470
192299
192245
193302
194474
193861
194166
194977
194482
195209
195216
196396
197733
199553
200090
200531
200866
202586
204207
205815
209495
211849
213725
216286
220485
224704
228349
232253
236381
239882
244880
250448
254498
258064
262788
266767
270703
275965
279703
281784
284188
285177
286151
287241
286881
285787
284630
283930
282759
280914
279008
278436
278809
279512
279136
280179
280213
280993
282365
284052
285180
286827
287743
288932
290600
290653
289519
288678
287954
287758
289161
289858
290778
291850
292849
294394
295984
297007
301115
303609
309797
317698
326116
337322
351155
367864
387452
409878
436720
466977
500678
537639
577864
619124
662578
705554
749804
794960
841502
884868
924769
962173
997785
1030217
1056662
1072153
1084090
1086630
1082117
1070799
1047946
1018798
983790
943648
903099
861336
818342
774038
731443
687891
647979
608881
572366
539293
507473
477829
451553
426537
404135
383478
364145
346356
331391
317643
304872
293611
281517
270388
262327
255159
248964
242407
236524
231949
227737
224519
221275
217758
214251
211851
210641
208391
204299
200378
197202
195874
194762
195042
194056
191857
191421
191377
191321
190510
190240
190230
188790
188110
186544
187391
186109
185752
186651
186719
186143
187509
188121
187197
186673
186360
186858
186918
186018
184737
184568
185181
184525
183729
183252
183740
184351
183801
183720
184290
185154
185365
185485
185232
186311
186045
184787
184583
184729
185692
184532
185317
186295
186447
187920
189726
191935
192746
192863
193593
194114
195011
194996
195593
197156
198980
200242
200101
200709
201470
202424
203407
205138
206311
208512
208620
209129
209523
209290
209988
210549
209763
209662
209426
207961
207374
207927
209695
209150
208421
209387
210687
210972
210139
210273
210048
209854
208722
207914
207680
207774
208354
207065
206173
205409
205353
203740
204302
205065
206265
207022
207082
206393
205850
205725
205589
206587
206346
206745
207797
207991
206808
208124
209644
210976
212351
214313
215568
216858
216698
217753
219205
218783
218049
218597
219322
220920
220084
219476
219062
218877
219583
220448
221642
222047
222120
223551
224808
224752
224780
224616
225306
225056
225225
225194
226053
225869
226278
228235
230775
231825
234554
236711
236263
238488
241304
244796
246230
248834
251727
254005
255060
256369
256917
257719
259005
259449
260188
259952
260451
261104
261337
261510
261708
262133
263868
266073
267583
269373
270669
271479
273501
276084
278818
282266
283935
287965
293818
299846
306486
314944
325427
335588
347909
361185
375849
389412
404602
421318
437989
452115
468041
484635
500454
515871
530245
543901
557358
572269
585454
597632
607771
614015
622275
627258
630694
631430
628372
627143
620508
612785
602851
591932
578648
563949
548556
532653
514881
497428
479760
462834
445259
428062
412727
397208
382493
369504
356428
343070
332538
322483
312523
302863
295105
288019
281609
277868
273749
271728
269117
267303
265462
264647
264140
263703
262573
263543
263155
261830
260471
259623
258045
256624
254973
251840
249109
248414
245318
243013
240527
238011
236442
233932
231779
231614
229708
228135
227062
224915
222525
220496
219468
218747
218090
217134
215729
214283
213670
211980
211247
211172
209406
209662
210763
210472
211324
212186
213623
212286
210472
210456
210464
209675
209887
209464
209922
209556
209117
210120
209236
209219
209798
210182
210109
211414
212475
213171
214160
215538
215038
215164
216178
216672
217148
217595
217365
216605
217154
217665
218105
217085
216287
216992
217447
218247
219546
220007
219895
218601
219984
220972
221787
221391
221920
223163
222983
222949
222685
222289
222069
222309
221805
222892
223291
223923
225122
225194
226511
226856
226807
227436
229325
229602
230547
230812
230736
231671
232476
232633
232386
232175
233297
235513
237080
238070
238883
239369
242696
247003
248964
251669
253895
256366
259563
263924
266769
271562
274677
277643
280583
284446
288934
293695
298842
302526
306996
311713
318661
324725
329495
334619
339752
344070
349464
355241
359987
365129
370941
377135
381451
385280
391058
396674
402288
409868
417653
423146
430917
437663
446397
453522
461197
468445
475392
482815
487711
494188
501105
506752
511359
514788
517703
518734
522104
527218
532035
538652
547141
556645
568172
581930
598966
621711
645458
674515
708074
743871
785041
828419
874467
924269
976143
1026551
1076588
1125568
1173141
1218105
1260833
1295950
1324724
1348302
1365504
1376641
1376119
1369324
1353933
1329103
1300001
1262374
1218535
1170502
1117669
1062065
1003730
946193
889889
832163
775793
722434
671036
624303
579288
540266
504990
471948
442688
415363
391625
371256
351672
335160
321772
310013
299387
290381
282850
276200
270584
264858
260369
256424
253584
250978
247244
244129
242390
240682
240365
240320
239878
241216
242415
242732
243327
243741
244570
245676
247597
249438
249604
250309
252246
252784
253761
255252
256195
257997
259863
260979
260880
261162
261807
262727
263890
264333
264168
263932
264492
264298
265372
266649
266677
265837
267388
267136
267359
266457
266176
266824
266957
267405
266625
266486
267078
266785
266833
266074
266609
266651
266963
267863
267082
267208
266909
267679
268209
268397
268465
269190
269054
268300
268668
268677
268427
268176
267862
267307
267072
268682
267498
268445
267943
269886
270965
272388
273311
274161
275919
277993
279854
281970
283878
286390
287598
289388
291738
293781
295609
298924
299979
301726
303358
304257
306209
309379
312643
315480
320141
323745
327147
330900
335311
342150
349894
359990
370366
380683
392421
407381
423580
443319
465485
491758
521395
555524
592380
634850
684942
740313
798451
861867
930835
1002037
1077489
1151033
1228171
1303921
1379673
1450043
1519025
1578799
1630010
1675393
1709904
1728979
1736525
1735047
1720410
1694907
1661927
1619983
1569811
1509645
1444172
1375360
1304824
1231488
1157466
1082249
1008969
938194
868905
803711
741623
684937
630039
580720
537430
495921
460869
428235
399460
373983
351367
331602
315706
300589
288138
278289
268314
260182
252392
246774
241644
236705
232621
230298
228423
226970
224764
223065
222616
221849
222059
222936
221573
220214
217847
218024
217448
216416
215559
214369
214316
213926
214022
213876
212437
211349
212666
212906
213943
214147
215626
216097
218378
219009
220436
221178
222965
225197
227765
230083
231686
235867
239067
241086
242153
246024
248547
250731
252607
254174
256425
257997
259977
261082
263515
266038
266726
267446
266817
265530
264849
265315
265104
265095
265158
263938
263350
262173
261063
260247
258184
256287
255339
254266
252840
250777
249212
247486
247279
246700
245222
244810
244226
245229
246057
245361
245745
245385
244652
244770
245502
245486
245473
245764
246147
244627
242964
242326
242644
244039
243270
242276
242127
242857
242486
241676
241326
242305
244193
245543
247334
249809
252395
258495
262484
267282
273715
279919
287006
294401
300868
308032
316503
323025
328686
334445
338587
341992
346195
347758
347572
348275
348358
345733
341882
336265
331810
327763
321500
315145
309767
302592
294196
287853
281761
276022
270137
264210
258519
251129
246444
241007
237216
234030
230387
227577
225182
222741
220615
218187
215060
214158
214317
212543
212229
211772
211484
209159
207970
207661
205103
204429
204894
203444
203241
204085
204100
204287
203849
203263
203186
203406
203277
203558
203488
202509
202293
202296
202864
202215
201022
200788
201211
202099
202258
203646
205207
205021
205433
206721
207815
209234
209274
210391
211225
212248
214004
215600
218417
218109
218552
220547
223003
224054
225074
225212
224862
224213
223966
224557
224721
224856
224745
223497
222473
222164
220583
220068
219910
219557
217649
216660
215678
214810
213568
214028
213250
211699
211658
211179
210493
209687
209157
209271
209494
208556
208146
207895
207683
206266
205538
207074
207631
207588
207816
207045
205766
205803
205795
206121
206823
206074
206057
205602
205872
206532
206934
207336
208217
208152
208479
207759
207537
206959
206288
204978
204810
205380
206640
206144
205132
205420
204339
203509
203598
203392
204089
204986
204600
203352
201840
201341
200448
199792
200187
200018
199473
199934
200309
200189
199572
199407
199688
199515
199155
199848
199029
198441
197916
198855
199890
199772
199631
200904
200939
201086
201058
200919
199870
200169
200165
200763
200136
199373
198917
198998
198325
197845
198768
199918
201262
201206
201044
200959
199923
199771
200635
200663
200460
200091
200288
200568
200388
199946
198621
199240
200376
200827
200159
200765
201626
200624
199940
200116
200777
200874
200345
199547
200235
201324
201753
201601
201981
201467
201530
201469
201416
200670
200155
200442
200285
200706
200704
201622
201392
201693
201580
202001
201780
201629
202384
202381
202105
202318
201919
202374
202255
202849
201383
201470
202056
202263
202613
202104
201908
202187
204111
204341
202726
202634
203440
203604
204392
203062
202547
203083
203412
202265
200884
200587
200039
200421
200830
200608
200316
199742
199391
199608
199478
198892
198079
197532
197511
196242
197032
197829
197822
198160
196160
196507
196247
195894
196637
197236
197506
197906
198228
199329
197914
197012
197730
196928
196540
196539
197192
198308
196500
196122
197018
197068
196746
196848
196644
197278
196245
194842
194968
196380
197459
196410
196160
195386
196723
197123
197364
197118
197820
198317
197788
197186
198072
198685
199038
199449
199433
200231
199298
199164
198846
199106
198983
199183
199291
198423
198674
197686
197433
197664
197022
197328
197206
197335
197417
197164
196677
196439
196608
196390
196531
195902
195816
195985
195329
195301
196195
195705
195321
195312
196185
197235
197178
196131
196432
195904
196244
196445
196470
196845
196944
197232
198180
198351
198741
198700
198139
197032
196860
196407
196507
196207
195318
196085
196333
196706
196941
197008
196082
196207
196436
196778
196197
196678
195635
195605
195487
195938
196769
196672
196976
196952
196209
195583
195982
197682
198182
198494
197961
197661
197490
198695
197857
196590
197048
197364
196867
198021
198664
198580
198833
200282
200422
199947
198526
198037
198517
197898
196428
195714
196142
196692
197915
198198
199288
199663
198697
197790
197764
197373
197540
197320
196170
195939
195993
196075
196123
197963
198052
198928
198112
197406
197693
198001
198529
198178
198500
197704
197485
198778
199151
198409
199082
198970
198822
198814
199900
199653
199651
200042
199254
199880
200628
200885
200860
200780
200825
201021
200577
201115
199618
199728
199033
198552
198775
198286
198541
197711
197060
196628
197268
197066
196796
195796
196904
196295
196699
197419
197839
197660
197218
195609
195556
195624
196347
196625
196702
197682
197825
198192
198165
198548
198567
199301
198895
198438
198925
200157
199663
201871
201530
201227
199880
199919
199963
199125
199314
199941
199348
199694
200489
199669
198736
197893
199136
198966
197877
199346
199634
199645
199716
198492
197860
196688
197354
198379
198127
197525
196413
195508
194759
195808
197241
197101
196934
196630
196410
196533
195280
196586
197234
197763
198744
198392
197522
197625
198021
200181
200438
200517
200596
201817
201967
200350
202037
201899
201494
201818
202179
201800
201147
201471
200435
199413
199518
200342
200509
200173
200885
200150
200222
200727
199996
200088
199670
200312
201227
200194
200010
199767
200053
199067
199125
198679
197987
197181
198097
198117
197222
196618
196783
196969
196915
196653
196820
197032
196810
196778
197639
198095
198016
198353
197998
198339
200053
200363
199346
198811
199990
200572
200586
200285
199821
199154
198963
198865
197978
198617
199437
198745
198409
199601
199590
200090
198883
198932
197842
196868
197072
197713
197567
197691
197989
198751
198033
197345
196718
197977
198577
199427
199587
199381
198124
197394
198940
199748
200348
200627
199772
198698
198353
199936
200377
199462
200942
201889
201287
200285
199415
199913
200598
200721
200331
199319
200210
199598
198881
199993
201831
201973
201939
201095
201510
200713
200083
200787
200190
199709
200751
200789
200114
200252
200112
200840
200746
201881
200992
200358
200674
201502
201518
201858
201554
202430
201316
199818
201331
201530
201185
200101
200517
200614
199069
199402
198438
198045
198155
197964
198263
198483
198547
198501
198193
199042
198637
201016
201767
201584
200339
200288
199855
200280
200034
199953
200217
199779
199540
198964
198963
200613
200662
199844
199439
198134
199699
200265
201703
202061
201540
201356
200919
200785
201593
202059
201093
200716
202323
202890
203623
203448
202750
202657
203208
202919
203482
202277
202766
202866
203053
203985
203560
203929
204536
204618
203283
201524
201261
201576
201611
202299
202713
202679
202277
202843
202831
202505
203331
203382
203515
203984
204600
203910
202323
203020
202909
202504
201380
202124
203160
203131
202313
201210
200640
199780
200428
201521
202002
201585
201701
201553
200946
202151
202400
201566
202189
201883
202168
201858
201923
202088
201853
201960
202434
203578
203734
203056
203526
204479
204160
202490
201282
200712
201264
201582
201231
200799
201822
201827
202622
202831
203497
204135
203764
203229
203362
203385
203415
202733
202759
202927
204431
204775
206287
206184
206290
207128
208431
208698
208423
208663
207589
207108
208061
209007
209203
208918
207914
208640
209284
209692
208628
208584
209098
209392
208013
207492
207741
207532
208000
209115
208700
208654
208411
208327
207853
208201
208560
209119
209487
209926
208036
207458
207362
205600
206240
206191
207340
208422
207259
207827
207793
206972
206758
206118
205750
206087
205946
205602
206777
207427
207624
207292
206309
207215
207199
206745
206619
206819
207224
207052
207311
206594
205671
205014
204860
204857
205107
205200
206480
206050
205701
205373
206006
205645
205892
206325
206009
206151
207398
207928
208492
207911
207401
205722
205858
206066
205968
206107
207299
206761
207043
207597
207135
207042
206455
206883
205944
205860
205723
204777
204602
204599
205338
204863
204559
202955
201986
201719
202869
202912
203198
203223
202884
202349
202199
201984
202924
203962
204130
202628
203741
205232
205761
205814
205996
205981
206550
207726
208040
208239
208164
208312
207949
207881
207835
207686
207653
206916
207054
207647
208755
208728
209119
210225
210490
210509
210001
210740
211066
211390
210128
210404
210809
209966
209761
209498
209552
209682
209736
209567
208802
209127
209981
210579
210826
210407
209813
209753
209792
210150
210623
210875
210262
210541
210521
210727
210871
211324
210552
211192
210132
208558
208152
208173
208449
208524
208544
209413
210303
209947
209970
210318
209171
209508
209809
209257
208741
209090
209863
209233
208629
208878
209008
208103
207946
209153
207871
208032
209008
208936
209581
209490
208594
208301
209045
207823
207253
207338
206787
207630
207573
208290
209291
208923
209088
208970
208633
209366
208851
208793
208838
209022
209801
209932
209074
207857
208143
207864
207547
208982
210708
210626
209594
209466
210386
210412
210054
210096
210148
208415
209017
208561
208335
207996
207411
207926
207744
207123
208005
208739
209577
208949
209170
209553
209183
208772
209568
208880
209860
209773
209156
208273
207443
206967
208855
208943
208820
208978
208599
208515
209314
209628
210207
208281
207045
208089
207966
206512
206739
206831
206929
207349
207448
207804
207894
207385
206925
206255
206063
206874
207415
208098
208688
208099
208461
208510
208117
209213
210016
209970
209018
208450
207590
206257
206376
206677
207434
207427
207761
208158
207932
207194
207593
208422
207445
207267
206792
206968
207349
207074
207284
207968
208571
208107
207834
206877
206970
208079
208171
207512
208439
208138
208968
208346
208029
208720
208451
209304
208154
207214
207780
208078
209095
209951
210048
208825
208340
209371
209264
208679
209415
208538
207407
206800
207590
207394
207972
208175
207791
208652
209158
209399
208978
208913
208268
208648
207757
207884
207623
207969
208204
208440
208980
209047
208665
208175
207973
209219
209350
209456
209420
209199
209949
208716
208128
207677
207672
208808
210245
211097
211063
210971
210418
209864
208434
207272
207001
208324
208887
210414
208838
208413
209396
209303
210275
209514
208104
207403
205904
206531
207972
208016
208106
209808
211288
211975
212587
214219
215639
217047
218346
220323
222188
224144
224830
226397
229135
232446
235053
238651
241583
244159
248073
251663
254957
259654
262962
266553
271122
276477
282801
289238
294663
301161
306902
313443
321019
330106
338599
346428
354998
365408
376055
386735
398295
409173
420520
431991
443500
453196
462400
472129
481208
488203
494207
499897
503749
507282
509919
512196
513809
515133
518376
520624
522746
523805
526568
528284
532638
536007
541590
543339
547558
551348
556177
561464
565535
570627
575254
580713
585788
588890
594574
598939
601957
605111
609534
611432
613109
614139
615316
617086
615130
611658
607326
601825
595131
588464
580240
570466
560871
552870
544421
535409
528445
521802
514785
506021
497170
490926
485354
479067
472466
467750
464703
458856
454478
451815
448249
443400
439808
436832
432863
429064
425256
422239
418540
414468
412829
410676
406989
403420
399368
394994
389804
385581
382336
378726
373884
369669
364819
360371
356754
352167
345359
340347
336183
331855
327392
323426
320071
314614
309366
305459
302184
297782
294551
291945
287997
283754
279987
276632
274418
271761
268799
264664
260355
256657
253514
251056
247931
243514
239366
235043
231154
227769
222968
220496
216932
212778
208976
205618
202776
199878
196418
192078
187687
183298
180095
176341
173067
168838
165193
162481
158692
154447
150554
148221
145046
141077
137202
134311
130804
127617
124407
121411
118867
115624
111664
109408
106516
103760
101085
 98163
 95453
 92050
 88764
 85815
 83194
 81567
 79520
 77844
 74884
 72218
 69830
 67463
 65456
 63578
 61436
 59634
 57721
 56128
 55381
 53538
 51802
 49731
 48201
 46820
 45954
 44307
 41903
 40567
 39699
 39645
 39385
 37550
 36154
 35806
 34688
 33931
 32811
 32223
 30956
 29970
 29428
 28452
 26898
 26414
 26223
 26102
 26220
 24655
 24598
 24642
 23762
 22797
 22513
 21435
 21466
 20821
 20707
 21388
 21310
 21437
 22463
 21666
 20677
 20203
 20093
 19970
 20643
 20505
 20813
 20000
 19585
 18851
 18848
 19323
 18839
 18849
 18680
 18609
 18202
 18899
 19615
 19664
 19647
 19974
 19790
 19699
 20148
 20085
 20315
 21052
 20455
 20287
 20706
 21734
 22285
 22722
 22197
 22358
 22746
 22998
 22946
 23426
 23026
 23307
 23399
 23475
 22615
 22024
 23182
 23819
 23859
 24674
 24753
 24777
 25300
 25078
 26041
 26902
 26626
 26328
 26252
 25764
 25602
 26291
 27376
 27171
 26777
 26746
 26989
 26520
 26945
 27616
 27910
 27740
 28231
 29110
 29448
 29262
 29671
 29983
 30084
 29605
 28341
 29583
 31407
 31631
 31405
 31738
 31615
 32013
 32315
 32829
 33051
 33647
 34630
 33855
 33437
 33285
 33594
 34338
 34172
 34514
 35244
 35241
 35522
 35221
 36501
 36215
 36887
 37564
 38122
 38492
 38364
 38103
 37286
 38353
 38034
 38160
 38903
 39811
 39246
 38661
 39344
 39575
 39986
 40075
 40218
 40489
 40780
 41289
 41672
 40910
 41331
 41117
 41357
 41374
 41660
 41276
 42093
 42256
 41818
 41526
 42029
 41082
 41343
 41433
 41709
 41888
 42019
 42294
 43535
 45157
 45031
 44659
 45281
 45242
 44807
 45292
 45467
 44843
 44832
 44786
 45138
 45679
 46277
 46663
 44946
 44713
 44858
 45974
 45819
 47035
 47111
 46823
 47621
 49229
 50201
 49482
 48841
 48670
 48935
 49088
 49720
 49699
 49267
 49677
 50425
 50026
 50526
 50355
 49420
 49876
 51002
 50935
 51011
 50272
 51248
 51548
 51350
 50445
 50786
 51171
 50991
 50894
 51832
 51534
 51786
 52599
 52343
 53046
 52274
 52388
 52646
 53726
 53568
 53499
 52855
 52520
 55937
 79421
151523
287352
491252
761353
1068919
1370691
1636126
1854565
2019481
2132340
2198204
2229452
2226202
2186945
2122254
2034739
1941842
1851261
1766187
1682865
1606664
1543934
1496653
1460792
1432309
1408866
1387574
1364253
1339673
1314217
1289242
1261835
1232616
1205711
1180628
1154284
1127871
1103949
1083339
1064053
1044754
1026905
1009404
994029
980840
969046
959194
948495
941216
933501
928863
924663
920749
916182
913835
909138
902785
898608
892449
884517
875666
867761
859928
849576
839681
828080
817777
808386
798402
784880
767906
749961
730672
708206
687503
664771
640888
617473
589854
562486
532216
497088
458200
417447
379507
345220
317115
295733
280181
266305
254149
243150
234555
226988
219909
213316
207622
203078
198450
193691
188762
184216
180927
177398
174247
169138
165828
162955
160903
158375
155921
152456
149592
147649
144694
141750
139961
138980
138130
135687
133849
132553
130913
129416
126584
125703
125254
123369
121409
119885
118597
118707
117331
117146
116685
115510
114555
113789
113475
111463
110978
110265
109585
108497
107852
107370
106556
105171
103844
103925
103797
103059
102055
101481
100738
101252
100992
100566
100064
 99683
 98435
 97413
 97073
 96753
 97834
 97298
 96003
 95010
 94520
 94767
 93704
 93783
 93846
 93273
 92496
 92175
 91964
 92673
 92393
 92274
 91528
 89781
 89294
 89437
 90064
 89222
 87796
 87971
 88189
 88866
 88890
 87639
 86786
 87040
 86687
 86797
 87066
 87761
 87333
 87117
 86682
 87304
 88625
 87869
 87091
 85842
 85735
 85443
 85527
 85087
 85599
 86001
 86483
 85990
 86030
 85388
 85154
 85438
 85403
 85676
 86326
 86068
 85380
 85188
 84730
 83526
 83473
 83911
 84123
 84965
 84394
 84637
 85157
 85213
 85115
 84794
 83756
 84347
 84992
 85025
 84728
 84005
 82894
 82918
 82860
 81750
 80993
 82289
 82787
 83010
 81776
 80623
 78671
 78935
 79755
 78945
 78848
 79123
 78154
 77752
 77773
 77390
 78020
 77849
 77013
 76117
 76137
 75680
 74816
 73822
 74603
 74124
 73368
 73597
 74149
 74244
 73423
 73069
 72570
 72016
 72827
 72860
 71789
 70702
 70412
 70110
 70073
 70028
 69797
 69090
 69270
 68843
 69069
 69576
 68855
 68275
 67002
 65775
 66355
 67742
 67680
 68125
 67441
 67062
 66799
 66364
 66283
 65690
 65710
 65973
 66231
 67182
 67091
 66686
 65502
 65580
 65455
 65031
 65225
 64324
 63672
 63289
 63301
 63572
 63058
 62438
 63549
 64727
 64313
 62402
 61068
 60589
 59972
 60321
 60569
 61114
 61042
 61932
 61659
 62222
 62725
 61318
 60774
 60545
 60747
 60509
 60672
 60722
 60540
 59953
 59626
 59621
 60515
 61108
 60165
 59817
 58601
 58182
 57862
 57967
 58322
 57957
 57822
 57837
 57596
 57854
 57707
 58049
 57864
 58282
 57374
 57485
 57215
 55799
 56191
 56828
 56998
 57244
 57214
 57362
 57165
 57221
 55957
 56057
 56435
 56612
 56879
 56642
 55532
 55577
 55169
 54947
 54848
 55592
 55523
 54661
 54689
 54609
 54918
 55134
 55070
 54956
 55362
 55347
 56210
 56407
 55711
 55361
 54745
 53894
 53776
 53738
 53875
 54458
 54545
 53685
 53478
 53884
 53696
 53729
 53932
 53429
 53487
 53497
 53761
 53083
 52739
 53283
 53125
 54203
 54099
 54708
 54116
 53115
 53529
 54196
 53368
 52947
 52708
 52984
 53642
 54692
 54258
 53298
 53796
 53777
 53241
 53521
 53832
 53679
 53749
 54249
 54215
 55120
 54351
 53642
 53362
 52621
 53518
 53618
 53672
 53039
 52935
 54299
 54605
 54194
 55098
 54487
 53642
 53641
 53801
 54314
 54329
 53660
 53168
 53377
 53467
 54472
 54051
 53776
 53418
 53335
 54560
 54294
 54259
 54015
 52593
 52442
 53833
 54089
 53525
 54131
 55150
 54975
 54108
 53123
 54143
 53995
 54063
 54438
 55292
 55165
 54362
 53167
 52587
 53103
 54018
 55101
 54645
 53565
 53904
 53677
 53143
 53050
 51994
 52152
 53306
 54165
 53936
 53466
 53372
 52556
 53014
 53506
 53047
 52451
 52388
 53770
 54012
 53957
 53251
 52683
 52757
 52216
 53019
 53374
 52644
 52429
 52888
 52398
 52724
 54020
 53889
 54465
 55295
 54675
 54923
 55216
 53987
 52593
 52489
 52712
 52720
 52958
 53759
 53377
 53848
 54285
 54031
 53660
 53572
 52587
 52399
 52750
 53127
 52515
 52479
 52879
 53683
 54537
 53934
 53009
 53156
 52554
 53447
 53193
 51985
 52250
 53689
 53028
 52230
 52637
 52909
 52756
 52796
 52704
 53262
 52750
 52390
 52567
 53008
 53562
 53593
 53593
 53280
 53373
 53662
 53918
 53416
 52720
 53044
 53846
 53798
 52906
 52811
 52883
 52933
 53538
 53438
 54074
 53782
 53718
 54002
 53965
 54073
 53848
 53924
 53864
 54091
 53606
 54014
 54014
 53611
 53126
 52784
 52749
 52857
 52214
 53372
 53316
 53526
 53020
 53182
 53344
 54213
 53646
 53373
 53525
 53650
 53582
 52817
 52515
 52683
 53004
 52459

[Instrument Method Data Header]

"hplc", "", "2021-04-16-13:54:48", "hplc", "", "2021-04-16-13:54:48", "", 0, 0, "GlycoSePN_40 min (Plus_HR1)"
"Separation of glycans at 50 C"
16844544, 1


[NAI Box Information]

0, 40, 40
2.272, 44, 1000
41, 0, 100, 0


[Instrument Configuration Information]

"FL", "PEN90x", ""
0, 0, 0
0, 0, 0, 0
16.777215, 1
16.777215, 0
"", "", "", ""
"", "", ""
"", "", ""
"", "", ""
"B", "C", "D", ""


[Real Time Plot Information]

[0]
0, 1, "", "Y", 1000


[Link Parameters]

5


[Link Parameter Offsets]

29
28
10
11
12


[Link Parameter Info]


"RATE", 29, 5, 1, 1
1, 0, 3, 0.1, 100, 0
44.01408, "", 1

"RANGE", 28, 2, 1, 1
1, 0, 1, 0, 10, 0
1, "1.0", 1

"EVENT", 10, 3, 25, 1
1, 0, 0, 0, 100000, 0
0, "END", 0

"EVTME", 11, 2, 25, 1
1, 0, 2, 0, 100000, 0
0, "", 1

"EVVAL", 12, 2, 25, 1
1, 0, 0, 0, 100000, 0
0, "0", 1


[PEAK TABLE FILE]


[File Complete Flag]

3


[Number of Peaks]

0


[SPECTRAL DATA FILE]


[File Complete Flag]

3


[Count/AU Ratio]

0


[Count Offset]

0


[Number of Spectra]

0


[Spectral Data Sets]


[Audit Log Information for C:\PenExe\TcWS\Ver6.3.1\Examples\Probka10 (#272)+enzymy.raw]

Number of Audit Logs : [0]
