# Supplementary material for: Interplay between de novo and salvage pathways of GDP-fucose synthesis
Source: PLoS One. 2024 Oct 24;19(10):e0309450. doi: 10.1371/journal.pone.0309450 (PMC11501016; doi:10.1371/journal.pone.0309450)
Supplement: S1 File — (ZIP) [file pone.0309450.s004.zip › Chromatograms/Fucosylation/FCSKKO_45_3.RAX]

Checksum Passed

Filename : <C:\PenExe\TcWS\Ver6.3.1\Examples\Probka11 (#273)+enzymy.raw>

[Modified Rawfile File Header]

0, 1, 48, 10019, 
0, 0, 0, 386514952, 12041208

[Modified Rawfile Data Header]

"hplc", "", "2022-04-09-18:01:46", "tcprocess", "", "2022-04-09-18:41:44", "", 0, 0, ""


[File Complete Flag]

3


[Run Log Information]


[Raw File A/D Header]

0, "20220409180135-0800", 0, "hplc"
"C:\PenExe\TcWS\Ver6.3.1\Examples\Probka11 (#273)+enzymy.seq", 0
"NONE", 0, 0
40.0088, 6109377, 21397, "7339280009"
1, 0, 5454


[Sequence Cycle Information]

"A", 0, 0, 0, "", "", ""
"C:\PenExe\TcWS\Ver6.3.1\Examples\Probka11 (#273)+enzymy.raw", "C:\PenExe\TcWS\Ver6.3.1\Examples\Probka11 (#273)+enzymy", "Probka11 (#273)+enzymy", "", "C:\PenExe\TcWS\Ver6.3.1\Examples\GlycoSeP N Plus (FL_40 min)", "C:\PenExe\TcWS\Ver6.3.1\Examples\GlycoSeP N Plus (FL_40 min)", "C:\PenExe\TcWS\Ver6.3.1\Examples\GlycoSeP N Plus (FL_40 min)", "C:\PenExe\TcWS\Ver6.3.1\Examples\GlycoSeP N Plus (FL_40 min)"
"Default", "Default"
1, 1, 1, 1, 1, 1, 0
100, 2, "", 1, "", "", 9
"", "", "", 0
"", "", "", "", ""
"", "", "", "", ""
""


[Raw Data Points]

 61640
 61437
 61437
 61435
 61443
 61437
 62271
 62846
 63032
 61320
 60925
 60312
 60994
 61908
 61857
 62127
 62147
 61829
 61254
 61389
 61380
 61295
 61165
 61295
 61241
 61291
 61392
 61774
 62096
 62949
 62550
 62017
 61498
 60663
 61044
 62260
 62079
 60877
 61079
 61227
 60724
 60717
 61270
 60862
 60975
 61211
 61605
 60948
 60822
 60380
 60305
 60510
 60928
 60816
 61143
 61028
 61873
 62959
 63106
 62497
 61865
 60564
 60999
 61394
 61093
 61433
 61323
 61794
 62070
 61648
 61501
 62338
 62839
 61688
 61831
 62574
 62034
 62590
 62676
 62881
 62429
 61695
 62268
 62204
 62518
 62121
 61474
 61969
 62651
 62179
 61727
 62807
 64138
 64748
 64193
 64046
 63844
 63770
 64268
 63473
 63632
 62690
 62221
 62511
 62344
 62565
 63634
 63050
 62522
 63100
 63229
 63312
 62728
 63316
 62608
 62559
 62256
 61679
 61660
 62579
 62767
 62848
 62617
 62726
 62617
 62575
 62945
 63057
 63216
 63553
 63514
 62745
 62596
 61507
 61694
 62382
 62411
 61934
 62314
 62078
 62070
 61872
 60904
 60975
 61467
 62971
 63278
 63787
 63954
 65189
 67708
 70092
 74532
 79824
 88183
 97377
105866
115472
125925
135030
142780
149676
155718
160367
161938
163472
164702
164767
162866
162877
162629
163398
165429
166678
169201
172173
176062
177737
179036
179473
178864
177633
176306
175219
174162
172641
171448
171073
172941
173288
174058
175718
176749
178936
179476
180171
180689
182024
182828
183686
186349
188515
192316
197279
204996
217856
237129
265911
306745
369216
470642
661328
1015246
1586696
2381555
3324667
4282868
5121101
5731274
6057946
6109377
5935544
5602056
5159452
4666465
4163042
3677444
3226968
2829661
2484041
2194982
1951063
1739036
1546023
1365998
1199609
1047569
916723
804262
711150
635740
574855
526974
493796
470359
459505
453962
451575
450443
445396
437055
425132
410761
392597
373532
355609
339383
323111
307695
294273
281659
270936
262141
256809
251227
247426
244918
242615
241857
241009
239394
239053
236732
237043
235238
232320
229533
227105
224965
221986
218145
215052
213086
210475
207961
206856
205570
202974
202026
201930
202018
201958
202565
204900
206665
210147
213826
218047
223606
228987
234333
236614
237443
236546
232691
227893
222467
216986
212511
208040
204244
201772
199114
198100
201384
208629
216651
225947
234761
243894
250705
254718
256185
255465
251442
245927
239717
231611
224960
219146
212785
207164
203789
201925
203581
206837
210683
216509
221457
227315
233898
238934
243549
245296
246721
249231
252465
254606
258778
265453
275561
289188
304571
324748
350498
381482
420259
472105
550810
670763
853858
1126348
1506470
1995982
2570320
3185161
3787009
4297998
4665259
4861307
4872990
4729114
4462829
4112853
3721726
3318807
2925151
2556729
2217367
1915656
1650246
1421428
1223868
1056928
917738
802492
705870
627189
562011
507929
464815
427285
396303
370326
350710
333795
318878
304484
292814
281964
272015
263155
255279
246156
239271
232758
227424
222504
219028
214072
209462
205322
201498
196432
192030
189640
186011
182406
180402
177057
174308
171539
169598
167472
165939
164191
162582
161315
160353
160644
161296
162695
164431
166314
168171
169578
170721
171368
171457
170963
173258
174715
178441
184653
190608
197060
203915
209646
213643
215217
216700
215904
212506
207985
201261
194836
189880
184166
177475
171554
167115
163519
159162
156179
154279
151970
150694
148226
146199
145737
144906
144300
144374
142256
141478
142196
141555
139951
138988
139615
139665
139704
139306
137419
136893
136920
135905
135796
135872
137169
138073
141135
144710
149244
153942
160141
166369
175107
184174
192806
201599
210606
218914
225912
229993
231190
230838
228850
226329
221683
216659
211988
208811
203802
199892
196905
196635
197445
200379
204802
211010
217297
225860
235742
244516
253156
260536
267201
273724
280837
289237
297467
304068
310791
317797
324406
333659
343911
356481
371221
393698
429061
478969
548810
642685
764284
915191
1090795
1278850
1474048
1662124
1825066
1949012
2025087
2052637
2029062
1955844
1848040
1714066
1565905
1409924
1257704
1116412
984585
868883
768731
680648
605263
538806
482060
434322
394015
359002
330167
305284
283657
264955
249283
237105
227357
218369
210930
204881
201302
199473
197625
195230
193064
192444
192270
191928
192493
190364
188165
185743
183610
181949
179890
176898
175711
174701
174886
174648
175687
179439
184840
191668
200824
211241
221678
234361
244650
254008
261210
264954
267432
268582
266203
264008
259124
251936
245153
237369
229272
220805
213165
205055
198135
191069
184261
177770
172070
168504
164101
161418
159130
158340
156807
155620
154842
154970
156483
157377
157963
160313
162440
165509
169173
174049
180261
188502
199252
212103
226419
241786
258641
273299
288244
300373
311041
320424
325343
326048
324786
322527
318924
315814
316421
319802
327935
341892
361788
388216
419652
457384
494356
531039
563441
590724
610461
620744
622487
612860
593962
568641
536795
501188
464397
426250
388589
354381
321435
290733
264793
242839
225610
210393
196183
184656
176090
167818
160553
155228
151251
147782
144769
142397
139765
137022
135414
133378
131586
131147
129391
128792
128827
128542
128154
127396
126928
126945
126418
125548
125998
126734
126590
126213
125311
125057
125680
126709
127659
127887
127921
129519
130379
130976
131464
131306
130795
130874
131413
129806
128385
126928
126562
125653
125084
124503
125012
124675
123681
122841
121681
122059
121048
119600
120135
120142
120129
119693
121221
120909
118992
117774
118238
118167
118150
117922
117927
118284
117932
118656
119086
117766
117078
117471
118032
118285
118978
118648
118869
119677
120430
119760
119202
118407
118310
119109
119323
118133
119071
118064
117878
118018
117597
117561
118747
118271
118748
119070
120311
121144
121390
121806
122133
122399
123468
122683
123501
123594
124469
124744
124867
125876
126210
126717
126997
127041
126988
127334
127962
128266
127927
127334
126974
127464
127361
128514
130443
131031
132698
132923
134503
134349
134561
135689
137610
138514
140576
142938
144267
147159
151797
157251
163708
171397
179803
189778
198887
212099
224844
236787
247653
257863
266186
273297
276928
277759
277569
273829
268762
262006
253657
244672
235389
226295
218624
209685
202116
195629
189770
185687
184037
183602
184409
185876
189097
194139
201000
209238
219645
231551
244911
260696
278322
296975
316696
336728
356993
376188
395763
415777
433460
447946
459329
468718
472589
473509
470104
464155
454739
442007
428044
409674
390636
371077
352596
334733
319151
305688
293987
286451
280186
275185
272718
270425
269057
269068
269718
269141
267321
262869
258625
252883
247793
241011
233205
225754
217910
209314
200332
191734
185824
180331
174139
168429
164405
160015
156891
153833
152235
149681
147344
145078
143170
141336
138847
136851
135066
134404
133578
131870
131394
130405
130066
130122
128922
127071
126823
126069
124939
123094
121794
121896
121393
121832
122720
122014
121529
121313
122507
121551
122081
123168
123096
123113
123085
122434
123360
124269
125212
124491
125133
124248
124029
123709
124337
123791
123951
125164
125376
126101
126679
125931
126331
126749
127090
126322
127086
126520
126592
126821
126715
126713
126326
125813
126205
126582
126471
127720
128132
129077
128738
128303
128690
128694
130595
132073
130842
130813
131501
132622
133749
133742
134620
135928
136201
136143
136598
137355
137586
138513
140901
141597
142002
142030
142356
143237
143626
145195
146085
147965
147251
148521
151013
153261
154208
155225
157093
160075
164612
169009
173729
179428
187443
197007
208831
222162
239389
259331
281173
303788
329478
356873
383604
411112
438470
463990
486354
505861
518221
528291
532418
530982
524496
512783
496193
476819
454341
430871
406322
382333
355343
330271
307142
285287
265368
246788
230284
217414
205770
196276
187137
180463
174028
168898
164091
161333
159782
156481
153763
151818
149253
147210
146623
144997
143879
141677
140483
139687
139100
137776
137161
136613
136156
135810
136044
136389
136426
137436
137962
138331
136667
135609
136577
136717
136615
137204
138173
139092
140501
141439
142396
143619
145500
146890
148419
150887
151841
154166
156041
158157
159837
161506
163551
163801
163667
164274
164736
164630
163769
163709
161712
160686
160100
157799
156595
155999
155601
154540
154365
154645
154682
154331
153805
152624
152361
151767
151833
153528
154108
154756
154760
157208
159817
160452
161325
163184
166193
167104
169529
172328
173760
174814
176552
178747
180351
182212
182117
183868
187907
189819
191533
193080
195395
198315
200384
202626
205158
208756
212194
216747
222453
228231
236910
247196
260323
275681
294237
317350
345507
378846
416106
458970
508570
561709
619895
681067
743375
809062
872161
931776
987777
1034131
1074159
1106432
1128592
1138206
1134183
1119430
1093880
1057251
1015042
964839
910395
851922
792085
731252
671217
615366
561898
510217
462784
419628
380265
347148
318048
291923
268963
249388
233276
219943
208473
197872
190307
182200
175638
171952
168344
166305
163036
161138
158569
156752
155374
154762
153057
152215
152112
151874
151942
150624
148789
147866
147641
147640
145752
144249
143967
144672
144160
142979
142136
142547
143367
142831
141200
140920
143043
143597
143242
144553
144666
144915
144061
144237
145228
146357
147391
147880
147505
149731
150680
151788
153305
153903
155469
158010
159808
161329
162461
163427
165374
168213
170640
172799
174450
176762
177678
178873
181913
184858
187770
191022
194516
196057
197780
200427
204156
207783
211458
215422
219701
224309
230420
234522
239912
244964
250455
254409
260594
266524
272356
277995
282116
288371
295560
302288
308419
315417
322622
329410
336889
345331
355018
364462
376752
390047
405927
424163
445137
471156
503870
542494
589982
647201
715919
797776
894042
1004669
1135390
1282095
1444783
1621119
1813881
2013596
2218933
2424349
2627383
2820901
2998696
3149568
3278802
3378952
3450535
3488579
3490166
3459260
3387759
3288197
3162996
3012310
2844585
2664010
2470715
2274953
2081137
1890461
1705327
1529502
1367362
1217828
1081298
959011
849088
752405
667275
595301
532339
478079
429960
389296
355223
324705
301482
282242
264809
250455
238093
227372
219027
210573
203886
197477
191100
186188
183075
179597
176343
173788
170667
168803
165337
163976
163564
163572
163369
162339
161719
161785
160727
160706
160347
160322
159953
159827
159729
159963
160296
160711
160435
160390
159739
159656
159991
159952
158707
159034
159173
159307
158410
158803
159375
159931
159467
158002
158258
158541
159708
160053
159782
159858
159571
159355
160591
161447
162241
163055
163728
165192
166787
168850
171087
173806
176384
179957
183232
188382
195026
201753
207580
213248
220086
228507
237223
244699
252800
260724
268867
275408
280807
285885
287044
288642
289413
289842
288344
286961
283828
278823
272794
266782
259865
254128
248156
240105
235129
228952
222650
217540
210658
206145
203060
199658
196038
192110
188677
185389
183028
180743
177620
175121
173761
170917
168708
167420
166426
165337
164552
163020
162369
161077
160648
160717
160823
159236
159722
160270
160163
159671
159860
160679
160603
161030
160649
160567
159808
159010
157722
158496
158675
157259
156319
156343
156107
155859
155290
153989
152649
151587
150866
150614
150510
150762
150401
149763
150234
149977
150886
151182
151535
151960
152530
152551
152708
152492
152643
152975
154261
154899
154993
154743
154503
156385
155843
155160
155413
155468
155964
157303
156931
157451
157415
156413
157923
159738
159562
159201
159504
160216
160323
161136
161769
161809
161453
161219
162646
162102
163760
164323
165294
166312
167396
169730
170330
171128
171609
173444
174884
176371
177922
180846
182820
184517
185360
186672
188949
190539
193722
195575
197356
201785
205702
208366
212119
215859
220958
226060
231715
237918
244986
251363
257485
262266
268256
274908
280236
285059
290346
294304
294560
296203
296772
294589
292751
290795
287573
282657
278535
274123
269203
264996
260151
256073
253058
250239
247465
244992
243195
241492
239477
237963
235875
234907
232840
230979
229226
227255
225291
222149
219820
218236
215883
213669
212905
210369
207978
204993
203104
201343
200841
197948
195572
195663
194690
193013
193170
192590
191779
188442
187240
185316
185126
183760
183775
183654
183265
182143
180245
179596
179089
179730
179387
178902
177536
176562
176071
174352
172418
172299
171416
171416
172115
171720
171660
171025
171050
171127
171641
171909
171317
170478
170134
170966
170138
170691
171309
171280
171704
172312
172991
174795
175558
175290
176942
178398
178231
178762
179932
181604
183784
185564
185802
187428
188361
190189
191440
193674
195954
198204
199295
200937
203504
204913
206505
208593
210464
214373
216622
218858
222017
225420
226977
229162
230321
232332
235029
236584
238579
240517
241332
242437
243680
244004
244346
244843
245643
244701
243286
243285
243170
242311
241236
242294
242778
243262
244295
245439
247161
249661
251750
255580
261251
267378
275087
284210
294811
307240
322730
340332
360911
383863
407424
435012
464588
496791
531104
564445
598816
631811
664510
697304
726769
753654
774268
789384
802562
809479
810172
804698
793753
780768
760705
736197
709185
678484
648763
615235
582186
549313
517895
487362
456347
427047
400840
375725
353084
333524
315836
299126
285350
273541
262427
252659
244416
237783
229917
224478
219561
216593
213764
210083
208071
206346
204025
202064
199821
199096
198714
197782
195483
194631
194454
195051
193825
193310
192709
191506
189991
188957
189927
189864
189344
189306
189477
189099
189485
189505
190032
189723
189913
189401
188878
190062
190764
190743
191698
190966
190857
192089
192345
192093
192259
192822
191069
189398
189009
189559
190217
189128
187742
187014
185956
183674
183960
183856
184182
183761
181843
181487
179921
178954
178352
178220
177767
177376
176420
176998
176611
176524
177067
177429
178235
177448
177606
177868
177810
178430
179629
178526
177944
178935
179998
180131
180905
181941
181751
181857
182178
184029
184724
185830
187095
188481
190478
192596
194152
197169
199776
202610
207395
212645
216799
220254
224320
229256
234317
237798
243320
247318
251774
255579
258699
260677
262547
264408
265564
264338
264956
264880
261816
258601
255634
254007
250150
245956
242441
239013
234883
229967
228257
225178
220484
217695
214375
210803
208690
207212
205279
202662
200939
199184
197965
196603
196156
195626
195315
195279
196210
194811
194072
194099
193181
192152
192457
193972
193382
193623
192987
192490
191993
193090
193185
193148
195338
196367
196589
197807
198378
199510
199998
201157
202187
203368
206176
207580
210513
213793
215394
217553
221800
225450
229800
234216
237196
240105
242970
247196
249448
252726
255845
258060
259946
260671
260065
260134
260493
258577
257937
257593
256548
254323
253731
252211
250247
247881
245266
243853
243053
241543
240012
239256
239722
240467
241122
240097
240884
240657
241557
241216
241297
243490
246271
247141
250057
252499
255013
256809
260567
264346
268955
276675
286374
296378
308728
321958
337178
355321
376982
401041
427996
456896
487847
522519
558728
597135
638062
681673
724525
764818
801993
837109
870231
898084
921938
940615
954914
966102
972019
971376
963186
948625
930257
904132
875721
843661
806737
769836
734548
697487
657751
620386
583049
550425
517419
487259
458848
433721
410340
388426
368292
350273
333884
316938
302128
288909
277963
267405
259123
250567
245149
239452
234315
230835
226214
222548
218376
214362
213173
211505
210183
206991
205632
204185
202288
199895
199206
199022
198762
197803
196748
195777
196195
195859
195350
193801
193446
193241
194132
193348
192153
191430
192123
192303
192155
192825
193842
192775
192261
192863
193299
192865
192912
193798
192923
190935
190391
191727
189958
189670
190202
191921
192608
192034
193163
192654
192595
192448
192919
193157
193236
193294
193523
194221
194860
194371
193485
194469
194390
192828
193862
195223
196659
198154
199235
200046
201390
201853
202904
203411
204665
205258
205190
204429
204934
205883
206119
206769
208329
207486
207760
209594
210474
209609
209127
208989
208773
209319
209832
210247
209769
209211
208746
207746
207605
207603
208888
207470
207868
208921
209033
208374
206602
207369
207109
207813
206842
206249
205207
204398
203837
203741
203339
202830
203092
203676
203283
203144
203862
203898
205526
206253
206424
206948
206508
204846
204188
203365
203676
203821
204684
204884
205145
207525
208684
208755
207737
207293
208033
208880
209025
209067
210361
209445
210503
210870
208867
207955
208601
208614
208226
210261
210661
210470
211281
211211
211970
213545
214523
214945
214716
215077
214975
215174
215882
216527
218118
219500
220713
221326
222181
224633
226073
226981
228767
231429
234648
234594
236511
237693
238493
239351
239410
239621
240550
241160
241954
244127
245256
244950
246446
248990
250684
251966
256218
256814
259132
261557
264734
269694
273889
278494
285555
292180
300531
311765
321997
333049
346771
360866
375067
389675
406256
423206
439691
455329
473401
489522
505719
520335
533429
546645
559000
570482
584070
595283
604735
611489
617934
622973
625857
625393
624832
622907
618615
612540
601388
588587
573028
556610
539092
520518
502900
483949
467155
449425
432590
415978
399193
384126
370050
357511
344526
332987
323044
312643
303549
296177
288995
282280
276849
273705
269762
266850
264036
262224
262197
261326
260089
260803
260814
261641
260943
259396
259587
257836
256772
256453
254967
254021
253440
250813
248746
245550
243517
241576
240212
237702
235326
232681
231204
229248
226452
225509
224581
224500
223581
220760
219786
216394
214330
211835
210984
210471
210355
209584
209685
210517
210384
210260
210038
209117
208561
207273
206737
206325
206718
207210
206869
205568
204860
204866
203584
203143
203549
203442
204800
206412
206717
208143
209916
210949
210480
211577
211019
211807
213387
214249
214627
215210
215834
215887
216574
216536
216336
216564
216320
215499
215886
216577
217441
217380
217297
217514
217513
217308
216812
215875
216066
215817
213677
213822
212963
211123
212202
212378
212142
212145
212439
213992
215895
217052
217900
219291
219806
220803
223146
224205
223406
224793
226075
228278
229366
228943
228078
227891
228614
229794
231290
232283
234001
235031
236635
238202
240993
243218
245136
247819
250264
251302
251521
253059
254710
257333
259175
260867
263314
265745
267597
271241
274497
279492
284443
289195
293879
297540
303624
309793
315403
319306
324864
328425
334436
339207
343788
349358
354232
360149
367027
374173
381628
389347
395996
402956
410653
418716
428783
436354
443907
451299
458289
464237
469893
473699
476963
481076
486178
491177
494819
499653
505543
513472
523038
535927
550908
569517
591029
615892
642839
674984
711303
753395
798959
846740
895986
945584
996694
1048133
1099628
1146120
1187945
1228289
1263470
1295489
1319820
1336593
1342669
1344436
1338662
1327333
1308440
1280094
1247198
1206396
1158630
1107693
1053351
996965
939966
883023
825224
770802
718456
667101
618909
574530
534350
497261
463384
434927
407757
384502
363578
344844
329285
315791
304309
294537
285315
278482
272575
266656
260923
256232
253617
249917
245867
244256
242736
241588
240829
240618
239094
238458
238142
239548
239614
240550
241370
243591
244981
246869
247505
249386
250622
252374
252190
253925
254607
255916
256982
257443
258901
259434
260771
261861
262123
262941
263809
264523
265324
267298
267978
269660
269662
269398
269770
270748
270657
271084
271934
272142
272427
270402
270290
269865
270187
268709
267634
267319
266875
266595
266135
266092
266789
267408
268067
268531
268150
267723
267331
266473
266691
264825
263984
262653
261303
261747
260173
260403
260304
259578
258377
257368
257632
258053
257276
257849
258006
257746
259333
260030
260955
262148
262732
262420
263391
265603
267537
269236
270702
271355
271855
273078
275413
275598
277823
279441
281125
283077
286651
288895
291766
295493
300216
305977
310225
315191
321852
330447
339479
349847
361718
375704
390560
409100
429040
451250
479088
511950
547335
585034
627258
673907
724249
776069
829806
889444
950872
1009557
1065717
1124827
1181779
1233149
1279787
1315850
1345805
1370717
1387853
1392095
1390511
1381138
1361847
1336682
1303680
1263946
1218888
1170559
1119254
1062631
1004511
947590
890867
832959
776798
723140
674727
625961
581464
541437
503390
467878
436920
408437
383446
360748
340508
321708
306280
293631
280700
270351
263070
255985
250564
244474
240325
236965
233603
229962
228183
227145
225927
224085
223645
222463
221500
219923
220052
218893
217476
216315
215442
215436
215769
216461
215482
214718
212910
211886
212685
212320
212596
212197
213439
215602
217023
217674
217727
219002
219791
220887
223124
225086
228383
230578
233889
236373
239256
242775
246054
248352
250493
252402
255544
258152
261093
263994
265318
267906
269803
270832
271552
271455
272229
271647
272047
272237
271933
272124
271597
269674
269230
269924
267881
265645
264720
263520
261237
258530
257483
256030
253497
251610
251457
251245
248776
248424
248094
247728
247818
247001
245735
245523
245724
245629
245869
246920
248056
247330
246354
246796
246809
244900
244805
245128
243855
243189
243258
244293
243905
243151
242458
243300
244232
245159
248234
251468
254158
257411
262043
266187
271048
277574
285061
291503
297803
304532
312717
320380
326325
332430
337849
341449
343571
347003
350250
350706
349751
347130
345088
342152
338004
332642
326207
319779
312546
305450
299609
292826
284717
278108
272298
264242
257600
252413
248202
243598
238412
233980
229734
225796
224657
222488
220496
218963
216180
215298
214333
214233
213993
212605
211253
210459
210089
209011
207502
206265
205853
206276
205166
204744
206084
206864
206670
206919
206778
207113
206758
206656
206731
206071
206288
205759
206008
206151
205780
205322
205580
204750
204984
204662
205583
204548
205430
206242
206294
206481
207364
208056
209806
212027
214380
216025
216368
216851
218691
219857
220197
221814
223203
224065
224883
226228
226469
225178
225141
225953
225339
225040
224403
223547
221828
220526
220262
220636
218544
217069
216152
215186
213895
212529
212769
213270
212295
211754
212193
211724
211943
212227
212061
211651
211472
212084
212336
212026
211613
211420
210881
210668
209635
210343
210136
209704
209856
210112
209489
208379
208837
209592
209410
210437
210474
209922
209768
209606
209584
210570
209980
210699
210690
210651
210554
210731
210670
209244
207298
206272
204824
204816
204060
204100
204206
204876
205294
204294
204190
202831
202246
201621
202389
202099
201628
200825
200108
200142
200725
199795
200031
200107
200347
200054
200209
199987
199357
199686
199906
200136
200419
202426
202518
202130
202458
200734
201023
201532
201783
201949
202628
203260
202657
203557
203111
201909
202382
203847
203169
202538
201189
201511
201924
201705
201862
201341
201094
200790
200591
202103
202634
202286
201723
203095
203628
202580
202737
203129
202546
202233
202688
203510
203251
202208
202678
203126
203774
202998
203398
203145
202424
201977
201221
202400
203311
202392
202998
202706
203424
203565
203667
202600
203992
203603
204097
204523
205051
204828
203462
203709
203903
202903
203421
203802
203226
202605
204095
204611
202801
202941
203380
204032
204450
203289
203274
202442
202819
204462
205111
203753
203266
203064
203182
202804
202513
203056
203077
203556
202428
202243
202280
202587
202652
202649
201442
201149
201102
200550
200286
200830
201021
199833
198450
197665
197481
196516
197043
196867
196935
197154
197285
198458
198504
198477
198413
198532
198826
197686
198339
197248
197039
196983
199754
199382
198284
198191
197350
197711
198352
199196
200196
200143
200336
200559
201338
200533
200453
200647
200189
199732
199550
198308
197732
198331
198968
199039
198389
198390
199963
200667
200256
198216
199056
198249
199354
199943
199831
199758
200859
201823
200730
199191
198321
198443
199902
199694
200453
200835
200602
199026
200067
200703
201693
200723
200148
199043
199099
198826
200601
200781
198801
198562
199851
199802
200083
200427
200094
199592
198948
197733
196953
197528
198002
199000
198673
197699
197540
196651
196295
197151
197435
198223
199377
198898
198040
197696
197090
198290
199086
198588
198650
199349
198856
199842
200310
200549
200870
200522
199238
199256
199393
200693
200310
199070
198629
197925
197085
196206
196406
195910
195978
196855
197861
198334
198134
197061
196711
196543
196268
197006
197827
197216
197534
196703
197374
198762
198623
199356
199768
199504
199636
199787
199268
198721
199037
198835
197945
197890
199182
200649
200565
200587
199112
197841
198226
198538
198903
199492
201488
201493
198799
198322
198994
199050
197876
197359
196721
196935
196963
197909
198121
198184
196887
197325
197587
196383
197019
198036
198379
198487
198026
199247
199122
199415
198667
198394
199695
199088
198672
200931
200432
198730
199201
199312
199450
199261
199497
200168
200066
199092
198564
197402
198295
199663
199175
199057
198790
199137
197999
198772
199804
198783
198247
197989
198027
198275
199345
199402
199695
199066
198059
197728
199100
199617
198831
199279
199403
198875
197887
198403
199554
200230
200927
200964
199120
199336
200547
200121
200140
199861
199534
200375
201233
200851
200381
198703
198729
198232
198381
198712
199376
197781
197384
197831
198175
198773
199590
199796
199232
199152
198875
197758
198128
198536
199630
199283
198042
198077
198066
199210
198993
199344
200280
199635
199018
199246
199881
201298
202230
201104
201092
201261
202155
201533
201993
202846
202126
201609
201217
200949
199389
200297
200341
200809
201828
201628
200829
200899
200611
200092
199102
199470
199597
199956
199915
198581
199345
201079
201232
200283
200000
200123
200422
200391
199459
199637
199717
200216
199801
200321
200919
200255
199818
200066
200214
199390
199550
199723
200061
200582
200904
200563
199758
200452
200611
201986
201794
201470
201663
202398
202958
203343
202571
202486
202471
202032
202226
201387
202090
201434
200134
200180
201076
201957
202559
202493
202048
202577
202038
201880
200508
199390
198500
198243
197298
197558
198038
198123
198130
198314
198114
198008
198126
199297
200510
200813
200318
200443
199875
199995
199856
198914
197798
198977
200141
200160
199835
199887
199516
198978
200021
200440
200727
200870
201081
201099
201457
202324
203311
201206
200781
200751
200825
201025
201587
201427
202135
202951
203641
203818
203343
203966
203332
203178
203782
202727
202291
203098
202360
203020
203110
203267
203234
202680
201535
201148
200611
199244
199344
199758
200014
200288
200065
199695
200072
201005
199198
198524
197448
199062
198853
197453
197814
198194
197288
198437
199038
199511
198636
198419
198994
200022
200399
199964
200424
200673
201452
201007
201033
200796
201826
203088
203250
203826
203765
203709
203086
202466
202175
201987
203537
203882
203087
202969
204660
204566
204397
204784
205322
205226
205250
205214
204241
204463
204915
204167
205533
204649
204344
206080
205648
206227
206272
205607
204762
205053
204434
204420
205700
205275
204874
204727
204357
203790
203058
202600
201665
201151
201013
202440
202122
202027
201543
200303
200125
200136
200533
199474
200050
200433
199964
200918
202117
201911
201788
203614
204630
204498
204629
205174
205049
205119
205519
205357
205410
205314
204781
203562
202829
203826
205105
203960
203265
203201
204279
204153
204552
204633
204614
204610
205274
205440
204526
205135
205881
207087
208064
207718
205685
205890
205505
204506
203914
204718
205644
206391
206827
207678
208522
208336
207033
207569
207672
207950
206466
206791
206567
205710
205174
205084
205444
206313
207506
208577
208432
208091
208334
208199
208637
208516
208969
208432
207530
207273
207170
207051
207800
206639
206535
206399
207256
206980
206463
207351
206467
206079
206036
206315
204971
204368
204581
204759
205202
205304
205987
207035
206624
206481
207101
207063
207314
206738
206441
205371
205697
206024
205998
205757
205567
205953
207134
207264
207520
207566
206255
206285
206676
206176
205394
205951
205457
205887
206433
206573
205768
205562
206234
207068
206618
206710
206370
206429
205780
206050
205909
206388
207641
207547
207283
206961
206180
206717
206700
207073
207826
207396
207978
208390
208636
209869
209691
209580
208497
209410
210781
210523
210538
209106
209961
211345
211776
211362
211097
211554
212537
212663
213369
214296
214001
213600
213258
213149
212357
212770
213377
213667
213306
213899
213174
211253
210518
210139
210292
210757
210847
211996
210773
211186
210924
209553
210223
209874
210091
210012
210035
209066
209236
209232
209248
208239
207010
207685
208701
210201
209422
208764
208241
207377
208116
209206
209989
208982
208410
208663
208827
208269
208283
208070
209008
210093
209492
208745
208494
209239
210479
210551
209571
208181
206987
208001
208579
208243
208687
209873
209916
209858
209554
208260
208986
208946
208743
208902
209020
209934
209041
208245
208233
208111
209214
208871
207644
208163
208721
208742
209521
209100
209359
210513
209883
209743
210478
209792
210286
209927
209911
209073
208748
208211
208044
208327
208574
209236
209606
209160
208544
209333
208665
208736
208664
208870
209207
208582
207570
208484
208591
208548
206870
207434
207430
206977
207930
207933
207628
207118
206244
206919
207523
206109
207484
207539
208337
208820
209382
209657
209846
209320
208260
207473
206509
207275
207048
207277
206718
206574
207589
206955
206582
207682
208219
207369
207815
207396
207583
208118
207981
207318
207331
208099
208290
208926
209609
209267
209745
210382
211144
210305
209205
209390
210520
209994
209422
210376
208835
208501
208877
209024
209994
210550
209349
208875
209461
210246
210311
209250
208042
207871
208742
207683
208179
209132
208562
208498
208222
209303
208944
209332
209528
210428
210574
210188
210147
210089
210381
210271
209749
210316
210800
211298
210785
209809
209655
208948
209187
207793
209185
208904
208066
209061
210126
210385
210523
209715
209463
209189
210005
210028
210509
209683
210012
209789
209377
210334
209836
209222
209455
209289
209418
209470
209265
209358
209179
209916
209753
209617
209264
209781
209511
209984
209979
210504
209658
208788
208617
208649
209280
208886
209269
209170
209165
210296
209943
209518
209498
210559
210667
210209
210481
209954
209999
210704
211186
210986
211332
210623
209446
209541
211547
211490
211467
210208
209902
209602
210353
210749
208807
208940
210945
211428
212104
211280
211366
211091
210472
210466
209967
210118
209907
210005
210732
211270
211034
210637
211436
210819
209829
209909
211669
211563
210859
210375
209516
209844
210278
210837
211127
211270
210926
211115
210768
211080
210857
210550
210474
209933
210870
210832
212061
212834
212829
214269
214472
214666
215813
215556
216448
218196
220880
221493
222527
224740
226595
228541
230101
231213
234684
238105
241039
243865
247163
251849
254902
257777
262203
267280
270534
274996
280988
286959
293090
298414
304586
310948
318458
326654
335345
342367
350911
359630
368476
379071
391269
401575
413249
424558
435881
448145
457758
468324
477785
487271
494484
500804
507519
512006
516203
520468
522683
524052
526227
527830
530780
532824
535689
537947
540561
545395
548727
551944
557178
563377
569588
575132
580730
584236
588823
593694
598831
604393
609154
611316
615519
617718
620990
623331
625679
627218
628362
628964
626449
622406
617954
613026
604577
597045
588397
578626
568948
560422
553320
544541
535695
528577
520017
510626
503291
495971
491261
484778
479461
473492
467285
462005
458657
453402
449431
445343
441284
438322
433255
430119
426737
424611
421995
417926
414185
410671
408679
404384
400008
395439
390820
386803
382717
379704
376634
372525
368250
364022
359717
355741
351175
347175
342564
335533
331984
329099
323887
317939
316015
311827
308124
304655
301011
296607
291851
287814
285372
282213
279141
274932
271366
267169
263202
259729
256987
253853
250622
247323
244601
241883
238100
233953
230271
226288
222914
218365
214075
210800
207047
202982
198791
194861
189972
186790
183837
179493
175369
171461
167629
164721
162113
158320
154621
150010
146134
142341
139474
137835
134143
130521
127301
123305
120634
118371
114828
112209
109298
105882
103954
101344
 98635
 96132
 93255
 89874
 86442
 83948
 82737
 80666
 78871
 76714
 74878
 72514
 70601
 68736
 66574
 64368
 62988
 59676
 57869
 56226
 55393
 53983
 52643
 51272
 50180
 48771
 46617
 44101
 43788
 43512
 42283
 41125
 40711
 40714
 38789
 36853
 35574
 35121
 34047
 32945
 32456
 31979
 31179
 30269
 30239
 29675
 29115
 28034
 27676
 27591
 27336
 27080
 26198
 26081
 25376
 24579
 25034
 24845
 23350
 23359
 23463
 22959
 23366
 23397
 23996
 24188
 23489
 23790
 23599
 23485
 23325
 23037
 22660
 22801
 21932
 22160
 22112
 22230
 22662
 23296
 23041
 22941
 22073
 21397
 21438
 22683
 22879
 23241
 23620
 23907
 23716
 23439
 23360
 23134
 23632
 23391
 23133
 23981
 24128
 24283
 25040
 25144
 25177
 24694
 24171
 24551
 24508
 25663
 27083
 25870
 25523
 26992
 27764
 28565
 28336
 27790
 27068
 26831
 27670
 28353
 28633
 28353
 28633
 28480
 28991
 29644
 30398
 31046
 30046
 29949
 30745
 30009
 29837
 30792
 32396
 32439
 32645
 32495
 32864
 32865
 33170
 33100
 32790
 33641
 34945
 34492
 34118
 34040
 34882
 34667
 34036
 34076
 34233
 34180
 34947
 35928
 35972
 36946
 36437
 36698
 36879
 37078
 37323
 37839
 39095
 38476
 38548
 38790
 39396
 39539
 39574
 40190
 39760
 39343
 39358
 39537
 39578
 39724
 40703
 40513
 40847
 40498
 40816
 41295
 42317
 42468
 42165
 41830
 42349
 42761
 43117
 42866
 43174
 43706
 43574
 43593
 43160
 43109
 43085
 43262
 43735
 44643
 44087
 43730
 43248
 44082
 44641
 45508
 46152
 47501
 47970
 46733
 46803
 47648
 48013
 47807
 47632
 48226
 48923
 48889
 48392
 48125
 48310
 48717
 47795
 47877
 47977
 48687
 49404
 50221
 49940
 49510
 50011
 50017
 49928
 50933
 51707
 51327
 52026
 51765
 51579
 50616
 50445
 50974
 51475
 50956
 51844
 52609
 52591
 52899
 52919
 52272
 52894
 53017
 52274
 52847
 54048
 55089
 54488
 54077
 54128
 55014
 54547
 53958
 54107
 54280
 54320
 54092
 54097
 54645
 53666
 54224
 54551
 53701
 55019
 55189
 54020
 53907
 57556
 82120
153511
290689
490991
742241
1026028
1315340
1582283
1810171
1996163
2133376
2221272
2259611
2245705
2185684
2100158
2006762
1917314
1836012
1758188
1681147
1607966
1542592
1491692
1450664
1420584
1394975
1370440
1348729
1328589
1308832
1284730
1258687
1230750
1203645
1178900
1155188
1131870
1110097
1089503
1071252
1054579
1038065
1023460
1010462
999185
988221
980607
971654
962199
954785
950348
944291
939589
937483
936214
932577
926772
919021
908123
894512
883596
871988
859636
847659
834573
823494
810362
797109
781242
764164
746917
727920
707016
684415
661633
637232
611915
587057
561904
531463
499514
461668
421989
383676
348154
320277
298711
283011
268310
256262
245096
235656
227669
221517
216426
209788
204805
199960
194356
189756
185837
181815
177354
173285
169354
167242
164732
162507
159170
155786
153304
151178
149944
148296
145641
142812
140673
139027
137154
135467
132392
130860
129604
127262
125567
123813
123038
123000
122372
122095
120689
118853
116957
116358
116621
115840
115113
114769
113933
113035
110667
109674
109975
109489
108918
107431
106320
105561
105693
105529
103973
103950
103498
102444
102378
102504
102179
101641
100904
100623
100627
100994
100935
 99306
 98064
 98352
 98274
 98308
 97068
 97230
 98546
 97916
 95917
 95607
 95125
 93939
 94647
 94714
 94185
 92992
 92586
 91757
 91216
 90671
 90668
 90320
 90699
 89857
 90241
 90162
 89933
 90399
 89784
 89794
 89316
 88970
 89249
 88908
 89144
 89857
 89824
 88543
 88979
 88140
 88106
 88006
 86867
 88443
 88257
 87866
 88045
 87758
 87507
 87749
 87505
 88193
 88223
 88899
 88621
 87403
 88145
 89003
 88879
 88075
 87917
 86959
 85854
 87007
 87379
 87847
 87532
 87743
 87480
 86976
 86845
 87274
 87055
 86581
 86219
 85472
 85800
 84620
 84825
 84433
 83780
 83940
 84046
 83986
 85067
 85493
 84728
 83447
 83685
 83814
 83497
 82875
 82636
 82836
 82340
 80466
 80685
 80112
 80066
 79429
 79153
 79433
 79167
 78195
 77394
 76516
 76709
 76560
 76217
 75466
 75995
 75526
 75686
 76068
 75612
 75270
 75102
 74110
 73947
 73459
 73486
 74280
 73499
 74342
 74133
 72812
 72148
 72066
 71875
 71252
 71642
 71486
 70260
 69474
 69812
 68705
 69098
 68745
 68986
 69356
 69623
 69649
 70049
 69996
 69213
 68818
 68975
 68990
 68251
 67748
 68293
 69001
 67998
 67478
 67414
 66518
 65909
 66145
 65698
 66397
 66280
 67685
 67030
 66808
 66237
 65018
 64983
 66076
 65191
 65002
 65532
 65355
 64391
 64362
 64156
 63862
 63495
 64059
 64593
 64709
 64459
 65003
 64354
 64256
 63829
 63933
 63793
 64174
 63036
 62400
 62589
 63146
 63264
 62215
 62632
 62602
 62042
 62296
 62598
 62300
 61433
 61302
 61701
 61340
 60464
 60604
 60487
 60707
 60621
 61638
 61629
 61036
 60103
 60272
 61029
 61091
 60690
 60291
 60175
 60655
 60537
 60432
 59312
 59957
 59380
 59120
 59634
 60082
 59733
 58610
 59411
 59391
 58828
 58651
 59146
 60252
 60298
 59102
 58775
 58958
 58880
 60060
 59823
 59172
 58435
 58603
 59272
 59986
 59519
 59343
 59613
 59416
 58645
 58219
 58174
 58397
 58805
 59197
 58797
 58412
 58000
 57687
 57641
 58035
 58104
 57770
 57588
 57715
 57981
 57320
 56607
 56298
 56163
 56123
 55896
 56120
 57397
 58466
 58535
 58051
 57629
 57737
 58935
 58227
 57102
 57408
 57929
 57964
 57877
 57390
 57164
 56705
 57377
 57647
 57236
 57542
 58718
 58994
 58424
 57243
 58040
 58325
 58604
 58843
 58834
 58719
 58064
 58051
 58674
 59060
 59050
 58991
 58269
 58863
 58760
 58392
 58600
 58212
 58364
 58993
 58335
 57744
 58011
 57421
 56887
 56274
 56946
 57328
 57280
 57591
 57270
 57454
 57426
 57561
 57954
 57042
 56654
 57137
 58545
 58145
 58318
 58236
 57940
 57392
 57439
 57964
 58425
 57489
 56629
 56641
 57409
 58196
 58275
 58358
 57653
 57803
 58538
 58004
 58273
 58014
 57631
 57949
 58321
 58080
 58182
 59040
 58663
 57830
 56755
 56857
 55839
 55557
 55251
 54853
 56575
 57352
 58376
 58391
 58878
 58685
 58137
 58205
 57216
 56933
 56324
 55984
 56141
 56689
 57730
 57987
 56603
 56478
 57154
 57471
 57335
 56289
 56209
 57031
 57669
 57597
 57447
 56671
 55501
 55703
 55616
 56396
 57803
 57990
 57732
 56823
 57223
 56257
 56586
 55828
 55292
 55765
 55893
 55461
 54781
 54571
 55162
 54877
 54793
 54919
 54913
 55865
 55774
 56118
 55117
 55434
 55301
 55836
 55224
 55150
 55440
 55464
 54985
 55973
 56124
 56146
 56359
 56762
 57565
 57562
 57004
 57565
 57608
 57898
 57174
 57115
 57353
 57805
 57907
 56636
 57194
 56987
 57676
 57674
 57539
 56966
 56572
 55752
 55960
 55936
 56014
 57329
 57993
 57536
 57338
 57783
 57120
 56219
 57033
 57515
 56752
 56896
 56886
 57656
 58387
 58385
 57872

[Instrument Method Data Header]

"hplc", "", "2021-04-16-13:54:48", "hplc", "", "2021-04-16-13:54:48", "", 0, 0, "GlycoSePN_40 min (Plus_HR1)"
"Separation of glycans at 50 C"
16844544, 1


[NAI Box Information]

0, 40, 40
2.272, 44, 1000
41, 0, 100, 0


[Instrument Configuration Information]

"FL", "PEN90x", ""
0, 0, 0
0, 0, 0, 0
16.777215, 1
16.777215, 0
"", "", "", ""
"", "", ""
"", "", ""
"", "", ""
"B", "C", "D", ""


[Real Time Plot Information]

[0]
0, 1, "", "Y", 1000


[Link Parameters]

5


[Link Parameter Offsets]

29
28
10
11
12


[Link Parameter Info]


"RATE", 29, 5, 1, 1
1, 0, 3, 0.1, 100, 0
44.01408, "", 1

"RANGE", 28, 2, 1, 1
1, 0, 1, 0, 10, 0
1, "1.0", 1

"EVENT", 10, 3, 25, 1
1, 0, 0, 0, 100000, 0
0, "END", 0

"EVTME", 11, 2, 25, 1
1, 0, 2, 0, 100000, 0
0, "", 1

"EVVAL", 12, 2, 25, 1
1, 0, 0, 0, 100000, 0
0, "0", 1


[PEAK TABLE FILE]


[File Complete Flag]

3


[Number of Peaks]

0


[SPECTRAL DATA FILE]


[File Complete Flag]

3


[Count/AU Ratio]

0


[Count Offset]

0


[Number of Spectra]

0


[Spectral Data Sets]


[Audit Log Information for C:\PenExe\TcWS\Ver6.3.1\Examples\Probka11 (#273)+enzymy.raw]

Number of Audit Logs : [0]
