# Supplementary material for: Interplay between de novo and salvage pathways of GDP-fucose synthesis
Source: PLoS One. 2024 Oct 24;19(10):e0309450. doi: 10.1371/journal.pone.0309450 (PMC11501016; doi:10.1371/journal.pone.0309450)
Supplement: S1 File — (ZIP) [file pone.0309450.s004.zip › Chromatograms/Fucosylation/FCSKKO_45_3_FUC.RAX]

Checksum Passed

Filename : <C:\PenExe\TcWS\Ver6.3.1\Examples\Probka12 (#274)+enzymy.raw>

[Modified Rawfile File Header]

0, 1, 48, 10019, 
0, 0, 0, 386514952, 12041048

[Modified Rawfile Data Header]

"hplc", "", "2022-04-09-18:45:24", "tcprocess", "", "2022-04-09-19:25:22", "", 0, 0, ""


[File Complete Flag]

3


[Run Log Information]


[Raw File A/D Header]

0, "20220409184515-0800", 0, "hplc"
"C:\PenExe\TcWS\Ver6.3.1\Examples\Probka12 (#274)+enzymy.seq", 0
"NONE", 0, 0
40.0088, 7617346, 21838, "7339280009"
1, 0, 5454


[Sequence Cycle Information]

"A", 0, 0, 0, "", "", ""
"C:\PenExe\TcWS\Ver6.3.1\Examples\Probka12 (#274)+enzymy.raw", "C:\PenExe\TcWS\Ver6.3.1\Examples\Probka12 (#274)+enzymy", "Probka12 (#274)+enzymy", "", "C:\PenExe\TcWS\Ver6.3.1\Examples\GlycoSeP N Plus (FL_40 min)", "C:\PenExe\TcWS\Ver6.3.1\Examples\GlycoSeP N Plus (FL_40 min)", "C:\PenExe\TcWS\Ver6.3.1\Examples\GlycoSeP N Plus (FL_40 min)", "C:\PenExe\TcWS\Ver6.3.1\Examples\GlycoSeP N Plus (FL_40 min)"
"Default", "Default"
1, 1, 1, 1, 1, 1, 0
100, 2, "", 1, "", "", 9
"", "", "", 0
"", "", "", "", ""
"", "", "", "", ""
""


[Raw Data Points]

 62628
 62603
 62602
 62603
 62602
 62597
 60678
 59967
 61734
 61978
 61784
 61823
 61716
 62468
 61109
 60618
 61459
 61451
 62745
 62347
 62380
 62844
 62847
 62867
 61865
 62103
 64058
 63443
 63867
 62186
 61990
 61738
 62104
 62507
 61999
 62209
 62938
 62346
 61710
 61713
 62695
 63971
 63338
 63685
 63516
 63406
 64239
 63677
 63299
 62742
 62877
 63223
 62949
 63047
 63716
 63609
 63414
 64377
 63662
 63641
 62687
 63442
 63272
 63102
 62132
 63408
 63218
 62650
 62252
 61699
 62762
 62563
 62118
 61953
 61626
 62018
 62283
 63452
 64007
 63118
 61969
 63103
 63542
 64051
 63880
 63148
 62134
 62157
 61345
 62272
 63237
 62808
 63230
 62902
 63453
 64108
 64379
 63912
 64591
 63011
 62081
 62316
 62746
 63645
 63890
 64141
 64413
 64372
 63753
 64395
 64429
 63835
 63399
 63223
 64035
 63872
 63011
 63655
 63658
 64169
 64832
 64522
 64623
 64104
 63759
 64960
 65156
 65238
 64874
 64466
 64088
 63176
 62615
 62695
 63511
 63943
 63973
 65037
 64942
 64232
 64902
 64717
 64841
 65528
 66143
 65849
 66068
 66887
 67102
 67936
 69058
 72569
 76613
 80417
 85068
 89915
 96087
101642
107399
112761
118951
123686
126651
129442
132965
134653
135959
137350
139301
141430
146015
151385
157321
162427
166689
170701
172172
173469
173325
173225
172679
171658
170430
169639
170965
170866
172308
174472
177627
181588
184482
187190
189651
191172
191721
192278
193279
194450
195935
198755
203105
208858
218103
233803
258119
293212
342856
417958
545517
788280
1233489
1930258
2847110
3868028
4846745
5645253
6182661
6432705
6420110
6199510
5829417
5375675
4872083
4361410
3870592
3415451
3006825
2651598
2349357
2088769
1860835
1655886
1465336
1289669
1131024
995538
879728
784953
708967
652770
614066
592578
582331
576141
568140
553815
534156
511863
488403
465535
442457
422950
404126
386601
370451
355936
342265
330072
319545
309142
299616
292956
286461
281639
278367
275579
271523
268031
263446
259791
257376
253010
249145
246407
243668
239567
236132
233619
232695
230460
228861
227127
225513
223804
223063
221675
220082
218088
217634
217361
217866
219051
222431
226115
229920
232461
234003
235512
235097
232360
228543
225681
221651
218135
215292
213237
210759
209585
212525
216555
223651
233752
247231
259164
269432
275618
279659
280078
277434
272461
264226
256523
248993
242075
236667
231814
227838
227475
228329
231539
237380
244485
251304
257534
262616
267850
272671
277244
282445
287609
293835
301954
313245
326479
344592
368764
397778
431660
470275
519905
583159
670301
795150
985331
1280990
1712209
2306017
3069586
3970559
4935409
5870645
6679026
7260174
7573841
7617346
7408726
7019042
6491446
5880426
5245593
4619540
4028404
3487854
3005108
2580192
2209979
1892819
1626118
1400169
1211911
1054037
922498
814455
727826
657493
601156
553812
514039
480872
452050
427839
405329
384034
365601
349909
335239
322255
309922
298783
290004
281408
273205
264278
257495
251685
246402
239869
233331
228332
224418
220298
215431
211448
207607
203851
200103
196844
194254
192622
190166
188790
187991
186354
186024
186797
187886
189163
189038
188880
189611
190272
188678
187273
186616
187279
188272
192233
192893
196167
199135
202083
204794
206196
205357
205275
203571
200538
197070
191882
186967
182718
178443
174731
170611
167262
163875
160273
156688
156153
155810
155618
154873
154754
154618
154408
154907
154054
152945
151815
151085
150174
149022
146955
144855
143809
142403
142353
143047
142203
140798
140707
141223
141905
143200
143242
145348
148127
150711
154242
159903
165644
172083
179927
187018
192659
197892
202649
205859
207221
209209
208069
206730
204996
202832
200462
196732
195240
193057
192969
193538
196177
200585
207283
215973
225848
238008
249327
263486
276519
288436
301350
313703
326202
339632
354359
368714
383041
395827
410311
428172
450415
473722
505591
552307
619325
718761
856521
1036815
1271547
1550530
1858817
2183972
2496173
2773358
2992129
3134818
3189942
3158235
3048267
2875038
2658176
2417235
2171435
1929983
1702978
1494257
1305998
1140244
998017
875283
769674
680522
603142
537190
482179
435982
395873
362390
334505
310698
291214
273971
261640
250661
240568
232272
224808
219633
214097
209509
206905
204168
200982
196865
195226
192641
190565
187190
184563
180618
177907
175815
175213
175855
176327
178753
182585
187338
193706
201094
208127
217929
227290
236126
242994
248623
252715
254206
254226
252348
247679
241563
235250
228665
222130
217026
212463
205463
198665
192266
185883
179908
174450
172218
169422
165565
162994
161119
160410
159549
157479
156151
155742
156707
157757
159995
160964
161548
164276
167744
173236
178071
186573
196717
205553
216827
228398
242206
254555
266455
278096
286932
293210
297853
298527
298046
295126
291487
285756
280370
277883
278209
279920
286458
295983
309503
327073
347531
368211
388312
409402
426797
436347
442877
442380
437630
425726
408794
389092
366444
343786
321517
299349
278667
257965
239133
222673
208741
196381
184827
175355
167457
160699
154656
149907
144694
141971
139536
136054
133923
133349
132240
131383
131291
130896
130318
128912
128635
129722
129991
129296
129508
129232
129225
129750
128751
128321
129006
129783
130320
131119
131543
132674
133095
133025
133304
134820
134935
134738
135567
135973
135719
135329
135014
134507
133314
133613
134148
133657
132290
130843
129484
128597
128177
127400
125845
125411
124369
123934
123610
123130
122850
122464
122613
121782
120104
119213
118923
120419
120482
120219
119246
118635
118951
119059
119023
118818
119236
119665
119276
118938
119495
118790
118589
118640
119350
120588
121538
123256
123483
123348
122369
121245
120216
120050
120733
120361
120943
120199
119491
120014
121009
119861
120512
122171
122487
122855
123140
123714
123814
124804
124246
123923
124857
124853
125747
125996
125139
125608
125839
125688
126419
126264
126637
125859
125476
126393
125891
126546
127564
128243
128566
127657
128349
128734
129176
129176
130142
131751
132136
131868
132304
133099
134376
135117
137906
140280
143929
146078
149429
154378
160389
166812
173888
182462
190700
199123
208470
216398
222975
228104
232680
235580
236604
236171
233641
230903
225625
219376
212383
206119
199049
192172
185936
181322
175634
171141
168402
165722
163966
162508
162960
163715
165078
166047
169545
175406
180672
188548
196333
204303
213934
225750
235427
247065
259244
268863
279061
288393
298556
307321
314443
318587
319514
321380
318944
316393
310684
302338
293761
285343
274579
266111
256536
247106
239322
234909
231284
229690
229089
229215
231092
231018
231814
233008
233128
231808
228776
227505
223718
219687
215057
210781
203888
197562
190834
185799
180739
176508
171447
167357
162939
159721
156415
152589
152573
150878
148756
146517
143946
142628
140622
139716
137573
135185
134757
134145
133599
131442
130211
129993
129643
128850
128004
127166
127114
126702
126587
126541
126660
126702
126413
125960
125666
125939
125503
124752
123963
125211
125718
125730
125338
125439
125842
126071
126302
124857
124796
126382
128067
128230
128324
129866
130089
128161
128436
128664
129096
128590
128909
128233
129140
128525
128771
129657
129164
128889
130083
130374
129096
129731
129521
130126
130041
129918
130067
130134
130842
131665
131408
133116
133010
133232
134216
134045
134426
134820
134849
134893
135195
135557
136567
137929
138994
138907
139593
140377
141881
142607
142638
142614
143552
143576
143441
144138
145065
146462
147020
147986
149017
150568
151539
152746
154261
155813
158220
161659
166090
171016
175920
183233
191681
202562
215128
230064
246415
265732
286379
310741
335878
362148
387852
415155
441327
465455
485840
500853
511811
518185
520789
516075
508715
495242
479078
459321
436342
412005
388097
362670
338251
315635
293968
273125
254586
238346
225326
213252
202021
193219
185533
178148
171973
167343
163960
160441
157645
156007
153906
151902
149989
148710
147843
145659
145103
144082
142809
141265
141035
140462
140125
139421
139568
139401
139641
138845
138628
137948
137723
138853
138121
138225
138257
136505
136432
136968
137248
137828
138805
139765
140681
141428
141713
142301
143124
143880
145373
147011
148121
149940
150851
150914
152165
152804
153443
155127
156152
154497
154382
154460
153851
152500
152112
151575
151661
151952
151331
151004
151447
150965
149995
150859
151840
151825
152046
152038
152831
153738
155341
156079
157071
158841
160328
160833
161591
163716
165395
167506
170135
171826
173702
174868
176520
179573
182037
183429
186062
188464
190867
193128
194773
197348
200021
203415
205878
209356
213748
216975
220295
225399
231388
238275
245496
255014
267034
282346
299284
321588
349465
381797
421534
465735
515839
572531
636381
705105
773842
848688
924014
998236
1069864
1135718
1192202
1237849
1274935
1296764
1304562
1297814
1279287
1247571
1206497
1156720
1097613
1033448
964777
894169
824892
755233
687794
623434
564899
510453
460045
415967
377665
343476
314377
289980
268258
250200
235558
222065
210406
200411
192705
186144
180129
174830
170303
166570
164007
162981
162429
160295
158597
157510
155704
154416
154315
153191
152782
152105
151469
151497
151240
150945
150102
150462
151085
151374
149475
148650
148905
148289
147690
147529
148275
149015
150040
151352
151630
152292
151802
151632
152786
154045
155326
156154
157342
158167
158840
160275
160346
162044
164121
164865
166292
168795
169637
170319
171199
172191
174274
176616
179336
181179
182670
184569
185841
188571
193023
195629
197955
200660
204370
207434
211768
215157
220162
224852
228711
231929
236706
242043
247737
251218
257514
263725
268496
273951
280757
287224
293794
301184
307974
314286
321193
330428
338300
346535
355136
363317
372326
383464
395868
410056
425307
443362
464922
490287
519337
554046
597602
650963
714908
791042
882098
991890
1116778
1261417
1423946
1601245
1798266
2008155
2231823
2465356
2699765
2930278
3150378
3354389
3538746
3701053
3827292
3916031
3963750
3973292
3947206
3881241
3780404
3644378
3482092
3292220
3081727
2866269
2639116
2416864
2195776
1981397
1778760
1588412
1411061
1251900
1109299
978844
865841
766755
680335
606674
541394
486020
439388
399181
363777
334345
310528
289133
271378
257285
244198
233932
223759
214694
206717
201022
194123
188316
184193
182943
180070
176716
174705
171619
170009
168221
166453
164942
164305
164709
164075
163237
162581
162433
161412
161545
161420
161001
161105
160938
159791
158883
159356
160476
160490
160729
160938
159967
160662
160994
161185
160988
161190
161541
161450
160719
160410
161023
161195
160369
161108
160639
162060
162500
162328
162860
162914
163276
163620
164449
165830
168590
169863
171725
173808
176434
178575
182042
187069
192621
198206
203662
211348
218410
225573
234154
241438
249524
257140
263134
268946
275491
281179
284829
286948
287882
287901
286588
284620
281066
275778
271262
265300
258488
251927
243665
237209
231003
225410
219288
213434
208744
205235
201897
198448
196197
193266
190347
186973
184660
182283
179217
177279
174268
174119
174367
171714
169718
166847
165987
164046
163706
162842
161955
161851
162861
162870
163335
163432
162747
161533
161753
161338
161284
161357
160294
161170
161430
159780
159179
158723
158756
158910
158764
157818
157945
157769
156918
157551
157180
156413
156326
156807
156445
155786
155768
154991
155614
156199
156835
156983
156228
155941
154853
154650
155030
155420
156838
157120
156291
156708
157209
156497
156812
157785
157917
158485
158103
158451
159332
159568
159536
159220
159328
160399
160933
161624
163281
162603
163500
163472
163497
164445
164524
163267
163927
164853
165910
165445
166547
167520
169211
169884
170801
172512
173504
174361
174597
176202
178304
179360
181473
183321
185791
186474
187530
189745
191462
193696
196748
199387
201770
203321
206939
211005
214632
220359
226617
231837
237329
243459
250507
256968
265162
273690
280793
286555
293787
300293
305263
310224
313912
317234
318623
318799
317799
314186
310296
307030
303849
300007
296201
292597
288229
283735
281165
278000
276281
273939
272753
271439
269354
268341
267635
265595
265071
264829
262543
261584
259930
259117
254716
250930
247729
243419
239608
236397
232599
228502
225568
223795
221252
219433
215835
211796
209412
207990
207821
207146
205513
202746
201530
200441
198158
196662
195745
194850
193520
192267
190849
190199
189254
188371
187243
185905
184623
183086
183121
183003
182808
182122
181010
180188
180569
179843
179449
178174
177313
177230
177438
176513
174929
175277
176038
174267
175103
175368
175314
175473
175320
175647
175481
175690
178160
178791
179171
179192
179987
180825
182363
183829
185529
187595
189109
191095
192703
194108
194204
196696
199245
201147
201722
203458
205470
206821
207859
209150
210366
211442
213585
215774
217888
221379
224811
227276
229768
232250
234857
237038
238935
241168
243071
243980
244972
246582
247224
247037
246725
246016
244873
243744
243140
242046
240699
237979
237705
239178
238819
239356
239038
240066
243138
246910
251524
255530
259704
266824
276789
287660
300451
315827
332284
351057
373021
395135
420419
449066
478863
509581
541775
575371
605317
634829
660841
685031
706104
722157
734470
742627
744266
743883
738461
726978
708993
689227
667585
644175
617526
589480
558972
530929
503325
475655
446676
420933
396069
373617
353010
334068
316799
301390
288998
276460
266133
256688
248927
241487
234748
229514
224257
220462
215924
213281
211579
208770
205901
203802
202817
202190
201569
199701
198255
198495
197576
196881
196129
196021
196189
196615
197812
197036
196372
195663
195220
196629
196566
195199
194966
196237
196107
195993
196012
195673
195478
195308
194489
194356
194233
195441
196175
196037
195856
195297
195116
195738
194952
194606
194018
193743
193210
192289
191624
191112
190992
190043
189460
188700
187486
186683
186825
185244
183500
182775
184122
183243
182153
182643
183887
183679
183623
183219
183316
183242
183088
183706
183681
183637
183189
183027
184115
183645
183453
184629
184655
184826
185220
185089
186939
187567
188452
187865
188929
189780
190917
192100
193604
196417
199862
202685
205135
208141
211790
216744
220901
224777
229171
234605
240701
245849
251354
255734
261157
266445
270125
274501
278508
280979
282777
283171
283211
281951
281118
279567
276370
272924
268814
264548
260026
255655
251789
248254
243077
239794
235948
231163
227687
224224
221203
218190
215601
212417
208428
207066
206154
203947
201524
199453
198125
198107
197267
197177
196431
195907
195105
194124
195363
195553
194805
194822
194398
194109
193642
192822
194102
195313
194705
193977
194891
196567
198063
197498
198819
200045
201637
203935
205408
207299
210495
212287
214585
217335
221395
225237
227909
230933
234507
237877
240915
243663
246680
249456
251923
254574
257168
257855
259711
259913
259425
260216
260221
260367
258818
256549
254292
252909
252040
249876
249360
248300
245256
243737
243209
242335
240924
240516
240498
240747
241961
243523
244599
243774
245550
246485
247835
248581
248781
252921
255288
257268
260296
264435
269550
274678
280756
287120
295876
306308
317716
331429
346608
365532
386822
412408
438861
469424
503712
538753
576190
618195
659757
700891
740710
780668
816937
850821
884152
910733
931939
946477
957497
961647
960675
953672
940032
921097
898511
874049
844276
811062
778370
743024
706827
671555
637540
603621
571460
539989
509762
481545
456249
433007
409701
387632
368150
352343
336794
321959
309042
297440
286054
276004
268514
262059
254260
247713
242521
237107
232289
229402
226379
223902
220801
217137
214032
211698
210157
208545
206216
204709
203629
200973
199416
198730
198997
198569
197159
196025
195383
196050
196041
194386
193645
192866
192629
191725
192780
192029
190899
190414
190854
192000
191259
190425
191319
193104
193210
191711
191548
193641
192857
191166
191613
191511
191289
191205
192841
192783
191658
191604
191939
193292
193233
194246
194347
193985
193478
192408
193326
194783
194996
195392
196289
196550
196860
196801
197373
199104
198592
198153
198382
199477
200957
201161
201965
203590
204341
203918
204640
206971
208484
207784
208821
209869
210790
211793
210904
210219
209878
210692
211775
210350
210091
209158
209050
208817
209178
208758
208664
208266
208269
208388
208975
209259
208233
207482
207595
207764
207586
207223
206429
206591
205882
205114
204925
204702
203607
203436
203453
202930
202310
202138
202336
203278
204276
205108
204939
204884
206056
205393
206434
207358
209181
210439
210625
212443
213202
213242
214755
216542
215966
215488
215001
214721
215586
216237
215047
215869
215908
214817
215308
214903
215706
216575
216875
216930
217257
217827
218452
220695
221028
220177
221263
221040
219895
221260
222522
223035
223006
222975
224135
226588
228116
228781
229831
233073
235117
236324
237886
239637
240125
240470
240438
241691
243536
244322
244948
246357
247185
247422
247846
247775
248268
248651
250296
253110
254594
255556
256975
258688
259615
261659
266560
271663
275873
279996
285527
291937
299598
307664
317038
328577
340473
353071
367031
380983
394883
408883
424120
438635
452709
468205
481958
494678
505678
516543
529175
540184
550755
560725
568791
576026
581138
583441
582560
581569
579745
575918
570699
562469
552392
540655
528461
516079
501987
488505
471797
455863
440069
425284
411121
395232
380352
366534
355242
343461
332110
320807
311589
302987
294849
287559
280650
275458
270144
265954
265414
264539
262161
260587
259800
258490
257942
258127
257682
257483
256993
256878
256913
256499
254756
252118
250134
249777
249045
246725
245408
242598
240923
239475
237763
235687
233845
231161
229959
229185
226842
223350
222751
222125
220190
218574
216556
215678
215773
214560
214550
215188
213672
213204
214048
215612
215027
215204
216156
217635
218300
217714
216878
216507
216407
216557
215642
214524
212796
212391
213067
212231
211348
212098
213049
213250
213891
214789
215358
215465
217213
217157
218008
218927
219363
219587
220311
221653
220593
220436
220662
220387
220545
220642
219156
219268
219611
220287
220986
219793
219942
220732
221730
221977
222686
223344
223438
224940
226289
227027
227818
227836
227293
227693
226194
226090
226421
226038
224474
224670
224425
224585
226026
228017
228435
226834
227372
228474
229790
231240
231550
231744
232785
233936
234796
234943
233724
233687
234023
234032
233869
234207
234694
234479
234413
233047
233198
235269
237288
240859
244296
248561
254079
258250
260899
265282
270941
273724
276145
281433
285204
289903
293649
296985
299765
302442
305125
308668
314361
319553
322920
327300
330715
337244
342996
348664
354875
361362
367614
373794
378699
383457
389563
394370
399992
405745
409430
413641
418249
420616
424981
429232
434571
439789
444862
449528
455068
461810
466096
470951
476673
483584
488637
497246
505400
513250
524127
536450
550442
566544
584906
606486
630841
657273
687475
722643
762574
804117
847392
891076
938692
986949
1035161
1080442
1122780
1159316
1188905
1213478
1230302
1239838
1241108
1235719
1224627
1204050
1176889
1146015
1110473
1073430
1033518
991895
950096
902524
855439
806794
760828
717355
672199
627869
587369
547390
511423
479625
449315
421881
397109
374408
353741
336303
321487
308621
297205
288244
280077
271926
266478
262384
259342
256178
253322
251906
250192
247668
247108
246129
245743
244886
243550
243185
242084
241379
239811
239123
238025
237912
237539
237224
239047
241129
243019
246768
249939
250857
252877
255532
256871
257420
259536
261076
262187
263613
263371
263964
264006
264149
262726
260963
261425
261224
261265
260743
260753
260885
261222
260758
263073
265070
266830
267437
268810
270638
273249
274566
274614
274136
275689
276296
274958
275062
274672
273824
270702
269281
267583
266928
266937
267056
266064
266104
265325
265303
267439
267474
269309
270979
271237
272138
271997
271030
272012
273210
273524
272633
273755
273572
272950
272801
273838
275212
275960
276902
279008
282693
285846
289446
292500
294003
297198
298543
300378
303118
305015
306377
307809
309671
310926
311873
314618
318228
321929
325073
328082
333745
340038
347238
356746
368868
381039
396610
415155
436197
462755
490208
522797
561065
599561
641940
688015
738539
793421
850551
910992
970674
1032011
1092908
1153263
1213274
1270658
1325760
1377967
1424110
1467101
1504509
1541225
1567858
1585199
1591769
1588604
1576604
1554005
1522623
1480338
1429970
1373882
1314441
1250206
1182211
1113358
1043181
975507
909128
844136
783691
727855
677106
627806
582745
541436
503873
470350
439755
412288
388731
369082
350080
332120
318068
304769
293800
284508
274997
268622
263115
257418
251406
246538
242775
237614
234331
230764
228762
227951
225374
223101
222521
222258
222954
223842
223770
223874
223857
224345
224861
224664
224686
224697
224004
222679
221582
222323
223243
223327
221531
222790
222933
223555
225000
224307
224632
224580
224332
225620
226973
228389
231385
234141
236258
237911
240689
243136
246538
249743
252009
253964
256641
259535
261232
263007
263254
264804
264608
264814
264659
264284
263416
263714
262246
261872
261113
259771
259607
258862
257579
257889
258390
257694
257945
257326
257049
255464
256110
257735
257435
256085
254596
254327
252148
249825
250678
251007
249900
249448
248821
247805
247207
247459
246481
245906
245954
245846
244964
244358
245371
246493
246316
246110
246979
248634
250427
252506
253344
255346
258302
261629
265656
268924
273268
278741
283848
289841
294214
300522
307488
314869
322106
329443
337270
345241
352000
357932
362366
368333
372658
377138
379473
380174
379899
378677
376157
371606
366285
359366
352011
342978
335797
327290
320038
313591
304692
294294
287097
281499
273995
266004
258419
252883
247819
241931
238458
233594
230244
227722
225416
223981
223110
221650
219891
217225
217354
217318
216556
217406
216760
217168
216134
214908
213480
212163
210460
209505
209105
207967
207544
207358
206636
206587
206854
206610
206137
205843
206505
207041
207304
207532
208606
210042
211563
212264
212813
213394
213355
213699
213375
214184
215352
216500
217951
219663
220082
220537
220276
221329
221623
221802
221758
221102
221182
221793
220978
221827
223290
223886
223465
224063
224073
224582
224378
224591
224827
225576
226379
226699
225309
225350
224145
223295
223162
222208
221387
220365
219550
219693
218267
217692
217074
216338
215066
214449
213658
213572
214044
212758
211325
211937
213776
213691
213122
213523
213088
213692
213130
213062
213923
215793
216178
217345
216295
215673
217148
216286
215854
216146
216357
217453
216615
215529
215057
213510
213069
212255
212154
211395
210968
210837
209772
209784
210134
210271
210995
211751
210359
209381
208605
208931
209331
208014
207257
208035
208250
208304
207987
207337
208258
208652
209084
208184
207461
208090
207692
207417
206420
206041
206376
206597
205902
205284
206001
206756
207419
205441
204460
205425
205421
204937
204770
205183
205693
206448
205869
206431
206402
206222
205995
206327
206911
207458
207860
208588
208063
208635
209006
209129
208583
207753
208294
208697
208865
209344
209565
209086
208311
207923
206472
207721
207730
207743
208284
207027
206951
206782
206455
206470
206440
207612
206597
206848
207215
207508
206937
207082
206359
207397
208733
207860
207787
208401
208006
207382
207532
207482
208000
208748
209291
207451
206413
208429
208443
208545
208883
207790
208100
207706
206885
206604
205815
207202
207546
206626
206943
207720
209360
209647
209042
209251
209783
210729
210916
211171
210455
210457
210231
209880
210554
210439
207818
206232
206271
206753
207788
207281
206690
206285
206190
206159
205568
204917
205088
204809
203130
204793
204204
203134
203836
202960
202612
203411
203714
204805
203996
202891
202458
203435
203984
205020
205186
204401
204902
205510
206079
207990
207156
206460
206310
207073
206320
204646
203561
204451
204965
204549
204059
204712
205190
204746
203735
201752
202168
201386
202679
203502
203233
203646
204231
204057
204705
204675
203403
204074
204674
203890
203813
205514
206170
205892
207312
206924
206443
207015
207772
208520
208309
207650
205691
205534
205300
204281
205099
204982
205094
205264
205701
205089
204332
204549
205290
205153
204948
203589
203775
204003
203049
202358
202424
202899
202649
202557
203688
204059
203199
202432
202424
202844
203342
203189
203831
203165
202826
202355
204314
205294
204697
206492
206293
205238
205162
205024
204667
205128
205008
205627
205403
204838
205703
204658
205078
205927
204593
204728
203757
203318
203464
204068
204852
204354
204266
203307
203123
203151
203015
202522
202157
201609
202002
202064
202556
202772
201658
200937
200056
201916
201840
201113
201500
201313
202176
203014
204350
204236
204527
204578
204323
204162
204763
204203
203982
203686
202331
202109
203749
203831
204034
203735
203897
203382
202522
203028
203822
204663
204652
204941
204930
205156
204929
204207
202293
203073
203865
203080
202381
201963
201836
202951
203014
203573
203238
202104
200554
200754
200263
200684
201532
201888
202453
202782
202227
202676
203078
203738
203535
203002
202392
202784
202392
203407
203124
203479
202919
201862
202749
202558
203494
202010
202170
202304
202534
202871
202428
202452
202892
203149
202810
202359
201694
201630
201830
201057
201415
202247
202040
201757
200925
201450
202593
203139
202851
201962
202574
203603
204234
203106
202235
202689
203554
203426
203277
203231
202848
202031
202814
204142
203778
203367
203301
203681
203025
203938
204058
204509
204579
205258
205384
204424
203938
202646
203124
203064
202801
203036
202469
201777
202405
203659
204184
203091
201808
201243
201206
201931
203766
203502
202583
202526
202477
202004
202170
202296
203158
204088
203406
202809
202625
202431
201470
200807
199669
199710
201791
202754
202758
203278
202936
203298
204010
204237
204932
204768
203798
203414
203285
203619
203505
202910
202873
203460
203068
202643
201797
201458
202340
202163
200979
202050
202260
202921
203508
203978
202929
203252
202315
201719
202742
204478
205157
205011
204791
203365
203340
203119
203190
202469
201628
201717
201675
202414
202903
204054
204464
204220
203302
203764
203935
203491
203375
203530
204343
204166
203524
203352
203899
204649
204938
204467
206141
206580
206099
204675
204037
203489
204430
204894
205654
205381
204490
203944
202897
202536
202649
203404
203868
203744
204070
203974
202321
204083
204149
203703
203160
202810
203212
203374
203887
204593
203957
203486
203050
204528
204373
204332
204462
205159
204587
204511
204712
204019
203195
203313
204542
205136
205262
204423
203481
204236
204678
204120
203337
202821
202618
203196
203036
203317
203166
203650
204344
204574
203981
204155
204232
203239
202289
201484
203077
205482
205871
205723
204643
204798
204903
204341
204343
205082
205154
205519
206322
205544
204169
204779
205195
204128
203367
202859
202787
204120
205707
204799
203825
203699
204609
204938
205484
206467
204775
204757
206187
206471
207009
206968
207541
207092
207679
207619
206245
205871
206485
206298
206274
205815
206622
206452
206052
205902
207082
207151
207025
206857
205695
206166
206882
207085
206461
206448
206975
206054
205641
205119
205787
206942
206972
205097
204522
204205
204918
205944
205183
205831
205726
206270
206662
206675
206304
205745
206306
206955
206207
206309
205933
207732
209069
208090
207662
206527
206533
206257
205291
205643
205453
205594
204993
204278
203911
204552
204335
204661
203523
202775
203548
204530
204319
203858
205005
205993
207437
207698
207830
207414
208723
208097
207556
207437
207106
207842
209856
210093
209498
209958
208922
207928
208648
208397
209286
209688
209175
208778
208573
208653
209414
208958
209313
210016
209141
209655
209555
210427
210790
210737
211047
210962
210707
209835
209395
209611
209665
209359
209379
209714
209753
209835
208454
209495
208975
209184
209409
210057
209473
210414
210787
209539
209687
210552
211490
210153
209870
210417
210261
209622
210222
209563
208802
209355
209877
210411
209922
210425
209982
209273
210197
210771
209602
209582
208403
207608
208143
208692
209231
209524
210366
210238
209371
208878
208144
207988
208399
208120
207382
207365
207665
207677
207738
206290
205786
205877
205709
206516
206630
206090
205938
206196
207914
210495
210965
210046
209939
209052
209177
209437
210704
211512
211373
210429
210532
210761
211771
211496
211992
211015
210781
211258
211334
211073
211141
210609
211396
211862
213415
213084
211881
211327
211353
211764
212248
212634
213213
212727
212358
213571
212695
212500
211140
211840
211761
212198
212040
212676
212441
212925
212460
211945
211011
210787
212398
211946
212129
211597
211244
210959
210921
210638
211467
211562
211849
212045
211665
212177
212333
211901
211717
210946
210918
209861
210001
210985
211014
211051
210672
211141
211091
209694
209669
211051
211430
211716
210579
211438
211715
210680
210090
209115
209064
208791
209470
209765
211170
210431
210402
209658
209831
210004
210243
210294
210784
209724
209400
211410
210937
211088
210343
210523
209933
208950
208368
209237
208971
207989
208244
209234
210435
212258
212390
211281
211479
210999
209657
208273
207977
209606
209469
209475
210346
210112
210082
209765
209307
209414
209157
210125
210208
209515
209092
208294
208913
209063
208453
209095
210053
210206
209692
209780
210266
210791
209903
210560
210369
209092
208814
209105
208302
207646
208526
208780
209634
210260
211729
211243
210976
210883
209167
208131
208501
208400
207511
206755
208118
208952
208753
208577
210120
209947
209167
209213
209743
210285
210520
208841
208556
207855
209159
208733
208508
209458
210263
209304
210281
209116
208633
208797
208242
207346
206826
206430
205607
204584
205313
205620
205090
205944
205477
205884
205497
205431
206529
206865
207167
207295
206331
206005
205242
205635
206571
206926
207455
208082
206926
206443
207107
207752
208534
206725
208027
208972
209276
210465
211311
210063
211163
211177
209795
210643
211763
212687
213041
212852
213279
213294
213972
213190
211505
212412
213615
213226
213503
214756
215552
215129
215160
214531
216082
215556
215340
215407
214136
214245
215789
215444
216199
215534
215244
217778
217771
217626
218153
216909
216329
217022
217809
219629
219119
218938
219396
220244
220779
220623
220822
221208
220883
222057
222837
222887
223135
222575
221463
220540
221292
221754
220880
220140
220100
220645
220494
220041
219803
220094
220782
219754
219350
218839
219209
218587
218711
217234
217917
218397
218292
218446
217033
216461
216365
217376
216743
216247
216162
216548
216746
217213
217226
215882
214287
213527
213736
213709
213565
213704
214499
213278
213138
213135
212867
212036
211386
212484
213072
211994
210467
211172
212043
212576
212577
213393
212663
212085
212924
213853
213510
213424
213784
212973
211826
212167
212752
212942
214308
212935
212076
211051
211034
211303
210793
210448
210926
212634
212250
211388
212854
213457
214037
215133
215421
216102
218025
218074
220257
221908
224173
225808
228523
230844
234329
238096
240531
244537
249940
253947
257281
262063
267097
271684
278015
283445
288819
293981
302477
309378
315479
323366
330624
339222
348120
357802
368059
377821
388379
400271
411516
423372
434856
447821
459481
469250
478637
487456
496174
504709
511160
516122
519648
522853
524643
527663
530801
532967
536139
539676
543742
548267
552359
555374
558836
565213
571040
575966
580384
586631
592434
597982
602425
607406
611310
616246
621447
627107
631189
635782
639684
644134
647383
648760
650511
652015
650100
646108
641105
634020
625629
616783
607817
597598
586361
576878
567632
557538
547575
537372
526886
515667
506860
497552
491210
484672
479385
473589
465231
457562
453005
449053
444434
440348
435854
432092
428567
426337
423327
421039
418986
415636
412200
408387
404701
401358
399082
397589
395573
392579
387980
383861
379784
375983
371668
368517
362404
358434
354266
349362
345270
341339
336691
330908
325979
321490
318068
313603
309703
304967
300695
296808
292293
287000
282536
279771
275861
272284
268683
265700
262425
258922
255958
253576
249524
246207
243188
239725
235808
233428
229947
226619
223707
219309
216662
211925
206432
203171
198706
195947
193424
189370
185576
182097
177972
174597
170902
167584
164033
161425
157396
153363
150914
146525
141538
137835
134965
131374
129007
125456
122041
119401
115717
112700
109541
106702
104563
102066
 98842
 96455
 94421
 91610
 88226
 84260
 81963
 79836
 79037
 77622
 75704
 73128
 71155
 68693
 67575
 65957
 63659
 61464
 59784
 57395
 56349
 54880
 52903
 51162
 49945
 49324
 47886
 46102
 45428
 44661
 44047
 42423
 41012
 40159
 38582
 37173
 35485
 35633
 35078
 32989
 32836
 32022
 31184
 31001
 30106
 29889
 28998
 27261
 27804
 27635
 27626
 27909
 27527
 27438
 27247
 26972
 26150
 25016
 24454
 24420
 24294
 24547
 23817
 23616
 23667
 24271
 23796
 23513
 23464
 24389
 23864
 22578
 22160
 22236
 23103
 22530
 22412
 23483
 22551
 22142
 21838
 22205
 23065
 22721
 22988
 23959
 23491
 24264
 25442
 25385
 24279
 23953
 23643
 23985
 23892
 23868
 24216
 24048
 23132
 23449
 24807
 25672
 25943
 25563
 25364
 25116
 26535
 26783
 27564
 27055
 27538
 28068
 27468
 27432
 26875
 27113
 27974
 27346
 27215
 28462
 29064
 28522
 29169
 29496
 30406
 30513
 29756
 28584
 28269
 28532
 29423
 30993
 31640
 32194
 31491
 31607
 31514
 31092
 31797
 32264
 33425
 33603
 33487
 34139
 34581
 34625
 35810
 35852
 35644
 35898
 36200
 36646
 36278
 36062
 37053
 36405
 36872
 36904
 36627
 36113
 37218
 36305
 36598
 37580
 37590
 37784
 38179
 38430
 38982
 39505
 39050
 39108
 39767
 40210
 40810
 41030
 41072
 40706
 40997
 41546
 41389
 41109
 41484
 42024
 42105
 42239
 43136
 42983
 43655
 43197
 43693
 44177
 44421
 44477
 44337
 44514
 44643
 45290
 45928
 45223
 44844
 44995
 45902
 46566
 46197
 45705
 46495
 46917
 47427
 47548
 48557
 49721
 49198
 48785
 48705
 48679
 48871
 48582
 48860
 49063
 49303
 49266
 48880
 48560
 48556
 49220
 49763
 51192
 50924
 50469
 50053
 50588
 51694
 52527
 52414
 52242
 53287
 53545
 52561
 52274
 51934
 52280
 52570
 52569
 53267
 53337
 54043
 54688
 54953
 54196
 53610
 54342
 55011
 54998
 55444
 54770
 54566
 55016
 55813
 55980
 56453
 56881
 57290
 57302
 57463
 57271
 56519
 55807
 55893
 56413
 56611
 58040
 57898
 57074
 56805
 56798
 56299
 62116
 93816
170787
299875
473651
683605
924844
1182968
1446504
1693188
1907760
2075789
2186344
2241398
2248971
2220717
2162451
2081846
1984336
1877713
1771987
1680386
1609012
1555190
1513564
1478205
1450920
1426472
1401676
1380252
1353061
1325307
1299352
1271359
1244177
1217644
1190092
1163855
1140699
1115917
1094064
1073160
1056154
1039958
1024553
1010513
996415
985240
975922
967872
960907
955152
950800
945879
942830
940197
938305
936061
931792
923306
912449
901738
889991
878567
867638
855206
843622
832706
823159
811319
793787
775844
757702
738051
715198
692486
670252
646908
623905
598603
569269
540550
508032
471500
431521
392954
359233
330280
306335
288037
272500
259851
249564
239902
231558
224864
218689
212257
206899
202429
197318
191991
187578
184980
180769
178014
173699
169428
165276
162382
160414
158992
155743
153551
150901
148891
147671
146262
142785
141187
140081
137568
135062
133447
130798
129484
128604
128381
126496
125033
124354
123854
122268
120379
118743
116853
115703
115913
115361
114378
114124
112870
112522
112228
111674
111110
110335
109671
108743
108056
107093
105480
104666
104036
103911
103694
104159
103153
103037
102477
101977
101484
101413
100891
100194
 99159
 99098
 98335
 98269
 98875
 98441
 96571
 96943
 97795
 96964
 94703
 94090
 94582
 94896
 94572
 93578
 93052
 92496
 93188
 93244
 94121
 93609
 93649
 92864
 92802
 91832
 91902
 91837
 91791
 90203
 90622
 90406
 89841
 89981
 89337
 88754
 89163
 89348
 90147
 89562
 88603
 89868
 89781
 89294
 89055
 89191
 89455
 89960
 90943
 90376
 89917
 89002
 89026
 89088
 89383
 88354
 88911
 89819
 89351
 89724
 90383
 90070
 88415
 88596
 88886
 87856
 86836
 87732
 87087
 87820
 87762
 86868
 87031
 87189
 87072
 86376
 86735
 88221
 87893
 86877
 86579
 85676
 85447
 85241
 86327
 86654
 85086
 84642
 82948
 82281
 81872
 81995
 82904
 81646
 81034
 81613
 80676
 80101
 79886
 79245
 79001
 79372
 79478
 79973
 80055
 79943
 78882
 76800
 76658
 77037
 77320
 77172
 77319
 77687
 77416
 77853
 77480
 75949
 74902
 74476
 73533
 75223
 74925
 74524
 73473
 73343
 73267
 72139
 71796
 71776
 72485
 72051
 71821
 72134
 72231
 72051
 71794
 72241
 71627
 70554
 70026
 68934
 69302
 69247
 68835
 68465
 68337
 68296
 68511
 68418
 68505
 67492
 67740
 68236
 68767
 68710
 68264
 68462
 67709
 66959
 66398
 66200
 66360
 67060
 67634
 67152
 67085
 66725
 65459
 66046
 65711
 65436
 65040
 65099
 65574
 64792
 64742
 64469
 64635
 63410
 62561
 62476
 62406
 62751
 62521
 62336
 62427
 62395
 63019
 63843
 63399
 63555
 63205
 63626
 63832
 62639
 62120
 61663
 61837
 62282
 61811
 61336
 61583
 61431
 61645
 61851
 61495
 61581
 61667
 60557
 60590
 60878
 60600
 60010
 60520
 60614
 61107
 59557
 59907
 59714
 59263
 59052
 59171
 59441
 60044
 60127
 60078
 60036
 58300
 57507
 58805
 59973
 59277
 59547
 59664
 59843
 59200
 59246
 59552
 58568
 57743
 57933
 57572
 57084
 56807
 56797
 57286
 58986
 59261
 58440
 58300
 58517
 58970
 59092
 58843
 58384
 57467
 57422
 57441
 57818
 58735
 58572
 58775
 59013
 59742
 59635
 58801
 58506
 58500
 58821
 57393
 58071
 57609
 58201
 58343
 58226
 58508
 58809
 59180
 58823
 57703
 57509
 57974
 58548
 58396
 57538
 57746
 57865
 58286
 58130
 57510
 57929
 58487
 57799
 57416
 56713
 56802
 57248
 57329
 57465
 57306
 56251
 56660
 57750
 56695
 56730
 57762
 57445
 57559
 57662
 58077
 57897
 58056
 57553
 56911
 57714
 57425
 56871
 57144
 57697
 56674
 56411
 57422
 57148
 57671
 58158
 57686
 57070
 57058
 57146
 56415
 56700
 56922
 56614
 57289
 58489
 58296
 57697
 57691
 57750
 56875
 56711
 56116
 55885
 55671
 56669
 56813
 57180
 57759
 57619
 57245
 56587
 55897
 56384
 56974
 57497
 58499
 57872
 57281
 56817
 56830
 56888
 56579
 56606
 57123
 57495
 57240
 57830
 57565
 57368
 57627
 57854
 57295
 57865
 57257
 57471
 58019
 57614
 56691
 57126
 58248
 58284
 58575
 58247
 57363
 57579
 57069
 57197
 57416
 58223
 58554
 57955
 57365
 57503
 57365
 56208
 55755
 56194
 56724
 57392
 58364
 58969
 59100
 59161
 58995
 58006
 58110
 58030
 57697
 57290
 56675
 56329
 56383
 56392
 56856
 57462
 56811
 56554
 56378
 56961
 57105
 57944
 58053
 58185
 57633
 56694
 56996
 56790
 56245
 55271
 55236
 56168
 56941
 57052
 56598
 56435
 56239
 56836
 57296
 57805
 57758
 57513
 57073
 57120
 57424
 58249
 57637
 56709
 58030
 58032
 59076
 58458
 58166
 58214
 58548
 58690
 58265
 57233
 57322
 56947
 56856
 57245
 56885
 56635
 55806
 56158
 55677
 55530
 57367
 57425
 57590
 57725
 57289
 56141
 56246
 56559
 56698
 56356
 55962
 55654
 56033
 57188
 58145

[Instrument Method Data Header]

"hplc", "", "2021-04-16-13:54:48", "hplc", "", "2021-04-16-13:54:48", "", 0, 0, "GlycoSePN_40 min (Plus_HR1)"
"Separation of glycans at 50 C"
16844544, 1


[NAI Box Information]

0, 40, 40
2.272, 44, 1000
41, 0, 100, 0


[Instrument Configuration Information]

"FL", "PEN90x", ""
0, 0, 0
0, 0, 0, 0
16.777215, 1
16.777215, 0
"", "", "", ""
"", "", ""
"", "", ""
"", "", ""
"B", "C", "D", ""


[Real Time Plot Information]

[0]
0, 1, "", "Y", 1000


[Link Parameters]

5


[Link Parameter Offsets]

29
28
10
11
12


[Link Parameter Info]


"RATE", 29, 5, 1, 1
1, 0, 3, 0.1, 100, 0
44.01408, "", 1

"RANGE", 28, 2, 1, 1
1, 0, 1, 0, 10, 0
1, "1.0", 1

"EVENT", 10, 3, 25, 1
1, 0, 0, 0, 100000, 0
0, "END", 0

"EVTME", 11, 2, 25, 1
1, 0, 2, 0, 100000, 0
0, "", 1

"EVVAL", 12, 2, 25, 1
1, 0, 0, 0, 100000, 0
0, "0", 1


[PEAK TABLE FILE]


[File Complete Flag]

3


[Number of Peaks]

0


[SPECTRAL DATA FILE]


[File Complete Flag]

3


[Count/AU Ratio]

0


[Count Offset]

0


[Number of Spectra]

0


[Spectral Data Sets]


[Audit Log Information for C:\PenExe\TcWS\Ver6.3.1\Examples\Probka12 (#274)+enzymy.raw]

Number of Audit Logs : [0]
