# Supplementary material for: Interplay between de novo and salvage pathways of GDP-fucose synthesis
Source: PLoS One. 2024 Oct 24;19(10):e0309450. doi: 10.1371/journal.pone.0309450 (PMC11501016; doi:10.1371/journal.pone.0309450)
Supplement: S1 File — (ZIP) [file pone.0309450.s004.zip › Chromatograms/Fucosylation/GMDSKO_3_1.RAX]

Checksum Passed

Filename : <C:\PenExe\TcWS\Ver6.3.1\Examples\Probka1_GMDSKO,#3, 1st+enzymy.raw>

[Modified Rawfile File Header]

0, 1, 48, 10019, 
0, 0, 0, 386514952, 11995128

[Modified Rawfile Data Header]

"hplc", "", "2022-06-15-12:01:27", "tcprocess", "", "2022-06-15-12:41:25", "", 0, 0, ""


[File Complete Flag]

3


[Run Log Information]


[Raw File A/D Header]

0, "20220615120118-0800", 0, "hplc"
"C:\PenExe\TcWS\Ver6.3.1\Examples\Probka1_GMDSKO,#3, 1st+enzymy.seq", 0
"NONE", 0, 0
40.0088, 13384676, 80680, "7339280009"
1, 0, 5454


[Sequence Cycle Information]

"A", 0, 0, 0, "", "", ""
"C:\PenExe\TcWS\Ver6.3.1\Examples\Probka1_GMDSKO,#3, 1st+enzymy.raw", "C:\PenExe\TcWS\Ver6.3.1\Examples\Probka1_GMDSKO,#3, 1st+enzymy", "Probka1_GMDSKO,#3, 1st+enzymy", "", "C:\PenExe\TcWS\Ver6.3.1\Examples\GlycoSeP N Plus (FL_40 min)", "C:\PenExe\TcWS\Ver6.3.1\Examples\GlycoSeP N Plus (FL_40 min)", "C:\PenExe\TcWS\Ver6.3.1\Examples\GlycoSeP N Plus (FL_40 min)", "C:\PenExe\TcWS\Ver6.3.1\Examples\GlycoSeP N Plus (FL_40 min)"
"Default", "Default"
1, 1, 1, 1, 1, 1, 0
100, 2, "", 1, "", "", 9
"", "", "", 0
"", "", "", "", ""
"", "", "", "", ""
""


[Raw Data Points]

 92969
 93090
 93096
 93092
 93096
 93094
 94733
 94253
 92448
 92782
 93874
 93261
 91135
 90960
 90504
 93170
 92144
 91263
 91621
 91430
 89403
 91392
 94046
 94215
 93396
 92975
 90078
 90805
 91963
 90612
 91422
 90721
 91372
 92198
 93699
 93565
 95030
 94917
 94161
 94759
 96223
 96584
 95380
 95463
 94912
 93644
 93158
 93473
 93235
 92286
 93691
 93250
 91777
 92438
 92153
 91560
 91615
 91711
 91865
 90407
 89552
 89845
 90640
 90740
 90776
 89499
 89431
 91764
 91743
 91045
 91553
 91098
 90510
 92777
 92235
 92736
 93811
 91344
 90764
 91475
 89496
 91585
 91434
 92957
 91735
 91293
 89799
 90767
 92970
 91483
 91399
 91125
 89859
 89761
 90568
 91149
 91435
 91141
 90860
 90181
 91334
 91935
 92602
 91642
 88450
 90184
 91002
 91167
 91033
 90386
 90116
 91294
 91388
 90907
 91400
 92406
 90781
 91904
 91736
 92304
 90900
 92080
 92038
 92611
 92638
 92532
 92420
 92563
 92417
 91371
 91447
 90374
 90569
 91284
 90114
 91439
 91109
 93681
 94279
 94387
 93820
 92882
 93809
 93617
 93851
 97049
101145
104586
106406
110900
120596
130936
143741
157628
173966
194547
217299
242665
269889
295106
316974
336257
348780
358044
362460
360143
355607
348626
341672
335226
333646
337566
342889
349504
358533
366579
370970
375242
374419
367065
361256
357686
352881
353405
359148
368834
386400
406333
429016
448736
464141
473897
478501
479516
475902
470495
461126
448739
441296
437217
437945
450313
477591
524431
608285
728939
908487
1181380
1618845
2272612
3217964
4489019
6027384
7742483
9443805
10970716
12184870
13007891
13384676
13324694
12895720
12176452
11270911
10287939
9291767
8342685
7483414
6733592
6089402
5529772
5039858
4589578
4153251
3730687
3319601
2923396
2569555
2263365
2010070
1814973
1676507
1581291
1512461
1459195
1412950
1358846
1289520
1211354
1135140
1059687
985265
918739
859584
814582
770385
729702
696051
667657
643205
621092
604824
594311
586251
580197
574572
573723
574119
573781
574194
576077
576767
576514
579121
581939
584564
582093
582792
580409
577781
577773
576648
576360
580378
584533
586111
585263
588175
589181
590777
593866
597781
605393
614499
630719
650500
674173
702519
730762
756312
776205
790852
798561
798991
791066
776135
755735
729928
702310
677253
656686
640999
636264
642406
654235
677633
707349
738998
773411
809898
840449
860546
871570
871567
860780
841134
816891
783287
747861
713988
686427
663343
641881
624807
617680
613799
610498
609828
610005
609971
612248
610714
603905
595054
585688
574434
560504
549600
537699
524691
515874
510426
513064
516790
526653
544762
571637
607290
655047
709657
778644
852180
926489
1000917
1075330
1139997
1192916
1235809
1267454
1281161
1276743
1254523
1213742
1160910
1098903
1028337
953467
886144
818557
752327
690560
640270
592614
550475
514827
488548
464790
447122
432226
419182
408700
400617
390349
379339
372950
368246
361965
355233
349613
341374
334185
328203
323352
321473
318307
314104
312023
311613
311175
309173
305142
303339
300943
296476
293998
292454
288985
285910
284448
282274
281165
278457
275967
276218
275236
274171
276272
277238
279604
282642
285991
288081
290718
294940
297177
297640
300300
305704
312592
320710
328998
341543
353605
362175
374091
386805
394941
402956
409701
413990
416358
417610
414631
408735
402167
391349
379524
367195
353523
341457
328295
317662
311458
304428
295505
285922
279722
275156
273821
269232
265790
261565
258672
255511
251459
250063
248160
245532
243230
245626
244035
245549
243083
243383
245115
245215
246694
246410
248804
253718
257463
262401
268584
276767
284816
295705
305907
323224
344604
360980
379782
399211
417678
433781
451041
468055
480612
491016
498207
502259
499669
495577
486178
474678
463337
449808
433841
418874
399870
383666
371530
359481
349290
340136
334490
331751
328563
328099
328913
330351
334412
339747
342159
345145
348840
356851
365372
374589
382380
390358
401888
419882
443012
467959
501009
539742
583876
631130
684828
740314
798679
854860
903048
946635
983694
1008221
1025688
1033278
1026310
1005278
971608
927501
874943
815907
756034
697520
638946
583179
528949
483930
443698
408619
378003
352364
330758
312733
297857
285621
275827
265822
258414
251835
245749
242826
240424
238342
236430
234617
236856
235378
233749
233987
234902
233902
234074
235222
237602
237307
235612
232754
232594
231069
229980
231103
230902
230800
231487
233397
230331
231525
233935
235213
237383
240965
243551
246771
249218
250336
251226
251550
250560
252646
253016
250999
247720
245031
243052
243275
239738
237888
233653
230686
229428
226111
226027
226991
226379
227378
229113
228846
231353
234898
236292
238772
240129
243391
245731
249157
255208
262157
262313
269392
275065
282003
288214
298047
309421
320070
330883
344959
358694
372769
387439
400136
416484
435295
453281
471866
494630
521833
553645
588720
633381
680183
732049
791041
854393
924971
995202
1069636
1142355
1208136
1268443
1320373
1362711
1393859
1412507
1412754
1400710
1374244
1331716
1280412
1220332
1154469
1080321
1001530
925023
846849
775044
709220
648831
592889
541081
496746
460278
428319
399705
374214
351208
333962
319475
307468
295731
282274
272759
264790
256914
250431
244660
238511
233148
229047
227702
227056
225304
223221
220655
217934
214684
216139
215585
214943
213738
213504
213813
212119
214361
213762
213919
212937
212127
210614
208741
206424
205826
204599
203721
202317
201469
200256
198551
197594
198728
200178
199934
196937
194766
194203
191647
191660
191719
192391
190583
191955
191351
191601
192576
192275
189772
188884
188591
187731
189371
193237
195485
195525
196214
194989
192450
192869
193610
192345
192963
193240
193775
194912
196024
197441
196808
196538
199231
201374
204067
205244
203772
202155
200489
200753
198996
197935
197821
198979
198060
196520
195075
194433
194259
194751
195913
194357
194163
198827
198792
199738
202405
202146
200242
202301
205093
206030
205442
205064
208248
211624
213117
216461
220647
221884
225218
227638
229987
231831
232790
235720
237912
238181
242461
247540
251112
254078
258037
262257
266042
271075
276225
284333
295594
307970
319871
334994
353730
373302
398940
427666
453890
483074
516728
551371
588955
620914
651471
682785
711833
738272
759071
779127
795224
806356
815348
818675
819303
815238
802572
788144
774828
759487
741942
719400
700645
685601
672495
665359
662924
662748
672808
690625
712694
742505
776137
818798
865410
915608
966884
1022188
1081522
1136976
1193153
1245827
1297228
1342897
1388122
1424030
1453227
1474651
1485726
1493199
1487644
1479192
1465036
1438781
1409288
1377398
1343278
1307555
1267815
1232122
1196811
1157782
1122146
1094941
1071250
1054546
1038842
1023465
1016635
1013555
1016541
1020813
1024775
1031491
1035525
1036471
1035592
1033777
1026607
1020756
1009273
990353
968033
941705
908410
874053
835012
796918
755135
710665
669864
628653
588187
551690
517551
484976
454612
428529
405920
382756
362988
347826
334639
322679
311110
302671
293732
284374
277045
269082
264174
257758
251340
246123
241192
237438
233210
230839
225639
223290
219999
217709
216052
216120
213663
211457
209300
205249
204210
204177
204685
205647
204059
202492
201564
201976
202389
200798
200656
199871
198923
201305
200264
199835
201908
199370
196736
198586
200438
201051
198811
196913
196911
196247
195112
193594
196000
197235
196769
198989
199511
199763
199486
201554
201280
199819
199892
200396
198626
198691
201105
200321
198804
198984
197572
197867
198615
198897
198895
199447
200652
200165
198738
199148
199567
200205
199184
199017
201858
202007
201665
201571
201175
199800
197457
199049
200077
199750
198791
197847
195800
197954
201462
200617
201443
202586
202506
202940
202473
202784
203362
203873
203957
204583
204117
206497
207376
208066
211471
211056
212575
212275
214290
216936
220843
225576
227038
229556
233518
236086
237374
237262
236891
236447
238584
240247
241850
238956
238292
235612
233287
230301
228396
228379
227733
226470
225696
222045
218597
218264
217291
220737
219553
216808
213481
213977
214772
216651
213500
212116
212291
210601
209892
210229
209128
210917
209627
212097
213905
212294
214460
215513
215908
216100
213945
213905
216075
216004
217926
220253
222028
222499
222970
223867
223846
226442
229128
231453
232900
235406
237120
240336
245091
247487
251295
256587
258896
263953
270359
274217
276518
279292
283488
289587
293701
297907
304381
303932
304285
307390
312138
313349
316632
319465
320871
322057
324193
325543
327759
327998
329878
333871
335974
336860
340585
343093
348288
353901
360779
370893
381826
388488
399853
410795
422557
433225
442715
456680
471081
487343
504218
519818
535308
550983
570260
587323
604910
622420
642453
663147
685868
705594
726571
748789
771736
796445
822331
852346
883614
914483
951771
993652
1039775
1091832
1148621
1216018
1293539
1386197
1496577
1621059
1772725
1944207
2135782
2359549
2609844
2884261
3186486
3515182
3857353
4219555
4604017
4990442
5382782
5774372
6154771
6508900
6832460
7133016
7405684
7634235
7807297
7932820
8005809
8029783
7992790
7903827
7756712
7564764
7326155
7041248
6726982
6387169
6012764
5628355
5238316
4843762
4447640
4060174
3685852
3328593
2996663
2687117
2399287
2136917
1897742
1682415
1490600
1321935
1178710
1054651
944612
846362
764113
694911
633674
584252
540357
503051
471547
442220
416728
396873
379742
366429
355141
343812
333175
327488
320028
312797
307088
301007
295085
289385
284190
279690
275563
269511
265258
263592
263040
262359
262059
260178
258703
257500
255209
255123
257175
253205
251258
249434
249319
250263
248361
248328
248213
247604
245472
244717
247524
245315
242616
241890
240928
241071
242075
240615
237951
237657
237362
238215
238059
236428
235228
234967
235632
232476
232852
234920
233291
233141
232802
231535
233464
234655
236891
238391
240054
240071
240453
240518
238884
239649
241015
242531
243555
242577
241326
244125
246097
247186
248557
247618
248008
249686
250872
251643
251003
250434
252302
252292
254511
258800
258834
257672
261899
266303
268532
270211
275338
278916
282676
291101
301762
310314
319864
328834
341092
355776
367094
378508
393891
407676
423284
441322
456585
469400
481563
492891
503383
516036
524811
532764
533744
534935
537257
536287
535833
530969
526671
520733
510518
499263
488430
475434
461070
447431
432213
417386
404235
389749
373145
359159
346642
332096
320906
309609
300123
292420
284175
278968
272671
263847
260494
255885
251164
248305
246090
244182
241834
238048
237929
237922
237637
237444
236308
235952
234098
233721
235243
235050
235210
236398
236389
237366
237736
238097
239368
238899
240450
242270
243674
247220
249282
250156
250474
251112
250209
250628
257082
260365
259057
258958
260376
263288
264164
266266
269668
270388
271885
273706
275231
277814
277267
276722
279181
281493
282410
285341
287740
292098
296577
304090
306584
312884
320049
328800
338516
346729
356115
367927
382761
398206
415964
437427
454562
473862
494768
522107
548786
575211
600368
627061
649962
676775
702702
723548
743434
761522
779268
793633
807927
816412
822280
828228
825952
825892
822477
813156
805377
794459
782504
768703
750396
729828
710454
689729
670137
649273
630981
612113
594349
577770
561005
546170
529640
514955
500386
485553
471734
459530
449406
442729
431914
420459
409462
399650
390313
381622
373976
367371
359445
353940
351003
346539
338119
333670
329637
324889
318562
314907
311256
310582
307091
304192
304055
302342
300649
300219
298385
294286
291204
290404
289053
287195
283841
281785
278726
276999
276430
274897
272566
269211
266588
266288
267422
268137
267369
264886
263643
261914
262346
263871
263818
262955
263887
264340
265754
266487
266407
267773
271499
272194
273020
273414
276461
276751
277918
278406
280302
283985
285263
287047
288756
289946
293278
295762
301355
305714
312686
318616
325309
331692
337870
345002
354878
365868
377498
389245
403685
419464
433181
446269
460935
476202
492013
507919
522950
535034
550220
563350
573838
584359
591793
599314
610311
616351
619291
617965
614717
611905
607496
602242
591107
579707
569445
559385
546312
533407
519102
500719
485159
472376
459177
444406
429432
416081
402310
389327
382084
372882
363181
358094
351646
343129
337634
334733
333511
333504
336140
337088
336627
337836
342507
348033
352604
359712
366141
369807
372832
379002
385786
391061
396430
401184
402034
403766
404207
403965
405919
404856
402888
402552
398231
395920
392644
388814
383986
375679
369764
365991
359468
351708
345818
342116
334533
329788
326881
322791
322305
319479
316735
313098
310750
309282
309318
305815
302304
303169
301465
298915
299797
300930
301915
298457
298391
300329
299345
298355
296260
294945
293020
292407
292636
293421
292924
292705
292509
292028
291722
290717
291202
289525
289279
291890
291346
292087
292564
291012
292037
293945
294189
295208
295831
295227
296462
298162
299469
299469
302146
303923
303459
304039
305349
306830
306229
309336
310852
311646
314966
318402
320887
324197
328264
330437
334535
336352
338186
341121
343106
346938
350349
353406
355890
358910
363443
366225
368362
372418
378148
384867
390068
395505
399516
404806
411002
412796
416373
420895
428415
433902
439327
442984
450907
457645
465230
476229
484741
491995
499544
513051
530947
546372
566969
588503
613499
641786
672398
708995
750062
794740
843362
893335
950406
1007360
1064375
1123015
1186583
1251064
1314375
1374424
1433042
1492926
1545247
1593523
1636159
1678538
1713506
1742573
1759437
1767508
1774459
1771550
1756776
1738877
1709486
1673110
1635086
1585428
1529594
1472767
1408664
1340410
1271037
1201480
1131758
1063157
997318
928988
869946
810380
754457
704387
660351
618153
575733
541104
510375
481565
458744
437061
417485
402074
390091
379976
367927
362362
356273
350839
347253
344798
343455
341090
340451
339584
340410
340154
338884
340029
343092
344030
343073
340958
340552
343382
342845
342684
341914
339366
340258
340380
337707
334651
333035
330390
325603
323727
320726
315810
312896
310088
304678
303064
302697
299775
296855
293822
291598
287767
285816
283153
280854
278427
280308
276564
273679
271974
270016
267589
267064
267201
267911
266260
264104
264361
261965
260976
261170
260307
259327
259297
259283
261400
262478
262306
262476
263562
262112
260710
262914
263434
263656
262821
261220
261770
261429
261640
265065
265123
266145
267870
268334
268991
269775
266840
266819
266067
268002
271367
275494
275787
276698
276664
276002
277356
277235
279983
282345
283015
284382
284110
284354
285997
289321
294655
298230
297507
296610
296660
300185
300346
300552
303835
304271
303526
302430
302918
303109
303021
304844
305173
306347
307152
305825
304819
302863
302066
301679
300427
299657
297236
295534
294048
291911
290989
289678
289289
288080
288027
287413
286280
287184
288220
287036
287179
288624
289595
290562
292254
291724
290513
291590
290710
290671
289589
293119
295298
295395
294848
295399
296340
297040
298170
299819
303342
307005
308994
311874
313555
314038
315997
316743
318959
323179
325454
327073
329905
332871
333276
333610
336938
340521
341919
347990
349818
351335
352064
354504
356164
360314
362796
364899
370012
375407
377518
379289
379926
381276
384098
388680
392142
396412
399939
402123
406776
410479
414309
420013
424206
429273
436281
441092
446820
450936
456939
465829
472847
480733
493770
505295
518395
532637
551894
577179
600753
626221
654926
689318
729326
771073
816999
868102
922022
978125
1042084
1105056
1171491
1241767
1313320
1389827
1459180
1532427
1600766
1666558
1726321
1781346
1832337
1874826
1913503
1952130
1975198
1989929
2001781
2001757
1992450
1971971
1949527
1918555
1876845
1831413
1775824
1712722
1646476
1576323
1497312
1422760
1346268
1270516
1195344
1116764
1042134
971144
908100
851602
796688
739421
687142
644737
601839
566713
534250
503713
476006
452898
430664
412967
400074
387081
376137
366475
358718
352990
346746
340737
334265
332366
331400
329845
329474
329351
326014
323645
321738
317392
317206
316860
318593
315864
315918
315955
313857
312064
311838
311250
310144
306996
305150
304896
303025
301968
297793
296324
295648
295619
294965
293512
292889
290769
288895
289159
291246
290776
288712
286377
284854
282122
282612
283450
283160
282367
282619
280322
279389
278992
277701
278742
279883
280527
281920
281722
282360
284062
281162
279481
282064
282079
281111
279242
279323
281403
283028
282981
280433
283075
283985
284577
284357
285620
284762
285974
285652
284052
282922
282295
283043
284656
283477
282445
281109
280662
281421
282814
283531
283540
284736
286927
288217
287348
286215
283777
284479
283323
283923
283688
283485
284870
283932
283475
282028
282714
283863
284683
286721
287343
287545
288156
287046
286615
288683
289420
288445
286264
286159
286998
287912
290482
294256
294100
292975
296150
295885
296582
296993
296289
298150
296225
295441
297024
296282
297050
297769
299273
300328
299953
298820
301234
301947
302074
303222
304503
305982
306113
307476
306424
307183
306819
309559
313039
313301
312352
312540
316122
317280
315902
317678
320411
324749
327223
328850
331749
332321
335215
335536
339713
339480
342215
345941
350662
354215
356639
356395
357566
359288
363417
366740
370076
373572
375801
379349
380591
385620
391526
397216
400723
402505
406212
410253
415503
419771
427389
432302
441052
447692
456950
466735
477799
490710
505567
523846
540029
557500
580448
600343
619668
643639
671610
691539
715328
742232
770567
796620
825441
856128
886705
916464
944477
972225
997184
1023149
1046143
1070235
1089266
1107222
1122066
1132386
1134567
1137446
1134404
1128579
1119209
1114379
1104844
1090446
1069546
1052142
1029419
1005935
980386
955244
927229
894426
861176
827363
794075
761925
729078
697172
668379
641900
614287
587075
563837
540765
521903
502422
487096
471341
458746
445968
437773
432669
428069
424797
419678
416493
413204
410038
408903
408140
407874
406069
404698
402180
401280
398759
397368
397411
396293
396032
394375
392955
390574
383695
379280
374198
368895
368169
364023
362470
358371
353352
350679
350292
347390
344154
342456
339255
335102
335411
332813
331131
329415
329015
328474
326384
326098
325892
323825
322201
322209
321097
320704
319362
319827
315607
315527
315565
316253
317195
314911
314127
314869
312347
310474
309873
309494
311427
311075
310920
310688
309454
309136
308618
308865
308758
308343
310451
311728
312515
312895
315139
314921
314881
314398
315495
315622
314781
314128
314377
314511
313647
312102
310981
311754
311608
313416
314912
315795
314288
316576
319456
320352
319416
322003
323316
321798
325690
326431
326105
327892
329562
329599
332024
333442
333496
335154
337915
340421
342394
343434
344312
347597
351501
355183
359096
363800
366359
370519
372146
376522
379295
385773
389629
394399
400679
406435
412520
418634
427224
431985
437840
446730
455133
463217
471877
484131
496098
507251
518350
532315
543232
553758
563762
574976
586062
595775
607248
618189
630443
641322
651535
657815
667595
681181
695233
706901
715628
724788
736823
744868
754596
764359
773413
780953
786827
793607
799345
807369
813192
816589
821091
830355
841854
857072
868776
882205
901693
920936
943064
969531
1001825
1040029
1080245
1124018
1168351
1223624
1278447
1340441
1405032
1468416
1537323
1606218
1677438
1750456
1819087
1890506
1967404
2038451
2106257
2171824
2233296
2285761
2330218
2363438
2392896
2417344
2431963
2428458
2410538
2383575
2350613
2300589
2235330
2170163
2096865
2013388
1928824
1842473
1756483
1668968
1584705
1499500
1414302
1332813
1253377
1179490
1108674
1040930
976426
914543
856531
806364
757265
713573
672690
635123
603492
576929
549974
527891
509027
496020
484141
472283
463055
455587
450965
445523
441087
440903
438015
434072
434577
433079
431466
429726
430114
432089
432597
431231
428878
427049
428475
427560
427521
423444
424091
426169
423956
421487
420458
418050
418609
414854
412382
411995
411804
410494
408691
404863
403592
402535
399264
395550
394651
393429
391626
389395
382757
380223
381592
379717
377280
375661
373960
372313
371045
371150
371968
373052
373084
374248
372760
372955
373542
377413
377819
377500
378882
380163
381571
382075
383060
384489
383842
385635
385757
388740
391679
392591
397880
401846
404246
409645
411600
415041
417381
420523
425136
428927
432452
438974
443317
446549
447962
448710
453862
458620
466095
470573
474340
477521
482522
486928
496095
501486
506827
518523
527285
535615
548358
564483
580439
591396
606836
624173
643989
665638
689182
714535
744786
779031
815571
854832
903889
951601
1010397
1067965
1131696
1203370
1282170
1366602
1453150
1547175
1644549
1741620
1836665
1930610
2028463
2128318
2226936
2317126
2399396
2478867
2548581
2611868
2658972
2698712
2728523
2743213
2747167
2740139
2721245
2688294
2647968
2597495
2537948
2467562
2385018
2301096
2209035
2111692
2013703
1910032
1807805
1699410
1595534
1491938
1391497
1293179
1198617
1110000
1028990
952904
881674
814431
758190
704762
657454
614950
578331
545511
515530
491477
469836
451702
435742
419610
408072
399054
389270
381344
378209
370505
364938
360260
355376
350845
349109
346377
345403
346594
344717
344698
343563
343288
342800
345081
347100
347555
347061
347935
349291
350337
352991
356046
358664
361620
366507
368791
371048
374893
379439
382921
388559
391615
393149
397466
402398
405683
406203
408970
413435
418677
423559
423357
421495
424172
426643
428717
430445
433184
431576
434950
434799
433621
430242
430441
431534
429407
423886
420316
415804
412802
410022
406141
403015
401893
398699
396010
389043
385124
382160
382704
381532
380645
380275
377894
377035
377255
376652
379634
379329
380578
382800
383638
384522
385717
385373
388353
390112
389119
390775
392397
393577
396296
398460
395985
396678
396713
397794
396687
400852
404252
407292
410628
415364
420757
425872
431535
439237
446603
455537
464466
475036
484349
496113
508174
519451
529490
538458
547805
557869
565231
569241
573536
575446
580061
581318
578963
577044
573490
569438
563674
556382
548698
540836
530792
520651
509819
499529
488845
477703
464364
451183
438798
429641
419561
409360
399310
387246
377906
368556
360804
353525
346249
339444
334269
326429
323774
321191
317180
313802
309476
304806
300867
301993
301258
301698
300896
299467
298218
297238
294622
295782
295801
295860
297013
297244
296252
297223
299485
298348
296690
298308
299366
301492
300076
301373
302642
302438
302110
303186
303576
302569
303833
306335
307984
309444
310523
309529
309823
310639
313258
314067
316552
318242
321827
320808
322190
324516
326856
327832
329511
328317
329037
330507
329816
331436
329535
326862
327523
327448
326174
322906
319789
322042
319869
316205
317240
316672
316315
315181
314790
313259
312340
309173
306807
304799
304098
304116
302978
303072
302257
302334
302271
302839
304255
304230
304089
301999
300495
300034
302850
301048
299765
302254
302039
303042
302132
300599
301462
299409
301387
302924
300860
298100
298690
297541
298342
300730
299186
296613
297566
298945
299954
299145
300264
299902
300341
300260
296889
296042
297515
296445
295637
293169
293879
295741
295201
297248
297583
296591
294120
292627
291523
290953
291262
291702
289360
286860
286413
285735
282525
281395
281281
281467
282374
283358
285762
286361
285604
285820
283762
284802
282776
282551
283326
283197
283382
285055
285800
284980
286259
286727
287379
286800
285885
285866
285269
285441
286110
283992
281983
282848
284862
285107
286406
286469
287103
284644
284735
286302
286227
287410
285461
285937
286708
285653
285334
285821
284657
283406
285189
287472
289141
287906
287254
287864
290393
290030
289956
289948
292972
292297
291923
291810
291568
293020
292628
291551
291327
293425
293552
292511
291730
288855
291026
292326
292282
291534
291394
290148
289154
290231
291024
292012
292238
291486
291678
291934
290853
289771
287839
287996
288557
290538
291540
291463
289935
289281
290253
292262
291633
290236
288377
288921
288892
288020
288860
287554
287223
287157
287677
289667
287210
285959
285382
287531
285784
283193
283715
283359
283974
284643
283501
281809
282452
283688
284751
282715
283078
281517
280225
283044
284011
285529
285601
284712
284984
284102
282792
280671
281178
285341
286003
284527
285415
285497
284915
287700
290077
290328
288052
285853
287671
288281
285824
285691
285901
286898
287749
287116
287206
285329
284033
283366
284452
285447
284794
283730
285327
286079
286878
286021
288150
289396
288432
285694
283506
285634
287635
286325
285544
286009
286269
287736
288509
287241
286803
286143
285991
286757
286949
286986
286856
285808
285493
286344
285248
285225
284426
283571
283316
286350
287740
286464
284728
283334
285617
284072
284008
283526
285247
285723
283092
282725
280453
280861
281098
280706
282733
283420
282485
283667
284655
283319
283367
283986
284081
283954
284301
283378
283824
285503
284764
283501
284523
285513
285821
284634
285992
287764
286654
285572
283876
283886
285695
285781
285429
281167
281159
283977
284647
281830
281719
282118
284375
284129
282020
281514
278713
279833
279812
279961
281406
282633
281238
281351
282379
283160
281691
282622
282944
282492
282371
281250
282326
283888
284133
284694
284451
284206
282874
286701
288657
289163
291181
287980
287874
288307
288931
285564
283306
284315
285338
285211
284846
284499
286743
287393
287083
288236
287202
285706
283846
284214
285221
283098
281382
282555
281846
279396
278501
279764
280436
280692
279975
277699
278084
277226
278056
279382
280268
281207
280895
279991
279698
281028
283252
286443
287670
287895
287493
285910
284574
286056
287917
285822
285581
285275
286700
286564
287312
287657
288303
288593
287761
287536
287219
286204
285421
286528
286705
285857
287026
286027
286923
286743
285815
285300
282358
279791
280625
283342
283243
280076
279095
280603
281693
282680
281507
279596
280057
282234
280449
279543
280402
282707
284169
283372
283547
282479
284653
283904
283759
285793
287961
288455
288810
288904
287567
287504
287214
286359
285103
289887
292371
289741
289873
288997
289772
291093
291158
286175
284713
286888
288331
289231
291421
289786
289875
287647
285793
284697
284281
284428
284829
285546
284461
283796
281579
282406
281854
282437
282695
283491
283085
282209
280664
281220
283029
285342
286843
287617
287806
286175
282226
281708
281137
283376
283625
282498
282859
282503
283718
283057
283685
284835
284547
282945
282648
283009
283543
283737
286486
287394
286394
287145
285244
286050
285397
285257
284868
285342
287885
288082
290237
289081
287585
287598
285666
287866
287810
288451
289652
290778
289150
287245
288112
287186
286686
287217
287220
288358
289260
289795
286237
286231
285481
285987
285822
286301
285686
283978
284926
285235
284375
284172
283800
282056
279327
280897
281706
280158
282370
283192
284303
285004
285580
287776
289520
288209
285827
287381
286136
284720
285488
286019
287735
286693
287305
287215
288070
290640
290085
289380
291458
293466
291782
290668
290613
291752
291457
290737
291007
291502
291268
291370
289465
287769
289110
290271
288275
289422
291148
291326
291072
290402
287916
289244
291255
289469
287557
288135
287305
288649
288036
287518
286625
287047
288745
288185
287010
287932
287539
286735
287902
288758
289374
289454
289141
289305
287659
286434
288639
288578
288808
289140
288912
288662
287965
287792
289012
289253
291095
290036
288261
288588
289906
288001
288607
290589
289323
288434
289058
290859
289661
290088
289765
290568
289188
289251
288403
288468
287807
287935
289891
287915
288907
288970
289010
288053
288092
289647
289773
291209
290453
289565
290230
288288
286764
288369
288386
288328
287299
287920
289402
290479
290104
289940
291821
292590
292253
291358
293264
292997
292176
290426
290203
289203
291150
290846
290264
291426
292508
292050
291443
291874
291580
289635
288783
286379
286423
286413
285728
286876
287190
288154
287386
287784
290030
288875
289227
290583
288300
287439
287066
287845
290339
290192
290563
291422
290993
291320
291066
293358
292496
290971
291289
292005
292716
291793
291519
292693
291500
291115
290852
291878
293230
293072
293043
293748
294199
291547
290569
291989
289601
291438
289271
290066
290072
289215
288607
287841
290525
293366
291393
290735
291764
290757
291363
289437
290404
292569
294811
295294
294904
293881
291319
292369
292976
293326
294842
293433
292441
291412
291178
290588
290223
290407
290675
289875
290893
288754
287918
289793
291203
292912
293077
292042
293771
293867
294941
296010
296049
294586
293619
293332
293564
293763
293255
292024
292614
291620
294355
296430
295552
293717
291675
293562
295949
295759
292945
293175
293862
293100
295480
294109
292428
292612
294415
297407
299112
296878
294899
293192
292897
292271
288448
288539
291347
290745
289922
291232
290648
288021
291020
291608
293027
293982
293042
293667
292166
290005
288476
288227
290490
290475
293834
293915
295115
293347
296127
295329
296185
294383
293590
291916
294357
292335
293343
294046
291957
293736
294977
295626
294995
295838
296825
295263
294543
293715
295131
294222
294234
294425
294444
294870
296268
295404
298929
297285
295869
295159
294157
291136
291873
292552
292442
290348
293167
296055
295587
296261
295408
294412
292363
294599
296526
297176
294768
295762
295805
293926
295423
295649
296237
295318
296452
295379
296157
296864
294314
292063
291812
294320
293078
294078
296395
295480
295200
297486
294379
292299
294216
293778
294605
295278
296272
296846
296555
296236
294790
294617
293764
293429
292698
293774
291954
291617
291440
292060
293816
293806
293573
291882
291620
292462
294231
294914
295953
297462
297290
297878
298517
297003
295327
295511
297436
295858
295871
293786
293259
292183
292358
295107
294924
293830
295930
295413
293571
294740
295096
296812
296626
297679
297982
294723
293396
293543
295569
295949
296453
295542
295596
292679
294151
297317
297928
297306
296123
296147
294859
295230
295958
295969
296684
295202
291241
291399
292099
291384
291629
292808
292542
292526
294606
296529
295481
291568
291782
290137
292358
294879
294592
296233
295775
296005
294916
294166
293818
295502
293859
293012
294916
296167
294569
293553
294093
293907
294761
295423
295171
295104
297377
300114
298758
296066
295151
294883
291951
292443
291605
289996
291153
294929
295190
292591
292837
294772
297422
295681
293605
293174
294823
293557
294085
295698
295983
297767
296289
297101
296952
298878
299254
299577
299873
297433
296792
297480
294643
294180
293994
293276
293742
296851
297557
296925
294727
294220
293273
292664
293420
295545
296991
296508
293604
295585
294758
296020
296334
297496
296253
295424
294068
295103
295005
295453
294227
293387
295203
295664
295474
294803
295633
294725
295243
295185
294693
293664
297127
296463
296799
295123
295658
296521
297884
295585
295826
298280
300342
299473
298930
297522
295603
295825
294215
295244
296473
297100
295506
296079
296048
297543
297235
297188
298904
299237
299158
297555
296910
297476
298100
297966
299336
298840
297980
297447
297797
299618
298377
297341
297617
297408
297771
298614
299812
302044
302576
302799
301795
304257
303243
306809
308003
306762
308543
311022
314919
317827
318650
319526
323205
323872
324558
324224
325899
331893
337099
342344
345456
349845
354940
361651
367680
371688
375701
379432
384460
389298
395231
404774
411715
418509
428883
434755
440414
446741
455036
462432
471535
482940
490912
500746
511362
523349
535068
547320
561219
577751
593497
609236
625398
643086
658461
672278
682554
691743
698517
703873
709706
713193
713914
716663
717057
716327
718194
718194
719265
719511
719422
719489
720492
722022
721709
725667
725497
730509
733934
730691
735207
735413
738353
742033
741540
740934
741452
743823
744953
744796
745149
744049
739212
737440
733825
725546
717756
710539
701720
689925
674671
664840
659462
647704
635859
624353
612396
600979
589019
578397
571428
564829
555390
550111
543434
536228
529685
525661
518686
513258
510076
506091
502117
498727
495705
490592
486440
484858
482736
478951
478350
475339
472785
469065
467183
465452
462130
458337
453234
451886
449228
448087
443849
437309
435563
433883
428716
425326
420126
417430
411379
405234
399717
394891
394079
391230
387334
383210
377745
373359
373081
369646
365536
363391
356889
351613
348838
346306
345958
342172
338094
335362
332481
330107
328729
325222
322848
321311
318508
317253
313849
309668
304316
302175
297921
293611
289674
287553
283413
281752
280310
277081
273009
268969
270618
269187
265631
261398
256945
253551
249844
244761
242600
241263
237636
232984
230734
227084
225441
223526
221666
220076
216552
214108
208965
207603
209267
205851
202995
201035
199036
195534
195741
193021
190283
188071
187464
185857
184349
184798
186248
181664
179180
177759
178527
177054
176044
172965
172711
171210
171500
170330
166418
166648
165816
164155
162717
163511
162261
160887
160874
160461
160958
160231
159679
159342
160749
160062
158491
158365
157917
157618
157256
156626
153862
155426
155468
156688
156592
159897
158945
159265
159689
157976
158083
156568
156863
159102
161465
160260
158911
158154
159348
160775
160637
162181
164342
163141
162147
162503
162343
163754
165594
166093
166675
164890
167125
166955
164975
163999
165096
166027
167457
166355
166936
168258
167653
166860
167032
167412
168660
169991
169833
170602
172186
171281
171217
171172
172225
173988
173065
171716
171454
169586
171384
174232
175879
177655
177121
178743
178600
177772
177882
178567
179095
179222
181301
179235
180159
180416
181877
180985
183399
182351
183631
183617
182402
183835
185894
188372
188835
188131
186108
184642
185536
187494
190314
191407
190500
192050
193885
194048
194005
191851
192594
194795
195765
193897
194608
196801
199093
198921
198687
201058
202748
202680
202317
202282
201672
203421
202172
202024
203686
206326
207328
206027
207775
208229
209974
210026
209463
209978
210871
210374
209869
211884
213828
213745
215888
215290
217740
216635
216724
215847
218206
219659
220800
220119
220388
219790
223605
224653
224587
224246
224317
222785
220585
219557
220944
223241
225575
225851
228409
227475
225980
225392
224150
226752
227683
229204
231367
232192
233621
235085
236118
238149
242337
243874
247803
250479
250696
251178
250978
251482
255377
254368
251219
252142
253198
253764
251981
253225
254397
254475
256748
256120
253907
255353
254604
254308
257502
257981
258770
258185
259517
261368
265615
266989
268970
272043
276827
281606
286662
293350
299076
301922
307939
315729
323333
334102
348347
374220
420530
484847
573666
687710
827577
984463
1152093
1323885
1500213
1710042
1978462
2309834
2670653
2987721
3208479
3347642
3429933
3489905
3513583
3506107
3477953
3447780
3405262
3355757
3290566
3213587
3125763
3025832
2912545
2795686
2680257
2575146
2471840
2379701
2305994
2242203
2181060
2127072
2082238
2037112
1999353
1964942
1932465
1897579
1868808
1843864
1817766
1788707
1762076
1739087
1716797
1695448
1674108
1652833
1632433
1612067
1594627
1573044
1556379
1542616
1529076
1514511
1499153
1484074
1464422
1448302
1430249
1415001
1398483
1383579
1363426
1343015
1324351
1302299
1284153
1264151
1245781
1228889
1210061
1191445
1169762
1153591
1138062
1120442
1103018
1082056
1065392
1050623
1035563
1016413
1002614
988100
973849
958259
946606
929798
914515
897720
886064
875750
864834
851165
843166
831520
820054
813350
802340
793398
781851
768519
749433
726437
702967
673339
639891
598952
556510
513552
474205
441420
412965
389842
370668
352763
337552
326558
314833
305010
295582
286856
279272
273069
265836
257984
252306
249883
245564
241719
240037
236500
232432
229357
229361
226806
224809
221973
218097
213574
212626
211261
209204
206917
204214
203389
203413
202533
201550
199975
197771
194484
193704
191916
191562
190462
189109
187237
185333
184971
183180
182430
183748
181932
178127
176122
177586
177042
176446
174308
174936
172086
171064
171319
171111
172997
173851
171968
170518
170324
169005
165240
163678
164933
164171
163443
162157
163797
162836
164065
163855
163678
163047
161824
158871
157751
159275
157232
158257
160070
160167
159277
157634
155638
157838
157643
157400
157504
156978
157154
157045
155943
155081
154826
155406
153238
153340
155430
155081
154896
152930
151348
152008
151788
153812
152885
150718
152219
152506
152552
149855
148847
148519
149014
148798
146866
146781
145905
142947
143296
141577
139714
138204
139564
140313
140046
138192
136601
135666
134673
135268
136344
135870
134676
132873
132603
133019
131230
131566
130851
130423
131533
131526
129559
127326
125766
125033
125391
125308
124029
124158
123688
121727
120403
120974
121521
121535
119191
119519
120698
119015
117108
115306
116184
117313
118978
118067
117307
117113
115447
116022
116230
115108
113768
111506
111652
112597
113094
111345
109868
109310
108534
108950
109071
108966
108251
106895
105478
106789
107892
107490
106541
104528
102800
105122
107546
107444
104635
103422
103129
104310
104675
104128
103525
101150
101595
102401
101177
100255
101166
101070
101450
 99303
 99215
100309
100113
100400
 99505
 98716
 98000
 97666
 97255
 96979
 98494
 95997
 95995
 96913
 97126
 96989
 98534
 99920
 99086
 98374
 96876
 96832
 97374
 95893
 94595
 94972
 95478
 95400
 96215
 96867
 96592
 95936
 94571
 94255
 95334
 96039
 94455
 95154
 94521
 91726
 91542
 91512
 90994
 89688
 90880
 90163
 89968
 90315
 90417
 89218
 90378
 90514
 91151
 92806
 92121
 90367
 89323
 89428
 88860
 89376
 90164
 89148
 90196
 89770
 88395
 88947
 88508
 89057
 87352
 86196
 85458
 86166
 87136
 88032
 85933
 88182
 90351
 90343
 89976
 86654
 86941
 89467
 87786
 87236
 86935
 86881
 85483
 85646
 85406
 85701
 84275
 84535
 82782
 81965
 84086
 86126
 84922
 84910
 85549
 85556
 84387
 85493
 86796
 85929
 83534
 82137
 84401
 84712
 84626
 84515
 84556
 86199
 87817
 89035
 90284
 90949
 90951
 88195
 86065
 86995
 86113
 86549
 86774
 87986
 87920
 86695
 84697
 82767
 84036
 85566
 85443
 83018
 81189
 82117
 81469
 83942
 85389
 84375
 84336
 87169
 88190
 86990
 84550
 84046
 85480
 86257
 84388
 84204
 84413
 82915
 81366
 83737
 82355
 81281
 81627
 82007
 82841
 82785
 81716
 82551
 83657
 83727
 83026
 84435
 82362
 82617
 82347
 80680
 82806
 83871
 84579
 85912
 86354
 87040
 85811
 83093
 82323
 85054
 85348
 84963
 86401
 86987
 86469
 88400
 89092
 88783
 87833
 86203
 84917
 84797
 85629
 84570
 84150
 86536
 88993
 89483
 87105
 86673
 86299
 86004
 85382
 86173
 86670
 86342
 86791
 86819
 86792
 87994
 86792
 87279
 87076
 84797
 84697
 84481
 86275
 83938
 84379
 85430
 84776
 85173
 86788
 86354
 86726
 86829
 85111
 84606
 84497
 84176
 83023
 83608
 85285
 85253
 84828
 85653
 85386
 86460
 87631
 87415
 86209
 85635
 84989
 85990
 85515
 86668
 85300
 86624
 86379
 87236
 86976
 88247
 87534
 86804
 86253
 85682
 86274
 87148
 86298
 84117
 83453
 84155
 84033
 85292
 86066
 86783
 85684
 86043
 86844
 86008
 83644
 84878
 86126
 84839
 84499
 83213
 84301
 85223
 85201
 85562
 85501
 86114
 86427
 86381
 88997
 89366
 88688
 88960
 88423
 87048
 86513
 88498
 86463
 87858
 88003
 89098
 88606
 87345
 86692
 86166
 86677
 86670
 87723
 88311
 87954
 86461
 85784
 86419
 85944
 86126
 85255
 85129
 84969
 84266
 83903
 84917

[Instrument Method Data Header]

"hplc", "", "2021-04-16-13:54:48", "hplc", "", "2021-04-16-13:54:48", "", 0, 0, "GlycoSePN_40 min (Plus_HR1)"
"Separation of glycans at 50 C"
16844544, 1


[NAI Box Information]

0, 40, 40
2.272, 44, 1000
41, 0, 100, 0


[Instrument Configuration Information]

"FL", "PEN90x", ""
0, 0, 0
0, 0, 0, 0
16.777215, 1
16.777215, 0
"", "", "", ""
"", "", ""
"", "", ""
"", "", ""
"B", "C", "D", ""


[Real Time Plot Information]

[0]
0, 1, "", "Y", 1000


[Link Parameters]

5


[Link Parameter Offsets]

29
28
10
11
12


[Link Parameter Info]


"RATE", 29, 5, 1, 1
1, 0, 3, 0.1, 100, 0
44.01408, "", 1

"RANGE", 28, 2, 1, 1
1, 0, 1, 0, 10, 0
1, "1.0", 1

"EVENT", 10, 3, 25, 1
1, 0, 0, 0, 100000, 0
0, "END", 0

"EVTME", 11, 2, 25, 1
1, 0, 2, 0, 100000, 0
0, "", 1

"EVVAL", 12, 2, 25, 1
1, 0, 0, 0, 100000, 0
0, "0", 1


[PEAK TABLE FILE]


[File Complete Flag]

3


[Number of Peaks]

0


[SPECTRAL DATA FILE]


[File Complete Flag]

3


[Count/AU Ratio]

0


[Count Offset]

0


[Number of Spectra]

0


[Spectral Data Sets]


[Audit Log Information for C:\PenExe\TcWS\Ver6.3.1\Examples\Probka1_GMDSKO,#3, 1st+enzymy.raw]

Number of Audit Logs : [0]
