# Supplementary material for: Interplay between de novo and salvage pathways of GDP-fucose synthesis
Source: PLoS One. 2024 Oct 24;19(10):e0309450. doi: 10.1371/journal.pone.0309450 (PMC11501016; doi:10.1371/journal.pone.0309450)
Supplement: S1 File — (ZIP) [file pone.0309450.s004.zip › Chromatograms/Fucosylation/GMDSKO_3_1_0,01FUC.RAX]

Checksum Passed

Filename : <C:\PenExe\TcWS\Ver6.3.1\Examples\probka 43, 2nd + enzymy.raw>

[Modified Rawfile File Header]

0, 1, 48, 10019, 
0, 0, 0, 386514952, 11971096

[Modified Rawfile Data Header]

"hplc", "", "2022-11-14-16:50:27", "tcprocess", "", "2022-11-14-17:30:24", "", 0, 0, ""


[File Complete Flag]

3


[Run Log Information]


[Raw File A/D Header]

0, "20221114165017-0800", 0, "hplc"
"C:\PenExe\TcWS\Ver6.3.1\Examples\probka 43, 2nd + enzymy.seq", 0
"NONE", 0, 0
40.0088, 10809823, 76810, "7339280009"
1, 0, 5454


[Sequence Cycle Information]

"A", 0, 0, 0, "", "", ""
"C:\PenExe\TcWS\Ver6.3.1\Examples\probka 43, 2nd + enzymy.raw", "C:\PenExe\TcWS\Ver6.3.1\Examples\probka 43, 2nd + enzymy", "probka 43, 2nd + enzymy", "", "C:\PenExe\TcWS\Ver6.3.1\Examples\GlycoSeP N Plus (FL_40 min)", "C:\PenExe\TcWS\Ver6.3.1\Examples\GlycoSeP N Plus (FL_40 min)", "C:\PenExe\TcWS\Ver6.3.1\Examples\GlycoSeP N Plus (FL_40 min)", "C:\PenExe\TcWS\Ver6.3.1\Examples\GlycoSeP N Plus (FL_40 min)"
"Default", "Default"
1, 1, 1, 1, 1, 1, 0
100, 2, "", 1, "", "", 9
"", "", "", 0
"", "", "", "", ""
"", "", "", "", ""
""


[Raw Data Points]

150430
150613
150617
150613
150616
150613
149091
148212
149448
149899
150136
149861
149990
150068
149721
149505
149443
149619
150848
150376
151645
151833
150354
150702
153781
152634
152117
153356
155096
153754
152825
152492
152567
152753
153619
153528
152353
151350
151910
149788
149392
150698
152335
152201
152502
153901
153506
153265
153154
152030
154209
155041
154291
151862
151859
151878
151862
152234
152864
151703
151340
151411
153833
153608
153026
151398
152085
152188
151780
152073
152355
151106
151277
150899
152147
153808
154587
153833
151354
149977
150085
151483
150994
151260
152095
151885
151953
151633
152455
152826
152539
151570
153395
153533
152942
153316
153811
152971
152483
150939
150448
152223
152444
152070
150674
152668
152921
154454
154584
154025
153031
153126
151797
153430
152316
151493
150655
151376
151694
150648
152033
151588
150789
151689
151382
152035
153050
151145
151896
153597
154317
155499
155625
154128
153731
154061
153728
153834
154531
154750
152034
152677
153008
153237
154022
155177
156604
156168
158679
162612
164309
166879
169896
175888
179741
186137
192041
198304
205056
210722
214742
217664
222656
227373
231913
234433
237353
240218
241032
241081
245014
248504
251102
258531
267468
276014
287464
292423
296657
302055
308694
310601
313182
316016
319724
325810
332941
340108
346597
353929
361936
368700
375595
384863
396697
409010
420249
429437
439385
445161
452070
463313
479165
500429
533623
578531
637816
716019
814540
940540
1111728
1363976
1747277
2359507
3308861
4616699
6188809
7811167
9220169
10242992
10765138
10809823
10463364
9855064
9120873
8340571
7590351
6911629
6320567
5792473
5308485
4844864
4374955
3928281
3508723
3120608
2785910
2496848
2248322
2038385
1858595
1698087
1559111
1443483
1338829
1249598
1170467
1102841
1045567
992923
949823
912803
877188
846703
818728
790795
764701
740806
717929
694941
675235
658282
644244
636906
625447
617801
614489
609294
606308
604633
603040
605669
608155
610899
615542
621058
625311
629121
630451
629740
626972
620929
614172
606011
602403
595060
587262
582972
578330
573919
566780
561756
556820
554867
558308
565752
570422
576412
588830
601388
611842
621134
631426
638874
644993
646201
647754
645698
643241
643638
649900
668688
701786
760099
843937
962067
1113267
1288648
1470374
1649991
1799781
1918831
1996282
2025308
2006688
1951922
1861301
1745016
1614839
1482119
1356219
1243288
1150040
1071796
1012755
962704
925358
897120
875235
857306
845789
835987
827383
821583
819886
825049
830869
841980
859338
883104
910336
943890
983723
1034695
1099581
1187152
1307312
1472861
1705071
2019267
2419858
2924885
3530801
4219796
4972766
5752334
6523893
7231925
7825086
8260605
8501101
8539589
8391836
8089218
7656765
7140422
6577621
6010427
5458524
4932323
4440211
3988705
3572123
3194785
2859997
2555734
2287544
2056103
1858121
1682765
1522898
1387466
1275212
1176080
1088367
1014393
949780
892184
840784
795740
757327
721809
689572
661377
639295
615562
597147
576563
558040
540859
525390
512446
498398
487498
478464
467901
458042
449231
440851
434809
428826
421677
418474
412667
403970
400117
395541
393393
391027
387146
385481
385434
385227
383046
380846
380637
381920
381626
380955
381666
380985
384226
384110
388374
388859
391952
393446
392568
395105
394814
393312
393432
392036
388244
386091
381520
378908
373465
369339
366890
365316
362756
358281
356514
356036
355065
356550
357075
355976
356007
356357
357787
357852
356823
355340
354852
350558
349784
348037
346540
341052
334651
331227
330051
327717
325327
322905
319897
318858
316052
315935
317837
318590
323860
332766
345090
357269
373465
391382
414094
440307
462530
484847
506504
527040
543903
555302
563439
567797
566814
560387
550023
536778
522875
503731
487475
470482
455641
446385
437010
428635
425739
423747
424244
424592
425546
428826
435607
440218
446987
456709
462795
471223
482167
493710
505899
524691
545368
573458
610134
660914
724382
805284
901935
1009020
1130003
1262488
1403388
1550751
1693530
1827730
1947988
2052378
2134069
2183491
2197576
2173256
2122366
2046011
1950296
1838199
1713086
1590378
1464582
1342112
1225167
1122304
1027209
941676
863024
794857
734589
678851
629984
587770
547319
512336
480825
453945
428374
407519
391111
376744
361779
349087
340069
331184
322359
315296
307491
300279
296929
293858
290969
287833
285244
283660
280894
279401
277082
276572
275523
273052
272274
271659
269788
267667
267612
267050
267312
268861
267961
267165
269291
270910
269701
269862
271250
272586
274311
276630
277261
278261
282498
282631
286893
292267
294469
295838
298570
300187
302921
306740
309389
314154
318241
324349
328532
334511
341966
348022
356896
364230
373217
380858
387509
398457
408760
420052
429852
442333
454891
465493
477715
491435
506104
521205
534699
551317
571374
593827
621011
651066
691130
736913
797283
871047
960878
1068756
1193310
1334448
1501756
1682838
1879482
2080919
2280282
2474115
2658593
2828624
2966001
3070810
3136212
3165963
3147312
3088331
2995054
2870886
2723159
2561218
2384803
2208277
2032716
1858239
1692656
1541031
1398452
1272091
1156310
1053287
959170
874408
802193
737699
681669
634039
591491
551633
518353
489491
464305
442340
423684
408241
395491
381515
369271
361830
356677
351287
345058
338669
337620
337732
336171
335407
337299
336545
337882
339139
338710
340383
341077
344619
347102
345894
343537
343209
339759
335163
331679
327895
323303
319529
315338
309585
302698
295592
289447
282706
277402
275015
272308
268281
265223
263346
259344
253270
251055
250587
249086
246954
246999
247386
244166
241441
240302
238247
237695
236339
235198
233565
233378
232979
234229
233538
232276
231827
229735
229943
228902
228420
227949
228741
226781
226493
225458
225564
226071
228281
227490
224815
221908
221598
221935
222471
220666
220555
218172
217384
217659
215619
214905
213284
212142
213317
213932
213192
210812
211188
213190
213733
213449
214544
214348
214403
214679
215963
215423
215327
216366
218153
219580
220255
221658
222646
222483
222208
221964
223183
225674
226826
229771
231263
232751
233897
234361
235691
235556
235759
239724
239503
242466
246615
247998
250867
251599
253856
258157
260944
265079
270224
273390
277199
280623
283125
287454
290207
294026
297923
302381
307052
310110
314406
320099
326691
332399
335775
337644
342321
348391
355064
358059
361911
367007
373590
381617
391069
401825
413151
425144
439897
458584
482392
511619
550831
591462
635746
689145
750972
820989
900219
983431
1070743
1160172
1250895
1344124
1433254
1521152
1600958
1669596
1733113
1781552
1813003
1824969
1828910
1814952
1789560
1754721
1714570
1661251
1602139
1546953
1488960
1432051
1382432
1333437
1290039
1253356
1223091
1199357
1177207
1159669
1146563
1131822
1117234
1097999
1077696
1051470
1025895
996504
961727
928305
892502
851270
811303
771202
733480
695923
657584
621047
588891
559691
532782
508658
484581
464132
447269
430802
414597
398702
384845
372534
359882
350583
339297
329800
321408
313574
307710
300469
290444
284113
276468
270836
266797
263010
257781
256735
253520
251156
249285
246140
241923
237750
235965
233090
232019
229532
228669
226883
228701
229280
228941
228428
228345
227601
228694
230086
229596
228355
225698
225325
225873
227808
228633
227395
226203
225032
226370
225440
225800
225891
226407
225605
222730
222230
221639
220444
220850
220628
222250
224518
223958
223195
223377
223221
223354
222191
221552
220073
218682
219437
221031
220365
220160
221126
222078
222790
222246
221960
220786
220693
223815
223984
224448
223752
224710
226440
226191
226897
224737
222814
223450
226399
227151
226589
226387
228083
228716
227794
229975
230703
230107
232000
234288
237346
240679
245705
250559
257059
263822
271473
277416
287981
299837
311314
323279
334134
345116
359336
371627
385011
397178
409469
419605
426843
433132
437864
440033
441208
441064
438189
431274
423853
417839
410392
404496
393268
383871
373274
361087
348859
337604
326465
317326
310827
303066
295098
289433
285185
280174
274514
270729
268394
266836
265241
263123
260157
258338
258209
258917
260822
261338
262010
263848
262214
262610
262525
264692
268499
270036
270670
273489
276433
280010
283465
285509
286101
288433
292966
301049
306835
312280
317854
322264
329260
338220
347146
356024
365479
375338
386214
395995
406759
418834
426071
435303
446258
456430
464567
470752
478832
484860
491784
499854
503997
503536
503154
505422
510766
513664
517017
520738
522368
526086
529529
530642
534117
539390
544410
552359
561474
569163
577123
585665
592316
603116
618353
628120
640664
655627
668453
680360
695692
709467
725604
740175
757379
775207
790304
802383
818879
837224
857866
873552
891537
909723
927811
950317
975598
1001157
1030020
1064197
1104487
1150320
1205814
1275574
1356307
1448892
1553740
1684489
1836790
2012332
2212867
2443203
2701092
2994253
3312211
3665702
4041051
4436219
4851330
5276434
5711279
6146341
6567783
6973133
7348284
7697744
8003419
8257768
8457570
8599727
8670141
8666979
8603355
8475070
8293683
8050051
7758395
7419217
7048264
6656939
6250128
5832282
5408058
4990514
4582225
4187335
3819918
3476055
3150171
2853724
2579988
2330523
2105223
1902758
1721767
1563339
1424112
1299443
1190241
1092195
1005676
927653
859845
800208
746418
701999
661125
628101
596200
569192
543670
520318
500129
484996
471075
456890
442089
430151
417863
408216
400780
392486
382632
376934
371155
365358
361070
359231
354213
350070
347115
343724
340844
338426
334354
334156
332557
332371
332389
332607
332556
332970
332159
331064
330323
331708
330978
330123
330881
329912
329700
333385
334106
334395
338824
340017
339676
342627
342818
347477
349208
349953
351457
354586
360238
363013
364615
366923
371974
374448
375991
379925
383654
387316
394041
401668
405982
410634
415335
419353
424551
429967
435014
438454
446037
452377
456198
464735
470517
473600
478573
486802
498646
508153
517575
526245
535759
546490
562562
578347
597916
621619
651199
684069
723582
770755
825465
891544
964377
1047641
1145186
1249540
1367856
1496292
1641548
1790807
1953156
2123603
2301465
2477701
2657656
2840574
3015462
3187775
3343401
3493102
3628581
3743397
3838869
3915952
3967429
3993785
3997512
3972677
3929583
3857119
3762830
3651063
3523591
3380460
3227891
3066733
2899446
2724631
2553326
2375462
2201367
2038723
1881531
1733495
1593793
1466110
1346961
1238713
1138911
1046034
962066
885770
815256
755147
702013
651557
607081
567337
536100
507019
480595
457033
437697
419488
402735
386356
372392
359458
350530
340778
333895
327910
321573
315996
313028
309605
305922
300886
300417
296998
292484
290887
287296
286221
288511
289509
287052
287906
290540
289490
286960
286018
286372
288325
290085
290103
291859
291519
293862
293861
292456
292537
292312
292097
294107
296652
299786
301378
302726
304528
307057
309181
310649
312696
314336
319710
327545
334813
345442
357960
369753
382223
395868
411825
429579
450491
469708
491908
513541
538167
560730
585492
609106
636484
660386
681846
703707
722065
737168
754686
767094
773647
776961
782482
787741
785583
780546
772677
762891
749556
735989
717627
699455
681636
662402
642236
622796
604569
585253
565729
548814
527500
510983
494140
475976
460372
446068
430143
417919
407249
396873
388067
376878
367359
360947
353486
347240
342193
338083
332014
325300
321811
320290
316917
313185
313520
310545
308780
310269
310180
306497
304624
305334
304733
302793
300943
298316
299151
299695
298817
296389
295133
291081
289769
289661
287441
285815
285964
283720
283936
285391
284534
281965
281892
282390
281357
280801
281233
282433
284231
286233
288401
286892
289196
288918
289830
290242
291624
292943
291482
292631
291582
292925
294182
294536
296251
297272
298595
300773
300719
300517
302721
306260
308157
309176
311320
313283
317976
321040
326447
329206
333555
339379
344937
351013
357037
369143
377279
384724
393548
403369
412397
419818
430513
439825
451100
462828
472365
480432
487437
492751
499686
506531
510805
514273
516229
515918
517096
516982
518365
517651
514534
510466
509430
505898
501985
500291
496282
496266
494369
491870
489571
487697
485900
485493
484239
484851
483746
483888
484211
485013
486748
490522
492308
493241
496585
500588
505676
510461
516034
522687
528650
533875
537877
541796
544870
548967
556039
562535
566449
569987
572337
574574
577344
578452
575083
572237
571812
567913
563443
557390
549813
540443
534483
525702
516497
508468
495927
484126
474521
464668
457059
446639
439386
429691
420567
413472
407168
400703
393602
389515
383650
378322
372986
366735
364522
360573
356322
354349
353818
350250
345166
343738
340796
337656
334884
333131
332588
331067
330309
330040
327871
324703
325124
321814
320533
319680
317147
315592
316079
318108
319448
320092
320733
319136
320578
322628
324409
323710
324546
326884
329448
331426
332590
336108
335788
338298
339912
341332
344473
348906
353447
356427
361824
363059
363021
365748
371499
374327
378546
384419
387953
391718
396548
398844
402754
407797
411345
418604
421736
423430
428836
431711
436281
441050
445039
447529
452091
454837
456320
453032
453511
456303
456562
456212
456249
454199
453591
453220
455603
456364
454429
454123
457237
461551
465306
469024
477834
487365
495340
512458
529439
548364
570539
597788
626960
660253
695624
732095
775297
818726
864320
908980
958724
1011567
1061151
1108963
1163047
1211695
1255575
1297314
1336498
1372403
1401859
1427539
1448865
1466672
1475582
1471618
1462390
1447929
1426718
1400583
1370781
1336076
1296818
1254489
1209394
1161846
1113030
1063716
1012894
961180
910962
863516
815626
774657
732167
690368
653510
616590
584695
556456
532345
507766
482716
461812
445202
427857
414805
402020
388439
378245
368671
362078
355571
350733
345413
340684
333998
329128
324691
323516
321963
317382
314948
313668
310440
308369
310053
308590
305884
303796
300971
299504
297741
298475
299372
299868
299918
298138
296422
294969
293930
293033
293981
294317
294114
293456
292536
290102
287067
284905
285232
285308
284007
283090
282374
281843
280829
279212
277105
275407
273245
271504
268888
266621
264530
263503
263610
264159
262517
260814
258738
257652
254060
252626
252008
251769
249807
249698
248823
250464
251178
251273
250412
249469
249003
249329
251329
251613
250734
250455
250930
251746
253876
258904
258375
260278
262542
263843
267833
271036
271988
275739
278044
280518
282022
286619
291654
297253
301484
309145
313936
316800
320552
324691
330348
335172
337359
340711
345156
347867
352614
355217
355484
357571
357780
356519
356711
356270
353437
354104
350137
349539
346839
344646
341603
338698
335531
331581
327942
324100
319445
315926
314313
311750
308930
306633
304068
301848
300854
298671
297508
294867
291293
289803
289961
289410
289035
286946
285988
285948
283460
282755
284398
286188
288541
289268
287968
286592
286500
287543
288361
291229
293076
294392
296864
298256
299092
301956
303204
303542
304878
306257
308381
314349
315152
316343
320173
321930
322310
326206
328414
330463
331871
332514
335097
338123
341451
342178
344141
346184
348982
351676
351676
352269
353694
355387
356019
358784
360012
362041
364098
363448
363674
366185
368662
370179
374332
376419
376568
376240
378517
382496
383652
387028
391693
394063
398699
405221
411636
420269
427191
433330
441674
454563
470255
483751
499571
516159
538399
564302
592915
626340
661743
702359
741493
784714
833187
885896
938763
998760
1060497
1118371
1176700
1238180
1298090
1358081
1416855
1472542
1524200
1573200
1613028
1649714
1677852
1702747
1717549
1724772
1723663
1716123
1701839
1683528
1656116
1619945
1583655
1540742
1498499
1446277
1389683
1332035
1270912
1206741
1145609
1085552
1026041
968545
908677
857647
810653
763237
718918
675013
634077
599751
565092
537357
508840
482921
459405
438749
421766
403755
387815
374065
362100
352082
343376
333672
327119
320492
315236
310268
305010
302803
300318
297035
293137
290738
287277
283587
283430
281081
277261
273975
271333
269623
268706
267670
267087
264212
259866
257695
254989
252787
251873
250187
249892
249924
246916
245859
246176
246133
245834
242403
240546
242644
241647
238771
240772
240765
238941
238022
237313
237262
236267
236381
237861
239210
241253
241127
240150
240632
239073
238247
240784
240464
241567
243541
245001
245771
243470
242705
245214
246924
247137
247388
250763
252102
251687
251133
252431
252554
252124
250273
251906
252378
253100
254892
256948
256749
256935
256670
256940
257113
258062
258152
260685
259967
261501
262397
262041
262489
260840
259915
260115
261286
260992
259586
259578
258240
258811
258788
258760
257945
258897
259020
258928
258225
258275
258539
258138
257148
257023
256361
256644
255775
254402
253932
255223
256606
257667
257348
256441
255711
255826
256386
258645
259390
257569
259184
262533
263316
264624
264895
267687
269603
270048
270611
269568
271363
272843
274757
275006
276930
278396
280582
279454
279787
278922
281165
284647
287461
285965
284437
284094
284736
287314
288459
289213
288871
290660
294009
294775
293476
295900
298042
300411
301755
303939
306983
307059
308420
310256
312489
312475
315687
317384
318934
318727
321505
324976
325807
328108
332231
335924
335830
339345
342799
342597
345702
348825
353635
359430
365811
371314
376882
383802
392834
402651
414990
424278
436261
451451
465237
480798
498553
514502
532667
552490
574180
596306
618904
639601
662612
685275
708182
733984
759896
779844
798844
817663
841224
860966
877312
891354
899926
909297
919354
924833
928704
931238
932701
928989
921903
910974
897052
882567
870240
855038
834810
811400
786217
763161
738021
715750
693734
670865
646446
619906
596555
573722
552635
531502
510368
492739
475935
459201
445355
432498
421315
412412
405749
396632
386859
380398
375845
369644
363321
357099
352916
349932
345753
343496
341000
337570
335708
333015
327363
321956
318570
315516
311706
306580
304308
300458
298029
295518
292211
288857
285613
282798
281622
279285
277898
275180
272634
272283
271635
268794
269389
267732
266828
266923
266530
266116
264532
262618
262913
262480
259461
257933
257796
258617
259558
258684
256717
253716
254133
253424
252826
253849
257081
257145
253832
253321
254053
256192
256070
255659
256994
256013
256128
256458
256318
256621
256376
255176
258529
259460
259796
261906
261988
262658
264954
266625
269398
269969
267606
266633
268324
269354
269251
271548
272125
272508
272292
272236
270463
270677
274341
276614
279035
278597
277540
278348
279628
280399
280524
281160
283093
285918
286046
286747
286505
286355
286801
291425
292949
294049
295041
296460
297953
299062
302506
304117
306281
310906
311391
315211
317545
318779
321865
324039
327672
332918
336662
340046
343309
346630
349893
354264
360877
366088
369092
374804
382771
385578
392686
398301
404705
407885
412723
418879
426363
432754
438996
446921
454783
457498
463137
467755
473227
480882
489517
496410
504370
509461
514154
519911
527058
535395
543748
549321
554806
559144
563610
572504
579622
587729
593354
601921
612450
621324
631644
649125
663741
683090
702298
725247
752005
782622
814280
848125
885727
932056
982073
1028828
1082823
1137599
1198622
1260732
1326075
1393300
1462347
1528732
1598667
1664055
1725802
1786754
1844789
1898207
1944460
1984629
2015298
2040308
2059235
2067119
2063080
2049728
2030454
1999349
1965130
1921682
1877943
1824370
1759485
1696084
1633534
1565273
1494567
1423474
1354629
1289962
1220273
1153275
1090371
1031236
970434
915349
866285
820055
772938
729842
689890
656415
628273
601142
575700
551688
531244
511924
497875
484032
471584
459110
447476
438609
428483
422845
415702
411379
407088
402943
398187
395484
391826
388052
387004
386714
384031
377561
374875
374026
372179
370330
367529
365848
364346
362216
360106
358293
355192
351760
350462
349623
348349
346391
344929
345580
342627
343012
342165
342058
339973
337411
335500
338915
338335
337871
335526
336529
339383
340315
339641
340798
342014
342189
343991
345854
346291
348018
350484
352216
353154
354170
354466
355367
359359
361887
363187
367627
369371
371787
374473
380808
385220
388792
391831
396895
401731
402603
403190
407516
414349
419699
424846
429952
431555
436204
442714
449022
453219
458718
462704
465879
470955
477883
483990
488993
496549
505180
510699
516714
523218
532395
543161
552311
563277
574185
585369
600183
616283
635072
657401
680320
708259
737548
769064
803575
847357
897396
952009
1011274
1073690
1143365
1222572
1304012
1391170
1484852
1584142
1685980
1791935
1895368
2008338
2118232
2225925
2331663
2436488
2537144
2630093
2716186
2795114
2865909
2922193
2970488
3010120
3035576
3048290
3048194
3037865
3013875
2974916
2927818
2876445
2803650
2724757
2639173
2547307
2449647
2347799
2240578
2130649
2021920
1917506
1811301
1702615
1599642
1498139
1403876
1314824
1227720
1142841
1069164
997161
929392
871143
814490
761271
711240
668087
628052
588655
553826
525279
499826
475036
453492
434429
419513
403693
391314
379501
368491
359409
351858
345096
337369
331195
324980
321070
316454
311394
308485
306159
304678
303433
301007
300223
297338
297141
297266
296829
298935
298919
299021
298839
300510
301437
303353
303842
304175
302752
304959
305431
305772
305244
307322
310572
312071
308379
307690
306738
306301
307460
309283
309441
308774
309154
307551
307095
306348
304908
302000
303033
303511
301940
302595
302438
301397
300513
298960
299775
301759
298480
296549
295203
294776
295802
296198
295385
296409
295886
295417
297522
299294
300769
301085
300133
298898
297480
299512
299470
299303
300024
301746
301595
300697
299024
299440
301042
301257
303187
304952
308613
311713
313974
317401
322115
327739
333779
338468
346811
354648
365949
376230
385304
399542
413526
424299
437163
449192
462845
478018
491354
503633
518817
527291
537695
547571
557183
564583
571815
576607
580352
581900
583860
582083
577254
572810
566169
559671
548404
537572
529613
520470
508365
497330
485556
470343
457354
445864
432879
422152
410668
397905
383263
371930
362258
353477
347297
336829
328707
321120
311285
304731
298666
291859
286852
282825
278634
274481
270530
265903
262496
258137
256187
254472
254864
252482
249062
247634
245993
245323
245439
244195
242644
243002
240473
240117
241457
240716
238348
240613
239964
239057
239837
240183
240642
240970
241796
241909
243258
243390
245008
247157
248531
247228
246234
247890
249304
251926
251992
253221
252604
251900
250836
251986
251931
252175
251793
249778
248440
245847
245743
245554
245077
243897
242878
242633
240912
238387
236970
235752
233870
232476
233089
233440
233014
233500
232400
230372
227534
225497
225615
225914
223778
223555
224367
224873
224691
224276
225234
224276
225653
226386
226719
224881
223319
222738
223067
224463
225018
225160
224361
223777
226666
227881
228284
227297
226560
227680
229942
229802
226846
226382
227979
228862
229357
228557
227167
226831
224420
225628
224359
224328
223878
223524
224309
224864
223536
224676
222568
220977
222473
220530
220457
219801
218324
218171
217713
219110
220473
219012
217296
215997
217612
217909
217861
219408
218110
216528
214598
212002
212853
213046
213842
215320
215984
214573
214591
213156
212079
210848
210872
212793
212364
213910
216460
217098
216240
214209
211967
211024
211656
213102
212739
211568
212006
213186
212754
213106
213335
212110
210836
210159
209717
210245
211593
210671
210099
211457
211658
210839
211512
210487
211289
212495
212957
214056
210859
212121
213288
212949
211551
210897
209848
209026
210009
209666
211268
210409
208222
207042
208881
207784
208394
209628
210237
210193
212244
209561
209219
210123
210497
210804
210094
211244
210238
210254
209466
208879
209199
208934
209164
209087
209491
209188
210747
210694
209274
208644
209628
211405
211135
208859
209660
210578
209936
210282
210336
208752
211175
211834
211093
211871
210499
210545
212503
212791
209345
209710
209881
209650
209700
210105
212703
211278
212088
213041
213041
213027
213027
212051
211226
212001
211929
209654
211542
211039
210087
211559
213852
212582
211059
211811
212077
210308
208848
208886
211054
211906
214035
213769
214103
213606
211968
211090
207595
207052
209407
210930
213125
214060
214288
215271
214344
212492
209958
212288
213687
214327
215821
215558
216331
214298
215371
215054
213291
213522
214718
215862
214500
213201
211850
210296
209774
207860
207513
208319
210301
210604
208047
208107
207431
207273
208238
207219
209142
207819
206266
207456
209768
210633
210200
208160
207597
205259
206810
206805
206939
206813
206878
204840
204518
206189
207718
206887
204955
204186
202986
203189
204863
205187
204960
206570
207961
207097
206979
207992
205049
203900
205436
205766
205002
206269
207942
206178
204845
204983
204886
204953
203958
204506
206077
206447
205023
205753
206027
206823
204804
203193
206656
205278
206151
204931
204355
205158
205876
207171
206795
206166
206181
206450
205876
206149
206114
206065
205473
205617
204841
203654
202880
203221
204070
205191
204252
203944
204569
204358
205136
204870
204177
203244
202501
203430
203924
204597
204599
204526
205445
204386
202598
203224
202760
200952
202506
202570
203184
203669
204491
204080
204581
206119
205341
203863
204292
205356
205241
205231
205674
203276
202855
203148
204019
203277
203401
205642
205584
204346
204159
204851
205076
206022
205782
203858
201503
201555
203010
202220
202801
201188
202998
204635
206414
207930
205915
204948
205568
206234
206478
205268
203901
201962
203761
204717
203545
203946
203544
203417
203618
204479
203761
204731
205583
205515
206942
205757
204361
206003
207262
206959
206861
204324
204020
204245
203899
204252
205285
205333
204841
204907
204764
204232
204219
203379
203439
202446
203207
201742
202184
202683
204361
203671
202456
201965
202912
201849
202135
203937
203738
204048
202764
204417
205240
204943
203805
201803
202926
202642
202512
201795
202248
201067
202309
204154
205524
205067
206460
205710
204260
203543
205583
206562
207470
206734
205559
204024
204206
203638
203963
204864
203874
203146
204535
205511
205503
204302
203598
203854
204045
204044
206447
206555
204383
202791
203261
202451
203613
202936
202320
202988
203235
203837
202700
201830
201652
203585
203917
202282
201733
200891
202153
203153
202281
202365
204004
202424
203332
204853
204347
202853
202301
202721
203883
203148
203935
204053
206710
206721
206803
207396
205966
205290
203759
201623
201961
203478
201920
203007
204139
203602
203332
202940
203324
201069
201896
203696
204365
202848
200345
200399
200745
202541
202543
202897
203084
202443
201303
201699
202290
202505
202772
201363
200869
199802
200459
200743
201604
202516
204823
206000
205579
205838
205903
207688
207148
207607
207623
205115
203820
203610
204461
206264
205520
206189
206885
205113
204457
204325
203944
204199
204437
206224
203714
204213
205351
205638
204922
206219
206150
206233
207619
205632
203246
202681
203803
204506
206070
207859
207480
207492
207597
206434
206203
204676
204221
202964
202915
203136
204180
202182
200362
200994
201543
201131
200531
202651
202429
201939
202775
203528
203652
202751
202198
203261
204139
201322
201728
201591
201728
200864
201843
203062
203653
202115
202459
203905
206382
204389
203857
201417
202426
200769
199709
200085
199687
202193
202299
202417
201469
202915
201192
200068
200634
203844
203089
202846
203983
205127
206829
205159
204595
205592
204236
204430
203949
203251
204186
203713
201884
202408
202064
203436
201407
200650
202871
204675
202267
200067
200793
201762
203027
202566
201084
200649
201305
202052
201380
200658
202731
202328
201531
202212
202243
202725
201898
200581
200204
199935
201199
200707
200993
200135
201955
202269
200910
201902
202528
202983
203504
203662
203055
201668
201514
200328
200082
200164
200431
200881
202327
203253
203338
202674
202871
203600
202328
203044
205034
203487
204650
205281
204403
203482
203078
203271
203710
203158
201261
202408
203735
204796
204283
205217
204943
203448
203181
202556
204404
203700
205386
205953
204027
203444
202771
201957
200786
198955
197894
198807
201456
203034
201568
201280
201474
203485
202391
202922
202537
202439
202304
201760
201774
201460
200821
199992
199301
199805
201463
201867
201596
200229
199081
198911
199193
200338
200499
201523
202523
199205
200790
200951
200658
200589
201612
200356
200081
199367
201614
201965
202104
204386
201888
201050
201138
202101
204663
203437
203524
204224
203841
201995
201886
205228
205284
205042
205833
206930
206128
205728
205947
205889
204806
204479
204341
204553
206323
206526
206507
206944
206479
206116
205355
204076
204633
204407
205534
205788
204264
205080
206609
205106
204794
206368
208448
209273
209881
207820
205262
203787
204273
205720
205118
205197
203797
204485
202925
203309
204444
204212
204488
205278
206575
206466
208272
207214
206252
204571
204696
204381
206745
206706
204423
204085
205633
205372
205974
206262
206276
207567
206259
205616
206914
206468
206715
207393
207386
208060
208272
207043
206288
207198
207763
208602
209236
207002
205440
203908
203328
205527
205647
205201
204792
204583
205916
206877
207210
207750
206492
205702
203203
204979
205111
204111
204032
204907
205537
206042
207627
207075
205655
205052
204737
206059
207091
206891
207391
206789
206551
205153
206852
206367
205211
205676
207233
206119
205773
205723
206599
207978
206426
205823
206033
204676
205618
206762
206168
205103
205408
204895
207045
207130
207850
206347
206083
204659
206148
204512
203693
203933
203522
201754
201822
202982
203737
203508
204429
203533
203341
203443
202667
203264
203154
204502
206021
206922
204777
204176
205244
204125
204486
204627
206760
206794
206204
203520
203486
205925
206900
205191
204747
205734
204971
204526
203253
204357
205587
205987
203988
204850
205394
205182
205496
205525
205355
205019
205262
205311
204761
202540
204252
205142
204419
203918
205108
204451
205250
205712
206525
206445
205127
204937
206356
204280
203571
202977
204104
205130
207373
207727
206497
204955
206327
205775
206542
205876
206365
208530
208865
210271
210919
209785
207133
207599
206626
206155
205689
203023
201728
204334
204612
204231
204913
204951
204349
203834
204573
207003
207549
208366
207679
208543
210001
208897
207209
208177
206631
206249
207163
206822
207217
208196
208100
207280
207653
208442
208632
207402
204647
205043
204924
203554
205294
205243
204138
205175
207021
207253
209451
209482
209006
207234
206862
207588
207082
206893
207788
207701
207375
207309
205581
206300
207355
207410
208220
208869
209160
209219
208831
206901
205431
204882
205371
206116
207036
206829
205855
206321
206414
205781
207368
207933
208933
207181
207038
207603
208348
209221
209664
208815
208407
207064
207637
207286
207722
208492
207930
206844
206065
205317
207289
205973
205649
207848
208804
207124
206046
204151
205691
207369
208452
210401
211358
211735
211530
210548
208364
207374
207111
205918
207192
207667
209126
206317
204340
205063
206526
206128
205768
205494
205750
206919
206530
206757
205152
205741
205803
205999
204792
205694
206830
206349
205454
207280
205943
206541
207742
207693
205558
204039
205740
205986
206201
208327
209299
209428
208792
207283
205383
207223
207848
206631
207069
206038
203174
205501
207386
206776
207105
208286
208346
207305
207085
204964
204838
207176
206933
205717
205952
205732
206771
208362
206959
206481
207092
206395
204714
202493
202887
201258
201091
202467
204780
203451
203631
204380
203890
204022
203457
204706
205163
205562
205552
203819
202921
204546
204753
206694
206028
207142
206953
206041
204652
204158
206412
208125
206784
206657
207807
208849
208961
209021
210106
211519
212022
211929
213481
214259
215623
216083
218542
220003
220646
224341
227375
228783
230232
233067
233500
235274
239130
242631
245513
246727
251839
253980
255159
257263
260314
263996
265612
265688
263314
262094
260710
260745
259927
257642
256706
254737
253724
254035
252465
251433
253546
253157
252767
252226
249744
249516
250087
250441
249723
248703
248894
250620
251195
249228
250193
250308
250769
251785
250475
250337
249167
247871
248443
249714
250720
249129
248916
245240
244386
242885
241884
242041
242146
242493
239968
239782
238852
237052
234280
231535
229861
228572
227660
228596
227587
224487
222917
221351
218538
218637
217018
215707
214092
212054
209220
208941
208880
208180
206545
205603
205217
204396
202974
202261
200799
198537
196905
195437
195886
194160
192634
189286
187694
186635
186497
184485
184199
183691
183129
182686
183463
182368
179884
179155
177605
177100
177263
176294
174757
175338
173828
173579
171782
172759
171936
169499
167113
165218
162955
162584
160893
159098
159832
160945
158519
157387
157824
156420
155836
154844
151654
151472
150943
149087
148096
148015
149555
149154
148299
145102
144469
143019
142918
142647
141680
139206
136660
136728
137799
136218
134481
133740
133226
132055
131345
130770
131123
129370
128359
126882
125837
125086
125864
124280
122077
122406
122914
121780
118196
117572
117563
117943
118672
117231
115921
115357
116803
116348
115022
112699
111760
112689
112904
111277
109775
107489
107115
107061
106343
104976
104501
105707
103420
102164
102097
102368
102033
102266
100798
 98803
 98755
 99160
 99797
100711
 99827
 98143
 96654
 97074
 97628
 95582
 96123
 97312
 94887
 93740
 93530
 93236
 92560
 91253
 90313
 90693
 90292
 91533
 91527
 90146
 89253
 90213
 92102
 92244
 89970
 88879
 87007
 89152
 90185
 88314
 88582
 88345
 87702
 86720
 85431
 85045
 85208
 87432
 86784
 84854
 84665
 84169
 84539
 85321
 85372
 83401
 83397
 85272
 85404
 85956
 85649
 85407
 85436
 84026
 83703
 84876
 83658
 82778
 81099
 81456
 81623
 82530
 84137
 83842
 82167
 83374
 82683
 83365
 83077
 82158
 82428
 81619
 81057
 80916
 81203
 80029
 79697
 82013
 81544
 80180
 79639
 79453
 81813
 81798
 81603
 82304
 83539
 82233
 81666
 80795
 81589
 79325
 79646
 80063
 81734
 82738
 82539
 80216
 77982
 76810
 77746
 79201
 78981
 81385
 81885
 81451
 83911
 83471
 84376
 84795
 83895
 82847
 81823
 80344
 81473
 81068
 81006
 82368
 84056
 84546
 83304
 84140
 83527
 82108
 81495
 82046
 81423
 82658
 82450
 82203
 82563
 83321
 82120
 81396
 82288
 83065
 83001
 81358
 81583
 82684
 83336
 83378
 82539
 80639
 82267
 82417
 84172
 83211
 82660
 82211
 83145
 83565
 83849
 86057
 87049
 86513
 87113
 85641
 85312
 84557
 83794
 84964
 87405
 87634
 86792
 85624
 86010
 83567
 82436
 82504
 81225
 82964
 83319
 85296
 83716
 84406
 84196
 85238
 86740
 86353
 85955
 82492
 83035
 82389
 83586
 86361
 86821
 84896
 85415
 85253
 85426
 85173
 86329
 87355
 87129
 87207
 86945
 86322
 85884
 87751
 87993
 86188
 87441
 88796
 89407
 88597
 88354
 91721
102980
125882
159429
202578
253732
307864
369630
459965
573829
695413
809675
915496
1015194
1111874
1199936
1269136
1313905
1332807
1328434
1308519
1289378
1272277
1259305
1251859
1245279
1235912
1220235
1204510
1184902
1165386
1144671
1125080
1106981
1087092
1066426
1041221
1020143
998650
969921
943054
915905
886322
862431
838054
813760
786586
761685
740814
722785
707229
691475
677156
663007
647351
637754
628353
620309
614237
606193
600106
594304
587348
580341
575268
568287
562875
558606
551326
544256
538675
531284
527834
523130
515675
508819
504409
502816
501013
497357
492445
489142
483956
479753
477272
474074
469342
466978
461874
457317
452709
449327
446040
442767
439332
433021
430448
428412
427390
426057
420558
415306
412451
408871
406193
404299
400600
395435
392903
391607
389211
384590
381306
377316
374780
368813
365667
361988
357951
356163
354682
349654
345457
342883
343613
338866
334221
332292
328901
328352
326080
322148
319085
316616
313504
310121
309575
308446
306886
303795
302235
300233
299706
295080
292175
291627
290566
290594
287011
282675
282680
281517
278945
275255
272549
271294
269065
268087
265590
263674
262515
262245
260749
261145
259830
259849
256645
254773
253979
251680
249242
248030
248451
247455
245456
243157
241722
240499
240778
240292
235803
234026
234780
233616
233752
234032
232114
231607
229742
230011
231620
230593
230800
230264
233147
236481
234383
234459
229849
222140
213463
208607
203447
198880
195241
192870
190512
187615
183295
181959
181075
180631
178832
180030
180516
181049
180730
179619
175634
174523
174846
176172
177132
176668
176840
175060
174819
175304
173624
173337
172037
170736
169467
171106
171511
170454
171029
171084
172913
170615
169208
169237
170180
170380
169333
168877
170034
169979
170139
170118
170721
171048
169643
168145
167931
165919
165748
166825
165285
165004
165784
167167
165409
166272
167934
166209
164386
165092
164141
164176
163993
162370
162466
164087
162470
163627
163394
162693
161667
162208
162180
161364
161493
161369
160569
161733
163071
161423
161825
160933
160484
160498
158266
156357
156106
157445
158208
158559
160072
159677
159673
160249
159923
157869
158273
159889
161141
160415
160598
159436
157673
157443
156334
157496
158417
158371
157132
156903
155834
155712
155415
154011
156355
156532
154893
155439
156169
157024
156906
158601
157813
157169
154713
154732
155180
155570
155109
154540
154787
155373
155067
154300
156354
156682
155252
153691
154759
155309
152919
152231
152193
152093
151587
151860
152580
151733
150564
150769
151316
151150
150845
152638
153809
153676
153113
153491
153672
152953
153965
153094
152045
152151
153192
154020
151149
150271
149828
151709
151515
150513
149947
148728
148784
148939
149863
150608
148642
148669
148302
148734
148397
149277
150781
148680
150865
149836
149405
149591
148907
149449
151393
153972
153140
151482
149468
151941
152688
151303
150351
149808
148711
148239
147740
148591
148213
147256
146773
146584
147434
146986
146295
146527
146458
146338
146059
146527
146645
145698
146699
148162
148343
148851
149464
149938
150141
148804
147644
148192
148800
149378
149897
150513
151248
150114
149607
148263
148177
148421
148290
148335
147017
148583
149104
147822
147685
148202
150248
149268
146548
147824
150446
149793
148271
148168
148569
150818
150284
149972
149307
146644
146434
144864
144699
144643
146340
147682
147661
146964
146015
147017
147563
148396
149402
149643
150408
150459
150978
150726
151172
149714
148011
148928
149051
149483
149194
148661
148985
149293
148959
150020
150197
150243
150561
150376
150987
151296
150082
149479
148671
148548
147192
145708
146359
147650
147835
148045
147172
146237
146377
147007
148759
146303
146266
145374
146870
148022
147612
146925
147239
149345
150252
149717
149542
150444
148732
147985
149077
148540
149288
150346
149259
148561
147946
147275
147097
148088
148147
147832
148708
148616
149806
149790
150035
150220
148116
148312
147413
145716
145694
143978
144039
144458
145540
146558
145670
144855
143728
144799
143907
143803
145262
145877
146231
147347
145937
145859
144983
146922
148920
147905
147101
146069
144712
143248
145536
145723
144254
145225
146440
145051
145065
146488
148515
148954
147650
146661
145888
146871
147221
148897
149568
148933
147690
147290
148268
148903
148450
147674
147446
148200
147218
148373
148371
148730
149943
148968
148951
148577
148321
148876
149701
150493
149311
150057
149940
149869
148788
146316
146906
148529
149306
148311
151229
150829
148086
147986
148771
149265
149568
148382

[Instrument Method Data Header]

"hplc", "", "2021-04-16-13:54:48", "hplc", "", "2021-04-16-13:54:48", "", 0, 0, "GlycoSePN_40 min (Plus_HR1)"
"Separation of glycans at 50 C"
16844544, 1


[NAI Box Information]

0, 40, 40
2.272, 44, 1000
41, 0, 100, 0


[Instrument Configuration Information]

"FL", "PEN90x", ""
0, 0, 0
0, 0, 0, 0
16.777215, 1
16.777215, 0
"", "", "", ""
"", "", ""
"", "", ""
"", "", ""
"B", "C", "D", ""


[Real Time Plot Information]

[0]
0, 1, "", "Y", 1000


[Link Parameters]

5


[Link Parameter Offsets]

29
28
10
11
12


[Link Parameter Info]


"RATE", 29, 5, 1, 1
1, 0, 3, 0.1, 100, 0
44.01408, "", 1

"RANGE", 28, 2, 1, 1
1, 0, 1, 0, 10, 0
1, "1.0", 1

"EVENT", 10, 3, 25, 1
1, 0, 0, 0, 100000, 0
0, "END", 0

"EVTME", 11, 2, 25, 1
1, 0, 2, 0, 100000, 0
0, "", 1

"EVVAL", 12, 2, 25, 1
1, 0, 0, 0, 100000, 0
0, "0", 1


[PEAK TABLE FILE]


[File Complete Flag]

3


[Number of Peaks]

0


[SPECTRAL DATA FILE]


[File Complete Flag]

3


[Count/AU Ratio]

0


[Count Offset]

0


[Number of Spectra]

0


[Spectral Data Sets]


[Audit Log Information for C:\PenExe\TcWS\Ver6.3.1\Examples\probka 43, 2nd + enzymy.raw]

Number of Audit Logs : [0]
