# Supplementary material for: Interplay between de novo and salvage pathways of GDP-fucose synthesis
Source: PLoS One. 2024 Oct 24;19(10):e0309450. doi: 10.1371/journal.pone.0309450 (PMC11501016; doi:10.1371/journal.pone.0309450)
Supplement: S1 File — (ZIP) [file pone.0309450.s004.zip › Chromatograms/Fucosylation/GMDSKO_3_1_0,05FUC.RAX]

Checksum Passed

Filename : <C:\PenExe\TcWS\Ver6.3.1\Examples\Probka 44 , 2nd + enzymy.raw>

[Modified Rawfile File Header]

0, 1, 48, 10019, 
0, 0, 0, 386514952, 12042808

[Modified Rawfile Data Header]

"hplc", "", "2022-11-14-17:47:25", "tcprocess", "", "2022-11-14-18:27:23", "", 0, 0, ""


[File Complete Flag]

3


[Run Log Information]


[Raw File A/D Header]

0, "20221114174713-0800", 0, "hplc"
"C:\PenExe\TcWS\Ver6.3.1\Examples\Probka 44 , 2nd + enzymy.seq", 0
"NONE", 0, 0
40.0088, 9668121, 79005, "7339280009"
1, 0, 5454


[Sequence Cycle Information]

"A", 0, 0, 0, "", "", ""
"C:\PenExe\TcWS\Ver6.3.1\Examples\Probka 44 , 2nd + enzymy.raw", "C:\PenExe\TcWS\Ver6.3.1\Examples\Probka 44 , 2nd + enzymy", "Probka 44 , 2nd + enzymy", "", "C:\PenExe\TcWS\Ver6.3.1\Examples\GlycoSeP N Plus (FL_40 min)", "C:\PenExe\TcWS\Ver6.3.1\Examples\GlycoSeP N Plus (FL_40 min)", "C:\PenExe\TcWS\Ver6.3.1\Examples\GlycoSeP N Plus (FL_40 min)", "C:\PenExe\TcWS\Ver6.3.1\Examples\GlycoSeP N Plus (FL_40 min)"
"Default", "Default"
1, 1, 1, 1, 1, 1, 0
100, 2, "", 1, "", "", 9
"", "", "", 0
"", "", "", "", ""
"", "", "", "", ""
""


[Raw Data Points]

146809
147120
147118
147118
147119
147121
144448
141904
143678
145067
146356
146545
147390
147075
148802
148302
149457
149042
148891
148558
150534
149234
146399
146213
145409
145810
146738
147501
146780
146117
148154
148563
149134
147807
147206
147938
146537
146412
145910
144329
145758
146110
145649
146155
145448
145528
147964
147551
148031
149325
147153
147077
147521
148312
147959
147607
147120
145542
145597
146327
146973
146923
146150
145573
146836
147934
145425
146818
148258
147013
147021
146459
146620
145504
145162
145503
146541
145956
144484
143559
144334
145775
146864
147130
148177
146822
147381
146343
146222
147761
147442
146205
144551
144330
145316
145896
145744
146680
145782
145406
145382
146373
147892
147410
147533
147624
147392
145853
145262
145035
145259
146277
146902
145351
144186
143914
144124
146635
145601
144051
144657
145917
147230
148873
147212
146816
146511
147253
147534
147233
148307
146757
146813
147104
146016
146247
145645
147726
148895
148338
149931
148762
149371
149762
150399
151703
152660
152213
151644
152597
154291
155903
158587
162683
167912
175171
183285
190505
197863
203464
209547
214975
220374
221828
226452
229854
233221
235402
236842
238283
241124
246961
255501
266021
273909
281961
286915
292002
295223
295188
293933
294799
292852
294439
296920
299032
302195
306894
314762
322079
329679
338589
343545
346351
348967
354519
358694
362567
373186
389040
405487
429580
463344
510128
567156
641916
736406
858182
1014083
1225057
1512332
1904609
2417082
3047278
3795734
4692550
5727662
6844170
7900129
8766950
9363069
9649373
9668121
9478597
9155272
8769717
8368484
7999410
7670999
7366115
7031613
6620730
6129439
5589724
5045404
4541562
4098454
3715657
3404039
3149049
2931975
2755998
2601108
2455471
2310789
2153327
2001189
1860141
1729700
1613312
1508138
1412185
1332890
1258932
1194502
1130598
1073032
1023503
975780
938283
906963
876844
850935
829792
816469
805347
799085
796124
796356
794742
799478
802484
803096
805224
804299
807485
810469
810624
808701
801766
798432
787537
777820
765869
755356
742925
729557
715398
706684
698616
692181
686901
685736
689835
695467
706078
719339
734850
748969
765993
780966
792660
800818
804420
804982
807926
811707
814070
829551
856740
901553
978357
1094823
1257375
1464324
1702391
1961824
2221315
2463881
2674046
2826362
2915885
2936324
2904735
2823331
2696968
2534701
2348325
2148230
1957678
1782521
1625930
1489904
1378418
1280453
1203670
1143409
1092733
1052565
1022319
993367
976756
966193
956667
954096
956187
960300
973440
993541
1014633
1041554
1080158
1125470
1185433
1269319
1385817
1546569
1774795
2078975
2477506
2968040
3554849
4230322
4969323
5744011
6507458
7230798
7848383
8337374
8634978
8743174
8637713
8365377
7951598
7433248
6862472
6272454
5698938
5142270
4627390
4157622
3731962
3347672
3004074
2702985
2436069
2199470
1990326
1810997
1647982
1504526
1381131
1270441
1172741
1082332
1002061
930750
868362
813190
765997
723856
685988
653108
626770
604342
585262
566066
549189
536630
524700
510442
500024
487473
479555
473778
470312
463529
455879
448069
443468
439353
434257
429414
426643
421847
417447
415036
412603
408634
406189
403807
400894
399619
401962
405219
406025
406669
407882
411249
415997
421258
426209
431128
434125
434897
439739
445533
447286
447083
446136
443247
440400
436891
431554
425777
419112
412234
407128
399853
394209
388078
382241
379009
374677
371555
369895
365198
363194
361640
360642
359983
357030
357160
355349
352920
349564
346537
342544
339271
333683
330384
324766
319931
319264
318121
315694
314309
312079
311703
311491
311683
315278
320399
325851
336778
349000
365224
382895
399957
417164
435857
454494
471802
484709
493544
500994
502550
499312
495975
486044
473990
460458
443358
429770
416556
400811
390439
378745
368077
362072
357909
353441
350365
347746
346075
347322
349083
351155
354808
356988
359272
361905
365676
368264
372634
376924
380231
386491
394952
402778
415436
434943
459520
488664
521909
557768
597995
638545
676226
710796
743602
771771
794122
810692
814688
811211
798089
775189
745321
711649
676853
640792
601834
565056
530551
496549
465365
435137
408494
386558
366269
350353
333262
318749
307014
293374
284351
276429
270465
265527
262625
259810
254765
251082
248591
245096
243082
241318
240147
236924
235635
235636
236165
236925
236639
234902
234204
232809
232929
231567
232158
231610
231288
234095
237162
237291
237289
236695
236941
237533
238682
239139
239759
239798
239869
238637
239325
240656
239843
238885
240509
243431
246009
246073
246560
249290
252176
253267
254720
257992
260386
262593
266582
269437
271014
273599
278562
282668
287004
291113
296224
299628
306291
313442
319095
328455
337419
346606
353473
362757
372895
384943
394518
406924
419862
430571
440924
452702
465755
481056
497531
517257
536903
560860
595181
638775
687614
744172
809805
889982
975938
1067794
1162933
1263044
1363768
1462360
1552706
1626851
1684034
1726759
1753340
1760052
1742309
1705488
1655312
1594115
1516346
1438811
1355925
1270273
1187947
1106103
1029101
955713
890497
829405
774703
724046
676051
636602
599610
567572
534702
507911
481340
457470
437196
418744
401750
385486
370089
356486
345839
337960
327368
320618
312871
305365
300629
296662
294185
290990
290194
288026
290300
291541
292233
293344
296370
298240
299251
301069
303819
303872
302498
300122
300090
298828
295441
292299
287947
283368
282281
279328
274308
270709
268272
265128
260946
259114
254769
248954
246982
245121
243577
240289
239270
238235
235770
235735
233399
230474
229586
230343
229100
227235
223745
222225
222851
222685
224214
222082
221994
220450
220130
220935
220923
219504
219176
217016
217096
218915
218529
217555
217292
216199
214958
215064
213210
210009
209756
211399
211245
210257
208698
207614
206369
206518
206636
206660
208335
206293
205298
206191
206163
205861
205735
205045
205419
206735
209460
209597
207352
205643
207672
208023
207813
207453
208780
206675
206819
209853
212294
213052
214396
213154
212381
214325
215805
214395
216358
216582
219172
220641
220480
221756
223336
225164
225262
225825
227040
226158
226980
228347
230643
232003
234753
237021
238521
241418
245649
248527
248539
251331
255192
257690
261321
264356
265650
266842
268770
271042
272745
274666
277773
280379
282592
286408
288972
293416
296030
297638
301060
308575
311536
314953
320187
327837
337680
349596
362934
375644
394836
418360
445290
476100
508904
539320
577463
620967
665332
711492
752004
790072
830746
870328
902919
929951
954761
978244
996163
1007167
1010630
1012123
1009131
1000661
984875
970256
953907
935746
916616
900673
882941
865129
853179
842270
832436
823610
816773
812907
808585
802877
796492
792045
787016
776735
763422
748822
732329
710580
688899
663534
642784
616480
588923
563303
536610
514663
492735
469586
448577
429664
414765
400728
386275
371860
358340
346365
335405
324579
315024
306623
296680
287933
283027
277954
273943
267408
261092
255763
252531
246745
244025
242643
237562
232100
227827
227464
226288
224091
223506
221940
222232
222836
221133
219990
219220
217291
216176
218501
218936
218641
216424
214724
214498
214271
213332
213127
215129
215655
217887
218195
217241
216500
216536
216879
216600
216797
215329
214588
215205
216921
215606
214325
215636
213906
213479
213852
214812
214273
216054
215241
216528
216296
214893
215359
216935
216189
217257
218856
219978
221840
220247
220403
219728
222042
222794
220734
221051
221758
222978
225227
226918
227605
229979
229733
227864
228000
228715
229468
231463
231893
232518
233129
234943
236263
236239
237463
239752
242198
243906
244808
249713
253079
258000
264659
271584
277852
287981
297665
310535
325305
339405
353329
371706
390341
409845
429637
448987
470172
489407
511435
526900
540985
555035
564124
573576
576337
575963
572191
564185
555404
546002
532464
518716
503602
487039
470681
451022
435103
420457
403171
386537
369107
353358
341182
329792
319065
308124
299998
292072
287354
281749
277260
271394
266835
261532
258415
257410
255459
252719
251421
248222
246480
246809
247615
247618
245896
248022
247672
247237
246898
248750
250469
251313
251951
255535
256141
258103
260926
262956
266295
266454
268466
272575
278784
283464
289914
293714
298912
305945
312407
319063
325153
331032
338097
343975
349859
351957
356911
363297
366999
367061
370504
374507
378512
380620
380119
380893
381710
382789
385263
386925
387908
391298
391659
395042
399480
400612
405216
411267
415715
420208
425290
429519
438418
443536
450775
457791
466961
475920
483617
493026
501287
511158
521473
532207
539763
549392
560944
570874
580534
591706
603188
615408
627981
639936
657565
672707
690379
709140
733283
762498
793308
828553
870288
923802
985504
1060884
1147598
1252414
1371004
1507222
1657472
1827752
2021336
2226368
2460420
2712154
2974542
3242933
3531842
3825430
4114147
4401980
4685907
4951958
5192032
5413222
5598967
5752216
5870115
5947830
5980273
5969228
5915341
5822134
5678776
5499604
5289872
5056123
4795794
4524199
4239837
3947330
3663149
3377737
3101897
2835912
2583861
2346397
2127309
1929078
1748335
1585462
1436716
1303928
1190655
1088784
997331
916834
845077
785636
733240
687741
644027
607224
577397
549344
522716
503917
485536
470154
457016
444874
432424
422453
413257
405000
396727
390584
381657
375054
370481
367929
365235
363938
360073
354780
353902
353001
350935
351104
351341
351918
351847
350435
352408
352938
354889
356257
360509
365065
365742
368076
371451
375505
379135
380752
381767
386296
389805
395018
399021
402354
404985
411048
414321
422850
428864
433413
436086
445066
452182
457884
462051
469800
472866
481575
488189
496430
505380
511720
518531
527664
536006
547755
557518
566311
574705
586400
596282
603058
613848
623798
634767
643762
654831
670163
682768
695255
709466
725226
741740
758495
776913
800486
823493
848450
879803
912784
953649
1005288
1062972
1132408
1213691
1309871
1424369
1551530
1697942
1868175
2058480
2270269
2501075
2760497
3043577
3348686
3660698
3991416
4332398
4683187
5036682
5387790
5726811
6065566
6374758
6663004
6915044
7134696
7311408
7450667
7546739
7591371
7584265
7534807
7435309
7284369
7100316
6876005
6625108
6354040
6050275
5729854
5402615
5065911
4738060
4408781
4091844
3781954
3480654
3202659
2935428
2685196
2451732
2236108
2042002
1861257
1693241
1540756
1404033
1280538
1170575
1070374
982929
903098
832570
768899
714088
666054
621534
583547
550461
519901
494693
467992
445134
428700
411775
396579
383360
373396
362643
349719
344658
336776
330068
323560
318258
314425
309207
304300
300962
297183
292010
288980
285385
285400
283893
283316
282527
280568
277437
275793
275975
276609
275795
276721
276204
275979
273649
271922
272840
272982
272451
272700
275134
278493
280892
283088
287021
288675
292282
295827
302002
307588
315156
324127
333443
342638
355183
368095
383195
399417
413781
431898
451418
472618
491497
512760
533578
554448
575536
594927
610258
624675
638189
650874
663689
670362
675614
678995
674200
671929
667609
661207
651457
637962
627619
613399
599432
581359
562089
546830
529379
511431
494035
475945
460213
445464
431508
418016
404935
391608
380424
367596
358327
349964
341253
332222
321674
313316
310822
307282
302092
296376
293562
289926
286082
283762
282129
280295
279581
278864
276648
276303
275175
274428
274950
274253
272133
270715
270124
269694
271111
268178
266506
265082
262787
261086
261765
259904
258641
256507
255343
251682
251042
251672
252502
252008
249581
247320
246131
246158
246736
247315
248783
247744
246861
246886
246391
248717
250126
251113
253239
251109
249952
249651
250601
251723
253414
255539
257876
258112
259383
258871
260103
258860
259150
258640
259707
261786
264138
267431
271971
275395
279162
282254
283845
289309
292991
298223
301079
304883
310659
316994
323729
330117
336977
343884
349592
356566
364674
373383
380183
387149
393502
398166
404644
410775
417534
426274
433570
439867
443759
450380
456857
463425
471890
479348
486523
495642
505636
514237
520559
532087
541427
550404
557265
565143
571161
581432
589730
594250
599930
604139
608803
614081
618308
622693
624773
623730
627636
630753
629198
626652
629073
625243
623294
622074
620456
620340
619622
621022
618329
615624
610776
607251
605166
600561
597932
593723
588148
583282
577430
570018
562663
556176
547032
536693
527040
517541
506288
495148
482120
475052
466274
458049
448504
441191
433282
425834
416289
408936
403221
395009
389387
381879
379555
373691
367224
361682
357726
354871
349357
343655
339341
335207
332665
331016
327423
323216
319910
317076
314501
312936
310505
307471
307181
305630
303791
304173
303290
298559
298524
301744
301835
301301
300245
299958
301203
300612
301995
306138
307849
308515
310714
312373
314430
317580
321372
326370
330726
333928
336268
339355
343632
348124
351101
354780
360803
366150
369076
373489
380085
385826
393139
398438
403310
408916
415944
424151
430431
433862
441211
445286
452408
458615
468261
472644
475189
475571
479665
482027
483995
484357
488039
486923
486211
485530
484726
486354
481451
475545
471453
471761
476097
478252
482302
488256
492823
498064
505246
518128
533225
549604
570170
595501
620439
651034
686099
721614
761772
806656
851544
899933
947593
998539
1053152
1102520
1145495
1190316
1240280
1286511
1322759
1355563
1386730
1409694
1427617
1439833
1446110
1445506
1440264
1425103
1400785
1379437
1352263
1319014
1279838
1238922
1190516
1141299
1093337
1044706
994251
944240
893587
845890
798305
752987
712385
675923
639089
604204
573165
545298
517667
494423
474124
453832
437448
420862
405828
391013
378933
371489
361829
352144
343896
338503
333946
329761
327399
324062
319880
316428
314882
311813
308274
308460
307622
305118
303692
301698
298612
296980
299027
297799
298619
299761
297762
297242
296607
296671
296805
297486
298711
296318
295052
293892
292987
292898
292311
291458
291675
291488
290584
288493
287093
285594
284430
284013
282675
281471
280484
278853
275793
276130
274736
270993
268354
265939
261512
262223
258954
256829
257820
255138
254847
254418
252755
253896
254500
253058
252305
249720
248770
249363
250021
250794
249173
251129
253194
252626
252951
255372
257647
260887
263454
269314
271479
274178
279702
284389
288172
293508
300032
306726
314137
320531
327240
337403
345112
350716
357867
365062
374010
381946
388928
397811
405648
413870
419587
422484
427357
428483
428390
429848
429160
426225
425715
423483
420545
418459
413811
406962
401180
397179
391528
385281
377454
372626
367377
362608
355998
348259
342092
337333
331006
327949
325884
319831
314833
310151
304305
300817
297863
295605
293797
291563
289887
287657
285909
284873
284231
284815
284150
281252
280322
280804
281009
281295
282884
284538
285315
286607
289229
288967
290450
293510
294408
297448
302787
307264
310277
312721
317730
321107
325804
329977
333602
338031
342844
348491
355453
360592
367886
374623
377434
382034
388260
392954
396732
400177
406289
411925
414912
417293
417036
420724
422883
420583
420544
421815
420692
420726
420203
418340
416597
417445
418950
417114
417613
417554
418047
417941
417476
413966
414424
413233
415403
417602
418248
421790
425846
430602
435507
443650
450711
461168
474431
487916
505608
524869
545708
572298
600993
628592
662259
699537
741947
786037
832831
884237
938192
994734
1057478
1121454
1185934
1246191
1308305
1373139
1438800
1498647
1553963
1601064
1644480
1687593
1728276
1761777
1790133
1810926
1819754
1821834
1816956
1802665
1781359
1759295
1729263
1692710
1647338
1597288
1548610
1493346
1437219
1378233
1319468
1263183
1207257
1145833
1086094
1031565
976698
922496
871258
825254
781433
737852
698888
660595
628515
597876
567922
540291
513437
488500
466357
447333
429259
414294
400351
386911
377546
365510
354068
345349
337396
330993
324729
316790
310929
305560
302190
296498
293857
289211
287288
284852
280209
278117
274645
272000
270627
268260
265147
262605
261833
261098
258529
255940
253358
251920
251120
249343
246246
244337
242110
242307
243036
242319
241134
242620
241812
239568
239988
239276
239071
237042
237276
237402
239792
238968
239389
238961
240205
239289
239524
240406
239732
242032
243333
243762
245023
245845
247161
248625
248015
250536
250591
253572
256290
259592
261624
263897
264740
266218
265666
266241
269745
273268
272524
273972
275558
277868
278939
279058
281838
283804
284488
283375
282080
283842
284993
282607
283066
280964
280476
280888
279987
277384
275652
274807
274332
275072
274092
272320
270312
265727
265222
264217
264559
264436
263355
263190
265181
264333
260436
261258
263034
263094
264500
267162
267987
265522
264269
266746
268957
270923
270135
271351
271763
272603
275273
276463
279232
281695
283864
283820
283491
283239
282723
285103
287273
286912
286671
288843
290659
290840
288559
287572
288362
291478
290302
288357
288296
288440
289039
291278
294122
294516
292519
292284
290718
291857
292824
293286
294327
296212
297424
300011
300384
302224
303045
304205
306085
306760
309321
311545
315186
319881
321471
321867
323285
324588
328191
331137
330031
332479
335358
337361
339420
340808
344363
348243
352358
357494
363996
369472
374679
382905
392419
401924
411715
423162
433168
446302
462631
477996
491350
508991
524538
547095
567583
587638
605793
627714
652162
676107
699292
721226
743015
766003
788063
809616
827264
843292
861028
873390
885241
895123
901646
910362
911609
917191
917226
915642
908971
899295
889471
875638
859434
844380
830102
812487
794707
774339
753235
730110
707334
687537
666587
643587
621313
600774
580400
560552
543485
525984
510224
494268
479395
467373
455970
445770
436465
425733
417655
411212
401478
394941
388187
382630
379214
376243
370963
366738
362543
358979
353928
352178
346702
341876
337327
335154
330234
325533
319045
315048
309042
306953
304422
299782
296454
293847
292559
290404
287038
283095
280840
278495
276903
275817
274726
271566
267535
265455
263195
262194
264273
267323
265874
263560
262509
264235
263571
263862
263689
264194
264698
263915
261065
261058
260108
260656
260879
261874
260208
260645
261033
259693
262268
264565
264612
264471
262807
265101
267157
269037
268422
267791
270587
270991
271275
272494
275319
278070
278089
279152
280804
281779
281029
280079
281239
285048
287241
285715
284871
286114
284443
285881
287050
286073
284083
286041
288591
290266
290901
290217
292612
294830
297860
299751
300834
300573
300357
299821
300803
302032
305372
306611
309375
312835
316107
317903
318859
320889
319981
319927
321598
322535
328855
331021
334815
337771
340805
344273
348474
350033
353377
356206
360936
367069
372888
378449
382340
385472
391634
397144
398670
401788
407468
416173
422401
427806
433703
438192
443958
450462
456653
460319
464604
472405
481195
488193
494728
500587
507190
516414
522759
529601
535034
542271
549929
557221
563616
569610
577011
584650
591256
597114
604042
611538
617838
627463
636246
646746
655667
669070
683256
698520
714812
732599
755409
782995
812998
840845
871123
909312
952682
1001136
1051008
1103400
1159384
1217674
1280254
1344834
1409045
1474642
1542030
1605872
1671238
1730850
1791608
1841395
1886500
1925091
1965607
1992933
2014131
2031163
2037962
2034991
2024640
2007269
1986138
1955702
1922579
1882275
1832753
1783492
1728957
1666833
1597628
1532358
1466417
1402567
1336134
1272152
1211144
1152039
1093083
1037197
985969
933007
883743
837664
795478
757352
723748
691495
660552
633068
607951
584482
564350
544101
527506
509641
493425
478545
467747
458439
448425
438867
429659
423152
419943
415295
409176
403324
400116
397753
392272
389696
385985
383340
381653
379327
374732
371608
372301
369719
363510
362202
359938
358898
357225
355418
352562
351678
350584
350937
348495
349523
350063
349212
349833
349232
347943
348398
348882
349106
350916
353088
352902
352544
354691
358703
359648
362207
363829
364801
364977
367578
368672
371723
373483
376724
380590
382617
384080
387766
390457
391526
393160
395706
396670
397910
403029
403542
406465
407902
412748
417137
421856
425375
428055
434292
439139
439441
444041
446268
450042
456175
463412
470085
475305
480656
487571
492549
497363
506071
512020
518903
528772
538806
546428
556316
565994
577739
591031
606061
623651
642221
664368
685505
715448
746253
783459
829706
874189
925865
985334
1049983
1120878
1197968
1285412
1378023
1476891
1581396
1685988
1795065
1912337
2029310
2146522
2265717
2384927
2497969
2600437
2694248
2784712
2871289
2942034
2993818
3037786
3081194
3102457
3106045
3101142
3088927
3061748
3019384
2973384
2918476
2850443
2774468
2693718
2604103
2515168
2416387
2321072
2220183
2117955
2014632
1910548
1811650
1709484
1610410
1519700
1433453
1346889
1266632
1187595
1113535
1044933
980132
920001
862453
807632
758082
714532
676653
638478
603111
574650
543546
517287
493544
471444
450398
435421
422749
408539
396018
385824
373412
364680
356688
347703
343420
339301
333208
328904
323745
320630
320022
316279
311588
310133
309186
309915
309602
308016
307518
306477
307721
307840
310348
311868
311270
315012
314709
316497
315677
315581
315565
316774
315996
315402
316922
320376
322206
320409
321201
321598
320065
319190
318251
317973
317751
318917
318626
319932
318432
318426
318142
317585
317274
318546
318289
318807
316838
316322
314554
312024
311720
313662
315126
312871
313231
314655
314414
312430
314070
311149
313032
316102
315297
314007
313335
312658
313071
313989
313938
312178
311666
310955
310136
309758
311589
312618
313384
314028
315943
316618
318461
319359
320612
322303
326838
331598
338581
343941
349403
356237
363181
372212
382875
391039
400121
411684
423946
433716
446012
456561
467930
480580
494394
507261
518634
528727
539949
549145
554504
561975
567192
572721
576599
580456
581103
581326
576171
569989
565528
559487
552274
544551
535414
526523
516434
505768
491878
481189
472618
460067
447529
437235
425239
415715
404994
393347
382534
372234
362761
354095
346048
338109
330239
321572
314683
309482
302605
295035
291181
288035
285444
281769
276511
271077
267361
264938
262920
259698
258710
258683
256682
255421
253991
252214
250384
250557
248859
249064
247342
246093
246176
245283
243922
244749
244409
245339
244672
246756
248515
250708
248392
247631
246523
248010
250845
249384
249449
251258
252412
254465
256054
255038
254174
255668
257420
257485
256615
257049
257307
256775
257213
257067
257449
256464
253597
251233
251081
251191
249483
249423
249088
246800
244325
241340
238637
235474
234874
235927
236750
235987
234769
233701
235037
233835
232177
232352
231018
231198
230260
231897
230471
229620
227477
227682
230611
229030
227385
226144
225642
225277
225093
226134
226116
226559
225439
226241
227939
228932
231537
232235
232279
229252
228341
229916
231424
232125
231657
231688
232540
231115
230166
229300
230781
230099
230524
228835
227399
226182
226732
227537
227182
226021
225595
224779
225182
223362
222114
222810
221937
221916
221256
221392
220911
219976
221386
220587
218663
218128
216432
216728
217360
216973
217040
217963
219198
217407
214843
216129
216231
217371
219944
219053
217127
216853
215988
215261
217726
218349
217290
216889
218848
218906
218234
218094
218863
218813
216008
214752
215937
217780
216911
217682
215894
216427
217353
215803
218591
217638
219131
215666
214483
214540
215447
215547
214381
215249
216748
217132
215935
216733
216262
217440
219718
220385
220286
218951
217995
217362
217379
217964
217746
217319
215909
216381
215897
216870
216739
217587
217983
217401
216805
215569
216692
215747
215843
215056
215976
215988
215714
215776
215058
214579
214968
214067
210686
210175
210576
208956
211404
214476
214982
214800
214116
214051
215184
214602
214091
213984
215112
216023
214325
214259
214033
212586
213378
214558
213921
214059
214120
214730
213407
211748
212680
213888
212168
212518
212932
213655
211890
212653
211586
211234
212956
214039
211726
211704
212918
212495
211178
210813
211721
210674
210513
210641
211054
212105
213372
211763
211235
211919
212681
210893
210749
210882
211415
211542
211257
211806
212115
213597
214418
214246
214506
213104
211481
213731
212898
213251
214696
214414
213811
212861
213972
214258
213648
212320
211098
212986
213646
214220
213487
213857
214053
213348
214649
213913
213727
213269
214423
217190
215979
215370
213665
212132
210957
210726
211048
210517
210771
212525
212466
211520
209337
209665
210860
210722
211490
210641
212167
210873
209513
209097
209218
210695
210079
207424
207942
210092
208082
208286
209136
208540
206814
205267
205219
206459
208598
209831
210359
209240
209735
210104
209060
208479
205422
204841
205150
205792
205338
208678
209607
209091
208566
206973
207760
208737
208178
208479
207783
206121
205027
206297
206848
206349
208269
206830
207061
206883
207178
207541
209033
209263
207430
207612
207822
208196
208601
208304
209474
209602
209060
209107
208678
207161
207381
207432
206515
205817
206945
208004
209019
208183
207908
206728
205656
206003
207010
208179
208203
207365
207364
207025
207581
207893
208177
208664
208175
209144
208588
209137
209109
208720
209103
208686
208335
208603
207337
205641
206245
207115
206898
206303
206451
205971
205823
207432
207381
207895
207532
207021
205098
205534
206040
204829
204289
203765
205282
206806
208584
210076
209325
208446
208569
208383
208174
208460
207200
204375
203794
203633
204279
205540
204655
204453
204965
205809
206084
206849
207857
207631
206012
206692
204914
204436
205440
205884
207558
206935
206675
205797
204433
205837
206187
206073
206412
206955
205833
206080
204488
203748
204053
205062
205116
206370
208714
208220
209069
208434
207861
206245
206048
206358
207551
206778
208254
207474
207444
206957
206245
206880
207021
207514
205051
207241
206816
205978
204099
203284
202313
203839
203146
205114
204028
205657
205393
206001
205056
203602
204624
204882
206495
205627
207163
207864
207743
207073
207997
206225
203361
203959
205228
205416
204808
205151
204122
202654
202380
204541
205138
205701
204245
204979
203947
206467
207973
207923
206614
205950
207114
206444
206485
207472
205982
205621
205515
205386
205125
206852
208472
209192
207976
205922
204726
205491
207477
207156
206773
204842
204877
204830
205158
205168
206977
206353
205470
204458
205606
205939
204842
206175
207495
207097
206464
206268
205324
205798
204846
206147
207003
204738
202210
203862
204362
203563
205346
204608
204304
204989
204593
204873
205042
204472
204622
205020
207733
207428
205741
206289
207023
209111
207837
207259
205695
204150
203837
204604
208347
208357
208436
208406
208305
208845
208645
207477
205945
206117
205369
206225
206250
204666
205145
205076
203722
203092
202951
203644
203208
204094
205798
205450
206876
207318
206073
205546
204373
205523
206532
204130
203568
204550
204348
202353
199850
202039
204487
203602
203235
203034
203550
204180
204967
203992
204922
203740
204735
204507
203759
204041
204545
204861
204246
204643
204828
204552
203873
203358
202863
203683
202166
200734
201560
203718
203224
203150
202541
201988
202667
201548
203167
204727
206263
206894
206743
205470
205120
204361
204079
204798
205426
206088
206756
205925
206936
207205
205277
205916
205224
203803
203122
204109
203594
204301
202604
203283
202493
202500
203111
201808
202499
203408
204563
205174
205921
204916
206302
204336
204569
204988
205847
206534
205187
204383
204423
204728
205340
204713
206836
206590
206860
205013
204046
205635
206569
204242
204384
204070
205323
205422
205717
207117
207894
206706
206642
205800
204490
204602
204656
205300
205722
205403
207627
207209
205817
205992
205885
204539
203503
204209
204234
204045
203950
205464
207842
209201
209374
208521
207168
206285
206235
205786
205376
205014
204213
205049
204275
203634
204285
205849
206248
205659
206522
207644
206281
207133
207046
205217
203133
205242
206232
205276
205901
206757
205006
201895
203009
207373
205861
203092
203285
206236
206703
207498
208138
205905
203530
202985
203230
205024
205688
204162
204979
206764
206273
205583
203598
203786
204867
203711
203460
203132
204456
205402
206261
205250
206222
206901
205942
205127
207508
208572
206972
206740
206304
208155
205927
206756
206524
206861
207716
208673
208063
210068
207532
207284
206991
205550
206674
205782
206969
208346
208153
209478
207967
208583
208197
207893
208231
206688
205425
204534
205851
205729
206887
207583
206578
206231
205856
206286
204872
203837
205478
205048
205409
206052
207363
207143
207000
205400
204817
205330
206109
206537
206289
206967
207631
207200
205376
205232
205291
205908
205674
206511
205295
204158
204547
205485
206413
208762
206893
206429
207656
206866
205998
205527
205706
206293
206136
207609
207716
205557
204074
202466
202174
200929
201020
204069
206819
205716
204805
204060
205096
203832
203150
205241
206853
207710
207295
206908
206845
206383
205333
206409
208400
207520
206983
205426
205294
204036
205073
205531
205527
206774
209010
208840
209341
209830
207272
206427
207314
207814
206321
206180
208286
206713
208145
208562
209846
210915
210723
209993
212267
211757
209942
210536
211626
211534
209016
209922
210773
209930
210338
210224
209890
208800
209478
209262
209108
210874
211073
209664
209357
209183
209354
208980
208395
209140
208040
205135
205675
206235
208728
207462
205086
205345
206321
206560
209027
210229
210215
208587
206069
205778
206878
208238
208406
207606
206878
207752
209082
207667
206735
205664
206556
206381
206917
206347
207650
207907
208967
207683
207462
208567
208154
207435
206649
207948
207898
206297
206409
206139
207556
205633
207090
207556
205894
205039
206593
207152
207440
206065
206153
206445
208740
208297
208546
209903
209314
208342
207859
206047
205151
205809
207212
207614
209043
208923
207761
206246
208228
206362
206596
207450
208511
209139
209037
208256
207161
207908
207464
207736
209169
208983
208221
209352
211042
209039
207055
207596
205641
207042
209371
208969
207979
208320
206628
205373
206796
207337
207520
207900
208815
207280
205740
206803
207215
206812
207302
207283
206397
207025
205699
207224
208493
207286
208289
210226
209398
207464
207328
205976
206736
206116
205399
206415
205548
204678
206635
206958
206636
207419
208348
210408
209784
209484
207239
207454
209514
209680
210764
211047
211075
211014
209216
208641
206071
206306
204218
205191
206925
209289
212032
209816
208912
209235
211075
210236
208622
209982
210080
209429
208601
208819
209953
208689
208883
205979
205945
205726
206398
208821
210922
210642
209095
206949
207852
208996
208811
210764
209728
208454
207668
206806
206011
204555
205124
205417
204834
206100
207202
206940
206517
207942
209624
210327
209076
209697
208663
208221
208771
209163
209866
209129
206427
207292
207481
207863
209346
209063
208148
208600
208752
208209
207622
206766
206535
207943
209546
209137
208635
208378
206636
206294
205958
207622
209113
209031
208783
209197
209602
208596
209109
208091
207558
207414
206034
207270
206481
208054
208065
208019
207379
206951
208651
208261
208691
209770
209197
210956
210043
210402
211085
210738
211119
210086
211640
211127
210478
210786
210834
209108
209534
209903
211246
211004
212339
211565
210789
210570
209951
208836
207812
208220
208108
208452
208180
209785
210779
209855
209308
209002
209299
206467
206917
207856
208661
208152
208803
208662
208207
209429
207855
208248
208539
208270
209259
210971
208867
207868
208879
207005
205861
204729
206499
207657
206512
206322
206767
206218
205775
205580
205482
208561
209287
208659
207759
208292
210162
207747
209391
211096
211269
214026
212558
213128
215985
214805
213629
214213
214656
217216
219102
220295
221150
221842
223210
225538
226866
227665
229738
230733
233187
234868
236307
240542
244158
247184
251594
256459
260483
262972
268433
272384
274947
278743
280462
279188
277551
277741
277664
278331
276794
274823
272284
269244
268864
268795
267288
266717
265592
264357
263891
263257
261427
260087
260434
261990
262417
261817
263418
262424
260988
258634
259402
259697
260655
262381
263480
262712
261839
260286
259512
259475
256119
255009
254575
255190
254618
254074
251518
252444
251821
248633
245958
245485
242496
242534
241433
240586
238604
237215
234869
233183
232427
231692
229598
227202
225012
224032
221904
221076
219196
218368
217077
213630
212798
210881
209432
208003
208845
209140
208288
205673
205430
203613
202166
200713
200034
199524
197574
196460
196212
194919
191492
189804
190193
188714
185260
186239
185506
185501
185695
184767
184123
183073
181652
180453
178798
177720
175899
174731
176482
174571
171899
170505
169730
170651
168874
167054
164607
162614
162035
162185
161187
159995
159628
159487
158739
157789
156354
155118
155262
153551
150703
149586
149872
150637
150875
149653
147408
147245
145900
146120
146653
145839
144200
141297
140636
140905
140234
138960
138584
137148
135941
133994
132246
133341
133905
132116
131086
130509
129752
129913
129384
126953
126003
124575
122292
121278
121141
120874
120103
117804
117274
116304
116045
115989
114932
115504
115735
114710
113622
114582
115514
115960
114583
112782
110167
109691
109100
107990
107014
106814
107889
107907
108102
105411
105203
106082
104585
103654
104253
102418
102164
101058
 99320
 98691
 99062
 98249
 99463
 99797
 98939
 98070
 98412
 96068
 96905
 98460
 97181
 97146
 95893
 95117
 94463
 93994
 92624
 92970
 92603
 91383
 92444
 92464
 91792
 91079
 90424
 89986
 90734
 90733
 91605
 90638
 89075
 88649
 90247
 90785
 88950
 88905
 90091
 89042
 88631
 86710
 88024
 87863
 86553
 86403
 86870
 86273
 85524
 86276
 86277
 86264
 86678
 86107
 86743
 87673
 85211
 84515
 84005
 83718
 85407
 86899
 87382
 84749
 84167
 84695
 84332
 85117
 86390
 85856
 86553
 86118
 85683
 84107
 82974
 82355
 81437
 79905
 81285
 81500
 83104
 83981
 82352
 82235
 81896
 81456
 82398
 81623
 81212
 83734
 84072
 83399
 84059
 84313
 84872
 82351
 81448
 79253
 79628
 79005
 79395
 80026
 80878
 82304
 81928
 82092
 82654
 84964
 83809
 82034
 81984
 83885
 83135
 83715
 83965
 84537
 84498
 85428
 86467
 87021
 86406
 87183
 86090
 85564
 83169
 82114
 83482
 83572
 83097
 83236
 82881
 82910
 84308
 85277
 85729
 86920
 84670
 83384
 83511
 82060
 81319
 83766
 84264
 85577
 86429
 86866
 85951
 85605
 86242
 86130
 84206
 86146
 87551
 87547
 86365
 86310
 84776
 84900
 84263
 85198
 84428
 85267
 85266
 86722
 89331
 88981
 89685
 89119
 89092
 89644
 88537
 87403
 88555
 86961
 87600
 87615
 88440
 88206
 88162
 84992
 85233
 85949
 87184
 86770
 86512
 87082
 86710
 88250
 87453
 88435
 86879
 88150
 89337
 89804
 89004
 88295
 89004
 88710
 87496
 87852
 90001
 89030
 89300
 90178
 90067
 89946
 91766
101239
123318
159674
202295
251096
305130
367730
453970
557262
661328
765609
870452
984069
1093176
1191010
1266912
1313859
1332194
1331413
1317950
1295490
1275037
1255697
1246214
1236687
1229278
1221540
1209404
1193938
1173539
1153165
1133067
1114166
1095438
1075033
1051431
1027140
1004985
977876
949382
922292
895676
872505
847381
820648
791898
766628
746295
729203
712176
695629
680430
665876
655369
646763
636917
626958
620331
612199
603766
598527
592773
585069
579629
573026
567520
561549
557789
551307
546033
540862
536286
531020
523151
517650
514287
510680
504511
501419
495734
492455
489009
484737
479371
477150
474434
470893
466959
465018
461571
458400
454609
449929
446488
442467
437794
431164
427966
426591
424413
423364
419296
415114
411045
408313
403540
401282
397582
395108
390539
385765
382336
379754
377423
372926
371334
367830
363044
361665
361279
359883
355735
351345
349567
348144
342664
339975
337590
334153
331118
328959
325551
321696
318970
318421
316684
313314
310895
308725
305830
304036
302920
301817
300984
298516
296515
294201
294237
294366
291995
288483
284536
280637
279332
275902
274067
273519
271922
269932
268086
266834
266628
263983
261698
259057
257672
256214
253678
253522
252779
250468
249601
249176
246225
244278
245864
245506
243433
242815
240505
239817
241416
238306
237442
237418
237006
233914
233125
234444
233450
232186
233592
236050
239344
242775
244245
241661
234026
228049
221007
214776
211581
206282
202907
197676
192851
189928
190148
187633
186203
185749
185767
183140
180243
179677
179530
181389
181356
180495
178546
178459
178354
178853
178983
178930
178676
179523
179390
177996
175143
175156
175833
175459
176106
175941
174358
174915
174544
173714
171706
172506
172084
173616
171086
170085
169756
169838
170290
170634
170555
172939
172032
171166
171253
170945
168718
168653
171186
170534
169216
168648
167822
168007
168000
168281
166337
167433
167770
166596
166617
166596
165917
165984
165672
165806
165513
165792
165291
166884
167377
165900
166573
166090
165402
166268
164146
164029
166642
165908
164340
164210
163929
163676
162760
162254
163707
165237
164678
162646
161103
162181
164688
164432
164067
161545
161819
161242
159708
161104
161540
159969
159297
159962
159825
158298
158104
158438
158454
159426
158858
157399
158743
159198
159515
159218
159483
159342
157870
157418
158367
158152
158377
156741
156822
157869
158261
156134
156616
156172
156808
157136
156205
156760
155739
155857
155798
156341
156262
155129
155449
155770
154955
156638
155839
154613
154803
156557
158703
158881
155281
154821
154091
154658
155176
154524
153680
153143
151495
153097
155537
156343
155167
153753
154338
154344
153952
154109
153378
154524
155563
154929
154660
154185
153601
152419
152608
154427
156987
156315
154938
153061
153210
153411
153603
151571
152188
151687
151790
152651
154854
153602
151585
153515
152718
152987
153465
152777
153072
153043
151354
150352
151958
151264
150257
150842
151093
150956
151543
151834
152462
153521
151426
150939
150181
150306
151800
151740
151340
151300
151090
151903
151874
152051
152758
153796
153456
153493
152837
152858
152224
150477
150236
151358
152223
153379
153431
149984
148989
149179
151539
149880
149236
151387
151467
151390
149375
150527
151544
152682
152571
151424
153146
152334
152382
153343
154018
151862
151201
151009
152445
154493
154277
154171
152027
151312
150858
151467
151834
152972
152058
150673
151531
150432
150852
150314
150496
153059
152916
152422
151464
151823
149849
151260
150014
148588
147726
149069
150061
149961
150976
150093
150499
150979
150965
149406
150313
150375
150059
151788
153907
153404
153315
151905
152115
152352
151640
150560
151370
152913
153135
152597
150177
149703
150562
151412
150210
151123
151441
148882
149117
148787
148621
149963
151482
153052
152424
153506
153098
152818
153451
152126
150726
150935
152037
151070
151718
151456
151338
151073
150340
150402
150053
150847
151328
151559
151111
151669
152942
153291
153017
152312
151205
151282
149591
148789
149796
150746
152933
153818
151791
151315
151268
152768
153213
151853
151110
151595
152344
153489
154273
151564
151287
152633
153829
153416
151009
150711
150857
149579
149582
149614
150005
148748
147908
147120
148127
148900
150867
150203
150752
152001
151031
150111
150593
149305
148895
149572
151517
151321
151460
150492
149510
149583
149586
148249
148808
148594
149917
150040
150858
150234
149302
150353
151362
152301
151153
149380
149407
150240
150430
150709
150747
151110
152828
153017
151438
150318
150386
149975

[Instrument Method Data Header]

"hplc", "", "2021-04-16-13:54:48", "hplc", "", "2021-04-16-13:54:48", "", 0, 0, "GlycoSePN_40 min (Plus_HR1)"
"Separation of glycans at 50 C"
16844544, 1


[NAI Box Information]

0, 40, 40
2.272, 44, 1000
41, 0, 100, 0


[Instrument Configuration Information]

"FL", "PEN90x", ""
0, 0, 0
0, 0, 0, 0
16.777215, 1
16.777215, 0
"", "", "", ""
"", "", ""
"", "", ""
"", "", ""
"B", "C", "D", ""


[Real Time Plot Information]

[0]
0, 1, "", "Y", 1000


[Link Parameters]

5


[Link Parameter Offsets]

29
28
10
11
12


[Link Parameter Info]


"RATE", 29, 5, 1, 1
1, 0, 3, 0.1, 100, 0
44.01408, "", 1

"RANGE", 28, 2, 1, 1
1, 0, 1, 0, 10, 0
1, "1.0", 1

"EVENT", 10, 3, 25, 1
1, 0, 0, 0, 100000, 0
0, "END", 0

"EVTME", 11, 2, 25, 1
1, 0, 2, 0, 100000, 0
0, "", 1

"EVVAL", 12, 2, 25, 1
1, 0, 0, 0, 100000, 0
0, "0", 1


[PEAK TABLE FILE]


[File Complete Flag]

3


[Number of Peaks]

0


[SPECTRAL DATA FILE]


[File Complete Flag]

3


[Count/AU Ratio]

0


[Count Offset]

0


[Number of Spectra]

0


[Spectral Data Sets]


[Audit Log Information for C:\PenExe\TcWS\Ver6.3.1\Examples\Probka 44 , 2nd + enzymy.raw]

Number of Audit Logs : [0]
