# Supplementary material for: Interplay between de novo and salvage pathways of GDP-fucose synthesis
Source: PLoS One. 2024 Oct 24;19(10):e0309450. doi: 10.1371/journal.pone.0309450 (PMC11501016; doi:10.1371/journal.pone.0309450)
Supplement: S1 File — (ZIP) [file pone.0309450.s004.zip › Chromatograms/Fucosylation/GMDSKO_3_1_0,1FUC.RAX]

Checksum Passed

Filename : <C:\PenExe\TcWS\Ver6.3.1\Examples\Probka 45, 2nd + enzymy.raw>

[Modified Rawfile File Header]

0, 1, 48, 10019, 
0, 0, 0, 386514952, 12043208

[Modified Rawfile Data Header]

"hplc", "", "2022-11-15-10:24:25", "tcprocess", "", "2022-11-15-11:04:24", "", 0, 0, ""


[File Complete Flag]

3


[Run Log Information]


[Raw File A/D Header]

0, "20221115102416-0800", 0, "hplc"
"C:\PenExe\TcWS\Ver6.3.1\Examples\Probka 45, 2nd + enzymy.seq", 0
"NONE", 0, 0
40.0088, 10790609, 50186, "7339280009"
1, 0, 5454


[Sequence Cycle Information]

"A", 0, 0, 0, "", "", ""
"C:\PenExe\TcWS\Ver6.3.1\Examples\Probka 45, 2nd + enzymy.raw", "C:\PenExe\TcWS\Ver6.3.1\Examples\Probka 45, 2nd + enzymy", "Probka 45, 2nd + enzymy", "", "C:\PenExe\TcWS\Ver6.3.1\Examples\GlycoSeP N Plus (FL_40 min)", "C:\PenExe\TcWS\Ver6.3.1\Examples\GlycoSeP N Plus (FL_40 min)", "C:\PenExe\TcWS\Ver6.3.1\Examples\GlycoSeP N Plus (FL_40 min)", "C:\PenExe\TcWS\Ver6.3.1\Examples\GlycoSeP N Plus (FL_40 min)"
"Default", "Default"
1, 1, 1, 1, 1, 1, 0
100, 2, "", 1, "", "", 9
"", "", "", 0
"", "", "", "", ""
"", "", "", "", ""
""


[Raw Data Points]

 91699
 91382
 91377
 91377
 91380
 91380
 94831
 96647
 96279
 96683
 96510
 95145
 94088
 91199
 91472
 91725
 92634
 94310
 94290
 92380
 93653
 93878
 93547
 93251
 93782
 92379
 91721
 89925
 89113
 89965
 91188
 92822
 94101
 93500
 92835
 90942
 91886
 93421
 92488
 92268
 90473
 88808
 89639
 89491
 88472
 92622
 93667
 93756
 91968
 92859
 93972
 94597
 94952
 93101
 92099
 92428
 92632
 94671
 95909
 93720
 90826
 91273
 92491
 93405
 94631
 93538
 92130
 91492
 90149
 89897
 90307
 91049
 92789
 91436
 91509
 91540
 90682
 92390
 92895
 93175
 95006
 95703
 93717
 96679
 94072
 92701
 93432
 92059
 92729
 93194
 93695
 94492
 92423
 91766
 91309
 91144
 91578
 92457
 93475
 93861
 93924
 94560
 93681
 91495
 91575
 92540
 92487
 91842
 90355
 90142
 90285
 91434
 92637
 91454
 90965
 90962
 90745
 90556
 90414
 90739
 89429
 89048
 90594
 91769
 89495
 89743
 90717
 91642
 90418
 90417
 90018
 88713
 89835
 92285
 93087
 93408
 93030
 90961
 92063
 93118
 93666
 95025
 94251
 93948
 92175
 91502
 92286
 95498
 98336
100696
105384
110434
116027
121990
129141
138140
147657
158715
166558
176615
186183
194309
199845
204908
209562
209816
210184
210238
211301
212222
212054
215017
218177
223282
228023
233135
237784
240325
240418
239661
237623
237547
238796
239335
239219
242892
247262
251210
254958
261950
271780
289543
310598
339908
372135
402429
426109
441554
449617
458714
464880
472412
488230
514516
557121
621889
704343
816051
962201
1157161
1445164
1875795
2527713
3454550
4646815
6027020
7461743
8792979
9851445
10530982
10790609
10665570
10249666
9657047
8979573
8298172
7668857
7109057
6628188
6214923
5835756
5466446
5080671
4676042
4257332
3852755
3479821
3146647
2856029
2606362
2401068
2223816
2064011
1915003
1776060
1643664
1522908
1419711
1329540
1255726
1195608
1143315
1095532
1049371
1008646
967614
929612
890725
853300
819168
786590
755381
722915
692868
668129
645635
625740
607994
591711
582126
573200
567413
561524
557444
552761
547112
544505
540999
538950
535266
531242
526816
521816
518172
515113
511028
509137
506052
504949
503126
503866
503218
502943
504769
508631
512260
517647
530118
538995
553652
566322
576517
585547
591056
594120
596048
593780
586264
581565
577585
575248
579096
594020
621121
665431
736245
832121
949731
1070779
1192138
1309588
1410005
1481449
1523063
1542139
1536823
1508775
1462798
1390676
1300101
1199915
1095595
995990
914514
845195
788454
746854
717715
694115
679607
666693
658870
653996
652290
652235
654542
659756
671167
683574
697914
718704
743650
772632
803781
844386
896980
961680
1047869
1170157
1343857
1586574
1916405
2347085
2886499
3519213
4223950
4963825
5696704
6381157
6961805
7410926
7685117
7780973
7691842
7437897
7053466
6564243
6017977
5461143
4915822
4399754
3921281
3495059
3114581
2776254
2476730
2218543
1996186
1805690
1643768
1505045
1388085
1288378
1202761
1130618
1067677
1009444
956602
908039
859251
810132
766172
723359
683564
644985
609037
577617
546571
520311
496542
473123
452713
433876
419606
406327
393468
382678
372525
362923
356478
348671
343807
336477
332669
329373
327283
322509
321228
318666
317905
317431
315271
315351
316723
316410
315284
315996
318061
318773
319475
323570
326560
328764
332235
331802
335931
338436
340518
340871
341335
341445
342261
339555
338171
335664
333750
330327
327507
322455
315592
312357
309101
305160
301456
301195
302194
302350
300386
301477
300722
299464
300250
300974
299549
297173
295357
292612
288291
285883
283700
277949
273955
269752
264533
258572
252244
248338
245043
240855
237915
237721
239179
239590
240501
242072
243466
247832
254328
259316
265001
276072
288204
301310
313301
326028
336285
344613
354051
358211
360921
358659
356638
350405
342387
334288
325044
315771
309107
299760
291344
286701
283553
277651
273283
272489
275220
274651
274466
276568
278142
281178
283772
285640
285483
286477
284914
286782
286424
286993
287792
285773
285120
284972
286052
289494
297178
306378
318748
333570
352496
372622
392775
416267
433240
451718
470061
481142
491033
493071
491783
482136
471467
456550
440243
419752
401505
383811
364743
345994
331285
319108
304277
289636
279528
267150
254630
245179
235819
228596
220485
213653
207095
200423
194923
192160
188804
185716
183915
180951
178507
178623
176831
174815
174212
172475
172052
172930
172840
171419
170081
170306
169774
170527
170581
171278
172095
171240
171463
171601
170490
171464
172506
171685
171391
171050
174099
173878
172773
174875
175109
175479
177287
176985
177609
176996
177121
178430
178834
181201
182322
184188
185163
185606
185529
187770
191109
191871
193000
195844
198282
202737
203429
205278
209963
213577
217683
223315
227816
231164
235626
240604
246127
253705
259678
266743
273757
281367
290311
300065
307894
318008
327285
337184
347827
360670
373753
390674
407423
428708
452253
483478
520499
568814
627328
690518
761324
839195
923593
1011933
1103844
1192208
1270326
1344505
1406091
1453315
1487043
1500088
1497137
1475708
1436770
1383938
1324543
1255109
1184742
1107089
1029845
952979
879509
811821
747986
688810
637597
590340
546752
508416
477477
446616
416104
392821
374085
356321
342444
331287
318380
312029
307521
300964
294058
290258
283592
278496
276019
274794
273997
272433
271849
270060
269440
270592
272732
272207
272887
272719
272955
274636
275276
275819
275839
275065
275158
276013
273819
269079
265596
262003
256256
250837
242229
237318
232951
230701
225445
218512
214167
210384
207532
201936
198870
196016
192774
190816
188736
186937
185150
183817
181170
178970
177864
177908
176994
175563
176973
176158
175424
173353
171181
172027
171900
171041
170149
170821
168953
167346
166427
164369
162472
162102
161533
162354
164143
162689
162300
162906
161579
160738
158791
157198
157340
156888
157553
155076
154134
155056
152988
153603
152396
153481
154730
155501
155196
154379
152316
152740
152805
152982
153622
153644
152097
153297
153778
153156
152154
153600
154591
153938
154916
157238
157740
156931
156958
156820
157631
159363
159449
160546
161283
161697
161624
161853
161592
162727
161976
161754
162060
163696
162986
165484
167893
169452
170699
171690
171291
173798
176513
176902
176828
179057
180612
181984
183258
186513
189327
191994
191881
193522
196235
196500
199024
200715
204060
206683
210969
213201
216083
219132
220688
221814
223992
227696
230639
232755
240197
245664
249269
253047
257430
266311
276518
287991
303995
325309
347820
373029
400555
429316
462920
501010
542199
583109
625865
672752
715833
755629
796685
835459
873497
902207
927272
948836
963395
972855
972778
970083
959900
944153
927600
911828
892516
872590
851972
831628
812224
794598
781276
766855
755584
745816
739523
732172
725617
721079
714342
710233
705264
693960
681291
668595
650446
632883
611501
588842
564802
542579
519446
492113
468472
445518
423860
401723
381206
360983
344581
330050
315234
303567
291728
280072
272426
264040
255720
246556
238938
231799
225126
219814
214548
213073
208841
203427
197513
191351
189045
185495
182155
178704
177462
177129
175825
175688
173858
169686
168835
169379
169645
169089
168877
168246
168547
169468
167992
166985
166764
165038
166054
165602
166708
168060
169591
170205
168302
168046
168197
169669
168487
169034
169277
167992
168857
168159
167385
168168
169016
166759
166756
165564
166940
166904
165349
166154
168877
169504
171029
169002
166964
166366
167453
168072
169283
172017
172961
173067
171975
173132
173750
174187
173798
173567
174211
174778
177751
178575
177279
179152
179595
180280
179933
181001
181805
181149
181632
183334
184772
183234
184178
187185
189104
191635
193784
197087
200752
203142
209657
214021
218558
223356
233606
243137
255998
268631
284040
300887
318693
337319
354370
372949
388065
408631
429154
446017
463119
475418
487501
499804
509317
513814
520026
521767
518444
512450
504326
496467
484709
468753
453615
438015
420017
402496
385153
366819
351301
334047
319148
304242
291193
278427
268676
258251
250356
243442
236092
230393
224370
219364
215910
212808
210168
206105
205572
204184
202219
199802
198813
198339
196114
194974
194092
191519
192128
193307
193366
192517
193773
196317
198830
198922
200047
201562
206175
208988
212393
215843
221535
224891
226292
232358
237580
241629
247942
253606
258947
264362
267602
272313
278071
281705
286473
288281
291889
294042
296742
299695
302972
305393
306853
304452
302140
306368
307724
308378
309109
310045
310082
314137
315893
316992
318309
319117
322563
326992
329560
334763
338231
342919
347086
353069
361776
369044
373270
379132
388075
395953
400819
406937
416753
427900
435781
444754
455187
463792
472857
482424
494450
505615
516892
531917
547579
559587
572935
590238
607812
627838
650948
677589
714407
757358
804522
861883
930118
1005933
1098638
1204506
1322474
1459735
1611661
1776275
1956459
2149778
2355575
2571136
2793479
3022368
3253182
3480529
3707493
3923191
4130009
4322538
4490299
4628059
4751438
4834991
4884369
4909379
4892091
4845545
4773896
4670779
4531381
4368684
4187616
3989585
3780189
3560201
3338168
3112678
2886358
2661710
2446849
2242879
2049414
1873934
1708681
1551165
1411674
1282273
1166260
1066014
972624
886405
813283
745458
688062
639674
595151
557915
521551
493458
466886
443453
421028
401762
384721
369879
356810
345982
338469
332513
320182
314394
309485
302896
296217
293679
291976
288193
284259
282363
281966
281970
281820
280506
278558
279451
280532
280110
279473
279413
278766
281050
283594
286684
288188
289698
294061
297866
301298
304669
306427
308848
314818
319133
320793
322380
325325
331212
336528
340535
344530
348572
353018
358114
364027
369401
377626
382848
389558
396671
403705
409625
418014
425142
433395
441278
450159
459332
470068
477465
486092
495550
506841
519983
529353
541105
552415
562942
576698
590359
604244
618202
628417
640111
657072
676451
692956
709680
734427
758228
783925
817480
855359
897472
951539
1010944
1083298
1164061
1261829
1371392
1495373
1636118
1803818
1991980
2198714
2419818
2667633
2927615
3209122
3503266
3804374
4122655
4442973
4754439
5062318
5359795
5635778
5893218
6131577
6337412
6501781
6624385
6717154
6770786
6771946
6745869
6673169
6559919
6406146
6228625
6016885
5775996
5519636
5249183
4969000
4679799
4390020
4103348
3816997
3528374
3256747
2999702
2749833
2517419
2295820
2096627
1911144
1738897
1584202
1445310
1316248
1197235
1089969
991991
909265
834474
765458
706937
654301
607841
565749
529870
496965
469457
443863
421800
403603
389237
372545
358561
348696
338850
329064
318054
310871
305477
299196
293900
286165
281458
278573
274706
269905
267579
265026
263978
262526
261556
255680
254496
255052
252584
252215
252913
252018
250433
249396
248289
249910
251200
252034
252754
254460
252349
253424
254606
255108
256151
255041
255922
259117
261474
264670
266886
274197
280844
287876
292975
302153
312472
322701
336391
352133
364385
381927
400615
419243
436567
456087
475326
493162
508859
525836
541182
557424
570640
582424
590216
597360
603638
606238
605145
605361
599866
593195
586546
576990
568076
553561
542060
524452
509736
495764
481006
463190
445423
433623
420143
405542
389860
376233
365599
353926
340488
328453
317828
309174
302619
295011
288936
283005
277012
270622
264977
260478
255672
251303
246031
243579
241657
240167
239906
239472
237256
234716
234374
233928
233331
231230
230817
231999
231035
231152
231012
230891
229811
227780
224124
222732
221413
220397
219476
219145
220027
220029
219565
218617
217904
217610
218541
219050
221564
220983
222948
224249
224499
225876
226662
227667
229874
230726
229933
229866
232845
236351
238321
239890
240460
242511
245787
247587
249048
250458
250981
252209
255013
256384
255899
255742
258471
258907
258224
260308
260322
262146
263521
265335
265369
266555
270296
272217
273351
278378
280471
283218
289772
292871
296235
301672
303697
308851
314201
318591
323239
330860
338328
342793
347187
352275
361509
368152
373924
378405
385127
390639
397270
404266
410404
417742
425139
433406
438445
447417
459266
468356
476852
485018
496005
506850
513837
521562
528286
537711
543369
551649
557948
560769
565962
573186
576648
578492
581263
582379
582281
579311
579616
575431
572958
569342
564578
558618
553414
548828
545463
540796
534560
530445
523715
520270
518861
515077
509563
503158
495713
488271
483905
477831
472968
469955
464936
458727
454079
445939
437595
431837
426226
421511
416091
409843
403020
397460
394888
388400
383302
379427
374957
371133
368068
365320
361768
358487
356488
355789
351444
347504
345851
341716
339550
339328
334485
331070
329946
327765
325505
323502
321148
318663
315839
314136
314601
313901
311248
309523
308150
306778
305083
303116
302844
302497
299084
298558
300167
302011
304598
304305
302251
300117
299694
302813
304656
305019
305077
307024
310355
310896
312116
312876
317117
320664
324280
324532
327594
327966
329900
333020
335087
340052
345172
349040
352686
358062
362903
365389
369984
377283
381676
388851
394179
397982
401804
409064
412800
417874
422862
426239
429817
430824
434271
437316
438309
438896
441000
443413
443147
442639
441108
442442
441774
440532
441549
440764
440385
441101
444025
452002
456636
464554
471106
481823
495664
512377
531756
553748
581617
611722
642243
674308
712186
755623
801246
843862
888561
931713
977761
1025539
1078009
1126327
1171274
1209817
1249860
1283650
1313013
1342122
1362597
1378538
1390365
1391517
1387595
1382837
1371079
1350091
1327341
1298346
1264155
1229363
1188835
1145698
1104385
1057906
1009713
963122
916672
871609
828570
787896
749719
709714
671956
638125
603680
570730
545214
520143
495838
475551
454438
439031
422958
409186
395591
382613
371550
362294
352587
345258
337958
334577
329825
323061
319626
316782
313137
311015
305869
302810
300866
296141
292504
291386
289846
288420
285925
286467
286337
285458
282822
281852
281815
282507
281586
279761
279499
280288
281520
281329
280532
279004
277560
276283
277240
274811
272694
271972
270574
268988
269254
267999
266505
265432
264018
261138
259124
258344
255976
254002
251026
248731
248884
247823
246429
242963
240656
239206
235720
236197
234595
234303
232003
231700
230703
228361
227986
230232
229698
228927
227881
228436
229669
230988
230823
230642
232022
234504
236911
239870
243571
246154
250530
256162
261518
266041
272146
278221
285445
293853
300748
310181
319324
327362
335339
344046
354162
363857
373093
381632
391552
401067
406935
412657
416969
422005
425713
430314
433749
435525
438062
436167
435015
434347
431409
428621
425488
417555
410875
406576
399963
391292
384822
381039
375331
368794
359436
352566
345368
338410
329436
323470
318896
315356
310630
305712
301083
297206
292006
287462
284298
284390
283647
279649
278089
276214
274409
273233
273112
271341
271575
274693
275876
274219
276308
279560
280766
283087
284155
286335
287497
289327
295758
301392
303489
304258
307444
312941
319127
325768
328562
332460
338761
346360
356309
362509
368801
374678
382978
391313
397077
401131
409936
416652
423506
427902
431374
435380
437045
441765
442958
443857
443216
442820
444576
444659
442991
442505
444586
444736
443938
442371
440362
437006
434342
434214
434206
432557
429622
430887
431410
436469
437528
441600
446836
451474
457206
464529
473471
485179
499883
519327
537735
560957
585895
616697
650678
685522
726017
773293
819965
870556
924258
982402
1043020
1105128
1174828
1243134
1310634
1377498
1444945
1507080
1572363
1634508
1687313
1742065
1786342
1829380
1865284
1893915
1906843
1911985
1920805
1920693
1909175
1891446
1865132
1833596
1794740
1745959
1695886
1643980
1583298
1518883
1453537
1388460
1320805
1255587
1190775
1130900
1069774
1012272
956310
900554
848894
802631
755174
713068
672678
635883
601065
570020
539886
510212
483787
462578
441748
421736
403829
388641
374656
363985
353629
342187
333465
324265
314331
306880
303116
294086
287948
281361
277704
274338
269973
268079
265267
259802
257204
256190
255457
254666
251332
245887
242705
238523
236022
236854
237744
234185
233039
231509
230871
230209
229327
227464
223301
223150
221481
223161
224394
223066
222702
221016
220239
219584
218961
217960
217399
215926
216632
216847
217480
217147
219395
217703
217592
219544
220740
223211
223804
223863
224857
228020
226771
227992
229642
231770
234144
236407
237160
236102
236861
240014
243293
245381
246553
248138
251360
252575
252149
254484
256295
259762
259220
258958
259414
260560
261671
263599
265248
266187
265127
266859
266110
266435
266496
264876
262881
262991
262121
259819
260287
259862
255880
257824
257788
256091
255457
255478
254651
255395
254082
251491
248944
249881
249977
251330
251279
250811
251961
252282
251512
251388
253447
257193
259952
262387
265379
266912
267173
269316
268598
270346
272092
272179
275116
277147
280028
278620
278492
279938
282244
284039
283000
282730
284124
284195
284889
283635
283620
281972
282682
284399
286314
287260
286686
285700
285091
284726
284613
284382
285535
288174
289288
292013
290583
290232
291197
291517
295018
296485
298044
298981
299970
303269
306232
308853
311232
314217
316449
319272
321645
324543
325816
325556
329432
333151
338544
340718
345291
349658
353281
355465
360529
366672
373644
379895
389674
397992
408132
421390
434696
447288
463614
481413
497398
512206
528714
546107
565585
589213
611434
632270
653271
673816
698411
723571
747800
770149
790894
810805
830400
850762
869240
885309
900227
911934
920157
923779
927369
931670
931732
929297
925670
919402
909570
898212
884491
871170
854351
834159
814251
792466
769409
748673
725862
702316
678650
654476
628243
604444
582001
560217
538920
520186
502348
483108
468940
455585
443806
433654
422030
411007
400632
391904
384767
379243
374609
369044
362943
358232
351745
348924
345309
339302
336345
331237
327469
324488
318785
312285
307143
303753
299535
294115
290132
286413
281405
276984
273057
267979
264483
261999
259285
256692
254690
253886
251285
250406
250461
248056
245882
243996
241847
240134
239532
239419
237472
236578
236572
237410
235805
237409
234785
236228
237175
236802
236441
235366
235423
237081
239253
238175
240280
240582
240885
240988
242095
241842
242011
245050
246718
247053
246836
249690
251497
252727
253591
254712
255480
255183
256127
257276
257184
258344
259339
261638
261097
259896
257803
258636
261437
261053
261557
263256
263441
264067
263626
264445
266216
268134
268184
270506
272571
273141
276270
278002
279409
277185
276820
278233
279371
281667
283567
286165
290075
292828
295274
294975
297003
297055
299926
303378
307706
310049
312883
316598
320438
324258
326030
328127
331418
335493
338723
341578
345636
351281
355638
362228
367900
373388
376841
382385
388464
396373
402062
406425
410675
414952
422362
428018
433687
442909
452607
458571
465677
471396
479356
487325
494075
502591
509280
514122
521877
530269
536145
543086
553336
559590
563712
574357
581221
586715
593508
600786
608011
615814
625617
631558
639194
647240
659276
674217
686715
699118
718612
739307
759518
782706
808464
835579
872669
910906
950789
991539
1038588
1090062
1144497
1201639
1264511
1322745
1387110
1451501
1519302
1586630
1653026
1717537
1781318
1839343
1893773
1943092
1989836
2032711
2066889
2093099
2112277
2120560
2122317
2119141
2104781
2082634
2048031
2012629
1974410
1925819
1875198
1819546
1758525
1698960
1633310
1567296
1495757
1425705
1356191
1289454
1224275
1157836
1095698
1035623
979609
929476
879836
831898
791372
752138
716722
684891
654709
625475
597447
572859
552725
534617
516625
500479
486657
473422
460799
450494
440103
431387
421872
412735
408289
400884
394310
387380
384469
381802
378206
375957
372657
369488
365028
360816
357797
354722
351738
348588
347496
345605
343960
341089
339109
338495
335427
334025
334362
333947
333607
334566
335729
333320
330139
328565
327653
329369
329799
329475
331090
331513
332710
334266
336963
340316
342605
345423
348036
350484
353006
354642
357109
362178
365880
369441
372342
373197
373776
376776
378999
381123
384865
390520
394514
396264
400376
405756
409178
410119
413192
416198
420818
423331
428237
435072
439704
444018
450159
455206
458652
460994
468534
472006
478452
485554
491222
500465
510078
519713
525162
529602
534148
541722
548101
560136
569017
579008
592397
609219
622677
636794
655447
676848
700422
726991
755856
787163
824888
869438
921369
975772
1035072
1100913
1173447
1255877
1344089
1434972
1531785
1639997
1746438
1863393
1980991
2101215
2228112
2351023
2471181
2590148
2705020
2819263
2923922
3012632
3098913
3175274
3237508
3287101
3327806
3349164
3365380
3361660
3346777
3316866
3273057
3217160
3143115
3070796
2983444
2887021
2782945
2670120
2557374
2438152
2314404
2191836
2072756
1951978
1832345
1721544
1611731
1510707
1410781
1312978
1220161
1137768
1057342
987350
918316
853730
793765
741320
694123
650352
607799
568332
534665
506560
482386
458513
436719
416144
398811
384617
371708
358201
349005
340307
333299
324734
316871
310933
307750
302338
300221
297731
296196
292055
288242
287157
284897
285516
285364
285135
284405
286483
286292
286324
286316
284607
283467
283412
286519
288586
288867
289952
289962
294034
295931
294725
292374
292257
295589
295589
295898
295494
297200
298175
297938
296273
295900
297503
297585
295306
293537
297477
296260
292839
291215
288002
286067
284400
286131
287719
288684
286905
286890
284254
283169
285030
286855
286124
285015
284006
283134
280827
281483
280250
281102
281789
281806
284589
284750
282396
283650
285749
283732
283288
285430
286517
286142
285319
288986
290448
292301
297509
301208
304628
309286
316460
322480
328327
338435
346872
358792
368983
379701
387560
399786
414873
430209
445972
457581
471277
486398
503085
520109
532962
546368
555997
564290
572359
578082
585412
590434
594618
594980
597256
593935
589662
584714
581293
574172
565653
556543
544518
532503
521940
508664
494285
480148
464285
451521
437285
420951
407903
395010
384456
370043
360035
348276
340037
328976
318590
308810
299026
293662
287393
281029
274560
267316
261697
254570
249999
246760
243265
238419
234899
232235
229247
227667
226418
225874
223657
219560
216484
213514
211320
213126
212239
211795
212732
212594
212087
209255
208297
210242
211156
210253
211474
212989
213796
215489
216312
217612
217711
217953
218034
217935
219944
222245
221409
223125
224420
223933
221370
222818
224588
225784
226206
225941
224882
224333
221837
219796
218600
218656
218129
217212
212681
211586
210253
208923
207936
208604
207218
204657
202413
200880
196837
195082
195116
195301
194833
193756
193621
192873
192775
193719
192431
193750
193255
193023
190622
191840
191055
189934
189888
189142
188077
188226
187977
191254
192339
192647
192743
191350
191621
193801
192750
192883
193229
194842
195739
196641
196046
193529
194792
196177
196389
194559
193820
193708
193491
193721
193544
191234
190015
193025
193026
191551
191897
191397
188768
187784
188591
187506
186244
186971
185594
184929
182904
183223
180203
180600
182076
182383
183405
183510
183853
182633
180846
181349
182147
180784
180704
183715
183979
181886
181271
179237
177239
178258
178736
178598
179115
179420
178715
180137
179310
178991
179084
178996
178146
178836
179460
180341
181358
180528
179245
179179
179026
177699
179089
179229
181282
181018
181812
183553
182801
181830
178775
179046
179288
180896
180662
179612
181329
182101
181505
180100
180615
180344
179740
180297
179810
176853
173936
174535
177575
177350
176244
177176
175193
174417
174376
174774
174566
175555
176296
175370
174315
172360
171951
172282
173346
174576
174977
173365
174211
173585
173591
174357
175266
174938
174805
173672
173138
172829
173204
173985
175324
174702
173327
173038
173295
172321
172586
173395
174470
175794
176336
175015
174331
173325
173740
175658
174063
173447
174330
172853
172843
173893
173648
173823
173799
173876
172507
171397
170901
172755
172790
173696
174388
172956
173746
173735
172164
172705
171502
172398
172513
172592
171958
172871
172406
174291
172694
171038
169542
168925
170074
171979
171417
170797
171284
170538
169895
171756
170887
171653
170300
170815
170719
171413
170809
171178
172612
173656
172130
170881
170797
171984
171114
172463
171428
171293
172938
170029
170253
170436
172703
173756
175817
174763
173613
173330
172192
169728
169147
170750
170574
169001
169003
168555
167702
167091
167892
166652
166785
167148
166308
166723
166379
165781
164551
163902
163293
163293
165694
164589
164346
162531
161244
159523
159838
161772
163409
164248
164374
166482
165754
166666
166367
165841
165201
165005
165121
165146
165976
166795
165507
164654
164813
167121
167431
166917
164589
163148
162423
164250
166593
168585
167224
167088
165482
164305
163679
163348
165499
165474
163345
163084
166179
165505
166492
167657
165417
165198
164190
162046
163145
163913
162402
162426
164222
166323
167387
167298
166060
165583
164847
164044
165045
163864
162767
162783
162606
163763
163040
162302
161454
161028
162181
164098
162681
161869
162921
164626
166001
167027
166456
164786
164042
164569
165348
167914
165671
166044
164358
162984
162721
163079
164196
163933
164253
163414
163031
162617
164310
162730
163117
163604
163656
162260
162342
162966
162900
163561
163651
161469
160984
159736
160528
160742
161422
160566
161529
161384
160654
160220
160274
161981
159916
160187
161078
160129
161720
162022
161919
162334
160714
160990
160371
159221
157602
159155
160256
161235
161179
159641
161703
161872
161082
162707
162825
161084
160001
160560
158344
159251
162191
161507
160823
158173
156606
158322
159506
160504
161470
160401
159617
159196
159708
159292
157844
158043
159216
158695
158726
158182
160294
160592
158600
158394
161084
162092
162323
159655
159658
160088
159891
159661
159464
158521
158984
158984
158991
159390
158815
158871
160420
159948
161140
161752
159749
159059
160559
161670
160713
159243
160296
161079
163305
164644
162697
162238
163580
162552
159655
160662
160866
159233
158434
159884
159648
160649
163341
163650
162753
162538
163810
161792
160827
160641
160646
160310
161416
162812
161385
160952
160169
158504
157906
159058
159505
160486
160503
159874
159449
158845
158214
157824
159836
159537
160297
161253
160369
161642
161130
160617
161459
164235
163827
161943
160373
161618
160155
160131
160791
161214
163220
161297
160619
161225
162423
162252
162668
162383
161483
160627
160889
161895
163066
162617
161729
161157
161816
162244
160789
159098
158905
157085
154644
155895
158784
160859
161664
160741
159597
158904
156902
156215
157335
158988
159889
159654
159030
159963
159378
160037
162303
160955
161006
161082
161426
158456
157743
156486
157364
159109
157218
157392
157522
156363
156713
157677
156553
157225
158294
157885
157355
156414
156221
156115
156807
158659
159948
158823
158576
160395
159425
159770
160870
160309
157555
156852
157006
157308
158620
160242
159103
158846
158549
158590
158980
159512
158305
157071
157602
156971
158939
157786
156231
156532
157677
156185
154478
154605
154335
155756
157280
156379
155421
154753
156020
156218
157267
157557
157700
156318
158085
159672
159932
158481
157179
158561
159154
159206
158218
158916
159176
157373
157735
157512
157424
156866
156965
156311
156857
157948
156841
157600
159342
159762
159011
158913
157495
156384
157329
157530
157961
159294
159185
157145
156625
155263
157623
157108
155301
154071
155026
158416
158704
159878
160247
159867
159438
158389
157190
158183
158899
157533
156225
155800
156762
157083
156316
156740
158740
157020
157027
157477
157687
156363
155694
156382
158366
159126
157856
156076
157234
156966
156820
156586
156131
155367
155975
157078
156031
157926
157108
156266
156212
157548
158227
159676
157948
156978
155718
154445
154389
154547
155813
155614
156197
155526
155709
156930
156731
155982
157766
159137
158318
158274
158005
157071
157021
156376
155150
155401
157840
156786
158413
158519
158111
159358
158255
155847
156505
156694
157903
156223
157062
157070
157622
159967
160579
159984
158844
158682
159203
159410
159761
160587
158282
158138
159452
158567
157997
157503
157806
157588
158289
159910
158328
158087
158368
159707
159125
157542
157521
158005
157995
157555
158063
157733
156858
157124
156479
157100
156318
156149
155700
156811
157540
157538
156246
156374
156753
156079
158183
156636
156448
155883
154551
156525
158316
158922
156862
155587
157888
157378
157989
158157
158135
158497
157759
157758
158125
159731
159920
159365
160086
159960
159302
160614
159485
159412
159254
159469
158770
157274
157540
156723
156676
158727
160308
159694
157730
156326
156214
159117
159810
159507
157687
157371
157928
158522
161131
160896
160835
158803
159514
160432
158889
159387
157521
156852
157647
155503
154877
156178
158910
160256
158740
157246
157164
157879
159478
158421
158150
160123
159827
160150
159016
159118
159162
156818
155260
155955
158145
159759
158850
158365
159556
159889
160052
158232
157872
159929
160458
160230
160056
158875
160101
158845
159643
160810
160410
156319
155644
156373
156502
155060
156895
157332
157369
156210
157062
158296
158520
158763
159319
157510
156757
157745
158261
157082
157050
157431
156176
156797
155888
156402
156766
157470
157747
158629
160089
160472
160196
157808
157549
160946
161565
160652
161284
160524
159964
158920
159065
157698
158499
159200
159001
160348
160900
159621
159020
158347
158153
159244
158951
157702
158380
158889
156692
156837
157878
156480
158132
158171
157970
160389
160777
158715
156276
156603
157905
159383
158585
158605
158451
157614
158768
157796
157024
157244
157140
156328
156975
156147
155079
155260
157182
158750
157945
158019
157666
157669
157559
158731
158718
157926
157879
159141
160394
159914
159560
159066
158605
156626
154680
154598
155972
156820
157633
158280
158114
156957
156569
158415
158002
156481
157022
157914
157070
157521
158715
158395
158947
159895
160593
159730
158237
157736
157206
160242
159813
159328
159489
160002
160328
160332
159520
160214
160741
160936
159721
159198
157459
157036
157555
158277
158572
160227
158561
159767
159271
160182
159619
158023
159352
158510
159065
160090
159723
159125
159661
159829
159769
157877
157579
160468
161281
160011
160897
161064
161580
162101
161741
160601
160510
159639
159666
161790
160497
160633
162006
162978
162146
162324
160859
161389
160205
161412
161247
160888
159461
159051
158814
159656
160556
160137
158855
160759
163540
164257
163408
162007
160698
158746
158484
157682
157902
160478
160401
159651
159208
161077
161379
161401
161316
161181
162171
160684
161936
162882
163570
164942
162945
160785
160867
159909
159725
160535
160715
159325
158701
159604
159473
158895
158957
160628
159919
159268
159727
160102
160714
161784
160521
161253
160216
161160
159261
156850
156188
157016
159502
160835
160615
161342
161453
157050
158192
159149
160071
158945
158184
160591
161693
162496
160988
160853
162436
161572
160297
160767
161910
160903
161414
162506
162676
162558
161685
161333
161597
160889
159857
159615
158471
157753
156315
158990
161304
163024
163506
163797
162679
160798
158736
158249
158340
158726
159895
160666
160956
161660
161184
159018
158016
158516
158096
159267
157671
156514
156669
157107
159269
158622
158799
158320
158626
156422
156512
158510
158767
158540
157866
159774
160090
160850
161616
161568
162599
161309
161765
160346
159359
158858
161607
163261
162314
163311
165200
165460
166896
168622
170499
170509
169219
166941
166222
168301
168689
169510
171083
172658
174174
175314
176956
179001
178289
178215
179265
180467
184453
186981
188639
189602
191100
193143
193064
197295
199296
201284
203582
206231
211398
211876
213602
217616
219090
223218
228781
231733
235021
242915
249674
255965
263722
271603
279340
286550
295250
303618
311023
315849
319854
323655
326216
327048
327169
327395
327131
322544
317974
312450
309779
306056
304050
300063
297430
295061
292885
290609
289476
290656
289088
284017
283231
280935
277769
277982
278779
275665
274549
274116
273102
271848
270634
269101
268010
266685
265316
263512
261104
259770
256703
255944
255697
255483
252934
251032
248496
244488
242032
240617
239492
237655
232544
228080
225307
222083
219223
218837
216804
211854
209657
207967
207067
205823
201530
198899
197771
196699
194624
191104
188371
187514
186551
184688
181852
180915
179933
180397
179195
177601
176444
174909
173798
171565
169730
167430
164977
163550
162826
160593
159171
158426
157942
155394
152836
151844
151026
150215
149239
148945
149373
147751
146769
146040
144392
144433
142419
140507
139287
138326
137356
134545
133674
132673
132978
132957
132596
131503
131035
131125
129477
128704
126795
125049
121911
123378
122330
119698
117605
117578
116802
116794
116414
115781
113995
112749
111869
112327
111535
110289
109521
108500
108055
103786
102761
103644
103120
100790
100336
101647
100864
100058
100861
 99027
 97570
 95297
 93881
 95140
 93594
 92897
 91743
 90303
 90649
 90245
 91447
 90546
 88594
 87487
 85685
 85027
 83427
 82006
 81790
 81489
 80951
 79412
 79233
 79091
 78713
 79006
 77591
 75986
 75875
 76578
 76327
 75880
 74918
 74929
 74279
 71671
 71083
 70448
 69450
 70334
 71415
 70571
 69141
 68933
 69302
 66955
 65976
 65805
 66623
 66406
 68332
 66993
 64374
 63157
 64344
 65885
 63845
 62606
 62797
 64374
 64410
 62820
 60867
 61643
 62663
 62619
 61628
 62307
 61608
 60827
 59764
 59701
 58024
 57983
 58319
 58930
 58208
 59140
 58371
 57470
 58250
 56272
 55422
 55369
 56827
 56019
 55537
 53853
 54256
 55662
 54911
 53109
 53801
 54547
 54750
 54775
 55263
 54514
 54029
 54971
 54719
 55284
 54737
 54317
 53592
 54489
 54943
 53055
 51512
 52219
 51192
 51032
 52208
 51696
 51431
 51572
 51859
 52719
 52168
 52566
 52003
 52515
 52365
 51984
 52392
 54888
 53774
 53432
 51768
 50916
 50954
 52408
 54929
 54571
 53567
 51810
 52681
 52971
 51200
 51141
 50709
 51673
 52362
 52184
 54012
 52769
 51689
 53649
 53533
 52483
 53323
 52738
 52548
 54176
 54351
 54612
 55124
 54628
 53282
 51058
 50611
 50739
 50186
 51838
 51551
 51241
 50451
 50313
 51323
 52728
 52637
 52701
 52470
 53819
 53100
 52333
 53953
 55442
 55775
 54058
 54059
 52074
 52012
 52874
 54535
 54706
 54669
 55841
 55130
 55015
 54773
 55279
 54511
 54329
 53404
 54280
 55455
 54509
 52656
 54024
 53804
 52760
 54397
 54341
 53994
 54918
 55729
 56930
 57996
 57996
 57816
 56178
 55559
 55807
 57624
 56946
 56014
 56643
 57280
 56767
 56023
 55122
 55793
 56139
 56461
 55923
 55730
 55976
 56771
 58494
 59322
 59667
 58622
 59218
 58677
 59478
 58649
 59188
 59227
 59140
 60438
 60405
 60097
 60802
 60141
 60281
 60761
 60693
 61413
 62421
 63756
 68508
 82124
107634
144171
189596
238143
289171
342110
408715
508830
633012
762972
892543
1018715
1135664
1226390
1282361
1308221
1309766
1293094
1260396
1222789
1186375
1158316
1138421
1124061
1113029
1106384
1096284
1080541
1062804
1048039
1031041
1013574
996821
976207
954311
934350
909802
882855
852691
826695
800383
772051
749376
725668
702847
682762
662107
645450
628557
612734
597261
584135
574517
566427
557453
549925
543121
534344
527453
521542
515149
508103
501138
495504
490370
483863
477652
469162
463990
461221
459548
454556
449188
447206
445081
440299
436511
431597
428564
425531
421484
416574
412386
409378
407148
405125
402279
398175
393630
388321
385042
380497
377868
373436
371558
369061
366519
362956
359530
352803
348285
345724
341206
339455
338363
336533
334563
330662
328030
326348
321528
317635
313269
313922
313161
307480
303401
299132
295587
292216
289516
288670
283471
282723
279567
278070
275295
271468
269211
265397
263074
262546
261632
258819
257885
255438
252703
253096
252319
246763
241729
238371
237282
235423
234235
234911
233651
230809
226944
224612
221818
219428
217135
218671
218111
216210
215816
213774
211869
211800
208968
207033
203973
202457
202353
201245
199517
198638
196868
194665
194732
193569
190805
190520
191082
190337
188268
187566
187040
187043
186013
183340
180910
179166
178428
179283
179495
179040
180054
180364
181512
183889
184142
185541
185315
181074
175373
168317
162324
155928
153144
149868
146077
142430
141382
140835
138286
138502
138632
135571
133543
132033
131657
131363
130968
130506
129858
130255
130810
129665
128699
129399
129836
127862
128138
127528
127007
126797
128511
126641
126633
128288
127496
125822
124623
121688
119889
120739
121445
121826
120335
119884
121185
122487
122087
121212
119399
119317
118749
120201
119297
118029
118473
118657
118616
118277
118810
118298
118112
118762
119154
117680
117366
117304
115749
116121
114509
114207
116236
117316
118517
118096
116817
115370
115182
116270
114889
114255
114678
113809
112468
113459
113629
112856
114681
113891
110791
110181
111451
113603
113065
111769
110522
112074
113588
112755
109829
110671
110365
111130
110969
111682
112259
112144
111814
113198
113171
112615
111930
111838
109767
110349
109776
109502
108286
108783
108963
107032
107773
108909
109057
109090
107410
104422
104520
106116
107388
108508
106837
106461
107203
107142
106455
108154
108041
109146
108662
107216
106652
104678
105966
106259
105962
108470
109816
109609
109089
109634
107460
106592
105253
104200
104734
104484
103913
102248
102450
103377
103810
102373
102846
102782
104140
104738
104416
106056
107334
105278
105313
105192
104363
105444
105272
104230
103632
103765
103184
102076
102576
103524
105149
105689
106858
107371
105859
103975
103978
104293
103763
103847
103379
103902
103511
102834
102139
103551
103267
102522
104506
105145
104812
104042
104751
103262
102775
102522
101799
101733
100691
101048
100269
100052
101601
101461
102375
103795
104027
102993
103589
102879
102711
101804
101933
103155
103154
105418
105650
104630
105195
104224
103971
103048
102437
103377
104133
106197
103916
105014
105905
104475
102023
103035
103795
102754
101277
101007
101161
102494
101402
101725
101294
 99859
 99841
101366
103532
104795
104492
102805
102890
104281
104638
104704
103484
103900
105666
106918
105311
103722
103356
103704
103724
103122
103120
101997
102287
103597
104067
102338
101588
101991
102353
101658
100847
100511
100799
101747
102536
101015
101014
103707
103415
103442
103204
103395
101067
101396
102331
104471
105667
105134
106211
105747
103176
100965
101955
103088
104153
102260
102936
102491
102178
101695
102499
103307
104661
104972
104194
104017
103018
105357
105207
104408
102438
103006
102367
103284
102437
101674
102732
103206
103531
104517
103977
103503
104590
104799
105069
104247
104881
106335
104443
103782
103395
103455
104729
104439
104281
103488
104434
104433
105902
105758
103903
104289
103737
104620
105056
103938
102406
102330
103904
103496
101587
103496
104664
103753
105195
104782
103411
102531
102875
103937
104618
102569
101577
102206
102860
101432
100631
102613
104250
103781
104552
104593
103188
101708
103719
103652
104030
104994
103182
103183
104220
104253
104875
105627
105858
103649
104036
106191
105592
104900
103038
103270
102702
102516
102405
102182
101171
101377
103733
105960
104594
104305
104832
105825
105209
104744
104856
103632
104133
103250
101885
101046
101421
103696
104627
103201
102697
103794
104555
103458
104658
106080
104306
103374
103756
103517

[Instrument Method Data Header]

"hplc", "", "2021-04-16-13:54:48", "hplc", "", "2021-04-16-13:54:48", "", 0, 0, "GlycoSePN_40 min (Plus_HR1)"
"Separation of glycans at 50 C"
16844544, 1


[NAI Box Information]

0, 40, 40
2.272, 44, 1000
41, 0, 100, 0


[Instrument Configuration Information]

"FL", "PEN90x", ""
0, 0, 0
0, 0, 0, 0
16.777215, 1
16.777215, 0
"", "", "", ""
"", "", ""
"", "", ""
"", "", ""
"B", "C", "D", ""


[Real Time Plot Information]

[0]
0, 1, "", "Y", 1000


[Link Parameters]

5


[Link Parameter Offsets]

29
28
10
11
12


[Link Parameter Info]


"RATE", 29, 5, 1, 1
1, 0, 3, 0.1, 100, 0
44.01408, "", 1

"RANGE", 28, 2, 1, 1
1, 0, 1, 0, 10, 0
1, "1.0", 1

"EVENT", 10, 3, 25, 1
1, 0, 0, 0, 100000, 0
0, "END", 0

"EVTME", 11, 2, 25, 1
1, 0, 2, 0, 100000, 0
0, "", 1

"EVVAL", 12, 2, 25, 1
1, 0, 0, 0, 100000, 0
0, "0", 1


[PEAK TABLE FILE]


[File Complete Flag]

3


[Number of Peaks]

0


[SPECTRAL DATA FILE]


[File Complete Flag]

3


[Count/AU Ratio]

0


[Count Offset]

0


[Number of Spectra]

0


[Spectral Data Sets]


[Audit Log Information for C:\PenExe\TcWS\Ver6.3.1\Examples\Probka 45, 2nd + enzymy.raw]

Number of Audit Logs : [0]
