# Supplementary material for: Interplay between de novo and salvage pathways of GDP-fucose synthesis
Source: PLoS One. 2024 Oct 24;19(10):e0309450. doi: 10.1371/journal.pone.0309450 (PMC11501016; doi:10.1371/journal.pone.0309450)
Supplement: S1 File — (ZIP) [file pone.0309450.s004.zip › Chromatograms/Fucosylation/GMDSKO_3_1_1FUC.RAX]

Checksum Passed

Filename : <C:\PenExe\TcWS\Ver6.3.1\Examples\Probka 46, 2nd + enzymy.raw>

[Modified Rawfile File Header]

0, 1, 48, 10019, 
0, 0, 0, 386514952, 12060464

[Modified Rawfile Data Header]

"hplc", "", "2022-11-15-11:17:49", "tcprocess", "", "2022-11-15-11:57:47", "", 0, 0, ""


[File Complete Flag]

3


[Run Log Information]


[Raw File A/D Header]

0, "20221115111740-0800", 0, "hplc"
"C:\PenExe\TcWS\Ver6.3.1\Examples\Probka 46, 2nd + enzymy.seq", 0
"NONE", 0, 0
40.0088, 8988644, 83879, "7339280009"
1, 0, 5454


[Sequence Cycle Information]

"A", 0, 0, 0, "", "", ""
"C:\PenExe\TcWS\Ver6.3.1\Examples\Probka 46, 2nd + enzymy.raw", "C:\PenExe\TcWS\Ver6.3.1\Examples\Probka 46, 2nd + enzymy", "Probka 46, 2nd + enzymy", "", "C:\PenExe\TcWS\Ver6.3.1\Examples\GlycoSeP N Plus (FL_40 min)", "C:\PenExe\TcWS\Ver6.3.1\Examples\GlycoSeP N Plus (FL_40 min)", "C:\PenExe\TcWS\Ver6.3.1\Examples\GlycoSeP N Plus (FL_40 min)", "C:\PenExe\TcWS\Ver6.3.1\Examples\GlycoSeP N Plus (FL_40 min)"
"Default", "Default"
1, 1, 1, 1, 1, 1, 0
100, 2, "", 1, "", "", 9
"", "", "", 0
"", "", "", "", ""
"", "", "", "", ""
""


[Raw Data Points]

120209
120379
120380
120377
120375
120375
120251
120217
119788
120470
120430
120348
120535
118659
115619
115694
117108
117944
119389
117334
117473
117441
116856
118297
116910
116031
114885
115584
116179
117589
116761
115683
115212
116497
117697
118722
118228
117453
118348
118526
118762
118665
118806
118610
119510
119836
118117
116682
117723
118263
118452
116724
117588
120929
122706
121384
118745
117828
119384
118159
119801
120077
118932
117776
118777
118243
118878
119065
118315
116732
117814
117626
116258
116829
118052
116903
118244
118988
119054
117986
118100
118347
118676
116800
117140
115146
114674
116255
118997
118128
118537
120045
120287
119024
119552
118492
117701
117702
117253
117288
118504
118451
119521
119611
118957
118002
117169
117849
117754
118156
119100
119152
119771
120652
119168
118285
117242
116634
117409
118612
120789
120283
120127
119916
119039
117480
117220
118784
119561
119188
119135
117922
118780
119609
118118
117460
117782
118600
118782
119873
120412
120580
119428
119714
120068
120830
121621
120684
123281
126353
130474
135539
141148
145586
154048
159947
168111
175267
182147
189858
196067
203133
208643
211634
213873
216279
220340
222882
225870
231736
239173
246847
259007
272401
288882
309660
340606
379796
427142
478777
530750
580060
618535
644454
660355
666132
664877
659721
655749
655739
656288
662579
666787
670440
674540
679016
683318
686132
689413
696297
706100
723608
752119
789423
839200
911219
1007540
1138573
1316474
1549623
1856099
2255227
2751831
3377066
4167812
5115131
6152017
7149620
7994542
8594902
8917014
8988644
8860464
8582901
8213938
7801729
7400100
7034455
6728087
6482083
6274519
6068479
5833735
5556488
5231347
4887373
4548904
4244295
3986675
3774049
3607898
3473837
3329804
3175506
2989855
2779312
2563416
2355391
2168967
2004021
1854286
1721516
1603303
1495027
1398523
1312865
1242165
1179492
1121698
1075044
1033646
997349
967513
945983
925536
911215
903832
895498
889946
887022
882386
876615
878039
878202
872013
864603
856912
852247
847281
840501
830111
818605
808501
795748
786354
776398
768720
761390
757539
753721
749092
748250
746654
746414
749127
750098
753734
757433
758493
763541
765588
768661
772607
772049
769171
765818
764120
764254
766591
776736
792751
821310
864341
932547
1023145
1133676
1265105
1410269
1556199
1691335
1805275
1884353
1939472
1965967
1967788
1946314
1905673
1842238
1756727
1660335
1550594
1432199
1318228
1217874
1130819
1057620
1000169
955910
922639
896910
878552
864420
855740
847596
844255
849201
853576
862028
872891
888377
910857
937908
970313
1010782
1064472
1140445
1238384
1379646
1577469
1842226
2193155
2635945
3169433
3788475
4463624
5176446
5892811
6577560
7177684
7663332
8002117
8168252
8154882
7966485
7629162
7178047
6649879
6080304
5511355
4962048
4465122
4017210
3610309
3253002
2932968
2654819
2404436
2181703
1990227
1822096
1667355
1530899
1410522
1301596
1205949
1115146
1033461
961376
895773
838061
793128
750246
712659
678845
649634
623892
601158
582953
565751
553642
538710
524692
512965
500674
491165
484480
473418
465193
460407
454186
443852
435128
429707
425269
420536
416616
412790
407608
405792
401659
399256
394662
394750
394868
392503
392224
393851
390289
390775
394459
395072
396125
396451
395589
395103
395100
395826
394092
392627
391070
389216
384213
382274
381584
380195
375353
372594
368810
363096
360442
356833
351435
348249
344568
342731
342276
339998
339171
338011
335701
333183
332231
331302
329482
328672
326479
324504
322365
319178
316841
312177
308601
305601
303375
297084
293720
291294
288539
286906
287781
286674
288131
293298
297752
303502
311105
318574
325970
335551
344044
353882
362350
371698
379973
384125
386451
386504
383374
379437
372550
365225
358678
347847
339709
332316
324127
317140
314484
310108
306573
305522
303313
302176
299006
299237
300442
301091
303808
306033
308408
308252
311394
312545
314219
314936
314897
313812
315568
319080
319880
321855
324948
329233
338671
346273
357777
367239
378588
389181
399979
407328
413316
416315
417280
416099
412117
404513
395675
385155
374484
361579
344710
333077
322317
310057
298108
287391
280139
273353
263812
256316
250159
245618
240363
235933
231102
228060
225512
222607
220675
219021
218186
215883
213163
210747
209354
209058
209254
207803
207111
204603
203916
204166
203419
203282
203456
202834
203081
204123
204502
204072
202626
201739
204255
206690
205883
205736
204177
204494
202792
203654
204345
202861
204151
205086
207721
209292
208582
209471
210456
210343
211214
211799
213236
214751
216307
217980
221772
224950
224030
223656
226627
228432
229748
230687
231897
234467
236849
239371
241258
244863
250029
252215
254202
258674
262615
266722
270249
276437
281498
287100
292506
301237
309210
318019
323540
333689
343268
352693
364389
378325
393721
413322
437032
464432
499894
540906
585887
639251
698821
760040
819226
886248
949794
1006748
1063359
1110073
1151382
1178705
1192945
1191649
1182221
1158743
1126627
1083150
1035361
985957
931742
877286
828178
779987
730547
686978
647258
609907
575910
546799
518981
494029
474325
454413
437211
422261
408452
393217
379689
367648
356882
347071
339134
330872
322923
316560
309226
302211
296835
292986
289175
284094
279984
278858
278055
278763
276576
275562
279030
281862
281962
282842
285386
287696
287978
288704
287808
287269
286003
284615
282926
280478
274716
270101
267489
264819
259611
254711
250984
248011
243892
238988
233922
229550
227544
224712
221911
219130
215976
213873
212326
211284
209993
207726
207744
207227
203897
199525
196562
195440
198725
199311
197128
198462
198819
199683
198184
196176
195481
195940
196072
196149
196639
196628
197040
196485
195461
193758
194052
192458
192476
190199
189084
190025
188299
187460
186760
186201
184933
184836
184933
185719
183743
183189
182144
183457
184791
185769
184375
184707
184100
183734
183567
183389
183413
183037
183671
184644
187627
188336
186733
188068
189079
188478
189828
192116
190890
191016
190713
192810
195016
195791
195884
197042
198304
196347
196058
197557
199349
200644
202461
203335
203797
205246
205269
206507
205950
205701
205976
210854
214097
215257
216977
219675
220172
221473
223379
223368
226324
226865
229209
230677
233972
236714
240482
238989
242676
244451
247736
250075
249994
251112
253236
257830
262226
266533
270951
278505
284631
291733
301215
311042
321256
337555
355244
374518
395256
417176
442373
466554
492784
517173
539893
564591
584918
607874
628597
644841
659762
673513
682806
693012
698793
703587
702851
702862
702357
698970
692459
687276
682466
678209
675069
673720
671667
671211
671504
671445
670351
666643
665028
661071
655341
652593
647651
638900
630635
622135
611441
596766
578428
562422
543166
525720
507623
488240
467494
449533
429404
411293
393194
376840
361519
346677
336219
324603
312396
302641
293297
285092
277419
272606
264353
257448
252123
246449
243713
240996
235509
230156
226145
221569
218703
217471
216157
212591
209233
207458
206162
205244
203107
203714
203282
201301
200895
199792
199659
200111
198895
196969
195788
195831
195501
195054
197259
196406
196456
197397
196561
198394
200346
199103
198820
197999
199002
197839
197434
196652
198511
199434
198628
199146
198850
197272
198759
197930
196115
196241
194954
195064
197667
197600
199158
199781
201652
201762
201610
203114
202851
201916
203904
204162
203533
204439
205603
204645
202293
204294
204688
205951
207133
207566
208003
207799
209351
210739
211449
210113
211534
212039
211476
213220
214978
215860
216192
216324
218655
222244
221738
222115
225797
229061
234234
241755
245721
252912
263091
272746
282445
296489
313643
328992
345650
364403
380628
400488
419654
438119
457347
474344
494465
511679
524173
538672
549486
553294
553621
553463
552886
546602
539880
528031
514071
499276
483573
466188
446668
426077
407502
392221
374889
358036
343914
329351
313957
300603
290701
280486
271624
264721
258615
251605
246495
239920
233700
230389
230033
227064
224111
221628
219643
219276
219370
219260
218500
216856
215325
214649
214102
215433
214833
214847
216855
218927
218729
218749
219687
219976
223683
225277
227313
230399
232296
235420
237522
240186
243615
246317
249558
253328
255688
261168
265735
268908
271209
276270
281680
286901
288613
289914
293063
294135
297451
300835
303301
304461
305514
307683
308932
311067
311193
313224
313805
315140
318123
321329
324757
325721
329550
334911
338761
341953
346823
352766
355193
357968
364174
371328
380298
387877
392242
397983
406363
413814
421014
430218
440137
449253
455493
462016
470586
480226
487900
497264
505778
515739
527055
540582
557129
571792
590326
612548
637825
665009
698809
742929
791953
847089
916078
994528
1089330
1196199
1314360
1448732
1596805
1762500
1940493
2130772
2335759
2544869
2764301
2990878
3222176
3437346
3648672
3854520
4040880
4217156
4364474
4483635
4572217
4631457
4655566
4647525
4607982
4534331
4431229
4294884
4144715
3968251
3779249
3580666
3372965
3159768
2950393
2739083
2535014
2335416
2141655
1966799
1798402
1643100
1498813
1369550
1255612
1148240
1051992
969365
891660
820000
758962
705893
657659
615744
579600
547866
520060
492724
470188
449695
431045
415228
400620
385941
375927
366202
357665
352969
346816
339324
331481
327116
324910
321158
317019
317000
312879
309698
308447
306859
307504
307328
307072
308400
310009
308671
310057
313019
314368
315363
318290
322331
324545
327309
329182
332618
336379
339400
345620
350176
352772
356204
361367
366164
370324
375460
378639
384383
391165
397272
401979
408593
414013
420952
427233
432734
439841
448100
458749
466958
472546
484076
490207
500002
507440
517308
526810
536373
548124
559910
569080
577555
587421
598257
609532
620918
630846
643851
655842
670697
687171
702083
719449
736693
755118
779795
803821
833617
867723
905092
950805
1005885
1068110
1146041
1236047
1336301
1451909
1585071
1737415
1910016
2107110
2315888
2550936
2803106
3075959
3363381
3658315
3968332
4284946
4599264
4905805
5205537
5492832
5759766
6005364
6226510
6415001
6559174
6670142
6735689
6752690
6738006
6686164
6584623
6447896
6279408
6081127
5853467
5600544
5333973
5057871
4767228
4465657
4170350
3878752
3598469
3323792
3060161
2806687
2571169
2352875
2151465
1966680
1789366
1629015
1489995
1360075
1242112
1142815
1049406
961074
884582
816183
753551
697611
650216
607696
574851
541001
510070
484281
461213
438846
417303
401009
384733
373065
361282
352171
341961
334474
328532
320491
312927
309010
304931
300915
296904
294048
292267
289604
285905
284210
282474
280582
277546
277751
277650
274891
272048
271427
270448
271364
273146
274647
273544
273207
271715
268471
268287
268030
268710
271091
272337
272484
271855
272637
276517
275938
277590
280839
286408
291834
296219
300995
307069
316284
327596
336851
348075
360799
374283
390463
404668
420906
438525
453767
468181
483314
498746
513401
529989
543440
555002
563021
569410
577072
582479
588151
590028
587404
584999
581162
573839
564082
555348
542813
529842
516793
501428
486556
471427
457125
441342
429246
417412
404238
392029
382548
371038
360221
350158
338997
329739
322803
315218
310047
303722
297226
291076
287786
282893
276578
273980
271804
269180
268024
267557
266738
265670
263989
264210
261896
257522
257383
258358
259648
259653
258842
256626
257616
258879
255900
252413
251261
251764
251163
249582
249591
249408
247825
247497
247319
247934
249187
248508
248089
249220
251093
251521
252867
253600
255264
256813
259343
260061
260281
262663
264839
264752
266900
269824
272733
275217
275455
276642
277308
280387
280230
279164
280354
281744
282909
283371
285294
285786
286158
287664
288509
289356
290040
289585
290225
293972
292166
292632
296139
299628
300166
300881
305858
307560
307891
313026
317022
321923
325317
330399
333687
337598
341035
346320
353298
357146
360821
364582
367342
373111
380707
387972
393574
398832
405293
412848
422739
432647
442396
450285
459835
469490
479199
490079
500385
508226
518157
528996
541252
552190
562899
571958
580479
585785
589786
591937
595169
598921
599648
599768
600624
596510
594529
593069
588521
584023
578491
574502
568596
562594
555454
549093
543235
538081
536033
531464
526075
521878
515099
511166
504619
498298
490176
483509
479436
474758
466694
458045
451928
444465
435704
431047
425724
419577
413752
407344
401868
396247
390635
386501
382437
377368
374090
369237
365982
364467
361609
358268
357785
354552
353659
352047
349583
346630
343854
343815
339340
335164
334854
334529
335762
334290
328001
325604
324684
322607
323361
321378
318991
317018
315922
315513
314476
314374
315727
315760
315568
315227
315493
315889
317968
316149
317098
317747
315828
316397
316748
316989
317729
322193
323867
326715
327916
329062
333365
334804
334109
336146
339164
340184
342092
344461
347953
353396
359743
365712
369271
373605
378301
382595
386606
391165
397415
400808
403951
407902
411807
416711
420468
426294
431413
434842
432326
430748
434906
434962
434892
437314
435925
434500
433838
434103
433474
433190
431638
430088
432141
433631
438096
442030
448212
456228
466768
478645
492378
507360
525147
546800
570715
595574
626611
661346
696266
732835
774344
816873
862389
905864
948146
992287
1032968
1073222
1113371
1149367
1184289
1216524
1243832
1263977
1280626
1294486
1301418
1303451
1300795
1292725
1281190
1261048
1237327
1209389
1181189
1149046
1108460
1065891
1024830
987308
947905
901325
858896
818128
777885
737642
701642
666240
633260
600300
568771
543884
518971
495312
476468
458626
442042
427520
413359
397929
385937
378225
369908
362295
355607
348455
343580
336108
329797
326570
323203
315332
312313
311751
308887
306293
305717
303029
301107
298548
297458
296089
296573
298030
298052
295969
293832
296596
297125
294667
294565
294451
294651
295052
294000
293962
293384
292875
294158
295289
293019
290726
291363
288329
286822
287073
285311
284381
282746
281051
278058
275518
274395
272542
269687
268431
267284
265818
262287
258932
259150
259388
258490
258098
258982
258319
256587
254777
255069
253972
252507
252614
252849
253935
255096
256266
257980
259164
259716
263343
265485
267381
269315
271515
274604
281100
286379
292410
298404
304782
310690
318262
325427
333705
342929
352563
361129
371326
382001
392774
404603
413943
423338
432904
442992
452325
461884
469411
476436
484453
492166
498929
501693
502878
505782
504377
503366
503074
499076
497081
493719
487305
479233
471394
464571
456525
449377
440987
430886
419734
409948
401480
394306
384763
377824
370555
361490
355172
348394
341008
336557
333100
328091
324687
321233
315812
312667
313635
309864
308876
307018
307644
305688
305248
303769
303819
303679
306678
306594
306056
307334
309106
311161
314017
315518
318959
321590
323459
328307
333319
337244
342084
348618
355065
362048
368741
375495
384466
394008
398468
405602
416897
425533
434114
442409
449235
456691
462443
464138
468443
473784
479177
482754
483892
485581
488079
489996
491622
491128
490069
487250
484554
482333
479412
474885
475890
473105
467564
465050
463428
462495
457590
456430
454027
450775
454062
453800
454857
457547
461718
468184
474002
482143
491049
503609
518070
535410
552827
571814
600212
630790
665455
700605
742533
788014
838900
892708
948424
1006760
1067043
1133884
1198278
1265127
1332755
1398091
1464867
1529991
1596621
1658714
1709662
1761372
1809333
1845778
1877054
1902959
1921785
1931691
1934378
1935708
1921074
1902691
1877519
1844100
1802166
1757028
1706704
1653598
1599540
1540755
1474007
1409460
1344674
1280974
1215648
1156476
1098588
1040755
985053
929902
877006
827870
786460
744914
704830
665802
631670
601746
570868
544195
518489
493590
471463
452104
435353
419001
405540
392644
380773
369372
357335
349046
341522
332647
324474
316252
310747
305483
302419
297477
292593
289817
285563
282877
279952
276646
275351
274256
269702
267355
263413
261916
260359
259205
257564
255557
254931
255164
251683
249294
248828
248214
245934
245755
244619
244265
244240
243216
241443
242133
241702
242263
243191
242696
240990
241944
243018
241865
240345
241621
242649
240293
239861
242123
242548
244548
244484
246081
248733
250976
253617
254799
254430
256383
257420
260196
261818
264135
266371
268474
270241
269025
272246
275214
276786
279522
280462
282427
284548
286355
288075
288890
290009
290810
291644
291116
292395
292379
293862
294632
293884
294267
294246
292389
290247
290055
289008
289760
288133
285355
283589
282271
281161
281517
279983
278209
277142
275628
274575
273445
272429
272474
273733
273873
272789
272026
270580
269488
269608
271714
271914
274083
275627
276848
277096
278536
280051
281491
282065
284932
286127
287341
288420
289844
292290
292700
294477
294999
296157
295839
295114
296253
300476
300762
300748
300447
300260
302214
303486
302098
299471
298342
296720
296870
296619
295642
296649
297967
297898
298654
300560
300161
300793
305598
304422
301684
302810
303070
303570
304249
304458
306535
307115
307403
309351
311152
313739
317092
318857
320045
320918
322301
323713
325998
327875
330369
334843
337548
338674
340643
343972
350766
353612
357778
365954
372962
379051
385253
393027
401779
410903
422284
433734
445962
458373
474074
490773
508985
525397
544794
565930
583781
606174
626368
646658
665066
690819
713675
737576
761061
783830
806182
826584
847549
866591
884348
896197
908609
914052
919285
928723
933991
934884
933277
930572
924864
918697
906908
893508
877283
858259
840991
825060
805354
784328
763908
739154
715105
690221
666213
646127
621417
601422
579419
559364
538858
521515
505225
490334
475376
463198
453135
443159
432326
426216
419618
410378
403670
397800
389235
383254
379178
376606
374870
369589
367420
362399
357079
352630
348408
343406
340558
338704
333958
329358
324137
318500
317801
314652
310870
306692
303057
296834
292469
288013
288407
285587
285444
285080
282896
278530
277788
273263
271374
273104
273726
273190
273762
271968
270077
268535
267803
267441
267265
266191
264595
262546
261930
259803
261218
262765
263705
262534
263522
264979
264125
262530
263847
264612
266485
267439
266406
270080
270853
270373
270709
271974
273119
276728
275960
275654
278804
280720
282183
282264
282321
283099
284865
286486
287057
288131
288467
288256
290403
291365
291719
292977
293862
293805
293686
294341
297255
298582
298714
297576
300309
300800
303456
302886
305412
307390
307649
308614
308808
309600
311920
313396
316739
317327
319188
324057
326844
328569
330499
333149
333756
335424
336274
338705
342989
348080
351421
355278
359196
361950
365465
370378
374757
382170
385226
388927
394265
398385
405124
410210
418461
420900
422545
425396
433346
439712
446636
450312
455739
460960
466010
470478
477174
485074
492470
496903
501872
505150
511377
519759
526771
531194
537474
545730
551702
558764
564331
570412
581162
588111
593532
602070
608594
619231
626810
634555
640974
649210
658623
668912
681171
693955
707183
721240
739962
761885
785396
809395
838720
869587
905419
945960
990493
1034067
1082923
1132502
1187364
1243891
1309595
1375767
1440802
1506425
1573591
1637217
1698049
1755176
1808370
1863739
1917392
1956735
1992638
2025047
2046687
2060278
2064323
2062508
2053093
2034413
2008289
1973315
1930867
1886602
1834747
1781659
1725522
1664065
1598837
1532258
1460654
1392802
1326241
1261728
1193254
1130804
1069084
1009377
954023
904430
855099
810736
766538
727184
693553
661519
630976
604850
580186
557439
535998
519529
505483
491922
480440
469155
459873
449561
441942
434635
427788
424872
417939
415176
412626
409973
408306
405933
404904
400907
396632
394657
394245
393751
393384
392283
390113
389076
389088
386195
386167
386289
382473
379153
376502
377409
378617
379972
379466
378846
378645
376283
375998
374735
374147
374423
374570
378216
380248
383229
383621
384772
386786
388726
390794
391688
395440
394683
397699
399246
403449
405172
408147
412676
416159
416671
420534
425256
425866
427331
429586
430449
430649
434266
438995
439692
442915
443288
443531
444830
447113
449220
451339
452800
453759
455973
458508
462727
465419
466687
467952
471277
472863
476059
478149
482496
486686
491833
493620
500092
503774
510238
518222
525459
532045
538215
547748
553817
563655
575684
590829
607380
622379
643934
666440
688756
716924
752326
786579
828458
875970
928185
988539
1052760
1123940
1203724
1291237
1378357
1474168
1569756
1675502
1788596
1901394
2016233
2135240
2254870
2375254
2493187
2608406
2715031
2814963
2909393
2999589
3077058
3140445
3195056
3238443
3268543
3288082
3290806
3277781
3254001
3217315
3168768
3108965
3036560
2955276
2858318
2762026
2657398
2541334
2426407
2311787
2192154
2072883
1947107
1830914
1721145
1615820
1514185
1415775
1321322
1235551
1153415
1073942
996744
927318
870085
816320
761452
714518
674657
633019
595385
560160
531136
507411
484450
462887
447022
430105
415355
400621
390795
378160
367154
358471
352064
343806
338283
333280
331361
326828
325555
324937
319705
316805
315315
314230
313147
312304
313704
315534
315957
317683
316000
316398
314737
315336
317934
318685
319490
322978
324769
325439
327506
330494
331673
333455
332600
333217
335874
336690
338886
341167
342319
343630
343190
344840
346172
345481
344403
341115
342010
341499
343477
342809
341118
340163
338257
337851
336525
336519
337620
333857
331143
333563
333758
334709
334990
335741
336415
334629
333886
336547
336975
335174
334309
332099
330193
329120
328580
328545
327739
325740
326734
327178
325839
325487
327109
326661
328017
328182
328077
330900
333682
337981
341972
345332
351276
358927
364298
370395
378734
389523
400229
409914
418597
431590
445440
456677
468566
482020
497636
512028
522025
534048
545289
556414
566144
575792
585884
595964
601125
604249
608832
610985
608398
604132
601429
596887
589826
579021
568393
559790
548976
535537
524993
512916
500439
487384
473028
458771
446535
435479
422269
410383
398316
387770
376814
366246
359270
350179
341499
333751
323643
318395
313893
310061
306545
303124
298432
294493
291225
291659
291047
286628
284169
283218
281889
278154
274848
272561
270157
269901
270189
269104
268170
267562
266900
266907
264712
264497
264346
265052
264110
263099
263063
264772
266541
268144
267851
266036
266261
270314
270302
271124
272365
272457
271772
270993
271462
271552
274356
273031
274055
273268
274304
273046
272928
272536
270492
272095
272590
270985
268346
267398
265644
261724
261528
258423
255960
254817
253213
254338
252850
249579
248587
245719
244791
245212
243008
241156
241071
243142
240514
238603
237951
238111
240320
241003
239332
239545
238087
235005
236382
236912
237742
237382
237549
236171
237293
235157
235654
237619
235922
236290
236605
236949
237693
238015
238361
239194
238688
239780
238870
238299
237568
235244
236230
236396
234368
234447
234992
234702
235752
236127
232656
230263
232330
231443
231735
229415
230551
228649
228459
228137
226249
224585
223644
221014
221658
223185
224676
223261
223096
222685
222121
221864
223265
222817
221092
221298
220852
222909
223012
221120
219324
221269
220483
219984
219309
221580
219421
218029
218104
220421
220528
220435
222162
221493
220740
219908
220036
221422
221241
219169
219964
222155
223547
221372
221131
222756
221114
221372
222069
222138
223469
221931
222159
221567
221409
222231
223471
225207
223020
225875
224135
221509
221669
223872
223914
223516
223457
223086
220754
219392
218173
217666
218364
219717
220953
219726
218949
218357
218361
219167
218744
218938
217915
218425
219732
220770
218001
217012
216640
215342
215642
217513
219146
220049
218046
218047
218017
217317
215987
215070
214745
216154
217854
217920
218041
217882
216600
215085
214893
215552
215552
216191
217789
216942
215716
215184
215254
215104
215527
216434
215723
214024
214806
214726
214332
212811
212591
213247
214633
213971
214218
214321
215700
215566
210463
210111
210524
210422
209392
211235
211374
211763
208857
208276
209595
208242
208103
209178
210139
209274
211226
212139
211087
211836
212516
211008
211535
211116
213064
213053
213154
212168
212497
214159
214782
214932
213124
212939
213196
212242
213595
213179
213402
214592
216360
215951
214001
215743
215643
215312
214432
212565
214651
215869
215990
213361
214539
214649
211769
211047
211273
211408
209589
208416
209243
210601
210086
210106
212097
211019
210970
209590
209073
209411
210762
211479
211942
210824
208393
207431
206819
205711
205470
208529
208286
207782
205177
206088
207143
207058
207091
206853
205015
203522
205369
205605
204989
205397
205011
204680
204626
203744
205686
204913
203923
204420
205348
206178
207260
206705
206266
207117
206888
207431
206158
206069
204897
203755
204493
205276
205739
204302
204363
205297
206707
207288
206811
206271
205321
204235
204333
203486
203689
205090
205103
205028
203834
203932
205546
203927
204301
203831
204736
204376
202487
202142
202949
203398
202559
201262
202315
202552
204166
203904
203663
203665
205357
205842
205575
204693
204082
203838
203338
201548
202012
202021
202270
204589
205856
204575
203512
203152
204208
204750
203893
204185
204743
204438
203633
202100
202229
201152
201381
201769
203241
203994
203992
204693
204882
205014
204677
201490
200560
203605
203566
203100
203650
203673
204253
203446
202614
201146
202591
202090
200923
198664
199222
199941
201451
202510
202312
203310
204023
203664
202181
201302
200002
200183
201617
200669
202200
200640
200437
199596
200443
200577
199598
198769
198523
197919
198857
198930
198289
198249
198230
199009
201175
201447
199938
198500
200862
201426
200418
199262
198874
198770
199913
202169
201510
200053
199225
198747
199723
199672
200673
201417
199577
197812
198793
201700
202955
202236
202262
200651
201415
201245
200883
200731
201096
200329
200387
201220
201813
200003
198814
197207
198198
198095
197889
198015
198563
200324
198466
199162
199135
200193
200571
200086
199034
200133
201341
202556
202917
202905
200102
200611
203001
204440
204491
201513
200576
202819
203699
203397
202053
203091
204377
202937
202070
201262
199675
199703
199313
199893
201267
201267
200841
201113
201458
201065
201065
201876
201694
199510
197207
198131
198740
201491
201683
199498
198988
198670
200071
199253
198165
198791
199368
200904
200193
200630
198054
197917
197644
198244
197502
197834
198021
199638
202343
201551
200019
197994
198846
200167
199149
197260
196284
196772
198359
198836
198170
197412
198417
198255
201239
200754
198803
200149
200443
200891
200617
200245
200499
200299
199672
199814
200938
199861
198688
199921
199456
198796
198773
198932
199215
198407
199577
200711
200194
201103
202591
202148
202085
199893
198092
197291
197051
197205
197005
198930
198269
198594
198020
196293
197472
197460
198012
197317
195824
195529
194460
193930
195637
196365
197818
197362
197793
197875
196397
197094
197365
197344
197985
196857
194943
194456
193987
194010
196712
196679
194884
196683
196123
195448
195388
195616
195312
194805
196074
197506
197865
198176
198820
198678
198287
199178
199315
198881
197294
196565
196961
197277
196880
196032
195401
195055
194742
196030
197306
196842
197818
200056
199501
197461
195947
196017
197340
196891
199601
197852
198572
198075
197016
195810
196706
197564
198005
198636
198907
197773
195092
194637
195695
194222
195911
197191
197474
196875
196840
194844
195967
196176
197275
198554
196997
197820
198754
197748
195851
195756
196197
197650
197316
194739
195586
196299
197330
196967
198207
196527
196810
197843
197460
196440
196649
196068
198764
200670
199969
200625
199392
198345
197846
197086
199478
199039
197731
197015
197699
198187
196618
196451
199725
199603
199525
200796
199596
196762
197442
197382
196032
195466
195939
197061
196984
198684
197482
196844
197223
197786
196749
196496
194929
193981
193035
194711
195432
195172
194932
195643
194455
192863
193316
195297
193313
193999
194005
192259
192220
193038
193639
192753
193849
194314
193005
194211
194962
194001
193995
195030
193913
194798
195973
197663
198237
196012
194127
194437
196622
196907
196261
195138
194543
194121
195676
196277
194428
193713
195341
196095
195235
197447
199627
199325
199288
198663
196746
196116
194291
195754
195664
195838
198080
199274
198736
197327
198822
199106
197364
197103
197784
198177
198000
197629
196528
197834
197831
196671
197506
197225
197305
196345
198327
198344
198398
197917
198306
198500
196449
195785
195698
195645
198470
198817
197275
195631
195948
196925
197272
198869
199559
200215
199944
197252
195552
196439
196392
196593
194796
193649
194910
196032
197313
198203
198506
196816
196527
197688
199149
199649
200451
199269
198148
198244
196274
195175
194394
194849
194615
196153
195087
197947
198650
197122
197219
197024
196706
197917
197464
194488
193912
195032
195352
196458
195141
195321
194733
194030
194142
194843
197117
198840
199351
198035
199557
200036
198936
196109
195908
195632
196205
197183
197570
198025
197827
198539
196969
196533
197503
196293
193894
194538
195977
195442
195982
198288
196242
195236
195311
194271
193415
194349
195222
195547
194780
195561
198240
199563
196664
195517
197516
197873
198654
198592
198513
197244
197624
196084
196746
198111
197541
197762
197046
195342
194841
197727
198164
196355
196069
196227
197631
199630
199293
198046
197743
196359
195624
197047
196825
196403
197085
197745
198246
195344
195504
197760
198013
197505
196091
197431
197863
197469
197740
197109
198161
198530
198211
197172
196629
197392
195660
193736
194409
194508
193573
193073
195316
194803
195591
195089
195837
195967
195884
195861
195202
197670
197221
199276
199980
198989
197910
198679
197008
195875
196179
197132
196705
197930
196941
197572
195615
196488
196793
195145
195468
197807
199208
199428
198660
195795
196889
197628
196078
195260
194631
196423
195296
192857
192650
193583
194534
194665
194354
193926
194042
193302
194952
196174
195206
196788
196127
195405
195479
195336
195365
194706
193790
194779
197028
196316
195918
196109
195734
195440
195551
196024
196501
193927
192535
194887
197389
200425
199606
196618
197096
196262
195495
195117
194789
194730
193783
193836
193655
194624
194781
195049
195819
196544
197034
197076
195981
193089
192068
193296
193933
196780
196880
194700
196278
197412
197234
196351
195899
197089
197822
197107
196704
196254
194266
196409
197590
197536
198525
197744
195794
195543
195998
196541
197317
196227
194691
195870
197165
198899
197821
197896
197019
199384
196264
196240
195583
195023
195835
195520
193493
191734
193194
194332
196497
197132
195675
195490
194089
194612
194410
196994
197737
195672
194047
193761
195234
195871
194938
194826
196546
197315
198871
198454
196196
195518
195860
196920
197384
197208
196809
196240
194949
195156
196385
196262
195972
196065
197358
196846
197362
197409
194545
194404
196572
197694
197745
197491
195270
196530
197283
198317
195995
195045
194631
195670
195027
198409
198784
197131
198233
195594
194715
194557
196413
196803
197147
196920
195760
195417
195811
197740
196420
194770
194106
194385
195525
198511
197964
198142
196347
198345
199278
198503
198208
196254
197219
197477
196969
197068
197049
195474
196809
195407
194832
194102
195005
196065
196694
197656
197920
196758
195436
195328
197461
199460
197032
195642
195241
196743
198130
196957
195345
193788
195111
195598
196343
195743
196524
196171
194444
195754
197540
195891
194465
196770
197695
196743
197020
197206
198422
199122
198282
198665
199930
199342
200620
201602
202391
202014
203959
204944
204669
204086
206421
205993
204991
207651
207781
208612
208056
207583
210278
212737
212720
212843
213849
215682
217858
219912
220360
221592
222192
224279
226354
229787
232572
234689
235187
236399
238518
242389
247000
250591
253784
257677
261120
265842
269880
274829
279940
284290
290212
293856
296803
300373
301699
300988
300491
302355
303957
302795
299986
297757
296987
297510
296501
295346
293059
292605
291605
291448
291690
289350
289076
290768
290932
292199
294376
291704
287527
286937
290655
292422
292531
292230
290718
289063
289257
291002
291285
290092
288731
288768
288190
287585
286431
285816
283788
283091
281432
281110
278396
274624
273290
271571
268809
265104
263879
262790
260996
258606
256312
253580
252489
251623
248022
244615
241950
240386
236535
235710
231903
229072
229553
229382
225414
224368
224014
220668
216382
212537
211715
211528
208231
207906
207363
205408
205082
204833
203496
203109
201685
199263
199747
198196
193168
191328
192817
192730
189941
187692
188462
187289
186563
184526
183163
182082
181303
181666
182165
180577
179160
178348
175522
174584
172354
171203
167489
165589
166451
165274
164741
165420
165915
165139
165150
164486
163002
161149
159406
158146
157549
155539
154433
154709
151730
151101
150957
150778
151251
149050
148748
147680
144707
143066
142262
140914
140127
142621
141727
138888
137041
136023
135670
133972
133133
132956
132669
131173
128475
129190
130660
130841
129549
129781
127471
126247
124513
124906
125741
124474
122469
120263
119887
118306
118649
118432
118768
116892
116005
115039
115307
115109
114371
114741
114905
114265
112257
109869
109687
108947
108096
106767
107006
106883
106672
105012
104594
105568
105209
105402
106172
105497
103274
102093
102308
103023
103882
101322
 99149
 99159
100689
101383
100618
100204
 98986
 96253
 96089
 96081
 95428
 96229
 96931
 97346
 94933
 94489
 95206
 94908
 93762
 94447
 94573
 94582
 91313
 89529
 89199
 89288
 90924
 91542
 90889
 90463
 89186
 89095
 89625
 91807
 91855
 93025
 93239
 91637
 90140
 89623
 90051
 89963
 91100
 91260
 90620
 88714
 88831
 88261
 88986
 89930
 90985
 90526
 88779
 88035
 86682
 86085
 85897
 84748
 84394
 85533
 85418
 85631
 86182
 86935
 86271
 85319
 83879
 85480
 86329
 87609
 88830
 88619
 87896
 86141
 86195
 86748
 86264
 85583
 86312
 87947
 87889
 87941
 87953
 88169
 88092
 88266
 88118
 88346
 85954
 86444
 86940
 85751
 86297
 86774
 85453
 84011
 86184
 87031
 88181
 86795
 85841
 85244
 87736
 87595
 88217
 87010
 86768
 88666
 88624
 87280
 90367
 90859
 90169
 88956
 88160
 87571
 87819
 87615
 86934
 86209
 87445
 88219
 88704
 89331
 89868
 88952
 87924
 87389
 88084
 88093
 89043
 90282
 88340
 88565
 88464
 86628
 86778
 86292
 85708
 86788
 86282
 84184
 85401
 87805
 88079
 88543
 89012
 90297
 90588
 90791
 90537
 90663
 88955
 89290
 90386
 89595
 89299
 90320
 89493
 88849
 88052
 89419
 87827
 88289
 88383
 90867
 89819
 90296
 89535
 89614
 92604
 92265
 90946
 91621
 91370
 89527
 89633
 90402
 89936
 90034
 91090
 91147
 90463
 90030
 88633
 90491
 91308
 91306
 92995
 93412
 92896
 92236
 93438
 94269
 93934
 91244
 92507
 94214
 92592
 92208
 93088
 94117
 93660
100350
118598
147641
184941
229231
279271
340177
425875
533513
650887
767956
877517
984713
1082010
1158996
1223559
1268802
1294614
1291267
1269974
1233250
1194279
1169792
1156475
1148860
1147781
1145271
1136543
1122567
1104357
1085178
1065935
1050658
1034955
1015832
992395
970610
948609
925875
899725
874618
846402
819839
795267
769168
745191
722123
700908
682357
666971
651154
638121
625681
612984
599749
591189
583108
575641
567174
561174
552122
546104
537986
529704
523695
517352
510219
505790
500875
495411
491153
486250
483224
480348
473807
469295
466040
459118
455229
452017
447823
443589
441607
438533
435806
431361
427113
423574
421086
417225
413922
410109
407747
405671
403138
398860
395834
393340
390745
387193
384751
379439
375658
372083
369134
365595
360607
358116
357420
355168
351505
348053
345849
339905
335509
334774
333236
329886
327689
324216
322747
319110
316014
313065
309953
305799
303370
302665
299223
296359
294031
291200
289356
288337
288460
286714
283674
279761
277330
273552
271412
271723
270248
266677
264716
263591
263787
262049
260241
258134
256897
254675
253318
251499
250770
250073
247937
246451
242563
241789
239697
235039
233905
234052
232905
231057
230337
228859
229347
229353
230298
229939
229239
227546
225852
224888
222147
221891
220768
216093
214947
216393
216652
214640
212186
212236
211990
211854
212554
211210
208632
209386
211696
214905
216746
218034
217387
212322
206819
202896
196071
190930
186943
184370
180653
178888
174819
170599
169760
169140
166735
166459
166593
165977
165340
165972
166179
164692
163821
164658
164718
164199
162671
162430
161960
161414
160334
159566
160190
158943
161448
160923
158590
157937
158565
157158
158742
158465
157838
156064
156426
157499
157342
155764
154254
153824
156122
156917
154945
153854
154607
154779
153211
152407
152015
153055
153223
151972
152227
153241
153521
152038
152166
151464
151618
150260
150578
149924
150790
151503
150389
149383
149354
147834
148918
150230
150266
148702
148015
147632
149025
148760
148399
147696
149574
147943
146802
145846
146504
145304
144200
144472
144818
144949
145655
147912
149053
148111
147118
145658
146234
145427
144438
145727
145758
146071
145784
146531
146643
145760
146844
146489
144144
145711
145590
145292
145665
143478
143898
145097
145997
144686
144320
144113
143650
141892
142128
141586
139508
141992
140445
141909
141726
142089
141236
141774
141575
142659
142329
141844
139885
139603
141568
142309
143338
141136
142326
143514
143414
143691
142140
140508
139061
140099
141404
141542
140309
137480
139514
141203
139738
140806
141284
141360
140877
142070
141711
140388
139619
139265
139342
138880
139128
140687
142878
143181
142513
140182
140127
138766
138178
137174
138799
140230
141517
140121
137994
137651
137775
136978
137427
137778
138063
138522
138524
138778
139728
138685
136390
137242
137900
139643
139489
139146
139242
139543
138969
139259
140299
138139
138023
139248
138531
137482
136199
135710
136187
137355
138655
138038
137581
137844
138152
138167
138443
137577
138199
137342
136292
136392
137370
137938
138706
138321
138256
136102
135696
136719
136695
136502
136829
139084
139309
137412
137486
138828
138823
137192
136340
137741
138121
137305
136489
136702
137190
136563
138151
138655
139926
140008
140826
140824
138529
139317
138948
140370
140343
139536
139825
139999
140826
141469
140477
139719
140346
139838
138547
138511
139312
139041
140416
138549
136615
135851
136235
136551
136740
136150
136664
137633
138509
137755
136680
136177
136502
138209
137860
137669
137941
138083
139337
136759
137798
137667
137473
136706
135620
137454
138819
137345
138998
139062
138113
137932
139285
138750
137699
138803
138748
137064
137316
139279
137838
138126
139515
138439
138412
138535
137024
136609
135813
135783
135573
137023
136398
135233
136140
136110
134761
134911
136827
137845
137038
136860
136770
136100
136543
138422
138742
138749
136678
135259
137056
136776
135596
136937
138140
137758
138224
139099
141095
140519
140146
137443
136812
137148
136478
136460
136576
137956
137448
138205
138918
140134
140726
138934
137542
137875
137560
136260
137010
137708
137482
137047
135302
136255
137238
138302
138188
137098
135922
136514
135204
136077
135255
135951
136811
138032
137344
136060
135131
135008
135175
135115
135273
137120
138301
137737
136610
137717
138270
137034
137047
138292
139582
138311
138772
137884
138366
137553
135847
136975
138829
139122
139447
139055
139226
139112
140033
139383
137712
136674
135819
133275
134898
135902
135366
136925
138639

[Instrument Method Data Header]

"hplc", "", "2021-04-16-13:54:48", "hplc", "", "2021-04-16-13:54:48", "", 0, 0, "GlycoSePN_40 min (Plus_HR1)"
"Separation of glycans at 50 C"
16844544, 1


[NAI Box Information]

0, 40, 40
2.272, 44, 1000
41, 0, 100, 0


[Instrument Configuration Information]

"FL", "PEN90x", ""
0, 0, 0
0, 0, 0, 0
16.777215, 1
16.777215, 0
"", "", "", ""
"", "", ""
"", "", ""
"", "", ""
"B", "C", "D", ""


[Real Time Plot Information]

[0]
0, 1, "", "Y", 1000


[Link Parameters]

5


[Link Parameter Offsets]

29
28
10
11
12


[Link Parameter Info]


"RATE", 29, 5, 1, 1
1, 0, 3, 0.1, 100, 0
44.01408, "", 1

"RANGE", 28, 2, 1, 1
1, 0, 1, 0, 10, 0
1, "1.0", 1

"EVENT", 10, 3, 25, 1
1, 0, 0, 0, 100000, 0
0, "END", 0

"EVTME", 11, 2, 25, 1
1, 0, 2, 0, 100000, 0
0, "", 1

"EVVAL", 12, 2, 25, 1
1, 0, 0, 0, 100000, 0
0, "0", 1


[PEAK TABLE FILE]


[File Complete Flag]

3


[Number of Peaks]

0


[SPECTRAL DATA FILE]


[File Complete Flag]

3


[Count/AU Ratio]

0


[Count Offset]

0


[Number of Spectra]

0


[Spectral Data Sets]


[Audit Log Information for C:\PenExe\TcWS\Ver6.3.1\Examples\Probka 46, 2nd + enzymy.raw]

Number of Audit Logs : [0]
