# Supplementary material for: Interplay between de novo and salvage pathways of GDP-fucose synthesis
Source: PLoS One. 2024 Oct 24;19(10):e0309450. doi: 10.1371/journal.pone.0309450 (PMC11501016; doi:10.1371/journal.pone.0309450)
Supplement: S1 File — (ZIP) [file pone.0309450.s004.zip › Chromatograms/Fucosylation/GMDSKO_3_1_FUC.RAX]

Checksum Passed

Filename : <C:\PenExe\TcWS\Ver6.3.1\Examples\Probka4, jak probka1+fukoza.raw>

[Modified Rawfile File Header]

0, 1, 48, 10019, 
0, 0, 0, 386514952, 11998648

[Modified Rawfile Data Header]

"hplc", "", "2022-06-15-14:26:25", "tcprocess", "", "2022-06-15-15:06:23", "", 0, 0, ""


[File Complete Flag]

3


[Run Log Information]


[Raw File A/D Header]

0, "20220615142615-0800", 0, "hplc"
"C:\PenExe\TcWS\Ver6.3.1\Examples\Probka4, jak probka1+fukoza.seq", 0
"NONE", 0, 0
40.0088, 16777215, 73914, "7339280009"
1, 0, 5454


[Sequence Cycle Information]

"A", 0, 0, 0, "", "", ""
"C:\PenExe\TcWS\Ver6.3.1\Examples\Probka4, jak probka1+fukoza.raw", "C:\PenExe\TcWS\Ver6.3.1\Examples\Probka4, jak probka1+fukoza", "Probka4, jak probka1+fukoza", "", "C:\PenExe\TcWS\Ver6.3.1\Examples\GlycoSeP N Plus (FL_40 min)", "C:\PenExe\TcWS\Ver6.3.1\Examples\GlycoSeP N Plus (FL_40 min)", "C:\PenExe\TcWS\Ver6.3.1\Examples\GlycoSeP N Plus (FL_40 min)", "C:\PenExe\TcWS\Ver6.3.1\Examples\GlycoSeP N Plus (FL_40 min)"
"Default", "Default"
1, 1, 1, 1, 1, 1, 0
100, 2, "", 1, "", "", 9
"", "", "", 0
"", "", "", "", ""
"", "", "", "", ""
""


[Raw Data Points]

 83514
 83586
 83581
 83583
 83583
 83577
 84031
 84455
 84229
 84723
 84746
 85011
 86201
 84847
 81693
 82810
 80898
 80541
 81806
 80681
 82673
 83533
 84160
 84576
 84079
 84427
 82708
 81347
 81326
 83286
 83614
 83677
 82747
 82708
 83178
 83219
 82410
 81422
 81736
 80989
 81917
 82206
 82612
 83190
 84821
 84908
 84872
 85938
 85654
 83947
 82812
 81435
 82386
 82487
 81994
 82133
 83779
 83310
 83164
 84238
 83638
 85326
 86733
 85558
 85672
 83157
 83953
 85076
 84993
 84575
 85658
 84953
 84591
 84803
 83092
 82907
 83186
 81290
 81446
 82923
 83465
 84604
 85049
 84181
 83510
 83044
 82143
 83359
 85529
 85465
 85789
 85269
 85235
 85637
 84609
 84856
 87263
 87348
 86942
 85679
 87407
 86590
 86381
 85716
 85222
 84382
 83527
 83924
 84404
 84085
 85056
 86050
 87104
 84797
 82995
 83627
 83154
 83662
 84151
 84032
 83919
 83917
 84254
 84979
 85496
 85625
 87139
 87049
 86500
 85531
 85185
 85136
 85863
 85605
 85645
 83835
 85406
 84089
 81734
 83004
 84254
 85701
 85967
 84272
 85739
 87478
 88257
 88678
 90992
 94628
 97409
 99389
104376
114455
122875
132217
141715
151897
162319
171316
179278
184273
187880
192277
195271
194969
194479
195321
196683
198705
202962
209490
217174
228043
240332
250067
257411
263304
262822
260475
257095
252842
248260
243663
237086
235610
232452
234676
240125
246601
257998
273294
290475
311558
331699
349506
364350
380362
403175
436086
485095
561844
673746
827855
1038267
1313560
1679200
2176938
2878231
3911702
5402767
7449934
10036366
13010616
16777215
16777215
16777215
16777215
16777215
16777215
16777215
16777215
16777215
16777215
16777215
14793906
13234918
11823960
10595039
9523051
8594556
7755346
6952536
6178271
5418568
4699028
4045095
3473873
3001939
2628801
2335218
2123662
1978516
1875356
1803152
1751373
1700392
1648969
1588228
1517780
1440198
1370971
1298520
1235444
1170564
1110387
1056456
1008981
965769
926716
894533
866481
842988
827472
813537
805615
798333
791704
786516
782862
777049
771823
761849
753875
745979
735281
728275
719711
713823
705958
697180
691475
687277
682521
677544
677371
674011
670803
673419
680708
686324
693870
711299
732566
757455
787273
822855
864226
905266
944169
976005
999051
1008212
1004942
991187
972419
941930
907337
874828
847407
824021
806160
804653
820623
853583
903709
963113
1028215
1088404
1140981
1186826
1221289
1232527
1228249
1211117
1172005
1122663
1064850
1008586
950014
894654
849091
805604
771573
740849
718691
702882
693008
686043
677082
668380
658657
647366
636310
624310
613680
603219
594918
585867
577773
569736
568754
573778
584193
597493
620955
659997
707626
769290
844157
933954
1034390
1143420
1253798
1364817
1459687
1547032
1614965
1660613
1685601
1684130
1655295
1602385
1532158
1446099
1345513
1244648
1144165
1047953
957506
875095
798264
731286
676207
625457
582839
545245
516732
495599
474727
459468
447962
439558
433089
427292
419930
409889
400671
394842
385147
375138
369137
362267
356714
351610
344967
341356
336929
334422
330864
325713
321137
317568
316069
311748
307317
306513
303552
302209
300506
297711
296682
296020
294891
294961
293279
294739
291523
291622
295287
298813
299591
301049
304578
309498
312092
315613
319750
326341
335150
346322
360454
369879
383049
395506
409546
420135
431451
439004
443736
442881
440455
433121
426710
414829
402693
387945
375690
365930
350713
337050
325756
315138
306407
296423
287239
278251
271417
270055
266805
264378
258654
254385
254340
252211
249851
248843
247346
243708
241545
239415
240421
243854
245375
242386
241860
243320
244631
246090
246932
249473
254872
260588
265691
272469
280246
289842
300678
314560
330108
346075
363644
378954
394012
409949
422461
432828
440289
442616
445395
445392
440503
434523
429034
417690
404260
392253
383639
375442
365968
359526
350693
345206
340916
337407
337927
339921
340171
345172
352667
360244
367597
376342
387012
395133
404602
414682
427702
440333
459024
482955
512291
545734
589761
648442
717514
794117
879791
973618
1072834
1172420
1267770
1359057
1434170
1495671
1536216
1559595
1559888
1540672
1500739
1437410
1357419
1268271
1169613
1072978
973920
877303
786508
703611
630926
566100
509895
464100
423453
388810
362902
340749
320477
306579
294915
283399
274272
265417
259390
252357
247293
243849
243742
242500
239619
235688
233490
232656
229443
229389
231026
230099
228057
228682
227146
223568
223497
222174
221256
222889
223616
223898
224306
226541
226499
227505
230712
236830
239815
242668
244275
246175
250405
251843
253617
254680
251477
251066
245586
241516
241856
241604
239699
236306
233866
231886
230995
231011
229522
227335
226401
226270
226385
225631
228495
230621
230067
230754
232121
235699
237298
242501
246791
253103
258854
263529
269461
274958
282506
291851
303648
315553
326766
341749
354299
365731
380181
393084
406910
419684
433586
449258
462042
478483
496270
516253
541137
567895
602539
640865
680338
719995
761732
802512
842461
880596
913565
938377
957699
975521
978882
973750
963959
944351
914402
877359
833613
785424
732203
683831
633599
586064
542849
501662
462776
427556
395838
369201
343893
320963
302926
286756
276366
266431
253683
243208
237342
230492
227530
224238
219901
215615
211506
209360
207671
206313
203355
201946
200875
201670
202705
200038
199782
199968
197944
196516
194974
194411
193251
190986
192325
191418
192210
188572
186174
185958
187032
189524
188123
186112
184206
186736
185860
185520
185368
184654
183333
184218
179587
178211
179023
178166
178542
178004
177630
176163
176259
173900
176140
177167
177539
177116
175488
174995
174275
173289
173872
173857
176081
177125
176904
177884
178650
179491
179808
178735
178219
177400
176700
177784
179565
180560
182151
182163
182557
181582
182296
181618
181163
180804
180218
182136
182917
179596
180238
180680
180713
183125
184286
183946
183720
184337
185238
185695
186073
186450
185816
187967
191209
192137
192051
192086
193344
193818
197050
199345
199836
201976
205287
209730
213147
214269
216006
217938
220569
223590
227014
227982
231313
232890
233339
236400
236823
239060
241186
248189
255626
264228
270356
276667
284729
297350
312736
327330
345126
365992
388441
414376
441570
467427
498955
530231
560220
590872
619340
644313
666455
690174
708458
724171
734239
740586
743265
738034
732879
723647
712440
694671
675976
653516
629748
603401
582427
563100
545733
533412
523497
519952
519364
523958
533085
548043
566969
591644
614340
642035
671250
706230
738405
771860
803322
831000
859677
884166
906663
923162
938959
946860
951124
952646
947406
939133
925600
908218
890657
865535
839230
817065
794957
769827
742197
718394
698307
681209
664687
648575
637646
628187
622792
618045
616867
614177
612624
609131
608059
603939
600852
597089
589258
581048
574746
561446
546374
529036
510451
491098
473095
452718
431660
410128
390019
372708
355200
337755
320237
306737
295454
283540
272839
263495
255129
247878
241091
233671
229254
225262
220629
215856
212540
209925
204502
200896
200803
198648
195078
193740
193461
190349
186333
185515
184332
183503
181935
180117
179121
177983
177328
175363
174472
172688
173187
171817
170766
172112
174163
173154
173391
174327
173558
173110
172032
173689
173471
173970
173977
174455
175408
174197
176452
176416
177193
178833
176761
176402
176076
175980
175985
179396
181083
180489
179743
181526
181115
179565
178196
178145
179639
180916
180918
180923
182856
183018
183074
183614
183654
184541
183399
184918
185590
184749
185338
189295
190775
190187
189799
189802
191628
192243
193613
193986
193750
191518
192399
191559
194015
192505
192412
194735
196413
197615
195391
195605
198785
197720
200270
205385
207267
212677
215928
218012
223438
227210
232584
240044
248746
255672
264497
275864
287431
300485
317307
330633
345419
358767
373142
384752
397565
406673
418211
425116
431563
437703
439415
439979
440675
435806
428749
421094
409497
398501
387686
375367
362295
348486
336378
323040
310920
297553
285446
272539
262584
252372
244903
237880
231675
227320
224764
222574
219020
217736
210469
209958
208078
207389
205595
202537
199509
196930
196333
195222
196930
197405
197025
195618
194469
195279
197112
195188
194765
194309
194868
198773
200213
198688
200228
202190
202652
204683
208341
207011
208115
210468
214309
217366
221449
222473
224088
228642
230144
233035
233882
241091
245721
249616
252556
257048
258411
260033
262123
262310
264647
267068
269086
269348
271774
273991
273430
273541
273779
276545
277041
276950
280001
280863
281696
283290
287477
291555
296826
298537
300826
304455
310231
314836
318118
323666
327424
332217
338882
344158
350779
358752
367579
375188
382261
388012
396036
405440
413170
417418
426231
436895
446817
456098
465413
473273
485014
496663
508620
522079
535037
553634
573156
594398
617713
646073
682087
725259
773819
831925
901560
980194
1065749
1159776
1265582
1383089
1517996
1656954
1801900
1953148
2105705
2266733
2431324
2585315
2729189
2872159
3011221
3130119
3237096
3324579
3388258
3424070
3447227
3442292
3413357
3363498
3285622
3186774
3066036
2934923
2788986
2630825
2465876
2296275
2122260
1952744
1789947
1633183
1483099
1342847
1214099
1094138
983822
881086
791394
710697
644073
581945
528800
482398
444030
409234
381582
358646
339013
323215
307156
294693
283443
275340
268682
263166
257004
253288
248746
244356
242629
239471
231854
231274
228445
227336
225966
227346
226932
224799
223782
224404
225068
224684
224315
224797
225860
228260
229110
229552
229839
231042
232367
234464
237935
241982
242598
245945
248004
248858
249666
253715
257528
261494
263719
267897
272935
274601
276201
278279
282265
284886
287349
290685
295792
298372
302165
307017
310000
315149
319279
322937
329424
336602
342219
349507
356255
361600
367883
375636
383935
391480
397273
405416
413142
420990
429439
436259
446415
455742
464619
474042
482651
492780
503353
514857
526659
540984
552993
566334
576568
592768
609312
626500
643368
662116
684752
711475
742746
781188
824172
873822
930917
995905
1074039
1161671
1259963
1373440
1502625
1645348
1794338
1959034
2135162
2325714
2520679
2722589
2925774
3133320
3330207
3525022
3702782
3872506
4026998
4163222
4279927
4379629
4449600
4490455
4505368
4491097
4453340
4386001
4296558
4176737
4039540
3879263
3701589
3514991
3317199
3113896
2904554
2686755
2472058
2263363
2064039
1878736
1701004
1533035
1382035
1243115
1118830
1003537
901124
811486
731512
661191
601103
549462
502807
464199
430633
399369
374505
353784
336910
319438
305202
293728
284474
273281
263365
260408
255592
247707
243730
238150
238224
236624
233549
230345
229011
229211
226504
226337
226506
228092
226957
224516
224820
224641
224075
225329
225583
226144
226794
226036
225212
227048
229800
229179
228303
230330
233372
234205
231620
229010
230376
232494
232695
234440
233655
235419
237646
237468
238614
238462
242115
245044
249197
252174
256570
260497
265302
271561
280033
290358
299147
307270
316294
329596
342026
354663
366767
379567
394054
409109
427370
443356
456864
470989
482594
495598
506163
513367
518514
523937
527014
525852
524175
520761
517246
514831
509120
501068
494683
484888
472470
461853
448304
436599
425840
411701
397381
382016
370077
358024
347559
337022
329600
323819
314942
305085
295714
291726
288239
281892
275261
269051
265751
260971
258285
255707
251037
247050
245068
241345
239749
238602
236247
234536
230077
231076
232479
232472
230938
229427
229025
229574
225710
225807
226189
225557
224920
225078
225702
224415
223816
222818
223216
223174
222178
224571
225391
223286
219496
217748
219462
218602
217090
217649
217213
219128
218807
217993
217968
219304
219116
221390
221845
220879
220925
222069
224151
222032
221559
222577
224175
225760
222926
224997
226740
228329
229304
228340
227645
229220
229966
232837
233524
233560
234716
236377
238604
242583
243791
246038
247554
248769
250519
256215
258552
261582
267802
272287
277565
280444
284971
289592
295136
299772
304690
308076
312370
319008
322970
326991
332122
337029
340124
344188
349021
353066
359290
365253
369985
375994
382358
387586
391634
395754
400439
406772
413933
421008
428202
431171
436659
443087
447371
447715
447518
450443
452376
453942
457212
459305
461287
462199
461327
459662
454053
453855
451556
446672
444530
440651
437330
434668
431762
428735
424832
422340
420968
419000
416521
413420
414211
408792
404350
401616
400791
396776
391604
389079
384171
377800
373635
370159
363325
358820
353954
348057
340753
333267
327518
323943
322300
317727
314672
309718
305658
302231
297801
294387
291478
288268
286641
285349
281658
278577
275910
273764
274379
272261
269403
268364
266275
264063
261815
263433
263008
261792
261505
260507
257983
256691
257405
255063
254370
253135
253909
250812
249451
248975
250653
252854
251327
251776
252784
253308
254610
254966
255107
256489
258222
261491
263509
264520
266601
267887
269456
271723
275598
279993
279483
279280
284187
292010
296325
300288
302444
303925
305854
310444
315094
316952
320992
323648
327576
331263
337343
342618
346203
349359
356412
359185
364369
368704
371959
374652
375504
378975
384542
388146
393132
396473
397082
397048
397583
400374
405441
408817
409722
408827
411265
413347
414290
417996
420897
424446
429911
434976
442269
452800
463798
478038
492131
510687
529989
554782
584292
618564
656015
693611
734011
781605
826975
872958
922727
972358
1024908
1078978
1130330
1179035
1223850
1266940
1307634
1344802
1378197
1403065
1421770
1435304
1442901
1445653
1436387
1420470
1399581
1373638
1334773
1297669
1255979
1210726
1160901
1110037
1060727
1003044
947980
891259
838492
787018
736729
686051
640546
600563
560546
525160
491297
458835
431765
410594
389715
371700
355380
340883
328129
317531
307566
299446
293989
287555
282899
279573
278018
272787
269964
269763
269633
267070
264627
262497
263436
264461
263828
262782
264138
263869
264947
266984
267717
265963
263994
263693
261526
261170
261330
260326
261203
261837
260967
259814
259501
258750
257294
257271
255943
253293
252085
253992
257391
257475
257773
257582
254517
253707
253843
254251
253648
253182
251209
248825
250884
251462
249641
249828
252708
249635
251163
251298
250622
248995
250727
250053
248290
247807
247239
247469
247774
245066
244621
246463
245596
245519
245754
244057
246260
246794
244176
244602
246094
248023
249411
251149
255055
257373
260001
264846
267810
269684
274127
278976
283752
288263
294615
303667
309005
316313
324555
329377
335970
342239
348131
356155
363755
370741
378796
385713
390774
396045
399507
400818
400721
401764
400593
401510
398919
396198
394094
390006
387374
384247
380753
375590
368173
359073
352579
347533
340502
335075
330032
323453
315926
308916
304246
299741
295979
292301
289110
288487
285040
281618
279072
278866
277058
273249
273904
272365
271251
272421
272437
272836
273308
272660
272337
274519
274583
275235
278201
279252
280295
282557
285342
288966
290638
295257
299510
302556
306415
310621
314400
317571
323666
330347
335364
341359
347862
354867
361985
368550
374541
382066
388712
393547
400790
406481
411646
417900
421281
425033
429025
434993
439704
443313
443488
443029
442051
443684
443476
443479
444158
441737
439997
440200
437940
435165
435087
437728
437669
435944
436600
438943
437244
438789
439999
443672
445464
447944
449047
452848
457990
463044
471575
482996
493820
505777
521897
539536
557724
581501
607428
638189
669750
707208
750401
795622
846796
897412
951085
1012645
1077292
1139169
1200984
1262142
1325205
1387743
1449237
1505924
1562636
1618646
1668572
1711025
1750551
1786058
1806047
1815992
1822929
1818589
1810391
1790909
1768267
1735914
1696229
1648253
1596039
1543124
1484461
1422866
1363606
1298290
1232093
1168805
1106570
1043058
982052
922753
862987
806181
753293
708362
660798
615153
577147
542243
513140
488238
463129
441146
419042
403645
387999
372177
358752
345866
335291
324035
316745
310405
304711
298855
294377
290624
287014
282972
280440
278659
277900
273407
269201
267150
264705
260540
257528
257471
255056
253033
252427
250995
249042
248034
247576
246187
246293
247769
248070
247849
247286
245406
244608
246697
246331
247278
249207
247512
246150
243591
240891
241382
242096
241288
241198
241741
243894
244901
246366
247343
244698
243007
242950
242584
242194
244756
246059
249682
248812
249989
251726
249534
249569
250766
251628
252418
254955
255161
256235
259479
259130
257718
259381
261447
261321
263191
267650
266862
268527
270026
270550
272032
272266
273908
274988
278610
280580
280357
279554
279136
278860
276498
276385
275242
273084
276619
276828
276572
276076
275780
274508
273198
272914
275189
276899
277305
275168
272490
270480
268644
265972
266384
265974
266700
265657
266866
266503
263575
265097
263976
265786
265872
264840
267556
267459
266085
268437
268926
270883
273250
270506
272784
273620
275570
275674
276043
277730
278310
280760
281672
281393
283561
283524
283567
286856
288772
290433
290542
288226
288009
288850
289743
289103
290023
292292
294670
294343
294585
297364
299208
301486
302920
301966
301841
304432
306739
310564
310445
311025
312409
312736
315650
318340
322063
323409
324562
327697
331371
334892
338027
340516
342675
344547
347344
351397
352800
357123
360379
361023
362790
366126
367495
371371
374189
380779
384020
390936
397163
402058
406770
414126
421858
431687
439695
449762
463566
478604
491025
506103
522393
536379
553314
577685
602150
621291
642584
660831
681434
706134
727168
751098
774453
796752
817400
833299
848533
862208
875152
887863
897720
905700
912984
917669
919252
920013
923199
922241
918859
909488
900286
889579
873605
855024
834561
812061
789580
769151
746649
720723
695777
670622
643996
618841
596579
574231
553872
535928
516764
499321
480624
464589
447643
433240
420266
409766
399371
389885
383415
378036
375913
373357
366915
363629
361493
360971
361660
360936
360041
359055
357208
355471
352555
349674
348634
346989
342452
339043
336944
333155
329362
324974
318902
314861
311511
308595
307697
304645
298589
297557
294237
289145
288517
286646
285595
283450
280353
277388
276251
276653
275109
272787
271921
274419
274546
271887
273183
274079
273865
275266
273319
273209
273043
272879
273724
272365
271715
273354
275454
273951
274690
273620
274947
275380
273453
274978
275760
276369
277429
280584
281973
284043
285671
285829
285950
287024
288307
289512
292269
292801
294161
293829
294868
296757
298319
298610
297918
299307
298613
298219
300178
303044
302623
305174
308224
309559
309016
306372
305463
306883
307615
308512
308849
309830
310605
311745
313950
312043
313348
314468
317121
317547
317930
318137
322289
326399
325858
327242
331229
332840
336824
337283
340416
343064
343700
344870
347956
351363
355420
358196
361892
363778
369793
372670
378624
385691
391389
399981
405169
410683
419765
425507
430433
434529
441622
448066
457434
463798
470019
477671
486920
495732
505941
512461
518883
528504
537760
546023
555633
566132
572603
581760
595387
604392
612678
622865
632282
641215
649783
658241
663389
670500
675957
682371
686923
693399
701301
708123
717963
728080
737459
744610
752870
763620
776794
791708
804928
818232
835840
854300
879089
902704
925339
954948
990425
1026759
1066065
1112480
1163390
1213339
1268075
1322521
1385782
1450065
1510575
1575503
1638643
1701411
1760660
1809460
1856922
1894045
1922132
1945702
1955904
1959424
1951980
1945417
1931845
1907394
1878405
1842295
1800314
1752930
1703310
1651228
1594369
1532527
1471552
1405658
1338143
1270109
1204946
1134993
1068600
1006244
944183
884889
827598
778668
728963
684173
642762
603173
568025
536335
511260
488993
471450
454074
438115
424482
413649
404233
398636
390618
383908
376930
374493
373118
370643
369419
370138
367551
366443
365050
363218
362440
363557
363748
364229
366858
368195
369999
370518
375297
377326
376501
375226
376169
375107
375864
377046
377543
380507
378047
377017
376281
373023
371441
371543
371143
371384
373193
372847
372739
372697
374521
375328
376488
377163
378289
378559
379247
380224
382368
384020
386133
386659
387352
386340
386149
387175
388563
388683
388232
388671
390369
392483
395096
397258
400740
401810
403264
405303
408165
410955
411361
414042
416767
416340
419955
420984
422339
421843
422488
426014
429853
433185
434617
436126
438141
441139
441502
446940
452660
455715
460064
464610
471588
475890
478693
483788
487876
496534
503190
508763
516686
522051
528720
536239
549175
562105
577236
593880
610002
626102
645823
671556
702468
736001
773081
814793
864732
919254
978271
1043210
1110894
1178790
1254446
1338224
1423691
1513543
1603301
1697206
1785053
1877952
1967998
2054319
2141190
2219602
2296138
2373503
2442044
2499447
2555477
2601770
2641282
2668372
2683282
2692374
2685352
2665005
2631655
2586147
2530527
2462231
2385826
2297121
2198938
2093283
1986013
1880427
1765785
1659014
1549593
1443714
1343445
1245427
1154122
1068187
987690
914403
846641
785962
731031
680265
634810
593725
558138
523299
489483
462417
439211
419108
401291
387168
374660
360765
350370
340539
332667
328233
322902
316821
310949
307490
306841
304504
300710
301373
300495
300191
298607
296854
297420
297074
297273
297283
298021
299448
300374
302149
303668
304096
304752
303009
304108
305658
306756
312613
315054
316301
320594
323784
326082
328057
331237
333047
337051
341089
344237
348683
351708
353769
358136
358676
360166
361455
364575
366917
371389
373679
372665
371818
369709
368230
366948
366112
365670
364002
362372
362759
362709
363587
362252
359556
360225
359806
359959
359975
358205
357208
357765
355505
355239
354646
353913
352038
351161
352746
353660
352713
351490
352771
350325
351133
350029
349938
351155
348050
348541
347638
345300
347346
347615
350540
351747
353446
355453
360020
367007
371881
378279
380753
384863
391076
398305
406775
414070
423967
432466
435723
441223
452185
462806
471530
477708
486664
493480
501098
510370
517656
525275
530284
534400
539173
545294
548106
547784
548628
547781
547683
545961
541455
533005
523633
518860
508117
496510
487416
475736
462596
448298
435144
422674
408053
392282
378074
364577
354721
343444
334342
323597
316429
311713
305721
301899
298537
292721
289356
288723
283510
280360
276179
272964
272099
270017
269617
269767
268299
268368
265371
262183
261419
263073
263258
261748
262858
261960
261080
260620
259856
260825
260707
263963
264182
260749
260310
260227
263413
263274
263286
264549
266359
266424
270758
273834
274324
275895
277192
278718
279673
279479
280758
284236
286267
285732
285870
286496
287015
287060
288793
287770
286682
286805
285862
287043
286125
286341
287627
286977
285058
284320
283568
282325
281531
282047
283258
283335
279539
277803
276800
276667
276537
274498
274321
275814
275253
274223
270778
269854
270454
267682
266062
266822
265625
263726
262854
262548
264172
264102
264032
265066
265059
266193
266269
267539
267284
267547
266907
265362
266394
269085
271173
271249
270654
269618
268197
269460
269858
271526
271437
270843
270042
267424
267436
269152
268137
267248
267652
265598
263673
262655
258677
258511
256690
259019
259424
260605
257530
253986
253838
256198
258056
258819
258431
258835
256197
258896
258092
255250
255259
256343
256676
259250
258635
256375
256796
255765
255853
256159
254896
254307
253672
253317
249896
249124
248928
248485
248678
250309
249663
248129
248624
249762
249821
249192
250776
251192
252972
252512
252697
252881
254568
256143
256628
254374
255904
255724
256469
255558
255866
258426
259567
258736
256303
255559
255016
256070
259061
258227
256117
254454
255255
254800
253069
255153
255966
255381
255068
252978
252666
254000
255499
253275
252470
255050
257115
255813
255395
255569
257293
256616
257546
256105
256892
257835
257179
253754
253947
255969
258953
259886
259399
259213
259741
255925
254553
254276
255221
253426
254459
255284
252763
253222
251877
252415
255028
255021
254561
251523
251062
251982
255670
255515
256998
256910
253507
252953
252858
253315
252951
254870
255970
256796
255933
255540
255090
252813
252463
253712
252796
253613
255355
255059
253940
252064
252392
250837
249641
251660
252169
251167
253379
252809
249138
249183
249716
249532
247355
248214
247487
248729
249049
248771
249762
250911
249262
248428
249061
250827
249281
249332
248935
249967
252067
253808
254749
254431
254551
253317
250750
248794
249372
253037
254780
252211
252320
251975
253718
255227
254521
253087
251606
249511
251573
253488
255481
255332
251968
250289
249918
250200
251724
251603
253105
250593
249306
247178
248288
250109
251667
250711
252035
250991
249381
249103
250863
251786
252988
252127
252938
251561
249978
251385
250853
250157
250917
252388
250214
251308
251143
249586
250743
248465
250284
250867
248011
249018
249461
251287
252925
250505
250394
251000
248152
247681
247228
247374
248302
248869
249164
248185
248476
247142
247025
249704
249504
249646
249486
250728
252938
253589
252837
250153
249569
250222
251718
252270
250923
249753
251023
249561
251308
251608
251769
250360
249957
249525
249279
249460
250297
250543
249620
251824
250438
248780
249650
250079
248245
246892
247054
248718
251961
250538
251123
252386
251316
248505
248423
247780
248198
248753
248575
248926
250288
251133
252503
252291
251686
252505
253198
251793
250489
251435
252970
253404
256164
256274
251720
251417
252829
251570
251755
252113
253364
255630
254737
252952
252182
251896
252986
253487
251895
252074
250714
251358
251311
251400
250632
249638
248330
246243
249042
250059
248804
250866
251478
250071
248872
249858
250226
249124
249952
250051
250373
250843
249769
249205
247513
247281
248559
247418
247974
249824
250806
251641
253318
253677
254100
253938
252147
253781
254694
253685
253834
252439
251379
249832
247184
249357
250921
250705
250742
249616
250814
251815
252389
253785
252978
250744
251552
249536
250242
250801
250121
253148
251631
251490
250074
248844
248007
249428
250953
252900
254092
252754
249153
249929
252017
250670
249878
248645
248262
248809
249989
249989
251105
249732
252752
252892
251704
251229
252694
254270
254029
253766
253429
252548
252065
254537
254460
254866
254662
255503
257031
257903
257643
259401
255681
255522
255880
257175
257784
256932
255893
256057
255498
254906
254017
254393
255579
257218
257684
256999
255334
254060
253747
255009
254446
253785
252952
254528
254787
256146
256420
254166
255645
254786
253513
253629
253730
252422
254054
253940
253083
255567
256141
252507
250202
250379
251654
250166
251241
250576
251119
251094
251777
253078
252933
251906
252409
254827
255499
254709
254420
255766
256379
256360
254711
253643
254361
253305
252085
253407
254117
255999
256330
256028
255348
256607
256869
256628
255379
253975
255199
254741
254874
256706
258841
259040
259282
257028
256729
257649
257250
256651
255435
255398
256933
256239
258388
259078
257137
257851
256158
256107
256523
256793
257446
255280
255680
255865
254563
254085
255194
256397
256452
253561
253176
253603
253318
254682
255630
253217
254629
255126
254203
253436
254204
252392
251948
252216
253929
254979
254050
255296
254867
256366
257918
258629
259226
259352
258104
258213
259101
258573
255857
255456
255236
256354
257628
257481
258277
258190
258003
256502
254935
255881
255248
257576
257434
257841
260549
259115
260109
261304
260198
257230
256387
257807
258865
259421
258042
257006
256227
253540
252906
253412
253792
255637
256244
256853
257051
257036
256821
255459
257481
257726
258054
257890
257814
256739
254554
254691
256263
255893
254100
255039
253742
253931
255719
257629
257465
256699
258026
258594
256578
257502
257356
258224
258537
257835
256888
254939
255668
256688
256440
256329
256585
258030
258093
256855
255591
257109
259301
259646
258303
256629
258814
259783
258662
258858
258588
257526
257903
256581
257746
257163
257677
260277
262222
262270
262860
261449
262837
262166
260385
260888
261556
261028
261028
259283
259528
261473
260740
261502
260874
260886
259931
260982
261211
261750
260815
262206
262471
259775
258613
259933
261606
263429
261046
259649
260987
260351
260041
261148
259721
260318
260609
259701
259120
258052
257621
258383
259594
259085
257776
258787
257356
259337
260707
262081
260607
259540
258961
257321
255827
255832
255810
256599
256180
256870
256305
257333
255768
254686
254616
255037
255022
257154
256027
255428
258381
258193
257249
259153
259276
257649
255828
257963
260983
260208
261650
262179
260694
261482
261616
260359
260406
261129
261326
261075
262273
264148
265226
263567
263270
263585
265958
264176
263024
263331
264236
265604
265810
266521
265816
265268
264000
264641
266679
268655
268202
268369
267584
265656
265871
263208
263235
266145
266015
264721
265016
264952
264054
264503
264888
263144
262941
263008
260586
259970
260448
262440
262537
262536
262008
262331
264154
263945
263947
264547
265860
264526
264047
262850
262301
263844
262056
262555
262087
261157
259830
259137
258876
260766
261243
263271
263300
262001
261535
262025
262129
262523
262123
262188
262744
262071
261043
263049
263475
264210
262619
261033
262464
263658
262625
262699
262489
261959
261766
263267
262225
262093
260771
259647
258398
259520
259883
260972
263124
263457
265940
265979
264705
264890
265161
267025
264733
263035
262334
260533
259088
261595
263429
264114
263289
261956
264039
263700
261951
263939
262511
262685
265191
264614
262164
261730
259068
258151
260267
262223
262548
260973
261816
263369
262701
262274
262894
263032
263100
263798
262185
261956
262154
264205
262442
261829
263442
265395
264032
264095
263903
264996
263683
263442
262702
262773
263350
264181
263653
263302
262821
264120
263780
263850
264782
266170
266531
267152
266626
266441
265067
265746
266192
263236
262683
261239
260857
260578
259846
260751
260834
261423
260953
260593
260160
260065
259002
258664
257643
258362
261380
262826
262274
261168
262443
261023
259976
261068
261324
261812
261716
264174
265181
264553
264449
264930
265091
265110
266699
267329
267040
267983
269764
270413
269857
267979
268266
268745
267959
267906
264791
265224
266862
266427
265560
266626
265098
267251
266923
268149
268301
269081
268707
267960
266940
267932
267586
268140
271270
270887
271442
272561
272736
270029
270219
268019
269613
270772
267876
268646
272315
271115
272574
272669
272109
272002
270743
271639
270843
269750
269255
268947
269146
269854
270544
270501
269114
271207
270746
270494
269872
268308
269147
270689
269729
268497
270919
271468
268364
268002
269489
268530
269805
269933
269430
269598
269579
269482
270306
272081
270881
270134
269959
269336
268560
270732
271145
273644
270973
269339
269552
268610
270456
271006
271057
270916
270346
270184
270076
269925
269972
270459
268403
267899
269288
267331
268453
268212
269927
268940
267859
267682
266436
267940
270228
269459
269194
266712
264247
264885
265849
266888
267046
267861
266918
268574
268021
267611
267781
267133
267183
267932
267801
267212
267674
269410
269235
268780
270743
270385
272049
273558
270784
271379
271058
272109
271189
270586
271143
269814
269618
270768
272173
272843
275546
276742
278939
277563
277491
277005
278364
280435
279507
279125
280088
279956
281695
283263
286330
289987
292553
292610
294816
295817
296337
300118
302146
305634
307679
312597
314986
314173
316647
318373
321430
326649
330371
333319
335659
338864
342088
345796
350475
357795
361607
366385
372793
378154
384165
389120
392131
399464
405959
412089
419499
427353
436848
444252
449466
461871
473558
481509
494253
503106
512165
522433
530423
535845
539109
543662
546834
548796
549527
549763
554151
554471
555091
550956
553133
555504
555696
554058
555916
555490
558067
556574
556384
557650
559792
559014
561094
563375
563610
565961
566355
564973
565324
564625
565571
566442
566277
564364
564031
559876
554848
549296
542895
535521
527119
521237
515353
507789
501737
496448
490757
482751
474622
468018
461341
454852
447786
443177
439084
434904
431114
423756
420972
414457
412134
408826
405407
401116
398447
394173
388586
384229
382979
383294
380737
374764
371710
372381
367226
364010
359179
355167
354087
352224
349007
347034
345440
343869
339315
337264
335608
333332
325480
321396
318123
316570
314606
309729
304478
301745
300265
295916
293023
288334
285553
283261
279016
274248
271199
268554
266119
263953
258482
257973
256513
256005
252316
248674
245339
243937
240695
237792
233794
231209
229723
226056
221573
219700
219986
218064
214405
211053
208579
204497
198874
196103
194492
192851
191563
190045
186316
184126
180573
177387
174211
171981
170115
167420
163957
162712
160241
155886
152146
150600
148186
146140
145989
144064
140314
137082
134802
131374
128037
127601
123508
124217
123099
120828
119723
117989
117318
118015
116728
113324
111937
111284
108837
106894
106139
104740
103694
101607
102502
100465
 99298
 98191
 95982
 95435
 94774
 94812
 93618
 92604
 91350
 91191
 92277
 90034
 90403
 89218
 87975
 89292
 89615
 89400
 88590
 88355
 87093
 86726
 84616
 85463
 86940
 85784
 85111
 84968
 84475
 84165
 82290
 82229
 85238
 86760
 86185
 84985
 85817
 85033
 83834
 81931
 83407
 85401
 85938
 86619
 86305
 86721
 86678
 86553
 86865
 87321
 88532
 90686
 90729
 90851
 90123
 88086
 89384
 89431
 90571
 91695
 93915
 94182
 93993
 93730
 95619
 95656
 95615
 94731
 94716
 94316
 95365
 98887
100968
101946
102545
100608
100391
102423
101925
102179
103062
105475
107431
105850
106381
106739
107706
108535
107582
107162
106787
108654
110194
110076
110407
111714
113568
116110
115284
114754
116940
117856
119072
119832
120561
121099
121134
120717
123493
123643
125508
126241
126587
127419
126669
127205
128252
129594
130703
131610
131179
131954
132870
134849
135544
136028
137542
137143
138747
139920
138485
137363
138978
141391
141385
141766
143034
144071
146332
146758
146693
143932
144711
146635
148869
150083
152049
153031
152751
154476
156168
155301
154846
155651
157414
158800
159320
158146
158997
159311
160039
159959
160643
162361
164553
163397
164820
166945
167031
165523
164869
167244
167589
167153
168904
169991
171937
171276
172413
172868
173125
174872
174454
173481
174875
176998
177007
175446
177083
180180
179001
179781
179362
181056
179672
181145
183264
180243
180409
182062
182778
181884
182759
183921
182471
182253
182568
183691
185090
184824
184912
185808
186401
186215
186392
187163
189174
188678
189060
189366
189793
189466
191237
192024
191062
189733
190824
192343
192390
192571
194262
194189
196427
195303
196568
198263
199627
198513
197388
198785
199876
200652
203246
211831
240442
299028
386832
504498
647223
808360
978642
1149870
1332068
1582096
1909255
2257209
2541257
2730019
2844848
2916258
2970181
3016350
3041934
3032850
2999115
2948482
2888336
2832876
2779074
2719873
2641316
2547331
2449718
2348758
2250895
2155686
2069495
1989323
1923346
1865258
1816793
1771005
1731787
1687895
1649799
1619048
1588841
1560342
1536892
1515195
1494249
1469572
1444515
1422317
1404951
1384202
1366815
1350666
1336004
1318579
1302290
1284526
1272016
1259215
1246391
1236289
1218636
1199659
1183044
1167788
1151814
1139953
1124583
1109746
1096827
1078759
1059893
1044317
1030151
1013284
992710
971127
951824
937400
921722
907054
896140
880941
866099
852398
836042
823809
813073
799634
787187
777993
767894
754362
739139
730700
718442
706721
697479
690228
682371
674413
668156
664031
654781
648218
641776
635292
630771
625307
618363
611349
600608
586339
564415
538377
508750
476892
440271
405600
373854
349790
330815
310901
294289
281889
271218
261114
254132
244801
238129
229873
224259
218007
212615
206987
201760
199025
196714
194490
191790
189850
185415
183465
182440
181332
178948
178630
176893
174219
171017
171296
169118
170739
168147
167042
165791
163127
160880
161235
161332
162117
160498
159026
155843
153690
154407
152916
152500
151152
151818
149599
147675
146659
148413
148119
146694
146044
145300
142420
141654
140740
140858
140571
137722
137656
138617
137053
137266
138142
139670
137681
136539
135818
134602
134263
132327
135118
136725
135849
134812
133471
131502
131753
133477
134097
133225
131035
129248
129108
130056
130916
131767
130705
129618
128675
127254
127600
125489
124629
125633
125648
127010
125673
125629
125304
126062
124741
124904
124608
125766
124575
123854
122194
121842
123700
121960
121258
119521
118527
118772
119392
118164
115989
117846
117199
115290
113579
113293
114071
113791
113737
113913
112662
111797
111942
112257
110061
109795
109791
110421
110090
110068
110806
108431
105192
106468
105192
107208
106312
105990
105533
104094
102251
102597
104133
106038
107247
107294
106492
104862
103427
102756
101855
103867
103971
101858
101825
101384
103559
103514
101989
102502
102195
100946
100038
101557
100738
 98818
 98603
100639
100956
 98202
 98628
 98081
 98531
 98786
 96936
 97414
 98934
 98449
 96788
 98385
 94421
 95290
 93510
 94639
 94166
 93388
 94275
 93764
 92726
 93653
 94386
 94179
 94067
 94398
 92473
 93125
 91386
 90722
 91058
 92509
 93910
 93364
 91999
 90964
 91583
 91591
 92439
 91853
 89541
 89619
 91593
 92660
 93073
 92935
 92214
 93207
 90038
 90362
 89731
 88787
 89407
 89081
 86184
 88322
 86307
 87331
 87018
 85707
 84716
 87095
 86702
 85231
 85008
 83041
 83656
 84724
 85838
 84611
 83239
 85166
 85875
 85125
 83774
 83052
 83342
 83211
 81406
 83099
 83279
 82254
 83070
 81843
 81953
 84207
 84331
 82277
 82552
 83690
 82504
 81077
 79429
 79281
 78537
 79522
 79774
 78683
 77423
 79096
 78633
 77806
 76109
 77121
 78641
 80228
 79076
 78391
 77528
 79109
 78909
 77110
 77228
 77476
 77181
 76859
 76985
 78131
 78669
 79382
 78297
 78472
 78726
 77037
 76746
 77058
 77169
 76404
 75100
 75254
 76725
 77764
 76654
 78603
 78808
 76796
 76093
 76170
 75724
 76096
 74890
 74760
 75079
 75165
 77531
 79361
 79004
 77022
 75829
 76908
 76985
 76581
 76148
 76268
 76242
 76013
 76637
 78350
 79727
 78575
 78776
 78781
 77744
 79054
 79156
 78327
 77181
 76716
 78215
 78927
 78364
 78556
 78647
 77998
 76153
 76046
 74886
 75663
 75445
 77288
 77590
 74395
 73914
 74833
 74166
 75275
 75767
 76158
 77476
 76245
 77419
 77266
 77550
 76952
 77917
 78127
 78514
 76336
 75530
 77457
 77087
 78070
 79272
 77786
 78029
 78219
 78162
 78559
 77862
 78890
 78001
 78525
 80213
 79065
 78449
 79681
 79613
 78462
 80115
 79551
 78638
 79381
 80004
 79767
 78926
 79613
 78967
 77119
 76927
 78625
 78921
 78901
 79576
 80046
 78989
 78457
 79210
 80962
 80068
 79725
 79912
 80305
 78702
 77487
 78463
 76394
 76326
 76634
 77179
 78211
 77455
 77369
 77928
 76980
 77647
 79191
 79545
 78627
 77633
 77554
 76900
 75717
 76671
 77535
 77765
 77776
 79138
 77395
 79363
 80159
 78739
 77404
 75386
 75010
 75545
 76431
 76725
 75990
 76626
 77953
 80007
 77405
 76969
 78829
 78280
 76931
 77630
 76183
 75467
 76534
 77696
 77311
 79738
 78492
 78172
 79698
 79010
 77509
 78615
 78855
 77704
 78256
 76248
 75423
 76996
 78480
 79581
 78205
 77628
 75309
 75167
 76900
 78329
 78365
 79212
 79929
 79963
 79512
 80287
 80291
 80773
 80819
 78768
 78618
 77982
 77763
 78531
 78544
 77805
 78131
 76863
 77225
 77864
 78365
 77739
 78948
 79271
 79504
 78598
 78499
 79141
 80039
 79417
 80303
 79881
 79849
 79203
 77404
 76796
 77091
 77524
 78185
 79677

[Instrument Method Data Header]

"hplc", "", "2021-04-16-13:54:48", "hplc", "", "2021-04-16-13:54:48", "", 0, 0, "GlycoSePN_40 min (Plus_HR1)"
"Separation of glycans at 50 C"
16844544, 1


[NAI Box Information]

0, 40, 40
2.272, 44, 1000
41, 0, 100, 0


[Instrument Configuration Information]

"FL", "PEN90x", ""
0, 0, 0
0, 0, 0, 0
16.777215, 1
16.777215, 0
"", "", "", ""
"", "", ""
"", "", ""
"", "", ""
"B", "C", "D", ""


[Real Time Plot Information]

[0]
0, 1, "", "Y", 1000


[Link Parameters]

5


[Link Parameter Offsets]

29
28
10
11
12


[Link Parameter Info]


"RATE", 29, 5, 1, 1
1, 0, 3, 0.1, 100, 0
44.01408, "", 1

"RANGE", 28, 2, 1, 1
1, 0, 1, 0, 10, 0
1, "1.0", 1

"EVENT", 10, 3, 25, 1
1, 0, 0, 0, 100000, 0
0, "END", 0

"EVTME", 11, 2, 25, 1
1, 0, 2, 0, 100000, 0
0, "", 1

"EVVAL", 12, 2, 25, 1
1, 0, 0, 0, 100000, 0
0, "0", 1


[PEAK TABLE FILE]


[File Complete Flag]

3


[Number of Peaks]

0


[SPECTRAL DATA FILE]


[File Complete Flag]

3


[Count/AU Ratio]

0


[Count Offset]

0


[Number of Spectra]

0


[Spectral Data Sets]


[Audit Log Information for C:\PenExe\TcWS\Ver6.3.1\Examples\Probka4, jak probka1+fukoza.raw]

Number of Audit Logs : [0]
