# Supplementary material for: Interplay between de novo and salvage pathways of GDP-fucose synthesis
Source: PLoS One. 2024 Oct 24;19(10):e0309450. doi: 10.1371/journal.pone.0309450 (PMC11501016; doi:10.1371/journal.pone.0309450)
Supplement: S1 File — (ZIP) [file pone.0309450.s004.zip › Chromatograms/Fucosylation/GMDSKO_3_2.RAX]

Checksum Passed

Filename : <C:\PenExe\TcWS\Ver6.3.1\Examples\Probka2_HEK_GMDSKO_#3, 2nd +enzymy.raw>

[Modified Rawfile File Header]

0, 1, 48, 10019, 
0, 0, 0, 386514952, 11998968

[Modified Rawfile Data Header]

"hplc", "", "2022-06-15-12:55:35", "tcprocess", "", "2022-06-15-13:35:33", "", 0, 0, ""


[File Complete Flag]

3


[Run Log Information]


[Raw File A/D Header]

0, "20220615125525-0800", 0, "hplc"
"C:\PenExe\TcWS\Ver6.3.1\Examples\Probka2_HEK_GMDSKO_#3, 2nd +enzymy.seq", 0
"NONE", 0, 0
40.0088, 16777215, 79324, "7339280009"
1, 0, 5454


[Sequence Cycle Information]

"A", 0, 0, 0, "", "", ""
"C:\PenExe\TcWS\Ver6.3.1\Examples\Probka2_HEK_GMDSKO_#3, 2nd +enzymy.raw", "C:\PenExe\TcWS\Ver6.3.1\Examples\Probka2_HEK_GMDSKO_#3, 2nd +enzymy", "Probka2_HEK_GMDSKO_#3, 2nd +enzymy", "", "C:\PenExe\TcWS\Ver6.3.1\Examples\GlycoSeP N Plus (FL_40 min)", "C:\PenExe\TcWS\Ver6.3.1\Examples\GlycoSeP N Plus (FL_40 min)", "C:\PenExe\TcWS\Ver6.3.1\Examples\GlycoSeP N Plus (FL_40 min)", "C:\PenExe\TcWS\Ver6.3.1\Examples\GlycoSeP N Plus (FL_40 min)"
"Default", "Default"
1, 1, 1, 1, 1, 1, 0
100, 2, "", 1, "", "", 9
"", "", "", 0
"", "", "", "", ""
"", "", "", "", ""
""


[Raw Data Points]

 95083
 95391
 95388
 95388
 95390
 95388
100238
102526
100885
 98802
 96958
 95643
 96883
 96303
 95637
 94295
 95049
 95769
 96622
 94250
 94371
 95102
 94732
 97235
 96070
 96255
 93791
 95983
 96509
 95570
 96703
 94475
 93014
 95341
 96580
 96349
 96697
 97259
 94975
 95638
 94003
 93843
 96711
 96629
 95969
 97327
 96605
 96300
 96513
 94974
 92039
 91493
 91383
 92770
 93936
 95156
 95339
 96256
 96686
 97557
 97678
 96791
 96620
 96032
 94945
 93548
 93641
 95540
 97060
 97605
 97024
 96921
 96659
 95674
 97465
 96514
 96502
 96754
 95431
 95324
 95689
 96174
 98235
101068
101145
 98739
 95973
 96889
 93743
 93119
 94183
 94843
 95107
 95179
 95127
 94374
 94288
 96485
 97782
 96674
 95891
 95141
 97252
 96520
 96573
 97049
 96906
 96618
 98516
 97298
 97356
 95305
 96958
 96972
 96389
 95014
 93923
 93420
 93763
 96008
 96706
 96327
 94812
 96413
 95983
 96849
 98756
 99906
 99812
 98703
 97043
 97143
 97199
 96077
 94921
 94614
 94866
 96829
 96551
 95304
 97636
 98866
 97532
 98730
100671
103370
104096
109876
116731
127687
141207
159548
181601
205760
234560
259997
286111
308426
330637
348378
359466
371175
377509
377771
373844
367953
362260
355743
347358
343542
340907
341567
347788
352595
357902
357351
356665
354858
349722
340767
334265
326792
319634
313085
308944
306291
307993
312603
319684
327524
333928
342801
357413
368413
380763
391215
405953
427163
460926
509174
580874
682931
826347
1024629
1283397
1623250
2063729
2669631
3540517
4802610
6571030
8901811
11722437
14803278
16777215
16777215
16777215
16777215
16777215
16777215
16777215
16777215
16777215
16777215
16777215
15196861
13622516
12196325
10939018
9842536
8906518
8082981
7334706
6632517
5956033
5310883
4712648
4174954
3733037
3396631
3172542
3042379
2993522
2992369
3005996
2979615
2881740
2714844
2504892
2274867
2052002
1846523
1669655
1519646
1396615
1293675
1203696
1128371
1065606
1013181
967281
926485
893903
863297
840501
822317
806576
790803
777299
764066
753330
743132
731104
721485
714207
707544
703298
697262
689678
681154
674805
671663
668248
665512
659526
658370
657814
652722
654551
659416
668764
681112
695572
714341
736840
765387
793634
822751
848060
875920
896468
907783
913447
911896
897132
878456
857722
836585
818376
805638
798044
801089
812840
837615
878282
931293
991743
1051605
1110356
1156290
1189001
1209493
1215796
1202090
1173341
1132984
1087396
1032889
981139
932757
887687
851171
820051
794696
778558
769234
760407
753868
748677
748369
744634
737249
725951
716453
705103
695064
682138
667088
654968
644984
638563
633891
635690
648439
666481
692575
729665
777746
836990
907428
990930
1081828
1174062
1265936
1349003
1421904
1485103
1531641
1562116
1564387
1549061
1516327
1467040
1399662
1327621
1247518
1164835
1079735
998884
924733
853918
793009
735902
688836
647799
610858
577745
551718
532694
515211
501476
491184
486128
477752
470172
463985
454108
445923
436740
429796
423122
416962
408726
403935
397764
393558
389510
384651
380120
376154
374020
371595
367154
363218
357946
354953
351415
347401
343466
342725
342037
340323
339698
340061
339449
338014
338810
339416
344667
347692
352807
356120
358984
362447
365289
371780
381401
391119
399762
411126
424017
440498
457654
472428
488344
504999
523573
537674
542558
547859
548211
546739
538246
531295
518527
499105
480074
461467
441418
421817
402942
390007
375873
362950
352119
343514
333967
324944
318253
313314
309189
302725
300876
296797
293166
287747
286427
286631
284908
283516
280061
277428
274955
276046
277441
278715
279490
279794
280187
282207
287479
291776
297740
304221
310799
320230
331762
347086
364534
382110
400256
416939
438443
458039
473806
488643
503246
517451
529747
535590
533859
531798
529865
519515
508865
494408
479774
466074
452536
440489
428079
416537
404065
396400
389615
387087
383749
382262
381856
381130
382831
385635
391317
394757
400027
407294
415480
426338
439860
452637
468053
491364
519196
553690
597184
653042
709907
774706
845633
917045
987393
1051918
1110133
1160860
1203156
1234124
1253605
1253383
1235454
1201749
1157197
1103729
1042503
974375
907157
838273
773093
708977
650208
599995
554173
511697
474629
442498
414087
391463
369111
352378
338472
326608
314466
302054
293501
287704
284433
279668
275780
271394
267175
265367
263885
261954
261636
259019
259339
261275
259300
259757
259270
256741
257385
256694
255818
256324
255665
255532
255776
255446
255397
256398
259617
261639
263334
267855
270833
272524
276577
277149
279517
281465
281583
281644
282303
282202
280742
276309
274344
273373
270580
265500
262778
261159
259066
257714
258738
259285
256417
256624
257100
257056
258801
258678
259766
262981
264545
268431
272359
275475
280042
284643
291975
297200
305511
313630
321723
331642
343786
355929
370352
385736
401749
415661
431444
448939
466299
482588
500947
518586
536947
560106
588573
618686
654729
692349
737421
790415
844364
898826
957449
1010091
1060380
1105206
1141482
1170294
1190597
1199309
1199173
1180429
1148979
1110624
1062959
1003959
943449
878993
814325
754128
694268
637965
582647
535322
492774
455700
421292
389758
363756
342139
324380
307798
294477
282793
273732
266759
261160
254717
249947
247425
245329
239412
238522
237902
234175
233454
233569
230996
226915
225525
225505
224641
221888
221678
222093
222609
223671
225692
226311
225023
225632
227142
224376
221173
218614
218990
219145
217516
216800
216612
216219
214627
216136
215771
213652
211407
211152
212478
210731
206412
205401
204233
202717
203969
202745
200489
198897
199568
199588
197720
197492
199223
196348
196329
196809
196674
199829
200131
200022
201360
201715
202883
201146
200479
202056
202179
201728
201990
204024
203769
202664
204101
205679
204340
205515
207942
207822
210085
211621
211050
207069
206695
208055
210981
210552
209765
207633
207740
207928
207545
208190
206276
206361
209311
211982
212988
215448
217586
218069
218392
221217
220319
220773
223701
225911
228515
230246
231930
234740
237161
238923
241595
243942
245955
248517
253265
257217
261647
264234
268486
270864
273717
278198
284943
288511
295684
303059
309506
316924
329568
342860
353067
369688
387967
407528
431936
457771
486839
520429
553229
588817
628740
663379
696973
729890
758678
788877
814914
838569
856534
867617
871651
872007
872954
866928
853341
836614
818680
801822
781082
760579
740288
721085
705830
699170
694352
699520
710220
723349
744120
771795
806784
847461
897393
947699
998909
1052564
1106066
1163187
1221410
1273350
1323229
1366463
1404590
1433076
1458257
1471832
1478456
1476959
1464792
1446158
1420435
1387218
1347351
1308361
1268087
1226982
1184540
1140806
1101461
1066564
1036252
1015031
991525
973631
959682
949967
945377
942005
939465
941763
943965
947325
948870
947053
945516
938208
927621
916215
900779
882983
860174
835618
804384
772611
739190
701747
666212
630560
592172
556191
521398
491309
460698
432653
408711
387309
366702
348845
335630
322317
309666
297233
290207
281150
273458
267275
261135
252159
247008
245128
239528
235394
230247
226473
224317
218830
220425
218301
215417
211520
210929
209552
207560
204462
202354
201477
202524
200845
200823
200336
198094
198864
200669
199946
197945
196138
195537
195846
193953
194287
195110
197194
197604
197980
196943
196110
196413
194992
195186
196963
197396
197925
199859
198835
197228
196509
195339
196488
196014
196310
196226
195622
196198
196317
197110
197271
197116
198012
198073
199474
198551
197935
199400
201016
200958
201031
200369
200267
198622
199424
199290
199600
198775
199630
198774
198571
198332
199903
199909
199047
198766
197932
198454
199666
200685
199760
197292
198813
197886
198333
199608
198719
198539
197753
197617
196423
194993
194705
196125
197222
199694
200670
202010
203058
205828
207880
210604
210235
210224
210622
213016
215374
220717
222174
224070
227857
230729
233095
232008
233562
235361
236248
233832
235928
236893
235883
232424
231464
233690
233026
231847
231034
227881
225865
225126
223578
221794
220272
218303
217348
215962
215539
215286
216263
216063
213722
209994
208719
206004
207379
206313
206238
208276
213198
214632
215822
216017
215958
217629
218656
220326
221968
221383
222317
224511
225742
227384
229409
230916
231442
233286
236041
238823
242515
244840
247913
253368
256764
258076
263572
266891
270609
275204
280606
286585
293342
298233
301438
308187
310372
319981
325962
329113
337566
344321
350487
354848
361007
365704
371688
377967
379830
385331
391804
398398
403924
408000
416592
426281
432507
440461
449422
456157
464436
475280
484691
496632
508946
519600
532760
546747
560003
573309
586369
602113
616904
634660
654871
669913
685638
705673
725284
744633
764498
784190
809408
831014
852997
873875
896113
920383
945017
967673
992449
1021301
1049476
1082133
1121656
1159849
1201567
1250907
1307888
1374938
1456470
1552022
1659004
1787990
1940570
2121826
2327449
2561215
2826157
3124646
3452500
3803360
4180579
4590462
5005838
5434908
5868946
6307364
6738176
7141781
7518230
7870044
8179595
8441046
8666333
8825497
8926579
8958151
8931211
8840207
8678676
8457757
8186183
7861136
7501856
7105180
6682509
6243197
5802043
5354615
4910752
4479591
4066006
3665734
3291885
2946333
2628894
2335974
2069620
1835670
1625733
1443852
1285370
1143798
1022790
917520
826395
747978
683306
627391
579622
538769
505162
473204
446751
425845
407118
386918
370542
356293
343861
335125
327738
321562
313418
303931
298083
292549
285951
284142
280718
277512
270405
266109
263097
261004
258048
256443
252434
248170
249193
248859
248399
248262
247230
245375
243804
242401
241995
242389
242198
242776
242642
241763
241743
242058
241667
240772
239793
239125
238706
238859
239805
238553
239381
240451
240359
239485
239110
241474
241989
243109
243661
242804
241585
242373
243091
244324
242692
242857
244005
244224
243704
243829
243503
244837
244458
243072
241473
242757
245524
244431
244950
242414
242872
241477
241293
243204
244489
245002
244033
245089
246334
245871
247430
247326
247494
249817
252304
256869
259734
262215
264981
270312
275544
280310
287316
294268
303845
315425
328439
339601
350960
365894
380100
397571
411234
424412
440193
455063
471165
484604
497973
510940
523121
534431
543350
552699
555618
556753
558189
554123
550169
542604
534661
525200
516055
504411
489580
476068
458771
442088
427846
410669
395048
379053
363119
350200
339518
328671
317727
308567
299583
291986
285276
278978
272260
266378
259983
254563
251949
249670
247306
245204
244863
242172
239404
237622
235035
233032
233781
235326
236076
233180
234770
233447
232745
235963
238685
237803
238542
238328
239923
242687
244015
244706
246307
246974
247864
250010
252634
253722
253542
256569
258474
260835
259347
261601
262424
261779
263127
267102
270166
272294
273405
273102
273843
277594
277173
277880
280217
283262
287364
289488
291336
296019
298830
303748
311514
315900
321150
327840
334041
340138
353661
367108
379736
394672
413311
429905
450205
472851
496450
519748
543837
569895
597188
623475
649613
672688
696005
718144
740487
758542
771541
783689
797099
806458
811861
816208
813832
810120
803755
798988
789771
776418
758309
745240
726342
707627
688606
670605
651018
631246
611293
590064
573367
557522
544429
528617
511998
499237
485807
470515
457850
446216
436805
426285
416293
407964
399782
390814
384350
375893
367192
360386
354092
347245
341265
336725
332389
328980
325649
322502
320361
316276
312628
306787
302927
299870
297911
298065
298958
298335
296081
295090
292175
291119
289396
287817
287025
285791
286019
284759
284824
280096
280059
279023
276258
275286
274856
272240
271196
269717
269429
269151
269201
269981
271753
272700
271176
272153
270144
269967
268992
268759
270337
271618
273269
274129
278047
278818
278664
280527
282653
285752
288905
288949
291973
294616
299134
302658
307969
311191
316812
324323
332624
341678
348006
356295
367382
379910
392137
405441
419201
433092
448500
463622
478629
496319
511125
528315
546115
561945
574674
584052
596056
606944
615546
620466
625214
626916
628090
628333
626447
619694
612202
604227
594977
583766
569711
553161
536671
519395
504424
489042
473875
458690
443018
429446
418248
404341
392745
381438
372126
364534
358560
352941
348973
348307
345181
344181
344519
344684
349987
355474
359351
366058
375642
387684
391618
400720
409469
419470
429499
439440
442649
450279
456185
462211
468155
472226
477206
475883
475254
474957
471987
470369
468234
463296
454068
445445
438821
429784
421517
411108
402162
393440
387273
377870
371127
362442
353392
346666
341118
336688
331492
329894
326221
324699
322563
320072
318459
317393
316154
315012
314370
315486
316376
314605
314282
313513
312574
313514
311900
310214
309445
308477
306787
306228
303062
300261
298358
296820
295834
293874
293202
293474
293588
292347
291685
291901
291698
292803
294023
295221
295807
296032
297170
299614
302812
302453
301637
301706
301318
303252
302583
304271
306456
310443
315348
315271
318440
320681
322245
326945
330192
335388
337680
340161
345200
346956
349764
355122
360020
364813
367606
368109
370763
376648
380798
383700
387822
390627
395047
400787
405196
409276
414025
420601
424186
427574
432092
435590
438248
442776
447411
452453
459141
464914
472331
480219
490207
504233
513926
524262
539996
557900
579309
604110
628159
656390
692998
731339
770610
816444
867520
922914
982667
1046065
1114086
1180665
1246637
1317852
1388900
1456933
1521666
1582306
1642677
1693892
1738469
1774303
1804892
1829284
1845934
1849759
1846121
1831037
1808970
1776483
1737389
1692841
1636932
1578185
1514882
1448785
1377359
1308849
1239233
1161185
1089402
1019843
950723
888857
827146
767665
712208
658306
610847
570175
532683
498446
470355
447507
425626
405995
390325
375346
361163
347729
337737
330800
325732
320784
320200
317769
314046
312313
314458
315018
314667
314013
315052
315368
314703
314461
314402
317518
318940
319696
318639
317876
315771
314575
314284
313339
309906
308060
304609
304544
303278
299122
295628
293629
290815
289682
287175
283575
279619
279443
277387
273673
269061
266096
263276
262794
260587
256379
253888
255226
255558
251451
248375
249040
249996
251129
250186
248987
248424
247634
247264
247178
246911
247098
246590
248266
249888
249336
251462
250138
249668
251605
251491
249431
249455
250070
251882
251557
250995
252756
252572
252331
254410
254120
251552
250156
249406
250959
250898
250372
251480
252295
251553
252976
254280
254924
256192
256852
259849
262460
263655
260820
261403
264102
268479
270837
270404
272207
272420
276779
280590
284135
285493
286553
284664
285964
287949
288640
287844
290362
288958
291400
292352
289736
289844
292415
291354
292394
292645
292805
290064
286691
283240
282177
282555
282110
283754
281970
281536
282819
283317
282898
281334
279389
277753
278392
282464
282509
283945
281853
279694
282135
282976
285458
289055
289864
288933
289710
289953
290319
292091
293839
292175
294160
294614
295488
295390
294788
297123
299153
301489
303481
307118
311791
310939
313695
315219
319416
321145
323857
327867
331609
333333
334824
337758
341601
345663
348332
352740
355420
360661
363953
365074
369987
374615
376629
379217
383459
388349
389377
395237
400522
406728
412463
413773
416777
421429
425848
431933
435904
439757
445207
448202
454479
455703
458597
464375
468417
471803
476973
484920
495952
508255
520054
533886
549827
568596
586984
612965
636619
667696
700330
737397
776008
823066
873322
924658
985018
1048888
1114154
1182279
1249935
1319635
1392605
1461890
1532340
1597179
1658972
1720079
1770752
1819949
1867776
1906160
1935131
1955177
1964670
1963053
1951154
1933090
1908560
1876057
1833288
1787030
1730437
1669486
1604433
1536790
1454590
1379268
1302510
1226591
1155021
1080220
1005155
937337
873151
812702
756114
702651
653261
609542
571448
532908
502144
473041
445807
421935
402462
385752
371200
360919
351833
342607
335112
328557
321613
316717
316372
312204
306094
303783
303333
304206
300674
298812
298049
297965
295853
292790
291466
291761
290798
288912
286599
284675
284335
282134
279920
278217
277070
277160
277618
276016
274244
271669
268991
269686
269810
268054
269446
268436
267320
265204
266024
266749
265383
263925
263356
262894
263590
264680
264019
263973
263996
263438
263582
262158
261311
261799
261891
260524
262209
263285
260212
262557
262820
262668
264396
265105
265079
264326
264444
263509
264050
264492
265192
263829
263944
264167
263083
263777
264452
263751
263432
263666
263209
265404
263699
265781
265054
264432
266195
266147
264818
262445
260293
259626
261709
263383
265006
262877
262029
262986
263998
262823
263354
261709
262285
265367
267831
268602
266245
265567
265599
266643
266589
266584
267683
268537
268566
269217
267889
264970
263568
266910
266447
266189
267426
268501
269512
270284
270956
270763
269750
269706
272273
271628
272095
273718
275877
277538
278316
278978
280490
281266
280758
279597
281838
286305
284150
282484
282894
286835
287156
289593
289787
289390
290510
293296
294070
296221
297150
295891
300725
304295
305394
308311
311075
312158
316089
320946
325979
329506
333097
336923
339308
339605
341730
345274
347502
350995
353785
355408
357923
362470
364988
368699
372533
377691
382155
382936
384001
386186
390094
391798
392633
393496
396871
398773
404136
407473
411418
417079
421175
429111
436411
446521
455663
464184
474896
487975
506011
523864
541079
558243
577824
597361
618716
640100
665009
694547
724031
752567
782192
810978
838858
866614
896117
918952
945767
971862
993384
1014702
1030748
1040391
1054740
1062588
1071420
1074855
1075763
1074789
1067902
1061755
1048417
1037743
1021778
1000556
980910
958747
936519
910771
880524
851134
822902
795982
765026
733321
704514
675009
646183
615436
588461
564397
541530
516500
492548
475637
458791
444032
431452
420136
411501
404547
397890
393257
387921
381724
375668
374955
375836
374735
372063
371766
373880
374052
375150
373114
371181
369165
368277
368828
364503
357503
355887
353806
352689
349028
343858
342227
337552
333229
330074
326946
324858
323754
321911
317229
314851
311319
310126
308270
304424
303892
304242
303204
301036
299469
298335
295999
296750
298137
297352
299024
300108
299134
297896
298713
298348
296434
296036
295269
294018
292970
293250
293083
292979
290568
289575
290645
290844
291259
290646
290278
291290
292627
292661
292483
291509
291195
292271
292538
293617
297631
296917
297187
296901
298180
295162
296954
298602
299142
300263
303083
302151
303151
305262
305925
305127
306513
305409
306045
307202
308760
310054
307641
309640
311870
312300
313582
315164
315158
317177
320601
324038
323867
324110
325018
327576
330895
336329
338298
341160
343786
346376
349678
352932
354394
356032
359995
361965
365378
370188
372405
377985
385488
391456
399774
404034
409997
417202
422778
431980
441541
452710
463260
472598
481403
491047
500358
508734
522841
535833
549217
561045
571160
585122
600226
614529
626130
638898
650863
659063
667351
676052
684500
691455
698715
707404
713506
720586
728017
735216
740160
749146
753440
758424
765438
771605
778298
785613
795895
802799
810074
821914
833885
845876
862529
882932
907693
930084
959513
990542
1020966
1064340
1110862
1160746
1216329
1276026
1342583
1414857
1483131
1556894
1626192
1701729
1779599
1853365
1920264
1982192
2044792
2098320
2148655
2184860
2219546
2241693
2259334
2270935
2270125
2260860
2244407
2214629
2177812
2137164
2085007
2027119
1960871
1882894
1802378
1720436
1633617
1541691
1451055
1364971
1276112
1192385
1110197
1034288
961543
891403
830314
776960
725178
678882
639210
599756
566182
536456
511703
486887
468425
452149
438444
425221
416900
406911
399361
396231
389395
386813
383582
382404
381781
378010
376723
377922
377811
377739
377891
380494
381589
383803
388558
387820
389182
392361
392583
393283
393793
393030
393043
394344
395056
395916
394285
394885
395206
394315
393546
393071
390203
388494
387358
383349
379503
378630
377545
377006
374477
374911
373897
374230
372845
372229
371894
369253
368605
366630
365976
364147
363865
362623
361509
362399
362872
363214
361422
360711
361237
363134
363224
363232
364172
366700
367125
367527
367656
372256
375443
376908
380810
382518
386841
391681
395569
397367
398926
401331
404656
408510
410381
413388
415059
417377
422255
424937
429266
433476
438156
442828
447074
453608
457997
463001
464937
465123
468522
473509
478851
480971
488797
496503
503662
510920
519330
530071
539860
552094
566105
583580
602652
623577
648699
674551
704157
737904
780376
828958
879186
933216
988769
1051176
1118585
1190068
1268609
1345552
1429837
1516666
1601929
1688655
1777828
1865853
1950560
2031648
2107558
2179010
2254412
2319970
2376652
2428128
2466025
2499153
2518998
2525643
2530733
2522588
2502224
2468079
2430221
2381752
2326279
2257469
2181247
2092979
2000737
1907278
1811565
1707727
1609417
1511663
1411988
1319785
1232269
1140104
1060024
984317
911035
845263
783696
728330
680685
634522
595491
557249
522680
495415
468613
447974
429558
412130
393977
379411
365789
355094
346876
341520
336171
330487
323983
320945
318123
314833
314997
314288
311457
308461
310303
311871
309473
309218
309153
309568
311168
311984
313792
315242
314879
313619
316103
318612
322356
325702
330156
332316
335998
337600
339130
343100
346531
347923
352850
357519
360280
364624
368079
369902
376014
379307
382779
388412
390764
393550
397669
399968
403031
401654
402539
402885
400642
398488
396086
394642
394209
392932
391291
387690
387242
385702
381858
378284
374544
371134
367964
367015
366382
363375
361996
359939
359852
362478
364026
364273
359828
358785
360717
360880
360356
358465
360299
360192
360551
360535
358605
355820
353966
356049
357668
358890
362634
363666
362643
363549
366529
367317
369721
372561
374047
376953
377739
378898
384618
393503
399414
405009
413049
418914
425501
434012
443370
453799
461376
467107
476275
485868
496553
503117
510430
517670
522796
527495
534086
538217
541267
540191
540751
541643
542561
539516
533960
528912
520080
509922
497698
486589
474361
464152
451795
442389
429785
418807
408450
395586
382291
370460
362199
352667
341866
332700
324168
318165
313166
309221
303192
298784
295564
292232
287949
285142
281890
280477
278363
277891
277234
274863
274811
274867
273385
274563
273479
272643
268900
268275
267729
267384
267278
264955
265804
265095
269121
270661
270316
270641
270945
272128
272122
272980
275331
276863
277765
277288
279879
282171
282798
285675
287488
289181
289226
289154
288737
290171
292131
292560
295261
297119
296403
295815
295722
295693
295278
294589
296830
296477
295759
296806
298146
296045
295383
295775
296317
296391
294957
292014
291338
292174
291315
289967
287899
286449
285712
286134
284431
280975
278590
278088
276671
276023
275451
271585
268447
269000
268358
268620
267717
266209
266437
267861
268506
268242
268113
271263
272112
271861
271520
271242
272544
271718
271903
271125
272725
273694
273130
274119
274115
272621
271411
270667
270305
268340
268889
268772
270638
271492
270342
270480
268709
267357
266291
267471
267394
267442
264639
266310
265137
264643
264009
262796
263298
261511
261666
262317
261927
264160
263611
264130
265835
266503
265778
263716
264433
263715
261401
261836
260108
258528
260077
260296
260525
260394
261067
259391
258222
257705
259946
259433
259252
260041
258177
258165
258769
256984
257143
257340
256500
256420
257681
259099
261310
261907
261278
261513
263523
264755
261618
260296
260906
261802
259205
258849
258737
257740
257591
260224
259046
257589
259738
260124
260882
259621
257190
257532
257782
257853
256951
257876
258098
261940
261233
260890
262104
261046
259576
259745
263183
264802
262839
262429
263141
261814
261145
263565
264267
262481
261047
260136
262043
264471
266350
266845
267582
265974
265712
264001
264736
262850
263567
263915
264156
261846
260404
259982
262100
262068
261788
262725
265275
264884
266085
266501
266737
264646
263684
264704
265737
263942
264141
265464
265442
263938
264487
263036
263961
263009
262745
262122
261190
260502
260595
259790
259657
259271
260394
258415
254974
256027
256844
258699
259068
257359
258209
257095
255896
256075
254346
257884
260845
259582
260879
262647
262937
260318
258127
259387
260147
259767
259761
259160
259124
259834
258972
258952
260622
261284
261396
260413
260017
259989
259207
258043
257702
257292
259314
259848
260267
259775
259189
260267
257844
255755
256150
256629
255777
255955
257269
258968
257969
257334
259682
260990
260830
260904
260510
261401
262000
260768
260777
260232
261723
260471
260054
260983
261659
260560
261299
259712
258973
260803
259187
259786
258686
258560
259162
258342
257464
256273
256083
257622
257457
256059
257403
256013
257327
259810
258874
257271
256967
256888
258105
258867
256820
256790
256370
252988
251349
251628
254160
253681
255427
257748
258445
258979
261975
260930
261170
259872
256830
254912
257879
259855
260578
260674
261130
260046
262025
262845
261124
258707
254973
253935
258331
258392
257443
257464
258302
258203
258403
256498
255663
255084
255380
254839
255310
255222
256602
256162
254686
253745
253248
253634
254479
254466
256578
257030
253543
253217
253010
255341
257291
256909
257205
256881
256349
256395
255160
255438
258443
259702
259929
260669
260470
260629
260768
258805
258930
259664
259200
261163
258683
256340
256200
257185
257025
255570
254417
254533
254715
255944
256750
255582
254879
255075
255289
254576
254456
257366
256666
254616
253403
252594
251928
252432
253413
253669
256064
255223
257525
258711
258229
258315
256442
257262
258628
261075
266111
264944
262528
261006
261801
261121
261210
261689
261459
260722
261134
260157
259101
260059
261474
259329
261735
260857
259778
261245
262433
263043
262808
262460
262096
260446
260431
260339
258119
258697
258288
258103
258652
257824
257895
259292
260868
257731
256550
259925
258157
257894
260961
262516
262470
260483
260145
260344
262778
263679
264540
264287
261152
264924
265127
264146
266904
266957
264938
264107
261290
261981
262979
264732
262998
262727
262834
265671
265719
265098
264906
262970
261997
262203
264225
264087
265127
266216
265979
262942
260457
260748
259956
261148
261564
262036
262035
260855
261149
262511
263379
262257
260011
259949
263615
264042
262092
263395
263836
262691
262192
261696
262259
262320
261230
262798
263386
262605
261828
261495
262789
264245
266518
265742
266108
267333
267070
266751
267087
266092
262543
263684
264347
265033
266278
264414
265163
266648
264355
265150
266509
265111
263241
260869
263638
264580
266014
264874
262344
264899
266199
266536
266478
266949
264832
264531
263339
261874
263708
263630
262818
262990
261578
260860
260273
260556
262109
261489
261442
261110
262149
262264
264294
263970
263760
260365
258730
259376
260658
262185
263913
264265
263709
263549
262407
262107
264621
261986
260949
261135
262398
263430
263247
262119
263312
263006
262023
263658
262836
264422
264253
263912
264681
266224
268034
268238
268566
267930
266172
264762
266252
266668
267090
266311
269161
269346
268070
269822
267905
267958
269301
270147
270040
269388
268260
264970
265215
268561
269168
269873
269236
267482
267435
267492
264985
266318
265122
264734
265771
266140
266624
267646
267654
265082
265917
267083
267560
264994
264002
261235
263574
265022
263383
262928
262592
261993
261655
263338
263182
262661
263468
265163
266486
267766
266533
266613
265587
265916
266799
266359
266976
265953
265062
266135
266707
265708
266277
266116
265441
266306
266638
266896
266050
265167
266305
265638
264883
264383
265425
266912
266477
265106
264926
263816
265342
266572
268706
267498
267629
267056
266806
266801
266974
269320
268925
268295
267865
268971
268325
267806
267252
268776
269861
268329
269092
266615
266935
268234
268721
268575
268889
267930
266339
265963
265715
265669
264182
266863
268005
268276
268084
269870
268657
266486
266616
266986
268332
267998
266851
266928
266344
266781
268521
269378
267766
268494
271714
269918
270095
268267
266242
267329
267870
269526
269868
269103
270042
269043
270718
270739
270461
272583
272144
270034
267819
268679
268967
267017
266872
266523
268291
268079
267123
266871
268709
269261
269794
268298
269735
268696
271169
270090
269668
267749
268114
269133
269115
267715
267367
266800
268715
271458
271094
271072
272013
271416
270425
270470
269973
267220
268963
268904
267672
265247
268292
271378
272488
269671
269862
272056
272129
269962
268713
271367
270408
269650
268853
268060
268510
270099
269498
268663
269235
269496
269921
270769
270180
269975
270581
270316
267887
269224
269698
270041
270153
268258
266952
268405
268560
269737
269670
267987
268788
269213
269928
270250
270801
272810
272624
271061
271023
273449
272413
271858
271448
270615
269961
269561
272239
274695
273779
271682
271321
270863
269694
268982
268555
269711
268528
269660
269957
268570
269083
269201
268408
269015
271597
271277
272603
275139
272942
271770
270925
273030
271495
273492
272052
272968
274770
275472
275033
273983
271420
270366
270573
270379
269516
268929
268604
269702
271698
272425
274962
275843
275465
274569
274297
272974
273320
271989
272393
274419
275745
275910
275530
275484
277787
277939
276725
274831
273953
273825
274117
276237
277409
277474
277833
276377
275790
274092
273815
273060
273579
272708
273141
275577
274550
272969
272549
272857
271982
273046
273494
273241
273023
271203
269464
270935
275439
274908
273413
274000
275441
275033
275394
275390
274104
273036
273102
272506
272853
273792
273684
274541
275315
276122
273655
273459
273670
275757
276382
276197
276799
277135
276334
275617
276077
274855
276520
276117
275926
275410
273457
272670
273262
275881
276916
275334
276123
275712
276309
276518
276190
277126
275388
276772
280686
279654
280414
277784
275414
276296
276247
277153
278006
280397
281708
279606
278021
277944
279455
277340
275305
276928
277457
277237
277377
278058
277777
277818
276118
275260
277389
280122
278290
277243
278311
277477
278341
278987
278696
280602
279582
277535
275680
277772
277198
277621
277381
279479
278626
277094
278123
276785
274893
276486
278573
277158
276290
278106
276465
277765
282433
283344
282088
280335
281467
280211
280340
279755
279653
279141
279978
278036
278864
278844
279458
281364
280927
279439
275147
275664
277070
277266
278171
280067
280611
281411
281380
279956
277983
278025
278730
277549
275887
277253
280461
280868
281165
282207
279953
279246
278386
277812
278459
278668
277829
281571
281717
279060
279749
278437
277566
276865
278494
279231
280293
281244
280042
276535
276087
278697
279522
278183
278778
278956
279831
281544
282061
280070
280547
278111
276786
274457
274215
278000
280112
279927
278427
279643
280078
282907
283000
282539
281100
281237
278179
276972
281206
281488
279034
279555
280140
277799
278247
277525
278873
281212
283537
282651
281706
281409
280465
281861
282724
283134
280173
278590
279451
278818
279071
279574
279901
281994
281394
280340
280977
280663
282622
282386
279724
278860
278439
278792
278426
279251
280771
280655
279375
280624
280981
280830
281516
282593
282933
283888
284667
285966
285281
286822
287712
288324
290264
290375
290969
290909
294143
294786
296840
298284
302300
303777
303811
307234
308088
312188
317089
321558
324278
328192
332088
337035
342831
345646
351033
352387
355762
362380
366711
373724
378267
383884
388578
394824
402876
410705
416914
422764
431717
440327
446861
455840
466169
478504
487226
495444
508368
522304
536489
551079
563794
574449
581929
590209
595789
599048
604106
606607
606518
610112
610037
610549
609832
608893
609703
608608
608786
607807
607808
609194
611346
611962
615915
614576
613273
617701
619897
619062
618440
620265
620746
619181
621170
624109
624212
624795
622315
620221
619885
613575
610845
605146
594941
590150
583350
574857
566130
559976
550284
540256
531153
521879
514722
507433
499375
492544
485626
478659
473653
469511
464258
459817
454892
451679
446591
441897
439429
437144
430014
427478
424573
421928
419685
418142
418418
416400
412160
410036
404668
399513
395993
393240
390426
388637
386819
383588
382122
379559
374129
371687
367597
363837
361742
358945
356079
352671
347827
345182
343143
337905
333007
331186
328415
323283
317884
314519
313814
310378
307003
302636
297850
297609
294559
290946
289903
290211
286951
283018
279731
276353
272758
270392
269385
263557
258461
256398
255654
252703
250438
249369
248349
243536
238830
235240
231738
228928
226172
223694
220523
219292
215591
212717
208839
204093
199900
199032
196283
194158
191908
189104
185509
182636
177548
175786
174625
171768
170101
167009
165083
161002
159266
156174
154865
152239
151155
147822
145135
144284
142427
141019
137609
134291
132149
130517
129352
127959
129604
130796
124726
123974
123805
121625
119200
117730
116025
115947
115247
114361
113875
112674
109149
108402
107751
106761
106740
106248
105827
106681
106352
105311
104458
102097
 99381
 99468
100294
100879
 99479
 99284
 99935
 98529
 99417
 98847
 99575
 99295
102107
102747
101559
 99897
 99863
 99138
100100
101387
102091
103588
103751
101676
101370
102446
103029
102247
102445
102494
103379
101276
 99889
102593
103832
103410
105506
105814
105257
104486
105503
105341
103897
106435
108431
108251
108430
109944
109516
110018
110224
109808
111716
111326
112032
112147
112362
112486
115543
116086
116391
117488
118303
118615
120672
121324
122265
122012
122930
121593
120495
122403
123365
123853
123341
126271
125784
127863
129590
128970
127347
126811
127942
129212
130657
133280
134954
135582
134251
137224
135979
134484
135840
136425
137864
139164
139376
139800
139224
142325
145048
144285
145421
146243
148304
148250
146378
147227
148733
148781
148969
149074
151629
155005
155426
158111
158729
158758
157816
155961
156942
157874
158769
159335
161430
163853
164121
162863
162237
162810
164626
164893
166065
167923
168412
168772
168989
171070
171036
172911
171425
170378
172048
174348
176316
177427
178669
178802
179474
178318
180128
181620
181281
184561
184830
184811
186120
185133
184477
181492
182403
185043
186037
185060
185187
187140
187715
190487
189205
188644
188132
188957
187985
189142
190676
192359
193058
194417
194505
197613
198492
197338
198462
198348
198681
197285
196845
196983
198936
199488
199756
199030
197969
201285
201494
201148
201479
203006
204091
205274
203754
204582
205228
203601
201899
202108
204048
206709
205521
205611
204832
208115
210106
211032
211616
210974
211405
212505
213979
215089
216860
217559
216318
219743
223511
225297
234483
257847
302142
376653
483863
615381
771119
938348
1111230
1284911
1465610
1692285
1984920
2308427
2599458
2822064
2983360
3090375
3131202
3127601
3095282
3059912
3023076
2984794
2944212
2899034
2838756
2771773
2688167
2592935
2488136
2379167
2276333
2185961
2103834
2027146
1961885
1909207
1861169
1819241
1775861
1739926
1710583
1678635
1645965
1615645
1592730
1573946
1550874
1527544
1506185
1482302
1465440
1442775
1422332
1402986
1385165
1370854
1357917
1341979
1324675
1312379
1297433
1284869
1270329
1254378
1237639
1222001
1205069
1192737
1175784
1158682
1145272
1128692
1113118
1095604
1073861
1054961
1039439
1020443
1004137
986645
970518
956647
941372
925614
912309
899870
884521
869130
855689
843994
832285
819853
804830
792625
781670
771935
760368
748447
742040
731247
723273
717172
712234
705862
697836
688747
683823
677033
667175
657511
643464
622006
600906
575314
542747
509318
472863
439361
405925
378948
353999
334488
317907
305464
292186
280926
270183
259146
251478
245465
239769
235029
231808
225131
221083
218983
215166
211240
209768
209240
205413
201783
198005
196228
195207
194019
190548
188809
188122
188439
186798
183144
179716
178099
176831
175639
176359
175266
172382
172753
170271
169222
168357
165397
164806
165201
163802
163630
162688
160523
159137
158254
158337
158102
158202
156137
158158
156856
155016
153163
151844
149651
150319
152404
150628
150795
149654
148567
147174
145981
146251
147045
144916
144262
143878
142954
141972
142448
142765
144654
144193
142228
141230
141499
142544
141803
141870
141369
140362
137950
139095
139114
138794
137227
138550
140974
140474
139484
137998
137282
135481
136570
136395
136400
136284
134916
135477
136131
134439
134136
134121
132212
132052
131965
130959
131971
132402
133510
129258
129232
128122
128684
128221
128467
126093
125077
125101
124677
123963
124278
124211
124018
124444
123904
124128
124625
125705
125521
123734
122574
121468
120065
120476
122588
120501
120816
119943
118222
114877
115680
118509
117369
117332
116086
115151
114827
113283
116100
114941
113896
114217
114562
114346
112735
114182
113860
112285
111759
110193
107727
108450
108242
106989
107267
108396
108779
107145
108527
108047
105390
105449
104925
106187
105294
106661
106441
106504
105750
104566
104457
103912
103015
103202
102914
103578
104615
104825
103363
102426
101060
101058
102401
103041
101232
100318
100686
102250
102177
101458
 99945
 99364
 98036
 96261
 98082
 99076
 97523
 99614
 97958
 95434
 95493
 96739
 95785
 94653
 94218
 94311
 93524
 93627
 92376
 93283
 90570
 90688
 90142
 90100
 90016
 87561
 86886
 86156
 90402
 89863
 89330
 88545
 88356
 87113
 86253
 87000
 88573
 88368
 87431
 87842
 89157
 88780
 89038
 87469
 88056
 89780
 88271
 87383
 84957
 85595
 85948
 87855
 87166
 85855
 84100
 83798
 84351
 83766
 83850
 83822
 83888
 83240
 82518
 83635
 85413
 85164
 85083
 83803
 86282
 85362
 86313
 87493
 86781
 86396
 86249
 85939
 86259
 86457
 86454
 85178
 84449
 83852
 82050
 80545
 81944
 81604
 82945
 83113
 84161
 83304
 83446
 81730
 81777
 82566
 81536
 81734
 83611
 81552
 80386
 80697
 79324
 80570
 80785
 81689
 83266
 83380
 83699
 83801
 82103
 81163
 81896
 82022
 82994
 82237
 81547
 82707
 82648
 81545
 82370
 81779
 80352
 82631
 84100
 84009
 83237
 81109
 81373
 83523
 82485
 83797
 84470
 82567
 82693
 81771
 80680
 80835
 80500
 81071
 80796
 81809
 82736
 83003
 84101
 82938
 82857
 84292
 84633
 82003
 80696
 81927
 81540
 81091
 83758
 84142
 84136
 83169
 81766
 81960
 83851
 84699
 83074
 83857
 84063
 83570
 83399
 84820
 87063
 86191
 84751
 83602
 84384
 85502
 86354
 86196
 86807
 85640
 86870
 84407
 83727
 85970
 85633
 86601
 86401
 85881
 84302
 83802
 85466
 86362
 86672
 88364
 84886
 83378
 83823
 84203
 85321
 85618
 84841
 84415
 84135
 83994
 84471
 84586
 84463
 85119
 83629
 84997
 82287
 82745
 83153
 82463
 82180
 81854
 82499
 83559
 83164
 83521
 82305
 80410
 80892
 83572
 84294
 85093
 85033
 84058
 82716
 81515
 82685
 83821
 84672
 84824
 84405
 82356
 81781
 81967
 82539
 81226
 79896
 81819
 85270
 86184
 86373
 86442
 85407
 84904
 84721
 83860
 83893
 84191
 83670
 82955
 84085
 84538
 85492
 86339
 86623
 84793
 85603
 85457
 87513
 85656
 83547
 82720
 82717
 83084
 81284
 81827
 83295
 82508
 83216
 83003
 82229
 84093
 84781
 84918
 85397
 85859
 85456
 84810
 83955
 84337
 84084
 83818
 83507
 84682
 82632
 83136
 84972
 83071
 82228
 84910
 85250
 86945
 86043
 85533
 85380
 84630
 86449
 84073
 83015
 82194
 81614
 83614
 82412
 82669
 85100
 82887
 81002
 82034
 80526
 79522
 81189
 83178
 84469
 86860
 86979
 85103
 85119
 83624
 83223
 82852
 83033
 81807
 81669
 82157
 81142

[Instrument Method Data Header]

"hplc", "", "2021-04-16-13:54:48", "hplc", "", "2021-04-16-13:54:48", "", 0, 0, "GlycoSePN_40 min (Plus_HR1)"
"Separation of glycans at 50 C"
16844544, 1


[NAI Box Information]

0, 40, 40
2.272, 44, 1000
41, 0, 100, 0


[Instrument Configuration Information]

"FL", "PEN90x", ""
0, 0, 0
0, 0, 0, 0
16.777215, 1
16.777215, 0
"", "", "", ""
"", "", ""
"", "", ""
"", "", ""
"B", "C", "D", ""


[Real Time Plot Information]

[0]
0, 1, "", "Y", 1000


[Link Parameters]

5


[Link Parameter Offsets]

29
28
10
11
12


[Link Parameter Info]


"RATE", 29, 5, 1, 1
1, 0, 3, 0.1, 100, 0
44.01408, "", 1

"RANGE", 28, 2, 1, 1
1, 0, 1, 0, 10, 0
1, "1.0", 1

"EVENT", 10, 3, 25, 1
1, 0, 0, 0, 100000, 0
0, "END", 0

"EVTME", 11, 2, 25, 1
1, 0, 2, 0, 100000, 0
0, "", 1

"EVVAL", 12, 2, 25, 1
1, 0, 0, 0, 100000, 0
0, "0", 1


[PEAK TABLE FILE]


[File Complete Flag]

3


[Number of Peaks]

0


[SPECTRAL DATA FILE]


[File Complete Flag]

3


[Count/AU Ratio]

0


[Count Offset]

0


[Number of Spectra]

0


[Spectral Data Sets]


[Audit Log Information for C:\PenExe\TcWS\Ver6.3.1\Examples\Probka2_HEK_GMDSKO_#3, 2nd +enzymy.raw]

Number of Audit Logs : [0]
