# Supplementary material for: Interplay between de novo and salvage pathways of GDP-fucose synthesis
Source: PLoS One. 2024 Oct 24;19(10):e0309450. doi: 10.1371/journal.pone.0309450 (PMC11501016; doi:10.1371/journal.pone.0309450)
Supplement: S1 File — (ZIP) [file pone.0309450.s004.zip › Chromatograms/Fucosylation/GMDSKO_3_2_0,01FUC.RAX]

Checksum Passed

Filename : <C:\PenExe\TcWS\Ver6.3.1\Examples\Probka 43, 3rd + enzymy.raw>

[Modified Rawfile File Header]

0, 1, 48, 10019, 
0, 0, 0, 386514952, 12038488

[Modified Rawfile Data Header]

"hplc", "", "2022-11-16-12:04:58", "tcprocess", "", "2022-11-16-12:44:56", "", 0, 0, ""


[File Complete Flag]

3


[Run Log Information]


[Raw File A/D Header]

0, "20221116120446-0800", 0, "hplc"
"C:\PenExe\TcWS\Ver6.3.1\Examples\Probka 43, 3rd + enzymy.seq", 0
"NONE", 0, 0
40.0088, 8281252, 134086, "7339280009"
1, 0, 5454


[Sequence Cycle Information]

"A", 0, 0, 0, "", "", ""
"C:\PenExe\TcWS\Ver6.3.1\Examples\Probka 43, 3rd + enzymy.raw", "C:\PenExe\TcWS\Ver6.3.1\Examples\Probka 43, 3rd + enzymy", "Probka 43, 3rd + enzymy", "", "C:\PenExe\TcWS\Ver6.3.1\Examples\GlycoSeP N Plus (FL_40 min)", "C:\PenExe\TcWS\Ver6.3.1\Examples\GlycoSeP N Plus (FL_40 min)", "C:\PenExe\TcWS\Ver6.3.1\Examples\GlycoSeP N Plus (FL_40 min)", "C:\PenExe\TcWS\Ver6.3.1\Examples\GlycoSeP N Plus (FL_40 min)"
"Default", "Default"
1, 1, 1, 1, 1, 1, 0
100, 2, "", 1, "", "", 9
"", "", "", 0
"", "", "", "", ""
"", "", "", "", ""
""


[Raw Data Points]

165205
165823
165827
165827
165824
165821
161690
158558
164068
166294
165457
164666
165310
166127
165911
166936
167808
164987
165224
166948
165640
164468
164864
165992
168300
168430
169009
169262
168388
167885
167952
166545
167137
165325
164836
165700
165617
164614
164758
164784
163019
163305
164193
166443
167437
167688
167079
167465
167470
167357
169000
167121
166084
166736
167701
168203
170287
167168
165628
167333
167886
169733
168960
168751
168664
169874
168708
168202
167076
166072
164915
166311
165783
165544
167561
167794
167458
168830
167644
167054
168245
168632
168693
166899
167593
168890
168670
165867
166035
166118
166139
168176
167423
166225
165665
166286
166157
166084
167361
168691
168000
166589
166854
167835
167625
165241
165604
166699
167654
168981
169650
169149
169692
169830
169625
168832
166774
165412
165120
164651
166255
166657
166924
166209
164752
165392
167481
167827
166850
168067
168534
169346
168722
167274
168970
169131
168905
169007
169241
167969
168052
168517
170065
170721
169603
170401
172764
176172
177359
180613
186937
194998
206554
218363
233543
249895
265742
279941
294383
308101
322435
334709
341671
349673
353524
355810
356234
357523
357645
358349
360660
365148
372978
382737
395393
406821
419539
427203
434409
441818
446885
451769
460617
478955
509818
555980
617251
682223
747644
805056
844925
868872
879295
879995
876661
871319
863105
853268
842350
834928
833487
840932
859470
887094
925931
976437
1044348
1131983
1244911
1392922
1593024
1858012
2208917
2653051
3212131
3906005
4738945
5667516
6584742
7339509
7858099
8102313
8106015
7933201
7636795
7290403
6925090
6599366
6308585
6054372
5820649
5584985
5312134
5004306
4677462
4339135
4019403
3732550
3487849
3295254
3148175
3041777
2961834
2893859
2794033
2654570
2484861
2285181
2086824
1908618
1749083
1607136
1482091
1378457
1287170
1204494
1137574
1075603
1020262
975895
932294
894806
864671
838400
818034
799529
788642
775628
768154
765109
766052
766075
764819
766338
767753
769902
772164
773478
772412
769459
767317
764602
759995
757962
756306
753392
749685
743063
740160
735599
728551
726508
723424
723813
727555
730653
737222
744003
748450
750145
753918
756459
761377
759351
754206
749394
745215
743208
745060
749525
765241
791955
835196
901767
991299
1109089
1250513
1411680
1565517
1707233
1832154
1922015
1976859
2001786
1992081
1956199
1886855
1792370
1684043
1568640
1455429
1347355
1255961
1185157
1130010
1088934
1058158
1035707
1017179
1003341
992889
985049
976229
972531
972012
975070
981861
996578
1018057
1042225
1070691
1109650
1150748
1210250
1296332
1405132
1563460
1786563
2079255
2464099
2939815
3496199
4113978
4785319
5474381
6158210
6785270
7326129
7754051
8021680
8109170
8033811
7799484
7439154
6996149
6509206
6011546
5528263
5065153
4634993
4236124
3873780
3534712
3220351
2923049
2645311
2391224
2158553
1952428
1767863
1602190
1459203
1334219
1227703
1133524
1053855
979534
916512
861143
811220
766379
725011
686683
654416
626030
600553
579359
561484
546314
532782
515609
504641
495437
482501
471896
463620
457425
453611
446981
440514
436318
432954
429932
426093
422631
418837
418924
415910
411370
411377
410304
410926
408639
408937
409348
410156
410562
411667
413358
415442
417059
417688
418696
421059
421206
421112
420746
422353
422375
420413
418649
415387
411521
408992
409596
407128
403420
398752
392191
389502
386236
383178
381853
381856
379694
378780
377621
378317
378198
376857
377219
377735
377945
376829
374659
374974
372450
369681
366822
364925
362858
357718
355400
352140
351468
351019
348809
347423
349142
349310
350591
355880
365564
377933
389086
405351
424836
442273
464171
485760
511650
533960
553963
571734
584304
593540
596130
593969
590836
581945
566865
556878
540534
523960
508494
497410
488238
476040
469311
464465
462402
461696
461641
464765
466274
471342
475471
482050
487279
495965
504382
513108
522186
537525
557435
581991
617233
662726
722447
797204
883489
986103
1098549
1225351
1355039
1493017
1626176
1753732
1871309
1977588
2056256
2116016
2152651
2157396
2130752
2085338
2016897
1929399
1831140
1723850
1609817
1492741
1386112
1283461
1181822
1085400
996469
917468
841971
775987
713231
658722
609819
566715
527575
492483
465579
443093
420016
401561
386715
372921
359662
351657
347896
339851
333636
328246
323847
322568
319528
316971
313925
310512
309148
307117
304788
305493
305990
305799
304884
304673
303844
301814
302009
303122
302979
301674
302015
302175
304523
306511
306405
306604
307166
307827
310536
311210
313089
315427
320052
323037
325330
330446
334031
336415
338052
342436
345903
348951
353121
356604
363849
369852
373668
381508
386795
393891
399118
403267
412359
419894
426197
436218
447581
457157
465062
472197
484258
497488
508403
519113
532748
549303
567044
586251
608549
634219
669583
710929
762490
825717
904562
1003163
1120821
1251487
1396068
1561456
1742658
1929857
2123778
2317308
2504201
2675244
2819239
2939526
3028742
3083901
3102523
3078843
3014821
2922249
2803281
2658603
2501626
2337726
2169699
2003168
1839400
1690237
1550051
1421336
1301127
1191981
1097693
1012898
936824
870009
810897
759886
717975
677516
643814
616459
590955
571553
550959
533704
518742
505421
492510
481080
465946
453819
443349
436645
428598
421345
411391
403625
398057
394198
390479
389838
387263
384916
382096
377710
374822
373565
371609
369728
366556
363313
358472
351802
348318
344303
341631
337088
330932
324743
318925
311554
308396
305246
301554
299691
294527
289969
288002
284272
283000
282290
280063
277214
275953
273716
270481
269239
266419
265264
265084
263782
261781
262846
262557
261781
260528
259775
259767
256587
256579
258012
255259
255373
255001
255193
255672
254865
252712
252780
253517
254811
254198
253867
252174
251301
250282
249631
247838
246656
243696
243108
244753
242970
240244
241192
241451
242817
244576
241635
242450
242675
242610
244293
245024
244269
245304
244861
246532
247058
247698
248386
249595
250354
251992
251883
252558
253722
255562
258566
261400
263274
264342
266149
266575
267126
268852
271031
272213
273614
275198
276756
276988
278144
282195
285959
288233
291269
293782
297199
302246
304511
308112
310741
311868
316407
321715
325746
327514
331774
337644
342461
347257
350573
353295
358059
362743
366764
371199
377249
383373
388174
392901
397472
403872
411178
417401
425386
436143
448710
464638
485122
507600
534946
569018
604316
650085
704539
763027
823974
893116
966393
1043040
1121731
1203676
1284369
1367833
1446972
1519252
1584587
1648374
1702396
1746731
1780116
1801823
1814922
1815781
1807496
1786655
1756855
1718758
1673802
1627461
1578655
1527831
1473660
1422625
1373928
1330027
1289542
1255868
1223539
1196681
1171680
1145763
1118656
1092251
1063113
1033135
1004534
972483
940770
904772
869708
832758
798881
760455
723424
689848
656477
623544
595445
570065
543451
521293
498603
476927
458508
441422
425622
413841
400125
388905
380444
374961
367102
357630
349720
342747
334783
325800
319785
314583
309032
304690
301045
297859
295479
292630
287486
284733
281631
279595
277545
275248
275049
270789
269415
269600
268993
268972
267433
266860
265212
264131
261790
259294
261458
263554
262616
261829
261968
259833
259607
260081
261173
260101
260531
259669
258052
256446
254911
254874
254464
254363
253756
254762
254181
254007
254319
251998
253724
252177
252385
253214
251696
253752
252345
251813
253535
252781
250578
251490
253138
253847
253582
253801
252766
252608
254224
254856
257065
256957
256195
254746
256901
255682
255821
256256
257048
258426
257748
258957
258956
258708
257346
256110
258950
260638
262632
265000
264702
265051
268764
272383
278201
282694
287988
293624
299385
306782
312849
322147
332546
344497
355865
368205
380626
391049
402719
414460
424624
435958
443132
449390
454072
460280
462245
464417
465825
462880
459222
455879
448631
440712
431130
420080
407637
397325
390178
378040
368334
360983
352019
344605
335741
328854
325122
320774
317420
315278
311511
306550
303694
303812
304690
303713
302403
298570
298714
300902
301145
301289
304649
306922
306723
307321
308497
308173
310871
316680
321216
324933
325473
328583
333650
336649
340039
343987
348192
353566
358750
364492
369274
377662
387079
395547
406856
415154
426505
435850
447482
457315
468833
480949
490836
500492
508272
517613
526462
535262
543077
549414
554880
558456
563880
566765
572785
575919
580194
582838
585832
588899
589642
592441
596496
601304
606309
609827
615034
626774
634204
639654
646437
654200
663115
671030
680401
692394
703502
718185
731648
747018
758767
769632
786627
801710
815063
826202
839727
853439
870473
886293
901901
920604
938985
960567
982825
1010266
1036558
1071640
1111780
1157635
1213335
1281649
1364441
1460624
1571289
1703252
1858520
2036687
2238663
2467759
2732196
3019496
3339174
3671386
4029343
4402094
4783808
5181253
5583268
5974297
6356403
6717020
7051560
7368872
7651029
7883041
8064575
8188908
8266877
8281252
8240313
8146708
8007028
7822719
7586339
7311125
7005277
6664823
6307302
5941149
5562311
5175749
4801048
4438254
4084155
3748726
3433177
3135322
2855823
2599575
2367526
2153330
1958337
1783394
1630091
1490324
1365664
1251924
1151589
1062933
984172
918890
860746
807832
761729
719778
683789
649064
620990
595398
575170
557884
540884
523440
504276
490865
479273
467781
459352
449216
440650
432269
426094
421926
419251
414431
409988
403776
400344
397546
397671
394522
392171
390605
388057
388243
389315
387325
386455
384740
383472
385608
385882
386588
386756
385339
386668
388985
391006
391698
392426
393006
397350
397495
400093
403896
403616
404305
405578
407980
410680
415694
421183
424564
430078
433880
435875
435485
439791
444358
448467
453281
457965
462185
468711
473530
477286
482990
489626
493898
496730
501393
507024
513541
518353
523941
530271
537971
548086
554143
560382
568243
582397
596646
612125
630693
657278
685061
718580
755689
801072
852305
914389
985909
1070214
1160842
1261740
1378714
1503898
1642878
1794989
1952366
2117282
2292161
2464648
2643160
2820881
2985383
3148596
3312451
3467978
3603408
3715182
3808723
3885215
3932956
3956553
3961780
3934420
3890094
3825032
3737080
3630852
3505886
3367760
3217032
3058811
2893026
2724877
2552202
2382614
2215829
2056601
1907787
1766045
1629449
1500658
1385764
1274649
1174547
1082445
996456
920820
851909
794438
739550
689338
645026
604986
569847
537779
510557
487684
469887
453934
434931
418639
407707
395328
384138
379302
372268
364066
354910
348449
343091
337551
332950
332164
330058
326933
325589
323273
322101
320426
319143
318299
318628
317818
317261
317122
317838
317054
316266
315395
319269
321057
320377
319797
320426
320933
323220
323083
324036
323940
322953
324118
326537
326431
326409
328410
332339
334965
336839
340243
344441
349217
356896
364286
375722
388405
400567
412372
426297
440116
459957
482876
504840
524440
546796
567983
593591
614288
640412
665873
685298
705258
725424
741267
756864
772556
780696
789365
796655
799565
799197
795040
789071
783399
773620
760784
751074
736796
719479
701699
682290
661389
643841
624115
605768
588001
568191
549941
531967
515642
499773
482342
467674
452276
440892
429335
417195
409559
403198
395434
386921
380807
371789
366631
360014
353553
350578
347733
347246
343633
342795
341663
340604
339474
338966
337626
335554
334467
336551
334867
331501
329210
327932
327905
326349
324596
324342
321612
319948
316835
314866
314557
317068
317667
316072
314345
313081
311506
312307
312333
310639
309850
310123
310749
312899
314012
315200
315548
317889
320016
319631
317192
318041
320216
321658
322005
323114
322589
325159
328193
329084
331028
329489
329663
329575
329088
333703
335230
336967
337863
339424
340159
342654
350704
357488
364108
368997
372911
377565
382909
392485
401397
409837
418089
428465
437276
446817
458823
468128
476224
487061
494495
504332
512547
518301
525553
530038
534163
536760
539063
540663
542171
542194
542038
540655
540810
538527
535354
535290
531975
527750
525403
523495
521568
519512
516483
515510
515832
516244
515943
514809
514740
517474
517420
518060
519927
522769
526702
530373
532569
536764
543074
546738
551875
559175
562953
569070
576844
582483
586707
592713
595802
599975
604450
606290
601678
602293
605143
603938
600492
598241
593415
585749
578813
570567
564378
555682
546638
540801
529727
518493
507578
496401
488380
479017
471269
462956
456080
448267
439664
432961
427209
420905
416091
409283
405079
402289
397756
393327
392380
390811
385480
380244
377574
374251
372621
369891
367963
366919
364157
363107
361736
359638
357193
355470
355391
354904
354795
352528
351354
352636
355288
354166
352279
352261
353495
355566
354051
353990
357392
359117
361559
362874
363553
368170
365640
365922
367376
370784
373573
376106
378801
383263
385158
387296
392827
395260
396679
400749
404006
408470
411778
415158
420266
421847
426296
430551
434435
440898
444737
448107
452694
456897
462401
466127
470921
473611
475179
478492
481445
484019
487226
486846
487946
486438
488827
487195
484118
482425
481887
480549
478889
477307
477492
479268
481978
484152
487809
492501
499545
510818
521668
536832
553536
571792
594990
620286
649959
679836
711277
751540
790425
835084
880767
929332
978837
1024911
1076523
1128139
1179014
1226412
1269945
1310622
1350198
1385380
1416236
1442616
1460411
1476585
1482190
1484057
1482634
1467131
1447158
1424852
1398523
1366652
1329108
1286937
1242524
1192682
1145977
1098147
1046712
997560
946781
897828
850847
806876
764860
722986
686177
652636
622149
591822
564681
538365
516553
495825
474174
454763
442836
428764
417373
408267
399192
390043
380524
374161
370298
367482
362263
357971
356137
351830
348764
347978
344835
342570
343244
341061
338645
336582
335878
333825
332859
331401
330943
330653
329327
327337
326346
326190
323598
323139
321765
320783
322552
323053
322240
320670
320310
317123
315230
315422
315084
314194
310409
308469
308357
308642
306342
303152
300504
300885
300044
298247
297348
295240
294959
291395
287805
287093
288111
286488
287101
286287
284389
284996
283064
283156
281815
283323
282079
280565
277670
277821
278446
279644
281049
280208
281048
281359
283225
284899
284494
286095
289819
292887
293902
295246
299168
301975
304025
306824
310425
314497
318717
322200
326503
332041
335142
341798
346635
352098
356956
359261
362920
367290
368272
372469
373540
375768
380965
383548
385986
385435
383893
384233
386141
386824
383437
382249
380997
380260
376774
375425
370239
368835
367556
365511
362151
358729
355470
352840
350621
348955
344828
342709
341599
338023
334147
333351
330184
329069
326697
323109
322650
323117
322279
323973
323515
322553
321410
321862
323738
321808
321033
323398
325094
324678
325537
325589
324177
324870
327052
328691
330661
332077
331980
334454
335329
336008
337487
337262
340219
344500
347219
350812
355115
355407
357634
358069
360995
363544
363497
366433
369050
371217
374137
375617
378253
377316
378346
379963
383759
386198
386540
388431
392623
393698
394896
396826
397563
398729
400970
402556
403773
403454
405830
407621
411152
414734
419189
421683
425768
430228
432085
436426
440031
446688
454535
461974
469426
477800
489019
503120
517694
538643
560897
584756
608488
639067
672787
710143
752018
797173
843390
895336
948245
1004955
1066211
1127018
1187003
1246336
1305796
1367422
1425037
1477911
1531193
1580466
1623914
1661703
1691783
1717815
1736908
1748380
1751864
1749188
1734933
1720298
1694792
1665736
1634380
1597169
1551182
1500919
1449010
1392199
1331416
1272643
1207509
1150424
1094546
1040574
984180
931368
881304
832780
782945
739505
699477
659904
624021
591351
562512
534922
508650
488450
469310
449015
432976
419182
407920
396276
387630
379332
370850
364466
357491
352671
347931
338884
333787
329203
323965
321772
319522
313801
310550
307032
303898
301661
300865
298554
296873
295441
293683
292336
291790
290006
288124
286547
283226
282068
279703
277856
275829
274729
274131
273332
273500
272352
271674
271371
270864
269626
268208
269756
268183
268112
268577
269670
269123
269197
266821
266556
268286
268708
269142
269561
268222
269047
270553
268571
269440
272830
271869
272699
272856
272968
274869
277632
277253
277007
277869
280290
281308
281560
282515
282962
284209
286240
286151
284844
286135
286268
285692
286227
287167
290092
289978
289740
288877
291135
292929
292700
291227
290227
289234
293283
293541
293947
293642
290932
290207
289984
290916
292061
291258
287832
286507
287305
286663
286234
285308
285425
287355
286621
286923
286344
285907
286194
288925
289147
285034
283863
284238
285608
286524
287499
289991
290555
289546
288671
291125
292569
293451
294135
295241
294452
296377
299088
301497
303389
304276
304172
306977
307477
307717
306489
306666
309341
309970
310606
310982
310713
312761
314460
317439
317009
316570
315456
316706
319974
322198
322355
322841
323578
324317
327789
330905
331078
331647
332518
332259
333969
338648
340786
340255
341273
343316
345346
346170
348663
351436
353675
354641
355842
358420
361421
361709
361831
364678
368359
370246
373321
379877
382140
382707
388097
395216
402136
408724
414271
420691
429710
440372
451299
465462
478027
491477
506744
522888
540604
561250
580571
599302
622134
644794
667007
691263
714174
736981
760562
783876
807301
829803
848758
868832
887833
904500
920899
933036
943879
952704
959942
964804
967586
967386
964328
958453
950771
940314
924494
907460
891912
875336
855236
830542
807040
783615
757547
733959
710896
686557
663211
640762
618842
598764
577273
555785
538081
520726
503352
487933
472817
462048
452804
442297
433717
429234
421333
412892
407147
400536
396289
390614
384925
378490
375296
370229
367356
364840
359440
355955
353514
348893
344357
339857
334525
332151
331305
328990
324613
320356
317839
312454
309109
307819
304918
304332
302639
300900
299639
299693
297425
298409
298677
295989
296678
297255
297324
296242
294294
291197
288905
288354
288946
289245
288073
286102
284965
285710
286360
286491
287073
284589
284711
286078
287056
284189
284198
286770
287092
284377
284431
285648
287381
288958
285832
286691
287466
286250
287185
287318
288892
287994
289156
291032
291620
291999
293396
292073
292664
295479
297679
298849
299335
297819
298274
300677
302773
301684
303318
306738
309690
310350
311570
312305
314315
315189
314563
313133
316941
316830
318054
321505
321481
323362
325345
325568
325105
327655
328551
330850
332789
336468
336729
337220
338584
339607
341193
343076
344042
345009
350548
354170
359703
359821
362382
364830
369133
372328
372963
377171
384552
387595
390563
396261
402467
408240
410858
416075
422085
426998
431772
437067
442438
447822
452361
459801
465751
471663
476093
483606
491250
497215
503756
510126
516566
521484
526799
532737
538414
544488
548425
555075
560485
568258
572624
574908
578801
586204
593114
599827
605067
611261
620061
628574
637630
647661
661695
678159
693623
711234
736196
761305
787742
816937
853562
892134
932956
981091
1034692
1090883
1151213
1214420
1276537
1340926
1407636
1477187
1546909
1612074
1680670
1738889
1797216
1853950
1898414
1938199
1971714
1999921
2019128
2034015
2040642
2036623
2025453
2005638
1973582
1937733
1900466
1860294
1808838
1750975
1689398
1626873
1562786
1495750
1430018
1362681
1295842
1223094
1152808
1088016
1034926
979231
922046
868580
816446
769791
727857
689885
655632
624426
596173
571275
546483
525190
505969
488469
475500
463235
450437
441492
432420
427410
423706
417385
413364
410185
408386
406074
405332
404990
403172
401802
401146
402385
404322
402824
404577
406637
407351
408664
408122
408627
410282
409974
411131
410032
409916
407793
408322
410305
409003
408263
408509
412245
412660
410684
409510
411225
412290
411662
411287
411850
411125
410237
410979
410931
411598
411964
412862
413344
412945
414783
417926
418456
417963
418197
419410
421088
421918
422263
422719
424394
425158
425760
427675
431685
432825
433473
436171
436860
438399
439840
443549
445016
446667
450493
454413
456661
458102
459019
461750
465273
471855
473993
475521
475673
476079
479141
486215
489605
493858
501444
504996
509259
513760
517268
521409
528294
530805
535807
543116
550213
560261
570919
583877
599867
615346
632003
654535
682966
711882
743208
781963
825446
875524
929950
990428
1055708
1124700
1201109
1287673
1383397
1480029
1578552
1678265
1784385
1889464
1999634
2109233
2218566
2322177
2423139
2522230
2620540
2707154
2784992
2860796
2915979
2963679
3002804
3030180
3050441
3050785
3042414
3019308
2986313
2941553
2887497
2821089
2751231
2666765
2576655
2484069
2387712
2287677
2184593
2082627
1976441
1865826
1758419
1655812
1558590
1461671
1371150
1286014
1203201
1127866
1056648
989321
924886
868217
812205
763908
720756
677759
639265
606378
577830
550306
525682
504769
486404
469932
453088
439044
425536
413408
403742
392058
382934
376983
370512
366442
360147
355969
353031
351023
349468
348151
347875
343786
341370
339656
339932
337762
339905
341299
341768
341291
341009
340739
340900
340146
341907
346299
345664
348152
351325
351191
352915
355357
355974
355120
356356
355008
356363
356791
354188
352153
353925
358523
358348
355751
354400
352829
353754
350318
349914
349943
352527
352756
348482
347761
347980
346235
344230
343019
346188
345783
343881
344691
346147
346000
343805
345856
346773
346569
346836
348533
349674
350395
349862
350557
348927
346681
346688
346681
346131
345789
342777
341935
339443
340307
341403
341959
343467
343967
343845
345576
346461
349780
356659
360330
363884
370108
376659
385937
392466
403211
411054
421593
431445
442848
452149
463538
474844
486145
497419
511137
523781
535384
541015
551057
559218
567108
568966
575000
578938
583275
584558
581962
583505
578894
574147
568492
561050
554488
544795
532181
522640
511290
500999
489842
475342
462241
451012
439296
427341
416677
406501
395815
385569
378736
372391
363642
355689
349993
343886
338331
331893
325974
319942
316807
316705
313258
310478
310426
308620
306798
305876
303064
302091
300197
300065
297158
297309
296076
294950
295172
296369
296532
295165
295106
294690
294148
292807
293152
295072
296604
296694
295540
295575
296027
297548
298868
298424
299069
299660
300836
302623
303862
304836
305997
305239
303964
303556
303268
305946
306082
301673
302809
304671
303943
302772
300611
300484
298907
295066
292194
291313
291181
289149
289240
286086
284723
281981
281787
280821
281234
278260
277686
277545
276111
272774
272885
270958
268686
267347
267279
268680
267317
266768
267146
264872
262853
261806
261994
261635
263735
265271
266294
266173
267203
265634
263491
264945
264685
264659
264406
264548
265115
265820
267358
267429
266648
267581
269768
270003
269053
267546
265806
265954
263683
262500
262333
264370
263806
264721
261540
261518
262242
261045
262193
262417
261318
260190
258440
259226
256985
254717
255771
254439
254819
254954
254800
254256
253437
252485
254408
255691
252365
252426
251271
250797
250204
249403
247256
246904
250147
251757
251848
248969
248292
248395
249050
251734
252446
251582
251234
250213
250030
249064
247770
248225
249970
250544
251363
251509
252460
251656
248936
246026
247480
249241
249667
247459
246979
246100
248034
249409
249041
252027
250130
248809
249170
248856
247092
246632
247709
249943
249632
249440
248892
247450
248515
249515
247742
247355
247674
247765
246139
248509
249457
249098
245965
245215
246608
247065
246829
244446
244608
245889
245071
244344
247307
248848
247338
245232
243755
241650
242609
244676
244021
244520
244436
245393
244755
245109
246621
246038
245878
244298
246069
247855
248021
247695
248901
249810
249634
249084
247663
246416
244835
245106
244802
243764
242495
243289
244437
245052
244844
245637
243371
241727
243282
244746
243278
241349
242714
243204
243447
244487
244825
244598
244122
245130
244573
242259
240429
240399
241664
241836
241922
240777
242472
244235
242790
241240
243007
243197
245153
245343
246734
245638
245564
243943
244771
243871
244516
245801
245639
246957
247873
247488
244325
245705
247414
245770
244470
245483
246007
247544
248558
251481
251077
247689
245818
245785
248082
249402
249537
249319
248834
248630
245695
245110
244916
245001
245474
247255
247632
248292
248771
248236
246360
244663
246779
246538
244068
242704
241749
242273
243094
244001
243592
242522
242994
243839
244983
244270
243224
245260
246679
244995
242969
244427
244831
242285
241787
241676
242037
242370
242879
244489
242697
241737
242064
240685
240212
242040
241902
243357
240386
240371
242268
241504
240531
241665
241532
243019
240587
238995
239769
239819
240334
241321
238522
238892
240587
240757
241245
240317
240101
241295
239567
241920
242195
239967
240803
241929
242031
241594
242118
241382
239244
238126
240037
242003
241616
241308
241314
242025
241894
241401
240927
240456
240724
242567
243036
242796
241113
239969
239897
239458
237543
236976
239668
240066
240150
240852
242142
242381
239955
238039
238247
237561
237748
238585
239935
239104
237294
239600
240748
240561
240000
240368
241984
242449
241374
239917
238652
238938
238291
236947
237946
239489
239383
240997
240823
237836
239217
241045
239675
238694
240693
239596
239116
239097
240380
240255
239483
239793
241434
239255
238565
238855
237579
237560
238890
239819
238298
239363
241660
239550
239299
238054
237609
236858
235062
236027
237472
239656
238038
236610
238344
240357
240701
240614
239734
241440
240603
240386
240662
240484
240072
240961
238751
239941
238058
237615
237069
239492
239213
237565
238352
237872
237655
237158
239031
238734
238949
239576
239034
238213
239432
238250
238342
237921
241871
241454
240636
239513
239558
239326
238356
237064
236474
236329
236459
238855
238539
237641
239482
239615
240568
241052
242378
242691
241931
242026
243035
242518
239470
238464
237756
237843
240125
242565
244810
241281
240366
241319
243360
243318
242432
244055
242373
240107
241497
243811
244307
242555
241546
240459
240746
239343
239502
238839
238695
240819
241237
240115
237713
237597
237349
236853
237783
240155
239612
240124
238050
239101
240095
240347
240881
240517
239961
240470
240437
239601
241875
241930
241594
241498
240480
238629
240390
240784
240101
241296
241674
242827
242664
241953
238376
238007
238985
238845
240826
242225
241655
239880
241753
243037
243040
240266
239271
237689
239718
238391
238546
238318
238715
239526
238986
240036
239824
240608
240116
239689
238860
240261
240418
240726
241320
240644
239692
237697
238006
238792
238147
237933
237194
236016
237539
238249
238106
237458
237139
237615
238512
238693
237027
236182
236772
239093
239316
239795
239907
241304
240611
241405
241814
239730
238780
239578
239231
240440
240536
242498
240691
241298
243421
242956
241449
241658
241832
241361
240101
239333
239105
239945
241404
240557
237208
239211
239455
240415
241183
240596
240126
238978
238903
238461
237645
237194
239027
237039
237237
238871
237890
237034
236387
236216
236253
236916
240256
239431
237579
236781
236519
237558
237576
238033
236909
237155
234857
236838
239997
239960
236779
236565
238253
237030
238297
237683
240341
241639
240804
238791
238859
240533
239318
240349
241240
240051
239823
242485
242569
240488
242460
242545
239837
238480
236173
238315
240962
241288
241089
239855
238321
237863
236146
239889
241939
240084
240679
240992
242602
242486
242506
242621
242771
240756
241256
239063
239138
239622
237667
237482
237706
236579
237915
237205
238586
240636
242023
240062
241953
242371
243706
243973
241388
240889
240190
237575
236987
236880
237764
239896
239702
237227
236153
237777
237801
239292
240160
241177
241194
239677
239286
241177
239385
238460
236705
237924
238203
238667
240826
241351
240933
241894
242631
243809
242653
239465
240291
240350
241001
240095
240595
240885
240569
240814
240212
239650
239298
238709
238438
239709
241063
239535
241393
241592
240499
241828
241194
242377
241568
241260
241584
242000
241576
242394
242632
243305
241620
240653
240705
240827
240846
240333
241575
241498
242665
242558
241112
240398
239382
239847
239028
237738
235604
235466
238148
239057
237330
236278
237688
239000
240883
241362
241885
241409
240215
240572
240641
239121
240128
242016
240446
241064
239549
238911
239149
237358
237942
238380
237181
239667
242619
240797
243093
243512
242343
240692
239346
239433
241820
241963
240348
240872
243205
242272
242342
242939
243065
242573
240954
240574
240098
238785
238039
240144
241111
241869
241358
241497
241702
241353
241004
242576
241815
242619
241093
240815
240925
243007
241820
240651
241908
241475
242242
242900
242930
243624
244349
244796
243344
242005
241577
241637
241450
241623
243097
243292
244286
244866
244047
242325
241962
242303
242775
243921
245457
243255
240051
240319
241283
241673
241747
244558
245619
244203
242531
242516
241660
240877
241088
241319
240487
241834
242817
242017
241358
241255
241770
240921
241709
241390
241878
241890
241562
241449
242541
243803
243813
241520
242077
241530
242020
242740
243404
243304
243404
243761
245045
242758
240671
240502
240104
239209
239451
240088
241226
241850
241799
241289
239867
242515
241722
240465
238846
239802
239857
240000
238917
240832
240118
238187
237054
237487
239940
238341
239992
242678
243811
244337
244127
242882
241588
241502
243194
245161
245633
243164
243375
244457
243541
242967
242952
244374
246637
244822
243848
242317
242466
242391
243143
243343
243401
244085
244824
244494
245073
241888
241122
240914
242093
244669
244507
244450
243441
242938
242628
242371
243676
244264
244018
243631
242984
243488
244199
244568
243353
242635
241733
242476
242314
241194
241781
241579
242506
242710
241839
243088
241973
243443
244654
244159
242194
241158
240608
241817
243143
242609
242581
242104
243810
244869
243695
242477
242049
243018
241987
243009
243647
244233
243684
242808
244724
245428
246215
244087
242792
243123
243403
242600
243056
243130
242720
242357
243122
242496
244512
243861
242484
242029
242134
244014
245237
244221
243565
244637
244417
244275
243473
243799
243273
243516
245035
243776
241018
241112
243864
243403
243985
242930
243627
243488
243239
243119
243183
244589
244861
244208
242712
241098
242912
243067
243264
242895
244922
246772
245744
244424
244835
242899
241370
241875
243572
243843
245634
244210
245820
246612
247945
248307
246041
246772
244403
244000
245518
245766
245300
245932
245703
245255
245779
246965
245827
244498
243111
242943
242280
243966
244741
244879
243082
244834
246286
246185
246099
246482
246720
248148
245579
245545
245252
244868
243690
245060
246027
246776
247082
248410
247251
243795
243369
242495
244241
244758
247075
246169
245774
242727
241688
243955
245555
244068
244392
245687
247071
247465
247223
244137
240544
239821
243203
246761
247709
246747
245668
246557
247430
245853
246715
249425
249689
248161
245265
245163
245799
245101
243841
244670
244022
244320
244305
244422
246105
247217
245840
247503
248052
248716
248394
249566
248809
246283
246424
244511
243542
245177
246527
246872
246477
244600
243871
243243
245537
247290
246864
246991
246642
245781
245170
243208
244773
245001
243809
245631
247268
248570
247710
248886
246797
246155
243607
245199
247729
248334
247791
248183
247318
245712
244885
244826
245787
245691
244594
245531
245338
246216
246214
246378
243745
243246
244041
244680
244800
244971
245234
245680
244718
243566
244739
245117
245970
245911
244383
243399
244124
244854
244451
244451
246824
246192
246566
244526
246533
248095
247668
247093
249682
248788
248156
246567
246462
246726
247147
247832
247754
248103
248964
250291
250803
249860
250156
250023
251762
253652
253466
255106
255611
254594
255647
255693
256104
257272
258759
260933
263226
263195
264488
266036
265358
265610
268316
270027
271360
271814
275407
279239
280907
285180
286852
289953
293062
296732
299908
305101
307034
307423
309831
310335
312769
312371
312318
313205
312147
311594
310721
307916
307661
306947
307743
307145
307702
306782
307462
306224
306438
306370
305520
305401
306372
307865
308669
307865
306199
307274
308903
307205
305410
304928
303669
304065
305289
305595
305966
305262
306439
307089
305479
304535
303591
304459
304236
301982
301051
299077
297505
296127
295888
291384
291550
289699
289126
286805
286327
286078
283268
280084
277799
276033
276294
273558
272940
270954
268470
267845
267662
267572
266634
263343
261192
259611
258209
257403
257647
255135
253848
253494
250714
249324
247168
248224
246832
247301
245496
243280
241902
239266
239202
236843
237334
237930
236249
234010
233429
231803
232130
229858
228371
229162
226751
227161
225571
223995
223226
223005
221091
220972
221033
220129
218710
217159
215267
213480
213404
212841
211289
211440
211205
211304
208512
204828
204984
206928
206778
206634
205344
204373
204893
203790
201951
200348
197809
196815
198651
195039
193889
193695
192216
193898
194576
192736
192273
191217
189180
187302
184475
183900
184684
184921
184703
183531
181516
180557
180447
180791
180619
179545
177671
176685
176281
175950
173474
171656
171299
170667
170143
169382
166895
166957
166634
167249
166367
164917
166269
165112
162793
160710
159659
160807
160208
159538
157697
158197
157929
157506
157698
156666
157113
156844
155913
156026
155020
155438
155670
155414
153835
151725
153670
154599
154086
153030
151763
152269
149722
150964
150421
151276
149768
148036
147772
147684
147790
147883
148002
147547
145672
145442
145039
143869
145136
145424
146736
146025
144174
144917
144967
144626
143949
142494
140773
141433
142454
141512
141867
141234
142630
142833
142127
140714
140469
141727
142008
141825
141475
140219
140048
141581
143248
140308
137497
135374
136107
137652
136560
137425
139529
139919
140761
139317
138772
138671
137709
137664
137535
136927
136005
137469
137434
136936
135726
134916
134086
134880
136255
136964
137973
138918
138545
138133
137099
137982
138492
139561
139140
139801
139214
138761
138990
139287
138002
137133
138140
138750
139709
140186
139883
139004
139841
139135
138947
140186
139354
137296
137292
137993
139249
140421
140204
140538
138442
137551
136664
135412
137049
138455
138818
140376
140201
140482
139495
137908
138229
137343
139597
140588
140040
140307
140641
140665
139179
138782
138288
139677
139480
140506
141502
141380
141800
139603
139300
141454
141281
142116
142886
140345
140098
139673
138803
138962
140398
141103
141486
142262
141312
140781
140341
139235
140835
140928
139907
140800
141735
141072
140485
142938
143956
142316
141887
141128
141052
143082
142438
141466
143918
144872
141714
141368
141628
144507
144275
144036
143711
143431
144970
144320
144094
143605
142406
142882
145428
146078
144867
145679
146860
146574
146641
144681
143804
146499
148097
148939
148535
149928
152348
163279
186197
217746
258991
306563
356757
408755
472396
562846
678351
803949
919237
1019007
1112286
1192748
1258998
1309796
1341121
1343469
1322609
1294659
1266629
1248058
1236567
1228568
1213466
1198644
1179328
1161050
1149574
1136750
1123338
1104444
1087844
1068441
1049270
1027913
1005627
981556
953033
924696
897429
872383
849293
824569
805110
784022
767650
749486
731474
716859
704865
693509
679647
666436
655670
647002
637188
628635
621983
614595
609054
602234
594904
589284
582816
580425
573845
566475
560929
554093
550562
545934
540978
536794
533848
527943
524879
521032
515851
510421
507691
507307
504631
501368
496628
491578
490135
486344
484164
479819
477394
473637
472150
469074
463472
460176
455289
452020
445973
445380
444098
441351
438436
434979
430453
429463
428041
424959
420955
416276
413363
409508
406236
404419
401466
399665
394946
391327
387491
384882
383257
377826
376288
374079
371789
370562
369808
368548
366104
362397
359853
357142
351859
348102
348153
347832
344790
342259
340186
340369
338082
334582
331820
330087
331646
329284
324914
323966
320534
317490
317896
315371
313285
312583
310252
307431
304799
304453
302127
299461
301428
300498
298017
297870
295544
294490
292899
290971
291103
288247
285570
284634
283742
283792
282579
281071
282713
281570
281188
279095
277131
275965
273219
273179
271416
271430
271472
272099
272100
273444
275497
277288
278070
278799
278051
275644
269911
262224
256296
252217
245954
241542
241163
238510
234412
230584
230300
229690
231657
229274
229150
225906
224201
222031
220249
219812
219821
220637
221277
220435
220120
219142
218645
218238
217878
218132
218725
218732
219200
217687
216726
216615
215362
214578
214481
215217
212887
212089
212442
211953
212917
213846
212853
213743
211210
211892
213335
213727
214367
212950
212311
212361
212907
212553
211159
210371
211058
209518
207913
208356
209113
208283
208989
208028
208451
208267
210249
211514
209751
209428
209135
208740
207131
208745
208598
206175
206053
207506
206870
206296
205906
204509
205601
204717
205548
206413
207613
206883
205956
206203
203688
202538
202935
204346
202154
204631
205615
204601
203615
202286
204257
204922
202346
202933
201784
203729
203305
202812
202556
201396
201348
202462
203038
201314
200227
200311
200495
200285
199248
198575
200412
201022
200688
201367
202361
200581
201004
199132
199981
200317
199393
198962
199630
198463
197787
197150
196879
198608
199887
200403
197967
198461
198065
198028
197035
197262
197762
197664
196501
195165
193989
194541
197386
197348
195610
196753
197753
200315
201268
200597
198897
197627
196602
196178
196828
198506
198021
198740
198860
198922
199644
198248
197028
197016
198341
196838
195488
194671
195436
194918
194744
192089
191324
193294
194512
196069
197486
197306
196991
196630
196626
196689
195510
197345
196997
196724
196026
195892
195375
196452
197441
198812
199953
197852
195810
194810
193488
193333
196975
196200
194669
194623
195406
194949
195825
194218
193860
193244
194158
194090
195837
194299
193043
193285
194389
195380
197107
197203
194593
195535
195196
195496
196873
196245
195838
196228
194906
195059
195575
195268
195250
192539
192557
194264
195220
193619
193908
194172
195431
196156
196172
195707
195781
194942
193017
191684
192580
192578
191683
191976
191975
192016
191487
192852
194008
195438
194468
192931
193094
195823
194568
194363
196930
196330
193366
195540
198080
195893
196471
197659
196836
194460
192211
193942
193373
194747
195758
195874
195353
194985
194463
194254
195518
194648
193218
192347
193758
196607
196637
196173
196454
196677
194803
193463
193651
194881
195049
194814
195066
197167
197001
196116
196238
198015
197556
196338
196620
195178
195339
195027
194652
197045
195444
194051
194256
194109
193682
193370
191314
193147
195355
195102
193825
194687
196250
194114
193000
193492
193823
192678
192800
195267
193275
193474
193731
194912
196583
198398
197141
196222
194520
193600
193862
192400
195032
196059
195761
196260
196517
197405
196666
196147
194634
196197
196851
195717
196394
196034
196716
196234
195815
197663
195933
193212
192612
194756
194877
195772
195922
195148
194353
194737
196651
197654
197055
198148
197050
195766
194877
195967
195475
195708
194754
193248
192738
193543
196745
196841
198323
197143
195750
196347
195031
194924
194052
194041
194193
193155
193404
194366
195242
196844
196890
195835
196598
195578
194212
193704
192212
191549
192435
194182
195441
194230
194901
196709
196534
195847
195614
195605
196175
194976
195160
194257
193659
193580
196005
196346

[Instrument Method Data Header]

"hplc", "", "2021-04-16-13:54:48", "hplc", "", "2021-04-16-13:54:48", "", 0, 0, "GlycoSePN_40 min (Plus_HR1)"
"Separation of glycans at 50 C"
16844544, 1


[NAI Box Information]

0, 40, 40
2.272, 44, 1000
41, 0, 100, 0


[Instrument Configuration Information]

"FL", "PEN90x", ""
0, 0, 0
0, 0, 0, 0
16.777215, 1
16.777215, 0
"", "", "", ""
"", "", ""
"", "", ""
"", "", ""
"B", "C", "D", ""


[Real Time Plot Information]

[0]
0, 1, "", "Y", 1000


[Link Parameters]

5


[Link Parameter Offsets]

29
28
10
11
12


[Link Parameter Info]


"RATE", 29, 5, 1, 1
1, 0, 3, 0.1, 100, 0
44.01408, "", 1

"RANGE", 28, 2, 1, 1
1, 0, 1, 0, 10, 0
1, "1.0", 1

"EVENT", 10, 3, 25, 1
1, 0, 0, 0, 100000, 0
0, "END", 0

"EVTME", 11, 2, 25, 1
1, 0, 2, 0, 100000, 0
0, "", 1

"EVVAL", 12, 2, 25, 1
1, 0, 0, 0, 100000, 0
0, "0", 1


[PEAK TABLE FILE]


[File Complete Flag]

3


[Number of Peaks]

0


[SPECTRAL DATA FILE]


[File Complete Flag]

3


[Count/AU Ratio]

0


[Count Offset]

0


[Number of Spectra]

0


[Spectral Data Sets]


[Audit Log Information for C:\PenExe\TcWS\Ver6.3.1\Examples\Probka 43, 3rd + enzymy.raw]

Number of Audit Logs : [0]
