# Supplementary material for: Interplay between de novo and salvage pathways of GDP-fucose synthesis
Source: PLoS One. 2024 Oct 24;19(10):e0309450. doi: 10.1371/journal.pone.0309450 (PMC11501016; doi:10.1371/journal.pone.0309450)
Supplement: S1 File — (ZIP) [file pone.0309450.s004.zip › Chromatograms/Fucosylation/GMDSKO_3_2_0,05FUC.RAX]

Checksum Passed

Filename : <C:\PenExe\TcWS\Ver6.3.1\Examples\Probka 44, 3rd + enzyme.raw>

[Modified Rawfile File Header]

0, 1, 48, 10019, 
0, 0, 0, 386514952, 11971016

[Modified Rawfile Data Header]

"hplc", "", "2022-11-16-14:12:10", "tcprocess", "", "2022-11-16-14:52:09", "", 0, 0, ""


[File Complete Flag]

3


[Run Log Information]


[Raw File A/D Header]

0, "20221116141201-0800", 0, "hplc"
"C:\PenExe\TcWS\Ver6.3.1\Examples\Probka 44, 3rd + enzyme.seq", 0
"NONE", 0, 0
40.0088, 6802676, 156485, "7339280009"
1, 0, 5454


[Sequence Cycle Information]

"A", 0, 0, 0, "", "", ""
"C:\PenExe\TcWS\Ver6.3.1\Examples\Probka 44, 3rd + enzyme.raw", "C:\PenExe\TcWS\Ver6.3.1\Examples\Probka 44, 3rd + enzyme", "Probka 44, 3rd + enzyme", "", "C:\PenExe\TcWS\Ver6.3.1\Examples\GlycoSeP N Plus (FL_40 min)", "C:\PenExe\TcWS\Ver6.3.1\Examples\GlycoSeP N Plus (FL_40 min)", "C:\PenExe\TcWS\Ver6.3.1\Examples\GlycoSeP N Plus (FL_40 min)", "C:\PenExe\TcWS\Ver6.3.1\Examples\GlycoSeP N Plus (FL_40 min)"
"Default", "Default"
1, 1, 1, 1, 1, 1, 0
100, 2, "", 1, "", "", 9
"", "", "", 0
"", "", "", "", ""
"", "", "", "", ""
""


[Raw Data Points]

215223
215104
215102
215105
215105
215097
217221
217242
214743
215527
216391
214419
214290
214024
215877
216719
216085
215478
214921
212826
213451
214869
216424
216740
215996
215456
214567
212823
212472
213469
213823
212489
213325
213494
212417
213288
213895
214060
212704
211945
212010
212138
213379
211549
211043
209932
210598
211181
212783
213688
212335
213446
213584
214185
212365
211129
210038
211208
209929
208552
210675
214203
214271
214663
215106
214011
211630
212759
213330
215792
213341
213129
212741
212060
213883
213044
210499
211059
211496
211077
209711
211162
213242
213666
213321
212866
211349
213057
212486
212353
213959
212276
212312
210795
212145
212801
212855
212021
211772
210674
209171
209730
210523
211070
213363
212778
213036
211704
211371
211050
210445
210470
212937
213298
213213
214380
213055
213434
213394
213513
213083
212076
213446
214191
213861
214208
214436
214243
213414
212700
214181
213678
212096
211750
212610
212542
212535
211123
212261
213127
211170
209705
212643
212671
214904
216882
221079
224944
228776
233714
241721
252544
266159
283644
305301
326892
348990
368912
386736
404245
417260
426315
436045
440724
444666
445249
442679
438670
435962
435648
439284
443161
446464
450898
454525
455603
455852
456851
456898
457789
461278
469139
481848
501133
525311
556634
589031
622291
643274
656662
662833
661865
655349
648080
641217
638006
632044
626489
625112
632681
642261
657762
680138
713372
761897
824325
903027
1008486
1145888
1331370
1581080
1903852
2320724
2860174
3517414
4259060
5002711
5668691
6169981
6486106
6632137
6624158
6496967
6288136
6035769
5758282
5484473
5232074
4997267
4781213
4566015
4357472
4139966
3916401
3687071
3470906
3277800
3108948
2973355
2870712
2807415
2777455
2766240
2760354
2733541
2675661
2586679
2468299
2327466
2185594
2042055
1905624
1780174
1664249
1554826
1460135
1372069
1291548
1220005
1156610
1105608
1062475
1025168
991773
958932
934920
919765
907951
895374
884042
879970
876306
872998
874972
872564
869695
866944
866546
868953
868735
870658
874158
878485
884405
887890
889894
891535
897777
905760
912136
916712
922066
926508
928972
930266
933219
936762
938097
938236
937001
937110
932199
927079
920174
910069
903854
896230
890759
887601
892160
909004
940882
989927
1064065
1166699
1297821
1452578
1622571
1800140
1966212
2113446
2229628
2311297
2365052
2385259
2368535
2319248
2237659
2125442
1995881
1851447
1716099
1588040
1474823
1378960
1301821
1242415
1194914
1155468
1117916
1084393
1053502
1022505
991832
965288
948220
939866
938117
940302
950122
965215
984952
1012910
1047269
1092228
1154659
1245006
1372151
1549353
1794924
2110739
2511234
3002228
3555059
4150212
4764545
5358216
5893785
6331836
6639017
6794278
6802676
6661445
6406445
6054730
5656581
5228236
4812131
4417381
4052334
3713948
3405682
3131255
2876602
2635992
2405361
2190114
1985899
1804101
1640434
1497175
1369333
1257731
1159227
1075763
1001020
940561
886392
840320
794895
753345
719390
690567
663789
639670
619604
602194
585605
573094
562173
554078
544191
534105
527241
519154
512600
507667
502009
499896
496071
489070
485254
479463
476258
472773
472212
467839
464314
460816
455506
451722
448511
445352
444404
444301
441572
440660
443198
443722
447590
453754
456118
456156
458038
459704
461570
463515
467401
466767
465398
462301
457391
455916
453201
451841
447406
442722
436475
430565
424091
419185
414533
409877
404541
402709
399079
395544
391742
391419
388866
386817
388075
385850
381827
380321
379701
376175
372640
371174
371634
367635
362911
360540
357572
354775
352320
349256
348503
349037
347933
347386
349127
353064
357011
363884
370439
379881
388552
400196
412773
426617
442644
458846
470078
479524
487473
491891
493845
491783
488378
481870
471738
460782
452302
442861
429397
415319
409244
403225
395283
391984
387306
384244
380314
380784
381140
381757
383325
386718
386601
387444
390799
391716
394974
398872
404078
411174
416271
423365
434668
446313
464465
484353
508326
533392
558847
585918
613633
639989
663144
684074
702565
713026
718083
715886
708986
698000
682688
662547
640667
617376
594865
571677
547472
524396
499757
476328
456421
433555
417549
402680
388023
375862
362789
352925
342116
332464
327587
321162
315208
309846
307580
304585
300713
299310
297670
294986
294643
292322
290745
288797
288343
290597
288766
287955
286602
288524
288773
287809
287303
286539
287327
287503
287153
288730
288207
287134
289003
289552
289709
288807
291186
292417
292081
292946
291081
292570
293680
293929
295324
294335
294767
296678
296397
299157
303139
302299
302606
305049
305369
306604
308049
311425
314845
315529
316792
320182
323740
327961
330979
333598
335264
340651
344950
351140
355361
357637
362472
370033
375193
378900
387795
397937
406508
414461
425248
436648
449253
460021
474515
489146
508672
533177
561168
595090
635158
683563
737523
800491
868594
943613
1023581
1104660
1185281
1266233
1340466
1406102
1459126
1502938
1522612
1529927
1525099
1504185
1463543
1414080
1355383
1289505
1221668
1148805
1075690
1005800
937837
877417
815731
762669
716826
673054
634763
601744
571995
545926
524158
505151
487851
472255
459888
451538
441670
431488
420150
413486
406029
396685
388386
380832
375257
370594
362737
356700
351594
345082
340972
336916
335034
333403
332965
332792
331722
330363
329728
329510
331320
330773
330030
328231
326779
326654
323912
322805
320505
319251
315400
311306
307815
303638
301251
301233
297999
294423
292940
291608
289406
287909
287159
285995
284941
283712
281712
280238
279022
277843
276608
276429
274128
272168
273661
273518
271725
272030
270453
270471
269263
269574
268578
266284
265414
265743
265643
265792
266916
267149
267070
265694
267086
267387
267833
267593
265743
263954
264154
265260
265553
262893
262246
262366
262619
262963
262971
262519
260890
257783
258494
260897
260242
257753
257871
258618
257685
259534
261576
260959
261402
259743
261330
263264
262577
262858
263628
263425
265841
266199
265318
267484
269122
269447
271219
271767
272781
273844
272348
272785
275345
277514
278167
281215
281303
279373
278520
278751
279331
282399
283774
284860
285345
287023
292138
293144
295320
296461
295966
297761
298468
301399
303410
306010
306624
310469
313466
314494
314878
317831
320773
323242
323705
326616
330062
331133
332659
334692
337931
339442
343382
348181
353624
360006
369062
377957
387896
401072
414569
432762
453709
474588
496001
522083
553496
584444
615337
646783
679502
710225
742706
773257
798466
821776
843561
861809
878313
892404
901783
908088
909172
905671
898766
889253
878566
867145
857285
845020
831461
818054
807790
793140
783643
772179
762557
754702
745904
737505
730924
723950
714118
699296
688301
675536
663118
646132
632039
612611
594456
574353
554311
534701
514639
496710
479768
463188
446681
432344
419847
407175
396036
386307
378937
373407
367588
360077
349210
343639
337614
335142
329875
326210
322742
317105
315037
310038
305153
301486
298606
295091
295428
294312
293163
290055
286420
283242
282021
280943
279343
279310
278722
280715
277788
276928
276632
275389
274221
275335
277056
273790
272347
274145
276710
277212
276031
274148
273490
274180
275326
274238
271316
270975
271962
271495
272193
274053
272733
271674
272923
273246
272318
273361
274935
274015
271379
270700
272764
271350
268959
269608
270790
272320
273351
270937
272254
273283
273352
273105
273991
273653
274939
276469
276277
277154
280137
280162
279886
279528
278585
278724
278144
277785
279286
279530
280538
281603
282796
282121
282245
283907
284511
285136
287985
288989
291025
294890
297256
301296
303362
309572
316031
323902
331429
339262
347130
358054
368616
382321
395303
408050
422602
439077
454692
470224
483114
494646
506170
517430
526569
533649
539793
542709
542548
541051
539557
534913
528894
519617
509378
498425
489400
476122
463752
451369
438809
426655
414075
402232
391852
380535
371393
364482
357131
349259
343684
339625
332453
327906
323095
320873
319158
317781
316343
313607
309627
308832
305460
302206
302247
302911
304567
304496
303417
301607
300896
302372
303956
304423
305388
305957
306884
309011
310983
311529
313186
316055
318838
323997
326751
331157
334110
338002
342602
349056
355859
359713
362823
368473
372918
379114
383085
387586
393328
396657
399925
401420
403492
405619
407186
409851
415395
417179
416813
420973
421934
422007
423052
426603
430260
434517
436878
439556
441506
441349
444868
449994
454309
460233
463830
469239
475538
481784
488291
495784
505238
509929
518403
526440
536744
544258
551669
559853
567526
575755
583295
593285
602460
615295
626926
636671
646889
660759
677851
697717
719549
743525
770427
805249
845524
887869
949895
1023747
1103231
1193720
1297790
1419773
1552978
1700261
1864236
2037114
2226494
2421872
2629863
2844498
3058926
3274000
3484844
3679464
3868729
4044080
4190199
4322511
4429155
4508718
4567247
4585056
4567093
4532026
4459051
4362622
4239821
4099389
3940989
3768199
3578350
3378277
3179182
2976640
2776101
2584173
2397042
2219083
2045418
1885304
1732412
1597546
1469149
1353313
1249611
1152190
1063776
987424
917626
857179
804506
753934
710775
671174
637044
605482
579428
557823
536956
516112
501621
487416
474434
463053
453238
442325
433270
425822
419244
415951
408500
405689
402399
398148
396079
394164
395134
390010
386293
386356
385913
384048
386121
387222
387538
388198
390405
392066
394459
396122
395452
396849
400634
403493
406647
410969
415403
417013
418380
422554
425083
430435
432502
436779
441483
443725
446454
451983
457781
461497
466961
473382
476694
482376
488654
494759
501769
508125
512295
519688
526729
533042
540537
546660
557830
565213
574152
582570
589422
598876
606666
614638
624783
634783
644646
652624
660635
674213
687373
702068
717526
733015
747100
765056
783396
802689
825182
857697
892939
936264
987800
1047512
1119601
1204819
1297687
1407575
1534863
1679975
1837426
2020834
2212700
2423220
2653906
2897906
3150835
3415361
3684052
3956309
4224281
4480322
4727178
4959972
5180281
5370086
5541463
5685734
5800637
5877807
5918293
5916048
5884633
5827489
5734608
5603623
5455636
5276791
5081785
4866272
4635821
4393443
4146474
3899345
3653822
3405474
3165449
2937709
2721505
2508571
2305564
2118750
1942347
1784595
1636023
1500150
1379617
1270331
1168068
1075073
991928
916074
849655
789923
738495
691933
648740
614445
582047
553585
528054
506893
485942
465821
449197
435039
425409
414959
404676
397514
391281
383570
375929
369125
365757
360483
357319
355133
351745
348511
344075
340549
338082
335664
333085
331881
331311
330486
332117
332527
329963
326024
324338
324573
323172
323195
324065
325035
323414
323134
324795
324698
324232
325923
326798
328654
329223
330622
334570
338522
343336
347675
352102
356535
362184
372773
383062
391792
404687
416193
426712
440188
452829
463455
479998
495360
510088
525178
537096
552180
566633
579815
591769
602822
611725
619220
626307
627850
627646
629138
624090
619210
614035
606687
598539
588883
581944
570904
558673
545668
531756
516760
503544
491067
478525
464543
451687
438309
427667
417982
409339
401892
394680
387701
380468
373657
368632
365128
361898
358825
354084
347399
343574
342654
338258
334831
334873
334802
331492
330294
332436
330773
331786
330245
328933
325264
323255
320988
320651
320933
318466
318222
316649
316122
313228
312128
312332
309382
308409
306863
305794
306804
308577
307168
304149
301818
302129
302443
302112
298209
298228
300063
300635
298782
297993
298889
299698
300612
300871
299540
301874
302304
301396
299928
299409
302264
301731
302421
303759
305095
303053
303769
305617
305974
305288
306688
308228
309840
311051
315035
316655
319373
320529
321764
322460
327195
331909
336640
340392
343515
349836
356911
361177
365793
370866
373980
380821
387400
392967
397143
402019
407120
413274
418526
422996
428494
433341
438995
443708
447254
454400
460193
464835
469982
476109
485356
491364
499341
505308
508549
515676
524215
532215
543948
548900
552454
557942
562232
571383
577731
581475
585198
590386
594008
594159
598232
600262
600488
603569
605830
607053
605498
603861
603222
603298
601352
602084
598844
598469
597495
595673
590927
588424
585461
582645
582199
575028
568065
562686
555640
548320
542622
537464
531953
524947
516474
510908
501824
492150
485402
477855
469253
464687
458554
451646
446150
441176
433800
427167
422048
415445
410049
404978
400007
397077
394777
390488
386197
381726
379709
376646
371998
365745
363715
362040
359651
357049
354381
353786
352432
350999
348693
347186
347854
346323
344559
341869
342268
341517
342023
341953
339842
339881
340641
339460
339632
341544
345955
346876
347406
348641
350426
353800
353393
353052
356532
358037
363987
365804
366537
370204
374599
377718
381295
381965
384232
388899
395357
402080
405466
408276
412893
416987
422130
426608
430316
436400
440772
445280
448596
453686
457587
460993
466054
469429
470957
474452
476555
477909
479382
480976
480914
480100
480051
477439
478142
477128
475263
475615
475926
474893
474652
477372
482663
486952
492555
498262
507802
519187
534425
547780
566632
589955
612816
637987
666713
695841
730845
767391
802369
842351
883624
926499
966009
1002193
1040114
1079059
1109296
1140699
1172230
1200978
1219669
1232458
1244177
1250585
1253885
1252296
1242084
1227454
1208747
1186929
1160206
1129076
1097313
1065478
1032430
996025
955362
916321
879628
841675
803392
766675
732168
696658
663890
635091
608564
579408
556323
536074
515806
497261
481787
469617
456541
441799
427493
418126
409412
401155
392598
387884
385028
380115
372257
367315
362815
361300
360141
356516
352842
351126
347182
344149
342216
344235
343221
340951
338905
337895
336614
336399
337542
340070
339183
338651
337182
335869
334435
333316
334253
335051
333578
333363
334105
332393
333996
332757
332218
332607
332287
330304
330769
328572
325389
321560
320623
320370
320547
320513
318503
314432
310744
308422
307355
306472
305616
304468
303885
302730
301258
299508
298308
298039
296541
296496
298223
297685
297097
299196
299267
299226
301999
301819
302051
302862
304052
303766
307007
308469
309784
312859
315983
319075
323810
328872
332769
337416
341284
347185
355465
359204
365051
370736
376471
382066
390530
397843
403681
409292
416443
421573
424897
428184
432790
434969
436284
438094
440701
441783
442460
443473
443104
441081
440390
437354
432689
428767
424049
417828
413299
411549
407030
402417
395796
390330
387244
382099
377206
374077
366630
360003
355484
352662
350323
349128
344792
343490
342345
339908
340613
339979
339392
338934
338958
335144
333324
333911
334982
335390
333454
335249
336486
336907
336933
339448
341167
344234
344596
347772
348755
349652
352824
357933
359187
360602
363896
367778
370138
375476
379914
384386
388665
392655
396927
400849
405250
406647
412128
414510
421165
425127
425915
428788
429869
430810
431548
433092
431070
429648
431721
432536
430591
428801
428465
426119
427984
426548
425853
425454
425024
422995
422904
422669
421558
418417
420367
420029
419906
420699
421699
424735
427483
431245
435274
440332
445023
449171
457147
462888
474785
488073
501974
517131
534545
554060
578374
604067
633267
664813
699510
739932
780328
824646
869848
920889
970461
1024006
1079798
1133668
1189107
1245410
1299839
1346256
1392901
1436392
1477292
1515668
1544618
1569011
1588474
1600465
1606016
1602029
1592925
1580011
1560376
1532899
1501802
1462554
1420898
1378561
1330144
1279811
1230216
1182907
1129367
1077119
1028206
980366
931152
883723
841603
800299
763491
727321
689046
654214
619680
590024
566570
542962
518631
498476
481107
464509
450403
437187
425715
411954
399636
391422
384584
376962
371535
366014
360349
354882
350930
346985
344223
340713
336705
332465
326646
323495
319896
317306
317274
316429
313976
312454
308994
308839
305799
303575
302427
301145
303040
303523
301596
298509
296165
296489
295014
294500
294101
294025
292921
292331
294090
293419
292711
291238
288922
289964
292505
293590
293621
292715
292105
290871
291995
292269
295468
293948
293324
293465
293475
293849
293272
294780
296306
298959
300737
299296
302749
303005
304396
306135
306934
307492
310261
311236
311249
314369
315465
317172
318026
318880
316944
318345
321247
320682
320293
322985
322114
323972
323982
324502
323163
323332
324535
325505
325024
324750
324259
323554
323705
322552
320896
318450
318876
318378
319843
320932
319796
320574
319533
317859
317796
319116
318779
316251
316522
317191
314543
313773
317519
318337
317445
318735
319926
320285
321435
321456
323756
323517
324225
326088
328286
329325
330888
331516
333236
334361
333601
335573
335281
334483
335959
337627
338685
338797
338417
339066
339524
339212
339573
341758
340991
339635
340357
337486
337483
338074
336293
337176
342164
341278
339593
339838
342772
344547
344325
343024
344457
346533
347664
348401
349553
351690
353759
354465
357033
359219
359261
363272
364679
366459
369375
369699
370338
372590
375320
375762
379692
382128
383570
388436
391557
393399
397740
405809
411666
417022
422867
431048
440627
449100
458577
469435
483568
496141
506290
520730
536170
550719
566311
582220
598845
620848
640603
658754
676616
696027
712098
728721
747971
761431
778170
792494
802738
811731
820110
830085
837424
843934
842711
840387
838640
831400
826518
819823
813182
804753
791471
776637
758552
742528
726166
709953
694923
673894
655408
638317
621662
604287
587438
569081
551489
535568
524040
510348
499451
488447
477608
465375
457961
450714
443234
436233
430418
423732
418455
416192
412457
407818
400830
396487
394221
391104
384898
381678
379688
377917
374473
370460
364670
364541
360434
356244
350170
345623
343150
340674
338638
334532
331980
330605
328932
327684
325280
324596
325428
322845
321526
319011
316921
317170
314078
311582
311505
312477
311090
310870
310682
311687
311002
310534
310245
308323
309587
308741
308696
307621
307140
307601
311129
309089
307562
310355
312012
312054
311378
309877
309953
311230
313981
314609
312739
313281
314525
315956
315824
316119
317868
318536
317353
317161
317999
320717
320465
322303
324181
322185
322223
323160
323947
325588
327144
328149
326966
325839
325156
325423
327249
327919
329260
330494
329147
328576
329227
331645
333227
335089
338321
339860
339615
340221
339689
341956
344441
345411
349293
349960
352990
354509
355338
356491
357551
358922
361008
361974
364893
367181
368617
368972
374081
375500
377030
380004
381752
384371
387028
391623
395052
397494
400079
406005
410600
417317
422314
423793
426286
430751
435327
441299
444493
448464
452195
456588
461357
465551
469917
476048
480548
485479
490648
494217
501917
508668
514634
519062
523783
529747
532024
538529
543753
548320
552370
557683
560992
565970
571367
578066
582823
590251
595515
602681
612795
621923
630750
640194
653864
668300
684669
703578
725871
747425
774070
801286
831904
868206
907908
950345
991979
1036624
1082798
1129824
1178610
1229014
1280814
1328061
1372665
1422811
1469262
1509355
1547101
1578967
1609074
1630393
1642927
1655161
1660941
1661050
1657515
1642323
1627636
1601639
1572953
1543438
1504603
1465861
1426221
1383246
1336319
1289854
1238716
1188834
1137073
1090887
1038661
991986
945166
901473
858448
819332
782086
745455
711346
676001
647397
622169
596233
568742
548186
527153
507602
491778
476928
467344
454946
443550
435004
427010
418450
415616
410876
406583
403751
399515
397061
394088
394471
393595
390628
389819
391703
392317
393190
393677
393131
393237
394532
394816
395309
397204
398228
396470
397112
398615
399154
399749
399797
399270
399335
400247
400833
400503
403306
405534
405220
404670
404932
405400
405944
407391
408200
408103
409250
411056
410739
411003
412845
414733
415204
418563
420131
419713
417270
416348
419307
419169
423953
424740
425025
424632
426778
429516
427814
428353
430741
435194
436574
436511
439172
438596
439245
442127
441290
443505
446316
451552
455071
454611
456020
457779
459686
460296
463878
467249
467765
471031
472133
475229
478676
482418
485663
486425
489294
494737
497365
502530
504519
510212
516498
522145
529553
536122
543906
556411
566807
579204
595479
615131
634023
657349
686442
716527
750566
784990
827279
877391
930909
989920
1050966
1114874
1185584
1263619
1342585
1420145
1502335
1590404
1678093
1764901
1848719
1932101
2015464
2093245
2164313
2225580
2288545
2340974
2388354
2430049
2459639
2481922
2494293
2496931
2493049
2479261
2456891
2425047
2386965
2339882
2286682
2227799
2162216
2095563
2023099
1943763
1865284
1789759
1712856
1635603
1555436
1479874
1404477
1336929
1264035
1196670
1134592
1073354
1013567
959421
905981
856539
810017
765693
726624
694261
660512
631160
603690
577767
555305
533174
513062
495793
479082
465206
451687
439246
432569
423573
414249
405536
398439
394309
388218
381523
376383
373543
370254
366434
363791
361600
360910
360898
358819
358657
357426
353954
351549
351659
353731
353432
355215
357767
357705
357276
359713
358152
358208
359818
363045
365612
368440
370991
370878
370509
370804
373061
372689
371979
374352
376644
375931
374441
375317
376313
375714
373879
374604
375288
374449
376083
375026
373233
373685
372970
371903
370747
373294
372623
376848
375812
375918
376554
373720
373770
374879
373988
373446
374473
375938
374955
373529
371251
372513
371667
370303
369589
368383
368768
373833
371608
371024
369034
367127
367145
367249
367978
368593
369961
372113
375989
378576
379923
382079
384941
387940
392354
396709
400971
406643
413351
423913
429461
436780
443641
454026
465216
473197
483355
492276
500056
506818
514786
521330
528814
535912
542097
544245
549009
550047
553793
553753
554856
556565
551440
549046
545833
540294
531304
524466
520788
512394
501078
490217
483404
476306
466029
458688
450427
441814
432708
422408
413108
405917
400664
395441
388656
382649
376597
369332
364277
359063
352161
347089
345502
345489
343780
340855
336795
334522
332503
330324
329678
327381
326175
324202
324916
325443
323801
321757
320440
317545
318356
319178
318017
318916
319767
320339
318390
318545
316859
317487
319567
320476
319412
322910
324809
323221
322223
322693
324133
324097
325815
327020
327990
327544
328697
329453
330672
331579
330552
329313
328797
327906
327623
328857
328655
329095
327854
325678
323470
322022
321444
320898
318880
319330
319874
316605
315220
314789
313853
311716
310369
307896
306945
304000
302206
303032
302611
301063
298632
296574
297514
295241
293430
293255
292787
292034
292244
293242
294689
296267
294955
295026
294958
292803
293218
292959
293673
291855
291931
292656
294558
293854
296061
299037
298944
299575
299060
298935
296185
294520
295802
297035
296193
296555
297042
296936
294636
293466
292447
291585
292775
290187
289441
288121
288511
289502
289571
287013
286563
285259
285531
286054
286337
286472
286862
285064
281389
281196
281244
281223
281339
281297
283473
283392
283082
282869
280235
280060
279699
279394
277750
277688
276497
278168
278486
278056
280226
280316
279653
279357
279455
281449
281172
280662
279523
280127
280665
282171
281820
283200
280725
279380
279891
281999
279096
277643
276605
278399
279605
281781
280243
278978
279842
280705
278799
278815
278654
279382
278237
277977
276933
278440
280493
281414
282118
283483
282418
280069
278269
279705
282146
281341
281171
279870
280499
280895
281885
280656
278482
276458
276782
279363
278785
280459
280036
277452
277267
276673
276195
277336
278001
279039
278629
277835
278013
277538
276756
278805
280933
280707
281215
279955
277156
276102
276099
275255
276112
277262
277056
278298
278218
279485
279945
279960
279003
277899
277298
277113
275985
276182
276276
278071
279266
279463
279958
279103
276681
276284
274212
275395
276037
274317
273417
275063
273735
271848
272385
272708
272641
273019
271005
271575
271707
272504
272199
274225
273638
272547
273060
273946
272681
272397
271369
270556
270691
273041
277978
276082
276190
273459
273629
272674
274555
275194
275545
275506
277982
278187
276023
275978
278614
277172
276298
276082
276731
276670
276629
278271
277776
279634
281426
279926
279978
278399
276479
275630
276546
276043
275618
274991
276335
277532
278489
279342
277877
275305
272677
271877
273290
275764
277525
277135
277635
275397
274192
275114
272643
272194
272384
272898
272275
270577
271278
272793
270939
270955
272255
271896
272559
273833
272601
271291
272195
273066
271373
271125
271475
271814
270634
270127
269241
270388
269681
270006
269668
268697
267315
267584
270167
272770
273225
274225
274772
273408
271380
270713
269969
270761
271393
271091
272014
271522
270894
272356
273420
272079
273061
273247
273649
274240
271840
269182
268875
267242
265955
267597
266652
264151
265282
266478
268635
269518
270512
270422
271150
270827
270227
270465
270026
271051
272682
272421
271590
271393
271506
270145
270337
268880
269299
268637
269480
269670
270276
267694
266618
269564
270203
268388
268974
268597
269330
269954
269691
272115
272736
271879
272087
272782
272109
270553
268649
268953
268595
268941
269239
268511
268571
268905
267668
269053
268313
269590
268800
268161
268568
269001
268164
269319
269362
268137
268174
268847
267484
264732
265942
266260
268279
268448
269404
271047
270370
268395
266429
267463
267436
266815
267000
269903
270832
270850
271951
269843
268543
267282
268920
268737
268676
268025
266683
269855
269668
268804
269318
268360
267964
269888
271407
270676
266477
265983
269697
270558
269511
267462
266205
263669
263682
265781
263645
263123
266012
266458
266971
267867
268127
267795
270050
268618
268372
268554
269714
269895
270090
268865
269120
270161
268604
269242
269668
268349
267634
267987
269009
268958
266747
266842
267314
267605
268997
270978
271079
270723
269897
267969
267356
266103
267380
266555
265266
268008
268566
266189
266660
269170
270522
270761
268917
269570
268471
267208
267302
266524
267570
267467
267050
267798
268100
270353
269287
268217
268993
268637
267426
266508
268599
269767
268115
266296
265730
264038
267567
269171
269027
268946
270678
270371
271616
269449
268345
266549
268237
267502
266925
269197
271443
268305
268774
268086
268543
269419
268621
266658
266980
267823
266395
263746
263520
264780
265589
267627
269115
269223
269202
268586
268700
269780
267996
266469
269572
271747
269749
269417
268536
268676
267282
265461
265432
266833
265235
265374
266806
266573
267456
270049
268304
268909
269242
267885
266448
266220
265957
265726
267925
266594
267038
267179
267212
267715
266673
265531
265885
265409
267314
268000
267863
265979
264914
264340
266065
268305
268246
266783
268171
270102
269461
269630
270280
268129
268466
268142
268007
266994
265728
266772
266431
265708
269094
269663
269202
266780
264419
264732
264842
265702
267449
266161
265474
265981
265674
265939
266447
266197
268157
268945
267885
268761
268730
267908
264707
264786
266411
264432
263738
264901
266081
265838
265616
267024
266091
265493
266431
266029
265135
266168
264493
264525
264981
265679
265521
265224
264529
263831
262543
265290
265886
266211
265615
263469
263230
263051
265682
266511
266407
265092
263994
263643
264318
263698
263497
265390
265487
266660
267404
264075
264018
264679
264755
266013
266828
267457
266535
267660
267184
266778
266153
265257
265615
266586
266462
267444
268585
268795
266596
265071
264744
263943
264828
266877
267464
267730
268061
268877
267650
265495
264979
266285
266923
267060
266677
266428
265597
266149
269076
270178
269562
269440
269285
269169
267950
266270
264642
263669
266375
266196
266067
265479
266670
267365
267308
267436
266501
265618
266397
266824
267555
267266
266771
265902
263436
264597
265770
266257
266259
267907
269451
268164
268102
267612
266682
266017
267402
266676
265232
266840
267053
265449
264274
263213
264480
264698
265686
266722
267070
267701
266158
264568
265465
264027
266019
267218
266499
267731
268265
268603
269010
268280
268406
267260
267035
269104
270836
270257
271233
269788
269451
267407
266622
266398
266777
266157
266344
267648
268753
266251
268941
269069
267055
269540
271006
271849
271269
270819
271909
271955
272293
270929
269735
267692
266070
266707
268960
268313
269289
268862
268244
268373
267226
267554
267450
266450
265704
265317
267895
267582
266598
266462
266870
267858
267838
268379
268444
266802
265726
265350
265521
265613
267875
269044
269046
267261
266628
266807
266805
266914
267411
267534
266469
267880
266955
265487
265015
266056
266632
266402
265825
267193
267440
267732
267233
266871
267293
269543
270768
268828
266416
266469
266477
265717
266506
265313
264636
265847
267161
267973
269687
270429
267892
268611
267981
266752
268654
267861
269056
265987
266242
266863
266886
265677
267358
268075
269587
269495
270750
269788
267365
266896
266697
268609
269631
268386
268063
269600
268353
268979
269423
270071
269978
268760
269669
268704
268193
268294
270175
271437
269738
269782
266281
264292
263540
265757
268660
271510
271594
271377
270934
269668
267318
267518
269955
269347
267108
267179
268633
266656
266202
266425
268015
269911
268744
267932
268667
269951
271225
270723
269679
268629
268328
269074
270453
270993
271279
271070
269392
270130
268407
267414
266927
267754
269021
269616
268711
267834
267750
267848
267983
268591
270491
270608
270243
268804
267598
268127
267853
267987
270425
272769
270876
269822
269616
269337
267006
268779
267796
266395
266349
266956
267631
268325
269779
268499
268950
267830
267299
266464
268191
268227
267575
270067
269369
268725
267296
265716
265142
266898
269958
268350
268079
269489
270430
270272
268039
267790
267315
268595
269229
269879
270304
270423
270321
271270
269919
271747
271201
271903
269720
269805
269479
269357
267187
265067
264790
264784
265359
265636
265746
267721
268542
267825
268223
268727
267966
266435
265815
266563
266274
266144
265778
263800
265016
266544
264280
263963
265136
265755
264302
264306
264395
265908
267276
268186
270134
268078
265874
266194
267566
266802
266701
268348
267071
264288
264924
266329
266522
267750
267880
267692
267249
266218
267245
268958
270006
270519
269680
270016
271581
272417
272907
270535
270186
267710
268085
269311
270746
272720
272424
272643
271487
270758
268784
269781
269489
267616
266922
268041
268758
271705
270012
267671
270173
271191
270808
269989
268238
268856
268007
266378
266871
269561
269721
270311
272145
271396
271716
273005
271574
271921
273340
274366
273253
269394
268705
269642
268650
267168
266734
266510
269520
271463
271810
271146
270011
269771
269797
268767
271888
271751
271398
272111
272473
272336
271488
271514
270990
271690
271239
271685
269807
268607
268184
269601
269948
271048
269017
267706
269611
269761
269183
270581
270288
269285
271069
272032
271082
270987
270964
271516
270705
270796
269750
268704
268461
270079
269911
269657
270672
273293
271840
270551
271149
269086
267609
270075
271493
272884
273502
273237
272318
270579
270796
270786
271482
272690
272556
272349
273126
273017
272526
272316
271838
271180
271246
270313
269289
266444
268231
268748
268087
268922
269878
269743
269923
269681
267473
269538
271349
271911
270769
270267
269571
268475
267406
267760
267757
269094
271646
270690
268250
267503
269432
269832
268135
266779
266900
267114
265901
265822
264879
263686
262611
263558
265434
265560
266958
267130
266858
266170
262788
262487
265023
266602
265904
264783
265937
266626
267914
267397
266369
265628
266935
268930
268920
269743
270698
270636
270370
268645
269269
270616
269754
269207
270163
269467
270240
273208
271707
273075
274389
274025
272686
273680
273712
272961
274256
276887
276200
278704
279572
280415
282925
281232
281611
283162
282744
284485
285616
286293
289067
289290
289753
290724
293135
293243
293283
296988
298556
301098
301710
304808
306905
309897
312316
318275
320890
324280
326184
330120
332700
335403
337418
335646
335076
335314
336290
337493
335871
335321
335912
334001
333075
332487
330969
331246
331494
333499
333736
335549
333751
334388
335715
334830
332431
332097
332812
333060
333550
331470
330433
330604
331668
332558
331454
329279
327352
328790
331705
330780
329255
325839
325815
327521
328264
327621
325867
325263
323112
322700
323239
320144
317059
312634
310563
310522
306601
305543
303922
302903
302067
299131
296846
294446
295059
294080
293957
292538
291081
289307
287621
286004
286621
283906
282585
281505
280232
277793
276533
276746
275157
273625
272349
270310
269529
268313
268064
265154
264430
264362
263727
261559
259120
258444
257131
255330
254283
255046
254567
252225
252949
250655
248948
246446
243916
243149
241742
240829
240351
240548
239479
237725
239308
238885
235464
235084
235121
237338
237744
232834
230243
229526
228302
226529
225468
224222
222945
223931
222600
220095
219103
218621
218818
218252
218356
218482
217771
219752
216289
213545
214329
213743
211544
208981
207806
207757
206091
206392
206058
206423
205483
205087
206601
207220
205121
203591
202851
203933
203915
201940
200180
200427
197174
196373
196351
194235
194526
193594
192166
192532
191306
191141
191951
189961
190379
190132
189311
187453
186604
185736
184606
186528
185580
185923
183592
181844
183575
181974
181285
180544
180861
180728
179946
179692
177388
176661
176055
175309
175402
175070
175906
176711
175319
174220
173347
173067
171787
171313
172446
171029
172938
172409
171867
173692
175618
174323
170838
169175
169103
171039
171116
169399
168402
167310
166880
166079
166525
165084
164659
164536
161883
161302
161759
163288
164202
166325
166391
166272
165743
164969
164441
162818
161774
160851
161169
161194
161762
159003
158469
161766
161733
162698
161533
161847
161119
161044
160644
159830
160535
159845
160230
160000
160031
157096
157404
158914
160299
160028
158471
160423
161281
161169
160469
158877
159666
158325
156485
158100
159849
160684
161125
161714
161092
158497
158363
160725
159972
159609
160215
160279
160430
159897
158825
157895
159101
160191
159019
158984
159190
158640
158114
158611
158984
160051
160873
160262
161107
161228
159672
158221
158189
159279
161099
161554
160616
160583
161269
160109
158981
158684
159503
159710
159345
160656
162800
163308
161019
160050
159918
160199
159650
160713
161729
162653
162202
162312
160699
158429
160701
160799
161005
161210
161673
162405
164087
163623
163154
163420
163213
162322
162975
164074
163810
163916
163211
163367
163969
163096
161765
163394
163085
163244
164122
163257
164280
164704
163595
162203
163893
165065
163560
164070
165244
164780
166533
164909
164319
162649
162208
162566
163401
162867
163670
163420
162817
163186
163994
164062
165740
165321
165094
164839
164729
164854
164212
165068
166645
166185
166375
167014
167564
167075
166569
165956
165591
165509
175832
194222
225677
267130
312458
362719
413060
472020
556751
665296
783563
899032
1001726
1101239
1193418
1271093
1323937
1350779
1357334
1338757
1314033
1285202
1257128
1239950
1226816
1214789
1203111
1190011
1172958
1155805
1140497
1122909
1108489
1093473
1074270
1055614
1035242
1017268
996261
970874
943993
919202
895436
870653
845744
826522
806156
788594
770431
753380
737857
725713
709309
695798
680292
669083
660398
652968
645484
636980
631731
625385
619778
612050
606430
601955
595332
589883
583793
580624
575440
570968
568494
562793
556927
552669
549828
548398
541285
538137
535851
532155
528987
526902
524583
517805
514628
511066
508664
502386
500287
499846
494342
491803
489795
484576
480169
476806
474121
470571
465466
463622
459848
458670
457834
453903
449782
443491
438223
436811
436240
431903
428628
427970
427486
424954
421489
417159
414645
410297
405532
402215
399535
398288
394957
393665
393168
390687
389151
386483
382641
378930
377479
375413
373064
371712
368579
368174
364854
360938
357422
355110
354299
353854
352321
350178
346779
345999
343867
341445
339582
337703
336458
335056
333948
332288
330282
329149
328927
327994
326119
323231
322109
321063
319195
317199
316800
313758
310882
310077
307297
306048
305206
306422
307736
305169
301290
300419
299314
296763
294604
293921
293541
292152
291632
292941
291961
290715
290052
290540
291183
291665
291985
293693
296900
299419
299402
297458
293666
288341
283203
277375
270204
266111
262013
258076
255733
255089
252095
246831
246633
249170
248167
246118
245268
245350
244763
244032
242976
241939
241728
241704
241325
241340
240245
239423
239453
239652
238183
238129
238287
237341
236405
234482
233560
234483
234938
235874
235054
234826
236270
236246
235420
236180
235547
234305
234463
234481
235073
234680
231708
231483
233990
232773
229397
228754
230745
230949
232416
231460
229134
227259
227899
229385
230004
229677
228475
228828
228416
227453
226192
227054
227188
226230
225877
225058
225851
224344
224125
226569
225720
225535
226013
225653
226042
225343
225451
225903
226786
227163
227053
225305
225472
226379
223805
224124
223799
224824
223752
225377
225372
224503
223245
222277
223929
224220
223935
224327
225244
223875
221171
220771
220895
219285
219635
219130
219448
220898
221715
220889
221464
220744
221086
220854
222816
223263
221888
221578
221755
222742
220302
219394
219254
218505
221266
221891
222830
220485
220375
220443
218436
219193
219729
219191
220438
218831
217922
217793
218412
218526
217331
216208
215778
217395
218225
217349
216111
216591
217040
217309
218217
219104
218077
217767
215474
216117
216961
216883
217621
217219
216281
215266
215728
214611
215263
217750
218806
220116
218725
217238
215371
214482
213456
214550
213637
213427
213573
214266
214669
213891
212863
214815
217359
216470
216025
215156
215484
214250
212767
212570
213545
213391
216362
217891
218624
218172
217175
215483
215884
215892
215407
216333
214765
216269
215857
215451
217173
217060
215459
214317
215239
214885
215571
214452
215422
217359
217850
216252
213208
213446
215435
217655
217356
215963
215436
215802
217498
215464
214751
215151
215241
213439
213247
213865
211477
212896
212421
213483
212760
210717
210463
211281
212937
213086
214471
215415
213475
211810
212307
210733
212767
215082
214079
213538
215025
216168
215286
215775
214419
215348
216216
214727
214204
215292
214006
214591
213746
211784
211567
211653
213334
213705
215509
217207
216060
215627
214665
213207
212697
213187
213241
213291
215270
215209
213941
213244
214215
213845
214300
214234
215005
214040
212625
215236
217101
215753
214723
213718
213969
214472
215499
215251
213275
214225
214088
214095
214487
216995
217589
217352
217628
217031
215803
215964
216950
217879
218613
217489
216392
215549
213277
211208
211382
212796
213338
215778
217494
216884
217045
217158
215649
213082
213660
216204
216880
215624
213859
213860
214476
215478
215025
215429
214476
214520
213861
215406
216018
214940
214210
215079
214277
213897
214688
214894
213833
213888
215714
215260
215138
214163
214045
214975
214367
215958
217477
216186
215727
212730
213899
214862
216515
214971
214127
214789
215674
215663
216025
216284
214986
214165
214037
212941
213089
212773
213888
213915
213577
214640
213226
213663
214172
215336
214638
216121
219328
217235
215727
215042
216098
213274
212686
214337
213647
213389
213813
215652
214551
215756
215831
216249
215149
213883
213440
212707
212213
212992
212737
213346
212960
212349
212766
213284
213504
213310
213173
216008
216455
216026
214415

[Instrument Method Data Header]

"hplc", "", "2021-04-16-13:54:48", "hplc", "", "2021-04-16-13:54:48", "", 0, 0, "GlycoSePN_40 min (Plus_HR1)"
"Separation of glycans at 50 C"
16844544, 1


[NAI Box Information]

0, 40, 40
2.272, 44, 1000
41, 0, 100, 0


[Instrument Configuration Information]

"FL", "PEN90x", ""
0, 0, 0
0, 0, 0, 0
16.777215, 1
16.777215, 0
"", "", "", ""
"", "", ""
"", "", ""
"", "", ""
"B", "C", "D", ""


[Real Time Plot Information]

[0]
0, 1, "", "Y", 1000


[Link Parameters]

5


[Link Parameter Offsets]

29
28
10
11
12


[Link Parameter Info]


"RATE", 29, 5, 1, 1
1, 0, 3, 0.1, 100, 0
44.01408, "", 1

"RANGE", 28, 2, 1, 1
1, 0, 1, 0, 10, 0
1, "1.0", 1

"EVENT", 10, 3, 25, 1
1, 0, 0, 0, 100000, 0
0, "END", 0

"EVTME", 11, 2, 25, 1
1, 0, 2, 0, 100000, 0
0, "", 1

"EVVAL", 12, 2, 25, 1
1, 0, 0, 0, 100000, 0
0, "0", 1


[PEAK TABLE FILE]


[File Complete Flag]

3


[Number of Peaks]

0


[SPECTRAL DATA FILE]


[File Complete Flag]

3


[Count/AU Ratio]

0


[Count Offset]

0


[Number of Spectra]

0


[Spectral Data Sets]


[Audit Log Information for C:\PenExe\TcWS\Ver6.3.1\Examples\Probka 44, 3rd + enzyme.raw]

Number of Audit Logs : [0]
