# Supplementary material for: Interplay between de novo and salvage pathways of GDP-fucose synthesis
Source: PLoS One. 2024 Oct 24;19(10):e0309450. doi: 10.1371/journal.pone.0309450 (PMC11501016; doi:10.1371/journal.pone.0309450)
Supplement: S1 File — (ZIP) [file pone.0309450.s004.zip › Chromatograms/Fucosylation/GMDSKO_3_2_0,1FUC.RAX]

Checksum Passed

Filename : <C:\PenExe\TcWS\Ver6.3.1\Examples\Probka 45, 3rd + enzymy.raw>

[Modified Rawfile File Header]

0, 1, 48, 10019, 
0, 0, 0, 386514952, 12061744

[Modified Rawfile Data Header]

"hplc", "", "2022-11-16-13:23:11", "tcprocess", "", "2022-11-16-13:59:12", "", 0, 0, ""


[File Complete Flag]

3


[Run Log Information]


[Raw File A/D Header]

0, "20221116132301-0800", 0, "hplc"
"C:\PenExe\TcWS\Ver6.3.1\Examples\Probka 44, 3rd + enzymy-20221116-132144.seq", 0
"NONE", 0, 0
36.06954, 11213439, 150127, "7339280009"
1, 0, 4917


[Sequence Cycle Information]

"A", 0, 0, 0, "", "", ""
"C:\PenExe\TcWS\Ver6.3.1\Examples\Probka 45, 3rd + enzymy.raw", "C:\PenExe\TcWS\Ver6.3.1\Examples\Probka 45, 3rd + enzymy", "Probka 45, 3rd + enzymy", "", "C:\PenExe\TcWS\Ver6.3.1\Examples\GlycoSeP N Plus (FL_40 min)", "C:\PenExe\TcWS\Ver6.3.1\Examples\GlycoSeP N Plus (FL_40 min)", "C:\PenExe\TcWS\Ver6.3.1\Examples\GlycoSeP N Plus (FL_40 min)", "C:\PenExe\TcWS\Ver6.3.1\Examples\GlycoSeP N Plus (FL_40 min)"
"Default", "Default"
1, 1, 1, 1, 1, 1, 0
100, 2, "", 1, "", "", 9
"", "", "", 0
"", "", "", "", ""
"", "", "", "", ""
""


[Raw Data Points]

221224
221704
221706
221703
221704
221702
219898
218891
219165
216455
217746
219104
217367
216453
216840
218484
220172
220451
221512
222756
220925
220617
219764
218369
218297
219390
219471
220820
222084
220886
222227
221601
221930
221532
217904
218352
220661
222953
222276
223621
223035
220754
223682
223863
221263
219251
219987
221821
222010
222701
222380
221887
221036
219184
218798
220708
221623
220567
219360
218515
218815
218546
219132
219690
219135
221445
222075
219631
219359
220336
221796
220695
219528
220414
219248
218459
216778
220592
221754
223484
221996
222594
222735
220445
218913
221609
221580
220458
219805
218466
217215
218512
218153
220435
219981
220878
221330
220949
218982
217749
218863
219286
221040
221501
221850
221214
221061
220230
220683
220263
220155
221398
221169
220312
219568
221485
220330
220494
220797
220356
220690
221133
220859
220697
221726
221987
222068
222361
221920
220988
221608
219764
219803
218898
219279
218466
220523
219584
218989
220804
219857
218554
219404
220414
220702
222089
221769
225152
229886
235200
241969
250004
259632
272511
287945
307762
327365
345403
365666
387427
406780
426593
439598
448216
458620
465201
468817
467676
464942
469172
469595
471634
471083
473630
476133
479503
480875
484135
483915
483633
482579
482582
485883
493879
500516
510825
523220
539717
556805
574708
595054
619325
645422
670066
687204
708235
730983
756929
785262
819320
860896
912754
976249
1056910
1151339
1263433
1413229
1611545
1896310
2300549
2844481
3538486
4367144
5276818
6197789
7062184
7809470
8476833
9134578
9798990
10430049
10937661
11213439
11181799
10830024
10211235
9410332
8524884
7642047
6832549
6114454
5487261
4944348
4478453
4071253
3705075
3368033
3063082
2791623
2545192
2323184
2133548
1972313
1833428
1712083
1612105
1525595
1449357
1385366
1333234
1286059
1247216
1205508
1169243
1130369
1087961
1045290
1004640
962696
920806
881371
846577
817672
794391
773560
755010
744373
735486
727181
722319
719375
717028
712163
708164
708984
704970
699072
695618
689996
687094
681044
676060
670579
662749
657866
652015
646865
645239
644897
640689
639842
640155
640970
643506
645587
647559
653200
658346
666616
676056
687784
696899
702911
708643
712756
714998
715139
710411
707952
705230
706508
715155
731671
763393
804214
864082
941021
1042364
1159413
1282087
1397926
1497060
1575486
1619669
1632615
1619366
1584463
1533965
1470524
1396094
1312556
1229055
1153732
1081787
1023344
973071
931124
897961
867703
849204
836290
824263
816385
813521
810890
807823
811178
815227
825449
836806
851681
870736
895790
921775
952515
989056
1037051
1098115
1186281
1316307
1506692
1766341
2115616
2570364
3123599
3773188
4476128
5195616
5880862
6483432
6973177
7296712
7434224
7394408
7184465
6832750
6392046
5889494
5368201
4854369
4371997
3915107
3499241
3128917
2796058
2497046
2238786
2012437
1817851
1648487
1504158
1378848
1269583
1173323
1091827
1014475
949472
889704
835409
786765
742876
701891
670905
646189
621739
599372
580774
564529
551785
538862
524294
514365
503335
493408
485706
477457
470721
463786
453784
448948
447972
442194
438670
435781
433495
429307
424033
422737
422808
422905
420705
418490
416098
413794
412773
414207
414426
416487
418646
419407
422237
426131
428901
431773
434888
440791
442651
444403
444525
444927
447174
448295
447003
443432
439550
434539
428858
424324
419412
414833
412939
411083
408191
404857
402106
399945
399610
401209
401025
397654
399947
402750
402033
401425
401701
403388
401815
399500
397741
395205
391034
384584
379454
377176
373108
369622
366261
364513
359708
356186
354174
354381
355100
354578
357985
364241
371981
380354
385938
396358
408030
418954
431139
443542
453576
459375
467263
470168
471870
470822
465325
460362
451639
443597
435992
426498
416011
409231
402529
398418
393985
393549
393059
392157
392349
392448
392478
395040
397815
395864
395534
398080
401194
403451
404715
403396
405911
406859
408313
413621
419315
426475
435507
451596
472306
494615
522245
549647
582004
613936
640055
663816
686417
702980
713368
715732
709302
698267
681726
661023
638073
611263
583723
556543
531527
505895
482516
459443
441486
425374
408680
397176
384810
372160
361673
351142
341450
336286
333027
327751
323062
316286
312406
307418
306631
305078
302292
300671
297691
296102
293851
291996
292483
295161
294962
292675
292294
292556
292461
291070
291545
291141
290127
290740
292641
294020
293377
293626
293680
294622
294675
294472
292859
291329
292353
293631
292622
295027
297742
300505
300844
302959
305780
304700
305027
307253
309888
313149
313846
316115
316635
317599
319151
321479
323986
326512
329948
332796
335145
337560
342439
344764
346696
349504
354318
358067
364142
367449
372346
378412
387387
392378
397072
405137
412296
415988
424509
431969
442919
454738
470837
486718
506550
530586
560702
596731
640048
690233
744575
808307
882364
960473
1041716
1120238
1194431
1267298
1328610
1382004
1420793
1442741
1446105
1440011
1415580
1378027
1329128
1274278
1212637
1145720
1081381
1017063
952846
892258
835092
782604
732224
688169
650369
615098
583156
553324
527836
506952
486802
467553
450799
436928
426359
415295
407431
397614
392871
388255
382254
376514
372130
368039
362435
357971
357984
357407
357162
356026
355023
355086
355096
356859
358971
358268
358017
360406
363627
365942
363618
359948
360359
357713
355311
355444
354195
350631
347083
343802
339174
335477
331835
327243
323237
321033
320286
317376
313146
310946
306829
303106
301190
299097
296663
293870
292626
292558
290647
289854
288419
287626
284660
284230
285103
284095
284314
285865
286060
285318
287074
285231
282887
283696
283047
283551
282278
281415
279471
277101
278989
277938
277507
275249
274883
276665
275463
274230
274916
275643
275954
275135
273712
273449
274056
272577
271577
271805
272697
273298
271873
271019
269531
267509
270462
269357
269540
270706
270189
269637
269350
271056
273563
274081
274487
273148
273560
273736
273407
274740
275157
274432
274423
276589
276389
277952
279619
279349
278758
282802
283250
281503
282998
285051
283945
286402
287547
287047
286814
286598
290467
291970
293039
292394
293143
294143
296403
297393
298380
301505
304403
305512
305656
307075
309566
310911
312344
315149
317895
319375
319597
320463
322517
326482
329584
332178
333357
335699
337596
338590
344246
347872
353816
357438
361485
368868
376738
386697
398354
415033
432487
450931
472174
494967
521051
549774
581962
614469
643086
672417
701158
734462
765335
792681
815171
832410
849333
864550
870460
873188
872194
871784
867384
858724
845957
833207
817985
804874
792588
779144
768070
754617
744272
732830
724559
720425
717593
711217
704241
696261
688057
680212
671978
662180
649775
637026
624193
607779
592254
575348
559898
544931
527323
509279
491239
474671
462192
447533
434001
421334
408583
397193
389141
381988
374190
367912
360504
355466
349321
343595
336478
329882
325076
320643
316191
311387
308967
305165
305482
303348
300934
296931
294276
292335
290087
288375
286228
282346
280052
278222
277094
276042
276141
277192
279565
278256
277780
277582
278878
278785
278473
279425
279726
279480
279153
280663
280549
279762
278658
277029
278618
277878
277185
278332
280133
279062
278731
278484
276240
275902
276161
275877
276316
277867
277932
278689
278154
278699
279394
279781
279120
279216
279916
279630
278712
277146
278497
280369
281653
279929
278752
280244
281245
280424
280696
281059
281766
281841
281179
280209
279843
279658
279745
280799
282048
282848
283229
283061
284140
286543
286612
286593
287610
288046
288501
288475
289418
291177
294399
299508
303077
307225
312904
317107
321786
328404
338525
348994
356038
364702
375552
386552
399592
411481
423154
433458
442526
450883
460799
472343
481264
486691
489905
491173
490701
488809
484243
479816
472275
465032
457092
447186
436977
428597
417428
407523
396150
386935
375641
367594
359446
351629
342568
334534
331734
328118
325916
322283
317418
314301
313622
310295
309335
306943
304960
303113
303715
303352
302031
300688
299547
299875
300723
302954
301545
300867
300853
300757
300140
301732
299948
301300
303423
305426
305128
307247
308546
311460
314138
316663
317947
321110
325409
329643
332996
336802
341347
346162
350675
353786
357794
362449
364550
367432
370319
372872
377738
380215
382607
382464
383414
385031
386194
388692
387767
388976
389982
389824
390184
391587
392693
392065
394028
395209
396153
397016
398701
402472
404374
403388
405764
410353
415740
416761
419387
424051
429084
433972
437919
441958
448705
454873
461323
466929
471702
479723
486168
491109
495865
502310
508761
514590
522081
531163
538977
548634
560637
575071
591927
611523
635854
665484
700910
743264
793131
851902
918239
990308
1075435
1166478
1271701
1388598
1512530
1644688
1786146
1933436
2076334
2232388
2388444
2537844
2684401
2822290
2944244
3053027
3152004
3236443
3299319
3339746
3361492
3355967
3329350
3284695
3218619
3138161
3038259
2922813
2796461
2661508
2518949
2374538
2227228
2083346
1941359
1802987
1673471
1546495
1429831
1319886
1219149
1127359
1042436
964793
894463
830827
774497
722536
682412
643009
605699
575967
546622
523816
506217
487529
468709
452416
439200
429224
422384
414677
405568
400985
395445
388585
381365
376824
373747
370959
370188
369023
367475
365805
363547
361634
359952
359920
356282
355966
356356
358990
361422
361662
360696
361876
361254
362671
364626
365191
365528
365346
365351
366934
369514
370031
371771
375903
379524
381561
382042
382125
386675
388971
389396
393540
398364
400244
401176
403504
406309
411744
416155
418525
421694
425426
429403
431972
438061
443534
447496
452285
457697
460702
464534
469316
474940
482398
484667
488597
494894
498246
505505
512158
518193
524488
529785
534893
538482
542504
552333
561619
570509
584617
598055
615016
633288
651379
676798
706294
740700
779503
822249
874588
938605
1013017
1095135
1185053
1287882
1402008
1522247
1650823
1790999
1938942
2090329
2246930
2414928
2575767
2733120
2889960
3036464
3170194
3293228
3401528
3494282
3566683
3615026
3652597
3664073
3658889
3626632
3570369
3503437
3416270
3309722
3196144
3066531
2924103
2776898
2628118
2480732
2329999
2176636
2034044
1898011
1763391
1636169
1514746
1402485
1297195
1201586
1113770
1031817
957729
892940
831212
776539
727615
680372
638947
605238
574827
547755
520899
498720
479740
460664
446439
433118
421369
410464
399280
387010
379596
374647
367409
363046
357745
351617
347042
344460
343147
339422
336342
332455
330572
330411
327737
325155
324146
325338
324032
321906
322459
323206
320678
317603
317431
317678
318710
316769
316477
315601
316084
317284
317846
317781
317721
317702
316580
316487
319079
319552
320468
320264
320484
320946
326016
330540
332438
333663
337496
343016
347736
355365
363493
372059
382830
390592
397503
408728
422095
434092
448049
460691
472040
481127
489701
503521
512867
520005
527390
534377
541063
544620
546998
549284
552263
547728
545659
542292
535944
527924
520140
514844
507294
497353
487904
480464
472211
463890
456850
445609
435702
424946
415614
408354
402691
397197
391256
382724
374043
369065
361283
357397
353817
350394
345369
341159
337513
335214
331730
329951
328391
328738
327830
323246
319710
319665
317788
318129
318041
315710
315822
315745
312934
312879
312432
311364
310968
310426
311522
310199
308071
309975
309908
308145
308228
306833
306668
306587
307346
306422
303160
302919
304339
303894
304425
305014
307341
307162
309878
312299
310572
309578
310041
310474
311966
312898
313610
314792
313022
314617
314893
315178
317269
320140
317004
317171
317935
317754
318576
318450
318393
319887
320507
321818
322591
320267
320769
321165
320483
324674
328064
330732
330841
334403
339572
340864
342026
343285
345856
346832
348095
351090
355716
361370
365762
368589
371775
377202
379976
383004
385432
388547
392221
394940
397611
404296
407655
409650
411337
413232
414863
421588
426155
432542
434649
437478
439349
442899
446013
450993
455881
459514
463719
463872
467842
470882
472752
473406
473549
475166
475576
478093
479982
476623
475518
474068
472050
472402
471743
470722
468089
466238
465880
464085
463782
461878
459171
456880
454053
452572
451134
448679
445126
441180
438001
435640
431808
430772
428159
426013
422583
419217
411777
407808
405202
400139
398452
397247
392421
386905
384747
383158
381933
379522
377420
375421
373662
374052
371999
369643
368050
368908
365984
365478
359779
358794
359345
358723
357931
356893
357464
354799
354703
353528
354090
350679
351305
351326
350604
349490
349055
347334
348135
349320
349254
346759
348489
348188
347641
348680
348650
349459
351165
353043
352409
355625
357982
359558
359815
362646
361821
360909
361296
363040
363210
364290
366326
369244
371106
371383
373274
373836
375310
378747
382135
384975
385107
387854
391437
395337
399562
401012
404145
405775
408354
411012
413809
419541
423551
425983
428040
429140
432432
435846
437662
438393
440462
442087
442971
442741
445683
447152
447588
448340
450057
451708
451805
450531
453509
455204
460042
468137
472783
483021
493373
504418
517123
532203
551919
573666
599558
630416
659959
690871
726585
764455
805611
849633
896000
940576
985007
1033392
1082680
1128044
1171956
1215350
1254256
1288300
1319636
1352047
1377416
1395851
1410322
1417770
1421683
1421504
1406536
1388567
1368085
1342790
1314658
1282912
1253596
1215545
1170961
1126199
1079368
1034510
986557
939314
896721
854544
815047
774790
735205
698263
666313
634651
604355
576018
549962
530235
510472
490985
475645
458770
445894
432881
420281
412584
403312
392673
385896
378926
374480
370289
364796
358287
354992
352936
351286
348310
346659
345751
342377
341548
340893
338145
337283
335472
333662
334228
333632
333396
331273
327771
327985
328663
328253
326780
325277
324972
325122
326925
326088
324074
321964
321069
319691
318792
318941
319760
318510
317238
317684
316754
318326
315939
312589
311522
310733
309686
307187
306336
306015
304235
302861
300637
300480
302657
303323
301330
299811
300752
299670
298864
297238
296186
297189
299938
298875
297353
296231
297383
298064
299571
302182
301818
301443
302119
303839
305190
308691
311135
311833
313676
317862
317751
321200
324646
327932
333856
337719
339315
344552
346635
352959
355051
360470
366130
370805
371631
375560
378864
381038
384051
387235
389895
391834
392920
392209
391444
390941
390879
391838
390838
388296
386769
384732
380125
376375
376162
373307
369670
365051
361210
357788
356143
354013
351890
349521
347115
343152
340224
336579
334058
332159
331650
332760
330563
328130
325680
324261
323573
323020
321200
323421
322842
320661
320961
322545
323678
324180
323251
324116
325457
323963
324453
323603
324356
325770
328660
331921
332007
333872
334164
336352
338900
341479
343385
345898
349647
354427
356099
359251
360084
360999
365468
371344
373394
375654
378569
382268
385174
389726
391531
391441
393034
396735
398286
400965
403433
406093
409629
413370
417309
415548
421222
423963
425392
427421
427813
431272
434501
436178
439868
439654
441202
445738
446343
447634
448278
447810
448759
451941
454193
455807
457151
461012
464939
469559
472268
478467
485257
493467
501792
511786
524437
538038
550940
566610
588112
609601
630422
653195
678548
704405
732467
759307
785210
815696
841336
864900
888510
909979
929164
945453
962383
975870
989475
993366
995059
993645
992307
985832
976410
967970
956456
938827
919385
898205
877102
852591
828381
801921
775994
748762
720754
693115
668274
642561
615469
592806
572320
552045
529574
509647
491801
474011
459446
444849
431517
420441
409099
398838
388188
380020
374678
368680
361690
357216
351793
346098
341985
337215
334103
332321
327984
324196
321951
318514
316864
315235
312901
311287
307812
307700
306537
304938
303471
302415
303369
302467
303570
301612
300877
299776
297743
297085
296114
294227
293468
293671
293792
293599
292962
292188
291535
293069
294421
294099
292526
289939
290706
292274
294850
292457
291950
289029
287217
287027
289281
290003
290371
289799
288568
290187
288841
290642
294389
295104
293789
292580
292048
291961
293576
295623
296557
297328
297852
298438
301458
302705
301428
301604
300138
301358
302835
305197
303276
303499
305143
306060
306059
308259
308650
308048
306808
306990
307023
306965
309343
309402
309422
309986
311052
308647
308062
308752
307187
304289
305779
306941
308041
307985
306340
305643
306751
304920
305073
305069
305396
305985
308274
309562
309255
307202
305136
304801
303225
302850
304081
304239
305729
306065
309464
308284
309092
310779
310090
308152
308317
308047
306917
307746
307977
309872
308074
308839
309689
310503
310465
311126
311278
312757
315693
317487
314662
314493
314292
314510
316923
315186
314930
317959
318483
316784
316068
317679
319087
317585
318304
318525
320252
323716
324012
322189
320865
323504
323622
323100
323739
326826
330380
328366
329583
331838
331684
330894
333161
332726
333332
335620
335295
336385
338553
339752
341547
340962
340641
342660
344433
348174
352903
354184
356440
358511
361429
363642
367319
372138
377563
382196
388878
394529
402867
408428
414889
422531
430535
438706
447252
457868
466420
475026
484479
493368
503759
509224
516122
528520
536650
542788
546594
553952
558261
562442
567604
568428
566636
566350
565832
564478
563537
559188
554764
551295
545824
538315
532648
524951
515922
505907
495613
483641
474062
463260
455315
447309
437115
429877
420407
411662
406647
399403
391287
384743
379812
375585
373852
370871
367437
364856
362033
359151
354899
350729
348580
347369
345200
344347
340437
337949
338303
337590
335914
334148
333304
331483
329981
326506
326079
325912
324297
321719
320384
318586
317174
314993
314016
312791
312674
311747
308979
308478
306681
303439
303983
306100
303961
303907
302762
304112
306001
304550
303744
304194
304598
303697
302587
300975
299518
300258
299507
299793
298513
299181
300586
301430
300074
298413
298222
300364
299353
299524
297544
296212
297482
296787
297378
297196
298180
296251
295513
296385
298620
299080
296257
298407
298823
300482
300762
300589
300787
301377
302124
302204
302022
302123
303915
303586
305039
306708
306968
304742
305303
305827
308816
305347
307581
310284
310155
309599
309305
311224
312234
311264
312653
312304
314758
315210
315106
317210
315589
312803
316140
318573
319250
318267
318763
320611
322544
323611
322646
323955
326739
329846
331622
332717
331836
332556
335002
335710
338193
338421
340435
343745
345474
349093
351370
354566
357124
357056
361223
362779
365432
371000
376000
379545
381726
384183
386931
388093
390452
396692
400225
404540
408088
408279
410966
413847
417123
423475
427008
431362
432853
434095
436680
440424
441599
445065
446364
446530
447026
452598
455648
458202
459831
461308
460847
461922
464733
469407
472839
476656
481491
487611
497121
506115
516794
525348
536833
552150
572095
589132
607201
629737
648004
670884
691960
711818
737084
763149
787074
811117
832645
856943
877383
893625
907858
923156
938609
950181
961275
968159
967459
962738
957645
950027
938815
928422
913194
895029
876217
851487
823258
797632
773145
748617
725692
697802
670151
646809
621212
596058
573391
551917
531830
514275
496687
480418
463140
449908
439420
426560
415454
406356
399433
389604
382428
378002
374096
367662
362689
360370
357072
354278
352751
350195
350620
349298
349683
349063
347247
344464
342266
343191
345804
345959
345505
345554
345049
344872
344677
346418
346095
346704
346598
346852
347952
346165
347792
347962
347514
348607
348436
346912
347511
347027
346107
347513
349140
349408
350133
350185
351257
351066
349678
348936
347495
347629
347834
346672
348131
350858
352883
351604
352790
353795
353209
353824
353484
354033
354068
354371
356642
356287
357658
359447
361512
362896
361765
362795
363153
362066
361107
364905
369461
370719
371671
373650
374781
375502
375618
376496
376541
379015
378980
381374
381952
383207
383852
382841
385454
387636
389029
392645
393592
394592
396338
399464
404098
407752
410387
413025
417501
419448
425080
432222
441329
449590
458278
469100
482907
499209
516491
535418
557714
585197
610862
638712
671579
703365
742862
780144
817671
859677
899486
943153
986976
1031144
1074389
1113777
1156613
1198374
1234933
1268090
1296808
1320890
1343150
1361281
1371778
1377778
1375405
1373414
1369439
1360906
1344939
1317421
1287917
1257035
1222737
1186157
1149480
1105858
1060011
1020323
976559
932964
888159
844076
799880
760871
724877
689080
657283
626565
597148
571469
544966
520531
497941
478285
459311
442707
429404
418860
406486
395719
384810
374615
366315
359052
351732
348864
344114
338303
333064
329549
326603
323962
320116
320014
316668
315968
316146
314691
313872
313545
311298
311402
310972
309392
309996
309729
309109
307648
307286
307457
310063
310892
310356
310115
312356
309595
310304
312342
311478
309318
309810
312186
315467
315036
313319
311049
311029
308898
310026
310084
308683
308133
308480
309207
310122
310513
310858
309618
308751
309276
309594
311582
310441
307704
306284
304360
303782
304499
304113
306013
306879
304883
305254
305575
302510
302403
303949
303549
306494
306898
305198
304037
304148
303922
303720
304196
303545
304939
303815
303687
304175
303184
303639
304305
305152
306422
304756
305521
306217
303811
304417
306629
310379
312603
312496
314106
315886
316545
321141
324430
324740
326969
332945
335264
339979
346388
348771
352324
357000
361212
364003
369509
375974
380180
382567
383911
388296
391035
392516
395159
392697
392331
393310
393714
392521
388308
389288
386691
385562
383148
379563
374846
369947
367197
362983
359862
354569
350859
346846
344263
340717
337200
335277
331027
327748
324730
322458
320170
316241
311297
309290
306737
304568
302020
300688
298481
297236
298006
297056
294534
294793
294314
293700
291881
290637
287505
287186
288419
288781
288054
287659
286733
287985
288405
288286
286010
285888
286613
286324
288758
288337
287143
286405
286974
287821
289892
290282
289633
288676
287514
287869
289105
288820
287934
290064
288047
287629
289095
290855
289780
289621
291264
289679
286554
287448
284371
285439
285474
285967
286012
286575
286172
283716
282846
281559
281494
280375
280902
279795
279064
278339
277499
277602
278172
277499
277147
275693
276097
276541
276193
275092
273403
273989
273923
275853
274934
274820
274862
275077
275874
275689
274180
274101
274380
275136
274790
274335
273778
274784
274538
274750
273385
271938
272424
272871
273820
274763
273584
274327
276847
277351
275163
274529
276550
275500
275598
275714
274655
271892
271205
271490
273687
273847
274337
273979
272636
273230
272943
273281
274300
273500
272456
270912
269370
268310
268922
269712
269967
269743
268167
270364
269000
267153
266517
267020
268056
267855
268053
268473
268654
268434
267647
268343
268644
268411
269602
269131
269796
268272
267433
269114
268601
267955
268483
267878
269283
270498
270069
267938
265392
264938
264973
264709
267782
266797
266662
265831
266183
267721
268537
269249
270046
270421
268663
267782
267009
267455
267885
267069
269553
272116
272280
271831
268957
266769
266849
266503
265140
265743
266890
266435
265946
265279
266803
268005
267751
267463
265716
266473
268767
270528
270309
269518
270088
268830
270305
269188
266479
266201
267360
267532
266645
267887
268464
269639
270329
270262
269988
269457
268816
270070
268520
266634
267145
268214
267360
268489
268152
268297
267358
267463
268955
270845
270466
268907
266920
269591
271150
269698
269300
270058
268645
269412
268898
267968
267238
266582
267525
267128
266982
266718
267422
266692
266127
266348
267034
267296
265975
266935
266697
266180
265866
263184
263903
265492
266984
269278
268762
267079
265410
265241
263584
262359
263111
265259
264450
264914
265950
265815
265865
265971
266881
266150
266736
267633
267305
265610
265790
265840
266329
265085
265523
266026
267786
267241
265827
265518
265064
265400
264735
265700
266937
267553
266190
266409
266035
265477
262744
263666
264385
262954
264759
265977
266063
266002
265050
264623
266128
265455
265790
263850
262558
264660
264840
268321
269545
268096
266551
265792
266394
265868
264184
264889
264554
264626
265923
265681
265840
264467
264421
264119
262235
263058
263966
265085
264704
265351
264670
263780
266341
266102
265506
264684
264673
264851
263689
263362
263461
264300
265278
263473
261041
260793
265411
264129
263086
263223
261964
261558
261595
262369
263667
262577
263487
265566
264614
264965
263627
264551
264821
264726
266658
266944
266151
266039
264947
262739
261277
261417
263098
264303
262669
259769
260688
264106
263291
262288
261202
260301
261732
262427
262675
264295
263732
264086
263403
264325
262555
262387
262259
263606
264295
262575
262077
260921
260810
262052
262851
263026
264741
266199
265257
265183
263480
261920
260812
261571
262976
265119
266795
267900
268892
268379
268362
268552
267407
266778
266212
264949
263859
265895
265710
263903
263387
265208
268461
266950
266855
266207
265297
264021
262716
262696
259860
260175
263025
263143
264799
263609
262648
262221
260605
261213
263680
263660
263685
264311
263638
262776
261616
263818
262169
263612
262842
260606
262598
263090
263066
262163
261950
260815
259865
259529
257597
257646
258678
261270
259828
258444
259614
260407
262232
260416
259243
259580
261081
261284
261347
261401
261760
259662
263161
264116
262061
262900
260820
260409
263114
262914
259948
259617
261209
263678
262302
260975
260445
262535
262446
263710
262337
260485
261220
261386
261994
261483
261806
261152
260237
260309
259638
261854
263331
264044
262820
262838
261455
260877
259934
259306
260019
263046
263910
263994
263772
262955
262240
262669
263456
263549
264596
265922
264162
263226
264177
263856
263567
264558
264039
264511
264741
261567
260329
259386
260628
262600
263348
263542
262425
261984
262809
262970
264390
265468
265255
265562
264323
264025
261549
261608
261577
261211
261088
262754
262812
261867
261337
263070
263353
262546
262132
263957
262794
262696
262261
262911
262067
261840
262973
263273
264419
263182
263289
262288
261842
262009
264726
264760
265964
264681
265034
264813
264295
263533
263532
263318
262159
261954
262204
262402
262429
262252
259505
262563
260273
258337
259719
259574
262158
262329
263159
262045
260512
260055
262162
263300
264471
264331
264473
261947
260832
261786
262006
263322
262290
261860
262776
263381
262640
262434
261882
261851
261848
262712
261594
260845
260955
261724
262429
260548
260199
261066
264737
265740
263211
265157
265413
265465
264112
262641
259702
258625
258812
261830
263005
263712
263751
263922
263233
262459
259761
260005
261731
265315
265672
265765
264028
263915
264528
263246
263303
266157
266080
263266
260926
261965
263185
263500
264572
263362
262167
262330
264662
265104
263861
264598
265382
263107
260941
260178
262940
264900
264692
265621
262645
261539
260749
262075
262289
262251
263722
263127
263167
264418
264936
264368
263212
262796
263513
262409
262397
262139
264479
264011
262113
262558
264106
264444
264352
264425
262823
261953
263062
265037
264364
263173
262762
264292
265456
265769
266568
265925
265252
263361
265198
263859
260781
261367
262699
263793
263003
260068
262433
263148
264603
264991
264985
262634
264563
266700
267272
265465
262718
264418
263779
264347
262184
263070
261083
261415
262849
263144
262351
261266
262111
262360
263015
262059
262799
262135
262306
261049
262145
263904
265544
266782
265039
262995
263711
265713
264941
264356
264079
262983
261156
261746
263534
264884
262281
260903
262603
263144
262192
261728
263046
262764
262257
263923
264741
264363
264428
262880
262372
262976
263179
261563
262090
264075
263513
264378
265447
265227
264787
264597
262289
261285
262164
262573
264247
264436
263655
263830
263317
261777
263238
263765
263687
262831
260575
262314
263245
263217
261386
263138
264449
263723
262173
261924
263489
263833
264192
263897
262547
260989
260066
260669
260246
261162
261001
263180
264548
263410
263399
263151
262170
261832
262013
261943
262527
263669
263050
262818
262929
263086
262813
262541
262618
263818
263198
262494
262706
262572
263215
263137
263744
262926
263304
264282
263901
263804
262714
263124
262967
262774
262934
263137
262110
261947
262176
263600
264792
263052
263811
264523
264786
264639
264221
263159
261325
261676
262283
261988
260950
261459
260016
260496
261706
262182
261694
262787
263811
266929
264361
261424
261202
262907
262386
262276
262126
261119
261691
263533
263129
261994
264027
262728
261976
260759
262610
264299
266049
266036
266126
264511
264274
263225
263596
262965
264170
265170
264512
265057
264570
261466
261524
262793
262413
263248
263816
264406
264716
263816
264107
264011
264893
263372
263039
263062
263994
264222
263613
262948
264270
263754
262992
261918
262189
262961
261100
262230
264707
265024
264158
263879
264562
264519
263591
263260
264494
261864
260808
259835
260712
262394
264365
264785
263339
262438
264081
266191
265446
264320
264439
262519
262599
264779
264896
264970
264239
265458
266615
264434
263004
262825
262468
262640
264537
264417
265036
264642
265424
265268
263065
261264
262727
261397
262139
264552
266194
265438
262958
264595
265040
262899
261271
261359
261178
259851
260006
260684
261908
262036
261000
260903
263110
263305
263162
264638
262991
261221
263252
264203
262858
263724
266582
265352
261014
261301
260801
262120
263771
264501
264628
263561
261597
261675
260796
260232
261715
262914
263146
261421
261740
261876
262037
262526
262018
261717
261967
262388
263636
262637
263687
264723
264140
265183
266670
264982
263536
263145
264108
263919
266017
266149
266392
267110
265839
266033
265973
267501
265931
266434
265941
265159
264904
264062
267022
266711
265695
264430
262521
261353
261519
263755
264098
263741
263563
263277
263728
263969
263719
263473
264707
265238
265091
264215
264819
264582
264608
265833
266686
264643
263319
262592
263276
263840
264400
265872
264167
263880
264542
264597
263864
263476
264052
264819
266158
268062
268620
267600
267084
267748
265745
265403
265092
265050
265483
265255
266982
268101
267623
265853
265795
265370
266431
265453
265821
266219
266662
265252
264790
264423
266436
265182
263807
264065
266865
267459
264994
264727
264766
266455
266566
265561
263041
263124
263807
265379
264335
262941
265436
265159
266084
267547
266154
266585
264858
263290
262026
263633
264765
265259
264541
265471
263867
262018
263473
265742
267092
265527
266959
268573
268661
267641
266062
264896
264292
264030
263286
264888
266116
266072
264495
264104
263385
264304
263059
264220
265112
265514
267307
268453
267765
266679
265686
266257
265001
266551
266199
264845
265724
268686
268969
267259
266828
266945
264847
265301
265431
266156
266432
266491
267957
265961
265446
265269
264112
263485
264776
265377
265987
265120
263312
265149
264550
265013
265699
264266
263362
263549
263558
266229
265824
265165
264389
263558
265020
266210
266358
266872
267819
267146
263761
263044
263698
264000
265050
265736
264087
262827
262955
263257
264990
265332
263999
261337
263247
266471
265901
266037
265275
264240
264523
265558
263860
261892
261166
260788
262107
262509
260653
262130
263993
265025
264078
263086
262028
261153
261508
261439
263028
263498
262916
263478
262294
262706
262173
262075
264466
265167
265304
265876
265971
267234
266162
267576
268685
268133
267088
269433
271324
270812
271142
271804
272495
271262
272950
275954
277894
280397
279286
277902
278648
281091
284008
285473
287222
289274
291767
293015
293982
296145
298296
300444
304686
306960
309500
312792
316309
321517
324932
330093
335796
338205
343045
348532
354765
357409
358776
358978
359064
360438
360118
358910
356303
354843
352019
351707
349605
346177
345296
345169
345174
342777
341819
341823
339642
339700
339083
338646
340109
338037
337896
337263
337913
338531
336962
335336
335723
334989
335846
337025
334313
334649
336021
335856
334245
333427
333034
329066
326940
326263
324689
322374
318086
316995
317784
317099
316089
314398
313283
311399
311573
308854
306529
304920
305257
303587
301861
299347
299064
296089
292511
290741
288569
287226
285181
282858
282407
282562
282115
279891
280876
279528
276636
274980
274036
274042
270649
269131
269811
268245
266459
264717
263855
264583
264277
260299
259252
255607
255033
254718
254007
253270
251334
250805
251549
248432
246675
246958
245287
245984
246749
244811
243613
239987
238897
238836
236520
237271
236620
235381
233576
230580
230031
229340
228966
226756
224606
224636
225303
223164
224595
224739
224250
222956
221914
219799
218936
217737
218034
217003
216254
215608
216446
215921
214725
213311
210892
210549
208790
207254
205646
206342
207284
206612
205471
203999
201623
201204
201554
201081
200961
199299
197803
196989
197614
196591
194583
194803
192321
191421
189418
189076
190627
188983
186697
185996
186211
187023
187602
188061
186766
184029
183410
183167
182861
183142
183030
181032
183489
184206
182887
182604
181073
179379
177120
177146
175176
175266
175844
173451
171500
172470
173662
172679
173852
171705
170445
169915
169864
169497
170592
169699
168163
165578
163988
165592
165666
164922
165285
165539
164301
163607
161692
163101
162527
162929
162015
161856
161492
161953
161718
163186
164478
165591
164650
162233
159665
158783
159422
161551
161893
161246
160397
160555
160263
160038
159291
159147
157402
157206
156911
156283
157449
157619
157489
158037
157910
157395
156831
155219
154742
153707
154317
154558
154215
156050
157042
156272
157391
156689
155266
153763
153875
155183
155102
157423
156176
154868
154704
155773
156662
156217
157034
156816
154377
153799
152870
154131
156638
155798
154782
155135
153591
155202
153204
153470
153237
151998
151433
154280
155563
154401
152210
151896
151105
151620
151816
150127
151039
151659
152222
152637
152863
152106
151588
153969
153735
153144
153518
154044
154808
154535
153916
153590
155343
155274
155531
154798
153918
153396
154633
155007
156958
158573
156399
154397
152957
153469
153855
154808
156277
155707
157063
155916
155121
154574
155051
154472
155174
154948
155362
156843
156986
154467
155024
155779
154563
155166
156205
156703
154372
154507
155938
156123
155048
155044
155004
156099
158292
158170
158651
157920
156302
155594
155101
156277
155018
155213
158173
157358
156569
156221
154354
155363
155225
155512
154250
152269
151816
153464
154997
154513
154910
156505
157256
157506
157167
155640
156533
156062
156365
158522
158498
158485
158529
157611
157129
155877
154646
154956
156377
155689
157094
156100
156422
156640
156305
155855
156648
156916
156986
157832
159125
159992
160042
159536
159432
156182
157550
156137
157488
157204
159413
157699
156338
158713
160299
160452
160030
157252
155587
157212
157559
157936
157451
157873
157143
155939
155501
157095
158298
158257
156743
156342
156540
159012
160070
159791
158943
156734
155954
156150
156807
158799
158704
156950
157961
159832
160492
159645
159511
159972
160411
158763
157929
158875
158971
157894
157831
158914
159004
158681
157849
158415
158256
158230
158110
157903
157537
157208
157081
156815
158834
158764
160362
160145
159583
158698
158900
159096
160152
157682
157426
156716
157415
157350
157323
161125
160313
159468
158949
157966
156984
159174

[Instrument Method Data Header]

"hplc", "", "2021-04-16-13:54:48", "hplc", "", "2021-04-16-13:54:48", "", 0, 0, "GlycoSePN_40 min (Plus_HR1)"
"Separation of glycans at 50 C"
16844544, 1


[NAI Box Information]

0, 40, 40
2.272, 44, 1000
41, 0, 100, 0


[Instrument Configuration Information]

"FL", "PEN90x", ""
0, 0, 0
0, 0, 0, 0
16.777215, 1
16.777215, 0
"", "", "", ""
"", "", ""
"", "", ""
"", "", ""
"B", "C", "D", ""


[Real Time Plot Information]

[0]
0, 1, "", "Y", 1000


[Link Parameters]

5


[Link Parameter Offsets]

29
28
10
11
12


[Link Parameter Info]


"RATE", 29, 5, 1, 1
1, 0, 3, 0.1, 100, 0
44.01408, "", 1

"RANGE", 28, 2, 1, 1
1, 0, 1, 0, 10, 0
1, "1.0", 1

"EVENT", 10, 3, 25, 1
1, 0, 0, 0, 100000, 0
0, "END", 0

"EVTME", 11, 2, 25, 1
1, 0, 2, 0, 100000, 0
0, "", 1

"EVVAL", 12, 2, 25, 1
1, 0, 0, 0, 100000, 0
0, "0", 1


[PEAK TABLE FILE]


[File Complete Flag]

3


[Number of Peaks]

0


[SPECTRAL DATA FILE]


[File Complete Flag]

3


[Count/AU Ratio]

0


[Count Offset]

0


[Number of Spectra]

0


[Spectral Data Sets]


[Audit Log Information for C:\PenExe\TcWS\Ver6.3.1\Examples\Probka 45, 3rd + enzymy.raw]

Number of Audit Logs : [0]
