# Supplementary material for: Interplay between de novo and salvage pathways of GDP-fucose synthesis
Source: PLoS One. 2024 Oct 24;19(10):e0309450. doi: 10.1371/journal.pone.0309450 (PMC11501016; doi:10.1371/journal.pone.0309450)
Supplement: S1 File — (ZIP) [file pone.0309450.s004.zip › Chromatograms/Fucosylation/GMDSKO_3_2_1FUC.RAX]

Checksum Passed

Filename : <C:\PenExe\TcWS\Ver6.3.1\Examples\Probka 46, 3rd + enzymy.raw>

[Modified Rawfile File Header]

0, 1, 48, 10019, 
0, 0, 0, 386514952, 12061664

[Modified Rawfile Data Header]

"hplc", "", "2022-11-16-14:54:46", "tcprocess", "", "2022-11-16-15:34:45", "", 0, 0, ""


[File Complete Flag]

3


[Run Log Information]


[Raw File A/D Header]

0, "20221116145436-0800", 0, "hplc"
"C:\PenExe\TcWS\Ver6.3.1\Examples\Probka 46, 3rd + enzymy.seq", 0
"NONE", 0, 0
40.0088, 8296163, 163077, "7339280009"
1, 0, 5454


[Sequence Cycle Information]

"A", 0, 0, 0, "", "", ""
"C:\PenExe\TcWS\Ver6.3.1\Examples\Probka 46, 3rd + enzymy.raw", "C:\PenExe\TcWS\Ver6.3.1\Examples\Probka 46, 3rd + enzymy", "Probka 46, 3rd + enzymy", "", "C:\PenExe\TcWS\Ver6.3.1\Examples\GlycoSeP N Plus (FL_40 min)", "C:\PenExe\TcWS\Ver6.3.1\Examples\GlycoSeP N Plus (FL_40 min)", "C:\PenExe\TcWS\Ver6.3.1\Examples\GlycoSeP N Plus (FL_40 min)", "C:\PenExe\TcWS\Ver6.3.1\Examples\GlycoSeP N Plus (FL_40 min)"
"Default", "Default"
1, 1, 1, 1, 1, 1, 0
100, 2, "", 1, "", "", 9
"", "", "", 0
"", "", "", "", ""
"", "", "", "", ""
""


[Raw Data Points]

214283
214166
214165
214166
214162
214165
216961
217367
216378
215352
216522
215532
214526
212006
212536
213110
215227
217878
218898
219022
217316
216011
216389
216600
216768
215657
213751
214662
215465
214090
214219
213514
212695
212637
213014
213099
212044
211861
211546
212438
212181
213673
212746
214424
214749
214900
214893
211946
214036
214661
215020
213470
212895
213674
214062
215048
213215
212797
212215
214126
214933
215705
217081
217126
217172
217277
218010
216667
216790
215378
214353
213703
213180
213921
213637
213572
213294
212327
211916
211502
212847
214723
215071
215514
217655
217727
213684
214459
215321
214167
213375
215406
213901
215788
214421
213266
212796
212598
213070
213232
213832
213793
211990
213615
213733
215024
215230
215824
214824
215483
214225
213317
212525
212595
214261
216299
216592
214677
213119
214430
214879
215024
216863
214481
214658
214272
213309
215135
215427
213612
213538
214301
213292
213041
215318
217086
217563
219480
220123
217486
215008
214396
213566
214722
216321
217709
218230
217940
220379
221397
223827
229233
236051
243677
253873
266453
278319
290927
302751
313675
324481
336407
346037
351574
355585
359128
360253
360382
360228
360938
362990
366630
373441
382731
387103
391941
398819
398473
395239
392217
389343
385802
385005
383590
384084
383709
385481
391139
396510
401202
408132
416939
429035
441375
449828
460567
467910
475782
484761
498577
514176
533772
559378
594240
636183
693177
766824
860948
979587
1136466
1345438
1618251
1961748
2385634
2933605
3638426
4508307
5484375
6451135
7281044
7882622
8206475
8296163
8198273
7975072
7690722
7394609
7132586
6926062
6772301
6638781
6465678
6220365
5882848
5471927
5036119
4621550
4249451
3931893
3670493
3455672
3283224
3142588
3013853
2889159
2748303
2592512
2427632
2258731
2096416
1939123
1799834
1679086
1571645
1476162
1393590
1319966
1258705
1202316
1151679
1105576
1065411
1024071
986338
953460
927166
901043
881027
867898
851191
840755
831616
825987
816899
811834
808601
805915
801698
795452
791164
787572
783864
779723
775094
770150
760721
756390
750155
740757
736443
730857
725433
720050
715407
713110
711998
712366
714480
715841
717081
718835
720811
723556
723368
720882
722396
723832
726616
732074
740430
758403
787728
837545
912111
1008949
1126130
1256296
1400342
1536688
1656758
1750443
1821484
1863409
1873030
1859832
1823727
1759082
1669219
1566439
1452930
1340709
1241830
1153395
1080975
1024307
980178
947165
920162
892556
873137
862583
857146
849668
848486
847029
848034
857918
871988
885404
906402
929422
958626
994150
1044545
1112236
1208700
1340681
1529753
1783893
2115206
2533955
3032478
3598809
4202556
4815786
5425530
5971044
6422022
6754153
6937075
6966650
6858034
6624433
6294566
5906531
5488509
5058909
4642586
4244762
3864238
3508249
3190363
2897834
2628385
2386360
2162244
1961366
1781271
1628154
1493332
1379409
1277587
1183791
1103623
1035153
973940
919365
870738
826464
787725
755554
724342
696862
669114
642414
618647
594988
578827
561275
545400
532023
519251
509308
496697
486212
475912
469032
462156
453189
448573
443041
437908
432910
429385
425004
422172
420639
419120
419595
418027
419452
417874
416479
415995
417482
416643
413899
415627
416468
418623
418815
419900
421701
422382
423568
424227
423953
421957
420516
421600
421777
418552
416177
411291
409329
406261
403562
402326
395788
388748
386008
384942
382191
380220
377777
375910
376274
374912
374214
375548
376543
375172
375055
374487
373822
372260
370665
368124
365610
362717
359262
354510
351441
348992
347182
344765
342345
341755
340794
341529
342311
342681
345326
350886
356565
365259
372715
377443
385062
393426
400459
410098
418644
423091
425741
428953
426478
425174
420175
416221
408398
400508
394052
386267
377699
372805
366882
360853
359760
358862
356355
358687
362574
361030
358782
359343
360419
361087
364149
365728
366175
365136
366258
368130
369733
372626
371495
371158
372402
373223
375727
381227
388124
395687
405031
411295
419184
426403
435012
442453
449350
452268
451820
448642
443371
436200
429237
419970
410707
398819
389489
381585
372416
362443
353589
347154
340468
334760
330350
324954
317804
314346
311778
307694
303356
300352
297513
293354
291456
289905
287032
285593
281446
280766
281432
280057
277643
277114
276011
274609
274764
276765
278836
279052
277969
276057
275966
276417
277641
277676
276392
276250
276761
276112
274753
275909
273820
275822
276200
275761
277790
279439
280160
278617
282886
282260
282211
282199
283935
284009
284384
286077
289537
289750
291534
292912
293163
293161
294185
294366
295167
295865
298516
300726
301541
304482
307180
308847
310712
313605
316068
319052
321661
323507
325826
330633
335007
338225
342695
346725
354201
360134
366463
373336
379321
388682
395698
404168
417318
430620
447513
472240
499570
529261
564094
608336
654758
707973
766562
826218
884501
941235
995517
1044713
1091010
1126221
1151213
1160892
1159109
1144998
1117703
1082256
1039249
990774
940266
887547
833560
783380
734154
683551
641931
600836
563632
528447
497402
472615
450846
432073
416388
400940
391790
380374
368755
361432
354645
348714
342830
339329
334173
331860
330011
327213
326593
324454
322369
322353
320653
322979
326092
326545
327338
330928
333094
334906
338400
340886
342580
343534
345299
347630
348031
347581
344976
342506
340073
337067
333737
330999
328282
323274
319725
316277
313119
310092
306506
301710
297488
295173
292568
290255
287245
284772
284729
286411
286718
283673
281150
278295
276409
275425
274375
273570
273446
271405
270383
270859
270603
269785
270915
270087
269623
268325
268650
269036
270271
272242
269454
267273
268051
266993
266460
267068
266086
264305
261616
261301
260655
263106
263948
262965
260908
260149
260467
263316
262193
260107
260813
261591
261733
260974
259526
260270
260101
258629
257390
259226
260880
260780
261711
260608
261779
261161
262501
263406
261630
261760
261235
263256
265253
265519
266062
268030
267303
267509
268412
266123
266615
267271
268754
271602
274724
273638
274922
274136
272182
271133
273523
276112
277764
280070
279284
281419
282224
282758
282626
283594
283953
283634
285993
287453
288289
289583
289180
292330
294178
294264
295276
296520
298886
300953
303101
302907
303684
305013
307348
310238
310360
311881
313434
318105
319867
323311
328108
332909
337401
345419
354541
365111
376293
391067
405222
420095
437739
463330
487089
508577
532874
560536
584401
606115
628306
645022
658382
671483
682458
687196
689904
690376
689509
682949
677452
672229
664359
656276
649044
646024
643764
640218
638542
641017
640468
640999
643261
642259
641923
641205
643881
640211
631257
623210
610581
594945
582182
568137
553815
540549
523668
505543
486544
470009
456337
441853
426170
413794
401924
390720
377652
368897
361847
355942
349270
340709
331260
324223
320935
316673
311360
307886
305109
301933
299834
296474
294977
291523
287447
286417
284596
281158
281563
278144
275808
275712
277181
276672
275221
273834
271378
272099
271452
270834
270608
271077
272039
271438
270307
269659
269988
271623
272309
275384
274889
273537
272969
271912
272254
270796
272030
271437
271508
271072
271331
271799
271529
272205
272952
272837
272110
272911
271685
271335
272178
272550
271197
271274
270630
270570
270368
271585
272595
273629
274414
274986
275203
275304
275463
276860
275685
276143
276785
278131
277149
276940
277344
277753
277900
279337
277043
279337
279630
279910
278430
281017
280881
281363
284362
284502
284839
284948
283936
286999
290453
291233
294067
298014
303177
310627
314382
321439
328954
336884
344933
352865
364367
379093
391302
407809
421180
435346
449594
464903
480805
493526
502250
512022
518921
524386
527992
529629
528817
524405
518950
511213
505726
495726
483279
470999
457997
444413
433044
420243
407867
396280
384371
375442
366564
354562
345492
336941
329562
324883
319503
314568
311259
309329
305264
301918
299554
297266
294481
291971
291694
290019
289975
288417
286749
285963
285719
285676
286966
285966
285617
284682
285835
285585
288211
288613
291965
292393
292804
293518
296462
298933
301879
301878
301645
305292
307751
309729
313039
316521
318904
322710
324749
329078
331765
333533
337134
341434
344981
347970
349221
350789
351288
354282
357665
360173
361620
362925
364628
363785
363919
364798
366567
369074
371308
375264
378583
379641
382001
383667
387014
388608
389509
392807
396576
398948
405017
411017
417842
422218
424451
429152
434365
439930
446454
452977
457057
461952
466106
473364
481582
490195
497535
501330
508770
515462
523318
533162
544501
558001
570822
587435
605449
632589
661918
698739
741873
789657
846885
916835
994502
1085450
1186739
1293998
1415272
1545848
1685828
1834600
1987725
2139287
2295451
2448919
2601440
2745398
2876457
3004186
3112909
3197960
3274696
3316299
3340061
3338721
3320854
3281445
3217812
3139462
3043835
2934315
2813625
2680790
2540345
2397236
2250168
2101447
1958330
1822974
1692935
1564200
1445702
1329705
1228954
1135282
1049271
970312
898303
833059
776472
728000
683598
642310
607032
576601
550075
526306
505185
486513
468751
454232
441979
430493
419271
411962
403082
396345
390756
385278
381108
378454
375537
373297
369530
363796
360895
359819
359099
357605
356420
357115
355204
354351
355155
354548
351990
350541
354097
357418
358562
360382
362494
363649
365132
365808
365736
367780
373389
376406
379446
380976
383728
388034
392123
393856
396779
399702
405279
408237
409328
411099
417138
419533
423820
430296
434885
439894
442943
446491
451252
457373
462442
469202
476597
482697
487353
490937
498563
506273
513910
519465
523768
529237
540470
547785
554883
563428
571636
580163
586677
595552
602637
609465
621295
637550
652849
666313
683404
707046
733253
764658
801216
840968
889957
948959
1016616
1097727
1188404
1292796
1409823
1542518
1686756
1841586
2009756
2195124
2389737
2592367
2799837
3010922
3225090
3442401
3642704
3836334
4017778
4192701
4342212
4473237
4569532
4645995
4698539
4720369
4708394
4668557
4598557
4507188
4391900
4252894
4092425
3922129
3741561
3553852
3354074
3153187
2953239
2757026
2564847
2377538
2201689
2032519
1874587
1727636
1594621
1467322
1345037
1236943
1140388
1051744
972111
902066
839797
782909
731779
686221
646133
611179
579205
550159
524121
499525
479904
461605
445079
429620
418276
407881
398968
390079
385918
378299
373136
364705
358045
353995
350905
347028
342593
343016
340703
338600
335442
332949
332684
330412
329790
327529
327549
327249
324293
326194
324209
320502
319916
320909
319063
318373
318668
318921
319206
316558
316545
317883
317905
318503
318845
317483
318383
320826
323927
326468
329589
332979
335049
339025
344864
350397
356635
362020
369091
376759
388172
397257
406692
416493
426911
439807
451036
460226
473001
480932
488211
493820
504838
511273
517159
523525
529067
530458
529150
525288
523453
522173
515082
510677
506967
498568
493232
484394
474321
464210
455622
447016
439468
433004
423508
413060
403551
393906
387175
377542
370641
365204
359960
354266
351261
346853
342286
337322
333094
329292
325657
321739
320718
318126
316676
315156
315048
313570
312086
311714
310948
311513
310156
311863
312889
311272
310115
309926
308700
308476
309063
307710
306046
307710
307866
309401
307260
307868
308250
308958
308938
307496
306489
307141
307792
310335
310315
310526
308854
310791
310973
311281
311764
312791
312922
315925
315111
315179
316351
318557
320286
320888
322534
321629
322393
321303
320362
323198
324492
323708
323673
324881
325951
324258
324887
323855
326157
325772
324521
326965
327162
324845
325965
327153
328917
328930
331388
332736
335169
337049
339817
341742
345562
347193
348726
351935
356071
359826
361987
362955
366410
371606
374117
375233
380361
384406
387805
390032
393633
401854
408549
410758
413921
419564
427093
433073
439114
446866
455605
461835
469057
475232
482309
489118
496628
501460
506887
511853
513738
517724
519007
519748
522356
522521
526132
526669
522286
520281
521966
518540
514651
511191
509146
504884
502801
498131
494178
488426
485789
479623
476506
473269
467546
463071
460401
458570
455338
451538
450587
448494
442045
432675
431224
426975
424552
420443
416396
412014
409176
405924
400271
398662
396109
392917
388905
384569
384231
382207
379209
376050
374725
373266
372565
371507
368986
365942
364378
364565
364061
363126
361235
359036
357691
357460
355970
355778
353344
352115
349374
348343
349540
348521
347698
346901
347287
347739
347562
344312
342562
343500
343048
344839
344499
342394
344461
344765
344314
344422
343587
343008
343331
346273
346839
346103
346305
348895
349879
350549
354487
354893
356053
356955
360155
360795
364598
366257
367593
368302
368318
370701
373071
373441
376829
380145
382234
385896
389845
390752
392487
396005
398456
400809
403275
407640
411414
412571
414046
414861
414181
415029
415374
415799
413799
410924
409272
409159
411560
414140
412477
410555
409574
408970
409244
410160
416916
420304
424844
432948
443344
451977
460877
475566
489064
505324
524885
544427
565521
586761
613959
641149
668380
694642
724617
754918
782526
810923
838209
863736
886826
911460
931617
950847
966701
975722
982011
986579
987055
987099
978777
964601
950701
935694
914923
895326
871462
842753
814100
787754
760958
733060
706497
679103
653982
626980
599524
575957
556609
537414
520499
502438
486078
470495
456946
445573
434289
423117
414065
406651
397555
388224
379867
372798
367932
363493
358316
354571
351105
348977
346072
342522
339943
339065
336161
334064
331285
330013
331075
330415
329028
328044
329310
329401
329451
329423
327339
327691
327363
325318
324756
325039
324523
325540
325179
324240
324651
326741
327084
324823
323138
323633
324588
326514
326272
325958
322891
320889
321297
319973
317843
315486
314305
314272
314238
311868
311760
310606
310579
309219
308687
306935
307176
305844
304420
305249
303573
301047
300867
301955
304195
302473
304391
306804
305466
305971
306789
307272
308250
310597
309974
311209
311648
314259
317964
319323
324681
325979
326026
329278
333674
341124
347553
352905
357251
363431
370727
375851
383611
390093
395872
402388
410768
417271
422697
430296
436256
441247
447063
451813
458877
462570
462115
461178
462662
463105
463799
459047
458126
453979
448539
444703
440920
438160
433734
429474
423605
417188
411420
407588
401676
395323
389698
385333
381157
376093
371071
366797
362268
360106
358162
354529
353238
350605
348075
348343
346708
345263
343051
342847
342777
341385
339424
340591
342069
341343
340653
340133
342329
343888
346903
351124
352379
355405
358291
361086
363071
366116
369692
373011
377229
382183
388135
393013
398140
402832
406514
411981
416317
420120
423674
427230
429749
433575
435771
436737
437453
440647
443371
444163
446131
447037
448476
446094
443935
442603
439263
441160
437704
433986
431151
430289
429906
430649
428225
426533
425347
425503
426500
426540
426434
426036
423403
424792
428603
431344
433326
437513
442038
447860
457058
467101
476152
486134
501981
520151
538636
560549
584710
611955
639236
669780
701662
735987
776086
815133
855618
896232
940189
983315
1023834
1061805
1101442
1142257
1178129
1211587
1241489
1265725
1285325
1302887
1318004
1327133
1328271
1326103
1318407
1309702
1299018
1282041
1261569
1231478
1197622
1166174
1134786
1099941
1062115
1023251
985287
944486
908433
870307
834421
799523
763805
729579
697964
665611
635215
612309
587249
563637
542417
523024
502905
482573
467655
454002
441337
428716
418647
407866
395283
386593
377946
370267
364297
357432
350862
347742
347182
344211
340608
336396
332911
328596
325372
323919
320165
319675
317294
314807
313004
311180
311024
309120
307261
304935
304413
303692
303251
303083
301735
298377
297252
295016
294735
294098
294149
294189
294027
294754
295430
296941
294333
293581
292556
293917
294674
294204
293051
293194
294215
293860
294024
292806
294027
295560
296157
295193
295906
297393
297216
299150
300007
300860
301207
301998
300972
302763
304357
306123
307826
307512
305779
306988
307773
309803
313522
310224
312360
316171
317458
318257
319331
319507
318460
319278
319872
320517
320854
324181
326403
328199
327984
326081
328163
330174
329274
327092
326799
327061
325970
325155
322062
321129
321492
321218
318512
315318
315475
316689
316389
313914
314179
313449
314028
314781
316938
315832
314734
314222
313297
316555
315846
316930
318339
319330
318375
319082
318504
320548
320284
322113
323172
322938
322053
322200
323058
323769
323786
324483
324535
326641
328270
329013
330348
331480
330727
330928
329174
328646
326131
327106
328817
330033
331010
331088
328921
330483
330038
329779
331171
331757
329765
330889
332207
332299
332453
331577
331749
332192
333732
333233
333743
334061
334856
337983
340250
340821
340476
341947
343879
347462
348095
349083
349964
352480
356066
358233
357442
360193
360454
363494
364432
369273
372674
375401
376260
378249
382213
386371
389395
393573
399314
405576
415210
422992
432220
439333
448802
458006
468670
480886
493121
504583
518388
533175
547137
559376
571692
584015
598177
613102
626765
639795
650460
660056
667466
679638
686920
692828
696944
703609
708774
710213
711838
710607
709595
706536
701510
695133
689492
680320
671627
662347
649780
640935
626797
613221
598240
586311
571950
556171
542186
529386
516405
504971
494220
482520
471706
460906
449900
441024
432853
426077
420374
412979
405647
397788
393234
390162
385934
385846
381872
377083
374914
372243
367457
363688
362772
363596
363518
361272
356953
352789
350209
346499
343706
341160
340016
340256
336960
333728
332884
331021
329447
326262
325192
321398
319594
318075
315369
315522
315789
315251
315130
314744
312973
311361
310020
307928
303967
305078
306848
307210
307376
306254
303894
303997
304702
304345
305244
305644
305754
305735
304781
304119
303525
305745
305497
305189
307799
308400
306548
306765
305750
306817
309033
310476
312816
312845
313786
312410
311145
312157
311660
310086
313685
315038
317682
317870
319281
321329
319651
319761
321774
322577
321504
321423
322159
322661
323896
323701
323759
321979
322242
325271
324984
326733
327096
326132
326937
328184
328164
330058
329374
330762
332549
335033
335848
335420
334546
338308
338975
342257
344364
346867
347898
349380
347928
351059
353472
354039
355074
356165
357769
359121
362255
365598
368912
371090
372142
377548
379288
379101
385477
388660
394341
397730
401176
406090
411403
414099
418899
420702
424651
428355
433733
439013
442241
445839
448724
452216
454321
458528
463603
469437
471885
476008
478172
481314
484487
484082
484467
486638
489270
491403
494704
499206
504377
510427
514788
517957
520070
522083
524441
527070
529924
530693
535781
541546
547117
552524
558811
563464
571275
581528
594769
608051
623022
635321
653604
676376
697530
721343
748547
774306
803875
834972
869922
904227
936253
968691
1006038
1041358
1075055
1115810
1147842
1176485
1201108
1227009
1249887
1265787
1283036
1295422
1298595
1301793
1298211
1288960
1276199
1266713
1248653
1220253
1190054
1161904
1131209
1096934
1061433
1026185
988017
949381
913343
878027
842691
807405
773409
739944
705295
673157
646764
620753
596382
571609
549110
527456
510586
495873
482159
467441
452136
440269
430915
420842
412648
405399
399685
395625
393708
388961
385164
378067
375273
372529
369815
369140
369428
368234
367794
367688
366626
366466
366097
366732
366956
365128
365173
367301
368730
367500
367708
366511
367554
368512
370958
372018
370942
370210
368669
370677
371389
371649
372682
373185
371787
372587
375311
374097
374607
375661
377062
378087
381418
381030
379749
382157
382739
384581
386653
386787
387181
389932
391446
394412
396572
398807
399844
401613
402066
403767
404817
405981
404709
405039
406803
407438
406741
406972
410440
409123
410323
412845
413887
414176
413844
416692
416566
417923
418884
419677
420584
423666
428439
430938
430788
433075
435775
434387
434859
436290
440703
442377
444250
446044
448831
451517
456624
461011
464440
466826
470067
476847
485194
495150
503965
512965
526673
541257
555763
576529
599106
625372
651437
683282
716999
754040
793925
838982
890416
939126
990012
1048115
1106821
1169658
1235902
1302675
1366499
1435173
1498968
1559987
1616884
1670704
1723512
1772511
1809121
1841510
1870739
1891498
1906651
1911585
1916000
1908533
1899959
1882327
1855548
1820165
1779959
1738554
1695798
1644423
1587610
1530086
1471729
1411480
1348981
1287725
1227612
1165393
1105634
1050419
994154
942774
893724
843860
800259
758183
716608
680743
646128
615293
588288
562423
535992
514816
494459
477784
462176
448531
436519
422351
413454
405265
397111
388630
379666
372255
366998
361982
358525
354138
351949
348719
344378
342999
339888
337381
337057
338317
337711
335845
333199
334283
335077
333845
333319
332301
330848
330659
330069
332198
332664
333438
333431
336068
335444
335092
335493
337429
338242
338772
338146
339982
341184
344601
344183
346181
345939
346102
347659
348465
348797
348896
351049
351419
348026
347203
346941
349865
350824
351159
349810
349356
346916
346095
346571
348352
348972
347127
344413
343419
343449
343589
344638
345816
348212
348419
348867
349971
349873
349580
347130
346747
349126
347640
345978
345842
345625
347329
346464
344033
342235
341381
343905
345604
344337
344247
344209
345358
347373
347999
350891
356101
359710
364183
366131
371228
376161
381100
387926
395470
401685
406271
413611
421026
425349
432315
439406
446429
451291
454158
458736
463426
467381
474111
478813
480639
482819
483790
483359
481937
479268
478183
477214
472107
465306
458905
453059
447467
440727
434763
427449
420983
415520
409872
401355
394373
388865
383646
377051
370350
363172
359288
354714
351538
347071
340731
339011
335576
331457
327538
325374
325090
321042
320260
318925
318279
316749
314921
311916
312514
313449
312683
311500
311332
309117
308425
308725
306116
307201
306832
308380
306206
308212
307877
308564
308662
310603
311224
309016
307904
309476
310050
310511
311361
309637
309858
308582
307744
307382
308708
311442
310916
309097
308671
309338
310867
312964
312623
313357
314126
314429
312327
312328
311733
310548
309324
311239
308537
309412
307529
306150
305159
304327
304671
305493
304152
303213
304018
304809
303465
303391
301477
302062
301748
299682
294800
293678
293581
293392
294836
294181
292847
294630
294022
294351
292449
293626
292715
294172
296078
294285
294096
295623
296003
295532
294811
296290
298051
295854
295921
296046
297076
296259
294259
294765
296769
294875
294225
294763
294628
295036
294398
295674
295504
295926
295241
294308
293391
292304
290288
289737
289141
287680
288042
288294
286300
286136
288163
286929
283941
283203
282582
282232
284524
286182
283613
281263
283533
281738
280202
280073
281275
281995
281075
281043
280735
281442
281285
281898
281455
278180
280282
281734
284267
286152
282380
282196
280892
281978
281258
280236
281786
282039
282148
282399
283214
283639
284500
284971
285716
282767
282641
283542
286039
287033
285822
285114
284825
285626
289049
287849
287238
286779
286493
286608
285648
285403
286057
286838
285898
286978
286257
285722
288002
287598
285445
284788
284827
285054
287129
287105
287574
288471
286913
285165
285747
283755
281443
280187
279933
281331
282402
283362
282848
283329
284001
283291
283238
281874
281685
280801
280751
281335
280558
280157
280845
280541
284642
287177
284803
285193
285934
283701
280218
279820
278354
277971
278416
280006
280610
280168
281407
281884
282088
280974
280645
283277
283648
281285
280942
281544
280992
279000
277145
275854
277016
279208
279811
280561
281049
280625
279925
280419
281271
281465
280121
279334
276468
276479
278047
278314
278549
278390
278116
277350
278479
277164
276953
277035
277467
276993
278280
278685
277876
277346
279114
279707
280282
279799
280266
279624
280399
279517
279014
278233
277230
279769
280331
278698
277399
278053
278629
281664
281796
282313
282674
282741
280835
277983
278443
278840
278648
280188
279157
280100
279999
280222
280815
280716
280279
280926
281013
281926
281996
280480
278179
278932
279839
278524
279130
280695
278587
276175
274239
276038
277351
277332
276427
277715
276216
277230
279537
279859
277835
275600
275637
274799
276502
277610
277504
277385
275962
274075
276266
275740
273612
274610
277473
276286
275759
277263
276486
275304
276300
275676
278937
279492
277461
274918
276379
275051
273517
275611
275855
274724
274938
275250
276133
276585
276942
277031
276297
276698
277084
278514
279629
280046
280476
277506
276799
276587
276543
275988
276631
276177
276306
275903
275703
276516
278258
278408
277132
275951
275084
274858
275295
275974
276526
274121
276443
276242
276205
276450
277212
276228
276237
276099
276311
275832
274899
275918
276882
277150
277153
275918
275454
278307
278522
276485
275840
275993
274129
273100
271973
272379
274255
272154
272469
272952
274880
277884
278841
274529
273636
274351
274798
276170
275597
275447
275157
274786
276356
275902
275706
274983
274713
275044
274117
273251
271150
274075
274015
272976
275103
277123
275622
275409
273649
274445
276309
274157
272868
274074
275497
276006
274369
273707
272162
271040
271071
271612
271119
271056
273122
273035
271843
271804
270868
274000
274494
275790
275261
274589
274792
274247
274458
273858
274878
276136
275698
275676
274725
276945
274792
275114
273353
272493
272471
274302
273897
276420
276511
274798
273652
272070
272353
272335
272258
275467
275362
277687
279452
276972
275608
277144
274716
274107
275521
275808
275423
273651
273706
276038
276120
273744
272295
272975
273289
275378
275370
273593
275610
275798
275639
273440
274585
273566
272672
273338
274440
274306
274948
274819
274183
271837
270310
270686
274100
274974
275917
277901
276378
275263
274688
275072
275754
276424
275072
274586
274281
274113
273510
273316
274367
275501
273916
273140
273970
274463
276573
277780
276801
277727
277360
275922
276768
273606
272184
272121
272538
274424
273169
274403
275261
275204
274993
274474
275962
275722
276106
275339
274661
273284
272878
273407
274457
275460
276045
275270
276506
276704
275349
274568
273620
274221
275775
277949
276183
275086
273801
273799
273976
273675
275235
274957
275088
276079
276192
276346
275344
276317
276512
275323
273655
277603
278741
279591
279134
278081
278216
277115
276029
276052
278894
277765
274542
273646
272228
272393
272264
273319
272257
272055
272905
273776
272671
273668
274133
273682
273873
274396
272745
273137
273337
273420
273299
272292
274902
274951
275454
274458
275065
273345
274530
274081
274609
275681
276335
276208
275336
273735
272574
272890
274430
273148
271393
269159
270950
272740
272924
273241
271896
272059
272926
271839
271037
271839
270900
271132
271649
274052
273676
274282
273733
273047
273380
274518
275574
275442
273229
273198
272460
273884
273591
273493
274628
273608
273147
273356
273057
273289
272966
273151
274028
274460
273008
271248
271212
272287
272543
273408
274315
274999
274624
274246
273521
272847
273463
273885
271079
271649
271781
272551
273528
275640
276303
275946
275476
276085
275783
275031
275810
273071
272474
273465
274913
276273
276698
278715
277770
277610
275964
274240
275366
277434
277132
276994
276417
276338
274269
276744
278810
277250
276534
275811
274319
274150
273790
274008
274351
274120
273816
272744
274181
276072
275254
273611
273939
275912
275584
277653
277317
273522
274299
274864
275067
274653
275439
273565
272911
274172
274715
272663
273621
273935
274447
274840
273774
274992
275135
274923
273761
273909
272987
272246
273314
273345
272567
274159
273962
274262
274372
273466
271954
275031
275237
274419
275534
273150
272774
273381
275049
273646
274459
274110
273854
272564
271514
272303
273845
273544
272405
271403
274159
275044
275747
278196
277399
273647
273568
273849
273298
274413
274778
275368
276567
275774
276078
276140
275557
273817
273362
274165
276226
275970
275533
275114
275560
275855
275346
276227
276644
275833
274132
275500
277056
276417
275018
276598
277242
277618
277045
276071
274427
274339
275590
277883
276523
273861
273652
274479
274463
274454
274933
275181
273255
273637
275118
276285
275982
276391
274101
273217
274560
276566
276244
278328
276629
274645
275587
275040
274649
274668
274196
274046
275737
276487
274958
272066
273254
273125
272756
273140
272609
273799
274444
275701
275694
275666
277376
276661
274625
272075
272442
273067
272192
271504
271123
271728
271618
273605
273656
275011
275108
274445
274502
273997
274848
273653
274145
274926
276605
275582
274624
274367
275537
276210
274312
273911
275225
273993
272911
272458
273510
276907
276651
274975
275283
275113
276131
275288
273167
275237
273553
273966
275402
276911
277939
279244
278712
277316
276161
276565
275892
273883
273301
273782
276664
278208
278156
276613
275583
274352
274671
275214
275239
274773
276891
276960
277934
278080
276445
276264
276756
278212
277523
275035
272842
273736
275574
278572
279954
277055
278660
277782
276080
275314
274170
274275
275526
276509
276732
278080
278272
277168
277031
278055
277199
276257
275973
274797
275296
274225
274944
274884
273803
274833
277031
278083
278818
276101
274978
277629
277389
276854
277469
275958
275154
273271
273253
274021
276209
275561
275557
276404
277972
276667
274903
275835
274965
274976
275512
275651
276028
274763
273634
275836
277097
276408
275794
275216
277303
278292
277532
276821
275556
274606
272852
274480
277709
277408
275179
276155
276553
275469
275660
274443
274556
274349
274651
275602
273492
271696
272395
273954
276733
276725
276542
274045
272700
273413
276021
274423
274071
274803
275797
274126
274007
275675
275103
273098
273190
274070
273479
272898
274145
275181
274130
274065
271274
272355
274139
273578
273042
273382
275833
275713
274050
274679
275689
276219
275697
276240
276485
274791
274693
273431
274277
277051
277617
273613
272953
273824
273073
272766
273344
275473
273871
274584
275696
276084
276015
276532
277698
277577
277430
276893
277495
277406
275912
274982
273811
273064
275631
278125
278360
278802
278172
275543
277005
277458
278282
277122
276786
276509
277310
275831
275320
276000
278919
280147
277359
277852
277211
273387
273955
275769
277168
276301
277095
276022
276100
276855
277709
275893
276363
277921
278100
278006
279417
278416
278512
279276
280595
280383
278959
277460
277595
279321
279256
279335
277638
279377
280177
279642
278086
276953
278993
277158
277674
279347
277098
278969
278633
276264
276797
279548
280188
279584
278371
277542
278596
279067
277893
278182
276227
275885
278130
278183
278221
276976
276622
277798
276108
276793
276485
275403
275266
273737
274888
276952
274860
276219
277038
279214
279586
276974
274832
276570
276603
277663
278634
277264
274596
275898
277263
276503
274956
275243
275791
275138
275197
275850
277423
278670
278987
277944
276501
276340
277583
278331
278400
277942
277629
279014
278839
276894
277149
278865
278848
281240
280574
279156
279521
279221
278071
276841
277433
276739
278433
275670
274187
274830
276430
278139
278504
277093
275631
275546
277479
278308
275877
275399
276517
276986
277898
277723
275735
276044
276752
274863
274198
273604
272945
272474
272888
271778
272015
271396
271970
273682
276129
274458
272187
272332
273481
272905
272474
274650
275617
278437
278106
277735
276575
275326
275014
276985
276219
277407
278901
278448
279151
280427
279448
280249
281724
282721
280990
281975
283442
283096
282162
281728
282594
284951
285480
284793
285194
286680
287470
285717
286561
286102
286073
287653
290250
292638
296395
296664
296768
300510
299198
300578
302911
305374
307466
307172
310813
312205
315978
319342
322056
327473
330094
331753
333419
335859
338878
337923
341258
345190
345001
343103
340812
341655
340059
338635
339835
338496
338340
340592
339434
338241
339770
338398
337214
337618
338664
340016
339934
342022
341827
340031
339675
339116
338890
340277
339404
339773
340737
340771
342553
341091
341815
339803
337713
337304
336745
336901
334520
333463
332522
334316
333186
330520
329527
328195
326593
322914
321150
322174
319273
317984
315159
312948
312427
312765
309223
306586
307352
305300
303715
303396
303306
303189
300104
298218
296245
291762
290611
290832
290578
288472
286752
285992
284194
284771
283293
281193
278643
277747
277200
277237
276507
273763
273287
271863
271267
268184
264920
263587
262190
261689
261823
261106
258565
256142
255873
256194
254211
251769
250894
249466
248156
247632
247738
247071
247056
246440
245479
244652
243168
242490
242438
243396
240752
237968
235985
236652
236077
236326
236526
236475
234463
231538
230663
229102
229202
229484
228598
226747
225147
224216
224977
226908
225914
224605
223631
221668
220187
218043
216261
214742
212361
212258
212481
213957
213703
211699
209186
208659
207835
207164
206789
204524
203680
205157
203633
203655
203663
202941
202107
201870
201569
201251
199089
196565
195601
194266
194126
194700
193687
193178
192108
191605
189875
190193
191109
191093
190363
190710
190275
191077
189523
188258
187835
187468
187332
186731
184956
184467
183351
181582
182353
181834
179517
179633
178441
180899
180404
180257
180728
178444
177399
178835
175100
173817
176415
177870
177573
176029
174439
174830
174534
173828
173687
174966
175171
174223
173204
172038
172022
171467
169371
168539
169198
169934
170399
170511
169242
169702
170882
170928
170627
171815
171883
169946
168869
169250
169081
168465
167472
169049
169917
168913
168774
168376
169090
168224
168160
167464
165539
164123
164700
166275
168439
167808
166965
166879
166933
165793
166006
168359
168334
168546
168123
167176
167050
168462
168312
167139
166868
165541
167531
168551
166256
166073
163077
163508
163303
164138
165256
166092
166324
167564
167228
164851
164154
165665
165880
166864
165663
165444
166582
166187
167383
167988
166528
165370
165617
165019
165113
165494
167356
166889
166858
166778
166438
165818
167298
167774
165280
165105
165301
165862
167876
166307
165292
165635
167508
167995
166606
167098
167572
167793
168035
168430
168921
169832
169260
168724
167671
166756
166710
166423
167102
166597
166377
167245
168892
169784
169948
168393
168774
169735
170576
169830
170115
169260
168306
168083
167041
167480
169111
169048
169117
169118
171510
170673
168967
169508
170642
170232
171581
170353
170491
169328
169393
171922
169845
168183
168042
168877
169917
169005
171426
171270
169610
168168
170672
173402
172399
172476
171927
172245
170385
169680
169112
170826
174041
174043
173595
172701
171905
172732
174133
173938
173935
174654
173172
172931
173609
175696
184366
202340
231064
267718
310857
360016
413527
477367
560337
659823
773857
896194
1013973
1108846
1180553
1232890
1285215
1330912
1360122
1362492
1339654
1303035
1273336
1254683
1243549
1232548
1222122
1205910
1190805
1173767
1155224
1140067
1126162
1112780
1096312
1078812
1056797
1034426
1013262
990986
964998
941719
916183
889633
868503
846951
826005
806988
787601
770359
752790
735557
719178
708581
696613
686721
675404
666122
658739
651358
645550
639404
632631
626316
617387
609068
602630
597647
593566
589234
583370
578421
574523
568915
566064
563515
557600
554349
550875
548015
542113
537166
532038
529788
527372
523942
521613
518822
514786
513181
509375
504678
499763
498698
495410
491792
489863
485864
480703
477557
475304
470758
467545
466347
463637
460007
454127
450844
448298
445723
444740
440904
439181
434137
430047
429634
426500
423840
419731
415189
412215
408277
406179
404420
401757
400110
396316
392421
389250
388332
386946
382365
378869
377471
378911
375825
371368
367923
364891
364359
364802
360943
358774
356457
355456
354894
353914
352096
351471
348564
346509
343688
342885
343386
341791
337554
334717
334410
332853
331420
329364
330271
330610
328189
326291
325294
322942
321979
321326
317858
318448
317409
314874
314528
313701
311171
307625
307876
305234
304470
302737
301089
301060
300595
301158
299393
300659
299408
298871
298522
296078
294823
294033
294618
299334
301592
301379
301959
299468
295801
290248
286032
280126
275829
272585
269566
264938
263462
261058
259913
259596
258711
255462
252549
252487
252930
251499
250949
249273
248728
249258
247782
247642
245841
244741
242960
242925
243264
244835
245716
243397
241654
240998
241333
242655
243020
242655
243039
244925
245493
243266
242391
242195
243540
241197
239146
238958
238115
239114
240098
240670
240227
238951
239708
240019
239696
240460
239739
238713
237874
238117
238330
238664
236845
236914
235371
237368
238454
238576
237006
235927
235026
237184
236821
236123
234413
233732
235488
237385
235284
234151
233959
233504
232183
234094
233576
233457
233840
234338
233312
231548
229923
230054
231432
233111
233208
232965
231310
232740
232579
233299
232049
230665
230083
230423
229573
229182
228071
229443
230351
228563
230368
232104
233659
232202
231660
229996
228412
228516
228240
227926
229420
228922
227543
226971
227963
230737
228983
227740
226349
225575
226239
226113
225913
224725
227031
228681
227747
227745
227313
226430
225405
226811
227879
227018
226529
226603
225515
224598
225267
224947
225619
225801
227449
226247
226823
225859
227239
227607
227069
227728
228947
228617
227044
225529
225460
225764
225711
225858
225759
227247
226743
228671
225711
223932
227630
226836
225101
222854
222238
223682
225584
225308
223927
223169
222617
222947
225081
225181
224585
223316
223002
224019
225249
225048
224356
222456
222837
223553
225457
224293
223255
221745
222377
221756
222361
222268
220184
220451
222253
223234
222495
220943
221357
220304
219927
221429
221931
223403
223637
224877
223562
223833
222966
222460
223015
222880
224116
225002
224020
224392
222926
221992
222310
221664
221242
221667
220582
221858
223768
221910
222152
220399
221877
220645
220595
222497
222884
222149
220360
220196
219915
218364
219261
220199
222298
222762
223101
223774
225145
224844
223445
221962
222114
223015
223328
222320
220966
221490
221313
220834
221483
223104
223977
222064
224053
224040
222746
223063
220667
221757
220867
220952
221166
220564
220758
220722
221611
222142
220890
220452
220188
219964
219593
221494
219308
220247
220225
219582
219845
220540
221502
222057
224703
224144
224239
222866
222683
221801
221847
219867
221651
222340
222400
220915
219503
219070
218732
219646
220114
220480
220307
220249
221842
223903
224806
223789
222131
220410
222764
223164
221708
221990
223491
224438
222028
220793
222047
219765
218668
220593
221948
221429
223120
222833
222139
223852
223159
222284
222437
222104
222358
223381
223931
222984
223188
223372
224442
224487
225478
226554
225414
222419
222962
222454
224143
224038
223576
223458
222577
223294
223649
222026
221390
222049
220379
219575
216723
218728
220934
221526
220909
221901
223873
223943
223727
223314
222450
224088
223770
222580
218758
220212
221447
222441
223711
223115
220071
220368
220259
219342
218761
219117
220129
220562
221956
222654
224560
223541
224289
222266
220492
221730
222058
221267
222577
220979
221359
221847
221979
222319
221854
220852
220780
221417
223563
221884
221907
222848
222252
223352
225295
226397
225099
224059
222510
222434
222876
221939

[Instrument Method Data Header]

"hplc", "", "2021-04-16-13:54:48", "hplc", "", "2021-04-16-13:54:48", "", 0, 0, "GlycoSePN_40 min (Plus_HR1)"
"Separation of glycans at 50 C"
16844544, 1


[NAI Box Information]

0, 40, 40
2.272, 44, 1000
41, 0, 100, 0


[Instrument Configuration Information]

"FL", "PEN90x", ""
0, 0, 0
0, 0, 0, 0
16.777215, 1
16.777215, 0
"", "", "", ""
"", "", ""
"", "", ""
"", "", ""
"B", "C", "D", ""


[Real Time Plot Information]

[0]
0, 1, "", "Y", 1000


[Link Parameters]

5


[Link Parameter Offsets]

29
28
10
11
12


[Link Parameter Info]


"RATE", 29, 5, 1, 1
1, 0, 3, 0.1, 100, 0
44.01408, "", 1

"RANGE", 28, 2, 1, 1
1, 0, 1, 0, 10, 0
1, "1.0", 1

"EVENT", 10, 3, 25, 1
1, 0, 0, 0, 100000, 0
0, "END", 0

"EVTME", 11, 2, 25, 1
1, 0, 2, 0, 100000, 0
0, "", 1

"EVVAL", 12, 2, 25, 1
1, 0, 0, 0, 100000, 0
0, "0", 1


[PEAK TABLE FILE]


[File Complete Flag]

3


[Number of Peaks]

0


[SPECTRAL DATA FILE]


[File Complete Flag]

3


[Count/AU Ratio]

0


[Count Offset]

0


[Number of Spectra]

0


[Spectral Data Sets]


[Audit Log Information for C:\PenExe\TcWS\Ver6.3.1\Examples\Probka 46, 3rd + enzymy.raw]

Number of Audit Logs : [0]
