# Supplementary material for: Interplay between de novo and salvage pathways of GDP-fucose synthesis
Source: PLoS One. 2024 Oct 24;19(10):e0309450. doi: 10.1371/journal.pone.0309450 (PMC11501016; doi:10.1371/journal.pone.0309450)
Supplement: S1 File — (ZIP) [file pone.0309450.s004.zip › Chromatograms/Fucosylation/GMDSKO_3_2_FUC.RAX]

Checksum Passed

Filename : <C:\PenExe\TcWS\Ver6.3.1\Examples\Probak5=Probka2+fukoza.raw>

[Modified Rawfile File Header]

0, 1, 48, 10019, 
0, 0, 0, 386514952, 12051328

[Modified Rawfile Data Header]

"hplc", "", "2022-06-15-15:08:39", "tcprocess", "", "2022-06-15-15:48:37", "", 0, 0, ""


[File Complete Flag]

3


[Run Log Information]


[Raw File A/D Header]

0, "20220615150828-0800", 0, "hplc"
"C:\PenExe\TcWS\Ver6.3.1\Examples\Probak5=Probka2+fukoza.seq", 0
"NONE", 0, 0
40.0088, 16777215, 71646, "7339280009"
1, 0, 5454


[Sequence Cycle Information]

"A", 0, 0, 0, "", "", ""
"C:\PenExe\TcWS\Ver6.3.1\Examples\Probak5=Probka2+fukoza.raw", "C:\PenExe\TcWS\Ver6.3.1\Examples\Probak5=Probka2+fukoza", "Probak5=Probka2+fukoza", "", "C:\PenExe\TcWS\Ver6.3.1\Examples\GlycoSeP N Plus (FL_40 min)", "C:\PenExe\TcWS\Ver6.3.1\Examples\GlycoSeP N Plus (FL_40 min)", "C:\PenExe\TcWS\Ver6.3.1\Examples\GlycoSeP N Plus (FL_40 min)", "C:\PenExe\TcWS\Ver6.3.1\Examples\GlycoSeP N Plus (FL_40 min)"
"Default", "Default"
1, 1, 1, 1, 1, 1, 0
100, 2, "", 1, "", "", 9
"", "", "", 0
"", "", "", "", ""
"", "", "", "", ""
""


[Raw Data Points]

 80632
 80700
 80700
 80700
 80699
 80693
 78084
 76735
 77071
 77862
 79613
 80235
 80088
 79734
 77350
 76235
 75831
 78020
 81561
 80309
 78540
 77848
 78060
 80063
 80334
 80188
 81256
 80776
 80209
 80269
 78721
 78189
 78053
 79859
 79898
 79185
 78693
 78646
 78167
 80424
 80088
 79697
 79064
 79683
 79159
 78440
 79601
 81422
 81222
 80557
 81146
 80390
 79697
 81960
 81299
 79060
 80411
 78512
 79188
 81420
 81391
 79297
 77993
 79039
 80330
 81478
 82004
 78897
 77174
 78501
 79354
 80089
 80687
 78076
 78214
 79507
 81208
 81177
 82495
 82246
 81742
 80399
 82864
 83262
 83624
 82043
 81667
 80828
 81781
 83189
 81372
 81261
 80932
 79500
 80232
 79676
 79028
 78123
 76991
 76381
 75658
 78142
 81181
 81478
 81401
 83012
 82685
 82184
 83272
 82985
 81016
 79911
 80123
 78489
 78770
 79994
 79987
 80307
 81798
 81777
 80456
 79758
 79582
 79254
 79360
 79967
 81278
 81544
 80243
 80604
 81215
 80348
 79576
 79946
 80311
 81416
 82527
 80658
 78863
 79622
 80808
 81352
 82916
 83144
 82461
 83691
 87174
 89584
 93503
 95687
101799
109940
120714
133551
147966
163163
180792
198408
217265
234539
249438
262513
268158
271623
272687
270034
264033
259673
259335
260155
261643
263016
265980
270984
274539
275522
276104
274394
272514
267861
262965
257088
251568
246886
246351
247718
250940
256732
262296
266885
273705
281270
289419
298711
306106
313952
324881
338797
360095
394838
445466
517074
615428
751028
928461
1170029
1500436
1962275
2623970
3559703
4852654
6532717
8559333
10778993
12996318
14989592
16777215
16777215
16777215
16777215
16777215
16777215
15414354
14248608
13078446
11982345
10984291
10091160
9318985
8646408
8047655
7477824
6911037
6331708
5740306
5155936
4601193
4113979
3719916
3435280
3266561
3211049
3244961
3323717
3389856
3395512
3308864
3137172
2899120
2628880
2353307
2091214
1850597
1643717
1463648
1310176
1187131
1086501
997923
930113
878306
837497
805454
782032
765626
755762
749273
744340
740792
739855
737786
734792
734067
732736
731580
731881
731383
732682
730103
730613
731812
733739
733469
737344
741155
745503
751297
756133
761568
770151
777490
787154
804113
821536
840203
865854
896264
923519
955508
980405
1002245
1013347
1015519
1009301
994047
971961
948182
923162
904792
887841
877893
880168
892707
919452
966463
1028761
1098079
1167459
1234853
1292731
1333143
1354460
1360127
1350229
1313925
1268926
1215396
1158858
1101440
1045365
994299
948304
908453
875944
851830
832068
817308
807862
800304
789645
778484
765355
751114
734897
719305
702684
686552
671534
658526
648066
643577
642353
644092
653223
666306
694263
733200
786089
848632
926540
1013760
1112359
1211544
1308162
1391336
1471222
1537257
1580190
1603505
1606462
1586440
1551978
1496765
1427306
1351444
1267627
1180576
1098340
1015364
937228
866755
804869
746046
697004
651794
609613
575704
547607
524840
508284
496153
487276
480416
474297
465219
454624
445677
435175
423739
414903
407580
401296
397424
391193
387743
382606
376747
371374
368928
364370
359284
352480
348457
344045
341578
338803
334279
331765
330765
326480
324038
321215
317487
315106
315856
314465
313670
314795
317954
318736
322906
326220
328850
330773
333083
336777
341066
348819
360760
373450
385402
400911
413514
430020
444495
457462
467107
472158
474963
476973
473457
467534
457551
444832
432745
417334
401910
387295
369410
353408
341686
331089
319916
309709
303971
293882
284738
279045
273710
272734
270365
267514
261317
259451
256953
255174
253453
250477
247898
249327
250221
249816
250559
249148
249725
251649
253200
255209
255552
257470
261382
267416
272533
282291
291168
301200
313249
329304
342835
360077
380266
398906
416213
429982
445329
456180
466053
468365
469946
470564
463724
459196
449252
436846
424455
413286
398320
385300
370777
359076
350607
342871
338959
333328
329267
327035
327506
329579
335083
338056
341387
343770
347063
354432
365879
373704
386084
398096
410882
427838
449360
474428
505497
544888
594104
649494
708319
773654
841001
905647
973635
1038448
1097122
1143986
1178552
1198598
1204817
1191989
1167209
1129219
1078892
1022531
960961
893900
829254
765737
702531
644672
590353
540612
494267
455167
421038
391182
363080
339754
323254
304732
289770
276870
266738
261912
254648
248328
243102
239393
237335
234950
232192
231354
231619
230051
230070
228937
228653
227922
227439
228894
227047
226592
228393
225669
225375
223648
220828
220561
219922
220737
222830
224471
227151
230107
231963
234864
237529
243215
247982
250181
252366
251954
251273
250903
249595
246263
245011
242140
237203
234227
230879
227960
225827
224401
222397
223554
222614
221436
221315
222371
222899
222334
221341
222833
224932
226620
230133
232204
236201
239577
244056
249393
253615
259319
267265
276159
285204
294982
304764
317472
330483
342494
355974
368682
380972
392684
404998
416072
430718
441160
454509
469926
490639
512135
540236
567673
598365
630513
665866
702974
737818
770885
806750
833164
851242
861469
864487
863875
854426
836975
807362
776302
739193
702132
658178
614163
572671
531023
493099
456901
423437
393700
367384
345363
324370
306503
292211
280670
270415
261020
251881
244366
241153
236823
233025
229241
224142
222013
217526
215498
212227
209717
210469
206619
203027
201563
198356
195928
196070
195913
194304
191094
189378
188404
187758
187100
185546
185614
185796
184128
184236
183710
182865
182157
183607
179992
178979
179739
178144
176809
176374
176411
174989
172556
172039
172778
169613
169296
168825
168915
169002
168350
168221
168035
169346
171916
170338
168242
167360
168136
168313
169464
170264
169978
169956
168906
169458
167160
166677
166108
166275
167676
170015
170906
170425
170434
167203
166769
170387
172578
173226
173752
174440
174532
172776
173592
173389
174429
174882
176782
175422
174607
174866
173239
173581
173821
176347
178633
178064
177745
178556
180510
182638
183854
185686
187303
187583
188046
188321
189260
190423
192910
196867
198653
200582
203041
202639
203394
207388
210665
216067
216242
217667
221856
225523
230639
235180
236498
239531
246000
251103
252921
257326
262133
266037
272002
281367
286051
295378
309255
323427
341102
361130
381870
408079
433867
463129
493286
526697
559317
593767
628037
660671
691452
718468
742030
762393
778888
793541
803521
804599
801783
792655
779793
763882
746693
723997
695130
668103
643042
621214
598653
578676
564548
557200
554559
555409
560181
568211
585487
609375
634481
661123
691864
723290
755151
788505
821649
853127
881183
907238
932881
951854
968628
976556
984840
982961
975222
960276
941560
923594
901830
878650
853713
824670
796968
768421
736991
710495
688923
669469
647655
632025
615833
603855
595945
588869
583596
581130
578269
575941
574767
574375
572357
568333
564949
561485
554316
544914
530792
515906
503134
487636
471345
453649
434740
415396
398352
380076
360568
343261
326385
313918
300149
285342
276606
268910
260987
249644
243086
235919
229077
225220
219375
214675
212593
208520
204630
202729
199828
195457
193978
192516
192401
187413
185123
184822
184468
184871
183866
181048
180419
177397
178352
175902
172886
173485
175057
172944
171807
170516
171352
173259
173896
173090
172712
172262
170908
172315
173361
173295
174261
173570
171981
172004
173083
171472
171150
171716
172718
172133
172989
172704
173521
174151
173213
177631
177782
176511
177743
178462
178109
178408
177170
176304
176263
177183
177588
176836
175966
176944
179408
180833
183499
184088
183163
181209
180758
180040
183439
184202
182003
184541
185630
183981
186143
186812
185022
184451
188010
189738
191818
191929
191013
191485
191274
192472
193413
195102
198006
201011
201717
204323
205657
207515
210368
211803
213606
218951
225301
234119
241456
248726
259367
268816
276788
289444
305603
317854
330683
346525
363782
377189
393089
408455
419653
431262
442577
450577
458436
462220
464751
464465
463947
457980
449344
439485
428666
415666
402151
386476
373084
358656
341208
326497
310600
298331
285921
275286
264463
258401
249497
240479
235578
229591
222910
218680
215658
211339
208634
205085
203749
203528
200263
199219
199336
198147
199320
198126
197249
196106
194254
195134
195774
196117
195274
196780
197612
199588
197438
195300
196386
197004
196544
197027
198620
201184
202411
204757
205382
209081
210490
212943
215319
217143
220029
224077
228410
230677
235051
239170
240598
243740
245628
248566
247973
250278
252165
255288
258260
260223
258818
260548
263784
268084
269281
269737
270247
268893
271597
273943
277953
280518
282477
286207
286199
290229
295587
300533
306079
308743
312536
319530
327968
332713
337791
344263
351788
359785
368014
374089
380940
387094
395045
404196
413415
421396
430801
438802
447549
454308
463997
475724
488823
497759
508840
523956
539121
556075
576925
601037
625761
655920
691273
732817
779847
835835
902006
980674
1066738
1167621
1276595
1398252
1532756
1679472
1829846
1986397
2152111
2315674
2482903
2645051
2807388
2957932
3099952
3230662
3342471
3431854
3496548
3548256
3575424
3576871
3551547
3500684
3421159
3318934
3201955
3067763
2918272
2748768
2578812
2405616
2226688
2048677
1878090
1712258
1552028
1403186
1266415
1137043
1020432
914411
819440
736279
666079
602043
546623
498932
458579
422890
394463
372289
349981
330931
316697
302849
288999
278517
270561
263842
260898
256478
251218
244345
240344
239012
238357
238010
234422
233229
229984
225338
223686
224023
225436
227296
227159
225610
223678
223750
225207
226745
228699
229297
230374
231441
233008
233511
239108
242586
244982
245060
246385
248895
252039
254974
259926
265722
269760
271832
271285
274075
277017
282700
287573
290969
293022
298003
304386
311820
318110
323751
329134
335723
339140
345444
353297
362543
369023
377822
382983
389671
397453
403439
410867
419700
429403
437781
447917
456221
464126
474534
486740
495789
504556
517909
530031
542839
553593
564844
576722
587291
601228
614961
628515
641871
657402
671287
690685
714134
740348
770041
804317
844536
892555
947697
1007099
1080694
1167618
1267302
1378984
1505240
1649652
1810274
1988468
2179010
2387306
2605009
2829620
3068420
3309791
3559746
3810518
4052612
4284190
4505363
4714178
4907844
5066994
5201563
5305636
5370632
5408358
5409858
5374878
5300587
5195605
5059468
4890101
4687063
4468707
4232086
3990500
3731879
3470872
3212380
2954040
2700827
2456197
2226159
2013122
1814215
1629076
1466872
1316973
1177132
1059605
954233
861601
778661
701309
635109
579557
531203
490001
453240
420226
393521
367358
348726
332920
317398
303740
291983
283318
274060
265005
261110
257022
252622
248999
245745
239359
236405
235505
233943
233921
233486
231928
228594
227873
228465
230525
231281
229440
229520
230188
229970
229254
227677
225099
225533
227487
228915
227990
229671
228899
229358
229639
230954
229427
230290
232069
233958
235874
238017
240068
239826
242336
244864
247287
250891
254388
256754
258307
262238
266954
274226
279995
287026
296778
306554
316392
328761
339296
351244
364339
378834
393510
406964
420240
435564
449179
462281
474571
485687
495579
508501
517629
525382
528135
533009
530863
529589
528013
524895
518435
507634
500020
490096
477034
459217
448061
434762
422961
411711
397463
380088
368797
358263
345864
337531
328599
319528
312123
305329
298831
289527
282352
276727
272288
265890
259848
254919
254604
251509
248025
245501
243063
241023
240893
242729
243041
239366
237740
238127
235702
233047
233180
236041
234935
233999
233609
231309
230156
229408
227223
227277
226027
223349
221737
221142
219278
219876
221218
218974
214042
213299
215025
214848
212080
212692
212543
212555
213471
213769
212561
212655
212617
211049
211563
215158
218201
216952
214684
215648
215480
218153
219705
222545
222151
219786
219440
221588
221343
222454
221955
221465
223719
223750
225703
226553
230719
233515
234142
236042
238159
240509
242102
242709
245580
247373
248590
251229
252519
256485
259625
264526
269638
273828
276787
279829
282735
286958
289105
293352
299748
303220
308373
312837
316665
320803
325777
332407
337216
341341
343114
349845
354886
360824
366926
375926
382541
389519
396979
402011
409356
417606
427092
435322
443749
451099
459860
469532
474341
479985
485942
489725
492206
496665
497418
500284
501977
501783
501369
501518
501778
501372
500499
495773
493012
490031
487345
486845
484744
483183
484207
483631
482553
479819
477424
475081
472438
470792
463908
461760
458794
452067
446032
440625
434539
427618
420036
413663
406760
399853
392165
385425
377818
369938
360784
354142
348270
341085
332611
325958
319807
314718
311428
306719
304538
300769
296110
290880
290040
286566
282650
278762
277270
275726
271430
269798
269123
268526
269153
267713
268062
268024
263377
262709
262070
257957
254648
254329
255032
254568
252673
254085
255339
256415
255607
255325
251641
251800
250978
251066
253205
252564
252358
257445
260283
261803
264949
266216
265750
269345
272397
274440
275677
278766
283617
286327
288204
289762
294446
299313
302493
304531
306193
306115
309786
315228
319543
324819
327431
332660
339953
342997
348102
351711
357260
359923
362875
371259
376461
379727
381277
383293
387070
390274
395713
400252
404458
407919
410029
412955
408936
407194
407460
407841
410958
413192
417061
419216
423589
430822
437010
445891
458431
472806
487664
503953
525564
551509
582612
614734
650202
688247
726136
765478
814498
864542
916672
974102
1022398
1072971
1121132
1169823
1215430
1256300
1291645
1324112
1355127
1379363
1397584
1408182
1417274
1417143
1409727
1396573
1376297
1349695
1318374
1280186
1233746
1186590
1137981
1088292
1036658
983284
931895
882187
826849
772740
724394
675879
630902
588666
549630
513795
482932
454784
428619
404350
382280
363010
345467
333429
322495
311801
302453
294263
287880
281405
276318
273055
271928
267335
263815
262965
262339
262293
263276
265276
263924
261399
259047
259307
261453
259684
258612
259939
261503
260367
260104
260698
260562
260032
259891
259659
260464
258543
258848
257378
259821
261737
261584
260765
260324
259915
261218
261197
261752
263102
263309
262938
262059
262250
262472
261256
259633
258259
256979
256287
255069
254583
254755
252932
252711
251534
250832
249593
250632
249305
247494
246921
247155
248052
249355
247914
247698
248062
248478
247982
247635
247250
247314
247409
246333
245753
248519
249808
254272
254358
256976
261461
263652
265750
271667
277981
282847
286780
293016
300697
310890
316686
321806
328855
335573
344610
350884
358861
366137
374277
383867
389769
396114
403014
408816
415871
420714
422889
424853
425808
425112
425957
425384
424930
420279
415359
412435
407990
401361
395027
387691
377700
369788
361829
355563
347499
339126
335912
329421
322273
316456
310205
303042
297951
294268
290087
288242
284421
282901
279418
276977
276940
274484
273645
271627
272582
275020
275652
275047
276861
276709
280256
279952
278543
279423
279630
281329
284806
290784
290536
293138
296812
298954
303400
307419
310257
313467
319739
326816
331665
335412
342665
347365
352945
358856
364866
371938
381469
386713
393538
398804
404701
412205
417382
421545
424315
427724
429861
433047
435010
437564
441801
442730
442513
439990
439543
437984
437847
435509
434876
431964
429056
430668
429191
428414
426651
426331
426834
425356
424046
423815
425726
429839
433444
437072
441517
448087
455606
462494
472725
484894
498217
513188
532243
550125
576906
604807
636252
668974
706302
746700
790577
839465
890885
945804
999936
1061622
1123728
1185117
1248592
1315831
1385471
1445392
1507276
1568638
1624898
1672134
1718552
1760353
1798067
1823127
1840345
1855810
1861463
1855354
1843915
1827911
1800357
1767489
1732964
1690120
1641749
1589016
1529240
1468197
1407417
1337708
1266587
1201128
1135167
1067506
1003092
939681
885878
832008
781711
732705
684800
644991
608843
572762
541400
512480
487122
460389
436490
415833
399350
384679
371235
359457
347889
333785
325983
318884
310581
305661
299988
294953
291784
285304
281550
278591
277176
272700
268793
268299
267197
267036
265818
265252
261267
261163
261579
258466
255704
253943
253798
254102
254252
250948
249610
249824
249122
248831
247661
247834
245215
244053
242842
240990
241164
241437
243511
247007
248001
246668
244961
243439
242026
242057
242972
243780
245514
247103
248068
246650
246816
247788
248987
250832
252359
252458
252297
252738
255532
257352
257263
258772
260644
263786
265529
266763
269510
269993
272782
272539
273104
275374
277131
278200
281168
280759
280896
280018
281701
282879
285057
287442
288980
287604
287518
289410
289243
287697
287948
287786
285923
285541
284938
284326
283378
282574
282801
281244
279445
278423
278003
275419
272259
273659
272035
272018
269141
266969
266075
265876
266090
264816
264450
264754
266067
269188
266395
264691
264698
266816
267902
270254
271831
271055
271226
271540
274322
277865
277951
278221
278088
278085
276763
279725
281738
280785
281072
284292
285384
282297
282572
285468
286389
289326
290004
288919
289562
290282
289893
290932
291732
293413
290164
289426
291468
291269
293404
295095
294694
296797
299876
299003
300636
303671
306006
308802
312203
313397
314327
314816
316319
319587
322183
323240
324357
330557
333282
335243
336312
337497
337087
341448
346882
348957
352225
356917
360191
365794
369008
372730
374721
380450
387416
394000
402328
410484
423028
434604
445316
457850
472170
491558
507945
528513
548856
564736
584114
606694
629988
654493
678181
704296
730432
755913
782536
808775
833763
858987
882078
906594
927535
947811
961421
973182
986567
995796
1001150
1003678
1002450
997177
994598
985267
974524
959236
942582
924862
906931
885453
858554
830681
803760
775748
749860
721230
691407
661638
632999
603392
580137
557835
536050
515106
493733
473669
456941
442867
431175
419885
407760
400453
392764
384998
380211
376889
371714
369537
369851
367814
364691
362237
361200
360119
357371
357463
354611
349996
346093
345845
344075
339225
334473
334826
332559
326351
321858
317925
312721
307217
303563
301050
298332
295755
293904
292840
288311
285430
281643
279239
277822
278062
279084
276475
275561
276961
274738
275246
275023
275116
274496
274818
274260
273220
272840
274256
274079
273806
272958
271453
273768
275992
276845
277630
277328
275776
276981
278333
280592
281132
282580
284429
285131
285367
287209
289042
288870
288617
290964
292123
292049
293500
296445
298094
296282
296727
297348
296036
298269
298228
299338
299421
296576
296367
297609
300285
300874
300661
301570
304447
304665
303408
303891
306513
305551
306700
308515
310565
310675
312692
312284
310616
312453
311178
313263
316774
315785
318996
320390
323073
323402
326877
331282
332655
335757
340217
342477
343298
347269
349710
352593
358133
360951
362609
366317
371040
375003
378163
382201
387118
391403
395843
404873
408992
413095
420355
426635
435037
442298
449092
455062
459822
465961
473629
480022
487248
493242
501380
508475
517483
523839
532020
542230
553254
566541
577004
586763
595845
606001
617817
631214
642849
654173
665257
673804
684377
691753
700281
710125
717943
727858
740736
751791
762864
776894
792810
810016
829038
845504
861102
881948
913626
945156
973945
1010274
1049072
1090213
1134575
1183569
1234381
1288991
1345624
1407912
1471698
1528848
1592840
1657000
1722710
1788543
1854516
1909848
1961366
2010503
2057615
2094868
2123450
2144132
2159540
2159580
2152827
2133295
2104570
2069436
2024773
1975032
1921006
1862878
1796797
1722431
1650138
1573122
1499356
1418990
1337597
1261109
1187427
1111494
1042206
973935
905706
844646
790620
743521
694657
649780
610683
570790
540366
512434
488620
466876
448156
432681
419957
407283
396779
389642
383372
377138
372162
369692
368857
366797
365430
362936
361458
361606
361102
362764
363507
361076
361596
362112
362565
365561
364886
368205
370166
374335
375208
377136
377767
377888
378882
380591
381880
385465
384738
382921
383437
385791
384829
386782
387891
387004
385877
385264
386746
386029
386610
389293
388653
389035
391179
392977
392243
393366
393263
393001
399295
399397
399453
399505
399373
399518
400088
398990
400530
401260
404041
407497
407452
409728
410703
413663
411975
412697
413770
417033
415530
416973
420830
422374
421468
421045
424470
422920
425080
430611
430479
433669
433065
429807
432248
436700
441409
443523
445799
448957
452800
457714
459765
465388
469181
475782
483375
488463
492367
495181
503902
512015
521430
533375
542487
555375
570313
586327
605467
625211
648950
680525
711110
741925
781449
826155
877155
931038
989270
1055228
1128779
1208968
1288402
1373791
1467582
1564314
1666081
1770228
1870652
1971242
2075262
2177698
2279953
2378555
2466658
2544985
2617864
2681008
2734429
2774080
2803974
2815898
2809894
2795869
2769535
2726852
2674878
2611559
2536925
2448766
2358725
2260126
2158239
2049383
1933436
1823116
1713901
1604589
1499498
1399422
1300647
1204419
1113063
1029000
950950
877382
812577
751208
694183
644942
600053
558200
521489
491653
464064
437606
415175
399081
383367
368830
358589
350150
341511
330582
325452
320378
312999
309910
308926
306684
302594
298731
295111
295657
294295
291549
286873
285279
282183
279826
278711
275012
272067
270108
265686
263328
258484
257095
257960
258474
257819
258426
258473
257949
257085
257921
257431
256910
257051
257381
259391
261802
261602
265548
268914
269960
272458
273537
275699
276485
281103
286007
288975
293152
295483
300598
305052
308104
309652
310641
312931
316316
322838
323085
327961
331584
331931
333869
335008
338469
340859
344071
344481
345491
346713
347886
349132
351075
351266
349379
349988
350138
349634
348442
347681
346378
346102
346081
345768
346775
344657
343616
343491
341752
340934
338343
337694
340068
341966
342675
341652
341905
340678
338129
339689
340503
341742
341540
341946
344506
347229
348856
351434
354772
356849
357744
358839
365400
368768
372552
379677
386187
391777
396428
402142
409318
418657
429345
439202
447231
456553
466054
475129
485096
495044
506063
516744
526255
537586
544250
548889
557331
560862
564917
566332
568794
567091
561516
554080
549630
541525
530962
522095
514716
502533
488961
478242
466849
453208
438232
425428
413289
401411
388472
375797
366248
355201
346102
338222
331088
322728
317326
311021
304194
298922
295596
291200
284982
282571
281324
278477
275574
273237
273682
274199
273791
271450
269328
269721
269008
269514
270584
270451
269294
268924
268189
271413
271461
269504
270563
271418
271289
271719
272342
273144
273645
274476
275949
275200
275610
276851
277506
278695
277950
280338
282051
280843
282029
285203
285204
287975
291012
290034
289772
290416
293241
295358
294558
293416
295198
294185
295500
294534
293450
291739
288416
288094
288034
289004
289605
286783
285243
283212
282205
280752
278533
276255
276916
276055
273106
271019
268913
266803
267396
267779
268037
266578
267401
265872
264344
264592
265239
265174
265638
267685
270039
270117
270062
269432
268522
268369
269030
270492
270398
268436
264199
264728
266989
267078
265712
266691
267084
268376
269449
270416
266702
263742
265166
265727
264406
264181
262657
263583
264066
264278
267749
265140
263756
262301
264014
263925
264139
263093
261843
259274
258269
258837
259600
259829
258639
256820
257525
256457
255397
254462
253994
250606
248731
249919
247812
248074
249401
250476
251351
251355
249646
249093
253093
251863
250280
249155
251667
253691
253159
253058
253637
254431
253926
253681
252702
251729
253209
253841
254149
256016
257161
256345
252992
251409
251869
251607
252309
252527
250279
250499
251299
252320
251915
251191
253566
252327
254380
254015
253958
253776
255769
255489
255287
253952
254666
254260
255459
256041
255969
256014
257390
256234
254076
254843
257240
258412
257725
255377
254803
257715
258783
257380
254840
253011
255340
253372
253688
252087
250800
252755
252199
251717
253046
255168
254119
253098
252514
253721
252816
252370
254667
257690
257312
256748
255007
254243
255657
257206
255617
256907
256342
255786
255325
255951
254823
254263
253213
252313
249019
249993
252113
252639
252189
251856
250496
250673
249418
249932
248337
247338
245832
246369
247994
246662
245407
247986
248979
247449
246495
244268
244696
246474
246205
247807
246685
245755
248092
249068
251520
250975
248381
247533
247449
248267
248537
247048
248877
250786
249427
249293
248916
250011
249571
249469
251031
253797
252367
250844
249191
249247
249363
249650
251228
251673
249596
248032
248997
248299
247084
248567
248611
247138
247530
248019
248477
250025
250045
250474
248005
246999
249253
249804
249709
249467
250354
251329
250738
249226
248891
248889
247274
248807
249609
249699
248747
248559
246793
248868
247982
247640
248496
248028
246223
244176
245237
247702
249517
248428
247154
246335
247451
246948
246778
245484
246050
248660
249094
248523
248984
249246
249133
249505
250800
252060
251086
250410
250787
248578
250328
250318
249033
249015
248482
249437
250300
249421
249391
247842
248276
249420
250046
251795
254199
254049
253404
252764
253541
253408
255015
252649
249666
249097
249427
248939
248040
247717
247546
246917
246437
248601
249542
250605
247178
245685
247131
247428
248674
247241
247562
247139
249521
250501
250146
248102
247888
247403
247921
246774
248601
249145
250946
250005
247588
249573
249647
248204
246047
245658
247115
250495
250787
249430
248861
249630
249503
251357
249080
249498
247565
246589
249834
251860
252602
252871
251191
251457
252061
250132
248490
248958
250023
249684
247877
246151
246792
246979
247238
248442
246319
246496
246004
244602
244546
246172
247219
246699
245862
246438
247859
247768
248849
250832
251483
251982
249633
248265
249725
248472
246060
248820
249954
249509
248645
248098
249083
249618
249470
248588
252313
253021
250869
251969
250750
250607
251635
249176
250250
250845
252307
252844
251459
252077
252211
251314
249391
246967
247872
245732
246535
246936
248133
248020
248505
249099
249751
249470
248879
248758
249478
249932
250231
249167
250019
251964
251115
250122
250666
250386
251869
252029
253097
253572
252942
252566
252082
251002
250795
252009
250435
252734
254342
254497
254586
253985
253258
255135
253579
253269
252080
254215
252643
253208
254097
252155
249548
251395
251687
252438
252093
251121
251785
253490
252726
253273
253426
252778
250853
249422
248104
247681
248534
249348
249355
250358
251994
251515
251227
250917
250493
251170
251750
252556
253216
251250
251270
251152
253665
253791
254487
251132
250329
251267
254275
256141
253112
251679
252862
253134
252935
254163
254630
256380
254041
253033
252530
252983
253912
252587
253865
254006
253599
253505
255880
255457
256288
254346
256111
253949
252633
250896
252026
251651
249605
250928
250829
252748
251979
250548
249802
251073
252869
253032
253455
249833
249787
251955
252450
254884
252663
252317
252419
253533
255877
254084
255604
253306
252900
253027
252554
254310
255253
254633
256154
253460
252682
254287
254935
256068
257115
257297
257257
256655
258258
257052
254492
256234
255671
253869
253705
255353
253903
254395
254451
255393
255868
256798
256256
255120
256006
257261
256837
254481
253267
254682
253103
252138
253765
253152
253371
251823
251689
254709
256251
256825
255991
254846
252861
251466
250413
250330
253064
253122
252359
252233
254064
253579
251356
251884
251807
252050
252630
253092
253800
252492
251988
251812
251220
252621
252904
254174
255081
257311
257282
257712
254869
254049
255690
256986
255289
254928
254782
252771
253303
255711
256997
256429
257413
257295
257337
257060
255624
256197
256301
256918
256916
256549
256268
256324
255645
254853
258172
257808
255807
254571
255199
257010
257765
257880
258150
257558
256580
257162
257633
259045
258224
257707
257027
258148
257231
257083
258562
261226
259162
259561
260083
258136
255751
255291
256495
256681
256810
256239
257927
257305
256453
255945
252947
252014
252132
253297
254963
253661
253581
253932
253497
254437
254310
253397
252092
254105
255149
254909
254553
254085
255286
253679
253332
254265
254170
252495
254007
255306
256229
255128
256103
254399
255358
257071
254644
254690
257731
257951
257158
256209
254627
255794
258730
259263
258724
258387
257836
256048
256363
256275
258617
258724
258664
260095
260373
258670
258555
258654
257764
258260
257756
257490
256878
258663
256728
257198
257977
258787
259292
260404
261797
262121
262144
260947
260857
258633
258518
260582
260056
259595
259738
260010
260964
261170
260344
259791
258208
256645
258324
257918
260034
260520
259014
258104
256811
258859
259718
259433
257214
255608
257645
258524
260519
259502
256296
254821
254479
255350
255112
256262
254893
254948
255545
259274
259074
256580
254256
255156
255799
255287
254148
253774
255476
255094
255018
256114
255431
256396
259322
258587
258184
256576
257160
258108
259885
261650
260960
260401
261118
259995
258548
259023
260154
259893
257841
257984
258420
258233
257391
255007
255284
255169
256140
256447
256275
257782
260421
259409
259340
258317
257116
257591
257409
256491
255884
256796
256777
256861
255852
255748
257804
260635
259521
258057
256984
258996
259940
261523
261945
261279
261853
263383
261801
259870
261398
260991
260251
261002
261095
262213
263245
264509
264513
263811
265457
264057
261393
259197
258817
259418
261952
261613
260615
260718
261843
263120
262661
263223
264615
266553
265881
266488
266457
263018
262362
263547
264483
262704
262253
265002
263230
262938
262347
264619
264465
264419
264376
263925
261893
261286
261628
260547
261153
261782
261901
261323
261125
264356
264808
265167
265043
262548
262434
262879
262832
262507
262935
261936
262309
262707
263509
262809
260845
262309
262311
262133
261231
264626
262694
264538
266612
264459
264556
265073
263630
263711
263156
263433
264064
264385
264333
265075
264026
262734
263159
263557
264082
266544
268280
267433
267593
267195
265135
265072
267258
266219
265603
265595
266825
264131
263815
264794
264119
264027
265204
264143
263516
264265
264730
265824
264897
264245
266512
266286
266468
268377
268498
268842
268636
270749
270986
269174
267722
266792
266644
265799
267819
266630
265613
264568
266816
267180
267743
267316
266129
264344
265485
267890
267989
268862
267156
266582
267373
267755
268318
268749
267351
267178
265945
265448
265901
267241
266486
265810
265828
263900
263202
262425
263114
265967
265912
266885
266980
267827
268991
267722
265470
263269
264102
264593
264707
265590
267983
270864
267273
266166
267514
266899
267158
266202
264909
264174
265810
269301
268648
266676
266128
268541
267618
268906
268933
270447
269797
268449
268547
269582
266851
268157
268911
269579
269696
268840
267064
266225
267344
266645
267535
269719
267494
267605
268832
268238
268038
270306
270046
268603
268767
268166
268875
264993
263982
265224
265785
266018
265165
267371
267786
269813
267683
266870
268123
267972
265806
265896
264407
265732
267282
267663
269100
268287
270911
271411
268416
268237
268586
268296
267300
268445
268105
268562
266854
265585
265793
263656
265933
268624
267295
267363
266519
267017
266672
266939
266089
268406
268282
270045
270945
271616
271833
270951
271014
271712
272573
273618
277016
276749
275598
275793
276165
276732
277351
280614
283485
283958
282965
284876
288587
291263
293271
295554
298734
299592
300244
301521
305161
309429
312752
318039
321789
324032
327413
328638
330298
334096
337945
343938
348771
352582
356870
360852
366133
372433
377268
382214
385764
392278
399145
403819
410003
418926
427736
439046
449525
456799
467850
477817
484785
492912
501829
509849
516708
523246
528721
530794
532130
533320
534017
533852
536077
537710
534847
534577
535477
536102
534492
534246
537742
538382
538632
542013
544233
544635
545578
544995
547599
549722
551033
554066
557699
556744
555293
552799
550669
551845
549533
550826
548373
543280
540712
535658
531251
526257
519844
512907
504570
495687
487357
478878
473360
465588
459633
454623
448435
441683
436772
431868
424479
417740
411385
408872
407028
404428
399337
395342
392623
391942
390556
386433
383419
380254
378095
374288
369071
365757
365188
362802
362195
358772
358240
355226
352148
347753
343681
340337
335638
333309
329347
326202
323885
319904
317994
314496
312069
311151
307145
300798
297266
292427
290278
289353
286686
284909
281607
277692
277765
274407
273046
269484
263491
260669
259112
255330
254647
254077
249862
248489
244571
240319
239528
236417
236026
231440
229382
225215
220985
217606
214432
213166
212281
208870
205768
203370
201346
197465
194872
193667
192511
188984
182674
177049
174333
171505
169319
166388
165126
162290
158539
156142
152380
149306
149119
146883
143716
142749
139466
136181
135172
132964
130602
129549
126943
124024
122744
121307
119959
119918
118936
116994
113644
110694
108278
108224
107243
107345
106683
103120
102163
100551
 99891
 98742
 99075
 97772
 96980
 96100
 96196
 94454
 93204
 92238
 94055
 92516
 92144
 90016
 88548
 87141
 84937
 87252
 87409
 88055
 87193
 85584
 84671
 84983
 83420
 82843
 82492
 82574
 82810
 83015
 82621
 82312
 82120
 81987
 82224
 81945
 83349
 82456
 81313
 80928
 81723
 81793
 82477
 81639
 82149
 81548
 82596
 84896
 85769
 84938
 85467
 86862
 87517
 86806
 86112
 84762
 86143
 87503
 86359
 86398
 85504
 85673
 86848
 87842
 88861
 89656
 89340
 90175
 91031
 92045
 92396
 93131
 92684
 93235
 93301
 94997
 97131
 94841
 95381
 96448
 96815
 96876
 97110
100030
100117
 98095
101057
101391
101909
102959
103702
106146
105366
104347
105741
108045
108548
109214
109511
109148
108431
110520
113896
114601
115192
114237
115319
116536
116747
117756
118993
119766
120244
119568
117785
118100
119324
120472
122043
120798
122274
124000
125168
125791
126204
126313
125611
128813
129962
131505
134280
134786
135392
138485
137253
135201
137149
137502
137147
136574
138008
138843
139876
141523
141408
142382
143542
144453
144899
145529
147213
150342
149106
149706
149131
151291
152005
152801
152801
154564
155209
155733
159258
158569
160986
161640
161357
159639
161142
162282
161415
161526
161951
160663
159609
161007
165422
167921
166617
168860
167499
166412
166091
167820
169517
171514
173881
174957
173049
170518
170355
172275
172080
175458
175880
174911
174495
176109
176104
175540
175588
174836
176412
176209
178969
178628
179173
181155
181624
181656
179929
180426
183335
184304
184180
185159
185032
185529
184518
182771
183099
184932
187258
190270
190608
190571
190379
188296
189141
189824
191585
191458
190514
190654
191611
189773
191156
190636
190081
190943
191458
193992
196985
195083
195432
194604
198183
213181
247169
310150
406441
527371
672483
827569
993374
1182898
1449629
1793563
2152926
2471233
2700093
2838334
2917275
2941571
2944042
2951146
2950154
2941726
2920045
2896839
2860146
2816521
2752744
2672435
2578557
2469603
2360907
2261533
2165199
2081849
2003145
1933595
1873391
1819770
1776604
1734694
1697542
1662581
1630458
1593537
1566033
1541698
1520906
1500714
1475797
1457769
1436689
1411638
1391788
1371768
1352749
1334592
1320745
1304042
1288504
1271981
1257960
1245299
1231255
1215418
1200325
1189406
1173752
1157589
1143011
1128687
1110455
1095992
1081919
1064887
1045171
1027747
1009706
990667
972163
956918
941035
925743
906562
891102
878241
863334
849278
836527
820785
808165
795196
782502
772602
758131
745866
732604
718093
706175
697744
688831
677561
670197
664846
654658
649796
645291
640464
636314
631059
626441
614728
606973
602569
589979
577807
557569
532206
503314
471679
438389
403426
373388
346771
326176
308165
292606
277646
264723
253865
243591
237090
231317
226693
223869
218219
211718
205791
202078
196383
192679
188759
186138
183329
182324
182699
180148
178158
175322
172521
172841
171347
170427
168119
165557
164100
161929
162059
160944
160530
158250
155665
154568
154911
155293
153972
152862
150260
149117
149053
148332
146148
147179
146673
144875
145390
144089
143765
140257
137672
138552
138105
139123
138262
138542
137502
135844
133301
133376
135850
135353
134599
133990
133678
133404
133975
130895
129841
129511
128477
128728
128558
128077
131279
130407
128397
129443
128757
128427
127238
124973
124247
126963
125975
123619
122128
122475
122744
122324
122445
121584
118525
118335
119040
119873
121816
122330
122041
121673
120911
120945
121465
119453
116182
116966
117860
119989
118898
117675
115473
115632
116329
116936
115983
115304
114091
113435
113832
115027
115649
115313
114311
113338
114236
113323
111109
111264
110638
112149
112933
112655
111215
110232
109252
110253
108939
108292
107058
104912
104491
102721
101851
102733
103130
104322
104459
103668
104169
101646
100836
101313
100958
100363
 99666
 99235
 98826
 99346
100072
 97339
 97257
 99303
101197
100898
 99677
 98247
 97114
 95625
 96656
 96407
 96066
 96820
 97583
 97976
 98976
 97322
 94869
 92971
 93535
 94073
 92938
 93919
 95249
 95033
 95397
 96199
 93921
 92017
 91820
 91370
 92361
 91903
 89955
 91302
 90810
 92352
 92509
 92238
 91596
 91236
 91356
 92125
 90783
 88343
 88123
 89314
 89566
 90924
 90298
 89400
 88853
 88777
 88097
 86774
 84649
 87010
 87087
 87143
 86284
 85938
 84704
 85690
 84899
 84156
 82984
 82881
 84404
 83885
 82750
 81774
 81884
 81552
 83514
 83822
 83718
 82747
 82759
 84165
 83835
 83060
 81806
 80567
 82918
 82889
 82028
 82246
 82560
 82467
 80416
 81318
 84423
 85044
 84239
 80792
 79388
 79254
 78565
 79273
 79524
 79940
 79407
 78246
 79880
 79005
 78735
 77882
 77433
 79141
 80597
 78509
 77803
 76872
 78034
 76825
 76306
 76101
 77026
 78025
 78680
 77442
 77458
 75602
 73724
 74768
 75847
 76795
 76519
 76027
 76300
 75055
 73511
 74703
 76785
 76949
 75356
 75503
 75594
 76079
 74128
 75263
 76203
 76876
 77164
 74864
 73320
 72109
 73833
 74439
 74986
 74418
 74505
 75292
 74953
 76181
 76054
 73184
 72848
 75294
 76765
 74808
 74997
 74148
 73914
 74247
 73032
 71646
 72095
 74659
 75314
 75030
 75444
 74194
 74027
 74636
 75064
 74804
 73089
 74605
 73932
 74196
 75116
 74467
 75258
 75501
 75775
 76287
 75630
 75015
 74656
 73591
 73878
 75988
 77493
 76766
 76114
 76281
 76002
 74552
 75815
 76267
 76656
 76089
 75768
 76360
 76440
 76964
 76801
 76233
 73519
 73176
 74354
 75462
 74606
 74397
 73683
 73459
 74983
 75084
 75540
 77053
 78213
 76908
 77444
 76621
 75579
 74205
 74628
 76600
 76427
 75116
 74066
 73645
 75069
 74657
 75823
 74495
 75326
 75715
 74857
 73539
 74800
 76022
 76838
 74777
 72662
 74980
 73613
 73593
 74816
 75103
 76131
 78197
 77696
 78396
 77035
 77158
 78624
 77116
 76268
 77507
 78089
 77897
 77081
 75958
 77552
 75720
 77060
 78360
 76858
 78578
 79304
 77240
 74466
 75077
 74778
 74504
 76733
 76766
 77591
 77927
 76409
 75675
 75636
 75562
 76381
 76476
 76522
 77641
 77829
 77758
 78127
 78054
 79474
 79245
 78682
 75610
 73904
 73829
 74341
 76754
 77059
 77209
 77351
 74617
 76881
 76169
 76463
 76084
 75838
 75605
 74225
 75838
 75774
 77633
 79584
 79813
 79471
 79700
 78089
 77391
 76834
 75991
 76043
 75650
 76120
 75039
 73241
 73595
 73323
 75319
 76983
 75305
 76108
 77440
 79051
 78885
 77162
 78053
 77491
 77724
 78814
 79958
 79665
 77782
 77127
 77201
 76748
 76186
 75747
 74985
 76720
 77616
 77817
 78108
 77118
 77465
 77287
 77960
 78641
 77736
 75726
 75680
 76008
 77776
 77349
 75518
 76231
 77250

[Instrument Method Data Header]

"hplc", "", "2021-04-16-13:54:48", "hplc", "", "2021-04-16-13:54:48", "", 0, 0, "GlycoSePN_40 min (Plus_HR1)"
"Separation of glycans at 50 C"
16844544, 1


[NAI Box Information]

0, 40, 40
2.272, 44, 1000
41, 0, 100, 0


[Instrument Configuration Information]

"FL", "PEN90x", ""
0, 0, 0
0, 0, 0, 0
16.777215, 1
16.777215, 0
"", "", "", ""
"", "", ""
"", "", ""
"", "", ""
"B", "C", "D", ""


[Real Time Plot Information]

[0]
0, 1, "", "Y", 1000


[Link Parameters]

5


[Link Parameter Offsets]

29
28
10
11
12


[Link Parameter Info]


"RATE", 29, 5, 1, 1
1, 0, 3, 0.1, 100, 0
44.01408, "", 1

"RANGE", 28, 2, 1, 1
1, 0, 1, 0, 10, 0
1, "1.0", 1

"EVENT", 10, 3, 25, 1
1, 0, 0, 0, 100000, 0
0, "END", 0

"EVTME", 11, 2, 25, 1
1, 0, 2, 0, 100000, 0
0, "", 1

"EVVAL", 12, 2, 25, 1
1, 0, 0, 0, 100000, 0
0, "0", 1


[PEAK TABLE FILE]


[File Complete Flag]

3


[Number of Peaks]

0


[SPECTRAL DATA FILE]


[File Complete Flag]

3


[Count/AU Ratio]

0


[Count Offset]

0


[Number of Spectra]

0


[Spectral Data Sets]


[Audit Log Information for C:\PenExe\TcWS\Ver6.3.1\Examples\Probak5=Probka2+fukoza.raw]

Number of Audit Logs : [0]
