# Supplementary material for: Interplay between de novo and salvage pathways of GDP-fucose synthesis
Source: PLoS One. 2024 Oct 24;19(10):e0309450. doi: 10.1371/journal.pone.0309450 (PMC11501016; doi:10.1371/journal.pone.0309450)
Supplement: S1 File — (ZIP) [file pone.0309450.s004.zip › Chromatograms/Fucosylation/GMDSKO_3_3.RAX]

Checksum Passed

Filename : <C:\PenExe\TcWS\Ver6.3.1\Examples\Probka3_GMDSKO_#3, 3rd + enzymy.raw>

[Modified Rawfile File Header]

0, 1, 48, 10019, 
0, 0, 0, 386514952, 11999448

[Modified Rawfile Data Header]

"hplc", "", "2022-06-15-13:41:53", "tcprocess", "", "2022-06-15-14:21:51", "", 0, 0, ""


[File Complete Flag]

3


[Run Log Information]


[Raw File A/D Header]

0, "20220615134141-0800", 0, "hplc"
"C:\PenExe\TcWS\Ver6.3.1\Examples\Probka3_GMDSKO_#3, 3rd + enzymy.seq", 0
"NONE", 0, 0
40.0088, 16777215, 75147, "7339280009"
1, 0, 5454


[Sequence Cycle Information]

"A", 0, 0, 0, "", "", ""
"C:\PenExe\TcWS\Ver6.3.1\Examples\Probka3_GMDSKO_#3, 3rd + enzymy.raw", "C:\PenExe\TcWS\Ver6.3.1\Examples\Probka3_GMDSKO_#3, 3rd + enzymy", "Probka3_GMDSKO_#3, 3rd + enzymy", "", "C:\PenExe\TcWS\Ver6.3.1\Examples\GlycoSeP N Plus (FL_40 min)", "C:\PenExe\TcWS\Ver6.3.1\Examples\GlycoSeP N Plus (FL_40 min)", "C:\PenExe\TcWS\Ver6.3.1\Examples\GlycoSeP N Plus (FL_40 min)", "C:\PenExe\TcWS\Ver6.3.1\Examples\GlycoSeP N Plus (FL_40 min)"
"Default", "Default"
1, 1, 1, 1, 1, 1, 0
100, 2, "", 1, "", "", 9
"", "", "", 0
"", "", "", "", ""
"", "", "", "", ""
""


[Raw Data Points]

 91508
 91726
 91722
 91724
 91727
 91725
 94866
 95211
 92945
 92472
 92473
 92812
 92064
 91935
 91905
 90421
 88745
 88617
 91340
 90270
 90930
 91194
 88615
 87653
 88129
 87243
 85663
 86224
 88887
 89463
 89345
 87858
 88637
 89445
 88207
 85155
 86096
 86851
 87626
 87946
 88509
 87921
 88525
 90288
 89661
 91222
 91047
 89255
 90608
 90690
 91790
 92369
 90211
 91953
 91960
 90375
 88650
 89109
 89491
 88746
 87625
 87908
 87489
 87995
 87942
 88060
 89142
 87804
 89005
 89081
 89366
 89045
 89041
 89004
 89189
 89816
 88417
 90539
 92071
 92691
 90745
 91338
 89854
 89206
 88491
 89649
 89704
 89875
 88627
 88685
 89651
 89907
 90372
 90505
 89847
 91808
 91487
 90877
 89443
 88936
 88792
 89716
 90164
 90716
 90542
 91282
 90200
 89181
 90571
 93065
 91742
 92726
 91283
 91350
 93031
 93595
 93609
 92656
 93154
 91912
 91461
 90859
 89917
 90015
 91761
 92885
 89822
 90026
 90424
 92242
 92563
 93203
 91599
 91022
 90898
 90713
 91037
 91572
 92254
 91800
 88695
 90441
 89328
 91123
 90819
 90858
 91216
 92621
 96482
100764
104342
107987
115958
126341
135060
145757
157483
169036
180753
189999
197839
205588
211914
214251
214138
215591
216029
215915
214191
213729
216703
223051
233803
245620
258492
267710
276348
281682
283828
281896
278234
275387
268009
257518
251697
247466
243552
241159
243604
249159
252642
263359
274722
286568
299838
309591
320861
335031
353070
383163
422670
483370
568987
689251
848313
1058106
1330844
1689485
2185407
2906402
3952546
5414419
7323836
9601001
12059709
14421314
16777215
16777215
16777215
16777215
16777215
16777215
16777215
15162321
13657746
12176620
10812934
9607064
8566449
7670949
6898088
6216255
5593383
4995013
4425802
3888667
3394318
2963695
2606149
2314979
2094871
1940985
1840239
1762526
1703040
1645471
1574228
1498811
1425681
1349177
1273921
1206822
1146300
1093540
1046926
1004883
965988
927772
889185
855513
826105
798641
776669
759222
745878
735315
730395
729968
729546
729598
728956
729005
729996
728277
725991
721080
718578
716011
712759
707506
701127
698423
696285
694314
693792
694736
697151
701184
706933
718186
732385
749731
775595
804630
839601
881467
929486
978450
1030723
1081822
1121842
1150531
1163570
1165149
1148895
1120677
1083865
1039810
996839
958275
923721
897769
886659
892255
915187
957736
1010266
1065040
1122263
1170862
1210144
1240301
1256497
1254549
1236729
1203069
1162836
1114129
1061340
1007985
959092
919017
885205
859804
836385
823918
819441
817437
813240
809048
803713
796711
786796
770629
753806
735752
720266
701605
679934
663200
646273
632751
628506
630560
639177
654660
677574
711811
754894
810097
876328
948545
1024605
1099527
1173856
1242311
1299086
1342077
1369989
1380954
1370019
1347445
1304453
1245462
1181247
1112063
1034229
959804
890346
825850
765736
711694
665214
625242
589554
561017
538451
518008
504305
494119
486232
477996
475831
471993
466688
457294
449508
439923
431970
422519
415190
409934
402811
395862
390495
384357
379082
377571
375161
369937
366826
363774
359010
356294
349228
342698
339364
337793
335262
331010
329645
327249
326623
325964
327499
326858
326700
330376
333228
332900
335177
339073
344706
349824
354778
359638
369252
379305
389569
405667
422985
440508
458790
476271
497258
517144
534927
548008
558116
564121
567535
564322
558918
543205
527115
506362
484689
466879
447055
427113
407484
387566
370790
356853
343502
330483
323115
312162
308022
300468
296183
290675
283706
278691
275099
272895
271051
268166
269043
269091
267613
267483
267842
271660
271242
269103
269837
271284
275787
277237
283890
284399
287478
291030
298923
308475
318793
330612
346818
365314
382556
402960
422498
438501
454662
469903
484920
497986
509491
513092
512892
508162
500961
491352
479454
468273
454937
440246
424166
412616
400752
390208
379160
373271
369314
364404
361650
362533
361278
360932
361675
366332
373752
380891
385627
389123
395374
404880
415853
427975
444525
463377
489041
522547
561310
608615
659634
718984
783915
849216
916138
979701
1038370
1087656
1127234
1155861
1169561
1171861
1154150
1124672
1081765
1027089
964810
899444
830942
765678
703268
641897
587159
537023
494207
457381
421206
391666
367350
345870
327612
311827
298526
289803
283787
276182
267056
262077
258899
257157
255980
253969
252283
251801
250988
250151
249873
249715
246945
246834
248053
250089
247962
247671
246421
244680
243146
242311
243099
242057
242995
243431
243523
244248
247096
251117
251528
254067
254788
256363
258475
260962
263272
261204
260238
259506
257918
255829
252302
251830
249347
249236
248877
245796
243442
239958
239231
239173
239197
239407
237739
236995
235441
237620
237618
239741
241758
243968
246179
249039
252696
257186
260280
264903
269683
273376
278209
287264
296179
307301
319969
332263
342819
354695
368621
381393
393249
405949
421818
434206
444956
458584
475120
489429
510034
534185
558167
585867
621718
658227
698175
740670
781050
819935
856518
890330
918428
939931
953756
957268
951557
936167
911901
879150
844112
799720
756797
712738
665064
618502
570865
525249
485713
448236
415585
389052
363090
339510
319454
303622
289106
277889
266949
256589
249030
243352
238606
236566
232819
227476
224485
221545
219090
215679
214497
213161
213188
210080
207445
207018
205338
205106
205026
204572
202760
203735
205774
206410
203308
202933
204053
205575
205792
203177
201816
200589
198141
199343
200180
198409
197223
196922
194625
194487
193192
192377
192497
192444
189880
189584
189582
187544
185980
188283
187680
187517
185855
184556
185714
186915
184831
182047
181643
184440
184277
182151
180946
181172
181095
183351
183497
183863
184259
184943
186535
187754
187951
187423
187061
187032
188401
188906
191621
191858
192142
194488
195793
195778
196723
196506
198005
197643
194978
193876
196256
195971
194672
194625
196183
195878
196509
196064
197562
199686
200167
199824
201328
201566
204252
204520
206336
207854
209584
210582
212176
213032
214372
218940
220978
222087
223933
226324
225944
228601
231394
235937
240899
244176
247832
252277
256462
258569
261035
264310
269454
272015
275381
282861
289083
296149
306253
319099
329903
344556
362865
383653
405548
433927
463195
493186
526060
559129
589809
625137
658315
692283
722561
751306
777648
800145
817118
830135
841341
843623
839341
831255
818858
807178
789015
767873
746405
723805
700341
682995
667216
654971
651750
652118
660084
676501
700907
733936
769559
810553
855846
905705
954153
1005210
1057049
1111579
1164332
1205682
1246289
1279679
1307795
1329221
1343061
1348597
1345261
1333720
1312578
1286722
1254466
1219259
1179993
1135384
1096625
1052973
1012048
978098
948795
923254
900545
883875
872432
863406
860920
859529
862457
869227
877292
884780
891735
897037
903877
901800
899124
893408
885635
870788
855453
835921
809182
783686
752462
716886
679981
645236
607745
571254
535191
499998
467056
439609
412319
391036
372168
352953
333876
317868
306364
296213
286306
277071
266901
259686
252253
246343
241123
233890
228823
225471
221504
217758
214818
211430
208914
206737
203126
200979
199163
197445
194536
193133
193514
192861
190722
188803
187219
183805
183705
183882
181711
182014
181378
184236
182788
181422
181937
182383
181881
182928
183014
183141
183305
184444
181585
181345
181717
182571
184915
183371
182535
181477
180474
182110
182533
182227
183212
182926
182594
183746
183062
180821
181857
181129
184228
182946
182043
182274
182492
181141
183158
182962
184763
183349
183886
184844
184559
184318
180762
181819
183181
184304
185150
184234
182901
183727
183506
182764
183983
184124
182969
183162
182845
183333
183950
187390
188051
188416
186442
185711
187047
187800
187901
187872
187194
187600
186533
188361
188493
188153
186978
188962
189857
191873
191948
192856
194041
196238
198231
198417
203156
206319
207456
208375
209536
209660
211765
214678
217004
216853
218149
217004
217844
219443
220283
219444
218238
218461
218147
213569
212712
213342
212617
209609
206306
204104
203000
202202
201669
200835
199189
202289
202498
201833
200708
199071
199496
202711
204283
202439
201020
202091
202850
205493
207322
205872
206272
208200
206717
207512
208680
210585
212992
215072
215557
215961
218905
218015
219803
222985
224338
225740
226745
228646
232210
235626
237634
239586
244016
248005
250566
254559
261127
266102
271502
275975
283680
288125
296083
301804
304171
310607
316364
324906
326678
331518
335188
340612
344732
346900
351931
357370
362940
371221
374988
379752
386048
391434
397321
403205
406366
412351
420246
428244
435180
442529
453960
465305
476837
487630
498920
510524
521605
536107
550438
564814
581484
595898
613427
630049
647237
665122
684733
704920
724804
743472
762467
780314
800714
823236
845870
867166
890691
914833
938428
966695
998728
1029743
1068644
1110749
1159529
1222172
1292007
1373793
1466777
1580930
1712668
1870955
2050448
2255588
2485623
2741955
3021209
3322005
3648675
3996881
4358939
4732824
5113118
5496601
5870841
6225980
6562841
6862687
7143126
7382978
7590157
7745080
7846114
7893033
7892294
7834330
7720071
7540535
7308434
7033285
6718650
6373479
6001869
5608666
5202765
4798899
4398723
3999678
3615626
3253740
2911709
2603911
2316759
2052149
1819400
1612186
1425019
1261428
1121157
998033
894522
801744
722698
658563
601316
552247
510248
474419
444810
418890
399372
379225
362244
348232
334332
322371
312205
302305
297036
289583
283754
277370
270354
265851
262090
257870
256258
251296
247423
242668
239297
238326
237789
236162
233985
232813
231643
230020
228781
226394
225226
223424
225523
226291
224517
223107
224449
223819
224808
225157
226030
224160
221600
219814
219906
220591
221498
220554
219577
220479
221416
221132
219490
218844
218606
219150
221152
222713
221173
220018
218412
215969
215446
217685
221194
223244
224100
222797
221248
220296
220128
222148
222726
224378
226787
226436
226914
227763
227154
226614
227665
228552
231250
230336
230681
230069
230379
229584
229500
230156
232133
234839
235332
235472
237557
240935
247202
250493
252996
257487
260392
264037
270514
279626
288162
298471
306458
316773
329171
341590
357560
370560
385272
399598
414072
429005
443052
456515
470471
484029
496603
505906
513626
521684
525090
526020
527922
528621
523410
518036
512629
499484
487538
475282
463173
447543
431324
415578
398835
384806
367811
353757
344757
330724
316854
305810
294217
282045
275626
268928
262169
254852
251318
246855
241771
238833
236625
234659
233240
232240
232067
230151
226715
226372
223619
223679
224913
223708
223669
224253
226057
225137
226273
224953
225689
226822
226906
226038
226099
228503
226927
229306
231313
232859
233290
233369
234228
233721
234108
235684
236784
237936
241787
241554
242637
245087
245909
246340
246899
249165
252156
253916
255157
256524
260669
261312
260170
261682
264330
266404
271611
275370
277680
282526
284563
290459
298644
303447
311396
323117
335698
348657
360389
375576
390852
408292
429872
448063
467104
487567
509994
530869
551627
573687
597174
621117
644167
664891
678356
692481
708311
719880
728741
736401
738434
736980
735857
733737
730099
724689
715317
700136
684203
670236
655508
639955
623264
607069
588460
569606
552077
534634
516758
500363
488487
474092
460210
447315
438153
427807
419258
409833
400478
390607
380295
372501
363717
354421
348045
337200
328638
326321
323015
317260
311908
307902
303046
298479
296034
292814
289166
284713
280697
280473
276619
274728
273763
271171
272694
273060
272472
271452
269924
267283
266108
265840
261697
260201
258852
257259
254524
253474
254374
256716
256993
255087
256396
254642
254623
253590
251948
251735
252325
253186
252250
250764
250034
251330
251292
250380
250554
251815
252448
251001
250446
251659
256337
257219
257646
258367
258938
261457
263920
266886
269781
272263
274025
278100
281732
285819
291972
297297
304420
312884
323466
336069
346091
354572
365590
378138
389670
402065
413075
428045
443164
454761
470030
482913
496081
510464
521132
530560
536749
545275
552624
555190
557003
558885
560976
561388
558550
552090
545693
537886
527977
518216
506442
495754
483862
469308
453863
439313
424334
412275
399052
388150
377956
365689
355423
345572
336948
329465
324514
321911
317989
318672
318441
316809
319676
321277
321637
325519
332324
336916
345374
355081
362252
368780
376285
381892
387174
395696
406248
411072
417888
420290
424628
428359
429481
428058
426424
424772
422092
417601
411587
405236
401257
396978
390548
382301
373700
364350
357078
348361
342178
337093
329397
325858
321099
315748
311333
307981
304327
300428
297777
293872
293878
292174
291069
290580
289963
289800
287663
287461
287230
285812
287478
286284
285250
283209
282719
284000
282773
283299
284550
285550
285276
286107
284774
283127
280713
278735
278940
280088
279981
279817
278722
275715
276631
276866
277589
278496
279925
281127
282426
282524
281593
283495
285882
287493
290764
293763
295645
298330
297882
298732
301235
302448
305183
309426
313536
316016
317868
321324
323195
325428
329818
331740
333523
336996
342370
346523
349657
350937
354185
359987
363147
366361
370536
375894
380048
384256
386040
390151
396333
399081
402170
405619
411797
415336
419109
423258
427664
431488
435208
442647
452043
460655
469800
482508
496251
509610
528940
552895
573041
600321
632053
668314
703958
744659
788405
839493
892474
945898
1005090
1065050
1123258
1187352
1247871
1311530
1371193
1425858
1479386
1527337
1571536
1608342
1644303
1675139
1694100
1708247
1714873
1710549
1700434
1686609
1658294
1620384
1578166
1531157
1476321
1414736
1355282
1291351
1222275
1153899
1087392
1021408
952770
891700
832097
773092
719089
666843
619001
576586
538527
503553
472826
444230
419299
398910
381026
363911
351398
343326
330760
322501
315703
310304
306934
303423
300636
301263
301503
300376
302127
302195
300839
301430
300688
299311
299658
300339
299416
300986
302072
302642
301905
298264
296003
295319
293045
293122
292292
291092
287944
286559
284006
283072
282060
279468
276990
272718
268055
266318
261211
259000
257751
256567
253068
249589
248071
245545
246751
244657
243541
241063
238734
238751
239058
239344
235502
234423
235930
235753
237691
236679
236370
238346
236368
235356
232588
231564
235563
235714
232851
233256
233142
229898
230138
231557
232657
233540
235810
234487
234978
235750
233473
235812
236056
234233
233258
234142
235872
234634
235655
236742
237587
239392
240575
238805
238167
240178
242319
242806
243985
245407
247186
250375
249807
249545
251193
257736
259233
259817
260947
261813
264890
264886
266920
268843
270425
273510
274736
273923
272164
273280
271746
272547
274113
275997
277192
275673
275316
273912
272942
270476
268548
266701
266564
265086
264810
266764
266383
267625
266904
263819
262955
263300
265181
263259
260828
258893
257463
259779
263810
263417
262418
260325
262893
265844
265886
266090
264201
263615
263838
267398
269778
271183
269696
272283
274271
276013
278871
282169
284373
287721
290563
292547
294366
296955
298968
300073
302154
305547
307708
309614
314760
315469
318013
321455
324350
329154
332155
332605
333068
333426
338177
343123
347233
351154
352168
357996
361452
363801
367468
370065
374374
379317
382790
386206
388608
392969
395668
398874
401344
408496
411654
415181
417933
422155
425042
431547
435752
439159
442826
449554
458101
466629
473663
484471
498201
510297
525273
545240
568651
592610
622221
654449
688825
728540
774994
824432
872754
924401
980254
1033949
1092084
1155890
1216194
1279224
1340210
1398089
1453631
1504137
1557671
1606385
1647561
1687991
1716597
1740339
1759636
1771540
1773414
1763679
1746202
1725907
1697108
1661625
1621417
1578394
1525630
1472347
1413169
1348539
1282303
1218952
1153382
1088596
1022978
959017
897748
836393
778574
724090
673698
628617
587513
551079
517219
485324
457763
433318
413203
393840
378742
364501
353278
342713
332581
325335
318623
313137
307835
301366
298340
297699
294742
291950
290476
289946
286500
286341
284933
281353
279085
278458
277563
275366
274665
275621
274802
272717
272263
270229
269276
267245
266644
265383
262226
261918
260013
257203
257325
255953
255673
253709
251207
251626
251924
252693
251197
251234
253872
251942
252044
250783
249461
249178
251086
252437
249983
250241
249174
248439
250622
251657
252153
250803
251117
250509
250679
252873
251927
252541
252441
249417
249818
248540
248290
248927
246956
244479
244002
243621
244918
244925
245451
248583
249854
252693
252361
250225
251150
252246
252226
250516
250537
252127
252576
252453
252678
253275
254784
253471
251383
251269
252021
253574
254979
253435
251765
251867
251158
255220
255126
255256
256216
254847
255240
255943
255046
255897
255890
257107
257577
256549
253181
253471
254148
256376
256209
255767
256504
255608
254120
253777
254188
252381
253201
253308
253390
255824
257740
257979
257641
259161
262339
261502
262972
263046
262234
262900
263678
263415
268840
269868
271327
270378
272262
272870
272631
274365
276283
280105
280645
281901
285274
285218
285969
287540
289258
289024
290443
294586
298833
300074
303263
305479
308966
311896
314247
316194
321230
327224
331002
333976
334417
338213
340408
343901
347558
350924
352665
353557
357348
362292
364523
364696
366986
368819
373529
374607
379230
380079
382612
386306
386364
389826
396918
400881
404904
408670
413031
422313
430762
439753
449796
461251
478030
492612
508464
527332
546931
568242
588494
610183
634305
656838
678875
704041
727211
751477
776239
800747
821396
844056
867649
889288
911811
927614
942513
958174
969429
978433
986140
992904
996897
997715
993176
985064
974485
962103
949154
933107
916602
897409
875247
851892
830641
802853
775643
746819
722395
695016
664433
635847
611960
584513
555974
530969
510055
489144
470209
451047
436266
425681
414618
403215
392857
388555
380673
376204
373409
370396
366109
366279
362344
360410
358782
354950
357137
355027
352057
351472
346911
342855
343098
341433
338514
334188
331781
331762
330261
327635
323608
319884
317905
312398
307865
306485
303030
298543
293413
290777
290054
287494
283645
284626
283293
282522
280839
280860
281578
281037
282953
281622
281682
282200
281601
280583
279164
277990
279475
279620
278362
277433
276789
274734
271767
273997
273859
273804
273506
271226
274703
275249
274847
273539
274346
273717
272508
273783
275399
275694
273402
273213
273788
274841
275178
276113
277970
279918
282316
282366
283682
284164
284486
286647
288102
286550
284768
286889
290034
289835
289179
290880
291303
291586
292091
294577
296637
297692
299161
300202
302636
304966
307915
310490
311318
311676
312273
312668
311745
312270
312347
310886
311374
316783
316094
317001
320224
321602
323894
326023
326471
332449
334430
337040
339261
342524
349606
352574
356622
361197
366801
372563
379118
385988
391838
397497
403875
410491
419240
427146
437803
445213
454805
465167
475311
483319
495971
507092
516863
525681
538333
549815
563270
573557
580266
589110
595898
603385
613100
622651
631598
639459
646903
657503
667256
676090
681363
688814
695672
702290
707267
713749
720673
727471
735447
740624
745895
749781
754150
759969
769538
778950
792964
808362
826727
844590
869084
899619
933033
965649
1006100
1052837
1101122
1152954
1206533
1259288
1320139
1382317
1438652
1501106
1568128
1631322
1690657
1745404
1800032
1854409
1902652
1942438
1980453
2012029
2034672
2051590
2060959
2063461
2061718
2049011
2024548
1991246
1955355
1911631
1849655
1793355
1722620
1646544
1567003
1489937
1412239
1336483
1255341
1175198
1099403
1030965
963524
900823
842348
786515
734323
688624
646664
608941
572607
543447
514734
487854
466250
448249
432065
418775
408233
395390
387085
380089
374696
370681
365219
362876
363662
363340
363194
361660
360619
359485
361595
364389
368285
370137
371243
371625
374525
377121
378031
379176
379415
377470
377758
379473
380267
380610
377535
375490
377314
378969
379494
379382
379285
376378
374495
372499
371246
369110
369446
369485
368389
365745
364345
365115
362880
360699
358396
358772
356937
353552
353116
354447
355018
353292
354459
353167
353212
353656
355224
355418
357468
358521
360997
360596
361967
363313
363036
363075
365451
366133
369667
371779
374414
376040
379360
381230
383507
387441
388185
392079
396651
398763
402191
405164
410141
413252
418331
420284
421218
423976
425882
427864
432424
434710
435992
439450
443738
448372
451842
456168
460879
466759
473839
478348
483984
491731
502777
512848
525965
539606
552971
571077
590727
609527
632761
661639
693875
728932
768915
810765
854868
903164
955159
1012243
1074857
1142010
1211588
1283431
1361178
1445601
1528283
1616749
1704462
1789152
1875588
1958191
2041724
2117764
2187906
2249054
2303445
2348507
2379087
2399539
2415347
2419183
2404465
2375046
2332782
2291069
2240204
2170216
2099562
2026378
1942925
1857321
1769426
1680330
1591592
1500613
1410314
1321071
1235852
1151052
1069387
995967
923256
856529
795769
741492
686887
638331
594925
554771
519153
490048
463907
440154
419576
400442
386208
373432
359954
349756
341655
333316
328556
322314
316955
313908
310426
307515
306383
306247
304668
300046
298197
297198
295013
293304
293787
295156
297439
297853
296002
295315
295579
295097
298052
300614
304857
308500
308944
311294
312854
315589
318260
323286
328693
331710
336507
339604
341985
345964
348673
352726
357593
360282
364723
369656
371435
372295
377160
377765
378920
379970
381171
382488
381879
382348
381912
381028
376527
376422
375823
376532
372290
368568
367963
365114
364215
363797
361583
358337
354974
352433
351927
348795
348377
346159
346176
344794
345288
344539
341722
341269
340658
341489
339285
338759
341572
342435
341765
341481
344526
347639
346721
347545
347998
348478
350821
353148
352292
353840
356769
359288
359948
361271
363590
366183
369151
374418
376244
378840
386863
395578
402796
411487
417060
423896
432332
441025
451035
459288
468286
476224
483552
491123
498755
504167
509221
513505
517539
521833
520973
517353
512157
506824
502636
496384
487688
481058
473528
462725
451347
439061
426712
416165
404668
390726
379365
368027
360831
353582
344773
335294
328484
319900
313650
307333
302339
297089
293214
289624
284829
281403
280051
277259
274752
270306
268636
268733
265199
265088
265562
263769
261777
259904
260076
258427
257984
256808
258927
259237
256810
254936
256387
256003
256019
255478
255174
253932
257424
259312
260255
262445
263745
264479
265661
268814
268318
266025
267827
271592
271363
271794
273236
275641
276411
277819
278784
279300
278479
279830
282263
283437
282993
283759
285656
284002
283854
286401
288607
289279
289247
289800
288812
289640
289482
287790
288019
286971
284560
282752
281209
279765
277867
276115
273904
273338
274556
273229
272729
267922
265109
263460
263249
261591
258232
258216
258691
257939
260212
263386
262917
262312
260368
260505
262338
263023
262070
260591
260427
262477
261369
261968
263929
263537
263684
264295
265044
263872
264010
262063
263260
261660
261165
261558
261694
263028
264098
263617
261253
263102
263120
258637
256291
259383
258474
258151
256144
253651
253825
253799
252900
251542
254746
255112
256181
256672
254351
256186
254438
253477
253372
250388
252279
254387
254363
253169
250830
252092
253303
249754
248768
247393
249212
250255
250117
250852
249304
248561
246336
246167
246995
248903
248090
246323
246311
246407
247640
245181
245294
246286
249125
248647
249011
248731
250320
253689
250345
249251
250601
250889
251616
250278
249565
250820
249795
249407
251115
249390
248612
249386
248272
247740
249379
251114
249618
249632
249434
250083
249335
250244
252205
251960
250425
250640
249534
249797
252104
253506
254339
253379
253932
256158
256197
255363
254563
253316
253109
256145
255265
254183
256512
255236
252796
255169
254444
256515
256207
253904
253565
253299
255603
255850
255326
253568
253735
254494
255763
255148
253553
251623
251491
250049
251733
252952
252809
251347
252682
252113
251979
252862
251645
250469
251512
251913
254362
255678
252769
251785
253401
253673
252504
254540
256372
254945
255663
254187
253015
252592
251682
252804
251944
251847
250219
249969
250769
249591
248898
247728
249644
251049
252619
251018
248123
249424
248481
247512
246907
247515
246984
246860
248000
250323
250548
249777
251443
253823
253787
253174
251792
252422
251803
251963
252686
255796
256980
252514
252719
252392
251329
253061
255500
254658
253486
253444
251859
248977
248887
248235
246764
246758
247776
248258
247702
247153
247023
247659
247026
246479
249082
250254
249545
249609
249495
249212
249255
250739
252204
251659
251111
251026
251356
251527
251108
248851
248114
249237
250100
253110
249562
249364
250104
249808
252506
254628
252791
250983
251361
253100
253946
256683
255332
253754
254718
253087
251057
251579
253041
251885
251157
250608
250108
250830
251249
251208
250696
253612
255139
255982
255299
255732
255128
253147
253678
253353
252797
254173
255012
256121
255573
256060
254921
255174
258204
259425
257362
255231
255672
256935
256503
256874
255201
255352
253821
252471
252266
252490
252283
252518
251526
250945
253232
254260
254008
252645
250149
251338
250506
250923
250403
250488
251563
253055
252064
250566
250288
251844
253705
251633
249661
248005
249173
251440
250761
250850
250803
252347
252555
252815
252026
252635
251605
252710
251540
251823
253511
253278
253653
254880
255059
254802
255383
253033
252705
252028
252679
251813
251433
251544
250621
250512
250690
250832
251319
252077
250704
251532
251397
252845
252887
251900
252427
250575
249177
249921
250284
251020
252966
253289
253059
250276
250858
252583
252896
253022
252769
251349
250979
247652
248867
252035
253211
254845
252473
252440
251990
249856
247341
248704
251978
251470
251789
252520
252352
253911
252995
251662
251399
250311
250744
249969
251943
249539
249120
248748
249881
248008
249328
251519
253519
254092
251139
250496
251655
252134
252219
250129
249847
251749
252086
252999
252007
250238
250404
252818
252645
251212
252321
254088
255472
254764
255043
255671
253755
252588
252903
253846
254263
252811
252668
253819
254770
255922
253202
252798
252916
252014
254046
256957
254235
252840
254953
255793
255659
254873
256720
254809
254074
252691
251016
250707
251144
254212
255402
255752
253069
251420
253075
253068
253185
253420
251022
251185
253132
254375
253964
254729
255538
256447
257145
258941
255523
252282
252153
253718
253570
253432
255981
256742
254990
256089
256720
257406
257746
254774
256323
258308
256747
258399
260298
260101
262695
260984
260421
259790
257547
257245
259093
258426
256923
256366
256846
257333
256947
256943
257781
257041
258000
257667
256724
255469
256812
258071
257580
257079
255750
256572
257379
256567
257073
256759
255690
255718
256812
256175
256434
255432
256551
256725
256885
256209
256004
255867
256163
254759
255925
256051
256989
257696
256520
256166
254809
255156
255197
257386
258532
259330
260449
259591
258499
256278
255651
257449
258721
258682
258913
260899
261842
261565
261908
263963
262233
259859
258779
257727
258160
259865
259693
258564
259556
259867
261079
260170
258881
257872
256930
257532
255668
257459
257170
256306
255721
254557
254706
254905
254187
256077
256865
258615
259041
256472
256127
258797
257700
259103
258737
257498
257341
257581
260036
259017
258389
257177
258576
257999
255612
256250
255092
255059
258084
260332
259733
260923
257834
258991
259890
259330
257482
258576
259061
257932
256227
257382
258100
258463
257529
257826
257901
259685
259723
260513
261343
261053
260096
259887
259547
258463
257121
258702
260831
262703
261297
260275
259411
262017
263685
264705
264658
262791
262306
260209
259460
260432
260193
256774
257563
259056
257705
255207
256039
257808
258452
261305
260915
263451
261721
260666
260194
259951
259748
257940
257780
258547
257747
256645
258047
257141
258609
260414
261958
260054
258747
257975
256017
256073
259196
260414
259762
260281
259466
258176
256848
258291
260773
261810
260808
260184
258395
258707
258551
260248
259530
260650
258563
257313
257343
257950
257592
257890
260779
261592
263063
261166
259170
258264
255544
255115
257065
258640
259760
260517
261497
262000
263361
263288
262436
262574
262459
262837
260340
261228
262539
261778
263556
264253
262440
260534
260845
261004
261188
260650
262268
263642
265391
263890
264092
264634
264543
265569
264864
264572
262766
259844
260569
261168
263383
263212
262025
264423
266011
264892
262995
262904
264897
264888
265160
263182
261757
260714
264299
264840
263461
263763
265515
265164
265468
264129
263149
262670
260926
260863
262331
260371
260166
262219
263058
262705
264486
264056
262913
262828
262422
262700
263159
264424
263632
263130
263930
265140
265410
264610
264845
262652
263201
266175
266614
267090
266374
265749
266480
265466
265366
264772
264708
263759
264756
263063
265541
267270
267499
265778
266048
264970
264618
264553
264890
266776
266240
265055
266017
264284
263607
265915
265629
265755
265200
264043
261899
263284
263647
265020
265017
267238
267285
266941
266669
266549
263680
261445
262500
263407
264112
265522
265608
266748
265312
265741
263842
263745
266317
266223
266555
265139
266154
266834
266169
267399
268776
270724
270685
270244
268413
268730
268155
268561
267833
267440
267991
267745
267746
266169
268171
267697
269182
268837
269180
268345
269206
272804
270361
270809
268499
269121
270572
270078
268435
269389
268635
270611
272464
271040
269086
267461
265217
265801
266034
266065
267823
270469
272092
272519
272714
272963
271563
272450
270805
270139
271610
272952
271060
268800
267854
268835
269906
271582
270375
269390
271662
271600
271985
273523
271087
269661
269881
267618
267967
268443
268456
269379
270668
271546
270880
271297
271409
271875
272223
269209
270636
268880
267640
270821
272368
270939
270513
270877
269359
267531
269218
268117
268974
269641
272583
271534
271430
270064
270648
269184
270835
272669
272397
271865
270423
270559
269997
271325
271831
270796
269698
269508
269368
270569
270482
270476
272034
273602
273843
274497
273938
270445
269630
269487
270746
271993
273588
272617
271861
271125
268651
268213
268006
269599
270552
272335
271855
271822
271610
269696
272380
271727
271836
272456
269515
268358
269019
270882
270321
269880
269755
269353
269592
270769
271812
271647
273472
272765
271776
272245
272033
271988
271336
270866
270852
270423
270871
269293
271417
271374
270652
270184
271352
270951
270751
269461
269858
271854
271955
271379
270026
269449
270653
272407
273595
273876
272916
270849
271582
273158
271608
271471
270366
271067
272040
271717
272113
272427
273429
272701
273421
276015
278251
277285
274067
272750
272943
273408
272918
274566
275076
275075
272509
275550
274934
272499
271770
272361
272138
273190
272568
272097
271842
272820
272183
273471
272479
273962
273973
273866
274131
273712
273602
275016
275684
275443
274329
272795
273354
272977
274778
276155
276908
275976
275759
273006
272939
273413
276461
276924
275682
272640
273335
276140
275229
273154
273481
274371
274876
275526
275658
276144
273845
273773
273315
273960
276772
279016
280609
283692
283206
283381
283570
282482
283389
286104
285222
285803
290804
292199
294574
298126
299565
299915
303577
306983
309324
311875
315676
319574
322932
324987
330149
333177
335758
338743
344120
348026
350630
355182
359035
362315
367642
375570
381650
386171
389034
396391
401482
407816
416496
424168
430287
439844
446954
452818
465801
476899
485865
496213
506501
513966
524316
534699
542037
549908
552035
553301
553511
556583
558415
559063
556409
557612
559399
560436
560231
562227
563246
566791
566568
566606
569614
569263
573565
574786
579336
581002
581952
583971
585549
587199
586741
586699
587997
587276
586454
589954
588358
588750
583539
579598
575852
570834
561192
553040
545770
537328
531870
523714
514087
508274
501178
495253
486856
480125
472892
464697
459404
453352
448474
444236
439745
433803
429026
425305
421535
417535
415697
411778
408626
405124
403116
399983
399261
396862
393593
389335
386410
384606
382558
378987
376736
376311
371167
367484
362399
360235
358822
355371
351218
346871
344434
339960
336433
334478
331046
327773
326887
322833
318406
316751
313828
308688
303394
300183
297847
296757
294383
290366
287117
284136
280220
276672
274535
271958
268508
266313
264269
262387
259989
257701
254769
252900
249992
245705
243644
241022
238299
236325
232713
229217
226141
221641
219965
217300
213317
210971
208419
206171
202282
197508
194695
191222
189790
186747
181227
178407
176397
176339
174756
172127
168291
165827
160850
158777
159390
155910
151897
149307
147937
145869
144694
141150
138779
138131
136667
134690
130535
127254
124780
124268
122721
121438
120712
118238
117484
115757
112871
111676
113136
111764
110031
109336
108628
107415
104157
102594
103092
103077
102880
102835
100722
 99797
 98193
 98312
 97579
 95781
 95991
 95958
 96761
 97467
 96214
 95169
 93651
 93845
 92457
 92268
 91887
 91214
 90946
 90128
 90139
 90547
 92367
 90820
 90680
 89939
 89043
 90832
 91202
 91364
 90768
 89923
 90745
 91360
 91928
 92482
 92509
 90694
 89885
 92752
 93027
 92316
 93430
 93331
 94173
 94597
 95383
 96115
 96008
 96836
 97125
 97213
 97794
 98399
 99505
 99227
 98961
 98710
100945
102462
101512
101252
102239
103122
105198
104286
104514
104073
103160
103507
105580
105822
107388
109524
109085
109851
111437
111933
114326
115309
115777
113830
114670
116273
115135
115048
116696
115904
115874
119129
119954
120026
120232
119930
121381
123797
124180
125377
127468
128339
130676
132063
132860
131566
131233
131556
129098
129714
132347
134072
136399
138024
136162
136558
134417
133823
135629
137442
139268
139373
140277
140429
142915
144329
142969
142013
143314
144289
145238
148602
149821
150432
151771
152650
151723
151547
153237
154286
154525
155642
154540
155233
157641
158030
158181
161022
163815
163031
162768
162210
163863
162922
162473
164184
166270
166851
166332
167029
168652
169473
170247
170480
167919
168365
169580
169419
170644
170423
173274
176543
177827
177154
179310
180339
179347
178169
178050
178857
179235
179680
180483
181088
180177
180957
184746
186913
184698
185497
187416
185221
185924
187295
186647
188522
187092
185994
185901
187819
189047
189686
189469
190356
192068
193812
193151
193168
193547
194323
194017
194796
195154
193754
193984
195453
195010
193595
193426
192852
194992
195061
195437
197194
198129
199652
199993
200120
200373
202599
201477
199787
200432
203110
202888
203167
204411
207236
210051
221639
257087
320746
412442
532501
682710
849830
1022940
1191320
1380144
1636876
1981895
2345093
2632378
2819851
2931257
2994364
3043528
3072435
3067080
3031016
2985088
2942276
2903003
2851672
2797265
2731955
2650246
2557465
2454293
2346442
2241856
2148144
2061758
1984299
1922180
1867511
1816480
1772940
1732196
1694361
1661654
1633313
1601567
1576763
1551622
1526932
1505583
1485100
1464320
1443472
1420952
1401157
1383139
1366836
1348016
1331396
1316504
1301532
1287186
1274100
1260114
1244964
1229408
1214704
1200625
1184229
1170074
1153351
1137680
1123325
1107551
1089866
1073378
1056486
1038248
1021502
1001751
986886
969561
952162
938628
924699
907914
891709
876275
862290
848341
833738
821017
809979
799049
784700
773990
760641
747662
734497
725588
716115
708340
697768
687334
679595
671326
666378
663460
655724
651196
644197
639064
629349
619080
604328
587520
569698
548730
520579
485195
450523
416645
384798
359757
337810
318003
300311
285751
274699
266817
257627
250697
241152
233742
226568
221286
216335
212199
206799
203685
202362
199906
194811
192709
190024
185600
184268
182989
181726
178569
179181
177761
176073
172757
170833
169792
168394
166536
164867
165198
165540
164108
162412
161181
156795
157108
155434
155533
154116
153935
153111
150885
149164
148607
147434
145149
146638
149290
150355
148171
145141
142382
140518
140153
139304
140520
140717
139601
140234
140159
141506
139795
137351
137791
138665
138172
138497
139272
136570
137854
138205
135063
133281
133830
133240
131825
131479
131548
130961
132258
131176
131445
132053
132589
131389
130971
131026
129544
128679
127387
128701
128354
128169
128678
127075
127067
127152
128517
128846
128383
129730
129511
125937
126247
124048
122579
123667
123162
124569
124724
123642
124640
123931
122490
123238
122831
125184
126664
124383
122809
123853
122755
120672
119297
118988
118357
117213
117854
116224
115568
115017
114424
113860
114083
115632
115531
114994
114093
112103
110480
110736
111919
111169
111805
111264
110254
110462
108429
107440
108564
108789
105767
105897
105705
107122
106187
106030
102956
101950
103286
103047
103436
103063
100500
100108
100985
101236
100024
 99741
100584
100342
100235
 98419
 97104
 97038
 98558
 98115
 98657
 97172
 94683
 94456
 96556
 97494
 96599
 96154
 95631
 92995
 91396
 91516
 92751
 94114
 94720
 92050
 89459
 90030
 88802
 91925
 92610
 90881
 91095
 91649
 90982
 90836
 90784
 91385
 91627
 92240
 92248
 91947
 89082
 87305
 89102
 89462
 90108
 90033
 88167
 88556
 89814
 91410
 92319
 89217
 87751
 87001
 84679
 84146
 84208
 84717
 85206
 85143
 87019
 87808
 87554
 86536
 87842
 88268
 86451
 86505
 86653
 86025
 87205
 88060
 87414
 88113
 86618
 86623
 86137
 86205
 85783
 85469
 84926
 84314
 84984
 86921
 87026
 86685
 87395
 83818
 81318
 81359
 81964
 80811
 81254
 81725
 83461
 84410
 83445
 83424
 83993
 81708
 82607
 82347
 81180
 81451
 80560
 79891
 82172
 80067
 77789
 76732
 76485
 76650
 78080
 80544
 81253
 80178
 79954
 79098
 78044
 79939
 80940
 79992
 78961
 79911
 80919
 80650
 79568
 79971
 81197
 79898
 79810
 79797
 80013
 79935
 79476
 80050
 81321
 81088
 79840
 80102
 79920
 80141
 81091
 80045
 78803
 77494
 76405
 78624
 79723
 80833
 80512
 80530
 81244
 80050
 79319
 78504
 79154
 79949
 80338
 78208
 75887
 75967
 77135
 79147
 81165
 81248
 79650
 78416
 79329
 81393
 81371
 80303
 80339
 80590
 78938
 78754
 78325
 78369
 80041
 80295
 79588
 79849
 81137
 82743
 81189
 78607
 76838
 76602
 78145
 78938
 79241
 79329
 78822
 79209
 79691
 81347
 81431
 79968
 78521
 78075
 77578
 78304
 78035
 76411
 77877
 79739
 79304
 77966
 79546
 80045
 80055
 78595
 78126
 77191
 79920
 79402
 79413
 79724
 77802
 76901
 77211
 78012
 77356
 77898
 78809
 76564
 75147
 77573
 78542
 77184
 78531
 80367
 78722
 81643
 79409
 76916
 77932
 79608
 79053
 78376
 80297
 80671
 80077
 80873
 78936
 78275
 79666
 79100
 79586
 79111
 79463
 78171
 77325
 76249
 77031
 76977
 78386
 78977
 79972
 80071
 80972
 79389
 78499
 78576
 79794
 79179
 78799
 78535
 77689
 78996
 78846
 78812
 79387
 78505
 80147
 80282
 80218
 81970
 81129
 81516
 82670
 82097
 82804
 81700
 81789
 81161
 80292
 81075
 81207
 80098
 78279
 78208
 78985
 78489
 77918
 79433
 79400
 79613
 81705
 81300
 83040
 81836
 80236
 79209
 81164
 80741
 80950
 79073
 79321
 79838
 79083
 80236
 81075
 80624
 79774
 81227
 81168
 81237
 79337
 80525
 81883
 81741
 80211
 80491
 79494
 79757
 78685
 78654
 79540
 79714
 78731
 79409
 81177
 81312
 81855
 81811
 83020
 82074
 81159
 79105
 78310
 79280
 80829
 82136
 81953
 80464
 80071
 79876
 79242
 78757
 78712
 78372
 79593
 77900
 77626
 79446
 80705
 81331

[Instrument Method Data Header]

"hplc", "", "2021-04-16-13:54:48", "hplc", "", "2021-04-16-13:54:48", "", 0, 0, "GlycoSePN_40 min (Plus_HR1)"
"Separation of glycans at 50 C"
16844544, 1


[NAI Box Information]

0, 40, 40
2.272, 44, 1000
41, 0, 100, 0


[Instrument Configuration Information]

"FL", "PEN90x", ""
0, 0, 0
0, 0, 0, 0
16.777215, 1
16.777215, 0
"", "", "", ""
"", "", ""
"", "", ""
"", "", ""
"B", "C", "D", ""


[Real Time Plot Information]

[0]
0, 1, "", "Y", 1000


[Link Parameters]

5


[Link Parameter Offsets]

29
28
10
11
12


[Link Parameter Info]


"RATE", 29, 5, 1, 1
1, 0, 3, 0.1, 100, 0
44.01408, "", 1

"RANGE", 28, 2, 1, 1
1, 0, 1, 0, 10, 0
1, "1.0", 1

"EVENT", 10, 3, 25, 1
1, 0, 0, 0, 100000, 0
0, "END", 0

"EVTME", 11, 2, 25, 1
1, 0, 2, 0, 100000, 0
0, "", 1

"EVVAL", 12, 2, 25, 1
1, 0, 0, 0, 100000, 0
0, "0", 1


[PEAK TABLE FILE]


[File Complete Flag]

3


[Number of Peaks]

0


[SPECTRAL DATA FILE]


[File Complete Flag]

3


[Count/AU Ratio]

0


[Count Offset]

0


[Number of Spectra]

0


[Spectral Data Sets]


[Audit Log Information for C:\PenExe\TcWS\Ver6.3.1\Examples\Probka3_GMDSKO_#3, 3rd + enzymy.raw]

Number of Audit Logs : [0]
