# Supplementary material for: Interplay between de novo and salvage pathways of GDP-fucose synthesis
Source: PLoS One. 2024 Oct 24;19(10):e0309450. doi: 10.1371/journal.pone.0309450 (PMC11501016; doi:10.1371/journal.pone.0309450)
Supplement: S1 File — (ZIP) [file pone.0309450.s004.zip › Chromatograms/Fucosylation/GMDSKO_3_3_0,01FUC.RAX]

Checksum Passed

Filename : <C:\PenExe\TcWS\Ver6.3.1\Examples\Probka 43 + enzymy.raw>

[Modified Rawfile File Header]

0, 1, 48, 10019, 
0, 0, 0, 386514952, 12055888

[Modified Rawfile Data Header]

"hplc", "", "2022-11-11-16:04:55", "tcprocess", "", "2022-11-11-16:44:52", "", 0, 0, ""


[File Complete Flag]

3


[Run Log Information]


[Raw File A/D Header]

0, "20221111160445-0800", 0, "hplc"
"C:\PenExe\TcWS\Ver6.3.1\Examples\Probka 43 + enzymy.seq", 0
"NONE", 0, 0
40.0088, 7572193, 119574, "7339280009"
1, 0, 5454


[Sequence Cycle Information]

"A", 0, 0, 0, "", "", ""
"C:\PenExe\TcWS\Ver6.3.1\Examples\Probka 43 + enzymy.raw", "C:\PenExe\TcWS\Ver6.3.1\Examples\Probka 43 + enzymy", "Probka 43 + enzymy", "", "C:\PenExe\TcWS\Ver6.3.1\Examples\GlycoSeP N Plus (FL_40 min)", "C:\PenExe\TcWS\Ver6.3.1\Examples\GlycoSeP N Plus (FL_40 min)", "C:\PenExe\TcWS\Ver6.3.1\Examples\GlycoSeP N Plus (FL_40 min)", "C:\PenExe\TcWS\Ver6.3.1\Examples\GlycoSeP N Plus (FL_40 min)"
"Default", "Default"
1, 1, 1, 1, 1, 1, 0
100, 2, "", 1, "", "", 9
"", "", "", 0
"", "", "", "", ""
"", "", "", "", ""
""


[Raw Data Points]

173103
172804
172803
172800
172796
172798
174881
176295
175171
175506
177667
176607
176431
174683
174038
174490
175830
176333
175808
174223
174762
173551
173185
171452
171981
174158
172978
173272
174403
173191
174485
172773
171508
173479
174464
174559
175705
175298
174895
173843
174519
174312
175307
175692
173423
172585
172257
172105
172202
173676
174440
174596
173946
173677
173708
173909
173634
173929
173503
173584
173230
173004
173949
172016
171047
173845
173777
173352
173428
173877
176227
176577
174774
173400
172824
173948
175026
175037
176167
177703
176517
176688
176253
175785
175533
176362
176572
176042
173845
174673
175960
175878
174525
173158
172015
171883
173742
175493
174791
175018
174886
174392
173945
172259
175336
177519
175838
175150
176284
174432
174376
174415
173832
173248
173170
173250
173342
174862
175384
175745
176056
175132
174413
174414
174824
173942
173423
173689
174697
175795
175297
173763
175027
176971
177092
177767
175790
175604
176139
175267
174802
174728
174227
174642
176683
177978
178683
180061
179455
180741
181702
184397
189201
192984
197287
203932
209109
215005
220785
224561
229188
231239
233073
238413
240440
239062
240050
242367
246744
250716
256301
262934
267449
274599
279239
280901
283823
289206
291341
292804
293940
292285
293567
294233
293802
294696
297353
300895
304181
308974
313246
317980
324922
330718
337507
345756
354455
366642
383507
403470
428136
464536
507727
559161
629807
715290
824669
967280
1155703
1399320
1713932
2119249
2628547
3229142
3897371
4565795
5143577
5584614
5866070
6005582
6027798
5955378
5827877
5657657
5466833
5281502
5109316
4955542
4789630
4595473
4362479
4094854
3809034
3521169
3246874
3002861
2796983
2623818
2485449
2376822
2305168
2268706
2254914
2244151
2219700
2166135
2084276
1978452
1863543
1744696
1623588
1510504
1408864
1313307
1226383
1153701
1088499
1028538
975452
931010
895522
861588
837002
814703
796103
782986
773923
768867
761714
758098
752771
752151
750454
750209
752071
757124
760060
764456
768169
769063
772594
771140
769481
768067
767807
766934
761010
755167
756277
752612
752302
749354
748768
749212
751114
750984
747715
750374
754516
756773
762250
766318
766179
764399
761631
757868
753164
750505
754439
766515
785767
818427
870260
943487
1039463
1158271
1280833
1404667
1524669
1621962
1701127
1755571
1778625
1769785
1728273
1662419
1571461
1469431
1366029
1262548
1172793
1097858
1039176
991704
954223
927398
906750
888018
876465
861300
845090
832159
825014
817100
812336
810886
815458
821680
835539
853007
875920
901340
938650
990329
1061865
1158684
1292896
1475202
1719455
2025314
2389975
2807989
3264297
3732139
4182018
4598417
4940711
5192247
5342692
5381739
5307832
5138614
4895927
4600931
4277612
3952576
3637435
3341508
3066810
2817587
2591844
2382573
2187266
2006774
1838184
1678218
1532421
1393994
1271118
1159888
1057889
973821
901980
839515
784737
737574
695671
656844
624062
594198
568640
546754
525706
506149
490292
477601
465533
455540
447966
440170
432776
425422
416579
409243
403548
398881
393128
388938
384728
381332
378819
375243
373828
371941
370331
367546
365967
365133
362509
360807
359734
357427
355502
357002
353505
353409
356992
360220
361131
361887
361453
364861
365503
365469
365167
364577
364198
363618
364613
365243
364837
364747
361759
358828
355940
353690
351773
350506
349388
347184
345852
342585
341871
342353
341138
342637
341356
338830
336603
337024
336494
335526
337491
338218
339494
336618
335039
331929
327848
325521
322386
320076
316999
316242
315121
316003
313919
311942
312293
311525
315290
319944
327327
339616
350930
362536
376733
395472
412528
430833
450360
469033
487681
499052
510890
519357
522100
522787
519281
511330
502276
490261
477778
466489
455690
445568
436810
430300
422430
418790
415413
416704
419197
422498
426055
432104
439278
445098
453129
458496
465646
474703
484961
497628
517431
542895
575879
620591
676999
746124
827626
919685
1017905
1126210
1246675
1363580
1477992
1593773
1696881
1786044
1861690
1919413
1954890
1964506
1955127
1920410
1860722
1780935
1688448
1586984
1478584
1371631
1266812
1166948
1072837
984704
900386
821438
754335
694474
638784
590959
548491
512430
480018
451785
427576
407329
388129
373933
360429
348006
338087
330397
322732
316711
312485
307586
306760
305594
300224
297115
294734
293889
291529
290356
291328
289905
288471
287579
286355
284962
283519
282717
282891
283365
280632
280437
281902
281927
281557
280840
281653
283951
283031
284823
283954
285358
289306
291755
293081
295181
299686
300079
301263
302331
306717
308571
309040
313513
317438
321324
327073
331793
335943
339748
344596
353599
360095
364267
371677
377702
384948
393943
401306
410934
422840
432233
440381
450137
459165
467755
480976
494383
507088
520039
537891
560074
584191
616609
650898
696752
752973
822438
905510
1002842
1112489
1240321
1375419
1520287
1676400
1835701
1993259
2141905
2280428
2400273
2499712
2576310
2619175
2641130
2633210
2590585
2530426
2438077
2326407
2202644
2071619
1932224
1793557
1658636
1528047
1403701
1291079
1189029
1096359
1009016
932548
864734
806436
753320
707062
666823
633690
599904
570279
547600
525168
505654
485161
468585
451724
435058
422121
410589
400737
391567
383251
376982
369572
362173
356108
350702
348130
344628
341843
338846
336167
333707
334661
333793
332698
331315
331949
328353
326072
324581
323819
323020
318869
313489
308981
307491
304515
299012
293355
289816
287143
284020
279315
274989
274389
269947
267398
262882
259819
259888
258434
256552
255558
255512
253011
249858
250009
250034
248735
248784
250086
250789
249025
246560
244745
241391
241693
241659
242423
242171
240876
238654
238175
236782
236505
237975
239140
237742
237014
236240
237871
239209
239283
239356
237541
235516
235798
234658
234582
234697
234658
233944
233139
234292
234672
230275
230183
230071
231209
231986
232839
234775
236399
237968
237326
236664
238560
239740
239095
240334
241787
241596
241106
243121
244964
246716
247064
246326
245906
247359
249165
251583
254884
257251
257536
258885
260697
261203
261429
263121
266451
268712
271215
274161
275299
278914
280960
283937
287215
289463
293210
294449
297827
305265
311227
316960
319821
319768
322682
326167
330760
334625
339523
343313
348280
354383
360629
363468
367522
372129
374994
378935
386953
395237
400052
410282
420964
430453
443222
460077
479443
504767
538155
573675
612395
654932
707090
761443
824441
890948
959460
1026933
1097523
1167383
1234586
1296910
1356779
1407327
1448199
1488873
1516744
1537152
1548536
1549144
1546558
1534476
1516776
1491434
1460315
1425391
1387727
1349223
1314837
1276240
1236739
1201386
1166640
1137348
1108743
1083247
1058384
1031550
1008755
987817
964969
942008
919663
893259
868079
837509
807995
778179
749080
718317
685843
654979
626769
599776
573445
547835
522142
499614
479456
457151
440156
424383
408714
397553
386119
373821
364181
354942
346688
335635
327386
322789
317062
310594
304152
298670
291645
288188
285664
282482
279620
274277
269236
266812
264356
262317
259578
258486
257418
254712
252738
249890
249682
247561
247318
246632
245839
245442
245741
245703
244995
244690
244910
245429
245157
246158
244663
244161
243826
243154
242637
242917
243928
243564
242999
243698
241753
240150
241991
242506
240802
239814
238987
238492
238216
238228
238248
239217
238679
236874
235742
237050
237590
238367
237919
238184
238054
238913
236967
236343
236152
235264
235814
237126
238792
236851
237085
239523
240781
241856
241532
239371
237676
237491
238593
238270
237611
240764
241975
243551
243644
241164
241065
241542
241604
242369
245053
246647
246484
246470
248548
252377
256565
260330
264592
268412
271899
278841
287007
295172
303624
313808
324529
336413
346824
356042
366895
379536
388469
397333
405833
411221
414850
419658
421832
422540
422879
422628
421229
414954
407273
401174
394266
385705
376809
368598
361971
352505
342091
333981
325855
318534
311025
304672
298878
292602
289248
287604
285573
282332
279787
277242
274786
271869
272851
271840
272985
275244
274738
275375
274699
274891
276097
276427
275573
273866
276652
281933
283228
286027
289435
291271
292779
296176
299346
300592
303472
307445
313274
318313
323889
331128
337730
343436
350020
357571
363990
373563
383081
390676
398672
405973
415326
423935
431719
439452
445573
452483
457992
464865
465484
470457
476240
479513
481727
483492
484720
485694
488001
489027
492939
493416
494383
498038
500257
505215
508218
513272
515951
525342
531871
537182
541559
549601
558092
567216
573951
583377
592143
604053
616443
626937
637091
649010
662354
672412
685354
696631
707187
724093
736763
748590
763097
778716
794834
814960
834642
856433
878669
908331
943416
984761
1032325
1088617
1156180
1238588
1337002
1454811
1588434
1742261
1921029
2125296
2353611
2605048
2885719
3193532
3515539
3855677
4210431
4578713
4952254
5327234
5687746
6043751
6374630
6683524
6947031
7172444
7348247
7474179
7547550
7572193
7542637
7454764
7320169
7139879
6909402
6646954
6351522
6031098
5702171
5358955
5004415
4655557
4311871
3965618
3639134
3327479
3036971
2766519
2517259
2285387
2074669
1884110
1712836
1561592
1424903
1301227
1191047
1094963
1006856
928540
859081
800290
746868
698578
658175
620932
589097
562313
537210
512225
493481
474956
459889
446623
434846
423751
416444
408044
399220
389874
383475
378870
373705
370236
367543
362192
358840
354459
350927
348913
347514
345089
344009
342791
343921
344967
344327
344807
342286
341833
343799
344139
343420
343578
346106
346764
348272
347236
349265
348586
350298
352191
352272
353834
355593
357118
359113
360921
362529
365622
369584
372323
375243
377697
380601
383287
386378
387949
391067
395457
400655
405009
411030
413899
417136
423646
428524
432246
439383
446019
451347
454480
458657
464909
469372
475583
479374
486720
493874
500463
506491
515811
523007
533279
547193
560647
575512
594662
617511
643537
676944
711368
755628
806219
864774
929207
1002484
1088925
1188044
1293490
1409757
1537038
1674583
1814523
1962101
2112268
2263037
2420811
2574432
2724499
2863937
3000248
3122122
3230159
3325673
3397593
3444794
3483791
3498124
3491628
3464170
3411907
3345461
3263362
3169304
3057249
2937167
2798401
2659288
2507741
2357956
2210361
2064668
1921518
1782882
1650212
1520684
1404241
1294016
1191369
1091765
1006576
929071
856332
792482
731966
675072
632617
594118
557892
524617
494055
469225
450477
430733
413008
397625
384088
371196
359244
350503
346250
339411
333464
328238
322163
318210
314064
311389
308709
304379
304225
304786
304239
303171
300980
301586
300142
297191
296253
298128
299915
299969
297466
296871
297232
297385
299504
300497
302002
303685
303877
305933
306791
305276
305968
306049
305408
306373
307224
308899
308613
313430
315203
318743
320643
323586
328299
333462
340671
348057
354490
365617
378317
391625
406941
420121
433468
451864
473427
496749
517731
540365
562194
583644
607350
630751
651622
670158
690604
708010
721863
733675
742549
749594
754232
754563
755092
753705
749751
737932
725801
712031
699302
683626
664875
648240
629960
611816
594889
574704
555116
535823
519439
500442
484657
470787
457530
442939
432835
423037
411880
399308
388585
377783
368954
360344
352928
345860
339112
334418
332687
331667
328887
325634
324113
322654
319937
318678
316211
315290
314341
313887
315088
314139
310933
309879
310404
311143
308659
304676
303459
301654
299074
298889
297925
297219
296727
295388
293495
292273
291888
290719
290448
290901
289863
289304
289664
290104
289171
287864
286994
287939
289140
289930
290505
291506
292244
292712
293306
293345
294453
296388
295034
297361
299105
298410
299340
299805
300623
301906
302643
302793
304398
307342
311141
310114
311439
314659
317516
320954
325619
330441
335645
338190
344047
350549
354526
362045
368004
377540
387150
396270
405581
413876
421710
429982
439181
450184
461754
467223
474677
481566
485308
490725
495818
500301
504225
508195
509387
507488
506780
505606
503510
502993
503934
498984
493226
490407
487264
483771
485137
482664
479487
476191
474569
471441
470699
470312
471027
471721
472093
472501
475134
477168
478013
480773
484303
487239
490480
496828
501670
504494
511637
517476
520244
525968
532647
537465
537850
540288
543968
543305
546390
550157
548944
550863
549967
546378
545137
545338
539301
533306
526351
518426
511334
504940
494911
486461
478253
470496
459402
452801
446440
437288
426296
420413
411105
405025
400803
395500
388895
383518
379726
376792
373575
370710
365336
358841
355921
353308
351718
349514
347671
345745
344393
341851
338522
337048
337264
334822
331173
330243
327551
325806
323762
324713
324852
325185
324128
322948
324386
324119
323387
321727
322760
324694
324208
323543
325489
328082
330442
331784
332577
336016
337904
341665
343658
342974
345087
346951
350707
354939
358124
360554
361900
364716
368436
372686
376554
380780
381712
383720
388683
394435
400308
404090
407810
411180
417763
421624
424530
426128
427764
432295
438123
440650
442826
447244
453115
455955
457121
457407
455160
458033
457156
456351
455771
454491
454940
452563
451555
453292
453645
453463
454937
458999
465236
471080
482937
492117
504449
520160
537619
559775
582500
607342
638211
670173
705046
744662
787354
832702
880955
927304
978166
1028392
1080672
1129346
1177097
1225380
1269067
1310222
1349695
1385205
1413915
1439826
1457035
1467987
1473448
1474432
1465617
1452063
1434569
1412142
1382180
1347130
1304824
1261177
1214990
1166819
1115594
1063090
1013842
961250
914455
865407
817457
771791
728600
691126
653367
618966
585439
554102
526684
505116
483788
465671
447380
429986
415972
404008
392115
383878
373469
366222
362372
355785
350779
346381
341858
335883
330729
329940
327668
326635
323885
324376
320489
316768
316490
314316
314084
314300
313499
312117
310436
309330
307669
308829
308210
307631
307824
306449
304184
301967
301246
300195
298067
299479
299566
297007
296105
296060
294121
295417
293224
291525
292053
290689
290151
289051
286233
284328
285661
284012
281360
280576
280585
279241
276054
275222
274214
271504
269350
270134
270204
269956
270095
266703
266633
266662
265752
267823
267612
265920
265939
265164
265137
264552
263761
267102
268165
270463
268169
266215
266651
268304
267215
269123
272249
274386
278938
279552
281046
284565
287945
289905
293838
294603
298637
301343
303898
309342
313380
315576
320577
325924
331132
333627
336810
337826
339072
340528
341912
342657
342371
342643
342703
344544
346453
347422
346430
347084
345248
343841
341349
340232
336100
335158
333745
333569
330371
328006
325863
322952
317787
314870
314086
312012
310666
309987
309488
307576
305529
302701
303341
302010
302094
303197
303690
301110
299706
300902
302278
300300
299638
299712
299930
299821
302324
305977
306036
306587
306537
308290
311270
313233
313718
314342
316206
316106
317502
320033
321746
324067
326592
329256
330412
332072
332455
335235
338002
341119
340969
340889
343233
347231
350446
351702
352550
352868
353503
356698
360799
363591
365858
366266
367007
368265
369004
370353
371164
373230
377336
379934
381884
384072
386934
388096
389268
391806
392296
394869
397698
400686
404389
408946
413769
419230
423753
427410
431746
438000
447811
459700
472428
484694
501968
520923
543327
569165
597238
629035
665105
703077
744135
789523
834590
884510
940887
996887
1056039
1115261
1178607
1238614
1294138
1355343
1420242
1475037
1530787
1575664
1617231
1654840
1680347
1701255
1716751
1728399
1732283
1728414
1716973
1697728
1672271
1639773
1601180
1559617
1511658
1460874
1410136
1351591
1293032
1230640
1168304
1105729
1046245
986393
927370
876961
827058
778029
733512
690775
652859
617371
584558
556281
528064
505007
481491
458728
437000
421831
406754
391927
381235
373319
364552
354096
344712
338395
331939
326178
321855
320814
317841
313486
308221
304418
303956
301898
297458
294467
293544
291786
289270
287491
286110
284091
281828
281198
279491
277384
274388
274611
272403
271659
269588
267488
266905
266186
264997
264435
263732
260672
261311
260200
259127
261373
261405
262087
259426
258949
259449
259983
261689
260583
261079
259986
259686
262130
262263
260226
260317
260136
260741
260604
260145
258550
260874
261648
264379
264803
266950
266785
267234
268200
267941
267324
269170
271991
271970
272461
273121
273981
275890
274657
273231
273279
275656
277438
277772
279588
279108
278654
280261
282786
282819
283364
282276
281854
281084
281371
279591
278265
280632
279470
279168
279320
280264
280980
278375
278870
277035
275472
274967
276233
276738
275807
277759
277361
278760
278451
277984
278551
279068
280520
279750
279067
278095
276622
276084
276920
277876
279864
279798
280542
280896
284725
285215
285230
286719
285326
285435
287816
289284
291596
293053
294125
293513
293632
294494
294533
296747
296962
296952
298204
297606
298168
297920
299187
302273
302094
301130
301561
301644
303302
303515
304272
306936
309713
308992
310403
312554
312727
314698
315495
316067
317079
318169
318822
320274
324242
326657
327900
330795
333421
337443
339208
340687
341786
342781
343244
345551
350681
352567
355036
356068
358785
364960
369500
374536
377702
385271
389442
396295
404287
411511
421534
430182
440694
452795
467830
483109
501076
518219
535008
553573
575024
594509
615969
640491
662153
685032
707917
732333
756039
779288
802835
825176
843540
858854
875560
894784
911726
925053
933149
940367
947753
951873
950215
950362
947378
940494
932028
920872
906837
893255
874294
852671
832413
808543
783317
761212
737603
712192
685430
662796
637816
614699
591817
570125
550415
531438
515287
497473
482840
467115
453576
439537
429051
420259
413584
408177
402282
396550
391635
384819
381456
378852
375019
371040
368817
366735
362685
357965
356318
352215
349340
344044
338816
335829
332333
330598
324827
322465
318036
314169
313472
311131
308872
306909
306888
303634
303793
304519
301324
296372
294973
294907
293700
291559
289020
289905
289983
291871
292681
290004
287058
287454
287735
288645
289248
289703
288796
286949
286184
287650
288335
286159
285723
287069
286481
285306
284418
285307
285722
285705
284999
285405
285185
285280
285197
284135
284915
287416
288028
290015
290408
290054
288618
290818
290906
289929
292238
296189
297435
298676
299521
297457
297552
299345
298467
297700
297735
296179
297850
298341
299628
299227
299507
299119
301545
303179
302293
302138
303687
305827
308611
309005
307158
308772
310475
313514
314928
314779
315125
315638
316236
317025
316577
320172
322141
323627
326299
327681
328761
331668
337410
340901
341977
344966
348742
350144
351787
353354
359467
363942
367297
371319
374585
379931
385889
392375
397664
400720
404871
410301
413834
419545
424408
429265
434367
440371
447951
454157
460343
466197
471806
478090
484928
491620
498382
506357
513548
520356
525437
529377
534904
541594
547613
552187
557372
565502
572094
578510
584638
592691
599503
606248
614260
624166
636265
646296
658175
668292
683454
704612
728447
751436
778500
805535
836475
872991
912000
957715
1006926
1061976
1114452
1167659
1229514
1293347
1356463
1420000
1483334
1552117
1618448
1676920
1736394
1797054
1845467
1890452
1933290
1974205
2004303
2027978
2044863
2052861
2057577
2056516
2041387
2020428
1990900
1960606
1918682
1874128
1828006
1772200
1712000
1650524
1582053
1518718
1453030
1385929
1319481
1256566
1193694
1132406
1071713
1012457
962020
913265
866640
820090
779296
742600
709223
675103
645044
615765
593920
570474
552023
532466
514731
499959
485594
473731
462773
451382
442090
431746
426056
418701
411134
409713
404643
397544
392664
388801
386933
383543
379122
376236
374437
371793
371645
366932
364389
363049
362661
361055
358522
355270
353722
352848
353899
354369
353675
351980
349744
350118
353910
355807
356897
354669
355396
357992
357125
356752
358197
360964
362522
364151
368673
371277
374432
376174
377109
378532
380610
384130
386753
388426
393074
397140
399925
402897
403051
406327
411977
415849
417575
418591
421740
425183
427602
432031
432556
437300
441535
445338
447284
447903
450790
455126
462832
466940
470125
475312
479609
482167
488522
492465
496566
499604
503691
508373
514019
519890
526154
531455
536880
540477
545595
551428
557766
561673
567209
574697
583994
594662
609487
622648
635886
650351
667940
689472
713845
741664
775954
814032
852507
898529
948071
1005867
1068006
1139719
1215383
1295530
1380146
1465756
1567809
1668702
1768613
1878012
1985368
2091723
2195868
2300963
2393943
2484472
2575420
2655736
2722768
2784531
2825916
2859761
2886894
2895818
2895994
2884027
2861833
2824738
2773497
2714207
2641460
2568252
2489595
2407541
2316686
2224416
2127800
2032903
1938118
1840654
1742300
1645794
1552147
1464675
1377230
1294326
1218016
1143300
1073998
1008535
949046
891777
838928
790359
742688
701181
663235
628342
595770
567419
539837
515440
492637
473229
455825
441449
430490
418123
406172
394068
384091
377903
371765
364560
355875
348462
342073
339758
337453
335732
333730
331246
329994
326565
324657
321591
320829
320251
319974
319412
320304
319486
319222
319829
321840
323809
322897
324059
326111
325733
326179
325165
324113
324198
324214
326619
327462
327386
327414
327725
328772
330128
329264
327486
323573
322326
322062
321214
321323
324307
323239
320656
322212
320625
317764
317129
319279
320093
321170
322475
321742
320585
322330
323840
324872
325605
326345
325891
328722
329202
330469
332548
334271
334526
335973
337504
338049
339110
341252
341365
344331
345209
344730
349127
351668
352076
351461
355555
356898
361769
366543
371645
375102
380380
385924
392138
399015
404832
413846
422343
430013
440772
454461
464500
474557
485871
496132
507404
518090
529382
539411
545049
553657
561855
569304
572207
572748
574638
577308
578917
575744
576040
572515
566044
561384
555260
548577
541759
532878
521724
510530
500659
489935
481025
470838
458625
445456
435608
425839
415284
405151
392238
380728
371032
362936
356128
346618
338821
333709
326054
322713
316391
312502
307581
301124
295484
292203
286605
284548
281492
279279
275954
273553
272936
272132
269310
268816
266245
264789
262654
263781
264084
263607
263303
264522
265573
262016
260704
262500
263909
263063
262785
264109
265386
266399
266789
266004
266697
269634
270482
270846
269665
269386
271016
273405
272837
274654
275957
276015
272261
271776
271648
271660
271424
271793
273956
273173
272898
272766
271648
268341
265743
266398
265300
262669
261593
261058
260411
259054
259435
259890
258853
257087
256109
257927
255267
255227
255900
254654
254977
254201
252107
251920
254809
252442
251715
252002
252815
252951
251553
252608
250274
251824
251709
252054
253366
254120
256086
255758
255777
255092
254611
254645
256282
256054
255726
254636
254431
253998
253790
255283
255783
255360
254881
254913
256342
254638
254730
253689
250771
251883
253553
252139
251454
250266
250306
250002
251344
253001
253516
252222
249998
249378
248715
247759
247173
247994
248342
247616
247322
247190
244849
244355
243440
243614
244944
244543
242781
242191
243818
243605
242928
242192
241801
240768
240862
240516
240310
241481
241876
240778
238855
239283
240466
241341
239283
239940
240879
240968
239795
236160
235536
237335
236449
236402
236308
237110
238220
237648
237065
238172
237414
235699
238133
240980
240178
237029
236996
236886
237456
237595
237708
235344
235469
236218
237598
236949
235972
235285
236361
238365
238592
237390
235480
236840
235400
235876
234533
233897
234672
235092
233621
232068
233100
233642
233455
234137
234880
235510
235152
234863
236412
235549
235965
236212
237256
237248
236847
235685
236697
237129
236443
236559
237699
238235
238132
238830
238403
238034
237078
235441
236119
235310
235381
236202
237693
239074
238743
237586
237358
237184
237844
238245
237136
239208
238401
239662
240568
241905
240946
240280
240325
239716
238385
238037
237455
237263
238272
241299
242141
239528
239152
238390
236402
235543
235811
237180
236952
237647
236798
239035
239001
238485
236703
235583
236104
235824
235897
236083
236626
237692
238177
236395
237060
237221
237266
238969
239028
238925
238908
240609
241552
241199
241614
240692
240776
240296
239762
238506
237493
237458
240126
240843
241511
240884
241517
240792
239290
239072
240071
239763
238336
239699
240168
238778
239498
238384
238033
237803
237533
235985
236943
233751
234897
236400
236364
236086
235993
236770
236172
235411
233656
232108
231303
232291
232726
232902
232622
233097
233069
232507
233301
234145
232656
230948
230772
231281
231195
231913
233098
234105
235096
233793
230744
228829
229465
231251
230677
231232
231258
231318
231929
232500
231639
232337
232408
231849
232971
233886
233517
232153
231821
232606
233651
233068
232964
230868
231654
232429
233946
233255
233440
233059
232768
233306
234828
235157
235495
234451
233260
231925
233174
232561
233079
233177
233181
235973
233444
232558
231922
231837
232969
234179
231031
232234
232485
230995
231581
233338
234234
234666
233287
233229
232991
232240
233420
233990
232225
232270
232297
230771
232952
233300
233229
233012
234246
233449
230651
229953
231283
232319
234049
234760
234678
233266
232764
232497
232636
232600
231024
231555
231856
231271
230927
228215
228638
232103
233187
231367
232078
232689
234478
234276
234895
236419
234635
232126
232055
231655
232628
231258
230742
231253
230748
231110
232148
232729
229753
230031
229495
230539
232832
230721
233497
236080
234019
233325
233257
232440
231965
233491
235888
235833
233702
232868
232886
233159
230667
230834
231708
233171
231817
232064
233614
232959
231369
231021
232279
233140
234516
235109
233778
233606
232644
231492
229721
229617
231660
232405
232710
231305
231987
233260
232414
230776
230374
229902
230568
230798
229504
230575
231383
232356
232032
233346
232872
233056
231615
231117
230327
229885
227638
229617
231076
231409
232016
231101
232469
231848
232794
230866
230350
231231
230725
232881
232810
232048
230697
229661
230866
232299
232255
232494
231617
230273
230410
231352
231417
232404
232547
232425
232261
232819
233943
233740
233209
232303
231842
230572
230739
232458
234385
232785
231456
233242
233096
230102
230001
231617
231358
230962
232158
232818
235529
235248
231404
229812
233409
235836
234400
234346
234614
234709
234543
233169
232890
232925
233196
233804
233455
232772
228903
228662
227343
228187
229343
232310
233473
235582
234674
236159
235448
232778
231714
231962
232968
232887
232554
234326
232579
231389
230702
231200
232464
233662
232711
232524
233409
233590
233338
233238
234368
235695
235251
234504
233859
233819
233799
233117
233506
234487
234593
234143
237444
237235
236226
235765
236896
235835
233914
230213
231190
232537
233026
235066
235390
235783
235024
235928
234926
234147
232609
231597
231592
231672
231822
232634
231958
231868
233238
234738
233762
232942
233078
233070
233055
231181
231621
231859
231861
231709
231903
232002
232396
233257
233087
231864
229941
232113
230860
229622
230241
230322
230702
231975
232825
230968
229743
229255
230976
231252
232810
233602
233450
230700
232164
233159
233260
232641
232587
233083
233385
233058
233210
233066
233136
233414
232450
229576
229413
229385
229207
230917
230885
229760
231633
231208
231477
231214
232865
232722
233102
232405
232961
231878
232232
231547
232796
231534
231533
232645
232562
233722
232665
232866
231465
230351
229247
228436
230658
232877
233874
234151
233023
233034
233079
233309
233459
232913
230085
231987
231875
231810
230289
231001
230184
230422
232361
233792
234167
234950
233415
230908
230546
231976
232720
232208
233958
235364
234069
235084
234821
234163
235214
234262
233686
233003
234411
233184
232263
233982
235024
232914
233048
234789
234242
236657
236866
234850
235658
234837
232638
231721
232711
231625
233727
235650
234681
233022
232176
231718
231408
230192
231027
232484
232307
231377
233325
232932
232819
232651
233651
234163
233995
234211
231577
231572
233285
236131
235756
235640
235379
236300
235901
235132
234979
234073
233134
232712
232890
233510
234508
233513
234713
236118
235133
235578
237694
235553
233724
233649
234213
233642
232623
233829
234715
232963
235018
235018
235451
235548
234461
234099
236958
236269
235335
235426
234842
235576
236543
237023
236298
234480
235142
235061
236250
235802
234223
233683
232892
235102
235840
235411
235424
233509
233292
232586
232623
233671
234465
234973
235852
234732
234753
236346
235353
234815
235616
235731
236262
235880
235275
235312
235504
234705
235921
236461
237520
238177
235966
235693
235927
237115
234607
233552
234695
236238
234065
236039
238191
237938
238121
238726
237114
237346
236314
235566
236297
236439
234575
234047
233013
232137
234695
235560
235700
234287
234186
232767
232307
232558
232133
230338
230482
233336
232970
233608
234822
235561
236045
234851
234154
234616
236275
237870
235559
232757
232853
234703
236149
236832
237398
237896
237956
236666
237082
235632
235204
236603
236254
236493
236266
234174
233839
233445
234729
235038
235913
237672
237006
235606
233290
231833
230912
233030
235939
236127
235156
236076
237951
235964
234340
234125
233384
234421
234107
234255
234100
235762
235862
237662
238182
237213
236274
235605
234968
234937
235122
233820
233410
235482
236953
235066
234858
237216
237730
237462
238745
238940
239664
238414
235171
235972
236865
236775
236258
236303
234759
234684
234206
234776
235735
237799
236961
236174
236794
240018
240449
239532
237921
237241
236066
235589
235948
234683
236761
237073
237030
235855
235570
235721
236344
237327
239045
236791
237122
236253
235596
237015
238439
238442
239937
239856
239980
236872
235895
234919
233166
233043
233952
234172
235145
235153
236089
237528
236475
236176
235325
236473
237792
237699
238532
236590
236099
236140
236069
236586
236008
236123
237076
236357
236546
238348
238180
237547
237746
236421
234639
235822
237156
237260
237074
236245
236497
236486
237720
238226
237223
238608
238522
237982
238152
235750
236627
238281
238504
239193
238239
237904
237936
238107
237380
237081
236960
238489
237248
237818
237302
239368
239249
238441
239175
237923
237428
235847
234850
233957
236680
237245
238036
237308
236594
237853
237782
240344
240156
240568
241502
241342
242513
243367
240563
238848
238625
240395
239487
238929
240001
238758
239373
239228
238012
237930
237619
237280
237366
239641
239726
238668
239016
238804
239823
238230
235912
233776
234861
234399
234974
236027
236250
239751
241585
240213
238895
238766
240004
241111
240548
238954
238980
237995
239098
238768
238880
240553
240493
239505
239770
240093
240211
240698
238974
238204
238289
238034
241303
241356
241764
241550
240677
240270
238773
238931
239705
240679
243269
242839
241617
240897
240058
238811
239338
238859
239423
240524
241163
242335
241058
240559
238249
238050
235999
235232
237735
236713
237530
237068
238158
239503
241857
240429
239195
239628
240337
240050
238227
238622
237425
238562
239887
239973
239795
237359
237198
240109
238903
237260
239337
237704
236373
235744
235648
235694
237027
237455
237564
238211
238793
237977
238725
238507
238090
236170
237115
239343
238700
237726
239188
239434
238240
237920
239680
239274
239554
239712
238848
240363
239743
239533
238516
240570
239438
238221
239290
238604
239323
238226
237528
235669
236477
237740
239025
236864
236907
237360
238035
237780
237929
237162
237459
239118
239810
239904
239810
240125
239701
240015
237034
236302
236968
236548
237599
238529
239432
239968
239207
242092
242475
241104
241179
240576
239553
240013
239389
242009
243758
241882
243199
242029
243153
244075
245979
248183
247955
248486
246608
247619
249226
251807
253024
254277
257214
258339
258326
260001
261684
262415
265058
267233
269734
272064
273105
275319
279043
281006
284591
287364
292040
295529
299588
303390
306188
305229
305616
306785
309429
308689
308385
310598
309668
309557
307013
306033
306528
303852
304878
304781
305671
304040
304620
302188
302794
302324
303588
305040
306530
306619
307660
309640
310588
309785
308643
309411
310256
311563
311872
311119
310395
309666
309389
309353
309971
312530
312495
314330
315183
313722
312611
312547
313260
310104
308152
306115
306734
304465
304561
302028
299818
298223
296058
293702
293006
291046
288386
289880
285687
284376
282387
281618
280690
279578
276134
273762
271497
268715
267369
266549
266221
262812
261075
260744
259707
257551
256791
254315
253596
252287
248266
246883
245323
245827
242115
239036
236191
235543
234950
231426
230043
229071
228017
229059
227207
225444
224453
220875
219890
220128
220182
216502
216632
215196
214043
213123
211731
209298
209261
208084
205477
205482
205233
205111
203548
201412
199856
200154
200874
199857
196516
196505
193478
191605
192978
191763
190097
187678
186953
185449
184391
183280
184181
184200
181791
182770
181182
180938
178826
178618
177209
176389
174634
172915
173432
172437
173243
174359
172215
172299
170819
168312
167197
169226
168006
165860
163332
161626
160691
160374
161197
160688
159958
160974
159401
158842
158505
158610
156525
154922
153283
152462
151758
151366
151270
152981
151393
150656
150116
149057
145123
146908
148741
147713
144552
142883
144036
144066
140730
137803
137585
138064
137836
140897
140909
140707
138705
137882
137450
137468
137344
137169
135901
137018
137104
136372
135805
134875
134230
133352
133157
132285
131930
131560
130892
130437
131146
132034
132453
131332
131587
131446
131337
130777
129643
129691
129493
128470
128675
126593
126560
125636
125572
124818
124373
124779
123694
125094
125504
124483
125676
126189
125316
126794
128274
128409
128400
126842
126724
125033
124015
123409
122626
123275
123863
124339
124364
123229
123418
121284
122066
122550
123811
123502
123471
124448
124063
123950
123387
123586
121962
120928
119993
119574
119776
121217
120697
121764
121791
122749
122833
121540
122680
123394
123791
121816
119810
120632
121065
121192
123623
124072
123754
124199
123675
124467
124687
122755
122822
123220
122819
123094
123066
123484
125515
123380
122594
123331
124944
124519
124834
124831
123108
124528
123901
124857
125938
123914
124110
122861
121813
122587
124548
123400
122957
121314
123258
124455
126310
126387
123099
123076
122352
122913
123618
123245
123029
122690
123877
125061
124634
123967
124862
124514
125556
125637
125009
125295
124690
125251
125360
125668
125730
125665
127252
126820
126107
125537
126277
126043
124416
125908
126946
128096
128002
127826
129678
129704
128963
128237
128409
129280
128714
128670
129382
128668
128220
128346
128995
127020
128253
128126
129017
128888
127590
127138
126596
127839
126552
126706
125728
126846
128517
129369
131261
131683
131250
131107
130282
133370
146443
174006
208105
248904
293705
343777
393125
443066
500714
587569
712933
866452
1025741
1171560
1288095
1366462
1399666
1393305
1365249
1326725
1290682
1270180
1263986
1263786
1266038
1264030
1255846
1239617
1221426
1202237
1180401
1161358
1142840
1122865
1104519
1085060
1064477
1040037
1013640
988720
959684
929462
905204
878329
852343
824490
803984
785371
762801
741835
725186
711184
699765
687655
677648
666003
655195
648081
642039
634430
627328
618228
609804
603167
595364
588393
584550
578574
574785
568429
565833
558188
552719
548588
544720
540115
536541
532622
529185
524042
518602
512936
508046
504869
503197
500815
495596
490327
487810
482566
479752
477125
472525
468655
465411
461380
457443
454679
452556
447642
444039
441787
438414
437043
433976
429065
425604
420539
416688
416058
411344
405796
403431
400745
395671
393836
390715
387748
386215
382711
378370
375435
373587
369878
368005
363218
357777
357434
355610
353194
351370
349342
348865
345526
341858
338932
336952
335739
333948
329741
328593
328165
326612
322371
317468
316637
316604
314848
314438
312680
308032
306690
305026
303983
302477
300170
298863
297662
295039
291284
289722
288385
288146
289243
288597
285696
281854
280790
281264
280863
278898
275902
274974
274461
273680
273848
272177
270966
270258
269834
267499
267566
265715
265699
264199
263365
263580
264627
266777
269267
271497
274088
272718
269015
263274
254745
245905
238901
233546
230785
228517
224857
221108
218749
218681
218368
218237
216366
215320
215334
213110
213164
211625
210785
210364
211419
211760
212053
212768
210305
209019
208022
207317
208184
206919
205686
206200
207471
207580
207879
207735
207128
203569
200805
201992
203230
204568
205405
205228
204474
203962
203494
202964
202478
203219
201352
199887
200756
200871
201315
199089
199688
198635
201479
203704
200963
197549
198638
200112
199300
196559
196109
197284
197899
197828
197961
196987
197451
198348
198083
198681
198045
195218
195342
195688
196541
195075
194066
194028
192502
193132
193057
193228
193589
192261
193115
191207
193173
194092
192756
193788
192917
195193
195667
194145
193087
192979
191827
191294
190880
190440
191167
189957
188663
190558
192617
192017
191532
190522
190043
191298
190412
190073
189905
190322
190954
190170
191129
191029
188800
188632
189142
190665
190952
190901
188334
187791
188117
189213
188293
187763
186727
185062
187478
188172
188547
189755
187855
186560
187139
187710
187968
188803
187485
187905
188069
188093
185912
184976
185344
186397
186142
185215
186744
187497
188118
186962
186526
186290
187500
186860
187045
189348
187285
184858
185789
185762
187001
186709
187679
186813
186082
185417
185313
186230
186734
187245
189496
187178
186679
184621
182556
183853
184693
185033
184390
183658
184402
183751
185260
184294
184276
184147
185103
185008
183956
185444
185379
184566
184639
183833
182805
183995
185061
184969
187016
187640
185385
184780
183626
182898
182059
182837
184094
184321
185351
186812
184773
185115
184641
184869
184881
183985
182701
181932
182217
184329
184664
184779
181658
180609
181027
182605
180895
181737
183266
181512
181164
182723
183133
184229
185919
184844
183809
184019
185373
185237
183232
182109
183159
184114
184315
184173
184585
183572
182886
182493
179968
180450
182112
182491
182164
181273
181355
183870
182312
182503
182195
181657
183341
182953
181773
181107
182242
183594
183203
182940
183070
183927
183104
184695
185725
186179
183836
185259
184244
184245
184659
185513
183776
182381
182746
184011
185467
185462
183440
183338
185249
185668
185846
185118
185459
186298
185612
184094
183389
182164
183353
183114
182434
183026
184968
184187
183240
183484
184603
183517
183041
183606
182881
182634
182701
183820
184877
186137
186247
185650
184234
182398
182306
181268
181776
182448
182699
182920
181623
181303
180933
181171
180925
181208
182537
182917
183152
183339
183500
183317
181944
182898
183839
184479
184747
185132
185584
183363
184347
184834
185768
182974
180810
181771
183992
183344
185187
183721
182899
183014
182585
183378
184176
186311
186436
184044
182641
182972
182885
183838
183410
183421
182505
182169
182366
182194
180745
181328
182607
185255
184955
185747
185051
184232
185721
186207
184179
182956
181528
182656
181779
180657
181969
184228
184684
183495
183128
183486
183754
183468
183238
182402
183180
182647
183792
182854
182797
183138
183595
184081
182387
182276
182237
183335
184219
185026
184295
185286
185524
184223
185191
183636
183860
183848
183963
184386
183906
182871
183489
182488
182159
182942

[Instrument Method Data Header]

"hplc", "", "2021-04-16-13:54:48", "hplc", "", "2021-04-16-13:54:48", "", 0, 0, "GlycoSePN_40 min (Plus_HR1)"
"Separation of glycans at 50 C"
16844544, 1


[NAI Box Information]

0, 40, 40
2.272, 44, 1000
41, 0, 100, 0


[Instrument Configuration Information]

"FL", "PEN90x", ""
0, 0, 0
0, 0, 0, 0
16.777215, 1
16.777215, 0
"", "", "", ""
"", "", ""
"", "", ""
"", "", ""
"B", "C", "D", ""


[Real Time Plot Information]

[0]
0, 1, "", "Y", 1000


[Link Parameters]

5


[Link Parameter Offsets]

29
28
10
11
12


[Link Parameter Info]


"RATE", 29, 5, 1, 1
1, 0, 3, 0.1, 100, 0
44.01408, "", 1

"RANGE", 28, 2, 1, 1
1, 0, 1, 0, 10, 0
1, "1.0", 1

"EVENT", 10, 3, 25, 1
1, 0, 0, 0, 100000, 0
0, "END", 0

"EVTME", 11, 2, 25, 1
1, 0, 2, 0, 100000, 0
0, "", 1

"EVVAL", 12, 2, 25, 1
1, 0, 0, 0, 100000, 0
0, "0", 1


[PEAK TABLE FILE]


[File Complete Flag]

3


[Number of Peaks]

0


[SPECTRAL DATA FILE]


[File Complete Flag]

3


[Count/AU Ratio]

0


[Count Offset]

0


[Number of Spectra]

0


[Spectral Data Sets]


[Audit Log Information for C:\PenExe\TcWS\Ver6.3.1\Examples\Probka 43 + enzymy.raw]

Number of Audit Logs : [0]
