# Supplementary material for: Interplay between de novo and salvage pathways of GDP-fucose synthesis
Source: PLoS One. 2024 Oct 24;19(10):e0309450. doi: 10.1371/journal.pone.0309450 (PMC11501016; doi:10.1371/journal.pone.0309450)
Supplement: S1 File — (ZIP) [file pone.0309450.s004.zip › Chromatograms/Fucosylation/GMDSKO_3_3_0,05FUC.RAX]

Checksum Passed

Filename : <C:\PenExe\TcWS\Ver6.3.1\Examples\Probka 44 + enzymy.raw>

[Modified Rawfile File Header]

0, 1, 48, 10019, 
0, 0, 0, 386514952, 12055808

[Modified Rawfile Data Header]

"hplc", "", "2022-11-11-16:50:01", "tcprocess", "", "2022-11-11-17:29:59", "", 0, 0, ""


[File Complete Flag]

3


[Run Log Information]


[Raw File A/D Header]

0, "20221111164951-0800", 0, "hplc"
"C:\PenExe\TcWS\Ver6.3.1\Examples\Probka 44 + enzymy.seq", 0
"NONE", 0, 0
40.0088, 6999818, 124372, "7339280009"
1, 0, 5454


[Sequence Cycle Information]

"A", 0, 0, 0, "", "", ""
"C:\PenExe\TcWS\Ver6.3.1\Examples\Probka 44 + enzymy.raw", "C:\PenExe\TcWS\Ver6.3.1\Examples\Probka 44 + enzymy", "Probka 44 + enzymy", "", "C:\PenExe\TcWS\Ver6.3.1\Examples\GlycoSeP N Plus (FL_40 min)", "C:\PenExe\TcWS\Ver6.3.1\Examples\GlycoSeP N Plus (FL_40 min)", "C:\PenExe\TcWS\Ver6.3.1\Examples\GlycoSeP N Plus (FL_40 min)", "C:\PenExe\TcWS\Ver6.3.1\Examples\GlycoSeP N Plus (FL_40 min)"
"Default", "Default"
1, 1, 1, 1, 1, 1, 0
100, 2, "", 1, "", "", 9
"", "", "", 0
"", "", "", "", ""
"", "", "", "", ""
""


[Raw Data Points]

184766
185577
185583
185585
185584
185581
184070
182792
184742
183954
182619
183304
183467
183002
182573
183616
184439
184071
183483
182429
181784
182272
182487
181816
182209
183742
184039
184270
182428
182774
185037
184093
184449
183878
182747
183133
185659
184373
182690
183557
182965
181800
182282
183887
183563
184986
183414
181751
182590
182430
182261
182651
182628
182604
184309
183687
183254
183210
183148
181866
181401
181614
181512
182996
181995
182564
184738
184125
186208
186259
185484
186247
187143
188306
187065
185640
184860
185422
184781
183819
184498
184064
184664
185236
187438
184866
183078
183793
183990
183194
181951
183448
183329
185280
184165
184256
184017
184255
184977
184944
184931
184888
185180
183873
184726
183504
182195
182447
184277
185862
185157
185947
186181
186000
184835
184580
184931
185067
185038
184415
185931
188137
185973
183291
182500
183117
184177
184638
183533
183903
184296
183756
184681
183598
183172
183407
183594
182583
182179
182721
182960
183639
185164
186108
186418
187037
188785
190269
191209
195691
203207
207115
211509
221412
231891
242924
253269
262701
268017
272860
279061
286221
289341
289360
289590
291306
289280
291660
293564
297067
304298
310619
316971
326099
335228
340887
344164
346685
345582
340593
337335
335152
333185
330212
328803
328815
328960
330395
330813
328398
331546
333988
335734
340096
343571
347715
355665
366115
381676
401750
427605
464153
510434
567857
638887
726444
838944
984677
1178621
1428531
1751402
2163353
2670048
3298933
4041225
4823933
5566763
6187498
6632271
6897788
6999818
6974061
6860654
6690126
6494942
6296765
6114704
5954101
5787505
5588541
5343398
5053900
4732078
4399468
4085288
3800598
3549120
3350033
3200228
3100042
3048853
3019077
2988560
2931080
2823817
2668592
2491134
2307393
2134113
1978195
1831111
1699802
1579908
1468477
1371071
1281838
1205754
1142425
1089085
1040561
1000727
970953
944280
925213
908495
895137
883960
877506
869447
865649
869850
874148
875244
876958
881450
887246
889337
891729
899341
903802
905519
906566
908526
908331
904670
901648
894143
885083
873270
862516
849605
835751
823571
811887
804660
800728
801028
806268
813291
821102
829068
835714
840596
846698
852233
853872
856438
864924
878279
901497
938185
999731
1094489
1228459
1398300
1601869
1823232
2046490
2260665
2443751
2591995
2690988
2739442
2723571
2655550
2538786
2380227
2195524
2002139
1821668
1655405
1515745
1400834
1310312
1232954
1169633
1117777
1070189
1031324
998905
968233
941316
920775
904405
892515
884104
879294
884113
890293
902966
921807
948520
983766
1029561
1094736
1191687
1329845
1524539
1773767
2082823
2456047
2873987
3317697
3767051
4198631
4586574
4914685
5154726
5296281
5330410
5264846
5103958
4869626
4580290
4258391
3924067
3606658
3306222
3026297
2766775
2529446
2313772
2120126
1937302
1774693
1625544
1485297
1357508
1242338
1142597
1053130
977247
908844
848846
792458
746227
704673
667411
637642
612027
587246
566868
548111
532390
516678
504820
495373
484593
474500
465574
457925
450175
444376
437239
427567
423592
418862
416625
413060
407135
404774
401455
401002
397816
395492
392405
387803
386225
385094
382205
382482
383526
384684
386639
387645
390817
394271
399627
402973
408190
412246
417932
418867
419721
423706
426024
429974
431897
430067
429115
427585
424023
420862
415207
407521
404237
400085
395126
390008
383485
378626
376792
374130
370136
368006
364383
362019
360466
358277
357915
354589
353643
354060
352460
348329
344858
342998
341397
337533
335426
331616
330331
325813
322896
319601
317834
318944
318012
318751
320520
324894
327341
333010
341674
351720
364680
379714
396181
411496
425940
443346
458236
470284
479669
485824
487074
486605
484733
480850
472555
461315
449202
435848
422411
410880
399773
391104
383271
377491
373313
368643
364205
364419
365807
367832
368463
370791
372565
374772
377483
379598
382882
388634
390746
395208
401021
410449
419799
434135
450051
469328
498285
530183
559063
588512
621516
651820
676839
702402
721005
735041
744539
748315
746331
738978
723742
703349
680606
652791
622367
591682
563433
535265
507369
480823
454377
431677
412705
393488
376304
360601
346038
335530
327625
315987
307210
300431
295043
288273
284333
280798
279395
276821
274303
271558
270495
269515
267626
268202
267072
266105
265128
264134
266200
266160
263512
261875
262625
261741
262884
264243
264333
263735
261615
263897
265839
267206
268733
268196
267508
267790
271350
272377
269778
269499
269617
269076
271655
270083
269922
270981
272162
272723
275020
277175
279468
279841
281146
283530
285522
289259
291156
294860
298111
300595
305092
311078
313756
318414
323394
327521
330051
337047
342829
348703
355110
362286
369538
377854
386325
397359
406606
416587
425802
435248
447536
459115
471428
482966
498318
516963
542581
576715
611823
653169
706437
766222
832099
906633
986276
1071893
1158492
1241250
1323252
1398951
1469720
1523420
1561849
1582506
1588769
1577157
1547455
1505860
1449417
1388842
1322053
1247489
1175028
1103590
1035011
966496
900722
845775
795997
749593
702356
662614
629979
596207
566005
541069
520013
500097
482216
464190
448229
433380
417688
403471
393626
382579
371971
361177
351954
344680
336644
330026
325125
319650
317481
314903
311536
310479
309074
307789
309952
310764
312320
314094
314504
314137
313971
312205
311779
310845
308310
308019
306434
303901
299911
297942
296361
291684
287958
286489
283280
282035
280472
276583
272304
270081
268442
268500
267657
264930
262933
260071
260994
258506
256605
253011
252373
254438
253950
252583
252198
251071
249579
248763
247499
247300
249066
248350
247228
246681
245890
245629
244218
244040
246859
247519
245116
243444
240403
240717
241799
241349
241099
240505
239604
240677
240028
243701
242544
239421
238241
238921
239432
238284
238325
238885
237050
235745
237971
238489
238626
239710
240916
241997
240862
241296
241704
241048
240741
241501
241857
245000
246756
245077
243550
244251
245876
246763
246070
249177
250433
250514
249760
250672
251827
253010
252727
252359
254288
253392
253393
257631
258575
260596
264489
263870
264618
267612
270216
270934
272827
275554
276892
278213
282042
286284
288205
290869
292596
293938
294989
297510
298817
300335
304297
304406
305678
311356
314137
316259
318584
321267
323456
326141
328256
330563
333732
341170
346585
353983
363434
374521
386585
401262
419376
438893
462675
491237
519044
548152
580237
611358
646664
683650
717600
748158
781955
815050
839861
859564
879727
895420
907321
914228
919161
918407
912317
907685
900408
887482
873729
858475
847930
836698
823008
811124
801221
791461
785110
781271
775186
769679
765080
758553
753381
746319
738743
730190
715753
700886
684204
667273
647652
625231
603900
585974
563438
538527
517305
497680
478209
462313
445974
432291
417147
402028
390354
378229
368738
357916
351466
343946
336366
330565
325048
316498
310165
303805
300172
294566
288864
283537
279792
276369
273427
269735
268468
266829
264248
260714
255058
252877
251779
251155
249143
247137
247248
247855
247274
247690
247774
245622
245927
245868
245131
247438
248012
247610
246944
246290
244801
247051
246262
245585
246220
244698
246266
245467
245416
245006
243361
243682
243644
244251
242773
241993
242867
243686
244230
243827
243929
243867
243904
243896
243626
244016
245334
246582
245797
245255
246307
245347
244283
246448
248070
249716
252351
251692
250659
249388
251179
251532
251974
252344
252688
252947
252899
254283
254633
255666
255314
255043
255062
257450
257454
257675
257186
257312
258980
261388
264178
266540
268902
271422
272597
274682
278347
284082
291122
297752
306818
317780
331078
343494
357340
372607
386717
401251
418694
432557
449503
467188
484639
498344
511257
523339
532798
540765
548381
552847
554198
554396
550732
544555
537239
526437
514394
500824
484882
471292
454870
439476
423160
408327
394253
382661
372609
361021
351102
341844
332477
324835
317171
312089
310719
306431
300054
296725
293134
290732
287598
285259
284762
282767
280455
278438
278926
278665
278691
277571
279388
278376
276942
277138
280517
281412
283920
284210
287350
288683
289632
293112
293472
297130
298666
303407
306193
311098
316136
321476
327780
331712
336467
343215
346538
354378
360885
366668
373695
376965
379517
384324
387422
390244
393132
393342
394866
397700
403335
404407
404957
403709
403617
405983
406615
406554
409058
411927
415833
416194
422731
429324
433689
437397
442310
447342
451897
459262
466076
471728
479637
486188
493753
502553
512308
520781
528096
536932
545252
553195
562756
570156
577556
588070
598525
609174
621671
631714
642694
655439
671620
687620
708915
728260
753723
785702
824070
874638
929814
995895
1068165
1157836
1261181
1383421
1520608
1675374
1847359
2034554
2237376
2455523
2690389
2937808
3180062
3428692
3685280
3936412
4171309
4388688
4590257
4770906
4919750
5038167
5118491
5161680
5173829
5152872
5088540
4989050
4860246
4703377
4529848
4335283
4121259
3894553
3663522
3423981
3183459
2950727
2726940
2512799
2309361
2119649
1940971
1774186
1624797
1486920
1357293
1240529
1133472
1038985
955392
883509
819944
767652
720081
675056
633878
598457
568805
540229
515674
493496
477166
462229
447824
437236
428651
418409
410232
402839
397740
393798
388266
382158
380883
378949
376563
372433
372306
369804
368457
370336
369717
372140
373739
374101
373817
374337
376537
377358
376855
376993
378734
381598
383418
386082
389884
393780
399246
403657
406282
407254
409774
411153
415021
421673
425272
430384
435944
440577
444772
449068
455846
461529
465479
471872
479689
486142
493036
501400
506822
512398
520257
530313
536228
545100
552267
560346
569470
581336
591198
597980
608848
618454
626796
636599
644691
654132
667475
677575
687856
696706
711551
726781
741682
753327
765717
787064
811010
833702
855408
883190
916378
957678
1003520
1059944
1122439
1197045
1291580
1396449
1515366
1647031
1804742
1983127
2189040
2408413
2649080
2911600
3182972
3469065
3767380
4066412
4373872
4689982
4997660
5288002
5570975
5827323
6060330
6259238
6420423
6549531
6636983
6677290
6669659
6627227
6551947
6432777
6265628
6063633
5844056
5596590
5328270
5041208
4749676
4454027
4153408
3852976
3564887
3290605
3024787
2768335
2534972
2314354
2109802
1924382
1753315
1597987
1455353
1331041
1221728
1119538
1026314
945580
873447
810529
755009
705481
663492
623729
587341
557498
528943
504249
482978
465486
446859
431452
417291
406506
397002
385992
376594
369322
364541
358505
352253
346774
344000
340741
335020
329529
326986
325287
323511
321329
319427
316773
314540
311031
311284
308202
307611
309874
309734
306436
308106
307535
307226
308218
306192
303571
303162
304967
304932
304595
305845
307356
307865
310655
313542
316181
319829
321670
326065
330276
335118
343774
351754
360108
369710
384605
398513
410849
426417
441496
457921
474472
491989
510599
528889
543275
563236
580261
599044
612990
628196
637636
646913
651856
654584
659241
657340
655474
651564
647567
642804
630680
620052
605476
591260
575980
559929
541829
527585
513270
497009
483858
468669
454205
440615
428720
417698
405493
396465
385441
374482
367178
359994
353267
345239
337613
334804
330893
324687
320372
316244
313393
308463
304337
304705
303927
302690
301922
300762
296544
295517
295642
294798
296235
296734
295237
294874
295799
295288
295500
293886
292540
289136
285548
284417
284757
283508
283981
283795
283883
280762
280551
280383
279703
278200
277702
277093
277907
279021
277631
276219
275857
275942
275244
276734
275814
276652
278019
279024
278435
278105
278733
279523
281666
282255
283526
281607
282787
284362
285643
284568
284817
286089
287468
286525
287802
289302
291678
293117
296879
301565
303415
304853
306954
311034
314881
318791
324520
329080
334580
340329
343677
348730
356413
362864
369356
375914
382707
388548
394818
400403
405991
413985
421060
427769
431384
435226
439631
444842
450378
457902
463196
470897
476290
482916
488759
495073
502010
508528
515877
521624
529351
537427
543548
553106
561663
568183
573810
578546
581623
587236
589809
594564
599164
602908
606845
607059
609658
611132
612108
611295
609073
609707
609399
607837
607261
606007
602925
600120
597128
595216
596699
594016
591086
586597
583620
578348
575236
570161
561201
552329
543757
540234
533121
525999
516837
506678
498215
491844
481967
471411
463977
455470
446917
437784
429656
423912
418752
411536
406003
401252
396044
391330
385810
381486
376938
371772
367253
365536
363469
359360
355439
355716
353004
349376
347029
345434
341796
339891
337154
334994
331973
329862
330028
327173
325836
324745
326040
324356
324295
324241
323305
321022
320757
319863
321566
323588
325114
326577
325919
328740
330704
333705
337809
340670
341339
345081
345731
346516
350272
353918
359384
363757
364909
368097
372861
376403
381372
386655
392454
394659
398703
404349
409827
415675
423029
428153
431363
436456
441578
446211
452549
456570
462587
468244
473197
476531
478306
481017
484509
489303
490934
494206
494234
494118
492710
491380
489040
487641
486837
487625
487102
485722
484716
485324
487350
488968
495276
502215
511181
523652
537895
555350
572778
591900
615465
644750
676661
711325
746552
785160
827838
872788
918076
963868
1011854
1065875
1117141
1163792
1212266
1257220
1297405
1336096
1374525
1401896
1426524
1441758
1455556
1465008
1469463
1463562
1451869
1433866
1409909
1382440
1351250
1310191
1263395
1216685
1171980
1121107
1070837
1020492
969230
922695
876171
829141
786822
747162
705960
667400
631499
599527
571043
544703
521045
502528
483937
464399
446537
432263
420638
407289
397041
387723
378113
369476
364605
358022
354026
349532
347093
344484
340481
337937
336205
332977
329152
328041
326171
324909
324049
323683
321926
321160
320913
319784
319939
320031
319857
318031
317768
318566
318688
320922
320843
317789
315352
315263
316627
315777
313309
313470
312839
311477
310067
310025
311904
311553
310333
307278
305230
304276
304425
302962
298452
294884
293327
292873
289926
290173
288494
287293
286384
283008
283427
282818
282438
282040
279336
280637
281186
279872
278456
277560
277800
277143
276077
275314
276164
275287
276432
278911
281262
282810
284362
281910
282757
285647
289611
294143
297080
301257
304514
310253
315992
321955
326914
331273
338089
345266
351285
359884
367322
373871
378790
385659
390759
398569
406371
411943
415420
420190
424343
431279
433342
436133
435816
434154
433083
430024
426639
425972
422653
419680
415477
410921
406696
402231
395484
390733
386088
380401
375654
371214
364803
359546
355099
351468
346997
342519
339504
338192
334399
331456
328227
327136
325084
321607
319295
320253
318259
317124
315395
316122
316170
316672
317484
315758
315826
316671
317620
319290
320932
321989
324078
327149
330433
333851
335612
337087
339827
342754
346955
353193
359288
362484
365788
370245
374947
378612
382514
389255
395075
401334
406306
411334
414621
420132
425941
430139
430138
433190
436675
439088
439632
444440
447120
447326
448930
447242
448890
450609
449720
449244
450425
447523
445803
444150
444373
442404
442959
441648
441468
441901
441545
442048
443462
446294
449061
453262
455914
459844
463827
469100
478296
490846
502772
520193
538201
559042
580261
606266
632013
664468
700071
741101
786286
833826
884922
940765
997473
1058031
1121927
1185509
1249118
1318244
1382603
1443807
1507924
1567674
1625742
1679998
1725226
1770019
1810742
1842933
1866007
1880839
1892270
1892229
1885116
1873227
1851414
1823044
1783334
1735750
1686564
1631273
1573031
1514273
1451098
1388059
1324477
1261828
1197852
1133811
1074387
1016924
958351
903349
850340
798334
754077
714569
676598
638765
604096
572730
546431
522442
499491
478073
458765
442936
428167
415816
402225
388185
375603
366774
359547
353562
345153
336772
334001
332681
327441
323192
319058
315452
310109
307233
305216
304856
300959
296983
294946
293964
293971
291814
287135
284985
281640
279290
280260
280680
279485
278966
277111
275408
273666
272810
271243
272231
271661
269412
268459
268520
269258
269553
268755
268472
268786
266981
267057
267951
267951
269724
270627
271746
271603
272269
272916
270963
272358
273222
273201
273701
272084
272576
274179
277374
279720
280482
280574
282109
283009
285384
285891
286432
287436
289014
292145
294335
296966
297783
299822
299244
300041
300433
302893
303194
303405
305522
306388
305802
308113
308818
309349
312420
309970
309412
307282
306090
307160
306152
304286
303881
303009
304449
303242
300069
297741
295349
294816
294781
293762
293013
293522
294009
292741
293262
294091
294041
294047
293935
293767
294365
296437
296294
294429
293073
292938
293991
295215
295271
298341
301982
302210
303546
306095
307504
306713
307101
309735
311761
313340
314012
314945
315097
315296
316094
317185
319369
319060
318319
317585
316614
317351
316705
315839
316684
319050
318615
317574
319225
319555
319460
321401
321914
322278
322320
322908
326140
327233
328964
330972
330467
331768
334640
337616
338718
339273
339818
343185
344143
346655
350061
350256
354722
356786
358039
360280
362952
363481
366537
369824
372646
375282
380107
385851
390759
397342
400065
407446
414071
419625
429225
438550
449279
462449
475650
492925
508340
525864
541366
559942
578291
598447
620247
643499
666980
689663
714207
739674
765699
790482
811979
836100
860062
882325
902110
918082
934789
948434
959308
972250
984194
991628
992961
990190
985362
979260
970389
959856
946209
928731
911218
894347
870876
849665
824523
801096
780897
754174
726781
700951
678543
653513
630892
609075
584922
564416
545658
529894
512528
496694
480386
466577
457448
449757
439128
432418
425076
417408
412834
406907
401382
396839
394029
389880
388365
383947
380742
376709
371653
368777
365700
363351
360654
356856
354674
350288
346652
344875
340316
335856
333183
329707
327612
324744
321847
318318
314712
313656
310897
309484
308291
306117
303957
303525
301236
299221
298233
298600
297600
296845
299051
300005
299272
296112
294047
294117
292816
294107
291489
291758
294187
296529
296090
296178
295648
295469
295998
296280
297883
296189
296058
297761
298946
299454
300474
301020
301841
302760
304275
305701
306675
306421
307261
309064
310059
310922
311185
310334
310772
313716
314564
315783
316165
315329
315054
314741
314889
316851
317822
317040
317244
316912
317330
318556
321492
322667
323286
325292
326654
327806
328101
326971
326778
329017
331536
335106
338318
341588
339368
340808
342958
345407
345963
347600
349334
353117
355377
358621
363334
367168
372437
374340
376137
377715
381564
385207
388332
391018
397168
403547
406156
407680
412120
415643
422836
432224
440370
445499
449300
455186
463072
470043
477744
483439
488389
492551
498689
507286
513258
520116
524971
530946
538671
543847
548847
556931
562044
568843
576555
585740
591448
596783
602774
609829
615940
620534
625833
633346
640737
644657
653674
662674
671292
678423
687517
700801
717616
733047
750315
772458
796907
823699
854843
890395
932630
973761
1018876
1069905
1122922
1178198
1239860
1301389
1362932
1430614
1499590
1568577
1637117
1705218
1768626
1832141
1889421
1944709
1992959
2035017
2070780
2102214
2125858
2141549
2143556
2139339
2127653
2109036
2083019
2050047
2010655
1962834
1908175
1854161
1793867
1729405
1666109
1595304
1523874
1451361
1382228
1313039
1245763
1183921
1122823
1060522
1004363
949353
896901
850931
808777
768817
730194
696842
665312
638590
615359
590872
569806
548448
530963
516323
502209
489434
478275
467782
458444
451726
444297
437391
429505
421825
417460
413409
408655
407400
405606
403565
401747
401034
398748
395150
391793
389941
386172
385370
384020
382290
381177
379091
379257
377287
375329
376734
374367
371118
368284
366986
367002
366899
369257
372278
372993
373242
375236
375961
375615
375634
377113
381040
384316
386578
390261
391333
391590
394153
394890
399307
401000
403436
406140
409764
413725
417693
418068
420762
422401
426279
429127
432596
438048
443205
447083
449036
453966
454512
458157
465029
470852
473753
475575
479561
481344
485468
492557
497360
501014
505563
510625
519661
526089
528261
533049
539796
545000
553365
557919
563786
570042
575142
579864
586374
595439
605871
612352
621403
632021
642075
653888
671943
691561
715806
742061
771752
803603
840637
883863
935076
987742
1047778
1113453
1184868
1264210
1346914
1431197
1516917
1613741
1707677
1800468
1899656
2000073
2099457
2194986
2286096
2376340
2461885
2540474
2612870
2677881
2731309
2776039
2815701
2842174
2858818
2868042
2863914
2849870
2835239
2803248
2758773
2711929
2656414
2593343
2522876
2448089
2366358
2281997
2194201
2106027
2011570
1914725
1816666
1727883
1637313
1548664
1463568
1381384
1299682
1221865
1148674
1077173
1012318
951357
892866
841545
796887
752368
709699
669792
634416
605065
576588
550212
527614
507831
487481
471149
453356
438705
428314
416526
407822
399609
391622
385355
378525
371487
365348
361634
358788
354788
351104
347473
345753
344216
342194
341425
339577
341051
340326
339447
338751
339172
340252
340689
339121
338844
338472
337645
338051
340514
341253
343242
346841
348421
346676
344451
344422
347044
348027
348795
348165
348627
349316
350279
351787
348883
349113
348737
348618
347252
345161
344388
341864
342428
342161
339668
338685
338352
337011
340048
340753
340312
340662
341706
342940
343707
343806
343352
346650
346706
347517
347479
347503
348026
348630
349443
351259
352593
353548
353716
355036
354085
355599
358157
357809
357377
356469
360536
361718
363523
364841
369620
372947
374545
377437
382217
386504
393938
398735
405130
412889
421950
432212
440297
449734
458008
468474
481830
496810
507847
518184
531471
542692
553035
565824
577010
583706
592889
599871
605052
613211
617177
619134
618977
617918
616163
614695
607857
599438
590708
583990
573419
564962
556222
545752
532090
517412
504186
490764
476808
465480
453365
440223
426485
411414
400617
389063
380113
371567
362087
354358
347048
340652
335403
328627
323268
316139
311388
308889
304183
300241
297746
297472
294809
291677
290489
288252
284712
281433
280285
279453
282200
282828
279470
276862
276392
276742
276764
275874
274078
273744
275185
276419
277655
276955
278598
279784
279770
279021
279325
279722
281165
282275
283857
284095
285838
286268
285937
288320
291066
288600
288050
286926
285325
287031
288155
287420
286229
285351
286991
289008
287100
286541
285368
285003
286565
284862
281388
281407
279743
275841
273317
271945
271482
272109
268523
268053
269034
268583
267565
267063
263869
261908
261347
261453
260528
262581
263592
264025
265458
263221
263623
261813
261665
261337
260223
261036
264761
265267
266786
266242
264779
266469
265912
266455
267404
266995
266290
267037
267124
266901
267006
268059
268782
266706
265401
266102
265577
264115
264402
264100
264248
263004
263316
263680
263337
263100
262804
261537
261112
261312
260422
260971
260479
259200
258127
257965
258434
257397
255928
255286
255787
257220
257779
254853
252041
250457
250567
250080
249261
249511
249162
249144
249739
250757
251074
251489
252925
253888
252111
251064
251395
251103
251413
251912
250947
249777
248748
249967
252186
253355
254497
252521
250893
251557
250842
250894
250828
250200
252637
254586
253291
252418
249876
249033
251535
252120
250833
250415
251409
253968
251796
250678
251084
252055
251339
251763
251081
249331
249728
249313
249748
250413
248867
248969
251017
250877
250432
249092
248468
248904
248372
249380
248055
248147
248621
249580
248248
248750
247981
248905
248960
249378
251110
251024
249727
249510
251072
250691
251458
253213
251112
249839
248918
248541
249557
249857
250285
249101
249154
251990
252886
254852
253391
252788
251580
249702
250547
252584
254143
254958
253604
254109
254225
252044
250858
249741
249852
249025
250235
251462
250877
249158
248781
246143
246748
248815
248551
248301
250395
250753
251310
249577
248180
247860
247310
249159
248186
249217
248921
248027
247551
248167
247094
246848
247075
246307
247708
248445
248924
249680
249581
249012
249858
247183
247708
248548
249519
248492
248612
249180
247870
248307
251556
251044
250950
250119
250591
250488
248977
247504
248928
248151
249300
250411
248757
248593
248997
248622
247827
247488
247496
248182
249004
248396
247666
248892
249958
249591
248159
247115
246147
247260
245476
243924
244203
244130
246013
246623
246971
246552
245183
243666
244760
243890
243505
243899
243084
242589
242178
242701
242241
241809
243831
243643
244112
242973
242038
242673
243412
243626
245883
243447
242510
243630
244237
243725
244381
244217
245284
246496
245897
246394
245076
244759
244935
245091
245782
244808
242390
241767
241230
240656
241296
242913
243227
243260
242689
242327
240812
244038
244859
245350
246436
244242
240890
241778
243435
244571
243456
242331
239950
239320
241309
242014
241945
244062
245342
245647
243766
243010
240892
242417
241875
242370
244132
243549
243798
242121
244269
245104
245156
244081
243305
243644
245428
244725
243989
244806
245242
244127
244106
245257
244239
243237
242878
242645
244851
244757
243676
244759
244003
243250
241878
240038
240942
241068
243253
243468
242735
242472
242124
241913
243359
244768
246391
243826
242584
243127
242393
244701
246382
244591
245208
244124
242288
243942
243766
243655
244177
242908
243804
245470
244532
244161
242047
242776
242858
243752
243743
245431
244252
244757
246224
246395
242435
240981
243362
243459
243081
242009
240039
238296
237597
238730
239434
241085
243067
244688
245176
244964
245307
244431
242044
239187
239493
238947
239390
239002
241341
240056
239698
240666
240865
240939
240622
240347
239195
239076
240035
242849
243387
243168
243380
243781
243957
244449
241506
241765
243090
244862
243855
241733
242010
243395
241832
241983
242969
244360
244247
242060
240661
240253
240082
240983
244147
242120
241772
242345
243065
242528
241466
240283
240484
240415
242497
243678
245261
245289
245915
243499
244406
243043
244151
245409
246784
246352
244912
244075
243822
243600
240649
242175
242308
242652
244672
244451
244344
244148
242383
243597
242157
242025
243488
241927
240552
240341
242805
242655
244862
244094
242603
242067
242073
240653
242858
245989
246473
245274
244093
243124
242935
241762
240444
239554
240466
240285
241598
243651
244370
242934
241998
241836
243924
242498
240003
241109
241509
241438
240213
241982
242316
241728
242712
243523
242690
241629
239612
240027
240915
242437
242569
243698
245803
247907
248064
246939
247587
247102
243745
242627
242312
242431
241986
242355
241053
240427
240298
240406
239991
239920
240489
240575
241236
240907
241261
241721
241221
239911
238967
241798
241283
240787
241704
239031
239249
241454
241234
241792
240199
238959
240080
239505
238410
238361
238296
238798
237966
238300
238136
239312
239678
240109
239351
239259
238734
240756
242069
239643
240563
240991
241037
238192
239370
240452
240046
241648
241661
240959
241518
242592
240893
240763
241259
244253
245348
243502
242391
241758
240667
240348
240823
241512
241266
241281
241342
240919
241653
241406
242561
242843
242151
242139
241011
239608
240615
241896
243394
245272
243412
240717
239126
241603
241943
243461
243144
243327
241912
243007
243437
241493
241950
241432
241450
242238
242374
239918
240013
240254
241923
243300
244501
243207
243145
241425
239131
239979
240697
238501
238953
239397
239528
239748
240808
239686
239990
237590
238892
239296
240899
242168
243031
242727
241568
241129
240608
241795
241470
241347
241885
242309
243561
241226
242562
241953
242572
241962
241284
241510
242302
243166
243663
242405
241507
243253
244350
243054
244678
245072
244009
243617
241512
242619
242289
243080
243194
244048
242857
242143
241824
243930
243475
242795
243483
243573
244002
243896
244310
243115
242049
241616
242016
242193
243048
242381
242771
240794
242508
244222
243492
241863
241008
242197
243221
242944
242149
240023
236636
236352
236493
239007
242598
241654
241542
240485
240749
242218
241218
245207
245296
245370
244486
244335
245045
244092
242654
240531
241198
240324
240712
241431
243115
242419
240515
239945
240895
242378
242703
242518
243277
244948
242660
242520
242220
243128
242773
243549
242613
241290
241197
241267
241764
243001
243841
243699
243136
242170
245304
244932
243716
242854
243491
243418
245307
244319
243910
243328
242213
241908
242178
243180
244268
243764
244391
243860
243683
243771
245117
242674
242707
242372
242960
244477
243072
242257
243265
245488
243703
241323
241405
242198
243662
245152
245305
244097
245138
244711
243625
241474
241017
241014
241708
242317
242435
242069
242144
243556
243573
242281
241360
243203
242411
241517
242379
241979
240857
241412
241748
243436
245767
244612
242021
241511
242342
242591
243712
245057
244424
246328
244553
244475
245043
245428
244770
243223
242880
245366
243311
239925
240312
242079
246108
245578
244792
243267
244942
245086
245492
246481
244098
244031
243874
243449
242839
243025
242992
244077
242415
240675
243286
243648
246032
246926
244629
244157
243171
243347
242500
243664
243198
242199
241794
239655
241599
243008
243611
244489
243802
243546
242234
243341
243315
243893
245263
244809
245284
245075
244617
244094
244591
244446
243259
244174
244442
244839
243615
244151
244850
243985
245285
244911
245024
244457
245220
245233
245575
244375
242032
243155
244938
244523
242665
245030
245496
246671
245814
243074
242232
242157
242898
241868
242474
245248
244850
244276
246349
247354
246181
245096
244376
244439
245506
245258
246061
245388
246212
246087
247125
247023
246252
245368
246019
244978
244860
245933
244833
244427
245227
245583
245391
247485
248181
247253
246520
246577
245645
243443
243605
245866
247706
247319
244898
246481
247122
247404
247780
248823
247313
247226
247045
246645
248500
247545
247128
247216
247319
247134
247454
247608
247055
246079
245058
243075
243062
246403
248087
247535
249091
247736
246134
245756
245073
246039
245685
246605
247240
248780
247243
246424
245591
245127
245052
244147
243588
245271
247116
245934
246006
247256
246022
245486
244119
245521
246230
247029
246628
246836
247469
248611
247731
247743
246498
245197
245197
244925
246276
246507
246773
246565
243514
243327
244412
245100
244771
245032
244987
244321
243051
242323
243314
243606
243686
244681
243525
242588
243215
243855
241677
244316
246972
246488
246064
245219
246580
247436
246167
245577
246816
247485
247695
247401
247359
245734
246101
245548
244306
243957
243862
244285
246057
245731
243544
244873
244459
244675
245820
246397
244794
244934
245356
244265
247216
246663
245882
246566
245581
244587
243324
243552
241384
244940
245569
245744
245365
244783
245560
243515
245273
245979
245937
245862
246180
247223
248704
249590
248503
249499
246981
245622
246559
245880
245717
245106
245257
245435
246519
246364
249458
250359
248751
248236
245912
244566
244374
243478
246469
247520
248921
246188
244615
244753
244084
245299
245066
243789
243366
244075
244253
244140
244595
244488
246189
246685
244448
243883
243388
244181
245537
246576
247016
247095
247789
246975
247478
248286
246923
245988
247303
245748
244019
243704
244529
244677
243845
245752
246389
245979
247881
249000
248650
246931
248456
247575
247279
245999
246055
246761
246437
244987
244857
247199
245817
245703
245546
245285
246434
246443
247685
246560
245104
244089
244464
243815
243125
243105
243743
243663
244479
245988
245337
243178
243102
246820
245457
244234
243793
243540
242585
242676
242847
243091
244103
244020
242601
243595
243230
243069
242345
243325
245026
245499
245832
248863
249004
249355
250129
250916
250095
250770
253763
254256
256721
257254
257532
258466
261321
260673
262650
264367
264971
266732
268738
270351
270282
274015
278343
282889
285958
290122
291777
294340
296822
300434
303416
304835
306372
308926
311898
313689
313634
314388
315810
312899
309820
309953
310249
309739
309036
307512
306029
305369
305824
305999
307116
308059
306764
306399
308572
307701
308415
309493
309473
309116
309188
308746
307494
308715
309284
308077
308523
308612
308851
311149
309408
309664
310918
311762
314305
314870
313313
312413
311350
312986
311500
310995
308661
308132
308014
307768
303967
300641
297868
294068
291766
290555
290462
290036
288709
286623
284828
281126
277623
272907
272103
270783
269560
267144
264052
264195
263757
260015
257332
254938
252312
253127
253470
250106
248797
247566
244966
244239
244253
241430
241549
240802
238883
238295
236810
235166
233924
233193
229785
228296
226873
224725
223675
222475
221460
220836
220390
220625
217841
217313
217307
216125
215979
213796
213248
213416
210569
208462
205453
205842
206528
205412
203992
203989
202752
201278
201321
203102
199251
196556
197513
197884
197527
197696
195342
192354
190356
189633
189064
187156
187228
187000
186970
185379
184256
183961
181558
179903
178750
177901
177382
177782
177898
177749
177748
177003
175716
173054
172919
172694
171335
169843
169410
167876
168569
169340
168481
166712
166032
163833
163531
163609
162175
162300
159598
158957
157412
157576
158455
157971
157499
156578
154635
152728
154624
156651
154747
154834
151835
149825
150667
151986
152053
151621
151567
150639
150985
148249
145923
145266
144096
141757
141692
142625
144003
143804
141935
142515
143356
143529
143056
142857
142190
140965
139460
137876
137757
136135
135727
137558
137282
139271
139396
138387
135938
135897
136347
136115
134950
134509
135466
136069
135402
134969
133332
134065
134649
133312
133309
134336
132363
130680
129559
129751
128258
128460
129877
130212
129196
129069
126990
127408
127322
127566
128744
129684
129252
127685
127657
127203
128512
127799
127076
126168
127363
127147
127643
129718
130688
129692
131426
129457
127912
127991
128634
126240
125372
127346
128297
128783
127157
127226
126397
126385
125299
125055
124958
124372
125393
124741
124448
124586
125749
125830
125878
125316
125534
129106
129561
128664
126759
125575
125894
127197
128484
126926
126522
129837
129190
128167
127087
127465
129331
128804
128449
126924
126711
128058
129051
127277
128089
127737
127441
127709
128317
126896
126198
127249
127689
128047
128452
127735
126367
126168
126273
128111
128068
128423
130559
130842
131812
131034
129982
130020
128515
127931
128145
128662
127889
131260
131377
130942
130854
130582
131471
129048
128100
127977
127597
128809
128274
129443
129731
130590
131423
130503
127390
128666
128208
129203
129116
129743
129069
130379
131189
131012
131772
131997
131343
129677
129864
130709
130964
131351
130744
130380
131970
130219
130131
132759
133384
133677
132742
131499
131584
132162
132579
133311
133190
133033
132060
132957
132012
131703
131887
132252
133202
136919
148580
173245
207422
249095
294568
343335
393170
450812
527163
617340
731985
868163
1015121
1162526
1287184
1371461
1406321
1398192
1368331
1331011
1298743
1274000
1260601
1261945
1266586
1268946
1264417
1250949
1230033
1208736
1188553
1167827
1149019
1127331
1105279
1085501
1062815
1038278
1012217
985095
956344
932372
905054
877414
852845
828365
802889
779442
759068
740754
726999
713609
701469
691136
680987
668455
659866
650729
641712
633603
625614
619438
611066
606721
601569
596831
586915
580689
576154
570634
563174
557624
552828
549516
546893
541622
536854
535389
532133
529289
525386
519495
513799
507819
505108
501511
498414
494870
490130
486680
482640
479586
478020
473107
467173
463188
460467
458641
455814
450879
445896
443273
440727
438933
435833
431139
428383
425858
422626
420786
416276
414006
410103
405254
402796
401753
398437
392707
386778
384514
380669
378872
376874
373690
373062
371218
368239
364472
361120
358712
355201
353231
351041
348345
346962
343652
343320
342431
341839
337658
333174
330233
328751
327782
325385
323003
319579
317155
317620
317017
312671
311613
309348
306376
304050
301731
301275
299455
300995
299812
298745
297216
294957
295927
294912
294495
291349
290085
288133
286840
285547
282878
281960
280938
280248
278906
276835
275295
275454
274990
273334
271285
269278
267391
267882
268160
269514
268942
270127
271835
274040
276606
277217
274396
268723
261778
254403
248443
241909
238778
235319
231772
229838
227717
226980
226031
224203
222578
223118
225004
221708
219616
218491
216188
216040
217484
218794
217775
216988
214564
214070
212597
212577
212365
212364
212112
211367
211471
212661
213281
213703
214120
213674
212948
210702
210760
211745
211979
211286
209390
208647
206773
205603
206236
206273
207713
207002
206792
204962
204203
204317
204341
204517
204543
205245
204562
205002
202717
203799
206582
207735
206463
205562
206695
207422
206233
206366
204337
205404
205216
204363
202634
201922
201829
201501
200669
199970
199877
200080
202556
201147
199302
198110
198858
199487
202576
202031
202147
201084
201655
200635
198658
197789
198767
199439
200248
199578
199531
200839
200405
200653
199259
197714
197626
197593
197786
198529
197843
197496
197156
197913
197992
198284
196533
195103
194396
193728
194835
196567
197130
196026
196187
196759
198047
199109
198205
198068
196069
196323
197340
194909
195415
194563
192405
192743
193450
193921
193446
192049
192048
192395
192778
193239
193789
193036
192120
193529
195183
194028
193819
193203
191318
192520
194899
194942
194165
193306
192322
192948
192028
193201
193106
191056
192608
193283
191342
191610
194488
195048
195304
196427
193744
191265
190665
190215
192667
191986
191444
192397
192396
193309
193801
192022
191781
191132
191441
192241
194107
192462
190768
191308
191877
191041
188392
189564
187934
189181
190908
190838
191788
190539
190564
191621
190914
192526
192775
190362
188532
188408
188853
189138
189025
188895
188204
187748
190835
190057
187801
188431
187325
185987
187175
188480
187340
186422
190603
189400
189373
192076
193720
193220
190658
190028
189764
189218
189597
189238
190204
190723
189552
187293
187985
188630
188504
190147
192328
192906
193274
191417
189712
188534
187850
188478
187545
187702
189223
190190
189834
189214
189093
189465
190212
191006
190795
190156
190165
189044
187421
188177
190246
189079
189769
190331
191986
192257
190232
189673
189144
190718
191393
190830
193316
190253
188208
189196
190298
191405
190996
191295
190848
188999
189555
190004
193553
194165
194687
193154
193204
192480
192031
191417
190276
191515
190488
189959
188793
189665
190368
191835
192219
190480
190705
188178
189365
188918
190618
191069
190908
190215
190020
188887
187845
188633
188514
189793
189771
190639
191119
191829
190945
191323
188833
189167
188107
187465
189620
190151
188604
189720
189317
191358
190689
190299
189535
189715
190228
190378
191491
189051
189727
189496
188892
188514
186495
187238
189044
189502
188692
189094
191231
189470
190063
189480
188991
190624
188803
189592
190510
191153
191809
193887
190648
189419
189416
191389
190809
189708
190971
191630
189856
189915
191247
189926
188532
189226
188804
188893
188651
188843
188232
189281
188550
188739
189418
190054
190665
189154
187871
189588
188581
188058
189150
191482
190638
188632
187358
186487
186688
186645
187882
187638
186257
187350
189107
189288
188927
189943
190661
188645
186865
187853
189021
187139
188272
189711
190100
189877
189156
187598
186540
186588
188208
188586
188731
187673
187443
188894
188184
188760

[Instrument Method Data Header]

"hplc", "", "2021-04-16-13:54:48", "hplc", "", "2021-04-16-13:54:48", "", 0, 0, "GlycoSePN_40 min (Plus_HR1)"
"Separation of glycans at 50 C"
16844544, 1


[NAI Box Information]

0, 40, 40
2.272, 44, 1000
41, 0, 100, 0


[Instrument Configuration Information]

"FL", "PEN90x", ""
0, 0, 0
0, 0, 0, 0
16.777215, 1
16.777215, 0
"", "", "", ""
"", "", ""
"", "", ""
"", "", ""
"B", "C", "D", ""


[Real Time Plot Information]

[0]
0, 1, "", "Y", 1000


[Link Parameters]

5


[Link Parameter Offsets]

29
28
10
11
12


[Link Parameter Info]


"RATE", 29, 5, 1, 1
1, 0, 3, 0.1, 100, 0
44.01408, "", 1

"RANGE", 28, 2, 1, 1
1, 0, 1, 0, 10, 0
1, "1.0", 1

"EVENT", 10, 3, 25, 1
1, 0, 0, 0, 100000, 0
0, "END", 0

"EVTME", 11, 2, 25, 1
1, 0, 2, 0, 100000, 0
0, "", 1

"EVVAL", 12, 2, 25, 1
1, 0, 0, 0, 100000, 0
0, "0", 1


[PEAK TABLE FILE]


[File Complete Flag]

3


[Number of Peaks]

0


[SPECTRAL DATA FILE]


[File Complete Flag]

3


[Count/AU Ratio]

0


[Count Offset]

0


[Number of Spectra]

0


[Spectral Data Sets]


[Audit Log Information for C:\PenExe\TcWS\Ver6.3.1\Examples\Probka 44 + enzymy.raw]

Number of Audit Logs : [0]
