# Supplementary material for: Interplay between de novo and salvage pathways of GDP-fucose synthesis
Source: PLoS One. 2024 Oct 24;19(10):e0309450. doi: 10.1371/journal.pone.0309450 (PMC11501016; doi:10.1371/journal.pone.0309450)
Supplement: S1 File — (ZIP) [file pone.0309450.s004.zip › Chromatograms/Fucosylation/GMDSKO_3_3_0,1FUC.RAX]

Checksum Passed

Filename : <C:\PenExe\TcWS\Ver6.3.1\Examples\Probka 45 + enzymy.raw>

[Modified Rawfile File Header]

0, 1, 48, 10019, 
0, 0, 0, 386514952, 12055728

[Modified Rawfile Data Header]

"hplc", "", "2022-11-11-17:36:01", "tcprocess", "", "2022-11-11-18:15:59", "", 0, 0, ""


[File Complete Flag]

3


[Run Log Information]


[Raw File A/D Header]

0, "20221111173550-0800", 0, "hplc"
"C:\PenExe\TcWS\Ver6.3.1\Examples\Probka 45 + enzymy.seq", 0
"NONE", 0, 0
40.0088, 6785593, 127869, "7339280009"
1, 0, 5454


[Sequence Cycle Information]

"A", 0, 0, 0, "", "", ""
"C:\PenExe\TcWS\Ver6.3.1\Examples\Probka 45 + enzymy.raw", "C:\PenExe\TcWS\Ver6.3.1\Examples\Probka 45 + enzymy", "Probka 45 + enzymy", "", "C:\PenExe\TcWS\Ver6.3.1\Examples\GlycoSeP N Plus (FL_40 min)", "C:\PenExe\TcWS\Ver6.3.1\Examples\GlycoSeP N Plus (FL_40 min)", "C:\PenExe\TcWS\Ver6.3.1\Examples\GlycoSeP N Plus (FL_40 min)", "C:\PenExe\TcWS\Ver6.3.1\Examples\GlycoSeP N Plus (FL_40 min)"
"Default", "Default"
1, 1, 1, 1, 1, 1, 0
100, 2, "", 1, "", "", 9
"", "", "", 0
"", "", "", "", ""
"", "", "", "", ""
""


[Raw Data Points]

188307
188977
188977
188981
188976
188979
191599
193294
193950
191830
189501
190193
191023
189295
189487
190206
188916
187939
188609
189751
188601
187147
186937
188430
190388
190733
190999
189758
189231
189166
188488
188213
189431
191449
190815
189448
189691
189209
190301
190500
190464
189483
190373
191928
192141
191238
191801
190815
190431
190072
189821
187745
187635
187942
187971
189796
189942
189380
188062
188589
186459
186143
187888
189197
188606
188590
188708
189701
189023
188047
189766
190735
190424
188737
188149
190080
191399
191532
190164
189323
191934
192226
192777
189679
187927
186543
186748
187777
188826
190262
191173
188830
189748
189843
190673
192183
191852
192295
192186
191248
191989
190328
191076
191357
188930
188944
190627
190050
189150
188993
189920
188945
188472
188596
189039
190747
191308
192496
191515
189410
189750
189946
189064
190687
191369
188885
189198
190427
188606
189535
189238
188458
188892
189790
188657
188662
187870
187300
187688
190218
191168
193366
194107
195127
197333
202135
208661
216541
229121
243907
266070
292113
320011
349308
380647
409273
436479
460687
477547
489938
495697
499628
498999
494337
488097
481074
473052
464807
458284
449677
442041
436371
430241
426936
422566
419310
415005
409563
403942
398385
395350
392969
388033
386596
385562
385220
386679
390578
399706
411626
426070
438211
449362
457377
465983
472046
477558
485510
500227
519619
545778
579135
624044
679624
753832
846466
965524
1125781
1334579
1607898
1965600
2434167
3031934
3742230
4515648
5268645
5911089
6381438
6667874
6785593
6780820
6676158
6487876
6251470
6005484
5755266
5525624
5315166
5115357
4903881
4667322
4397530
4100557
3807211
3523687
3266892
3048867
2868838
2725463
2618226
2539306
2496059
2474288
2457137
2421574
2364459
2277028
2161842
2042846
1912310
1790699
1678082
1572756
1478401
1393774
1318676
1251746
1198723
1151433
1112805
1081154
1053257
1029178
1011012
991754
974790
960935
956362
949093
945332
938782
930523
923140
921660
919932
920253
921500
920006
915884
914647
905327
896565
882871
868481
853819
839941
824996
811693
800070
786524
776766
767568
761137
756203
751762
747771
744878
739185
736829
737670
735183
732598
732183
729738
725907
724502
718501
716614
718826
726630
741731
766767
807407
860934
929892
1010824
1095481
1177207
1255777
1318158
1368773
1399595
1412227
1399166
1369613
1324229
1263711
1192569
1117433
1044747
979443
922154
880777
846421
818406
795517
782280
768539
757316
747754
734166
722761
714138
706829
703020
697995
696713
701409
707269
717206
733146
752587
777167
806582
855457
920393
1013282
1140821
1307915
1523000
1790421
2099845
2442520
2801401
3153934
3480514
3762199
3975345
4102263
4142306
4099086
3975592
3799291
3578419
3332609
3079719
2836533
2606404
2402177
2209882
2034009
1872995
1726259
1591798
1465130
1346271
1231726
1129424
1031563
946555
870724
806986
749794
699315
660382
624823
592721
564244
538392
514738
496377
480761
465852
454762
446022
436263
427538
420013
411530
404261
398639
394248
390472
385406
377865
374244
373463
370675
367250
363738
361818
358902
358049
353277
349703
348897
349929
351820
350913
346971
345485
344720
344159
343390
344254
346194
346855
349748
353584
354566
353928
355907
357627
357503
358392
358588
360867
362239
365087
364169
363274
361799
360744
357816
355956
353666
351334
349262
347177
344099
341115
340764
339936
336804
336370
335437
333774
333021
336708
336986
338051
336037
334400
333657
333181
331060
330054
328165
322938
318141
315202
311333
307652
304303
299749
298188
297829
296942
295006
294904
296293
297704
299198
302969
307860
315119
321352
328850
337638
346886
358902
368557
374611
380786
385254
389754
392601
394083
390377
386352
383191
378226
373717
367068
360082
352522
347827
344217
340184
337906
335975
336971
339802
338261
336677
339764
341057
340472
341435
342798
343815
343357
344551
346247
347937
348098
351199
354347
359948
365159
374302
382081
392924
404246
417119
433318
442249
455975
465825
473454
481359
484203
488168
488080
482981
475095
466987
454947
443522
430072
415262
400793
385992
369103
355919
346274
335322
323546
316454
306096
297863
293602
289993
286874
283582
279993
275611
269959
266801
264454
263202
258666
257781
257501
257544
255976
255201
254581
254035
253311
254054
253676
251951
252136
252962
252665
252561
252471
249553
249637
249303
250173
250256
251434
252413
251577
251190
252414
253898
254712
254460
252585
252696
252058
252464
253670
253491
256523
258775
259972
257759
258622
261361
261726
260384
259786
261993
263848
263791
264335
269303
270408
273027
274911
275880
277559
280333
282721
284586
288803
292525
296556
299880
303162
306205
311802
316292
318606
321356
325983
332274
338157
343790
351890
356802
364907
373484
380877
390400
399795
413199
430328
447613
469147
496842
531293
569128
613810
662547
713123
769578
828349
890744
950197
1005744
1053738
1099969
1142509
1175015
1193550
1202862
1195189
1178521
1153509
1119584
1077229
1027445
976618
924365
873084
824127
774320
727238
680504
641320
606855
574039
542197
511833
486906
462071
438823
419718
404362
390938
378673
364227
352650
341186
333316
325248
318045
311492
305781
299932
295066
291906
288588
287843
286300
288243
290499
292489
295310
295240
297178
298863
302128
304608
308259
309393
311549
312549
310474
311981
314194
312730
308908
307054
306327
302961
301245
299585
295470
290350
285766
280879
277610
274524
270065
266120
261597
258849
255558
257149
258152
256403
254305
253101
253034
250574
248991
247145
248318
246724
247257
247021
245064
246623
247500
247218
247211
245887
246566
244899
243348
241745
241306
244113
245363
245038
245328
243900
243627
242300
242210
242066
241633
239971
239273
237718
235426
235358
235617
233675
232860
232590
233500
235022
234658
234403
235979
235540
235572
236207
237263
237413
237195
235306
235557
235793
235303
235621
236117
235990
235279
236175
237805
238586
238786
237950
236946
238366
239742
239663
240076
240331
239897
240854
241373
243258
244091
244365
245176
243834
244068
243760
244786
248447
250385
250900
250387
250340
251218
254347
256174
256368
256482
259650
261296
264460
266809
267047
268613
268325
270927
275266
276846
277186
279577
280743
281647
283589
285580
285030
287692
290138
290678
292555
296216
297718
298951
300242
304067
310582
315459
320611
327448
333507
344397
356814
370614
385057
404867
425001
445438
468813
495378
523848
552382
579055
604424
630057
657201
677147
695628
716290
728448
742685
750782
756767
761376
761987
758744
751851
745158
733678
722308
712244
700443
689055
677879
668997
662043
651865
645403
641201
635377
629239
627390
622826
618772
614340
608930
601748
590343
577544
563704
550209
534698
520364
504665
487881
473360
458488
441181
426402
414184
402599
388624
374837
365671
357516
347607
336346
328359
322854
316790
311704
305713
301513
299238
295491
290901
285026
280473
277740
274781
270989
266665
263129
259367
257431
256065
254733
251635
251086
252358
252547
251629
249188
245783
246079
246577
246907
247094
246494
245073
244023
245326
244651
245672
246083
246717
246139
244034
242762
243964
242397
241625
243815
243758
242516
243401
243964
245730
244587
243496
243597
243382
242578
243306
241869
242955
245771
247186
246844
244223
242058
241907
242769
243580
245454
246339
245933
246139
245836
245119
246151
246950
245766
247531
248907
247941
246926
246300
245523
244608
244107
245599
246649
247630
248906
249830
251178
252686
253138
252897
252454
253051
254348
254480
252624
252970
255929
257550
257536
257272
259046
259780
263708
267201
270053
273935
279602
285610
292500
300545
309624
321363
332640
343394
357126
369211
380861
393038
406843
419456
435009
446400
454925
463384
469422
474486
479761
481236
478382
474092
470204
462556
456398
448430
437046
427003
414024
402770
390564
375032
362866
353961
343580
333454
325456
318928
311176
304074
300429
295596
290862
285054
280428
279181
278224
275959
272907
270140
269286
269533
271596
267378
264060
262198
262103
263617
264888
265101
264956
264272
263960
262706
261893
264328
265088
266132
267240
267399
268873
269223
270290
274926
275620
280754
281937
284871
289677
293623
297477
301285
304463
307858
312743
315993
321648
322854
326063
329779
333088
336576
339301
340803
342710
342570
343117
343286
344708
347065
348021
348568
350642
351077
349313
348443
348760
348327
349310
351102
354123
355547
358353
359997
363778
367442
370620
374498
378073
384176
387040
391391
395858
398025
404275
409256
414941
420521
425276
431364
435809
441659
449803
455711
460419
466392
475863
483126
488698
494803
504396
515939
529196
542332
560031
576508
597021
622916
653911
688416
732920
782674
840613
910978
987638
1074890
1171784
1283070
1397942
1529017
1668010
1813873
1966989
2122128
2275477
2426646
2575239
2718710
2848215
2967803
3079083
3165812
3232679
3284049
3309514
3315145
3290897
3246368
3186062
3105193
3001399
2886083
2752025
2612717
2468474
2322029
2174251
2029574
1880114
1738693
1602255
1473818
1356688
1247719
1143752
1050123
970737
894071
822932
762566
710731
662330
620426
581044
548059
519209
492648
470321
450670
433900
417615
404598
394177
385072
376233
366344
357588
351731
346820
344248
341958
338264
333261
328544
327129
324181
322570
321108
321900
321692
321102
320472
320888
322956
322091
322697
322997
322476
321770
323769
327280
328907
331696
330982
333177
336600
339805
340274
342622
344060
347035
348301
350502
351570
356297
361313
365000
366501
368664
372294
374576
377433
380780
384910
387418
390503
393342
397219
401715
408153
412985
417623
421631
427505
432178
434988
439269
446745
453067
458540
464964
472519
481792
488088
495961
502635
510699
517910
522235
532097
542409
550463
558743
565742
573924
585962
598188
610230
624532
640830
657777
678731
700572
725795
753198
788702
829711
882379
943681
1012208
1095222
1187756
1294837
1410263
1538131
1680368
1834783
2005911
2186797
2374705
2560715
2755608
2953621
3155285
3353117
3540084
3718424
3876769
4029475
4152042
4262258
4334443
4380876
4410672
4405459
4376079
4318975
4238892
4134407
4002321
3852753
3682819
3505005
3320434
3131717
2943611
2754049
2569645
2386234
2211767
2046231
1884919
1733437
1587888
1458771
1339253
1227244
1127914
1035595
951399
878369
813012
751108
700596
653006
609603
570292
538691
512252
488133
465063
446879
431738
414446
399048
388320
378951
370742
362618
353778
346872
339890
335108
330390
328042
324967
323261
319656
315645
311732
309933
308501
304823
302481
301336
301381
301704
300024
298587
298446
297727
296671
294726
294367
294058
294969
295405
295670
294100
292232
291238
291616
293162
293413
292865
293498
293239
293333
293673
295868
296657
298139
299512
302365
306353
312495
317744
320975
325890
334074
340842
349078
357353
368757
380166
391438
402451
414932
427014
436666
447589
460748
473592
483521
494235
504783
511723
516168
521043
524339
527488
526179
528721
525039
518218
512153
507655
500399
490744
481163
471988
460841
449390
439598
430914
419153
406167
394558
387322
381341
373037
364087
355767
348379
340803
334058
326078
320335
317874
314194
308528
305453
303226
301828
294206
292814
291826
289281
289506
288400
287284
284979
282716
281312
283323
284964
284042
281137
279007
280167
281594
281665
279984
279457
279298
277329
276025
274720
273742
275157
275343
274490
272544
273825
276205
276101
273942
274265
274513
272064
272119
273325
273119
274840
276987
277783
276909
277112
277341
277853
280080
281710
282628
282989
282909
285004
285970
285206
286766
286947
289156
290549
292140
293618
294664
296465
293870
293238
295552
295984
296775
296411
298262
299695
300846
301921
303668
303347
304258
303532
305297
307664
314168
315340
315727
315863
318433
319050
322891
328424
331241
334164
340078
342412
345375
351737
354418
358687
361799
364147
369087
372642
375383
378024
381956
385827
392003
397149
401872
405923
409387
416990
422304
426128
431341
437874
443315
450599
455300
461688
466648
472859
478105
482054
484618
485593
489628
492653
493018
493769
497571
496467
495183
493165
491557
490843
488399
482779
482144
479504
476042
472953
472072
469266
465757
460220
457386
454161
451266
446179
442672
439109
437677
433402
429821
425733
421176
418041
414105
411255
408894
403802
400172
395852
393585
388639
384460
382402
380641
375350
373856
372193
368433
366453
364449
360856
359473
356805
356209
356733
354038
351629
349125
348371
348698
345690
345270
344638
343329
344474
344415
340021
340074
336779
333285
331640
331894
331080
330200
327940
324153
325702
327519
326056
325438
323335
322493
322000
321203
323372
323633
321925
321088
320946
321862
322668
323067
323715
324533
325450
327931
330250
329776
331773
333961
334793
336209
338137
339574
342618
345922
348517
349291
351343
352796
354799
358255
361383
364533
365361
368707
371886
376085
379540
383292
386639
388490
392331
395222
398253
401319
403681
407195
408221
413027
415228
414630
414257
415019
418825
418474
418452
416307
415539
415529
416243
414856
414677
411114
413508
416946
421353
424950
424632
429455
434607
441343
453124
465203
477297
496293
514629
533858
555087
580262
606774
635184
666429
697101
729958
763224
799681
833762
871427
909631
941121
970366
1001015
1029577
1054369
1072083
1087899
1103055
1111586
1113143
1113445
1109400
1100860
1086659
1069500
1049587
1026299
1002037
973420
942005
908807
876342
843665
811477
776838
738245
706685
674191
641312
613608
587558
562715
538605
515454
497365
481240
463150
444972
431352
418334
406379
395013
385951
378368
371902
365770
359760
351921
345851
342078
339808
336105
330426
327908
326816
324593
322570
322009
320778
316183
313430
312467
313235
314738
311505
312499
314386
313828
313827
313723
313820
311079
310436
310040
307091
307189
308407
309212
308889
307653
309784
309044
306723
305817
307315
307839
306939
305232
304555
303889
304614
301120
300605
297705
294881
293871
292987
291446
290116
288641
286737
285006
283469
282419
281663
282341
282535
280212
276897
275581
276087
277188
278129
279665
278880
277998
277931
280018
278119
278083
278085
279100
280413
280208
280850
283343
284407
285277
288212
290542
291776
295027
298919
300404
302516
307641
313836
317659
319489
323118
327955
333095
339976
344264
351640
355540
360274
363253
370176
375750
379083
386070
393109
393876
396416
401461
403044
401529
404366
402287
399605
400459
399977
396474
393900
391630
388535
384979
378608
376440
371836
367431
363138
356645
351578
348219
343939
338822
338199
336741
332459
328404
323566
321365
319322
317573
315966
314927
314573
313349
311895
311892
310602
310618
309690
310055
309523
310049
310048
311239
308958
308829
309125
309581
310821
314845
316021
318931
319071
319463
322262
323460
327413
329625
332772
337200
339522
343135
347199
350677
355769
360334
365798
368284
372235
374773
380426
386575
392668
394688
397951
398565
400237
405550
408809
413022
414763
417974
418092
417039
415600
414967
413647
412051
412489
410527
410175
411078
412035
408825
407218
404169
401728
402382
402836
403256
404671
404473
405312
406206
408022
410489
411912
414244
417132
422600
430350
440054
448113
459480
470148
486329
504851
525726
548580
570627
595721
625711
660614
692402
727624
765553
809425
853340
900411
948506
998140
1045411
1092572
1140722
1189961
1235025
1278483
1319955
1356515
1385467
1415634
1443787
1465067
1476949
1484619
1483399
1479508
1468933
1452863
1430190
1399169
1364272
1329135
1286917
1242860
1197043
1150698
1104270
1055818
1005192
956105
909944
861816
818143
776672
735413
699130
662413
630125
601276
571336
544175
519962
495995
474352
455115
437281
423121
409289
395868
386659
377134
367178
359037
351688
344517
339969
335660
330304
324536
319218
316504
313261
309390
306471
304281
301119
301584
298421
295035
291657
290494
288902
287347
287285
285528
286307
284897
284549
285825
283808
280927
280057
278897
280278
280480
277663
276483
275167
275997
273466
272900
272127
273889
274807
274263
273200
272875
272185
272597
272201
273001
274310
273270
273213
272935
274058
273844
272908
273742
272776
272300
274958
276180
276287
277591
277343
277854
278308
278191
279967
279561
281306
283784
285930
287744
287229
289024
290879
293813
294500
294323
295049
298542
299407
300495
300292
300725
304953
305152
306934
306604
307361
307803
308477
308472
307062
307266
307859
305650
305510
306729
306379
304643
304568
303864
303178
302066
302018
300389
299971
300456
298367
297806
296466
296748
297458
296061
292925
292936
294117
294812
294743
297993
298499
299045
298372
299993
299842
299951
300926
302151
305023
305781
306954
307569
309976
310400
311350
312604
312976
315366
315802
317087
318505
319047
318996
318544
317936
316521
315712
316979
317480
317163
317366
315805
317649
318574
318435
317479
316151
316410
318581
319430
319679
318047
321273
322623
323182
323059
324228
325058
324986
324375
326074
330387
329566
330956
331157
336313
337637
339232
341015
342813
341355
342335
342951
345563
348099
351418
354521
356244
357496
359728
361604
363551
366322
369379
372870
377062
383026
390515
398521
405604
411893
420460
429483
438686
448936
460641
471491
481796
495603
510014
524532
540500
556684
570747
585365
606259
623841
639903
657249
671796
688323
704248
720307
732695
742559
753397
764750
774105
783460
790929
795299
797782
795949
793429
788702
783483
775755
769650
758374
744437
730145
715009
698121
680923
665722
643799
625536
608435
590796
574164
555513
539001
521755
507115
488209
475283
464000
452741
442541
432838
423714
416916
410651
402516
395121
389607
386868
383499
380640
375047
370171
366190
365786
363143
358780
355875
352844
350723
348275
345518
342227
340053
337027
332559
328675
326253
323659
322513
319725
315845
312804
309188
308700
306086
305828
304931
303941
302412
302002
301440
298697
298662
299498
299988
299317
299464
297443
298077
296948
296994
295846
295212
294497
293727
293724
294407
294739
294106
295364
295163
293615
292008
294657
293649
293351
293334
295451
294595
293821
294407
297838
300106
300654
301557
303338
301864
302250
303555
303939
304745
303610
303831
305027
305336
306394
305080
305315
305736
307857
307602
308352
307518
307516
307559
310622
311402
313749
314605
313715
313922
314485
313579
312903
316491
316395
315843
317162
317819
318640
319383
319915
323524
325052
325470
325579
324875
324476
326996
328751
330507
331968
333276
333678
335666
336946
339973
338228
339216
344279
348080
351143
353302
355459
357123
360058
361855
366130
368897
372978
374799
378274
379805
384979
388028
392255
396144
400264
404549
409092
415499
417809
421839
425843
430832
436467
440562
443982
449373
454676
458598
462240
467232
472018
474861
478810
481027
486597
491900
500050
505944
509249
516381
522184
526009
530880
536817
543387
547825
550249
552828
556827
561589
569044
576894
586300
596234
608840
620940
633518
649941
667827
688680
713914
740775
769868
803286
840024
875670
915063
956440
997168
1045204
1099248
1149895
1205259
1259130
1307680
1357194
1401350
1449017
1493980
1531728
1570155
1600472
1628104
1648902
1659040
1663631
1666444
1665556
1653201
1635806
1610213
1582931
1548494
1508560
1470023
1424355
1372531
1323022
1274395
1219303
1165716
1117717
1068338
1016183
968855
927373
883297
839188
800832
763020
729166
696583
666200
639446
613902
589251
569308
551203
533950
515952
499937
484181
472556
462520
452417
442048
433712
423756
419722
415559
406776
400240
396441
392206
392479
390453
387895
385650
384698
382592
382317
379269
376195
372838
371431
370644
370760
367167
366786
367260
365994
362804
361995
359749
358773
358121
356458
354762
354763
355355
355918
355194
355739
355877
356105
356244
355096
355808
355678
358701
358000
359666
363345
365345
365091
367256
370001
371452
373761
375952
379656
381411
382810
385282
389417
392708
396258
397583
399875
402365
404575
408457
411048
412421
414462
416628
419084
423478
425690
429430
432849
437438
441214
443127
445244
446938
448862
453208
458807
464495
468114
471073
476403
477152
478179
480084
485566
491223
496212
500576
504642
511642
518096
520283
523892
529849
536079
541929
550193
561371
573804
586923
602256
615910
631143
650667
671667
695588
726821
760796
799593
841316
886442
933801
983893
1038324
1097298
1160335
1228954
1299772
1370335
1448671
1529246
1604143
1680555
1757393
1835333
1904536
1968988
2036164
2097587
2149341
2196967
2233361
2264372
2289729
2307039
2313820
2307130
2289619
2266235
2230741
2187989
2141728
2084366
2018497
1949894
1876505
1797232
1713974
1630092
1549893
1469393
1387559
1306955
1230178
1159072
1088051
1023622
960101
901133
843154
792484
744931
701465
661304
627601
596176
567983
542799
519009
496527
476537
458548
441498
428920
418149
406886
398812
391112
382761
373190
369388
363556
361437
358810
352964
350902
347133
344356
343201
339037
337659
335749
335306
336150
332599
331934
329709
329636
331366
329455
327738
330499
329828
330440
329460
328254
329949
330548
331141
332413
331358
333796
332284
330835
330910
331216
332571
333079
333590
332382
331944
331821
331136
331022
331106
331829
330586
328499
326531
323581
323396
323203
322689
321129
321354
322039
324250
325955
325644
323988
324692
324623
324293
325289
324919
324267
324794
324592
326328
328669
328091
328969
328851
328837
329156
328324
328700
327904
327864
329336
331571
333586
335322
336545
340436
342786
344963
346584
349887
353384
358398
362889
367892
373458
378662
383455
390478
398829
408611
415906
421339
430395
438208
448413
455814
460164
468274
476523
483288
489676
495052
500957
506485
510276
514265
516483
513881
513944
515982
515842
513039
511192
503464
497448
491343
484452
478034
468078
462169
456448
448998
441386
429443
419488
414072
405328
395250
387564
379746
373648
365013
358782
353325
346404
340966
334262
329033
325349
320301
314067
311437
307472
302676
298809
295431
290972
289033
287550
286418
284982
282960
283068
280349
279501
278449
279357
280062
279021
277630
272436
272483
271093
271523
273529
270680
271982
272199
273082
272169
271097
271603
271634
271712
272322
275938
275850
274640
274230
276127
274925
273942
275496
276289
276787
278319
278124
278664
279470
282483
281862
280453
281582
282797
283666
282643
283647
282015
279647
281646
282527
281543
280686
280772
279293
277748
276391
275480
273686
273264
273653
273217
273794
274765
273418
270663
269944
269102
268583
269007
267743
266156
266681
266638
265950
265167
264425
264913
266274
266889
267734
265873
264198
266098
265939
266848
266663
267228
266469
264591
266515
270374
269527
270799
272017
271427
271048
269648
269577
271565
270744
271859
274019
272687
270369
269772
269093
268198
268359
268988
270286
270243
270337
269247
269621
270790
270058
268302
266951
268074
266165
263518
263476
265356
262604
262927
264836
262856
259753
259602
260837
264399
264728
265139
262430
263471
262453
263556
262232
261728
261962
261660
262763
262010
262812
262314
260264
258310
258107
258587
257604
257778
258272
257710
257994
258112
258534
258656
259828
259387
259253
259213
258569
257460
256769
256988
256587
258591
259297
256444
254176
253842
255252
256963
257425
258777
258535
259349
258216
257936
258676
256746
257380
258941
258683
257926
257478
257560
257770
256333
255584
256200
258712
260250
259948
256770
256485
255304
255624
254737
257405
256250
256338
258526
257736
257728
258030
257694
257875
256770
256724
257559
258299
258972
260058
259628
257680
257155
257894
256678
258363
257149
255797
254297
251478
252551
256656
257838
256968
255530
255576
258516
258292
257550
256980
255901
255630
253225
254734
256568
255719
253631
254812
255998
254987
256104
254625
254373
256130
254934
256224
256112
256957
256696
257890
256404
254436
254771
254564
256879
258330
259280
260216
259827
259519
258029
257188
257939
258005
259425
260364
260518
259778
258188
257107
256102
257033
256782
257092
257513
256781
256762
255906
255130
254504
252662
252357
254189
254727
255978
253563
253848
255773
256463
258671
259342
257771
255128
253581
254141
254214
254922
254070
251822
253040
254252
254432
254189
252259
252846
254827
254779
253760
253814
254018
252484
252504
253234
253499
254009
254319
254911
253635
252410
251609
251143
254109
255640
253705
252990
253933
253835
254922
255909
255713
254313
251852
250999
249079
249213
249705
249223
249156
249818
250208
251457
252921
252040
252613
252382
251537
254352
255694
256616
253029
250589
250807
251966
250653
251821
251057
251496
251922
252627
251262
250408
250075
250483
251332
251085
250608
251181
251359
251445
252037
251909
252511
251865
251330
252246
249543
248592
251480
252675
252299
252265
252116
250720
251433
251358
252035
251910
251401
252516
251600
250519
248685
247069
246069
245576
246029
248496
249958
250076
251015
252489
251419
250559
249781
250981
252623
251508
250546
251749
251491
252397
252330
251733
251666
252587
249631
247105
249277
251592
251351
251777
254151
254409
253466
249941
251636
251405
252746
254661
254568
254095
253772
252819
252030
251509
250689
250086
250664
249135
249127
249059
250593
252304
252713
250843
249727
251488
249435
249335
251619
253594
250862
251857
252041
251421
251517
251424
252403
251413
251234
251609
251029
252542
251196
249840
249706
249837
250177
247676
248164
249532
250160
249424
248444
249698
250830
250898
250700
249443
249448
247150
247484
249658
250536
250541
249513
247313
249387
250006
249441
249639
250043
249959
250200
250911
249151
247938
247466
247974
249901
249148
250085
251585
251764
248455
247653
246994
247452
249044
248019
246441
244810
245589
246164
246029
245690
245005
245733
248080
248551
248974
249242
249063
249312
248012
246638
245926
247907
248766
247387
247211
248093
250708
249830
249236
249368
249258
249603
249941
249103
249006
250608
249581
250001
248546
249445
248631
250432
250292
249558
249832
250362
249826
249758
248694
248334
250012
252641
252759
251689
249578
249394
249709
249053
249773
249545
249597
249735
249703
250488
249296
247278
248514
248638
246796
246504
247158
248342
246193
247205
248546
248477
247787
250038
250395
248990
248955
249494
247957
245984
244171
246530
248553
248253
249612
249817
249873
249228
249544
248828
248159
246254
247600
247057
246085
246692
247866
247318
248775
247968
247394
247851
247783
246415
246691
248469
250311
249749
251531
251584
250183
250872
250772
249088
246116
248299
248182
247923
248080
250096
250185
249608
248613
249895
249755
250554
249300
247789
246088
247855
249066
248714
247159
246773
247504
248747
247784
247504
249038
250279
248572
249148
249948
248053
246873
245172
247391
247209
247864
248476
248197
248912
248962
250073
249341
247199
248912
247983
249597
251088
250175
250666
249985
250002
249768
248288
248884
249656
249303
247405
247714
247157
248386
248788
247706
247308
246769
245921
246098
246968
246677
245490
244973
246646
247117
247794
249867
248256
247715
248354
248667
248604
248422
246892
247379
244989
246485
245823
246096
244576
246046
246328
248921
247114
246894
247376
246378
247107
248333
249274
248721
248000
247004
247686
248117
246236
247141
248547
249685
248465
246582
246939
247455
247372
247469
246520
247071
247421
249204
249261
248223
247394
248190
249545
250454
249386
250458
248301
245836
247459
249195
250185
251875
249650
248304
247524
248587
247790
249006
248818
248620
249593
249414
248745
247011
247382
247357
246193
247532
248547
250704
249726
248511
248205
248809
248500
248885
248373
248259
246700
246520
247328
248526
249641
249817
250137
251314
248415
248040
247616
248808
248059
247901
249069
250088
248880
248464
248156
246454
246714
249046
248465
249256
247235
248119
248627
249871
248339
247145
247787
246802
246642
245389
245694
246870
247441
247565
248703
250183
249135
250940
250797
250369
250177
250293
250261
251432
250924
249884
247518
248120
249865
248986
249522
251438
251220
250274
249218
248265
248370
250658
251437
250643
250196
249252
250248
248548
247533
250009
250329
249496
248402
248714
249295
250861
251304
252947
251008
251160
249318
249725
249915
248625
248810
248347
246567
247257
248174
250047
251388
248702
249436
250166
249890
249541
247557
247076
247438
249026
250117
249876
249888
250832
249159
249147
250126
252087
250797
250574
251133
250896
249755
249341
247548
247122
246589
246057
248813
248786
248027
245497
246148
245044
246209
248288
248100
249136
249133
249209
250027
249630
249290
249534
250876
251099
251273
250369
250177
251283
250697
248574
248658
250181
251540
250915
249954
250348
250841
252179
250953
250916
250758
251070
251860
251159
250602
252181
252037
252112
251319
250710
249959
250305
251295
251776
252060
253571
255305
254828
253887
252674
251348
249759
249417
247838
247621
250353
251430
250538
251659
250657
249943
250841
250778
249698
248856
247466
247287
249753
250172
248859
250044
249046
246814
249295
248228
250125
250318
250512
249930
250246
251040
251073
251006
249775
251428
250075
250600
251984
251419
250391
250924
251136
250851
250449
249228
249122
249690
249033
248745
247007
247587
249674
249448
250960
252720
250492
251697
251689
251928
253009
251366
250820
250850
250113
250154
248920
248520
248456
250350
248662
248187
249487
249691
248902
248707
250900
251811
248937
249292
251089
251337
251493
250134
249546
247682
247528
249258
251307
249710
250771
252145
251674
251812
250327
249614
251807
251426
250946
251128
250670
251279
251158
249404
250507
250339
251814
251722
251310
251681
252469
251331
253822
255135
254704
251807
249629
251829
252655
251260
249228
247136
247840
249818
249070
249799
251587
252061
251787
250902
249959
250465
251545
251773
249953
249272
249338
250018
250054
247684
249745
251535
251485
251956
250624
249536
248224
250485
252299
248285
248551
249239
249210
251021
250399
250385
252134
250301
249535
251118
251507
249156
248268
248099
248746
250512
248807
250076
249743
249767
249299
248581
247553
247318
248604
247518
250405
250017
251289
250323
250069
250173
250130
250245
250648
250973
251001
250645
251454
252450
251002
252713
253800
252558
250640
252241
251582
249961
251437
249734
249543
248212
247827
246825
245011
249057
251519
251081
250400
249842
249544
249223
247840
249597
249696
252513
253175
253215
252589
251817
251850
251899
249237
250051
249940
248644
250006
253224
253855
255152
256145
254210
251255
250709
249002
248801
250723
252489
252531
253565
254427
253299
252020
252656
253576
254604
255128
254271
253224
252879
252311
252032
251528
252060
249552
252108
253767
253499
253634
252449
250445
251802
254497
254219
254128
254034
253273
252465
252125
254035
254137
251317
252360
252409
252654
253389
251996
252380
252569
255060
255870
256441
255346
253063
252872
253421
252253
251519
251186
250949
249536
250313
249543
249119
251417
253815
252873
250812
251670
252970
252348
253374
253539
253032
253684
252913
253005
253244
252736
250887
251625
252960
253116
252180
252430
252043
252354
250861
248669
249673
252404
254151
252180
252346
252537
251943
252342
251750
252387
253011
255254
254578
254968
254606
254623
253959
253503
253385
252655
253655
254079
254310
253931
253425
252783
253024
251343
251286
251046
250439
250252
252226
251982
253910
253634
249601
248969
249520
248877
251341
251362
252481
252134
251732
250682
251971
254254
253571
253033
254048
252319
253233
255405
255468
255798
255710
255696
254484
253154
254563
254639
253732
255956
257144
257653
256546
255860
258093
260532
261458
261589
264373
267551
267563
268405
270694
270418
272321
271722
272358
272460
273081
275369
279840
281961
282964
284109
285293
286513
290815
292468
294340
297021
301216
305008
306621
309704
314426
317309
319333
321195
323550
324182
326704
324198
321095
320474
321032
320668
319928
318889
319207
316814
317701
319401
317501
318005
317300
316645
317923
318187
317517
318067
316600
317935
318469
318056
318889
319633
317405
318014
320322
318154
317937
319186
321096
320415
321043
322626
323309
322910
322794
324297
325451
326733
325010
323667
320656
321083
319468
320067
318420
315137
313730
312985
309746
306947
304521
301942
300147
299837
298276
297302
292957
292187
290978
289065
287318
284101
284612
283537
281361
277648
275339
273394
270658
268546
267286
264874
263442
261829
261019
258938
258173
257527
254514
252584
249303
244787
243422
244374
242270
241421
241605
238879
237236
235802
235978
235216
232944
232400
229925
227203
225840
224127
224539
223996
221839
220969
222398
222564
221211
219420
218455
215923
214345
214986
214741
211809
211832
212490
208897
205090
205641
205215
204608
202987
202285
203197
203544
202161
201962
200880
199098
197955
196859
196557
195106
195691
195004
193102
191997
190065
187640
184926
183746
185357
185442
183859
184167
184558
182542
181656
180139
178757
177424
177803
177383
174475
172622
173107
170631
171702
171199
172303
174002
172307
171379
170384
167451
166992
165353
164531
163952
161297
159982
159890
160288
158328
157801
158267
157954
157397
157931
156989
155903
155648
154809
153089
152836
152666
152510
151678
152020
151986
150458
150808
150225
150039
150176
147944
146541
146023
147608
148918
148350
147069
146093
146006
146263
143199
141831
140822
140830
141543
141464
141266
141657
142729
143696
141132
140316
139783
139720
141360
141407
139453
137659
136421
139119
139331
138251
138884
138695
138999
139487
138762
136506
137163
138111
136895
137584
136515
136026
136153
136533
137950
138046
135991
133911
134330
134047
133994
132865
133469
134133
134145
134532
133353
131325
129848
129813
130429
129913
129458
129693
129775
131091
132660
132703
133894
133374
133125
131354
127869
128124
129547
130179
130817
131622
130502
131435
132245
132353
132732
132635
133234
132880
133259
135113
134936
133909
134278
132804
130179
130231
130464
130658
131233
130926
130520
130815
132576
130963
129575
131422
133084
133054
132471
133099
133978
133497
132444
132994
132487
131734
130972
131606
131187
131216
131283
130071
129712
131041
129118
130012
131991
132017
131942
133460
132334
131667
130233
131017
132004
131649
131129
130798
132457
133093
133687
134044
132062
134833
135502
135824
137129
136766
136907
134386
131219
132300
132067
133568
134537
135112
135044
135774
135360
135789
135936
134976
135095
135748
137133
136492
135573
135687
134906
136061
137257
135876
135721
137785
138297
137783
136137
135704
134109
133739
135079
135385
134496
135912
135571
136276
137714
137594
137172
137750
137664
137647
138143
139536
139517
140138
138974
136075
135299
135800
137502
137650
138785
138207
141144
149547
167852
200845
241766
288670
336871
382120
442546
531586
643502
769875
905476
1042712
1175812
1281148
1356975
1389406
1385120
1364941
1343363
1321439
1308552
1297200
1290844
1283722
1270665
1251286
1234576
1216689
1201862
1188183
1169860
1152843
1133996
1115408
1093182
1069126
1044923
1016637
987879
959844
935189
906879
879319
854074
828492
805318
784090
767086
753815
738132
722951
708034
697285
688761
679504
669107
659970
651677
644815
637452
633009
626386
619103
612999
604292
600293
595250
589708
582602
582091
577115
572374
563772
558749
553740
549289
545379
539752
536826
531793
526106
522130
519761
516801
512187
509596
506590
503920
501335
497298
493862
488942
484271
480772
478711
476901
472596
470029
464358
459509
457734
457683
453533
449606
443864
438742
438206
433428
429421
426883
424243
420509
417870
413049
409935
406574
402379
400141
396220
392673
389932
386267
383475
383043
380525
375204
374486
372979
369416
367181
364374
361465
358337
356695
353672
350546
347934
347145
344871
344776
342415
339273
337847
336425
333267
331390
329624
327219
324304
321645
320169
320260
319737
316772
314308
311161
309922
309456
310821
310558
307814
303600
301884
301688
300374
299266
296085
295915
294794
291341
291110
290279
288395
287771
287668
285013
284750
284560
281761
282237
281915
280697
278307
278315
278163
276483
275404
276527
279319
282150
285855
285023
281303
276586
269902
263624
257137
253756
249309
244583
240489
238925
236640
235873
234503
234150
231521
229726
226577
225620
226410
225337
222549
222200
222132
223031
222484
222226
222854
224703
224373
222568
221016
221914
222329
222761
221341
219755
219802
220264
219431
218648
218783
219377
218936
217950
217181
216109
216599
218422
218506
215809
212845
213348
213927
213914
214217
215584
215324
213960
214919
213018
212757
212564
211621
212329
211769
210665
212387
211716
211530
211838
212173
211953
209588
208534
208263
209286
209571
210639
211190
210406
210200
209870
209349
209909
211565
211480
209309
207318
206520
207541
208065
206444
204291
204765
203279
204718
205594
206461
205387
206292
205328
205513
206979
206815
204641
205748
207229
206511
205206
203901
204445
206005
206470
207533
206058
204242
203603
203238
201584
201949
202024
204540
205016
203261
202707
203496
204095
203297
203411
202030
200363
200325
202022
201073
199153
201050
201790
200478
201903
201154
200949
200367
200535
201249
202440
200884
201776
202112
202838
202146
203412
201578
202014
201289
200215
201735
202177
203963
203098
204098
202222
200793
200737
200903
201443
202371
201336
199449
198241
198708
200824
201436
199734
199402
198497
198073
197081
196282
195038
198828
199219
199208
196820
197562
197403
198145
196415
198363
195945
197207
196789
197356
198321
198886
198706
197911
199337
199028
200457
200664
199039
198757
195899
196352
196080
196216
197171
197995
198728
197973
196917
195878
198820
200346
198548
196482
196218
195369
195182
194911
196571
196045
194542
194419
196663
198384
197591
197536
198672
197952
196292
195787
196195
194875
196583
195714
194526
195129
195459
197003
197385
196230
198211
197255
196255
196133
194025
194031
193571
193853
195106
196381
196227
198228
197773
195726
195122
195376
195561
196735
197081
197482
197933
199117
199490
197118
194621
194477
194996
195067
195115
195878
195525
193932
197396
198904
198663
198562
196786
197305
197964
197916
196653
193658
195872
197657
197656
196082
195773
195563
197573
197359
197433
197171
196423
196218
198271
196606
196003
194885
193788
194960
197106
197619
197561
196116
195875
196464
197800
195529
196880
197483
195596
194546
194042
194622
195716
194298
195709
197877
198243
198094
197243
197834
197720
196245
196184
196593
195433
197368
197334
196034
195360
195456
194863
194884
196117
196132
195946
195753
194822
195525
197186
195629
195923
196287
195444
196919
196766
195879
195559
196012
195476
195220
196416
196114
196954
196609
195043
196194
196917
197010
195576
195916
196017
195353
195301
194219
195660
197362
196683
194459
195035
194174
193478
194062
195114
196075
196848
198297
199258
197913
195933
197154
197503
194993
194626
195760
196780
198033
196585
195808
194263
195455
196003
193875
193812
195459
196110
195189
193607
194075
194665
193252
194824
194908
193284
192418
192746
194203
194773
193914
193847
194990
196429
196927
194856
194368
195622
195994
195529
195911
197132
197747
196250
197393
197635
198593
197684
198424
196951
194617
196552
197604
198700
198569
198680
197992
196961
196803
194266
193778
195370
196853
196788
195975
194825

[Instrument Method Data Header]

"hplc", "", "2021-04-16-13:54:48", "hplc", "", "2021-04-16-13:54:48", "", 0, 0, "GlycoSePN_40 min (Plus_HR1)"
"Separation of glycans at 50 C"
16844544, 1


[NAI Box Information]

0, 40, 40
2.272, 44, 1000
41, 0, 100, 0


[Instrument Configuration Information]

"FL", "PEN90x", ""
0, 0, 0
0, 0, 0, 0
16.777215, 1
16.777215, 0
"", "", "", ""
"", "", ""
"", "", ""
"", "", ""
"B", "C", "D", ""


[Real Time Plot Information]

[0]
0, 1, "", "Y", 1000


[Link Parameters]

5


[Link Parameter Offsets]

29
28
10
11
12


[Link Parameter Info]


"RATE", 29, 5, 1, 1
1, 0, 3, 0.1, 100, 0
44.01408, "", 1

"RANGE", 28, 2, 1, 1
1, 0, 1, 0, 10, 0
1, "1.0", 1

"EVENT", 10, 3, 25, 1
1, 0, 0, 0, 100000, 0
0, "END", 0

"EVTME", 11, 2, 25, 1
1, 0, 2, 0, 100000, 0
0, "", 1

"EVVAL", 12, 2, 25, 1
1, 0, 0, 0, 100000, 0
0, "0", 1


[PEAK TABLE FILE]


[File Complete Flag]

3


[Number of Peaks]

0


[SPECTRAL DATA FILE]


[File Complete Flag]

3


[Count/AU Ratio]

0


[Count Offset]

0


[Number of Spectra]

0


[Spectral Data Sets]


[Audit Log Information for C:\PenExe\TcWS\Ver6.3.1\Examples\Probka 45 + enzymy.raw]

Number of Audit Logs : [0]
