# Supplementary material for: Interplay between de novo and salvage pathways of GDP-fucose synthesis
Source: PLoS One. 2024 Oct 24;19(10):e0309450. doi: 10.1371/journal.pone.0309450 (PMC11501016; doi:10.1371/journal.pone.0309450)
Supplement: S1 File — (ZIP) [file pone.0309450.s004.zip › Chromatograms/Fucosylation/GMDSKO_3_3_1FUC.RAX]

Checksum Passed

Filename : <C:\PenExe\TcWS\Ver6.3.1\Examples\Probka 46 + enzymy.raw>

[Modified Rawfile File Header]

0, 1, 48, 10019, 
0, 0, 0, 386514952, 12055568

[Modified Rawfile Data Header]

"hplc", "", "2022-11-11-18:22:32", "tcprocess", "", "2022-11-11-19:02:30", "", 0, 0, ""


[File Complete Flag]

3


[Run Log Information]


[Raw File A/D Header]

0, "20221111182222-0800", 0, "hplc"
"C:\PenExe\TcWS\Ver6.3.1\Examples\Probka 46 + enzymy.seq", 0
"NONE", 0, 0
40.0088, 7179596, 134176, "7339280009"
1, 0, 5454


[Sequence Cycle Information]

"A", 0, 0, 0, "", "", ""
"C:\PenExe\TcWS\Ver6.3.1\Examples\Probka 46 + enzymy.raw", "C:\PenExe\TcWS\Ver6.3.1\Examples\Probka 46 + enzymy", "Probka 46 + enzymy", "", "C:\PenExe\TcWS\Ver6.3.1\Examples\GlycoSeP N Plus (FL_40 min)", "C:\PenExe\TcWS\Ver6.3.1\Examples\GlycoSeP N Plus (FL_40 min)", "C:\PenExe\TcWS\Ver6.3.1\Examples\GlycoSeP N Plus (FL_40 min)", "C:\PenExe\TcWS\Ver6.3.1\Examples\GlycoSeP N Plus (FL_40 min)"
"Default", "Default"
1, 1, 1, 1, 1, 1, 0
100, 2, "", 1, "", "", 9
"", "", "", 0
"", "", "", "", ""
"", "", "", "", ""
""


[Raw Data Points]

197264
197977
197983
197984
197980
197980
195937
195148
195003
194698
194043
195557
197007
196946
196731
196607
196681
195314
195164
197257
197320
197635
197473
196364
196398
197205
196682
196863
194515
194904
195441
195685
195971
195105
194681
195393
195903
196952
196481
194716
194904
195472
194400
192823
193364
194890
194832
194262
194468
196939
198088
198857
199053
197394
197633
198557
199938
198870
197775
196219
196036
198326
197795
195783
196770
198852
199575
198435
198988
199922
198733
199920
199498
197072
195341
195743
195160
195404
195658
195814
196973
198468
198269
197182
198031
196255
197196
196124
195129
193974
193223
195216
197785
198279
197918
197752
196682
198148
198522
198278
197275
196601
198862
201250
199615
197053
196616
197214
196898
197190
195770
197712
199888
198185
198426
197914
196739
197676
198227
196242
196725
195947
197865
197658
196374
198977
199913
199928
199697
200135
199449
198889
198700
198279
196811
196708
196920
196499
196819
197061
197456
196146
198208
200321
200247
200131
199494
200348
200622
202484
205458
207512
211881
216382
222375
229581
236832
240749
244999
248443
251955
257381
262656
263758
266271
268575
268811
268563
268419
270735
273120
276877
279152
281060
282714
286051
287036
285289
283310
280487
279643
279104
280990
282990
283166
283306
286188
287736
291107
297881
305351
315995
326619
337880
347408
355915
362829
372585
385925
404709
427819
460482
501034
551101
615547
699275
799518
929782
1105287
1338100
1638381
2017976
2497700
3103470
3837890
4648159
5460200
6178174
6702065
7036781
7179596
7169758
7028989
6806500
6551514
6280806
6025250
5779788
5527773
5258914
4967167
4639151
4288127
3939838
3616611
3329009
3077107
2865411
2694004
2555382
2447332
2363297
2301810
2256580
2228983
2203465
2183554
2160160
2131811
2085586
2022570
1946433
1866106
1785597
1705409
1632175
1563155
1497336
1436612
1382762
1325141
1269912
1216961
1162825
1109269
1056730
1012384
971720
935153
904487
875436
850761
828185
812484
796009
779964
767778
755324
742193
733490
723423
715310
708711
704196
700524
695635
694636
693344
691713
694506
694556
697813
701576
704870
706339
709590
711350
714947
715467
715913
715913
713364
712608
708525
702619
697394
694122
694057
697365
711699
735592
776160
838053
922008
1027877
1149003
1277457
1403754
1519804
1617515
1690521
1737217
1747221
1725721
1673781
1594916
1506211
1403289
1296954
1200988
1117958
1051234
993921
949570
912552
882306
864001
846283
832981
819575
808850
797478
785876
775477
767854
759946
754412
758290
761137
771094
783020
801727
828050
867206
920894
998095
1107492
1257451
1461630
1713428
2013293
2353332
2715445
3094719
3464186
3811027
4098578
4306314
4426785
4449739
4386694
4241024
4037793
3796555
3533635
3263322
2999878
2759414
2536754
2341565
2166213
2011193
1872117
1746427
1627567
1521148
1416461
1315225
1213100
1116904
1025039
945799
871615
804142
747812
697656
652188
614968
584047
558231
534475
516565
500374
490590
480691
473427
464689
456174
448432
438615
431097
423697
414896
408736
401388
393560
387182
382141
376188
373073
369896
365739
360062
355870
353662
349694
348777
347878
346613
347071
343389
341528
341398
339314
343512
345333
345491
347053
347966
349507
350621
353117
354139
353250
353703
355012
355773
357940
359281
358655
357784
356211
355701
354056
351254
347548
345631
342099
340806
339179
336796
330656
329070
328361
327711
327125
326918
324913
323310
322265
322955
322127
320312
320274
322275
323140
320113
319128
317465
316230
313647
312012
307743
305768
303905
301715
299555
297433
298646
298290
298003
297514
300685
305002
308931
314983
320130
324757
333083
343775
352990
360412
366715
373429
378377
383147
382989
383855
383099
381768
378362
373097
368410
363668
356470
349261
344927
341527
336492
332590
328368
325920
328633
328563
330769
332489
332816
332409
333417
337076
339256
339550
340921
342399
340675
342170
346808
349196
351491
354967
357904
363508
369945
376444
381533
386811
389142
394616
399161
403817
407870
408789
408026
405667
401296
394851
387821
381236
372666
362570
352398
344514
334035
327431
320564
313450
308334
302723
297941
293773
290010
286106
283824
280858
277450
275081
276738
273909
269750
267937
265771
265029
264270
263383
261093
260182
259784
258987
255772
256089
256371
255202
256188
255209
254597
254801
256485
254470
254470
255452
253066
251445
252012
252810
253055
253500
254990
255380
255412
255672
256107
259506
259544
258193
259781
260472
260598
260599
262997
263921
264444
265672
266714
267572
269780
272030
272248
272658
272093
272648
275894
278429
280917
280079
281807
284272
289053
290780
295208
298700
302767
305621
308225
312543
316547
319016
324505
329859
335898
342640
345638
349918
357097
361978
368908
379161
386089
396394
410067
426134
445469
464445
489359
520924
556016
595555
640351
692639
742251
792258
839150
890989
938172
980529
1013199
1041386
1061962
1072485
1074531
1068589
1052054
1027025
990589
946817
903710
855556
806133
754864
709188
663819
620249
579834
541025
509230
478108
449438
424139
404268
387013
370336
355653
342016
332240
322787
313756
307531
303208
297782
294511
291131
288621
286219
286214
285401
283382
283094
284561
286937
288500
290078
290964
294073
297506
299938
301786
307935
313140
314549
313353
313279
315684
317260
317094
316541
315075
311859
308520
305834
301976
297896
294889
288877
283900
281503
277516
276819
274830
272731
268836
268414
265718
262189
258170
257089
258971
256872
255099
253513
250479
249218
248600
247939
248038
248327
246756
247815
246312
247278
248435
244812
244568
245280
244088
241811
241717
241724
240941
241068
244276
245610
245559
245007
245111
245911
244227
243500
242179
241566
240159
238100
237321
239902
240910
241151
239063
239653
238518
237832
237536
236538
239467
239366
238592
236619
237229
235217
235612
236204
235707
234769
236851
239634
238430
237728
238564
239162
239652
238676
241342
243293
244667
245482
244817
245433
245303
245302
245825
245384
247080
247978
248132
248598
250320
249729
249376
250304
250723
250362
249948
251005
252313
253716
255621
256973
256884
258203
259714
262792
263291
263724
264239
265232
265791
268557
269587
271226
272715
275541
276269
278166
279394
280660
282705
282950
283900
285541
285317
289523
289617
293091
294540
297547
300285
304958
308629
312281
315047
319447
324539
334121
343583
354010
364783
377095
388703
406408
425559
446332
464616
484753
505761
527504
546009
565655
583497
599048
612174
623315
628846
635037
637346
637365
637553
635158
630460
624203
620298
615130
610929
605907
602378
600848
601689
604057
607456
609891
611017
613485
614801
614616
613606
608306
605282
600996
593046
582974
571618
557146
544592
528818
513266
497095
481378
464668
450216
437517
423446
411429
399725
385932
373337
362965
354028
344686
337664
331613
324441
317095
311127
307391
301569
294202
289658
286857
283434
280091
276351
272564
269559
267302
266012
262290
260578
260714
260427
258258
256195
255609
253376
252007
249945
251590
251504
251937
251070
250920
252364
251651
251081
251672
251670
250989
252581
252424
252996
253788
252970
253869
253099
251803
253319
254178
252663
251932
251322
252126
252452
251524
251040
249935
249910
250340
251956
253611
252636
254556
253373
254173
253132
253017
251927
252626
252919
253030
253812
254097
253263
253235
253966
255117
254656
254018
255081
256057
256398
256561
257509
256946
256635
257820
258617
260577
258956
261556
263756
262406
262809
262344
262056
260861
261703
263523
263838
263818
266805
269056
272023
273343
276918
280895
284048
286259
290926
297666
302803
311708
324540
336897
348928
359028
372015
385077
398731
413807
426987
441496
453718
466684
480369
490022
497961
504851
509503
511450
513503
516165
514707
505932
498215
487035
473785
464062
451395
437601
423858
409910
395834
384636
372358
361527
353421
343961
331584
322657
315740
309452
303041
298010
293475
290967
288356
285261
282028
278793
278082
277011
274681
272052
268897
268496
269228
270688
271878
271394
269031
268077
269861
268675
269279
269080
270563
273747
275470
275317
275371
275575
277233
280415
282698
285132
287496
289247
290144
292020
295056
298124
300846
305189
308260
310321
313528
317575
321370
323681
327872
330553
331908
334509
337447
340537
342377
344650
345675
345474
350755
354485
356235
358245
358689
357798
359043
361273
363869
367332
370157
372032
376511
381452
383710
386539
390679
395577
397499
402593
406743
413631
417666
423129
429839
436330
439749
446359
451623
457196
464359
472160
476082
483491
490877
495723
502850
511719
521542
532027
542098
552419
564316
579006
592433
610631
634643
664930
697855
738054
784459
838533
902630
972431
1050113
1143934
1251908
1370811
1503120
1640958
1791869
1950003
2113014
2279824
2444523
2608950
2766178
2922366
3069397
3204511
3312639
3402582
3469973
3512752
3534270
3529987
3504825
3453357
3380775
3283384
3169265
3039272
2896923
2739907
2586197
2428115
2264816
2104249
1948224
1801566
1663741
1529025
1407484
1292992
1186497
1087608
999527
921891
852015
787561
730408
681059
636649
598412
563338
533171
507397
484490
465516
447359
431041
416257
405717
396910
386502
376178
369024
364204
361288
356425
351200
347819
346381
343523
341742
338780
335919
335889
334684
333282
333952
335624
334592
333900
331786
334905
337138
339055
338659
336288
336440
339198
341160
341397
344461
345423
346566
349265
351848
355960
360431
364110
367025
367158
367205
371308
377009
379377
379715
384486
389518
392116
396253
399902
404371
410673
413944
419024
425059
427161
430265
434670
439918
445817
450805
457384
463080
470148
477769
487073
494099
500557
506953
512888
519719
526717
539091
544938
553222
559690
568045
577488
586235
595921
604034
614538
627989
640732
655111
671445
690051
713357
738504
766067
804196
847334
897551
952866
1018082
1097754
1192674
1300453
1422906
1555872
1705416
1871756
2047466
2241861
2446694
2664480
2885718
3116922
3354592
3591558
3824511
4048324
4262330
4452003
4625651
4777812
4910766
5012811
5084542
5118778
5119111
5091203
5035270
4945107
4824708
4679171
4511362
4330403
4125385
3908315
3682996
3457054
3229033
3005031
2788698
2576782
2374357
2180545
2001679
1833169
1675206
1533485
1404145
1283726
1179185
1085254
995059
918120
848637
786387
734142
687875
645983
607891
574208
544359
517492
493480
473094
454567
439561
422620
410866
400769
390213
379727
371688
367805
360873
351518
345842
339964
337731
333644
331878
330621
325871
323350
321487
319015
317318
316193
315854
314942
315135
313795
311791
309815
307715
304072
305347
305805
304473
304148
303605
302703
303815
304168
306591
305591
303779
302404
303621
304355
306251
308968
309627
310155
311056
314602
316398
319751
325236
328732
332821
339839
346772
354876
365568
373636
382339
393576
406279
418764
430062
447028
462879
475192
485084
496285
508711
518791
526825
536206
542990
552307
555938
556095
555028
552824
548251
543914
539226
533794
522426
511822
501348
489874
479497
467114
454842
446235
436393
425825
413291
404913
395343
385714
378476
370329
362090
354483
346701
337647
332986
328936
325066
322618
315497
310853
308435
306493
302577
300248
300405
299637
295596
295598
295735
295002
295327
294411
293089
292348
291789
290755
291815
292252
291160
290874
291864
290143
289031
287975
289468
287802
288139
289206
289074
289658
288791
289317
289040
289394
291302
292148
291503
290334
289979
291147
292007
291991
292904
295484
295452
297251
299552
301533
301910
303792
301513
303237
304653
304344
305005
307071
308600
311156
311232
310144
309818
311693
313544
315140
316207
315295
315831
317408
315158
314554
315138
315540
317813
318822
318838
320750
321921
323726
325999
327968
330243
332310
334673
335742
340869
342263
345048
349623
352933
354862
357617
361182
364246
366969
368355
371145
374706
381298
386348
394298
399840
403379
408473
413390
418038
423477
429828
435681
442736
449360
455646
464978
468933
477178
487228
495512
501250
511053
518804
526255
532535
535377
538605
539765
539340
541281
543413
544538
544064
541126
539101
536537
534742
532904
529872
524984
520151
515805
510469
504807
499857
496725
493804
488976
482828
477371
475515
470934
467939
465161
458904
453247
446531
440147
434944
432603
429256
423334
416788
409648
406337
404049
401580
397055
392195
389234
387394
383484
380949
377933
374992
372750
372415
367955
365595
366205
365062
363239
362304
362917
359761
359205
356092
354500
349483
347775
348495
347411
346749
345670
346450
345475
343130
340845
341440
340974
341346
340246
338358
338532
338915
337209
334357
334397
333256
333948
334506
336631
338863
342378
340760
341654
340720
340869
340982
342450
341568
343368
345961
348464
350049
351138
353413
356429
358298
358876
360034
360604
362875
365405
366240
367948
370368
374768
378158
381371
384326
388592
392500
396823
399193
403364
408999
410245
411760
414418
419362
422205
424053
426605
430163
432060
434718
433539
432332
432029
430269
429479
431468
431878
430463
429100
429339
429721
431460
432941
436768
438577
442636
449365
455728
460233
469576
484634
502994
517689
534257
557066
581807
610164
637910
670522
705829
739431
777649
817407
857868
895849
931490
965656
1001819
1033533
1067160
1098302
1128127
1149744
1169568
1184536
1194476
1200819
1200396
1195259
1182258
1165097
1144965
1123384
1099779
1069248
1039563
1004694
967507
932041
895960
855361
816583
778052
740792
706507
672600
637714
605822
582178
556170
533726
512174
491072
475905
460301
446722
431311
419900
410228
400198
391359
382426
376748
371876
365419
358531
352896
348866
345413
342885
339952
336958
333981
332077
331130
330183
328723
328902
330200
327649
325141
322444
322939
322147
322144
322245
322104
322698
320170
319135
319175
319855
320992
321137
320950
320761
320370
323561
322908
320591
320225
320566
317960
317373
317579
317028
313995
312487
312490
313569
311692
309336
307897
307689
305242
304648
302832
301098
300444
300324
300653
301694
298426
294645
294950
296044
293532
294015
296676
295940
296821
297820
297428
297935
298367
300117
301144
301819
303001
305461
305425
305786
309126
312916
318575
322901
327232
331288
334516
337343
342696
350066
356029
362933
370214
375628
384156
391841
397901
405599
412878
420644
426286
434116
439511
446653
451669
456992
463055
468000
471465
471615
473817
474586
473867
472167
471266
465539
460214
456135
450315
444269
440186
432273
426542
422599
417771
410886
402826
395445
391130
385032
380722
377599
371103
364634
358730
357035
353592
350087
345341
343630
341783
339055
338483
336293
334270
334515
335232
333510
333114
333800
332972
332385
332842
333727
335025
336394
336410
338874
339987
342675
344784
344896
346480
350821
354499
359982
363735
366060
369673
373936
380894
387503
395545
400744
406440
412332
417260
424061
429827
433934
441870
446557
454006
457783
460953
464225
467550
470104
475114
473491
471221
472856
472776
470237
472698
470736
468058
464172
461375
460520
459849
458126
456126
454059
451486
450065
447042
446728
446028
442989
439014
440782
441978
441425
443800
447521
451513
451249
456394
461911
470172
481313
493136
504407
519999
536723
558638
579438
602670
632617
664095
699295
733648
772894
810497
849745
895307
943711
992724
1044340
1099021
1156170
1212282
1264757
1312717
1363379
1409214
1455850
1495982
1533052
1569830
1599260
1622671
1638635
1650641
1652301
1653390
1644894
1628251
1609576
1583355
1546320
1513134
1472998
1430268
1386715
1338884
1288290
1236094
1183800
1129360
1077642
1027874
976504
925976
882153
838684
797322
757426
718672
683932
651674
621050
589839
563355
539886
515643
494741
476806
460557
445791
430727
418918
408913
397785
390186
381278
372310
362305
353243
350038
346354
341062
337483
334550
330991
326503
321337
317737
315407
313589
310883
310267
309043
309255
306019
303166
301771
298944
297067
297234
297821
297257
296619
295907
295180
292807
292074
293404
293067
293091
291302
290917
287718
287741
289107
288458
287692
287489
289848
286542
287406
286020
287068
287957
288197
287061
288029
290995
294197
292929
293364
292654
293608
293966
294883
297703
300551
301391
302311
300118
300259
304617
307255
307407
308335
310072
311828
314536
315443
316443
316770
314837
316008
317760
321275
323085
322837
323565
322179
320249
320585
317205
316875
315745
315463
315972
314931
312170
309812
309845
310101
309926
310786
310179
310272
308022
305713
304687
302178
303381
303792
301244
300100
302452
303594
302431
301421
302182
301757
300088
297548
299118
301245
302982
302336
301406
301256
302367
303692
304603
306565
308847
310716
310695
311898
311698
312737
313324
314643
317031
318452
318758
319200
322287
326359
327383
325155
324938
326491
327611
327316
328426
329561
331336
327681
325039
326472
329847
329453
328174
329102
330256
333129
332670
333280
332486
332635
333993
334610
334494
335505
336568
336727
335053
336710
338392
340584
340916
339758
342362
343063
344644
346586
346892
349280
350852
351727
353920
354603
356242
358891
359478
361613
363228
364100
365133
367163
370475
374088
376350
380695
386293
391716
397487
405165
411647
419819
428930
437670
446695
456956
468166
481218
495148
507420
521581
536278
551360
569433
586396
602348
619954
638048
658138
679004
698327
713582
730377
749303
767510
782703
796846
811459
823939
834221
841278
847851
852825
856608
857202
858395
857505
851178
844608
837561
823923
808675
795265
779329
763801
746631
730973
712492
696090
675336
653215
633891
618060
600926
581940
564973
548180
532010
519976
506325
493504
482818
472392
465164
456592
445028
436439
428120
422517
418667
413761
410032
404684
400990
395684
390262
385389
382559
380312
377154
374253
367272
363154
360528
358157
355306
350667
347119
345601
342278
338311
336168
334259
331072
329416
326204
324889
324362
321342
318778
317352
316743
315802
315330
314577
313039
310772
310488
308996
307873
307794
308050
308083
309475
310251
308811
307738
304255
303224
305076
306051
305710
307721
309497
309686
310333
308857
306507
306744
307603
310189
312927
315411
315403
314677
315517
317957
316905
316422
318664
318515
319044
318505
320157
321164
323540
323480
322178
323524
324604
326103
326587
326368
326506
327684
328632
328736
328099
327634
326900
327312
327489
327708
329729
330170
330075
330780
332146
332754
334150
335547
335447
336223
336457
337850
339840
343928
346212
348324
348984
350141
351028
353153
354436
354952
355828
357763
358758
360606
360833
362623
365562
368390
371137
374864
375455
377885
381824
384685
387598
393312
395617
395711
399558
405786
410849
415068
418337
420113
425039
430821
435477
438819
441752
447411
453596
458857
463725
470117
473701
476190
482896
489750
492956
497710
502795
507804
511569
515813
522033
527399
533686
536306
542050
546918
553480
559330
565284
570500
575245
580540
586605
593538
601739
607488
615270
623187
632130
643888
656577
668775
685162
703131
724166
745229
771582
801300
832381
868782
907421
950056
997055
1041157
1088236
1141795
1195387
1254190
1311475
1369805
1429414
1484382
1538040
1586747
1629708
1673132
1710818
1740676
1772126
1796518
1807902
1815294
1820437
1815454
1800240
1783410
1758940
1725885
1697179
1658492
1615777
1566971
1517470
1465100
1411406
1357719
1307218
1252364
1195664
1144422
1093210
1045134
1001450
955837
914216
872334
831304
794603
761266
733927
707434
683073
656611
630952
608601
585948
567000
552362
537089
521526
510808
498232
487741
476253
468769
460158
451687
444294
440091
433726
429476
426695
421139
416310
415511
413575
408907
405232
401226
395649
394356
393983
392628
392397
387593
384073
382256
383097
380757
379564
377685
378784
379409
378460
379739
379451
378717
378767
379205
377718
377897
378774
380927
379895
378849
380644
382022
385124
387897
388514
387906
390918
391656
393023
395803
398589
400075
402057
405950
410117
412927
416124
419635
420969
424241
425497
427596
427870
429751
433088
436010
437573
438923
439432
443512
449936
454379
456282
457805
460966
462032
465883
469491
471046
473897
478549
483281
484252
486938
488519
492260
497275
501201
505999
511544
515316
518927
523043
527542
530252
534541
540043
547620
555911
562764
570048
583092
594008
607008
622511
636461
654793
677136
702466
731191
761240
795683
835462
880206
930219
982266
1038809
1104980
1173562
1244464
1320975
1401038
1480152
1567114
1655127
1744138
1829514
1912603
2000065
2083633
2162448
2232951
2292488
2348577
2396908
2441735
2474560
2497281
2507412
2509006
2503501
2484784
2455605
2419505
2377580
2329430
2271916
2211844
2142816
2070416
1991408
1907515
1830416
1755752
1674251
1593092
1515125
1436884
1358833
1283280
1215497
1147232
1078438
1018537
959652
906528
858720
811494
766021
726132
689337
654111
623750
595950
571811
546346
523195
504483
487033
470999
457492
444813
432777
420871
411303
402410
397274
389898
381869
378229
370122
369345
367071
362563
358581
356492
354458
352715
350811
349929
348442
346780
345822
344838
342990
343845
344534
345078
343231
342397
341833
341231
342973
345104
346231
347003
344708
345876
346161
346215
346307
345856
348144
349246
350849
346857
344977
345190
345973
347350
346476
345335
344747
343614
343673
345226
345472
341714
343582
344269
343928
341795
340646
340634
343324
341940
342365
343353
343069
343416
345986
344865
342797
344181
346930
347171
349009
351025
350630
348807
349147
348392
349754
350375
352684
354450
354907
355512
354637
355033
355471
353880
354444
356946
358955
363661
368775
369969
375012
379793
383756
391540
399721
405342
411990
421803
432598
442787
452653
462558
473457
483964
493750
503716
512010
520296
528327
539069
546642
552758
557610
561713
564799
567772
569779
570877
572531
569681
569950
563895
557674
552425
546273
537261
530350
521265
511456
502094
493020
481598
470361
459460
451023
438917
430073
419769
414734
407807
397084
386246
377639
367581
362994
355512
351794
346042
341768
337337
329344
323518
319315
314958
312710
310587
308751
306148
304561
300802
298851
296263
294292
292960
292456
293900
292664
291805
289426
289142
288739
291031
289467
288776
288400
290386
292454
293411
292464
291802
290734
291182
290882
292324
294282
294441
296546
296796
296342
297644
299735
299933
300225
302413
303643
304183
303655
302198
302569
301029
300875
300628
297795
298486
298160
297462
296878
295606
295682
294822
293174
293559
292843
292575
293385
291649
288213
286159
285551
285036
282504
284201
285474
284039
283417
282880
281591
280542
279312
279530
279614
281017
283526
282376
282096
281760
281238
282157
284080
281653
281223
282949
283169
283525
282155
283910
282728
281493
281577
282885
282910
282949
281882
282196
283260
284459
286374
286565
286800
285794
286748
284563
283611
283146
281978
282936
285710
286943
283589
281048
280673
280418
281573
279112
277532
276223
275387
276172
276996
277027
275869
277425
277185
276639
274869
273059
273669
273175
274089
274181
274087
273978
275630
275456
273828
272308
271437
270494
269336
271516
273641
274451
270896
270589
272812
272573
271306
271329
271869
272015
271925
273167
272548
271769
271026
268992
270911
272985
275002
272787
271717
272006
270947
270508
270621
273132
273016
274599
273241
273111
270882
270635
271508
271050
271823
272759
274754
274414
272741
273132
273916
275256
274526
273706
271481
272413
271349
272516
272863
270557
270200
269811
269730
268937
269811
269701
267718
267932
269394
270630
270868
269529
269742
268974
266781
269099
269770
270537
268976
267777
267736
269973
268617
267753
268301
271359
268661
269364
270298
269276
269081
270233
270390
272164
272253
271848
271534
271842
270626
270186
270522
271204
269891
269012
269524
269539
269017
267351
270272
270768
270149
269176
269768
271096
269555
269972
269153
268459
267926
268604
269023
268830
266989
266996
266044
264771
266646
267377
266080
267323
268715
268928
266691
265522
264767
266096
267585
266583
265676
265569
265545
267135
267414
264993
263711
263685
265112
264824
263949
265367
266084
265484
264994
265537
266335
269120
268115
266351
267246
267703
268610
267986
266427
267426
267248
267090
265291
264624
266631
267384
268716
268338
267898
267347
267564
265984
265724
267602
266839
267053
267687
266289
267231
266746
267356
266463
265513
264815
265339
265763
263586
263445
264520
263203
261829
261252
261243
261985
262137
262384
262956
263815
263333
263964
263764
264749
264568
263277
262288
261936
259610
258179
262213
264639
261994
261235
262446
260505
260667
261335
262235
262540
262078
262302
261188
260386
260594
262865
263627
262398
263795
264511
262461
260890
262177
263302
260795
261520
263731
261568
259194
260126
261316
259261
258094
259334
261337
261780
263512
263631
264237
264196
263582
261677
261154
262789
264036
263370
263188
262440
261608
259188
260569
261549
261550
260857
261695
261059
260431
261501
261947
261685
261645
261274
260428
261677
262055
262709
262557
261690
260227
259624
260732
261764
260968
260333
260888
261400
261826
262063
262844
263142
263860
263882
262989
262761
264537
263966
262010
262443
260011
259623
262591
262438
261466
262316
261408
260965
260989
260372
262762
263250
261948
262956
262892
261489
261619
261407
260011
259456
261477
262388
262094
259069
258279
257485
257736
258419
257912
255360
255665
257397
257745
258629
259931
260680
261140
261014
260267
259111
260642
259399
256302
258997
260202
258175
257431
256688
257933
260102
260566
259908
261596
261926
261293
260410
259908
258168
258307
258720
258904
259479
259473
257340
256521
257391
257925
258309
257556
255789
256002
257175
259623
261353
261677
260091
259791
259951
257462
257936
256609
256134
257642
259531
260205
258350
258134
258159
261284
259964
259274
257885
258673
259381
259717
259642
259020
259136
260034
259543
258524
259471
260959
261332
259204
259310
259008
258966
258491
260204
261324
260679
259028
260256
259798
257440
257927
257785
257404
258228
259003
258689
258624
259279
258804
258531
257296
257914
256979
254612
255870
257330
258901
258114
258168
259545
259031
257876
257331
256994
255483
257117
257367
257022
258378
257710
257678
258784
258361
259081
260918
259405
259494
261585
263547
261940
262448
260475
260052
260709
259527
260226
260870
259713
258697
257214
257144
257779
259121
257675
256539
256124
255714
256722
257344
258017
257955
256480
256511
258140
261413
262179
261156
259611
260148
258806
257035
254148
256382
259567
258797
258147
258639
258587
259956
259036
259908
260556
259766
259404
259401
258396
258585
257530
257737
261041
261461
261252
260521
257010
255702
257274
257618
259145
259657
261031
259109
258034
259778
259462
260513
261454
258438
256089
256096
256424
257048
256774
256513
256663
257214
256474
256923
258251
258313
258320
258160
257914
257738
257581
256145
255194
256437
258480
256607
254920
254980
255959
256374
255368
255172
253532
256033
256885
257367
258540
257428
255914
254751
254837
253232
256345
257799
257442
255424
256347
257375
256312
255467
254412
254773
257062
256378
256161
256274
259754
257258
257529
255379
253181
254164
256087
256081
255590
254904
255718
254866
254922
254897
255357
255151
256207
256734
257678
256684
255803
256615
256480
257531
256650
255301
254722
256532
255722
256753
256635
255812
255595
255140
256509
255605
255346
257536
257268
257725
257623
257727
256563
254093
254504
254601
254478
254669
256602
258404
258257
256350
257725
258240
256951
255648
256293
256648
255645
255097
256145
256144
255853
255568
256486
256157
256193
256796
256412
255415
255989
255413
255807
256144
256509
257775
256453
257166
256653
256588
256319
255702
255845
254974
256347
257114
255490
255506
255825
256927
259061
259939
258164
258557
259454
259020
259714
260014
259890
261873
261388
261059
260518
260285
260024
258896
258058
258252
258128
257306
256380
255970
255575
255949
255615
254492
253849
254488
255431
256860
257096
257287
257502
257999
257259
257611
256545
255850
254470
256446
258722
257726
258948
260434
260236
259306
258178
257196
257154
257108
254866
253293
252215
254422
257127
257516
258036
257257
258738
257271
255379
256253
257215
258088
258304
258962
259673
260304
259245
256719
256917
257651
257957
257444
255838
255989
257216
257402
258404
259931
259582
257468
256892
258486
258231
257138
257984
258500
258157
258303
258248
261064
259170
259420
259061
259004
258477
257500
257276
256526
255015
255770
256388
259976
259477
257964
259507
258384
258792
257979
257851
259465
257734
256882
257090
257597
256063
257951
258548
257589
256091
257469
259612
260130
257348
256780
256543
254973
254937
255770
253800
254826
255205
255990
255626
256504
257512
256922
256350
256072
255846
255928
255301
253891
252705
251628
253005
253865
254540
254708
254654
256625
257530
258056
258510
259432
259023
258902
257770
258045
257579
256260
255478
256523
256465
259212
257757
256379
255427
256666
256990
254541
255017
255551
257608
257698
258028
258232
258227
257716
256363
255303
252554
254548
257291
258350
257277
256980
257466
257001
257164
256412
257035
258155
258728
258274
255965
256308
257518
255049
255524
256129
255013
254696
255785
255757
255724
255697
259471
259587
258862
257973
260053
259310
257633
258716
258074
256551
258880
259390
259041
259026
257392
255539
258853
260486
260679
259200
257283
259843
258987
258924
258423
259069
259813
256784
258131
258399
258229
258209
260746
261752
261561
258873
258081
258945
259253
259969
260864
259303
257870
259599
260808
260305
260461
259812
257711
257521
258997
259859
258703
259835
258763
258742
260135
256469
253945
254843
255858
256472
257132
258046
258866
260330
261345
260091
259235
260449
260693
258859
259670
259072
258480
257448
258963
262094
261814
261123
259373
258963
259343
258310
258686
260050
260034
260047
258202
257117
258505
259083
258648
258512
259516
260436
261147
261000
260972
261586
261759
262026
258783
257621
257932
256435
257558
259519
260902
261469
262289
264643
262452
258681
256552
258601
258677
258830
259111
259082
256840
258447
259723
261490
260251
259387
260809
260100
261272
261894
260751
259861
259779
259403
260389
261612
261110
261605
261724
260363
259988
260273
257196
258771
260166
259912
258945
259198
257315
257148
257188
257208
258418
257313
259004
258298
256254
256940
257554
257112
258274
260297
259142
258403
261024
261753
259303
258738
257267
257438
258293
257260
256921
257496
255870
255335
257046
258275
257348
258694
257273
257024
257470
257772
257569
257229
257481
256951
256838
258578
261400
260411
259669
258942
257517
257230
256648
256143
256470
256862
258236
258546
257530
258373
257363
256680
256486
257732
259581
259125
258096
257013
257327
257924
260273
261868
260289
261092
261552
261845
262320
259465
259141
257627
258454
258168
257662
259054
261232
260319
260385
260421
260999
259533
258316
257539
259350
259744
260009
259298
259700
259171
259685
259274
257825
255452
256809
256811
257856
258546
257711
256408
253786
257078
257687
260194
260793
258280
258594
257316
257751
256804
256478
257696
257857
258629
258637
260379
259683
259218
258176
257130
255675
253436
252863
255874
257464
259178
257459
259094
260423
258334
258654
258740
257411
257089
257527
256536
258008
257713
256907
258245
257073
256884
257362
259056
257165
259159
259275
260433
259147
257266
257357
255254
254586
254245
255994
257174
257388
258309
259013
259229
260211
257440
256264
257523
257937
258993
260073
257571
258496
257438
257622
259848
262218
264210
264378
263982
266012
264484
264414
265369
267299
267630
268406
267661
271613
273119
273518
274275
272514
273056
274083
276356
278097
280961
281621
283430
284641
286622
286279
287851
290260
292202
294380
297731
301257
303938
305943
309113
313905
316738
321370
325259
329422
329393
330962
332608
331548
331303
331549
333837
333319
335333
335291
332018
332142
332128
330353
329832
331918
334493
332555
332625
332653
331953
333258
332514
331333
330077
328781
328830
328918
329476
328797
329199
328378
330194
329423
327850
330220
328727
328007
326382
326673
328189
331349
331214
331071
332965
330440
330282
329358
329398
328420
325129
323958
321632
320021
317094
314611
311982
309365
307863
304670
304592
301777
299364
297761
295576
289984
289958
289230
287916
286696
284018
281595
281869
279585
278970
277301
272264
271036
269564
267131
264325
262798
260788
261603
261836
259332
256921
255932
254154
252631
250570
249190
248247
246875
246061
245187
243164
241063
238516
237317
235371
233607
232410
232738
232739
230584
228279
226514
227495
226057
226253
224910
223035
222257
221281
221733
221204
219312
217100
216504
215070
214040
212948
211569
209811
208822
208046
207994
207988
206968
205309
206119
205370
203801
204428
202312
202250
200544
197261
195529
194142
194200
194143
193531
191519
190438
189132
188900
188424
188012
188157
184871
184173
186296
186431
183996
182105
180430
181441
180847
180684
178002
176453
175854
174250
171538
171232
171516
171863
170095
169122
167659
167709
168200
167734
166496
166323
165650
166376
165391
164812
162458
161131
162388
160587
160505
157475
157030
156328
157364
157526
156714
156392
154738
153834
153856
153144
151981
152889
152090
153484
152083
150518
149600
151873
150972
151088
151950
151230
150236
149357
147574
147100
147936
147890
147864
148737
149326
149612
148525
144194
143214
143997
144968
145391
143449
143017
141433
141772
142547
142315
141341
142480
143551
142633
141744
142401
141753
142544
141228
139806
141007
142089
141756
141095
138179
138105
138391
139234
140372
139018
140705
141470
141100
141840
141262
141017
139300
138089
139248
139162
139285
141020
139841
139860
138839
139527
138083
136844
136329
136198
138043
138456
138665
138829
136008
134372
135563
136095
135942
137078
136722
136773
137160
137804
137853
137464
137731
138746
138012
136856
136783
135547
135401
136041
135697
134675
134176
135402
136916
134787
134538
136281
136298
136767
137853
138714
138936
136724
136963
136408
136851
135247
135267
136211
137105
137073
136981
137192
137919
139274
140681
139008
138802
137778
136935
138942
138661
138850
138284
139918
138287
138614
139843
139819
140434
140128
139419
139200
139971
138757
138063
138665
138965
138324
140219
139946
139801
138709
138533
138688
139287
137723
138672
138812
139214
139142
139600
142056
141547
140361
139296
139518
140275
138813
138533
139559
140599
141065
141632
141225
139673
138918
139991
139084
139335
140470
141166
140423
140990
140145
139707
139661
139991
139990
139545
140274
143898
143359
142176
144600
143484
144434
141833
142081
142829
144228
143745
142063
142026
139918
139221
140727
142489
143330
148863
160189
184071
220472
264725
309047
357924
409305
472051
554403
658350
781024
906212
1027731
1142659
1243912
1333510
1390905
1410737
1397217
1371737
1341180
1323399
1320934
1320379
1312502
1301792
1282905
1258485
1233408
1210109
1193254
1177369
1157905
1140336
1122663
1101292
1078240
1050237
1023842
994897
970274
940250
914722
890063
864069
837466
814048
793521
774193
757007
741014
727402
712880
702407
693264
680632
670145
665514
659762
653124
644047
634312
627956
620865
614402
609234
603668
598926
593382
583903
577002
572076
568650
564993
562200
558149
553099
547248
541735
538390
532257
527473
524624
521660
518248
515086
512195
510140
506069
502037
497348
493886
491073
488344
484389
480064
475019
470615
468513
464580
460439
459695
456339
452190
450401
449765
444703
438442
434907
431869
430359
426614
422212
419505
416494
413572
411474
408218
406495
402606
397975
394292
388532
382331
380648
379824
377951
375930
375023
372172
370636
368902
366590
360533
357397
359478
358210
355610
352012
347733
345159
342428
341420
339919
337293
337915
335828
333753
333181
331423
328882
327263
323500
322060
320397
318206
317899
316588
313385
313060
313336
310293
306838
307217
306771
305795
302586
301797
300655
298922
297950
296178
293198
292228
292184
291295
289742
288645
287519
287109
286450
283723
282962
282031
281567
283000
282697
282844
284272
285212
286816
288679
289933
287817
280096
273611
268186
261677
257522
252052
247680
245790
244040
242704
240537
237206
237203
235921
235722
234576
233207
233063
232242
230459
230192
230403
228602
228542
228324
228763
229243
228196
225467
224164
225656
226454
225066
224348
225166
224195
223627
225159
224155
222041
221104
220016
220867
220400
221083
220895
222243
222654
221041
221668
220899
220095
219536
218772
218730
217947
219401
219394
217638
218696
219110
218802
219687
220256
219423
218461
216927
217659
220056
218629
218625
216632
214592
213770
214321
214063
214354
214725
213943
215744
213722
212999
213679
213294
213112
213916
214002
213513
213338
214526
213248
212754
212301
212328
211290
211080
212216
209888
210448
210375
211811
212528
212558
212862
211651
210593
210241
210908
209790
209885
210833
211957
210708
210621
212287
211477
211086
211310
210140
208385
207027
208136
210062
211154
210260
208962
207849
209303
210138
209215
209140
209197
209239
208395
209807
210503
209359
208093
205522
205766
206322
204587
206161
206485
207149
206273
206538
206294
204100
203384
204596
205300
203928
204321
204310
204199
204399
206082
205323
205207
205730
206240
205572
207569
206965
204694
204178
205279
205485
204056
202831
202272
202125
204708
206052
206326
206335
206270
206771
205392
203908
202599
203127
204585
203826
204450
203140
203884
203500
204728
205127
203739
204621
205356
203631
204096
205087
206056
205206
204839
202842
202879
203982
203459
203362
204633
202572
201506
201524
202279
202420
203047
202525
202291
204182
203655
203004
202984
205022
203759
201741
199969
200775
201589
200817
200876
202464
202496
205038
203947
203423
200914
202842
202326
199834
200273
202387
201113
199956
200795
199799
200057
199221
199460
199784
203149
203180
204447
202293
201175
201981
202701
201758
199920
199665
200686
202140
201400
199811
199597
200156
202945
202494
201977
203619
202684
202034
202459
202288
203345
203731
202596
201875
202170
201390
201554
201932
202242
202160
201252
199656
200735
201318
201054
200713
201891
203007
200685
198485
200531
202478
204112
203444
202648
200129
199726
199382
199750
200423
199482
200114
200429
200795
202172
203571
203137
201590
200385
200612
199915
199486
201459
200905
201576
201559
202541
201324
201184
202475
202816
200989
201133
203021
202259
201125
202658
201750
200685
204127
203264
201591
201278
200382
200844
199711
199015
199367
200485
201275
201440
200577
200444
198554
199956
200048
200331
201002
199619
198630
199797
200822
198699
198540
201152
201681
201726
202376
202586
201478
200736
199966
201808
202181
198998
200626
199563
200335
200668
201742
202361
199506
200668
201346
202644
202296
200753
200305
201047
200874
200224
202729
204044
204902
203002
201571
202648
202644
203328
203969
202480
202283
202133
201626
201130
199692
199432
200475
200841
201221
200298
198313
200339
200330
200044
201791
202016
201544
201295
199660
199833
200897
199674
200060
200671
201752
201068
200444
200805
200593
200996
203229
202158
203526
203072
202834
202948
202762
202192
200673
201315
201871
201536
201245
201887
199969
199540
200448
201536
200272
201028
201348
199674
197362
196208
197766

[Instrument Method Data Header]

"hplc", "", "2021-04-16-13:54:48", "hplc", "", "2021-04-16-13:54:48", "", 0, 0, "GlycoSePN_40 min (Plus_HR1)"
"Separation of glycans at 50 C"
16844544, 1


[NAI Box Information]

0, 40, 40
2.272, 44, 1000
41, 0, 100, 0


[Instrument Configuration Information]

"FL", "PEN90x", ""
0, 0, 0
0, 0, 0, 0
16.777215, 1
16.777215, 0
"", "", "", ""
"", "", ""
"", "", ""
"", "", ""
"B", "C", "D", ""


[Real Time Plot Information]

[0]
0, 1, "", "Y", 1000


[Link Parameters]

5


[Link Parameter Offsets]

29
28
10
11
12


[Link Parameter Info]


"RATE", 29, 5, 1, 1
1, 0, 3, 0.1, 100, 0
44.01408, "", 1

"RANGE", 28, 2, 1, 1
1, 0, 1, 0, 10, 0
1, "1.0", 1

"EVENT", 10, 3, 25, 1
1, 0, 0, 0, 100000, 0
0, "END", 0

"EVTME", 11, 2, 25, 1
1, 0, 2, 0, 100000, 0
0, "", 1

"EVVAL", 12, 2, 25, 1
1, 0, 0, 0, 100000, 0
0, "0", 1


[PEAK TABLE FILE]


[File Complete Flag]

3


[Number of Peaks]

0


[SPECTRAL DATA FILE]


[File Complete Flag]

3


[Count/AU Ratio]

0


[Count Offset]

0


[Number of Spectra]

0


[Spectral Data Sets]


[Audit Log Information for C:\PenExe\TcWS\Ver6.3.1\Examples\Probka 46 + enzymy.raw]

Number of Audit Logs : [0]
