# Supplementary material for: Interplay between de novo and salvage pathways of GDP-fucose synthesis
Source: PLoS One. 2024 Oct 24;19(10):e0309450. doi: 10.1371/journal.pone.0309450 (PMC11501016; doi:10.1371/journal.pone.0309450)
Supplement: S1 File — (ZIP) [file pone.0309450.s004.zip › Chromatograms/Fucosylation/GMDSKO_3_3_FUC.RAX]

Checksum Passed

Filename : <C:\PenExe\TcWS\Ver6.3.1\Examples\Probka6=Probka3+fukoza.raw>

[Modified Rawfile File Header]

0, 1, 48, 10019, 
0, 0, 0, 386514952, 12071944

[Modified Rawfile Data Header]

"hplc", "", "2022-06-15-15:53:50", "tcprocess", "", "2022-06-15-16:33:48", "", 0, 0, ""


[File Complete Flag]

3


[Run Log Information]


[Raw File A/D Header]

0, "20220615155340-0800", 0, "hplc"
"C:\PenExe\TcWS\Ver6.3.1\Examples\Probka6=Probka3+fukoza.seq", 0
"NONE", 0, 0
40.0088, 16777215, 72651, "7339280009"
1, 0, 5454


[Sequence Cycle Information]

"A", 0, 0, 0, "", "", ""
"C:\PenExe\TcWS\Ver6.3.1\Examples\Probka6=Probka3+fukoza.raw", "C:\PenExe\TcWS\Ver6.3.1\Examples\Probka6=Probka3+fukoza", "Probka6=Probka3+fukoza", "", "C:\PenExe\TcWS\Ver6.3.1\Examples\GlycoSeP N Plus (FL_40 min)", "C:\PenExe\TcWS\Ver6.3.1\Examples\GlycoSeP N Plus (FL_40 min)", "C:\PenExe\TcWS\Ver6.3.1\Examples\GlycoSeP N Plus (FL_40 min)", "C:\PenExe\TcWS\Ver6.3.1\Examples\GlycoSeP N Plus (FL_40 min)"
"Default", "Default"
1, 1, 1, 1, 1, 1, 0
100, 2, "", 1, "", "", 9
"", "", "", 0
"", "", "", "", ""
"", "", "", "", ""
""


[Raw Data Points]

 84984
 84745
 84745
 84744
 84747
 84746
 87282
 87652
 86107
 87289
 85893
 84493
 83257
 82109
 80351
 80367
 80667
 80094
 81228
 82654
 82356
 80857
 81541
 83685
 82391
 82128
 81917
 82202
 81468
 81488
 79499
 79727
 79696
 81019
 81382
 81997
 82818
 83181
 84070
 83446
 82475
 81277
 79685
 78744
 79676
 78329
 79243
 79349
 80952
 81726
 81923
 81759
 81087
 81705
 80442
 80663
 78695
 80871
 82228
 83789
 83329
 84654
 84958
 84647
 83140
 81482
 82283
 79846
 78785
 79190
 79914
 81097
 82601
 82498
 82258
 80648
 80976
 83952
 84617
 84987
 84777
 83665
 84109
 85057
 84825
 85966
 85621
 84608
 85542
 84876
 84116
 84045
 82963
 82136
 82371
 81670
 82920
 83823
 84750
 85797
 84521
 84726
 83383
 82477
 84657
 84479
 83888
 81192
 82006
 82722
 82357
 81908
 81272
 81509
 82779
 84411
 83782
 83385
 83309
 83656
 84118
 82204
 82397
 82699
 82866
 81838
 82635
 84355
 83483
 80977
 80893
 83530
 84089
 84419
 83275
 83816
 83349
 81557
 83801
 83341
 84321
 85338
 83281
 82929
 85437
 86377
 87276
 88330
 90048
 91757
 96520
100828
104762
110268
119122
128417
135783
143930
152879
160045
167941
174757
180106
182960
184262
183525
183634
184428
184924
186477
190740
198067
206789
215971
230035
237315
241812
242769
243561
242606
237917
231839
226066
221325
219653
218625
219693
218674
221864
228838
238400
252843
264684
277677
292256
306769
319732
332157
347656
372439
409729
466756
552067
671262
836001
1055855
1350934
1751165
2323963
3170227
4375037
6015050
8099131
10505540
13010577
15401162
16777215
16777215
16777215
16777215
16777215
16777215
16777215
15777932
14229306
12740886
11384023
10190258
9188677
8353167
7643254
7012850
6404831
5776221
5122219
4469299
3854875
3305711
2834392
2450266
2148194
1918892
1749272
1626796
1534900
1459825
1395395
1334561
1279471
1225854
1174733
1123129
1072335
1021102
975963
933792
893192
861350
834040
806656
779415
754648
732721
716930
702629
691286
681564
673273
667807
665661
658302
646977
636794
629732
622408
615884
609852
603511
597713
594796
594344
593213
591278
588376
585684
586014
584085
583897
584372
585767
589934
596273
606668
622475
639898
659836
683938
708286
728332
744789
756808
763422
763059
755385
739969
726678
711469
696907
684479
681163
682556
697100
724876
764917
816057
874777
935277
990322
1039040
1073802
1095866
1101624
1092907
1074778
1040655
1002604
960667
921960
885781
851650
822790
801627
785655
776358
768551
763951
759334
755099
750429
744084
734323
725979
712523
697905
681331
667724
658157
645781
637973
634425
637059
646122
662779
688525
724269
773522
838019
914561
1001595
1100884
1211794
1320945
1422754
1513868
1595782
1663036
1706655
1726655
1722623
1694348
1646947
1579174
1497492
1402048
1306963
1210661
1113439
1018454
936824
863304
797807
739446
686381
641652
603613
568631
539836
518981
502549
485990
475956
465467
458310
451522
443373
437136
428526
419460
409703
403560
397691
389118
384014
376984
368590
362215
359283
355388
354931
353047
348213
344477
341099
339093
334678
333916
334026
330918
326535
327442
326070
324353
323216
322163
322139
322127
324500
328527
330555
333572
341142
348643
355525
361517
369296
377584
390702
403956
421212
441227
462664
482622
503654
527269
547327
563263
576187
587550
589160
587551
577792
565155
548525
529040
507317
483353
461081
437621
415630
395162
374762
357787
342285
329809
317821
309159
299948
293089
287602
280940
275867
272706
268928
265200
262796
259888
256310
257696
257175
257973
256923
254994
254226
254188
254893
253179
255175
257246
261142
266321
269492
277144
284576
291494
302939
317991
331770
349164
365679
383381
401754
417017
430916
446147
460582
471945
478258
479348
476756
473566
466122
456018
444033
431427
415601
400223
386003
374032
363914
352803
348002
342776
337508
333031
334684
338061
339523
343775
352312
357833
364567
372390
382459
389795
399548
406137
419522
433725
447304
464440
483403
510112
546041
590286
636461
693808
758037
829493
904704
976300
1045215
1106684
1158326
1199629
1227437
1238681
1233473
1209707
1172240
1119972
1058378
989434
909659
831646
759110
689291
623713
565593
514930
471593
433357
398876
369202
344076
322739
306999
294730
282284
271701
262723
254318
248309
243764
242274
240196
239047
234571
233249
232355
230639
231035
230395
227700
225639
226339
228104
227946
226289
223453
220681
221879
220096
219250
220806
222005
221833
222242
223888
226311
227698
231634
235570
238311
241910
245695
246408
247490
250784
250352
249496
248942
250445
248435
245154
242145
238453
236839
234238
232757
229504
228159
227856
224510
224296
224042
223316
223158
225278
226511
227263
228892
231064
232852
235885
239330
240004
243554
248489
254124
259707
266545
271249
279707
290924
299345
309226
321143
330825
341592
353429
364810
378313
391479
405404
414846
430487
445755
461294
478274
499225
524265
550173
582615
618487
656030
696082
739119
784663
826271
868101
904722
937766
964583
983909
994023
995151
982197
963285
934982
895945
854118
808854
758269
705690
653661
603617
554020
512037
473784
433077
399871
370656
346809
324274
305532
287429
272498
260193
249265
239441
233287
228894
222589
216777
213164
208444
208588
206188
202657
199662
198592
198262
197757
199051
198501
195983
195483
195079
193643
194006
193848
192845
192735
190420
191458
190905
189422
189790
190035
190331
190215
190105
190177
189636
186634
186202
183884
183880
184049
182996
183240
182152
178598
175739
175186
174349
172353
173174
174833
175324
173043
173532
175518
177289
176955
173589
172826
172195
171996
171960
172323
171847
172347
171606
170196
169589
168579
171211
170508
171884
173973
172848
171526
171659
171726
171707
171605
172208
171395
170799
172047
173180
174688
174827
176139
175798
175428
176411
177501
179000
178063
177906
178285
176153
176383
180701
179683
178959
179977
182154
183458
185991
186818
189640
189824
191545
193792
196330
196996
198454
200928
201071
202196
206124
209938
213212
213922
215981
218924
222809
227592
231638
235426
237365
239939
243225
246418
250089
255772
259898
264299
270331
275431
281086
288893
299002
313702
327118
344045
362802
387886
413909
440670
471609
506488
539225
574474
610440
642680
670546
702802
730079
754975
775956
788469
794255
798433
794435
788367
773570
755765
731281
702903
677346
653935
627337
601761
580259
562969
548166
537429
532311
534541
542100
553214
568440
592359
619885
648999
677820
710226
743833
781452
821834
857893
892787
927491
956916
980978
997639
1008372
1016384
1014940
1012064
1005096
993488
973006
948401
925792
900367
869110
838154
809327
782356
757151
732186
707920
690207
676732
666631
658602
652247
651851
652921
654838
654166
657908
661318
659387
659854
658478
653922
649424
638529
628461
612853
597170
579659
560215
539120
513239
490530
467996
447332
423904
401876
381384
360941
345071
326760
312563
301278
289969
276952
268549
260560
251996
245023
238777
231100
224122
220379
215627
210713
208519
206066
202660
199379
197172
195387
192100
189236
188601
186826
183004
179914
180157
180123
178179
177899
177500
175608
172769
173660
174336
174879
175382
173737
174130
176735
180222
180365
178136
176102
174966
175903
176217
177523
177769
176412
177115
177459
177726
178496
180473
180373
181008
181845
180329
178071
178893
177431
178510
178414
177598
177550
180911
182535
182272
184259
183059
181414
183022
183591
184397
186463
187022
186146
187735
187858
187215
188498
190848
193424
192833
193987
193202
192853
194521
195743
198295
196445
196303
197187
197862
198824
203795
203643
201580
201459
203185
204352
205918
206669
205390
205908
207759
209190
213749
217576
222243
225668
228914
233116
239103
246856
255035
264425
275206
286650
298777
312678
328031
345243
362467
378813
396415
415258
434691
451704
466665
482697
495454
505719
515155
519300
522723
522272
518855
512596
502757
491901
476209
460127
445834
425986
409359
391100
373061
356044
338045
320842
306577
292473
278957
268143
257395
249382
242428
236821
230028
224368
219803
215628
212033
209826
208725
204882
204108
201890
200972
200895
202248
200957
198872
197350
197068
195140
195261
193999
194284
194286
195379
195841
196155
195895
196035
198519
199791
201167
203607
205557
204490
204870
208903
212018
213193
215117
216167
218433
222535
225506
230258
233898
235905
237390
239567
242459
245703
248482
248990
253175
255182
256446
258758
260001
262256
265830
266956
269415
273015
276142
277892
278346
279391
279300
282604
285631
289539
292429
294570
299266
305101
308584
314344
317724
323843
327966
335170
339806
345295
351994
358755
367016
373112
382617
391630
401760
414315
423643
430739
438420
448755
458063
465886
475348
487102
497442
509025
522473
534982
547230
563193
579738
598091
622001
650022
681852
717240
759130
807099
863717
929900
1010685
1102020
1210102
1328054
1459927
1603243
1756218
1926851
2101698
2288847
2476815
2664320
2852644
3032826
3208527
3376960
3520631
3652315
3766399
3857478
3922770
3957452
3960906
3934797
3885812
3809800
3705572
3585011
3432060
3269561
3091859
2904854
2711642
2515279
2318573
2124924
1936930
1757358
1590142
1428747
1283621
1154379
1041383
931053
835587
750400
675743
609801
554571
506542
467172
431901
404887
378696
353965
334727
320275
309417
298123
288346
280965
273243
267049
262970
258556
253150
250648
251611
249785
245829
242384
239837
239102
239504
237276
234060
232798
233887
235220
236801
236064
236559
236448
235792
237874
241803
242191
245456
248078
245367
246101
250959
253697
258806
261421
262352
266947
269927
272650
277823
281742
287240
290323
295397
300298
302732
307182
313667
318026
322461
327546
333822
341870
346765
352161
357660
365718
372946
381816
390506
398582
407379
415969
424140
431420
437755
449855
461562
472110
483990
495609
506875
519047
530245
540321
550852
567441
583286
596611
612177
625995
640860
657088
672670
689560
709256
728588
747711
767664
792858
821907
857662
901088
947530
996371
1052871
1118778
1200790
1293209
1401733
1522778
1657338
1807498
1977501
2164580
2369061
2587181
2815138
3050687
3304357
3568495
3837617
4094747
4359348
4611726
4854636
5080269
5289710
5474389
5621704
5735797
5823653
5880872
5891826
5847552
5774730
5662412
5517002
5341991
5139230
4911044
4662861
4388619
4104476
3817880
3537077
3251785
2978877
2710725
2460899
2221542
1998172
1794232
1604197
1437742
1285834
1149126
1028928
921583
828965
747778
674911
615240
562372
517409
476572
444521
415598
387437
364546
345973
331399
317734
305372
297158
287504
276493
269400
262320
257207
251646
246258
239446
237673
237340
234260
232616
232513
233073
233434
232644
232886
230273
227922
228675
230583
229754
229616
230173
230671
232004
232116
231160
229807
231820
232592
232494
231367
230773
231151
231673
234175
234556
236803
238839
239665
240480
242409
241984
242824
245191
248759
251369
256139
260790
263714
269952
276535
283230
289775
298501
309404
320825
332752
344522
358344
371653
383039
397881
414304
429595
445361
463007
480737
494313
507734
519276
532242
544666
553510
562749
563874
564315
569793
571528
567053
560277
553852
547204
537492
528242
517411
499026
484677
470930
453916
439882
425324
412667
398749
385308
370928
355486
343948
332951
324165
314338
305576
297074
288959
284945
282169
276403
269970
265349
262069
259517
254537
251141
247366
243569
242745
241294
236702
233738
234899
234537
234145
233137
232016
232382
234120
234850
234093
233225
233909
232172
231821
232770
232132
230099
228680
230008
229306
228021
225423
222382
220923
219478
217949
219424
217908
218655
218748
217135
218498
218433
218445
217138
217562
217943
216976
220083
220537
219212
219252
218610
219871
220335
219800
220123
222306
225024
226106
225895
227832
228344
228181
228681
228684
229412
229873
230144
232527
232581
236001
238582
240374
242131
242308
244930
247295
249960
252690
256739
261446
265913
268175
273344
274932
278374
283400
288882
294646
301187
305580
309966
312717
318936
323524
329293
335344
340363
346814
350284
355681
361052
365427
369903
374601
380095
384559
392178
401687
408757
416533
422868
429808
436718
445516
453840
463776
471882
476610
483251
490629
497294
502166
506715
511234
516112
519409
521764
525352
525948
524375
522968
522667
519745
517354
516130
512536
510736
510096
504594
503890
503297
500125
498003
495578
493853
490144
490329
489104
487841
485391
482005
477556
472208
467013
458947
453011
448612
443409
432786
422150
411771
401568
393047
384769
376860
368909
360247
351667
347648
343947
335420
328715
323441
316593
313306
310040
307539
305464
301228
297322
293756
289503
286505
284851
281950
283998
283546
280804
278055
277191
275372
271363
269170
270001
266334
264746
264624
263886
262008
260958
260764
261918
261355
260250
257413
260293
262662
264312
264656
265083
267046
267063
267491
271217
273343
273561
274922
277506
282804
286077
285879
287370
289174
290795
295199
297358
300789
305741
308317
313378
317734
321227
324070
327536
331434
334743
340111
344694
349048
352561
357677
362855
367673
372710
379195
386682
390852
395076
398445
403525
409384
415684
421656
426215
431073
436817
439213
440427
443671
447125
454446
456491
458652
457308
462447
465132
468386
471696
473953
481111
487894
495832
509386
523424
542639
562043
585159
611859
643403
680622
719263
761626
807533
859340
914927
970223
1027237
1085512
1150243
1213744
1277270
1338129
1398045
1455764
1505260
1553601
1598576
1634740
1663751
1687698
1708987
1719076
1717742
1711723
1695074
1670842
1640378
1601490
1557069
1508166
1449186
1390296
1324583
1254458
1185202
1116845
1046171
978961
916706
852968
791788
734252
681051
631204
586523
546851
510714
478440
446853
420759
395919
380728
364875
350213
337450
325160
314964
308410
303827
296194
290995
287500
284526
281656
280151
275996
273959
272022
271618
272152
269354
270884
271265
270331
268428
269755
268044
269817
270708
270633
269115
268385
269617
269646
267616
266482
266621
266678
267529
266849
267388
266195
269268
267786
265406
266577
264891
264443
263753
263439
259553
259075
259058
260289
257886
258357
256747
254953
256118
254730
255948
255308
252131
251463
250476
249676
247980
246862
246339
245720
247927
247921
247840
248711
248927
250483
248640
249529
249311
249301
250188
251639
250675
250507
253180
255893
254783
255330
254900
257743
261855
265236
268233
274436
280904
285863
290402
295828
302214
309586
314051
324200
332373
341199
349498
358801
369906
377831
383325
394619
405265
412889
419477
425603
429922
435055
444640
449872
453332
455279
457114
455559
451671
449919
444784
441198
436034
429305
423383
416703
409190
402657
394574
387161
376083
366002
358738
350289
341212
335305
327370
321679
319504
316022
312334
307513
301400
298995
296991
294304
291936
290764
287631
287311
287405
289317
289569
290402
290428
290966
289496
288413
288550
289211
288484
291306
294828
298063
299716
302314
305460
307669
308895
311060
317459
323183
328331
333866
340653
344629
351345
358553
363011
368974
377292
386582
392937
399422
407280
415247
421973
428604
432759
438568
444310
449025
453432
457405
460820
464488
465898
464147
464814
464851
465071
467515
467601
465702
464241
460512
461512
461094
461009
454284
455332
456750
456149
454508
454426
456843
460130
464992
469431
471966
480201
485780
492128
504400
519846
534170
553121
570379
588206
615930
643341
674282
712080
755657
800466
849952
903087
961868
1023147
1085797
1154127
1224415
1300817
1377526
1449400
1518274
1586257
1657409
1723924
1786884
1845775
1895440
1940835
1982311
2016084
2041362
2053330
2055407
2043555
2028909
2007120
1974878
1931815
1883688
1828348
1767936
1702729
1633363
1562290
1488549
1412846
1332276
1260453
1186295
1112855
1042471
974375
908748
851849
797296
746037
696476
650838
613350
576194
540698
508118
480254
457845
437123
417100
398125
383628
370787
356554
346232
338279
330388
320036
314201
311586
306406
298997
295797
290790
287200
282640
279122
277302
276751
273879
270170
267339
264644
263001
260517
259557
258017
257382
255170
252844
250292
250060
250867
250712
248786
247256
245785
245819
245690
244474
245161
245740
247539
246271
244513
245960
246830
246766
246347
248975
250571
247628
248268
247124
245077
246547
246797
246103
244587
245122
246343
249753
250377
250366
250181
252259
252516
251800
252477
254049
251913
255200
256263
258239
258766
256912
259675
259691
263084
264030
264211
265902
268768
270576
272154
274155
275925
279005
278604
280547
280389
281396
282722
281862
284299
283705
283070
282478
283884
284134
281860
281730
280079
279981
279738
280785
281788
281180
282054
280228
279059
276746
277190
277180
274498
272055
274331
273414
273150
272067
270559
270685
272329
272886
273043
275701
275301
274616
274000
274017
274300
275336
276003
275940
275565
275990
278531
278375
278524
280340
284044
284467
286346
288069
289489
290564
290275
287803
288660
288174
289602
291228
289426
286435
289237
289193
288538
289213
290840
289657
292955
293331
291500
290780
293014
296173
296489
299794
301478
305096
307172
307518
307581
310049
312095
314032
317188
317247
319718
323222
325570
329694
334186
334619
337191
339700
343282
344237
346750
352049
354964
356574
359179
363562
366263
370475
372357
374742
377353
381129
383814
388494
396652
403118
409677
415684
426463
434486
442482
453734
465230
476656
488260
503664
519571
541838
562733
582119
607883
634163
660989
687791
715650
747290
775483
804173
831555
860200
889468
918428
946794
972650
999181
1020982
1042693
1062598
1081581
1096095
1104839
1108619
1112277
1117785
1120192
1113085
1102143
1088384
1072223
1053196
1028548
1001193
970018
942262
912496
880671
847129
812522
778109
747339
715095
684687
651656
624047
594414
572109
548604
525039
504176
483166
466633
451977
437992
426279
415315
407325
399048
393889
388328
385207
380859
376691
376936
374146
371227
372951
369835
369139
366885
367426
367434
366397
363923
362836
358346
354994
351873
347793
344586
339252
336259
332601
327419
324248
319485
315640
313065
308625
304231
299677
296837
297060
294040
289091
285751
282579
281787
281132
278443
278056
279250
277251
277580
278784
276856
276561
275508
275868
276876
277301
276994
277896
277839
278354
277010
277513
276390
276574
278432
281354
282244
284856
285851
287298
287311
289328
289497
291359
291399
294778
299218
300528
299976
303297
303221
302743
304321
307322
307282
309419
308914
309867
310125
309145
307769
307383
308194
307917
307287
306457
307153
306689
308094
308361
309285
310840
309454
308566
312605
314209
314828
316830
319240
321079
322333
323796
325614
326669
326844
328477
331577
335336
336871
340397
343667
347516
351718
352497
354532
356992
359798
364045
368304
375474
378333
382608
388170
392313
395070
398257
404055
411534
419063
425926
430334
437443
444060
450695
458745
466309
472460
482085
491499
500850
507950
515084
523628
533985
543976
552917
561146
567867
579422
589125
600063
607185
618366
625483
633875
646481
652195
659057
667797
676173
686864
694943
703991
711798
722949
732819
741922
754042
764035
772288
781012
793904
806427
815681
823573
834682
845307
858804
876972
898573
917551
941196
971036
1000032
1035368
1075684
1114576
1162045
1215438
1267378
1325181
1388726
1454255
1523543
1598497
1669551
1743069
1814940
1884954
1951147
2014442
2068732
2119199
2160466
2196094
2224533
2241883
2253566
2256418
2251826
2236378
2215541
2184344
2141979
2098172
2047984
1988804
1920916
1849098
1775742
1695298
1610243
1525737
1441572
1355709
1272436
1189947
1112182
1035433
962112
898055
838037
780774
728849
681226
639587
600638
568311
539491
511129
486150
462764
444312
430465
415782
405377
395802
388911
380676
373697
370039
365908
364776
361271
357087
354683
355132
354500
354173
355380
359041
358669
360359
361331
361384
364882
367255
368673
367695
369623
371126
371077
371408
373362
376351
375418
376085
375485
375051
376116
378225
380235
381568
382217
381597
382126
384056
386716
387742
388722
390183
390177
388561
389523
391186
391250
392034
392335
391254
392304
393147
394182
396971
398898
403151
403736
404905
409953
412897
416274
417799
415910
416160
419884
420902
419977
420516
419953
419724
421101
419375
420603
422098
422686
426373
424793
424527
424967
424065
426131
430158
433617
438874
441187
443857
447120
447319
452965
459188
464023
469935
475931
477815
480320
486642
490769
496033
501492
508483
517046
523930
531084
540635
551551
561016
577134
594005
614765
635857
658127
681768
713165
750332
789074
833478
882570
933101
989225
1050319
1120037
1194488
1273077
1355874
1444628
1539870
1640023
1744278
1847479
1950008
2053196
2160702
2262629
2361368
2456113
2539169
2614676
2677569
2732334
2775359
2800728
2814638
2812978
2796561
2764839
2718239
2665707
2604208
2525880
2442243
2355153
2262004
2157859
2050788
1945900
1838161
1726640
1620000
1516888
1412414
1315198
1224706
1135623
1049484
970774
898828
831718
772386
713691
661651
618475
578389
540299
508445
479703
453797
430683
413113
395080
380090
371237
358841
350213
341579
333078
328831
325655
318408
315314
309906
308063
308352
306446
305572
303672
300022
296966
296739
298811
297911
297578
297368
295401
295046
297192
298562
298906
300538
302433
305111
307083
309020
311550
315824
320268
324769
327087
328637
333268
336781
340276
342858
346879
351101
353655
357661
364898
366631
369407
373236
375475
377205
381671
384279
384508
386973
388241
389097
387623
386998
389403
389857
387727
384963
382297
380660
379152
379379
380363
377709
376615
373740
373091
371452
367880
365596
366828
368054
368981
368585
367346
367340
365677
362912
363033
362232
362788
363830
363670
364586
365164
366586
368195
367348
365116
364951
366477
368426
370645
374361
377638
380845
382135
387470
393581
400954
407190
413623
420420
428379
438375
448839
456090
466265
474614
483410
493674
503240
511142
515076
521002
527281
535308
540656
541684
543243
545786
547516
547573
544665
537370
531461
525300
519681
515503
506370
491293
480828
470335
459210
444444
429742
417015
406679
395715
383698
371273
357642
348721
339398
330907
322845
315258
305325
299884
294797
290620
285946
284277
280168
276329
272415
271600
269336
268512
266266
266333
265194
261772
262265
260505
261116
262213
261110
259844
259950
263225
260620
258703
258494
259761
259407
258011
256600
257775
260118
261661
263275
263139
260514
261806
262812
264566
262702
265278
266677
269316
271764
275565
277880
277872
277279
279897
280698
282799
286162
287042
287748
289463
288663
289327
288427
287719
289020
287891
287642
289267
287838
288188
287893
287219
288130
288671
285967
283125
283210
284392
281237
281142
282014
280055
276003
273730
273731
273863
273536
272343
268956
264661
262740
261661
259973
259130
256565
256880
256762
253881
249113
246988
246470
247515
248699
247319
243450
241227
240030
238490
240112
237283
237248
239674
239034
241109
241983
241412
243276
243278
241901
242061
242622
244138
246282
247419
246725
245252
246986
247889
248555
248332
249132
249781
249994
249407
248187
247045
247774
248369
248995
248501
248631
249877
252524
253760
254395
252209
251755
252229
252394
251983
250483
252284
252318
251464
250108
250006
249955
248542
247735
247929
249163
250197
251137
250277
248495
249914
252573
252430
253466
253978
253281
253790
254485
253819
252281
250318
249355
249243
248426
249148
252311
252588
252435
253866
252489
250116
248904
248300
250339
249870
248150
250234
251138
249677
251395
253412
255611
254357
254065
254554
253169
252668
253122
254336
255337
256794
255076
253391
254457
255597
255228
257229
257727
256958
258553
258755
259427
259879
260518
260546
259136
256591
256009
254706
255078
255407
254945
257256
257320
256766
257842
255871
254492
253652
251488
252973
252350
252983
254076
255329
255892
257726
257754
258178
257050
256126
257971
258399
260901
258628
257796
258630
258690
258854
258490
256781
256884
259144
260179
261468
260690
259622
256818
255571
255680
257242
258236
256332
257845
258853
259562
257699
257608
256254
255472
257940
256378
256732
256991
257388
256440
256344
258244
258513
256694
253540
256397
256421
255967
255178
257109
257708
257705
256537
255147
252484
252158
254219
254487
253165
254333
254244
256292
256817
256771
255541
253779
252702
253004
251552
250822
251290
251892
250764
250546
252504
252319
251769
253921
252181
253426
252211
251614
254914
255498
254031
254915
253233
252705
253745
255598
253351
251358
252244
253056
253682
252831
253555
254927
255068
254606
253812
253909
253112
253618
252596
252368
251429
250746
251920
251633
251717
250476
247768
247518
247625
247415
248686
247825
245584
248124
249586
251047
250994
249747
248655
250067
251369
250104
247713
248677
252074
253969
253951
254880
252598
250988
251450
251749
251147
251248
250844
251077
253483
253430
255131
256515
253796
251223
250737
251709
248747
250172
251199
249118
249614
251661
251557
252338
251627
251542
250127
250768
248638
249518
247765
249178
251360
251442
251645
250266
248518
249166
251059
251962
252221
252153
249109
250452
251943
251902
252058
252485
250850
249934
249815
252967
254163
252976
251704
251608
250804
252525
253492
253837
253465
252488
252814
253562
255289
254334
253867
254725
251923
250523
251798
251354
250975
251068
251241
251123
251348
247944
250249
251505
252205
251343
250562
250724
252092
250969
249192
249505
250808
252759
255779
255418
255676
255295
255997
256068
256026
254683
254783
254639
254380
254056
254373
255312
255788
256996
256953
258235
257986
257572
257671
255480
253657
254056
253922
254506
257475
256483
255045
253890
251985
252376
253140
255072
254193
251741
251350
252290
251667
250630
252267
253636
252314
250813
251072
251860
252504
252561
253389
252723
253358
253362
251935
251227
251207
252263
253836
254384
255002
255510
257329
256987
256907
254678
252870
251449
251684
254873
255517
256453
254290
255275
257026
255779
254133
252175
251955
252720
254251
254025
253696
253271
252598
253026
252450
253659
252894
251056
251256
253415
253356
252065
251627
251034
251029
250238
247979
249515
250986
252813
253588
250844
251314
251672
255189
255876
255147
253042
254462
254798
253678
254523
254073
255221
254069
254469
257124
257811
259154
258284
257612
259806
258520
256306
255730
255461
255374
255418
256436
257058
257014
255368
254852
254804
255765
257279
255523
254632
253762
253753
253585
253725
253430
253036
253748
257203
255845
256094
255700
255956
255671
253886
253078
253931
255776
258335
256548
255053
254327
254063
252946
253271
253815
253147
252588
252289
251825
251575
251724
254263
255278
253397
255324
254811
256546
258563
258932
259346
259572
258336
256825
258412
256908
255666
257063
254568
253848
254936
254934
254689
255780
258067
256317
256378
257543
258198
257452
256920
254864
256296
255644
255363
255353
256432
254466
254892
254030
256393
255917
254066
253957
253707
254647
253483
253271
257520
259581
259324
258678
256838
256385
256868
257144
256130
254397
256112
257730
256563
254859
254390
255399
255808
255862
255622
255473
255000
255678
256745
255358
255203
257039
256626
256382
257176
257803
259317
258947
257501
254982
256055
256187
255389
256788
255776
257590
257295
256684
257446
258260
260633
259514
257238
255906
256863
257144
255824
256537
258234
259056
259592
256971
254667
254620
256947
255445
254892
255909
257163
256524
259030
260763
259019
256500
255428
255391
256773
255863
255462
255411
254593
254447
254800
255841
256827
257198
257173
260055
260055
257325
257807
257921
257381
255221
255601
255242
256890
257362
257203
258598
255733
254849
255110
257827
258090
259515
258154
260466
259019
257806
257302
257314
258146
256998
257133
256546
259556
259405
260046
260896
260106
261043
260534
261937
262510
259367
258122
258376
258589
260134
261450
262532
260913
259964
260249
259999
258128
258847
258350
258923
258443
258795
261488
261215
261403
261050
259080
261667
261103
264293
263661
264447
262450
261478
262181
260180
260920
259787
257759
257066
258254
262425
261100
257385
256286
256442
256962
258392
260662
261143
259668
258364
258459
258084
259030
258751
260448
261062
258761
258590
256635
257721
257599
258051
256231
256581
256473
257217
257680
259034
259996
260829
259918
258472
258442
257392
258579
259339
257107
255658
256761
257675
259775
260905
260450
259966
260208
260418
262297
262370
261696
261245
261323
257705
258730
263044
264520
264050
264209
267123
266639
263877
262195
263312
263542
263155
262185
261820
259950
261353
263845
266988
267206
264737
266700
263519
262635
263956
264507
265548
264611
264821
264330
263033
264577
262854
262438
261794
262391
260531
262900
264807
262943
263859
264577
267869
266366
266258
264097
263627
261711
261901
263284
265240
264812
262114
262070
263906
262837
261443
262699
264811
265292
263724
263725
267277
267236
266002
262716
262334
261217
260951
263336
264054
263826
263540
264523
264044
263724
262974
261937
261952
262291
264433
263414
262277
262283
263663
262725
261824
260521
261260
263041
262515
264350
266117
266248
266686
265957
265826
265176
264350
264771
265284
265093
263568
264197
266207
265779
265605
263947
262635
262940
262907
262914
264616
262756
263027
263124
263607
262904
260819
260713
261323
260873
260521
262860
263853
264054
264580
264123
264092
263556
264209
263574
262357
261562
263108
264175
263279
263113
263338
264269
263801
266286
265195
262719
262779
263857
262637
261773
261871
262828
260746
258284
256520
255186
257652
257665
258480
258983
260987
261337
260548
260765
259872
261454
262459
263464
263069
263945
263570
262174
263364
263178
263499
263946
262920
263011
264039
264906
266474
267571
268257
269664
269455
266767
267606
267245
266912
266498
266596
265784
265134
264208
265115
264894
265604
268685
269200
269297
267747
267326
267635
268562
267122
267057
266071
267390
268105
266550
263812
265308
267284
268143
270170
268523
268686
271308
270568
271170
270902
270481
268027
266382
265095
266632
268444
266884
266234
266979
268447
269767
267127
268382
269970
269812
270105
267383
265992
264942
267006
266141
266842
267063
265886
267595
267097
265684
266379
268601
269702
268839
269601
269433
269113
269767
271448
270520
270604
270116
271754
272045
271789
269168
266465
267995
269036
269226
268876
267440
268402
268041
270544
270742
270984
270560
269187
269286
268341
269717
269576
268142
270807
271408
271640
269908
270343
270858
270741
270516
270551
269338
270003
272251
271750
269850
269714
269423
271161
269789
268424
267852
269753
268759
267776
267715
269019
269950
272393
270787
271200
272289
271965
271555
268726
267660
268456
267966
268165
268082
268792
270190
273980
275689
273842
272817
270414
270659
271298
271020
269301
269253
269104
269978
269911
269425
270323
268559
267956
268131
272634
274185
272871
270541
268381
269786
269652
269950
268660
268318
268939
271174
271200
270523
271438
271739
269923
270590
270290
269759
269646
270396
271166
270633
269150
269507
270930
273448
272096
273331
273345
272517
273032
274468
274480
270665
269549
270875
269063
270790
269963
269309
270273
270617
271493
272815
273249
270922
272430
277604
279602
279952
281230
281239
281263
282072
281590
281908
284009
288457
289847
289161
291407
296549
298403
303600
309463
311223
311617
315673
318356
321039
324879
329416
334258
340789
345498
349634
353985
355411
357197
360725
366078
371070
377405
384172
390507
395769
405469
411735
415654
422970
432599
438161
448053
457505
467813
478145
491387
501655
509494
517069
524613
530945
533259
531346
531777
535539
539326
537932
537348
538951
537287
538416
537777
536443
538547
540317
539342
539805
540395
542651
543696
544429
548147
550612
552430
551227
551514
550647
551675
551092
548658
548955
550114
551078
550481
549020
547874
546382
540576
535235
531042
525939
520358
514751
504877
495754
488143
480918
471947
465880
463186
459554
450427
443668
436974
430328
427015
423266
417953
414636
409004
407867
407652
405505
401683
397607
393926
391910
389058
385934
383589
380788
380408
377849
373789
371894
369454
367140
364763
363526
359607
357044
353631
352715
350550
346601
342840
339620
336010
332032
328916
326845
323322
322960
318388
313170
309015
305267
301536
298543
296595
295233
292146
287749
283629
282330
277269
272227
269178
268508
268153
266371
260535
257114
254465
250862
247458
245095
242927
242512
240513
240956
237993
232674
229122
226139
223942
221834
220126
217116
213824
210201
206327
205549
204451
199847
196546
194070
192528
188929
183054
179637
176083
175506
173348
172380
167851
164967
162258
160285
158297
157169
154119
151203
148938
146347
145825
142414
137037
133475
130590
130075
129336
128627
129020
126246
125290
122158
120327
118860
118736
116629
113232
111704
111425
110338
107145
105440
106871
105207
104216
102505
101865
 99826
 97287
 97153
 97079
 98052
 98444
 96421
 94875
 95744
 93248
 91656
 91669
 91792
 92004
 89566
 91224
 89900
 87412
 87412
 89544
 89337
 88861
 89046
 88463
 88559
 86895
 87735
 87503
 88119
 87545
 86905
 86761
 85128
 83957
 85674
 85257
 85531
 85520
 86840
 87753
 86391
 85382
 86088
 85607
 85982
 85984
 87198
 89314
 89501
 89041
 89106
 90318
 91890
 91867
 93656
 94129
 92518
 92084
 90644
 90642
 90967
 92136
 91134
 92577
 93340
 95972
 97157
 99232
100167
 99776
102241
100666
 99478
 98002
 99085
 99558
 99546
100622
102765
102984
102806
102327
102491
103867
105812
106475
106778
106111
107106
107858
108394
109482
109492
112395
112701
113773
114000
113102
116681
118026
116081
114795
114808
116134
118157
119785
119069
120990
121654
119005
119743
121297
123094
122440
123308
124655
126272
126069
127078
128570
128718
128371
128986
130164
132220
133771
136855
139716
139055
138881
139938
140994
140738
141490
141186
141849
143173
143515
145616
146407
148933
148820
148839
149931
150228
150132
150871
151067
153088
153393
150566
150882
152735
155685
155698
156547
156160
160051
162883
163429
162559
161815
161399
162393
162361
163906
164855
165245
164906
163578
165423
168418
168322
169762
168776
167747
170717
170865
170071
173150
174044
173735
173431
174319
174926
175889
171973
171623
172896
173987
175206
176262
177356
178555
179777
179487
179631
179425
180586
180698
180488
180184
181337
180654
180855
179932
182504
184001
185249
185310
185648
186785
187259
188643
189086
188852
188584
187433
188289
189474
190237
190850
191259
192028
191916
190905
189324
191087
191814
192295
192761
193212
192840
192320
193213
195818
194974
196788
197637
198176
198823
196862
196476
197157
200862
220150
263531
340954
448905
581461
729111
887946
1048042
1218229
1439236
1730361
2062282
2382171
2651428
2844659
2967739
3026512
3045829
3027918
2981448
2936248
2888458
2844912
2800011
2751419
2691887
2615021
2529209
2447084
2360120
2266752
2171831
2086906
2013877
1948871
1889542
1836045
1784742
1743778
1708011
1671996
1641207
1613138
1584707
1560480
1534411
1513151
1493155
1468693
1445885
1425462
1406935
1385099
1363392
1345021
1330341
1313529
1296675
1279718
1265681
1254222
1240916
1222848
1207929
1193919
1175530
1159599
1142286
1127910
1113466
1095986
1078319
1066551
1052373
1034235
1017096
1001362
983293
967028
949871
933144
916805
904322
888626
874509
859232
846668
835142
821811
806990
793893
782274
772955
762930
752364
741897
730049
717992
706215
694082
685051
675450
670195
663113
657374
648263
643019
635605
626021
620440
613813
609409
599846
589733
573034
552687
528860
500221
467851
434700
402099
372507
347129
326295
309374
293917
281255
268909
258842
248363
240453
234902
228493
221248
216318
212558
209672
205105
200143
195399
192478
191484
190512
188364
187462
184546
179867
178142
178569
176315
173079
171974
171513
170647
169335
168270
168339
166222
163996
162588
163230
163547
161881
158739
155166
153305
153320
154246
153967
152516
149209
149148
149586
149880
150127
147424
146394
146216
142156
141066
141151
141244
141267
141220
140219
139936
139223
138346
139257
139173
138045
138563
138291
138330
135579
137669
138365
135113
132576
132623
133358
131065
131886
132143
133972
133357
132068
132109
132968
130921
131835
131038
132381
131211
129841
129529
127798
129235
127979
126300
126603
127179
127051
124883
124605
125203
126072
125827
123064
124238
125705
125331
123182
121211
120404
118995
118935
120573
121380
120311
117960
118099
118223
119517
119563
118922
119106
119193
118309
118438
117498
118165
117744
116958
116001
114590
114525
112966
112615
112181
111897
109870
110323
112279
112833
112568
109971
110087
109759
109721
109105
109599
109977
108947
107504
106492
105497
105940
105355
106907
106939
104865
104130
103717
103696
102833
103955
103520
101964
102119
101367
100384
101467
100267
 98973
100526
 98027
 98033
 98874
100180
 97823
 98896
 99041
 97887
 99533
 99164
 98302
 97870
 96635
 95533
 94449
 96765
 95420
 93508
 94853
 96051
 95584
 95487
 97373
 95300
 94514
 94118
 93096
 93772
 92813
 92574
 92090
 93214
 93417
 93342
 92300
 90360
 89761
 89441
 89026
 90591
 91438
 89816
 88555
 88662
 85988
 84499
 85178
 85996
 87349
 86972
 86355
 85684
 86489
 86454
 88277
 87381
 85869
 84756
 83491
 83821
 85026
 85852
 85728
 84315
 82597
 82155
 82106
 81751
 82494
 82949
 81135
 78579
 78965
 80238
 81624
 81706
 81753
 80981
 83774
 85050
 84204
 82079
 80871
 81061
 79908
 79841
 81460
 79113
 78294
 78298
 78207
 78626
 78461
 79116
 79388
 79278
 78658
 79788
 78169
 77510
 77882
 77679
 78250
 76803
 78972
 78972
 77773
 79281
 79343
 77901
 76621
 77226
 77269
 76622
 77522
 77404
 77039
 76911
 75850
 74942
 76241
 76480
 76822
 77654
 76555
 75834
 76294
 76238
 75418
 76966
 76431
 76637
 75019
 74296
 75173
 76142
 77569
 76980
 76678
 76160
 77876
 77472
 77698
 76862
 77560
 77842
 77944
 77565
 78356
 77257
 76579
 75138
 75044
 76247
 74982
 74010
 74503
 75266
 74834
 73660
 76202
 77223
 77522
 76650
 76689
 78605
 77572
 77774
 76745
 76639
 76593
 79254
 79010
 77332
 77304
 75484
 75379
 74038
 74984
 76209
 75600
 76136
 74317
 74516
 75804
 75737
 76256
 78966
 78482
 78534
 77878
 76501
 74925
 75121
 76746
 78381
 76823
 76061
 74845
 75807
 75224
 73901
 74560
 75029
 73641
 72651
 73753
 74154
 75472
 77044
 77295
 75807
 76047
 78659
 80225
 79776
 78430
 78067
 78808
 79000
 78816
 78175
 79633
 82977
 84042
 81954
 81614
 80918
 78398
 76812
 79515
 78268
 78697
 79967
 78445
 75623
 77204
 76238
 74702
 74991
 78558
 79317
 80770
 79860
 78825
 80617
 80547
 78494
 78029
 78139
 79291
 76129
 75094
 75425
 76775
 77302
 77882
 77481
 76918
 75994
 76172
 75402
 76289
 77237
 78749
 78264
 78460
 77794
 78213
 78899
 78667
 77199
 77605
 78618
 79464
 79169
 76687
 75725
 75644
 76554
 77223
 77317
 78841
 76193
 76979
 77006
 77125
 76940
 75919
 77250
 76263
 77290
 78607
 79988
 81397
 81421
 79874
 75665
 76404
 77760
 77206
 78163
 80101
 80044
 80477
 79860
 79326
 79052
 77810
 77142
 77681
 76799
 76294
 77500
 76571
 76436
 77298
 75694
 78167
 78743
 79113
 78546
 78699
 79887
 79172
 79034
 78843
 79454
 80149
 79801
 81236
 81874
 80584
 80603
 81379
 79827
 79751
 80008
 78898
 77994
 76874
 77168
 76460
 77156
 76887
 78377
 79091
 79834
 78955
 78609
 78713
 79103
 79453
 80225
 78945
 78513
 80065
 78741
 78659

[Instrument Method Data Header]

"hplc", "", "2021-04-16-13:54:48", "hplc", "", "2021-04-16-13:54:48", "", 0, 0, "GlycoSePN_40 min (Plus_HR1)"
"Separation of glycans at 50 C"
16844544, 1


[NAI Box Information]

0, 40, 40
2.272, 44, 1000
41, 0, 100, 0


[Instrument Configuration Information]

"FL", "PEN90x", ""
0, 0, 0
0, 0, 0, 0
16.777215, 1
16.777215, 0
"", "", "", ""
"", "", ""
"", "", ""
"", "", ""
"B", "C", "D", ""


[Real Time Plot Information]

[0]
0, 1, "", "Y", 1000


[Link Parameters]

5


[Link Parameter Offsets]

29
28
10
11
12


[Link Parameter Info]


"RATE", 29, 5, 1, 1
1, 0, 3, 0.1, 100, 0
44.01408, "", 1

"RANGE", 28, 2, 1, 1
1, 0, 1, 0, 10, 0
1, "1.0", 1

"EVENT", 10, 3, 25, 1
1, 0, 0, 0, 100000, 0
0, "END", 0

"EVTME", 11, 2, 25, 1
1, 0, 2, 0, 100000, 0
0, "", 1

"EVVAL", 12, 2, 25, 1
1, 0, 0, 0, 100000, 0
0, "0", 1


[PEAK TABLE FILE]


[File Complete Flag]

3


[Number of Peaks]

0


[SPECTRAL DATA FILE]


[File Complete Flag]

3


[Count/AU Ratio]

0


[Count Offset]

0


[Number of Spectra]

0


[Spectral Data Sets]


[Audit Log Information for C:\PenExe\TcWS\Ver6.3.1\Examples\Probka6=Probka3+fukoza.raw]

Number of Audit Logs : [0]
