# Supplementary material for: Interplay between de novo and salvage pathways of GDP-fucose synthesis
Source: PLoS One. 2024 Oct 24;19(10):e0309450. doi: 10.1371/journal.pone.0309450 (PMC11501016; doi:10.1371/journal.pone.0309450)
Supplement: S1 File — (ZIP) [file pone.0309450.s004.zip › Chromatograms/Fucosylation/GMDSKO_4_1.RAX]

Checksum Passed

Filename : <C:\PenExe\TcWS\Ver6.3.1\Examples\Probka7_GMDSKO_#4, 1st+enzymy.raw>

[Modified Rawfile File Header]

0, 1, 48, 10019, 
0, 0, 0, 386514952, 12051248

[Modified Rawfile Data Header]

"hplc", "", "2022-06-15-16:37:35", "tcprocess", "", "2022-06-15-17:17:33", "", 0, 0, ""


[File Complete Flag]

3


[Run Log Information]


[Raw File A/D Header]

0, "20220615163726-0800", 0, "hplc"
"C:\PenExe\TcWS\Ver6.3.1\Examples\Probka7_GMDSKO_#4, 1st+enzymy.seq", 0
"NONE", 0, 0
40.0088, 16777215, 67119, "7339280009"
1, 0, 5454


[Sequence Cycle Information]

"A", 0, 0, 0, "", "", ""
"C:\PenExe\TcWS\Ver6.3.1\Examples\Probka7_GMDSKO_#4, 1st+enzymy.raw", "C:\PenExe\TcWS\Ver6.3.1\Examples\Probka7_GMDSKO_#4, 1st+enzymy", "Probka7_GMDSKO_#4, 1st+enzymy", "", "C:\PenExe\TcWS\Ver6.3.1\Examples\GlycoSeP N Plus (FL_40 min)", "C:\PenExe\TcWS\Ver6.3.1\Examples\GlycoSeP N Plus (FL_40 min)", "C:\PenExe\TcWS\Ver6.3.1\Examples\GlycoSeP N Plus (FL_40 min)", "C:\PenExe\TcWS\Ver6.3.1\Examples\GlycoSeP N Plus (FL_40 min)"
"Default", "Default"
1, 1, 1, 1, 1, 1, 0
100, 2, "", 1, "", "", 9
"", "", "", 0
"", "", "", "", ""
"", "", "", "", ""
""


[Raw Data Points]

 82014
 82185
 82185
 82175
 82179
 82180
 78243
 74279
 75609
 78417
 81626
 82458
 83181
 83101
 82842
 82443
 82542
 84770
 85670
 85034
 83999
 83388
 82646
 81913
 80480
 80654
 80583
 81368
 80469
 81499
 82322
 82487
 82417
 81675
 81520
 81044
 81735
 81461
 82478
 82067
 81441
 82731
 82894
 83202
 84346
 84785
 84928
 84434
 84180
 85455
 84339
 84422
 83396
 83641
 83121
 82321
 82704
 81291
 81339
 81583
 81979
 81648
 80506
 81593
 81726
 83232
 85745
 84742
 84833
 83979
 83135
 82760
 80270
 80119
 82287
 82142
 82065
 82224
 82446
 82213
 83954
 83570
 85874
 84987
 83841
 82865
 81854
 81989
 82890
 81754
 82213
 83138
 82101
 80766
 81133
 82585
 82702
 82620
 81343
 80425
 83913
 85180
 83614
 81866
 82203
 83004
 81671
 82294
 84009
 84029
 83958
 82615
 82463
 83944
 82633
 81857
 80936
 80984
 80951
 83350
 83540
 83626
 84280
 83954
 84086
 84692
 83107
 82888
 83163
 82471
 81883
 82250
 81803
 82542
 83251
 84066
 84541
 83153
 83034
 84800
 85741
 84937
 86178
 86769
 88050
 90254
 94115
102111
108468
118818
131571
145625
164302
188278
213682
245702
276160
305300
335275
360769
380275
392348
394331
390659
386193
378836
369552
364050
355382
355903
362309
372039
380485
387734
395694
399061
398008
390589
383017
374036
362220
349313
340551
333944
330897
331286
333650
337116
347062
356343
371261
384592
395663
407682
416952
426001
435624
453071
481047
521391
579646
667936
793901
972235
1216508
1548793
2013149
2687471
3666549
5072754
7005681
9462727
12341801
15332332
16777215
16777215
16777215
16777215
16777215
16777215
16777215
16777215
16777215
16777215
15833437
14494644
13277650
12192632
11239505
10404139
9641875
8900815
8156938
7403187
6654567
5932514
5282726
4736418
4308724
3996515
3817672
3750836
3761356
3819117
3871058
3872424
3789838
3617609
3378623
3097628
2806562
2524719
2262708
2027965
1817901
1639863
1489087
1359443
1257902
1176634
1106311
1051568
1006969
972933
945486
922581
907554
903408
903868
902543
904034
910128
921867
933601
946042
956724
968688
978791
985802
993958
995735
992146
986249
977693
966528
954131
940262
923158
910776
901601
892503
887907
885941
884955
887249
894816
905831
914258
919025
921080
916317
902911
884536
864005
840957
816069
792625
770624
747616
731194
717022
708787
703934
705244
713958
726116
739179
752169
760913
767102
768833
758276
743159
723346
703276
684679
658721
633581
610794
592064
575204
562671
552905
546523
541456
538545
533902
531358
529928
526696
519735
510057
499947
489152
476962
464039
454919
443754
434873
430931
427240
428698
434908
445738
458252
478566
505954
539336
578048
621514
670185
718909
766352
805771
839255
865295
873782
874560
865573
845316
817760
784961
748824
707433
662806
617812
576561
538344
503590
472660
444675
420924
398333
378880
361080
345483
333938
327951
320431
315744
311377
306986
304001
301899
297175
290903
285469
283557
278857
277106
274993
274664
271538
267553
265468
264697
261645
261549
258906
257757
256141
255726
254824
253243
252531
251521
252989
249649
248519
247664
249120
248366
249675
252134
256097
259935
262180
266355
270716
274498
276107
282355
288378
300741
312359
326445
347791
371208
393268
418062
444158
468436
491923
513974
530128
543826
552840
555721
553799
546462
529476
511749
493669
473047
450866
428169
405461
382700
360128
340225
322654
305579
291029
278444
267045
254062
245143
239356
232271
227199
223722
220336
218344
215552
211310
208162
205347
204040
201549
199309
200384
200050
202253
202330
203080
203248
203389
205412
209130
211006
210657
213117
218173
224819
232645
243789
251009
261242
273238
284886
295697
305738
316777
327390
335981
342954
350523
356189
358464
360673
359908
358002
352689
346175
339166
330044
320623
312748
305180
298871
294138
288957
280055
277160
275480
275406
276576
280218
283798
287770
292207
296586
303922
312520
319963
329015
339571
351230
363472
378318
398137
422968
451918
485526
523997
563897
608521
657489
702979
744664
785271
821088
850275
871084
882486
886603
882592
867619
841782
810172
773864
729392
681516
632728
582655
536395
492331
453153
415577
379533
349493
324527
303857
287108
274069
260976
251561
241339
233694
228911
225526
221726
219648
216852
213434
213121
211636
208761
205129
204299
203981
205241
206127
208002
206170
207787
206428
205772
204293
201243
199028
199118
198908
199526
201095
201789
201177
200337
200291
202445
204092
203973
205486
207190
209284
212050
212446
213503
214076
213267
211502
213442
213103
211410
208763
205794
202927
199250
196628
196627
193939
193688
192341
191990
190548
188247
188006
186066
186498
186165
186985
189052
191458
193718
196026
198132
198652
201449
204947
208516
212664
215655
218124
222505
228633
234428
241183
247799
256794
264356
267161
274716
281347
288511
297165
305059
310000
315905
323387
332513
341492
352009
362163
373891
388236
403420
422831
439335
456959
470147
483457
495687
504681
512123
513378
509202
502990
495068
481390
465427
449601
434621
415186
393385
371365
351675
332152
313883
295295
280781
266471
252912
241737
232705
223379
216480
212607
206780
201212
196570
192688
187606
183890
182895
180138
179456
176031
174229
174033
174298
174499
173100
172148
172317
172035
173224
172412
171738
170232
171706
172052
171876
170761
171988
171728
171580
171048
171153
172825
173094
171406
171487
171859
172070
171464
170502
169594
168712
167180
165470
166518
165414
163677
164260
164622
165129
164304
160807
159722
160684
159639
158177
160135
161270
161723
162360
160244
158810
161110
161383
162760
161930
161555
160559
161847
162474
162512
160830
159010
159679
159218
159766
161770
162439
165382
166033
166794
166328
167526
167186
166903
166768
168126
168360
167370
166807
167541
166874
165908
165928
167751
168462
167807
167942
169256
169895
169428
169890
168311
169159
170282
168936
170418
172319
172665
172520
172984
172482
174643
175886
175912
178021
179225
178968
179263
182489
186027
186084
187580
188800
191144
194063
198137
202843
205883
207157
207037
210739
212664
216797
221318
224709
229622
235131
238931
243001
251620
260436
271689
283936
299650
316893
333518
351607
373106
394314
419027
444576
469577
493213
512342
534671
554428
570248
582661
595564
606885
613894
615039
616162
612186
605984
599148
589465
575966
564938
550604
540322
531600
525329
522920
523835
528620
542236
562162
584599
616166
648946
688129
732908
774867
814974
862161
909029
952631
989950
1025304
1056609
1082348
1102713
1119116
1128717
1129040
1119870
1109768
1091012
1064930
1034144
1001046
961936
921750
881154
839608
801940
764543
732089
701532
678307
659918
646092
637323
634405
635190
635839
638591
648271
655669
665992
675688
680843
688114
688530
688926
693328
691776
684206
674256
659697
640788
622612
604647
577352
549593
521755
495516
468089
439592
414108
388783
366122
345640
327993
309974
295261
284466
271458
258764
249198
241059
235413
228678
223524
218362
213539
209147
207201
206816
203313
198493
192800
189496
187281
188800
187568
186034
182558
181842
178212
178087
174398
174771
176130
174160
174116
173214
169928
168449
168257
168285
169088
168749
170540
170532
168295
168600
169893
168259
167353
165324
168709
170015
167948
167689
167567
168199
167513
167623
167657
168670
169832
169111
168768
167773
166434
165224
165334
165465
168104
167830
166166
165741
167550
167937
167371
167393
168585
169001
169664
168117
170180
168607
167325
166548
168597
169787
167412
166201
165793
165466
165584
165304
164207
162952
165573
167600
167445
167939
167501
167399
166029
166167
167650
167615
168133
167380
167987
167123
165597
164405
164955
165759
166495
166713
166809
166176
165544
166557
165985
166345
166935
166940
167254
167012
167571
171700
174249
171471
174569
178296
179707
178360
178355
177715
180596
179484
179289
181295
180093
180403
182722
184000
184704
184795
183362
183827
183999
183225
182846
181223
181888
182551
182144
180637
180246
181368
182005
179576
178529
178642
179745
179672
179225
178212
177528
175610
175772
175459
175998
176712
175876
177247
175975
176296
178503
179564
182314
181330
180120
180147
180439
181280
182289
184379
183461
183689
185512
188108
186659
187092
188584
190414
191484
190771
191690
194029
197420
200677
203378
205878
209417
214256
217828
219114
220192
223884
227074
229242
231764
236257
235965
240639
244334
246845
249190
253380
257578
261052
263788
266007
269559
274057
279400
280562
284304
285882
290064
293900
298580
302568
307432
314890
320448
326176
334099
343922
350058
355380
364388
373482
381651
390885
399455
408711
419332
431095
441586
453690
467355
478210
490408
502191
516805
531395
544812
559163
573989
587450
602096
614182
630462
647509
666607
686303
707873
731837
757131
785037
819283
853210
895659
944135
1000969
1069699
1150255
1243712
1351827
1479787
1622769
1794182
1977237
2176515
2401654
2639949
2896031
3163734
3447653
3739355
4023852
4310865
4583964
4842461
5085658
5302855
5491576
5638010
5756556
5828177
5854734
5841424
5791998
5704313
5572867
5410629
5218866
4992357
4743684
4470320
4190632
3904441
3607028
3307144
3015350
2735009
2463620
2212045
1982238
1770611
1577980
1406242
1249526
1111742
987570
880100
786081
707333
638657
580141
527757
485703
450079
421333
394468
370790
349563
331637
316834
302799
291196
281484
275887
266584
260502
255038
245366
239894
237449
234910
230343
227690
223596
217523
212966
211251
210249
209817
206957
206121
205179
204253
202953
201919
200491
200504
199381
198847
197197
197264
197615
196276
195193
197001
197378
195313
192379
191643
190399
190092
192633
193177
191813
190546
190350
192564
190760
192200
190828
191046
190166
192115
192738
190889
189614
189572
190252
188679
189456
191090
192644
191934
192526
189855
189767
193200
194933
195048
193325
191958
192386
194624
194880
194596
194026
196689
198655
197239
197590
200244
203626
203877
202551
201373
200781
202140
204007
202104
202408
205004
206241
205815
207915
210724
210610
212677
215998
216446
219669
221846
224917
229556
236062
242371
246799
252606
258584
266532
274749
282784
291841
299865
307991
317134
326538
334676
341719
348989
353091
357046
361365
365029
369008
370018
367769
363950
359265
355219
351981
347977
338697
331902
323556
314154
305621
299033
290557
280243
273177
264983
256649
250735
246303
240678
233104
227372
224453
221590
219216
216344
213152
208472
208813
208414
206166
203009
198923
199825
200873
199169
198280
199459
198468
198334
197910
197646
198337
200024
200739
200386
200623
200423
201748
202616
204725
204530
203926
203846
203401
204707
206360
209057
211209
211320
212169
215567
215789
218909
220222
221568
222097
221861
221934
222581
225033
226496
227342
227487
230061
229639
230572
233338
236183
237691
238952
239566
241772
244645
246287
248820
253207
256081
261608
266994
272478
281046
289301
295879
302493
311020
323472
335009
350319
364561
378298
394818
410570
424903
440249
457638
477280
495583
512809
526491
538881
550818
565962
577545
586073
591901
598282
601584
601509
600803
600448
598693
591911
582484
572376
564359
552454
539527
528304
517054
503559
488731
474854
461039
446484
435262
422779
410177
404898
395775
387938
380551
372301
362060
354321
346990
338254
333171
326883
320829
315353
309819
303803
298309
294547
288159
282201
278194
274719
271553
268631
265989
260931
258029
256029
255696
253358
252852
252627
249845
247424
245716
242774
240998
240378
238717
237877
237324
235941
236252
235153
233305
232187
232038
230738
230211
231828
230197
228113
227182
226937
226758
227067
227343
227594
226101
222523
222275
222388
221870
221542
222347
222837
222154
223296
224924
223204
223372
223450
228161
229288
228503
229022
231039
233289
234333
236023
239329
243837
246892
247350
252749
258530
261774
267071
273457
277798
284351
294820
302641
310239
321298
331873
338654
350178
365369
376612
385699
394769
405715
416170
427783
438271
445668
450056
460704
470218
475813
478441
479430
480617
478454
474300
470075
471825
466158
461055
454971
446551
436372
425878
416815
407890
399861
388692
377762
367486
356358
350961
344677
338243
333723
329906
328156
324032
325004
323756
326985
330491
331091
336429
345388
354867
363493
374469
386635
398313
411019
424876
439686
453353
466769
480276
494106
508739
522201
534207
545719
552508
556056
558423
560359
563041
560065
557268
551900
544322
533191
524900
513246
498942
486256
474772
463032
450049
434108
421097
407024
393146
381443
369795
356745
345781
335788
329852
321840
317700
311856
303950
297648
293898
290490
286745
285407
282751
279833
277785
276215
273670
270693
267893
267280
267291
263580
261132
260867
260113
257341
257294
257626
255982
253038
253061
252587
249851
250495
251806
250653
252376
250940
250381
250782
251487
253096
253055
253623
253386
254125
254498
255347
256859
258667
260388
260997
262153
263371
262158
264390
266152
267301
266737
265353
268613
271532
272272
274801
276500
276192
278702
280395
283679
287418
289025
291482
295100
297453
300388
301252
304781
309592
313304
315777
318259
320866
323158
324977
328039
332923
337593
339995
340673
345310
347771
348013
353372
355467
361024
365705
368884
376365
382163
389169
394881
403221
412912
422810
434298
449419
466649
481292
502871
529153
555220
583831
610804
645168
682377
720152
756497
799793
843737
887431
928287
975858
1023540
1065405
1102849
1138157
1172109
1204612
1232254
1257664
1274809
1280275
1283971
1284526
1273592
1259074
1238816
1213617
1179107
1146173
1108139
1065061
1015148
964354
916256
869341
818375
769823
722500
675148
629738
591052
551908
518734
485397
457216
430874
404559
382026
362655
346806
335584
322380
311770
302167
296400
289189
284140
279893
278906
277790
274992
272406
271293
271952
270565
272069
273537
275337
278469
278341
277281
278160
278737
277998
277562
276838
275308
274591
273732
274361
274081
272170
270034
270398
268787
265973
263210
259251
256561
253000
251874
251141
249074
246679
242751
240989
240998
240796
237294
233167
231746
231782
229417
229031
228489
228674
227132
225961
225512
224601
221669
223091
223477
225246
223706
224323
224821
224039
225073
223131
223173
224348
224485
223816
224262
223707
222101
222214
222319
224491
227451
227054
224666
225655
226904
226279
224516
223840
224606
225443
224585
224312
224629
225585
224434
222983
225157
225454
225088
224644
227151
227123
226712
228546
228586
230891
230818
229861
232833
234076
235023
234157
238088
241306
243503
247027
248311
246087
245408
249798
249597
251095
253329
253769
254278
253127
252653
255224
257184
257473
256881
256619
256052
253528
251879
255107
254808
248091
244945
245514
244586
243723
243046
243318
242271
241722
241565
239906
239203
238737
236578
235878
238132
237397
238212
238941
238409
239585
241513
243652
244117
245548
245391
246442
247528
248990
249933
248943
247622
246764
248231
248896
249912
254125
256334
257432
260078
262383
262500
263677
263434
265458
266982
268907
271997
275581
276660
277710
278799
281505
284513
285548
287594
291197
292077
293228
294479
295745
297969
300930
303186
304101
304856
307033
308364
310412
311310
311737
313158
313791
314548
317374
319518
321605
321445
320834
322260
325952
326167
328781
330418
330771
332093
336043
339514
342938
345172
351003
357095
364943
372761
382047
392292
404015
414462
430934
445209
463377
483100
506997
534502
564347
595922
627200
662760
702641
744463
786031
826028
869637
912253
958445
998282
1038612
1077267
1112433
1146062
1177032
1201477
1225177
1245497
1257860
1260458
1259792
1255229
1243040
1228086
1209112
1182185
1144047
1106638
1067766
1030396
990236
943938
897834
852081
809448
766949
721485
678546
636210
597822
560691
527194
496204
467980
442786
418925
395906
376944
361982
349535
335705
323050
313090
305971
297694
291808
287096
281850
278663
274827
270675
266883
266297
266152
265501
266945
265645
264467
262453
260993
263016
263327
262371
261327
259451
260490
260628
260042
259571
258467
258882
256321
254777
255038
254086
251423
251616
252544
252838
253788
252098
250591
250236
248716
246977
245902
245949
244946
244038
245233
245381
242655
241248
242477
240718
240517
238256
240666
241019
240711
238854
236339
238014
236333
236365
238121
238328
236435
237458
235898
237115
238840
239499
238919
239728
239877
239668
237843
240464
242638
240334
239095
239763
239782
240307
241145
240206
239095
237749
239831
240950
240720
241184
239823
237947
236891
238852
237634
237381
238706
241264
241455
239424
239290
236741
233802
235269
235983
238317
239440
235987
234838
237867
238216
236460
235167
234595
233444
233957
233638
235060
233550
234431
236556
236346
235768
234483
238702
239767
238801
238897
236064
238063
239023
236905
238210
237538
236269
234574
236100
237140
235886
237164
238749
237619
237795
238948
240648
242601
242260
244336
243979
243711
244262
245421
249701
247282
245928
247735
247057
247733
246273
244759
247367
248394
248739
250640
251943
255602
257109
257712
258919
260050
261879
265169
265459
265627
265393
266422
266748
268924
272212
273737
275698
278294
283511
285827
286108
286601
290528
291719
291640
291185
293499
296134
296731
301350
305310
308050
307658
308765
314430
318273
321484
323512
327026
332340
339117
345649
352665
360520
364504
371006
381588
394109
404343
418165
431720
447894
460853
476542
494310
510635
529189
550377
572389
593345
613857
631353
649196
667579
682807
700049
714023
725976
742051
756794
770370
781830
794201
808398
814858
818017
821279
822241
820839
817368
808737
800540
788401
771587
755504
740710
723417
704327
681355
660995
639245
618753
597851
576687
555034
536498
516232
497507
480524
460470
443850
427964
410793
396765
384407
371491
363187
354480
346198
340044
334465
330650
326820
323028
320915
320798
319597
320466
320416
317782
319141
317416
318249
316542
313462
310232
308041
306515
305263
305002
302112
299392
300073
296187
292140
291117
289995
286568
283828
282452
280119
276564
272554
270959
268096
265269
264289
262737
260652
257430
255343
254852
254412
252811
250719
250051
249861
248440
249940
250075
250709
251448
250461
249192
250698
251493
252188
252012
250980
248320
245891
242403
244179
245695
246204
246299
249815
249191
246369
245254
246297
247794
247620
247537
248304
250869
250120
249046
248072
246739
245773
246127
246484
248161
247149
248731
249512
249763
249784
252540
254608
253881
251826
253044
254498
255228
253847
255210
255907
254493
255887
255673
254778
255133
252856
253146
257609
263483
263362
264282
265018
263811
264122
266564
269754
271222
273536
273521
274679
276655
277473
278864
277687
277900
280997
283657
283359
282019
285530
288389
293129
295697
300005
302686
304108
304772
307080
310682
312971
315828
320953
323226
325565
327898
332867
338224
344313
349465
352667
356498
360948
369880
376354
382789
388573
397844
401699
408512
413792
421184
425459
430053
436551
441190
448494
457696
465724
469417
472964
479616
485804
493386
500737
509451
517838
524419
531691
540302
548195
556497
564738
575356
587869
599302
607379
616680
629676
642248
655949
673647
692806
711580
735804
761565
792380
827784
867969
911306
954720
997809
1049934
1099529
1155090
1207471
1256061
1305483
1355579
1399992
1446969
1495747
1536804
1573567
1609515
1637834
1662608
1680438
1692077
1700687
1704890
1701366
1687952
1671091
1646838
1614033
1573057
1531258
1475732
1417317
1359243
1298602
1235166
1167593
1099442
1032358
967552
905610
847161
796148
746182
698947
653486
613813
579707
545072
513526
484671
458851
435725
413720
400086
384696
369613
357536
348424
340286
334053
327214
319747
315858
311466
308250
308582
306288
306087
305592
306807
305695
305983
305589
307337
310779
311282
313719
316076
316620
317421
319504
321615
323730
323334
321543
320823
320652
323288
323278
321229
320838
323181
326063
326693
327545
326470
325917
326306
325713
327633
329517
329458
329957
330501
330825
329838
325379
323716
322943
322194
321314
320225
318482
317888
319211
318532
318410
318796
318260
318085
318696
318216
319432
320059
321616
321296
320860
323748
323858
324249
322592
321383
321207
321766
322964
320072
321105
319565
320827
324401
326085
326034
327204
329735
331246
331925
333593
336582
339765
342053
344550
347375
349729
351456
354058
353754
355097
356261
356242
358785
360010
364273
366561
370391
375857
379095
384537
389807
396147
406280
417196
428758
441233
454183
470465
488458
505961
526175
551545
578290
603342
630193
661818
692160
726182
759829
793674
834929
873476
918362
962398
1003577
1050097
1097448
1144890
1188290
1234732
1279260
1324921
1367149
1401590
1428653
1454427
1473516
1487411
1492813
1486143
1475845
1462709
1438196
1409871
1379031
1342261
1305518
1264703
1217557
1173289
1124613
1078552
1030977
982948
931562
887613
842724
800645
757380
712894
665972
628206
593319
557795
526867
495922
468168
444109
426109
405979
388484
371256
357463
346539
334442
325322
316622
310287
302385
296345
294281
290480
288382
284862
279124
279604
277320
276368
273710
271595
269994
271148
271061
273620
272230
268699
266662
264354
265209
265479
266030
266562
265897
267205
267243
268933
272360
271878
274111
276491
278592
281391
284712
286479
289434
293434
296378
298058
301127
305201
309216
312401
314087
318286
320926
321565
321744
323294
321275
322271
325564
327640
330426
331652
333873
336686
338209
336418
332606
333001
335250
338478
339996
337948
335903
335715
335867
335206
333895
331673
330302
330902
329710
327817
327787
328231
325464
324549
321127
320692
319444
318626
317610
318114
317651
316857
316970
317545
318700
319183
317029
320995
321396
324278
324104
323834
324661
325309
326971
326354
329172
330478
333241
336260
341058
342573
344275
349100
351364
354153
358521
363083
368089
374369
383081
388989
393274
399028
406103
407033
411491
417219
423475
421509
423663
426500
427795
427406
426253
424153
422135
417133
411804
407159
402616
396114
391208
385615
378644
370574
363003
353826
347868
341152
336601
331880
327254
320227
313224
307493
299535
293192
285702
281745
280023
275549
272111
268219
266517
263026
260565
257899
256993
255560
252746
250066
249532
249010
247158
246104
244912
243371
244353
244367
243497
241455
241058
238792
237858
239924
240579
241805
240098
241028
242663
242751
241911
243440
243604
245869
246323
246388
245970
245534
244939
245776
246850
247418
247507
248600
249482
248850
250243
250793
253093
253879
253215
253358
255372
254776
255085
254124
256167
258043
259189
262028
263102
262283
261978
262501
262642
263220
261435
259711
259229
258065
257641
258601
258476
257030
256948
256914
255153
254011
250563
250053
249816
248496
248734
250225
250198
249422
248106
245316
246323
248946
248519
249410
249568
249690
250093
250517
250121
249492
250169
251194
250538
249949
250568
248768
247528
248895
249802
250128
252347
252444
251280
247890
247336
248632
248018
247353
249882
249836
248120
248124
248303
246543
245760
248424
250370
251130
249534
248000
246476
248028
245041
244507
244785
244621
241467
243961
247185
246200
244120
243278
242830
243007
242718
242523
244095
241985
241776
240284
240976
240012
239510
241622
244751
245959
241874
239757
239479
241069
239735
238298
239005
239913
240854
240607
241092
238967
240603
240568
239193
239298
240711
240177
239143
238981
239805
239127
240051
240373
240462
240063
239406
237198
238017
238498
239623
239419
238764
238928
240865
243305
241666
242938
240940
241576
242102
241095
239957
239661
237802
239455
240773
241183
242719
242820
241404
241300
241522
240281
238895
239475
241095
241297
240499
241607
242542
242187
243056
245297
245577
244155
243036
243162
243680
243966
242891
242862
244256
244857
243735
246066
243094
241313
241985
240645
242082
243378
242806
242424
241017
241914
244322
244712
244236
243551
242744
240768
243412
246110
245813
244833
244293
244725
245541
244905
245670
241614
241246
242803
245558
245725
245348
244862
244260
244010
243965
242542
244411
244223
243627
243278
243455
244610
242911
240255
239231
238062
240294
239104
239768
238679
239785
241674
244173
242852
240797
242621
242550
242514
241527
241012
242399
241152
242547
242671
243352
243250
243101
242992
244536
243689
243907
243591
243944
243165
243680
240527
241549
243126
242514
243722
244103
245527
245154
243015
243432
239507
238741
239109
241561
242765
241000
242342
243260
242053
240168
240597
240710
237228
238430
238784
239923
240835
242291
241410
239012
239506
238312
238777
237754
239778
240530
240334
240812
242650
240481
238302
240431
240842
241751
241671
240613
240527
240584
240554
239471
239769
238293
239053
239741
239350
241802
242365
241846
241232
241170
239635
239510
238958
238654
236523
235661
237896
237869
236779
239376
237705
237298
237520
234742
238158
238052
240011
239362
238597
238789
238709
238091
238293
239231
238806
240844
239697
238881
240067
243200
243257
243770
242627
241581
242285
241625
241820
241971
242498
241612
241937
242853
243233
243299
241007
239901
239152
238973
240900
241748
239952
238937
240299
240510
240923
238528
237682
241215
242549
243955
243266
242915
244340
247718
249044
244914
242129
241971
246548
248386
247769
247212
245261
245800
244836
246282
247628
246136
245399
245554
246611
246436
247761
246381
245774
247329
248135
246611
243853
242589
240916
242841
242471
241561
240073
239581
238906
241550
241384
241441
241886
242099
242504
241682
240865
240706
240580
242268
240001
240337
238554
238350
237423
237959
238828
241232
240913
241418
241867
242835
243472
243022
242890
244158
243980
244259
242490
243174
243211
245368
244381
243451
242852
244784
246675
246405
244782
245253
244732
243878
243984
244289
245019
245113
243823
244851
245058
246291
248493
248532
247723
247913
246872
245896
248790
250201
247966
247592
245566
247039
247266
244245
245036
245794
246248
245869
244276
243671
244905
245045
244447
245493
249144
248353
248476
247774
248778
248777
248036
246162
246652
245535
245947
246630
248139
247821
249097
249692
249797
249784
249908
250273
249485
250275
248595
247247
248808
249497
248552
248003
247738
247305
245054
248476
248896
249611
249543
247717
247151
246823
247966
248768
248229
250122
247839
247939
246738
247439
247874
248159
246941
246484
246271
244064
241757
241556
243463
244560
245786
246224
242833
244031
245048
246055
245266
246682
245631
243593
244331
243615
244408
244935
246303
247870
248855
249535
246755
246176
245465
246755
247516
250693
250668
248497
248113
248420
247882
248026
245343
245052
247845
246939
244495
243745
244043
247100
247804
246621
247994
248695
248367
250122
250362
247860
247587
246542
245470
246757
246496
245030
247235
247566
245425
246789
246770
246495
247074
246144
249082
249524
251086
248506
250295
246670
245920
246863
249129
250432
249883
249217
249911
250812
250886
249609
251333
251766
248701
248910
248963
247618
247082
246729
247313
247077
247204
248847
250369
249648
249921
247852
248497
250471
249818
249939
251676
250095
248595
249302
250182
250176
250952
249344
248576
250472
252494
252332
252677
251575
248356
248103
249062
247458
248668
249813
248423
249855
249584
249762
249615
249013
249004
251397
251343
252418
250674
251663
251433
250114
249093
246521
247973
248343
246682
248922
248759
250597
251476
251670
252051
249893
247614
247416
247806
249659
251354
250289
248956
248852
248387
247751
246504
245431
246935
248373
248237
247607
249598
249265
251588
252407
250598
248191
247368
247988
250671
253985
252429
250962
251801
252806
252437
252424
252471
254433
254148
254770
255097
254837
253907
252492
250736
250466
249766
249498
250837
252202
252840
254570
253490
252023
252618
253897
253126
255586
255465
254151
250368
250282
249506
250097
251082
252416
252278
251771
252921
253621
252066
251660
252175
252709
252132
252805
254524
253008
252798
254330
253506
251958
250759
251253
251557
251983
251127
252516
250079
250656
252155
253085
253785
253978
251296
249802
249750
249298
250145
250333
250875
250252
250378
248570
247744
247972
249246
248123
248867
248257
248287
247699
246621
248496
249751
251264
249768
250010
251277
252008
254740
253057
252473
254054
254606
254926
255945
256404
257981
255826
255801
255168
256926
258321
256019
255702
257419
259062
260512
259713
257864
256515
258866
258736
260093
259346
257859
255225
255397
257145
255855
255868
257319
256369
253991
254835
253774
255825
258158
257448
259117
257700
258941
259170
258960
256442
258401
258883
258699
258634
258826
259342
259039
260409
259448
259618
259973
259120
257695
258784
259863
256465
254248
254510
256963
259625
261647
260240
259256
258508
257520
258074
255580
254204
254709
255481
255382
256633
257877
256994
255778
256407
256001
254458
253563
254773
255109
256104
255663
255688
255777
256128
255829
257911
255676
257477
256159
255599
255980
255621
254234
256170
257346
257912
258862
256790
254924
256142
257744
256811
258000
255508
255447
254654
254353
253799
254849
257165
255374
256032
257280
256630
255654
256886
257389
256844
255835
254850
255156
255556
254972
255318
255540
255836
255263
255935
255808
257381
256890
255669
255629
254963
255846
254158
254589
253917
253138
252336
252354
253989
255435
253280
253496
254893
253891
254848
256019
254008
253610
254129
256785
258723
259298
257483
256743
257283
256539
256603
256260
256301
255743
255826
256832
256677
255817
255898
257912
257351
256048
255771
257208
257656
258582
257795
259271
258074
258548
259565
258162
258941
259712
259152
259830
259535
259101
257246
258318
258827
260128
262295
262436
261662
259822
257176
257903
261063
260226
259877
258856
258646
259366
259810
259014
258772
260169
259623
261988
264807
264500
262447
260671
261001
260382
261809
262716
259758
259184
258987
259040
259426
260687
260434
262690
263883
265184
262747
260928
261572
263024
261444
260824
260669
261360
263015
263655
261920
261790
262480
261032
260113
261588
263315
262007
262517
262141
263642
264714
263689
262188
262096
262858
265649
265629
263238
262758
264180
264853
262259
262968
261278
261936
263125
262406
263101
267347
267614
267158
264125
262531
262711
262813
261528
260471
262506
263422
262302
261020
260495
260089
260825
260961
260291
261661
264319
265020
265666
266451
264212
262404
262664
264328
263994
264159
263945
260396
262176
263718
263192
262187
263744
263684
264124
263323
263355
261607
262783
261458
261381
261838
261492
260907
263407
265324
263919
263949
263495
262510
263614
264274
266031
267686
265511
264609
264483
265850
267081
265217
264133
265648
266593
268234
267294
265073
264905
264269
264188
266255
266482
264760
265120
267038
266457
266671
266642
264643
263093
265056
264386
263353
263539
264540
263902
265961
265884
265105
265870
265400
267129
268427
269133
268882
270887
268420
265341
266859
267996
266146
266772
267205
269320
268221
266024
265933
265359
264499
265410
266821
267023
268640
267228
264347
264249
263849
263451
265545
268274
268942
269460
270095
270304
268143
267393
268643
270690
270993
273331
273793
274322
274004
275005
276696
276161
277124
276712
278808
282658
284216
283651
285823
288527
292262
294348
298047
304000
305702
308541
312180
315544
318370
322292
323558
326530
331015
335458
337736
341696
348359
353544
355081
360490
365864
371324
374998
379565
387655
393555
400498
409119
413221
419398
429601
437879
444909
456223
467354
477144
486478
493984
502058
511842
516240
517873
522318
523148
525829
529164
531102
530458
527925
529415
529925
530644
533020
534063
536521
539326
540887
541208
538121
539325
539489
542524
544385
545296
547315
548502
548751
551233
552174
550443
551852
553491
556400
555683
552956
549070
543602
536649
531139
526288
523633
515866
505371
496100
489127
480917
474458
466716
458443
455905
448861
442335
435815
427404
422274
417478
413337
408468
403726
400774
397422
395062
390161
382959
378623
376292
373906
369092
367509
369283
369328
366208
364934
360607
358483
353027
349789
347887
343146
341136
339531
337174
332654
330821
327627
323305
320751
318406
316982
314731
312165
306784
305125
300063
298388
294135
288649
286643
284259
281587
278862
277842
273927
272114
269739
266392
263246
258815
255563
252497
251142
250512
248748
247436
244496
239741
235517
231272
231818
228649
225448
220695
218068
214391
212365
209679
207023
205087
202320
200253
196902
191873
188822
185287
184482
184359
182516
177685
175322
171142
168306
165942
161970
158987
154935
150564
151593
149478
144954
142735
142422
138560
134387
133440
132773
129874
125754
123527
122109
120293
116635
113800
113616
112845
112111
110451
107486
106833
107652
105384
103040
102079
 98492
 99152
 98134
 97168
 97668
 96243
 96930
 94698
 92988
 89598
 90217
 86961
 84806
 88101
 86744
 88025
 86529
 84287
 82367
 81248
 79983
 79613
 80399
 80143
 80428
 80751
 81026
 80859
 78190
 77751
 76902
 77159
 76903
 78385
 78625
 78279
 78858
 77336
 77100
 74505
 76053
 76338
 75949
 76738
 77991
 78041
 79548
 78527
 79018
 79215
 79839
 80350
 78237
 78152
 78115
 79644
 79470
 78800
 79826
 79470
 80388
 81558
 81878
 81743
 83801
 84556
 85342
 85883
 85437
 84829
 86584
 88944
 87906
 89359
 90260
 89647
 91381
 92475
 92681
 95158
 94823
 94434
 93928
 92898
 92168
 91063
 92172
 93825
 93796
 95103
 95965
 96832
 98126
100305
101387
 99602
 99488
100165
102369
101973
101784
101923
105004
107258
104907
103121
104468
105532
105568
105912
106786
108681
109535
112086
111733
111420
110077
113414
113526
115152
116464
118692
122506
123081
121619
120806
120553
121531
121846
121607
120955
123844
125594
125503
126760
127892
126241
127792
127869
129794
129102
130310
133050
135191
136453
137666
135676
136181
137025
137965
140213
141170
141916
141895
142416
143228
143061
145796
145419
146706
145645
146038
145753
148262
150223
150674
152619
152788
152370
151762
152223
152825
151556
152494
154803
156736
156413
156776
157605
158377
159759
160795
162014
161799
160871
161972
162056
163225
163954
164457
165583
165996
167210
168886
170547
170623
170117
171668
170979
170319
171671
172781
172609
171789
172954
173216
173375
172238
172354
174204
175626
177198
176432
177924
178926
179283
178417
176729
177054
176535
176062
175614
174967
176953
175204
174365
176790
177015
178231
180234
181821
182270
183518
183862
184501
184882
183975
184668
184698
183409
185532
186087
187664
186747
187379
188328
188888
185576
185815
185564
185594
189035
198632
223046
276312
361221
475146
613860
767225
926235
1096415
1305034
1575475
1896005
2230616
2525623
2740929
2885680
2967083
3011398
3038882
3048291
3025844
2977277
2921125
2856330
2788712
2719719
2647546
2572338
2488333
2394550
2298536
2203339
2112957
2034645
1962669
1900678
1846095
1791846
1745628
1710550
1673277
1641747
1609230
1579495
1555196
1532484
1510128
1485895
1464588
1448291
1425990
1404288
1382154
1363819
1346051
1327418
1310780
1292304
1278801
1264292
1247290
1232911
1217846
1204566
1192758
1178709
1165563
1150237
1134960
1119162
1099403
1079544
1060198
1041879
1025481
1006395
991053
973614
956281
938947
923273
908517
893771
878689
862641
847456
833578
818981
804927
794314
783874
771705
761184
749961
737632
726188
712766
700768
689528
678607
669367
660154
652451
646913
639468
635442
632632
627978
620658
612227
604088
594313
586144
576357
564682
544915
518645
487931
456334
420643
384785
355677
331684
311190
296166
281603
269263
258448
249644
241894
234210
227596
219801
214278
208826
203142
200496
195577
191602
188584
184669
181644
179603
179048
175600
172766
172270
170240
169178
167157
164072
162557
162127
159860
158168
158583
155600
153571
152138
151950
150021
148485
148590
147099
148905
146284
144396
143220
141544
141164
143595
143075
141611
139416
138658
140821
139771
137114
136354
134894
136023
137378
136309
135006
134244
135743
132191
129131
127927
129567
129854
128451
127258
126069
124930
125242
126769
127166
127668
126162
125073
125115
123781
122568
122632
123524
121803
121075
120683
123109
122621
122162
122123
119801
118733
120211
119763
120116
118286
117157
116499
117681
118394
116673
116623
116541
115364
115898
116564
115271
114049
114559
117331
117455
117297
114405
112244
110657
110251
111504
113146
111263
109992
110753
108910
110186
110836
108756
107457
106111
107911
109667
109391
109097
107760
106638
106045
105910
106559
104091
104228
105086
103824
103165
103187
102906
103238
103869
102396
102259
102575
101918
101981
100673
100012
100908
101469
 99941
 99346
 97885
 97230
 96814
 97420
 96565
 96719
 96654
 95883
 95810
 95658
 93658
 93189
 93868
 95975
 94664
 92813
 92550
 90120
 88691
 89825
 89324
 87876
 88786
 88223
 86632
 89297
 88410
 87849
 87880
 87909
 88180
 88847
 87583
 87313
 87597
 87185
 86667
 87458
 88780
 87399
 87389
 87064
 86492
 85942
 86800
 85429
 85034
 84212
 84349
 84984
 85965
 85433
 83463
 83224
 83360
 83982
 82988
 83047
 81707
 80840
 81474
 82540
 82738
 82745
 83378
 82962
 80816
 80024
 78701
 78523
 78510
 77198
 78502
 79001
 79476
 80474
 79554
 78328
 80913
 81278
 79354
 78737
 78439
 77699
 78330
 79452
 79483
 79943
 76908
 74507
 76235
 78002
 78838
 79494
 76955
 77249
 79138
 77271
 78693
 78937
 77276
 74918
 74045
 74213
 75452
 74569
 73468
 73997
 73773
 75203
 74227
 72091
 74510
 74552
 75785
 77192
 77471
 78083
 76763
 75966
 76193
 76231
 75385
 73860
 72608
 72414
 73604
 73239
 73626
 75204
 76614
 75891
 76376
 74612
 73945
 73026
 74317
 72080
 72679
 72086
 72390
 74503
 75789
 74532
 73695
 73096
 73991
 72707
 72644
 71451
 70785
 70093
 71041
 71279
 69241
 69556
 69187
 70924
 72344
 73588
 73617
 71158
 70730
 70394
 71119
 70714
 72250
 71935
 70220
 68400
 67119
 68306
 70248
 69217
 71069
 71968
 71171
 73583
 71510
 71582
 70512
 70966
 72702
 71410
 71851
 69642
 69907
 71973
 69515
 68047
 68390
 69658
 70106
 70539
 69367
 69486
 71030
 70138
 69189
 67228
 67540
 69255
 70060
 69362
 69696
 69101
 69110
 70793
 71689
 69446
 70081
 71581
 70860
 70827
 69844
 70315
 69108
 68079
 70462
 70015
 70372
 71011
 70360
 71760
 71273
 71367
 73159
 72808
 73158
 73584
 74240
 72116
 71958
 73090
 72898
 73711
 73059
 72537
 71523
 71872
 71537
 72535
 72486
 70919
 73454
 73008
 74414
 71931
 71568
 71074
 71710
 71833
 71401
 71196
 71167
 71946
 73949
 73489
 72953
 74507
 74196
 72530
 71377
 72097
 70642
 70634
 70470
 71845
 72635
 72182
 71887
 70930
 71575
 73270
 73009
 71595
 72439
 71024
 71653
 70995
 70506
 70184
 71605
 72299
 72184
 73606
 71891
 73007
 71228
 72075
 72699
 72988
 72836
 71884
 73107
 72520
 73861
 72920
 72234
 71606
 70042
 69599
 70273
 71011
 71962
 71783
 70544
 69413
 70358
 71802
 72389
 71140
 68997
 69202
 71025
 71227
 71440
 71222
 71877
 72316
 73606
 73267
 74519
 74535
 73807
 73658
 71714
 71944
 71911
 72025
 72646
 72788
 72449
 73366
 71563
 72288
 73662
 72340
 72149
 72060
 70864
 70846
 70288
 70033
 70196
 69855
 70450
 70878
 70668
 71520
 71873
 72713
 72365
 72021
 71145
 69975
 71931
 71312
 70718
 72690
 70894
 72286
 72142
 70381
 71768
 71208
 71453
 72919
 72304
 72710
 72905
 70904
 71293
 72201
 73886
 72610
 70602

[Instrument Method Data Header]

"hplc", "", "2021-04-16-13:54:48", "hplc", "", "2021-04-16-13:54:48", "", 0, 0, "GlycoSePN_40 min (Plus_HR1)"
"Separation of glycans at 50 C"
16844544, 1


[NAI Box Information]

0, 40, 40
2.272, 44, 1000
41, 0, 100, 0


[Instrument Configuration Information]

"FL", "PEN90x", ""
0, 0, 0
0, 0, 0, 0
16.777215, 1
16.777215, 0
"", "", "", ""
"", "", ""
"", "", ""
"", "", ""
"B", "C", "D", ""


[Real Time Plot Information]

[0]
0, 1, "", "Y", 1000


[Link Parameters]

5


[Link Parameter Offsets]

29
28
10
11
12


[Link Parameter Info]


"RATE", 29, 5, 1, 1
1, 0, 3, 0.1, 100, 0
44.01408, "", 1

"RANGE", 28, 2, 1, 1
1, 0, 1, 0, 10, 0
1, "1.0", 1

"EVENT", 10, 3, 25, 1
1, 0, 0, 0, 100000, 0
0, "END", 0

"EVTME", 11, 2, 25, 1
1, 0, 2, 0, 100000, 0
0, "", 1

"EVVAL", 12, 2, 25, 1
1, 0, 0, 0, 100000, 0
0, "0", 1


[PEAK TABLE FILE]


[File Complete Flag]

3


[Number of Peaks]

0


[SPECTRAL DATA FILE]


[File Complete Flag]

3


[Count/AU Ratio]

0


[Count Offset]

0


[Number of Spectra]

0


[Spectral Data Sets]


[Audit Log Information for C:\PenExe\TcWS\Ver6.3.1\Examples\Probka7_GMDSKO_#4, 1st+enzymy.raw]

Number of Audit Logs : [0]
