# Supplementary material for: Interplay between de novo and salvage pathways of GDP-fucose synthesis
Source: PLoS One. 2024 Oct 24;19(10):e0309450. doi: 10.1371/journal.pone.0309450 (PMC11501016; doi:10.1371/journal.pone.0309450)
Supplement: S1 File — (ZIP) [file pone.0309450.s004.zip › Chromatograms/Fucosylation/GMDSKO_4_1_0,01FUC.RAX]

Checksum Passed

Filename : <C:\PenExe\TcWS\Ver6.3.1\Examples\Probka 47, 2nd + enzymy.raw>

[Modified Rawfile File Header]

0, 1, 48, 10019, 
0, 0, 0, 386514952, 12060304

[Modified Rawfile Data Header]

"hplc", "", "2022-11-15-12:11:01", "tcprocess", "", "2022-11-15-12:50:59", "", 0, 0, ""


[File Complete Flag]

3


[Run Log Information]


[Raw File A/D Header]

0, "20221115121051-0800", 0, "hplc"
"C:\PenExe\TcWS\Ver6.3.1\Examples\Probka 48, 2nd + enzymy-20221115-121029.seq", 0
"NONE", 0, 0
40.0088, 9304476, 101878, "7339280009"
1, 0, 5454


[Sequence Cycle Information]

"A", 0, 0, 0, "", "", ""
"C:\PenExe\TcWS\Ver6.3.1\Examples\Probka 47, 2nd + enzymy.raw", "C:\PenExe\TcWS\Ver6.3.1\Examples\Probka 47, 2nd + enzymy", "Probka 47, 2nd + enzymy", "", "C:\PenExe\TcWS\Ver6.3.1\Examples\GlycoSeP N Plus (FL_40 min)", "C:\PenExe\TcWS\Ver6.3.1\Examples\GlycoSeP N Plus (FL_40 min)", "C:\PenExe\TcWS\Ver6.3.1\Examples\GlycoSeP N Plus (FL_40 min)", "C:\PenExe\TcWS\Ver6.3.1\Examples\GlycoSeP N Plus (FL_40 min)"
"Default", "Default"
1, 1, 1, 1, 1, 1, 0
100, 2, "", 1, "", "", 9
"", "", "", 0
"", "", "", "", ""
"", "", "", "", ""
""


[Raw Data Points]

141442
140164
140163
140160
140158
140155
145387
146551
142501
141884
141653
142351
143883
144687
144829
144198
142623
141215
141116
140009
140571
142698
143638
142754
142026
141841
142967
141985
141529
141897
142245
142588
143226
144308
142686
141933
142178
142913
143460
142929
142710
142726
142002
143206
142632
143582
142520
142091
142802
142342
141356
141579
142479
143118
143058
143665
142905
142989
141806
141811
139903
138863
139529
140362
140754
142271
140848
141107
140977
141770
143348
143219
143237
143512
144795
145175
145508
145990
144230
141958
139514
140959
142327
143994
144979
145177
145401
143948
144332
142505
141558
140846
141784
142863
143532
144105
144789
144505
143830
143688
143700
141322
140720
141234
140392
140733
140223
139434
139864
140237
140477
141850
143246
141613
142055
142874
141887
140737
140821
141460
142365
142643
142965
143578
143312
144766
145238
144413
144686
144595
145283
145112
143802
142752
144366
143759
142715
143154
143356
142230
142657
142549
141166
140716
142961
144539
145133
146495
147084
147983
151166
154902
156711
161493
168693
176247
181803
190085
200729
210685
217301
224485
230865
235108
237341
236851
236484
237768
237824
238834
244058
248628
256126
263366
267446
271034
272762
273549
274865
272895
271544
269784
269634
271589
272995
275153
278003
281511
288874
295475
303975
316493
327709
338592
347617
354941
361174
367695
378679
393994
416803
447014
486443
535646
599997
684223
793262
934716
1125995
1385289
1727108
2159192
2692195
3329326
4121927
5061311
6090724
7112317
8000850
8678046
9103676
9304476
9301267
9166951
8957283
8724582
8499622
8315677
8153343
7978797
7742447
7377368
6918008
6382035
5822019
5295911
4830973
4431495
4106024
3837020
3622475
3450078
3312270
3192140
3088459
2988368
2865882
2723264
2577940
2433460
2287949
2147864
2013264
1879283
1756642
1644908
1545451
1463269
1392066
1328163
1274779
1231101
1192065
1152946
1116322
1082811
1051495
1023848
999180
979359
961951
946460
936843
931658
925310
919436
915225
913599
909239
903830
896751
890807
884872
882103
875671
868416
862090
854841
846954
833208
820912
806546
796186
790974
787103
781280
777650
775325
772261
773993
775826
776510
779581
785218
790576
797108
808494
830661
857211
900716
966946
1069604
1214033
1403953
1641666
1917716
2216212
2511097
2789457
3033960
3209657
3320253
3365017
3328561
3230447
3083416
2896023
2681986
2454717
2226240
2013819
1828770
1675076
1546904
1438628
1350705
1281318
1220869
1173230
1136662
1104374
1079704
1064061
1054197
1051141
1059507
1075396
1094472
1115983
1148832
1190337
1243708
1313129
1409664
1538956
1724737
1969790
2306250
2732126
3244291
3841285
4492147
5190548
5902420
6592980
7248383
7842358
8340038
8705227
8910317
8946329
8822172
8549389
8146602
7661045
7121828
6563226
6014867
5496575
5010512
4552018
4122749
3741848
3389015
3071405
2774941
2507620
2272879
2063042
1877540
1714162
1570875
1452150
1345339
1247038
1166967
1097427
1037877
984103
936203
894967
857641
822385
791260
761595
732074
707044
683769
658339
631996
612432
594349
576867
561688
547738
534087
523165
512392
501318
491670
484629
480646
477321
470574
465764
461284
458358
454354
452733
450166
448572
445858
445847
446136
448062
448924
448878
451881
449835
449312
450813
448951
448691
448998
448296
447952
448207
445544
443619
442053
438965
435840
431586
426520
421525
414205
408120
401892
397500
392846
389540
385825
385695
382051
377125
374384
373338
370630
369853
371319
368653
364277
362952
363800
362674
361256
360599
359157
353935
350933
348836
345364
338517
335237
335680
334890
333805
334837
334630
335937
340849
346395
353589
362991
373480
386877
405489
425240
445879
468114
492374
514726
536177
551963
563360
572417
577537
576933
572162
562389
550192
534030
517011
499661
479965
459300
443165
429830
418706
409857
402516
396674
394160
393444
394941
397402
399633
403042
410091
416387
422386
428865
437126
444346
452865
464824
477319
492380
519621
548049
586704
630597
683230
745151
812917
885602
959901
1035947
1107633
1172573
1233111
1281319
1319578
1338057
1335805
1317572
1283866
1235590
1174859
1107349
1035490
965416
895314
827356
763826
705624
654537
611508
570040
533816
503740
475996
449031
424099
403555
383177
363126
345956
333510
321317
312486
305006
297219
289674
281052
275166
270682
266602
263431
259556
257055
257078
254920
253321
251214
249181
248576
249354
248578
248221
248223
246514
246975
247752
246048
246172
247047
246051
244799
245301
245964
247301
249423
249212
249630
248458
248277
249023
247771
249379
251832
252243
254411
256634
258768
259884
261796
264790
268174
269485
271113
273293
276913
280946
284142
286296
289261
295402
299648
306632
311872
315175
322677
331364
338690
344362
353822
361153
370812
382483
390965
401307
410802
422898
435784
450525
465553
482480
505326
529606
559797
595732
640821
691210
753037
825826
908798
1002728
1109626
1226364
1349668
1477034
1603569
1728519
1839522
1943656
2035601
2103889
2141975
2159586
2150751
2121051
2064848
1991503
1899805
1798213
1689643
1576364
1460596
1342876
1229752
1124595
1023960
935452
857012
787511
726705
670624
619176
574716
536223
505117
479037
454357
433031
416215
399495
386433
373992
365127
357423
347844
342756
336716
332643
329395
324105
318751
318196
317018
318576
316771
316195
314586
317418
318621
317066
320807
321978
323736
322854
322951
319747
317309
316271
313362
311604
308006
304714
300472
295574
289097
282368
277798
273798
269199
263769
259491
256510
254023
251671
247865
246164
244820
242575
241768
238729
234598
233304
232912
232712
231736
232250
233508
230637
229461
226853
224620
223931
224485
226097
225661
223370
220950
221220
222136
222880
223779
223384
222260
221970
220838
220360
218081
217283
216754
217048
214846
214414
213431
212562
210775
208362
208661
209191
208174
207093
205313
204681
204392
206118
205311
204333
204974
204223
205100
207353
204981
203850
205210
205819
204797
203781
202836
204633
206497
206771
207038
207186
206967
209330
210815
211282
210231
210901
212797
213264
214763
215747
214216
213684
215201
215816
218083
218883
218973
219030
222754
223283
223983
225773
229004
231806
232858
234058
234922
236864
238783
242266
245346
247296
249477
251497
252964
254430
259310
262258
266544
269583
274230
276410
279254
281994
284764
288116
290161
292247
296367
301875
306890
308741
314407
321658
329931
339118
347036
359271
372017
389506
407839
431209
457691
487392
522998
563093
607341
658239
718926
779320
835366
895249
956131
1017893
1075746
1134912
1186609
1229216
1266952
1293771
1313726
1323144
1323089
1315707
1306303
1290755
1269924
1248604
1226100
1202320
1182612
1169214
1159759
1154929
1155760
1155658
1159158
1169734
1176827
1183461
1186492
1189246
1188923
1177300
1165269
1147107
1120480
1085740
1049482
1008146
962009
913714
864408
814142
766048
724451
681861
641154
604053
568875
535112
504301
476991
454705
434880
416330
400033
385200
372575
357301
344654
334845
323450
312131
303525
295684
288721
280329
272504
268555
263816
258688
253407
250574
248533
245116
242983
241059
236942
232762
231498
230020
228390
227282
226746
226208
225180
224966
223323
222434
220937
219945
220729
222016
223210
223618
222699
221072
220607
219830
221063
220569
219698
219153
219105
219021
218822
217621
220242
217342
216888
215709
215985
216431
216132
217179
215800
214894
215635
217212
215341
213887
212217
211797
211808
210539
213017
213902
216131
216118
217667
218677
217534
217099
216749
217892
216840
217413
217471
217707
218572
219215
219318
219759
222153
221360
221201
222264
224270
224171
224365
224059
224694
226922
227678
228786
230584
231446
232238
235715
239024
244122
248736
254230
261897
270141
276751
284907
295102
306497
319082
331574
344440
357298
371049
386452
402396
415532
427861
439102
448060
456855
464624
468787
471246
472753
473282
468620
462953
455811
445442
436439
424919
410573
396273
381612
370199
359303
348037
337098
325830
314121
303619
297744
290917
282497
276512
272658
266493
263049
259710
257415
255129
252322
251785
250409
248780
248352
248570
249496
249163
250139
248908
249614
250778
251081
251282
253315
256352
255944
256217
259957
263628
268049
270633
273691
278947
284122
288393
294776
301894
308210
317610
324212
329907
338608
348920
356602
365371
375781
386259
394332
401867
405984
410625
417951
423449
428678
434718
440170
446720
448167
448602
452831
456494
459511
462751
462508
465337
468324
471588
476036
481300
486079
488482
493967
500410
507850
518002
527584
536952
547920
555762
566188
580060
591659
603725
616160
631287
646946
660194
676464
691858
711605
726516
738652
755588
774661
792847
813137
835927
859659
882137
902975
927112
954870
987564
1023642
1061901
1109339
1161763
1230283
1312297
1410043
1523563
1651758
1807513
1989338
2204060
2446471
2717655
3015991
3347378
3704811
4096412
4510164
4938321
5389541
5847566
6307797
6755030
7190148
7593678
7964842
8296473
8576209
8793243
8954426
9046172
9081493
9041886
8936197
8766506
8542737
8273157
7955924
7593010
7203314
6795593
6370007
5944375
5521636
5098594
4694809
4300719
3929285
3580003
3251168
2950741
2675643
2423728
2196403
1990830
1806872
1637881
1491165
1356884
1238898
1137814
1047487
967572
893400
830706
774832
727026
685141
647071
613349
583629
555766
532084
509942
487801
470908
454688
442020
432818
422217
410399
401414
392194
385160
375692
370176
364470
361266
356652
352571
348271
344514
341888
340882
340710
338136
336314
334477
335319
333522
329790
329552
331655
330496
330171
334015
336042
335547
335964
335914
336600
339796
340556
340993
343244
343911
344187
344648
348441
353833
355451
358977
362580
364669
367670
371564
374105
378648
382221
387894
394086
400328
403168
407521
413765
418534
423748
428978
435336
441579
448189
456534
465849
473786
478956
485164
492491
501734
508403
515070
525155
535986
548032
561155
574160
586466
603062
620921
644956
671842
704323
741990
784345
835081
895056
962474
1040091
1131608
1233428
1348399
1476676
1616261
1768213
1932088
2104130
2275903
2459245
2649402
2847026
3034381
3221541
3403549
3570831
3727180
3867052
3995030
4099879
4177454
4221371
4247284
4247999
4219613
4169582
4098904
4002932
3886448
3754642
3605495
3439554
3266492
3088591
2903599
2720160
2539579
2357084
2182068
2018569
1862647
1713397
1575941
1445256
1330132
1218190
1114951
1026838
946068
872560
806362
745045
690785
646329
602525
564919
531022
503891
476205
455299
432578
412411
394332
382874
370669
359984
350432
341777
334186
326347
320592
312830
306709
303648
298840
294657
291794
287171
284152
285122
284432
282448
281031
277573
278365
278412
275619
275847
275751
276596
275761
275977
275983
275535
276187
276972
278592
278173
279631
280265
282115
282961
281468
284258
285302
288180
290078
295699
298559
301343
307130
312636
319119
328496
340760
353146
369088
382184
398165
415914
435399
458627
481437
503040
527064
554240
583119
609130
640151
667425
698891
726241
748655
775948
796319
819219
837837
853195
862960
871989
878137
879302
875316
869288
859747
848806
834514
819065
802545
781387
760606
738519
714128
693260
672422
649133
623930
604416
586991
566533
546248
526634
506470
489569
474945
459587
444011
429535
417085
404765
392693
383589
374045
365218
356378
349713
345455
340234
338392
333547
328298
325882
322746
322629
319784
318230
316830
315668
316474
315512
311428
309514
307629
305975
304206
303275
300568
298680
296391
292759
289459
285312
285426
283673
283465
282670
278096
275362
274330
275119
273793
273167
273392
273017
269846
269505
270582
271282
272078
270675
272438
270403
271454
272720
274254
273767
276335
278438
279752
280453
281038
283284
284984
286095
288491
291791
296320
300518
301370
305855
307575
310093
317960
324657
329099
336973
347658
356136
366276
375995
387366
399254
411502
425448
439249
454999
470764
487290
501182
518578
534338
548232
563400
576349
593352
610020
621085
632860
643638
649914
657145
662638
664795
665729
665601
665948
666068
668097
669759
666108
661512
660169
657157
654634
651945
647657
644147
642672
641297
640172
639795
641396
646327
650400
656893
664177
676872
689563
702330
719539
736938
754252
774378
794930
814429
835267
855589
876285
900288
920023
941914
963399
984019
1004048
1020246
1036707
1047815
1053379
1054941
1054145
1053302
1047244
1036603
1025909
1011856
995196
978954
953169
930467
905140
877090
847791
818769
792904
764837
735079
707534
682162
658788
636612
615946
594619
574496
556620
536968
523200
507740
491638
478017
466267
456921
449634
437835
426839
417002
407989
398278
391346
384160
378701
374828
370541
364682
359788
355010
351246
347683
346266
345244
344580
343208
342414
341573
340822
342544
343761
346508
345002
347772
349274
350347
354227
356708
360247
363174
366280
370050
370599
372829
377438
378943
380251
386892
391217
396067
398878
404935
409674
412866
417929
424488
428417
433951
442012
448398
456418
462575
469011
474705
480338
489227
494571
502772
508536
509029
513975
520100
526595
530087
532846
535087
537612
538922
541521
539754
536197
534597
533518
528910
525696
526823
526942
527582
526638
526652
531145
534109
539201
544827
554675
563570
577532
595852
617510
640494
671488
705118
741497
779636
823602
869760
921178
972819
1028243
1086428
1143843
1203184
1261616
1321198
1375687
1425358
1475919
1525738
1565959
1605590
1637254
1659334
1676742
1688407
1687597
1682665
1672374
1654494
1626386
1593877
1552440
1509728
1465685
1412865
1357870
1299091
1243512
1184791
1126134
1069598
1015747
964686
911020
858836
810655
767671
728218
691292
653619
618025
588937
563505
539857
518557
497443
478791
464258
448395
437213
426610
416599
406830
398748
390887
383882
378779
375473
372540
366988
364684
362648
361009
360514
360011
358328
355329
352995
351569
351025
347497
346399
348577
350760
350784
349468
350835
351287
350029
348684
347924
345643
343859
344912
344115
343728
339615
336081
335629
335839
333171
331760
329285
327855
325640
323450
321162
320679
318968
315497
312120
309670
306427
303655
301414
299332
295630
293615
290766
289083
286912
282063
280114
276925
275040
273221
272169
270872
269306
267032
265908
266151
268436
267225
266083
267501
266844
266851
266628
268402
269597
270842
274750
276329
277562
279636
280931
284242
289265
292740
294675
299267
303628
307275
310912
317412
325233
330988
336444
341901
347828
350884
358498
365724
372365
377519
380104
384043
388632
392717
397059
398278
399959
403726
405185
404201
403749
402571
402002
401358
400429
397535
393487
391303
387270
382716
379153
372878
370044
366436
359495
358021
355520
349824
345755
342785
337557
333555
327116
324373
323233
321615
319419
316270
312236
310613
310054
307579
306772
306985
308425
308843
308702
308426
309607
309893
311070
310488
310014
310245
308602
309482
311095
313525
317107
320530
322534
324089
326450
330228
333212
334533
334960
339757
343106
345385
347837
347849
348014
353285
357657
361539
365710
367509
370322
374628
375952
377431
380366
383370
385037
387327
389742
391079
392200
394528
396297
398852
401073
403797
405633
406550
408562
410670
410337
412187
414159
416139
419290
423723
429768
432658
436695
444340
452966
459767
467544
479073
491537
506248
526546
546257
567336
596223
622903
654945
688818
730406
777325
829197
880733
935942
992497
1056017
1121350
1185615
1251376
1313412
1378126
1444916
1509730
1566281
1624565
1679200
1728007
1775842
1811251
1841495
1862493
1875947
1882279
1881280
1862801
1846650
1824426
1790986
1748281
1699874
1648128
1591903
1528754
1465630
1401314
1336798
1271252
1207889
1146195
1082363
1023274
964602
908636
854794
804694
757301
710813
671155
637111
604854
572665
542375
518290
498157
479292
462766
445388
430637
417560
405663
394530
385252
376377
370005
363788
357975
353645
347248
340653
337008
332909
327032
326391
323299
319684
317556
317210
313642
307767
305584
301969
300234
298899
295562
293468
288848
285211
285172
280675
276681
272157
271234
270499
272747
271555
268921
267164
265247
265225
263913
261233
259985
256993
255717
254004
252414
253349
254276
254447
253056
251574
252380
252208
254539
255083
257020
257606
258982
258850
260551
261343
261279
263333
264048
263969
265126
266937
267817
268534
269143
272607
272127
273411
274097
277440
280173
281820
282139
283838
282541
282386
285295
284659
283790
285341
285747
286987
285644
287250
285992
284046
284478
285070
284507
283049
283357
281854
278888
276700
275744
276047
275103
275976
275541
273407
273177
274748
272791
271749
268930
267474
265342
263472
264029
264692
264973
266938
266235
267640
266066
266612
267756
267656
270275
269456
269311
269212
269981
267102
269694
270963
271896
272550
274932
278360
277836
278231
281694
282586
282862
282994
284899
286933
289000
289649
290605
289914
290202
293713
296582
295680
294812
293508
294177
295158
293870
295227
296235
297548
298179
297747
298532
301219
302115
303616
303494
303492
304151
305830
306701
307956
311836
316450
318452
319643
322305
324070
323685
325203
327370
330571
330780
335214
340922
344422
345357
346200
348557
351510
351026
355492
359475
365685
371686
377708
383712
390111
397381
405627
414292
425725
438026
450347
463267
478416
495654
513066
529879
549288
571186
595721
619267
644883
669554
693844
720550
748024
775823
801988
830507
853196
875776
898257
914852
930952
950549
968013
981740
990408
997373
1002760
1002468
1001966
1000685
995839
987763
975860
960353
944859
929333
912012
888392
864614
839289
812400
788760
763427
739755
715926
694250
668340
643949
620559
597459
577932
557539
538642
521620
505150
487989
474656
465147
454096
443906
433698
426992
418867
412136
407867
402942
397955
392849
388533
383242
379270
373472
369184
366123
359061
355304
353458
347361
342989
339947
334447
329025
326264
324121
320554
315782
313101
311159
308250
303498
300201
297666
296558
294405
290968
289763
285462
283586
281827
281449
278662
277643
277898
277850
277477
276760
275774
273162
272024
269722
267490
267635
269896
271287
270668
271779
269753
267608
264776
262299
261548
260423
260980
261150
259848
261887
260423
259831
261211
261434
261767
262435
262880
261902
260821
260176
259056
260000
260934
261469
261809
263101
263451
264674
265621
265644
265327
267669
267173
264739
268924
270929
271912
272602
271629
271846
273363
272915
273556
273535
274483
274657
275349
276568
277345
278525
280692
280358
283491
284387
284627
284402
285952
286103
285881
286477
288928
292259
292707
294235
295696
295254
297988
301679
302283
305373
306937
309502
310990
313962
316775
319128
321210
325724
328722
331723
334554
337110
341500
346469
348067
354120
358276
363556
368975
373713
378395
384508
391210
394849
400296
405982
413133
423257
431634
437184
444240
453216
459735
465291
472260
479999
487733
495738
503271
510852
519420
526497
529908
535829
546643
556263
563223
569058
575476
581194
586349
593391
600412
606877
611258
618565
625378
632159
643309
655659
659669
673115
686488
703790
717976
736983
757924
783490
812800
847781
884428
923332
969565
1020488
1071769
1130138
1190741
1255111
1321209
1390101
1462749
1537770
1612230
1683938
1755531
1821430
1886738
1946528
2005203
2050532
2088728
2123833
2148809
2163509
2170399
2171105
2162528
2148524
2119891
2086136
2043609
1992529
1941253
1881320
1816866
1747315
1673489
1597286
1521678
1446325
1369923
1295563
1222171
1155735
1089076
1026278
961863
903787
851393
801870
757027
713760
678240
646781
617194
588121
563591
541872
520485
502211
485468
471487
458637
447684
439962
433895
429297
424987
419891
414536
412287
408083
406664
405528
403282
402504
400697
402869
404016
398759
398954
398281
397513
397801
396542
397069
395420
395124
391220
390903
391562
390132
388866
385239
380967
379683
378528
376622
376859
376799
377439
377106
378346
378514
378517
377779
374858
373181
372449
371955
369628
369380
368661
369215
372020
373246
373998
374339
374058
374985
377178
378660
379562
382642
385642
385234
387921
388945
392521
394994
396184
396750
398558
403031
404771
407299
411551
415462
419805
424580
426183
428883
432931
435758
441461
442468
447101
450167
453031
456342
465823
469613
475307
479638
486266
490623
492191
498226
505334
515372
523078
530785
540263
550881
565817
578170
591381
609099
629527
653395
682806
715845
750348
792064
836784
886298
945561
1007458
1078039
1153281
1232307
1320217
1410955
1506673
1612326
1719979
1827928
1940245
2054500
2166450
2280584
2389254
2495891
2597271
2697235
2789141
2869578
2941462
3003416
3057132
3088552
3114977
3126092
3125412
3111944
3083294
3040498
2987782
2925208
2851787
2771771
2682002
2588252
2487384
2380755
2277035
2170091
2064024
1952917
1848367
1744092
1639643
1536522
1440158
1347106
1260918
1181614
1108003
1034642
966861
902935
845323
794081
744833
702874
660098
625233
591717
559640
533057
509463
486673
465903
447931
431017
418921
407023
394277
383858
376655
368046
359150
352506
347597
342942
338044
331795
330169
326669
322253
321360
320444
320633
320091
320016
317400
317314
318692
317708
318967
316948
317046
320033
320038
322978
326234
325768
326766
330728
334295
335019
336249
339727
342745
342966
343996
345364
346917
347770
348346
349145
348201
348206
351188
348654
347730
348236
346004
345089
345906
346257
345265
343873
344815
344872
344211
341821
342435
343702
342843
343481
342551
342179
341969
342526
342677
342822
341202
340577
338738
337977
339721
340895
339309
338528
339349
338565
337629
337406
336977
336537
336175
334094
334043
333793
336095
338484
336649
337237
336796
339862
341521
343686
347290
350629
354580
360198
362961
368995
377075
385824
393353
403470
415458
425068
434434
447277
461113
474182
488673
504269
517418
528242
538491
548572
559895
571178
579870
585427
589475
595310
599629
601444
601023
600246
595191
593910
587623
581490
576402
568297
558264
545360
531952
521001
506403
495817
485210
473136
461660
450740
438896
426669
414960
405106
396080
387788
380199
370895
365376
355955
347421
340141
335138
328792
322808
318760
316881
314717
309585
309047
305682
302511
299992
296674
294250
293433
292769
288963
286606
285861
287043
286614
283472
280628
280966
281269
281877
280571
279458
278244
279903
280103
278983
279554
279857
281242
281444
281867
282687
284817
285297
284830
283984
285142
286216
286796
287667
289641
289276
289953
289763
290474
286924
287330
287279
289401
288848
285989
285799
284717
282730
283200
280957
276705
275009
271626
269203
268709
266160
263221
261365
261193
259416
257893
257950
257567
255663
255078
252415
249302
246603
245048
243679
243211
241533
241265
242572
243122
242329
243527
243239
241917
242308
241231
240472
242429
242229
242451
241864
242385
242603
240830
240185
242256
246427
244206
242465
243494
244534
244712
242913
243031
243958
244420
244676
243607
242456
242756
243130
241867
239772
238920
238566
238597
235769
234298
234307
235190
235392
233977
232222
230031
230349
229322
229548
229114
228264
229541
229966
227301
225631
226811
226638
226697
228410
226551
225808
225393
223889
223221
225460
227168
227428
226486
226760
227054
225884
222814
223379
223430
225111
225047
223408
221958
221652
223141
223732
222107
223058
223134
221472
220486
219497
218807
221244
221128
222650
223638
223092
221779
221078
221809
221783
220004
220562
220862
220154
220217
221902
219742
220147
220281
219966
220827
221234
220384
223088
221554
220046
222106
222344
222014
219281
219575
219616
219495
217858
218473
218252
218767
218621
219517
219950
219348
218987
217895
217506
218495
218610
217810
218389
217132
219021
220495
220790
219652
219498
219228
220464
220193
217156
217692
218280
216429
215116
216078
217688
216604
216681
215744
215902
215702
216035
217695
219200
219258
219265
216451
214483
215625
216335
218198
218225
216165
215552
215174
216471
214666
213424
213768
213341
215724
216670
216102
215354
215216
214417
213249
212151
211472
213892
214753
215035
213149
211532
212436
214267
213308
213015
213921
214061
211318
211467
212108
212091
213202
214237
213079
211970
214052
214133
215331
216474
215145
216125
216668
217449
218166
219546
218401
218529
218083
217517
217115
216943
215065
215742
218410
219294
221262
220509
218756
217725
220048
220592
220168
220310
218330
217705
219253
220073
219508
220026
218359
217579
216764
216922
216369
215271
214870
215691
218155
218100
216366
216041
214387
213887
214460
214446
213492
212055
212791
211898
212631
212922
212807
212445
212164
212426
212528
211984
212072
214754
214850
214996
214801
213826
212454
210823
210997
210087
210084
208739
209115
209488
210800
212810
214954
217270
217137
215712
214066
214313
214538
213621
211600
211860
212074
213687
214655
214084
213754
212336
212632
211254
211915
213551
213219
212223
212612
212544
212948
211776
212025
210833
210487
210434
209233
211267
211318
210939
209893
209241
210073
209250
207432
207830
208972
210851
212357
210644
210140
210684
211162
212574
212232
212611
214076
213568
210890
209694
210859
213560
213418
213370
215609
215317
212748
211844
213097
214951
216835
214631
213585
212361
210751
210868
210526
210473
208333
207372
207486
209225
212531
210187
206990
205912
204868
205755
209420
208646
209921
209853
210507
212136
212597
211897
211044
210709
209084
209378
210447
211113
210207
209943
210109
210179
211153
210888
211105
211709
211268
211535
210903
208645
207657
206404
207762
209306
207969
206751
206622
206576
207316
207917
208678
207189
208093
207317
207619
209289
209745
210485
211575
208325
207758
208236
208518
206455
208849
210161
209360
208690
208126
206371
205778
206717
208443
209462
208418
206747
207631
207601
208130
208733
209467
209222
210441
210543
209315
210634
209400
209081
207776
206736
208610
208429
208627
207999
208366
208623
208205
209437
210968
210313
209403
209565
208653
207813
208585
208608
206720
208135
209129
209164
209685
209387
209038
207530
207483
208047
209149
210684
210658
210463
211448
212579
212217
212267
211268
207830
206650
208709
208376
209358
211886
211252
211312
211657
211149
209809
209490
210639
210518
209731
208788
209210
209173
210811
212092
212248
211775
211067
211437
211113
211343
211625
210846
211860
210777
211129
211023
210276
209643
208573
208793
208244
208186
206898
204340
206529
206780
207926
208919
208736
209104
208670
209966
210016
209238
208185
206976
207250
208349
209787
209287
209521
208216
207847
208659
209216
209983
209252
210373
209876
211174
214162
212412
210831
209814
207552
207543
208776
209281
208644
208055
207748
210383
211082
209802
210666
210095
207793
208539
210762
210762
210619
211159
210869
209377
209027
209079
208995
208855
209239
209458
210072
209704
208376
207145
208249
209696
209776
207642
207269
207580
207930
208271
208053
207386
208128
207789
207323
205859
206845
208023
208796
209960
209535
206331
206910
205703
205578
207094
207762
206535
206746
206487
207913
208340
209463
211201
211868
210780
210976
211477
210422
210701
208540
208555
211180
209610
207164
205752
207062
207592
206793
206931
209000
208192
208912
207621
207484
209555
211396
211030
210315
210023
210410
208615
210604
211191
210257
210188
210848
209757
207461
210386
210998
209650
209978
208384
208153
208807
208308
211071
210208
208633
208343
208271
206949
208166
208336
206904
207901
209477
208008
207854
208300
209197
207809
208140
208400
209411
210717
209267
208598
209906
207874
207792
207816
208495
209624
209894
209592
211617
212362
212558
210877
210138
210654
210683
210694
209653
208788
209255
207785
208345
210331
210289
209928
210283
211468
209869
209746
211035
211228
211982
211099
209225
208697
209264
210854
210782
209782
210427
211597
212290
213438
211052
210154
208612
209644
210602
211596
210984
208301
206471
206536
208593
209992
211055
209861
208773
211217
210502
208168
207527
205639
207455
207347
207787
207094
207889
209843
209531
207267
207059
208776
209468
210361
210993
210884
210653
211159
210860
209573
208232
209113
208815
207323
206847
206545
208105
209231
208898
208098
209326
211673
211096
211104
210447
212310
210142
210624
210982
212292
212494
212338
213936
212956
211579
211787
212988
212773
211053
210411
208586
208347
210579
211928
210022
210394
209493
209710
211727
211186
211110
210264
210628
208844
208850
210180
209788
210074
209937
210901
211624
212254
212539
213177
212632
212945
212127
211625
212968
213237
212457
211646
210674
211739
211025
210412
212152
212640
211940
212460
211909
212598
211742
212432
212705
212654
213212
212203
211800
213058
212581
211723
210148
210280
210106
211414
211051
210283
209280
211987
211623
211167
210536
211322
208608
208571
209276
209634
208641
209396
209157
208791
207759
209868
209871
211675
212518
212850
211019
211183
211650
212500
214063
213256
211957
212280
214304
214008
212847
212794
213350
213581
212685
212636
212885
214417
212996
212520
211983
211639
211727
212223
210614
210866
210443
208970
208439
209339
210385
210577
213550
214724
212214
210873
210948
211770
211270
208848
209807
209639
212462
213147
213735
213112
214193
212846
213346
212627
212090
210681
210902
211064
210803
211981
213818
211337
210861
211577
213540
212627
210806
210983
210305
211467
211282
210933
211851
212737
212892
210860
210781
211538
210497
211471
209040
208350
209849
207696
209249
210491
213130
214095
213131
212051
212854
212788
211847
213454
212727
212032
212627
211567
209357
210243
209996
209294
210479
212798
212880
214446
213682
212932
211346
210809
211050
211050
212023
211066
211895
212025
213141
212524
212707
212287
211607
210833
213081
212509
213156
213239
212667
213057
215369
214090
213459
212206
210840
212062
210490
210496
212499
213763
213750
212675
213161
214103
213472
211000
209678
210689
208092
211578
211884
211633
211432
211908
211305
211622
211010
209106
210194
213169
213591
212946
211481
212403
213742
212089
211523
212865
213370
212832
211694
209544
209566
210542
210665
212356
212183
210827
210930
211247
212102
213284
211039
211537
211743
211236
210692
211075
210319
212332
213378
213921
215856
215784
213625
211597
210134
208837
209274
210423
211206
212217
210950
210332
210110
209145
211330
211916
210412
209433
210707
210207
210254
210767
210165
208488
210582
211851
211071
210084
210341
211390
212845
211251
213231
212226
213280
212929
214893
216428
214542
213242
212128
211175
210364
214166
213730
212136
211105
211407
213039
212707
214146
215087
215969
216070
215356
213373
213172
213853
213041
212470
212653
215174
214426
214246
215889
217748
215855
214605
214180
213968
214915
212770
213120
214771
215081
215165
214794
214775
214224
213531
212435
212029
213154
214112
214050
215252
216367
216476
216915
216705
215738
215710
216053
215253
213774
213801
214952
215668
214923
215579
216797
216089
215270
213876
213472
213747
213246
214266
215884
213441
213368
212935
212213
215041
213854
214142
213362
211961
214512
214829
214295
214122
213692
215220
215844
213141
213315
214982
213643
214025
215951
214619
213601
213748
213563
213503
212040
213813
215797
215993
214555
211785
212207
213936
213838
212914
213157
211706
210547
213089
214864
215852
216174
215576
215602
215931
215510
216063
214847
215235
214718
214707
215448
215094
216281
217524
215120
213317
213457
212605
213785
214381
212414
212856
213866
215673
217565
218990
217266
217053
217357
217162
215925
214526
213140
212245
211501
212220
212172
211971
211353
214084
214966
214782
214213
214787
214743
213539
211466
213397
214968
214364
214969
215272
216248
216474
216489
215654
216117
215320
216514
216544
218183
218247
217863
217168
217996
218199
217557
218070
217578
220217
222399
222120
221818
221467
221304
221719
222188
224992
225743
228219
228508
228327
227622
227964
230751
232254
233386
233813
233156
234409
237108
241514
242053
242445
244091
247549
248298
249466
251965
255431
259850
263204
265290
270102
272416
277753
281207
285762
289926
291438
292170
293145
292131
291936
293210
293629
293656
292930
291915
289580
289004
289016
290346
290421
288243
286726
286414
285321
285779
285377
283144
283025
284030
284798
286118
287129
287217
286388
286980
286329
283590
282595
285987
287369
286541
286557
285574
286470
286608
287060
285908
283918
283292
281758
279999
279703
277357
276318
275532
275674
272968
270521
268894
267661
264539
261836
257747
256158
255123
253830
251780
252642
249090
245831
242416
240084
240321
238846
236929
237131
235433
232704
231053
228927
228229
224313
224875
225834
223513
221192
220045
217540
216392
215293
214047
214461
211698
207821
207799
206892
205761
206366
205715
203180
202272
200974
199604
200493
200395
197637
194580
194077
193059
190793
191250
191875
191153
189080
187397
186108
183845
182027
180122
178486
179400
179513
180113
179877
178161
175796
174464
174420
174140
176337
174987
172771
171644
170228
170483
168424
167710
167204
166252
166030
163727
162646
159460
158916
157576
156532
156053
156699
156475
157357
157306
155677
155770
155160
154705
155477
153803
151524
148100
146448
144661
145507
146023
144376
143110
145332
143139
141985
142880
140942
142009
141152
137910
135241
134771
135066
133269
131013
131671
132271
132166
129565
128891
129833
129927
128859
128193
125644
124139
124395
124980
127291
126462
125852
126832
127567
125229
123001
123527
123609
123332
123204
122663
121946
120487
118538
117886
117884
117824
117376
117445
116604
117814
117473
115189
116095
117175
116074
114434
115392
113678
113006
113672
115657
113900
113580
115804
114308
112075
112161
112875
113149
112320
112536
111405
107912
107294
107655
107715
107521
107437
108645
107933
107604
109149
108890
108603
105342
105425
106126
106477
107096
105807
105765
106762
105719
106115
106943
106858
107813
108501
109768
108293
106175
105426
105562
103977
105411
106674
105126
103842
105213
106376
106300
106846
106457
106426
104566
104825
105887
104753
104443
104733
104165
103180
103509
103503
104735
105103
103916
103323
103991
104716
105164
103758
103241
104049
104418
105426
105271
105437
105853
104349
101878
102022
105379
107437
107520
107178
108117
107153
104946
104933
105962
105415
105716
106039
106881
106373
105202
106332
106037
105456
106547
106975
106137
105449
104795
105877
105499
105953
104628
105747
107494
108863
109956
109516
109418
109615
107193
106599
105962
106027
107183
107111
106562
106158
106271
106619
106886
107892
108024
106531
108417
111180
109439
106840
106955
107218
107628
108976
108161
108724
110403
111001
109189
106895
107580
109420
111229
109876
109118
108766
106480
107354
107289
106618
107938
109989
110384
111283
111056
110407
108385
107825
109864
110276
111174
112039
111390
112025
111261
110526
108933
111060
110824
111922
113202
113020
111920
110967
110652
110996
110188
112349
112656
114351
114310
115481
114745
114138
119801
135499
162437
200413
244405
291436
338790
396629
477580
586266
721552
867858
998804
1096129
1169193
1228549
1272629
1303369
1311333
1294512
1259607
1227810
1208645
1201780
1202201
1202381
1192762
1178626
1161153
1139297
1119297
1104234
1086592
1063323
1043623
1026357
1006018
982672
957952
931767
904503
876397
852475
829119
802508
775358
751294
727741
708909
691412
677784
664233
649573
637302
625009
615832
606345
598470
590708
583971
577953
571427
562318
554927
549391
542642
538278
532241
523670
518860
517487
513492
507626
502197
495814
491912
486977
483039
480786
475762
469546
464923
463446
459124
456520
453082
449949
446672
442327
440047
435044
433101
431784
427050
423287
417309
414468
413113
411949
408608
405841
402075
399090
395093
392146
388271
384689
383790
380723
377770
375495
371962
367345
364846
362941
359932
355947
352604
349544
346644
343200
340965
339189
336082
333953
332866
329716
326783
323804
321162
317607
314742
312233
312583
309967
305880
306156
304626
303591
301981
297533
295811
294509
290773
288404
288175
286981
283408
281981
279355
277310
275635
275923
273504
273191
271259
269793
270053
269664
267867
266408
264515
263868
260782
257205
258791
256218
255049
254914
254577
251386
248419
247507
246928
245727
245110
244432
243229
242216
240970
239373
239588
235780
235271
235992
234608
233031
233378
232218
232028
235317
235144
237072
237720
240195
240444
237124
232454
225215
221034
214774
208966
206503
203096
201482
198250
196838
194707
192499
193960
192582
190671
190581
190471
189501
188035
188247
190042
190588
186472
185746
183412
182150
184315
184084
183681
182403
181179
183329
182167
183125
184603
184728
184867
185035
183067
182227
181108
181402
181352
182036
180491
179048
177724
179154
179031
180422
178533
178623
178335
177699
176997
176454
178976
176913
175649
175210
176255
176700
178457
177323
176454
178581
177003
175538
174508
174141
174928
175982
174602
173968
174865
175062
174686
174910
174364
174558
173614
171237
169468
170148
172423
173267
175246
175553
176452
175704
175560
173132
172145
171287
171584
171219
170742
170766
171938
170602
169802
170242
173386
171418
169758
168572
167791
168437
169254
168796
167273
168518
170554
169805
168256
167274
167096
167962
166933
168863
170446
170511
168700
167494
166277
165830
166065
165906
166565
168209
168315
167507
166401
166854
169328
169841
167039
166669
168689
165724
165549
166772
165189
165271
166516
166302
166043
167902
166800
166188
165857
166822
164986
164982
165137
166159
165643
165099
165128
165496
165700
167287
167808
167114
165395
165063
164824
164924
165492
164520
164852
164438
166158
166074
167197
166094
165956
165139
165925
164165
164468
165592
166844
165743
165216
166141
165897
167308
164355
164898
166418
165747
164155
163186
162358
162866
163268
162765
165383
166049
162233
160650
161349
162825
161141
161431
161945
161710
162665
164850
165959
165349
163774
161541
161917
162499
162874
162156
160682
161146
164200
164733
162695
163104
164045
162015
160433
161616
162672
163939
164069
164826
163088
162858
161240
161081
162208
163983
164581
163915
164419
163647
163170
165146
164645
163866
162792
163726
162740
165952
165733
165828
164637
162975
161916
162944
162995
162128
164004
162102
162110
160972
160028
159302
160005
162476
164470
163770
163334
160685
160801
162208
162884
163801
164718
163760
162639
163263
163608
163525
163696
164732
163883
162411
160863
162493
164067
163600
163144
161612
161948
162888
164647
165164
163207
164475
164240
165248
164394
164168
163187
161601
161190
160746
160491
160576
159667
160872
163206
166283
166550
163758
163770
164028
162171
163038
162739
161620
161762
163414
162949
162086
162991
163821
165506
162788
163177
164596
165245
164540
165166
165482
164058
163015
162953
164717
164988
165553
163377
162652
162125
161037
161513
161693
162087
162195
163947
165534
164452
162571
160773
161517
163589
163497
163933
163113
162041
162219
163114
161129
163293
163127
162983
162281
162148
161472
165483
165692
164107
162502
164279
166526
164899
165584
165493
165214
163864
163506
162291
161594
161797
163569
164594
165710
165532
163558
162680
163131
164435
165078
164152
163523
162766
161724
161827
159892
160686
162291
162932
162639
162293
164037
164268
165063
165207
164472
166172
164404
162493
162932
163441
162805
162544
163066
162302
162668
163135
163463
163836
164405
165653
164964
164150
163455
161622
162362
162730
162225
162280
162811
164087
164152
165901
166337
165281
165835
166156
164769
164276
164623
165454
165438

[Instrument Method Data Header]

"hplc", "", "2021-04-16-13:54:48", "hplc", "", "2021-04-16-13:54:48", "", 0, 0, "GlycoSePN_40 min (Plus_HR1)"
"Separation of glycans at 50 C"
16844544, 1


[NAI Box Information]

0, 40, 40
2.272, 44, 1000
41, 0, 100, 0


[Instrument Configuration Information]

"FL", "PEN90x", ""
0, 0, 0
0, 0, 0, 0
16.777215, 1
16.777215, 0
"", "", "", ""
"", "", ""
"", "", ""
"", "", ""
"B", "C", "D", ""


[Real Time Plot Information]

[0]
0, 1, "", "Y", 1000


[Link Parameters]

5


[Link Parameter Offsets]

29
28
10
11
12


[Link Parameter Info]


"RATE", 29, 5, 1, 1
1, 0, 3, 0.1, 100, 0
44.01408, "", 1

"RANGE", 28, 2, 1, 1
1, 0, 1, 0, 10, 0
1, "1.0", 1

"EVENT", 10, 3, 25, 1
1, 0, 0, 0, 100000, 0
0, "END", 0

"EVTME", 11, 2, 25, 1
1, 0, 2, 0, 100000, 0
0, "", 1

"EVVAL", 12, 2, 25, 1
1, 0, 0, 0, 100000, 0
0, "0", 1


[PEAK TABLE FILE]


[File Complete Flag]

3


[Number of Peaks]

0


[SPECTRAL DATA FILE]


[File Complete Flag]

3


[Count/AU Ratio]

0


[Count Offset]

0


[Number of Spectra]

0


[Spectral Data Sets]


[Audit Log Information for C:\PenExe\TcWS\Ver6.3.1\Examples\Probka 47, 2nd + enzymy.raw]

Number of Audit Logs : [0]
