# Supplementary material for: Interplay between de novo and salvage pathways of GDP-fucose synthesis
Source: PLoS One. 2024 Oct 24;19(10):e0309450. doi: 10.1371/journal.pone.0309450 (PMC11501016; doi:10.1371/journal.pone.0309450)
Supplement: S1 File — (ZIP) [file pone.0309450.s004.zip › Chromatograms/Fucosylation/GMDSKO_4_1_0,05FUC.RAX]

Checksum Passed

Filename : <C:\PenExe\TcWS\Ver6.3.1\Examples\Probka 48, 2nd + enzymy.raw>

[Modified Rawfile File Header]

0, 1, 48, 10019, 
0, 0, 0, 386514952, 12040968

[Modified Rawfile Data Header]

"hplc", "", "2022-11-15-13:33:31", "tcprocess", "", "2022-11-15-14:13:30", "", 0, 0, ""


[File Complete Flag]

3


[Run Log Information]


[Raw File A/D Header]

0, "20221115133321-0800", 0, "hplc"
"C:\PenExe\TcWS\Ver6.3.1\Examples\Probka 48, 2nd + enzymy.seq", 0
"NONE", 0, 0
40.0088, 12758864, 135961, "7339280009"
1, 0, 5454


[Sequence Cycle Information]

"A", 0, 0, 0, "", "", ""
"C:\PenExe\TcWS\Ver6.3.1\Examples\Probka 48, 2nd + enzymy.raw", "C:\PenExe\TcWS\Ver6.3.1\Examples\Probka 48, 2nd + enzymy", "Probka 48, 2nd + enzymy", "", "C:\PenExe\TcWS\Ver6.3.1\Examples\GlycoSeP N Plus (FL_40 min)", "C:\PenExe\TcWS\Ver6.3.1\Examples\GlycoSeP N Plus (FL_40 min)", "C:\PenExe\TcWS\Ver6.3.1\Examples\GlycoSeP N Plus (FL_40 min)", "C:\PenExe\TcWS\Ver6.3.1\Examples\GlycoSeP N Plus (FL_40 min)"
"Default", "Default"
1, 1, 1, 1, 1, 1, 0
100, 2, "", 1, "", "", 9
"", "", "", 0
"", "", "", "", ""
"", "", "", "", ""
""


[Raw Data Points]

191733
192021
192021
192021
192022
192021
192753
194380
193826
194878
193725
191302
192156
193786
193073
194271
196814
196999
195683
192218
190900
192188
191376
190410
192801
192748
191876
191755
194295
193105
191362
191131
189823
191596
191779
192882
191033
189820
189566
188902
190306
192609
193745
192528
190808
191937
191216
190772
192310
192380
193308
193527
194429
192318
192185
192683
192406
190578
191219
192477
192404
193032
195680
195409
194316
194365
194707
193103
193730
193215
192865
192909
193702
195068
195294
194080
194696
195347
193767
192674
192480
192622
191911
191135
190032
191560
190496
192688
193149
194003
193288
193081
192332
195085
193505
192372
192940
192386
191756
192528
192699
194863
194230
193868
194422
194177
193940
194763
192735
192820
193681
192541
194915
196158
194281
195324
195174
193169
191872
193238
193236
193285
194319
194291
195716
194150
193593
192986
192812
193355
192876
194265
194232
194854
193561
192343
192170
190186
190833
192917
190762
192969
193012
193415
193682
192128
193917
194957
196854
200078
201649
205384
209665
213912
218071
224914
233768
240858
247787
255637
264059
270368
278174
284571
288956
292193
297176
299661
300906
302189
308033
313315
319916
329201
338953
353909
369884
387197
403585
412508
416850
416788
412880
406593
400389
394206
391351
390971
393135
396625
403394
408977
413893
416901
418889
423155
428766
433774
436663
442315
447520
454222
468864
488866
519097
563291
625489
706575
816705
959627
1153763
1420436
1803764
2412886
3393439
4809533
6608458
8548595
10332663
11700114
12507476
12758864
12536459
11999905
11284817
10507681
9768767
9130100
8613106
8195276
7824390
7435489
6969360
6388176
5748910
5104749
4506138
3977890
3523147
3139472
2824327
2562580
2343233
2156341
1988960
1840250
1707972
1589648
1486381
1399836
1326446
1268991
1219120
1175893
1133136
1093402
1052419
1014957
978351
943202
914170
886458
865946
848019
832136
818865
806961
799189
795412
790944
785451
781841
775246
767123
761646
755023
749873
743733
737800
734631
731881
724415
716487
707065
701697
695792
688650
681516
678085
671774
669531
670491
675166
679291
691499
702342
716715
739340
762487
789537
818296
844347
860729
872603
883782
890153
895956
900206
904679
918931
949601
1004964
1095920
1236326
1429663
1682907
1990111
2323791
2675250
3005148
3281778
3496969
3636687
3685001
3649749
3533882
3352392
3121053
2867309
2603217
2345523
2110683
1906357
1729703
1587861
1471377
1377895
1299938
1233104
1180599
1138369
1108879
1087057
1067374
1057899
1051638
1052523
1059225
1075463
1094320
1125652
1164208
1210915
1275990
1366797
1497603
1680143
1927084
2252282
2653766
3126824
3670187
4256034
4880387
5514130
6131751
6721905
7236754
7647254
7934136
8080227
8080979
7933887
7656386
7282012
6830055
6343795
5838914
5341105
4856186
4396235
3969561
3574914
3218154
2897154
2612254
2359933
2136974
1948650
1787458
1647758
1523382
1416036
1321134
1242429
1168600
1102523
1041245
988543
941072
898293
860010
828035
796559
764450
737339
711138
686593
667499
644160
618375
599417
581086
564283
547267
530592
518543
507725
494541
483118
475438
470025
464409
459537
452666
445884
444901
443397
439241
437606
436177
433303
433692
432815
432311
429783
431406
433705
437465
438385
440378
441887
445391
445992
450247
453806
454498
453377
454016
454377
451783
451571
448075
442035
437150
432518
427524
423052
421271
418031
415427
414926
415995
415193
417089
421881
424452
428217
430984
431759
433432
434494
433710
435685
434369
430131
429355
422923
419534
416769
412909
409453
406416
402752
397551
394802
392234
391278
391856
395615
400530
407696
419151
434839
455221
482244
517241
554468
593740
640911
689851
739241
779797
814135
840274
857831
863160
859834
847974
827528
800470
767711
731979
696909
658977
624912
592976
566143
541836
520793
503210
488389
477160
471339
466403
464661
463195
463577
462825
464122
466519
467561
469290
471403
475408
480946
489912
500947
516701
537065
567861
606303
653346
716706
787880
871658
959096
1048098
1141023
1225556
1302796
1368592
1415879
1443041
1450748
1435524
1402346
1352803
1288713
1219659
1144898
1070817
1000113
929822
865683
807560
751661
702055
659398
621276
589112
557779
525377
499038
474862
455951
436327
415221
399392
386838
373828
359225
348090
341709
333783
328575
322837
316291
309629
306090
303774
300982
299949
298971
298521
298101
297135
296328
295100
299430
300171
299180
299043
296683
297736
299887
302028
304317
304764
304307
303624
304988
307902
310295
313180
315683
318501
319469
320419
324416
328052
331067
333432
337827
344078
347625
353129
356947
358850
367104
376385
386288
395326
402904
411497
419875
429827
438653
448590
459043
471352
483068
496868
509587
522847
539072
556119
572199
593224
615112
635953
656712
678196
699895
725868
751630
783060
818770
860714
909261
972967
1048300
1137545
1252796
1394721
1566934
1764283
2000787
2270859
2572806
2900520
3249991
3614141
3968811
4307210
4620680
4895277
5118158
5277253
5368121
5392726
5346814
5234453
5058190
4837774
4584094
4293378
3989047
3682777
3384552
3090133
2813189
2549702
2308849
2084447
1882626
1700927
1542533
1400601
1276263
1168547
1073509
992436
918410
855549
802106
756160
717376
681759
651700
629648
607126
587561
571341
558084
546084
532929
522030
513506
507649
500427
494992
489752
485610
482936
478813
473835
470392
467496
462361
458657
455341
452112
445682
442128
439363
434332
430184
424676
419921
413502
408520
400872
395184
388567
382265
377172
369798
364115
359019
354265
351517
349460
344850
340918
339862
335983
333667
330473
328711
327189
325372
323023
320202
316980
316695
314383
313199
310825
308688
306974
306272
305768
305204
305166
303615
301172
300193
301165
299562
296407
294678
293229
290099
286610
285505
284990
284529
283110
280340
278866
278671
279438
277026
274705
275179
273574
273443
271836
269018
269983
271438
271770
271729
270557
269933
269030
269884
269581
266939
266885
268852
270897
273161
272558
271710
272879
275543
278677
279721
279659
282599
282968
284711
287438
289422
290865
290921
293490
294553
297375
299476
302983
305810
309158
311472
313908
316604
320307
323924
326583
332076
336859
340374
346262
352652
357803
363728
367993
370780
374965
382935
391417
395543
399899
407898
418214
427808
434628
441235
448937
454766
464436
473058
480826
487342
495636
504313
516492
529233
542908
556930
574892
600061
625331
656804
693254
741474
800937
872893
954751
1047932
1153214
1275674
1412049
1557712
1710114
1865928
2030664
2193686
2360420
2523460
2677616
2812583
2933968
3035043
3112003
3167437
3195225
3192897
3166154
3112340
3043593
2955675
2854982
2744899
2625973
2500096
2376111
2253271
2135295
2023678
1918654
1820141
1730055
1648019
1575529
1503375
1441225
1384357
1329587
1272048
1215022
1159395
1112241
1068121
1024372
978923
929428
884277
838889
797911
760620
720926
686287
653306
624494
595957
570344
547899
527526
508022
492193
479437
463243
450532
436893
424878
416957
407023
396993
387553
380433
374371
364922
354345
347805
342750
337775
332374
327561
322552
316120
310390
307408
304689
304017
301158
297536
295170
292589
291173
288997
288628
287442
286145
285894
285504
284977
284128
283636
282204
280592
277041
278481
278743
278135
279602
279310
278280
279860
278502
275415
274509
271824
273315
273794
274589
275833
275104
275097
275690
273391
272784
272970
272887
272825
272563
272360
269209
266950
269803
272518
274116
274844
274689
274825
275446
274956
276858
277655
279372
278741
278087
278601
278342
279708
281642
282939
284187
286903
286070
285598
287471
289147
291426
291006
289783
293562
294024
294941
295642
298597
302967
306006
309160
313996
319240
327813
334726
345277
354607
368214
384311
400715
417227
435564
456326
478610
503218
528189
549901
574979
601440
627058
650841
672581
691672
703827
715983
725847
733698
736443
735686
728576
721912
713228
698766
681387
661006
635648
613029
592523
569648
544998
523117
502351
481501
458945
439506
423757
406366
392448
379559
370290
360247
353486
347309
339107
335832
331089
327773
326096
322949
318575
317899
316807
314445
313099
313563
313713
314751
315541
315740
316345
318262
318643
319870
323383
325704
327063
331504
334567
342744
350373
357644
364278
372443
384872
399631
412911
426750
440746
456607
472571
485434
502509
515607
529162
543279
554720
562807
571710
579316
584551
588633
589629
590144
587329
585504
580913
572379
565664
559792
550686
542757
533840
524594
514971
509373
504333
498166
493920
489964
489112
489680
488811
487874
491017
492875
498872
504597
508784
511116
515711
522625
531502
539542
549707
562642
570989
576224
585251
596977
609929
621601
633598
646207
657295
667374
682980
695244
711147
729605
752769
776533
803161
833963
870370
916416
967231
1028195
1098817
1182882
1279102
1390529
1522164
1669405
1831713
2008953
2204272
2415838
2650998
2890892
3145722
3394341
3648678
3904781
4151849
4385930
4610277
4809981
4984184
5133875
5252253
5330083
5383691
5392995
5360931
5288527
5180899
5043539
4875146
4680676
4469103
4240313
4000057
3752315
3502019
3249765
3001289
2759861
2529182
2305883
2100472
1914407
1741302
1583585
1443851
1317864
1205117
1102134
1011400
929276
859201
798106
746507
697813
655333
617880
586000
559707
536663
519719
500035
481943
468593
457702
446831
434226
425299
420325
415553
407698
399388
393922
390517
387571
385640
382668
378712
373907
371855
373342
374670
372928
373991
376682
377303
376969
377164
375636
375049
376305
377159
379054
382528
384502
387502
390083
390532
393797
396057
399222
404385
407188
409727
413914
417879
420765
424990
430831
433972
440535
445510
447969
452532
461980
466828
471674
478322
482210
487068
494619
503496
510132
518549
526484
534818
545347
557179
562850
573371
584370
595000
602127
614599
626535
638835
651295
664514
673323
683612
698327
714090
728150
743986
757608
776075
796003
818747
845501
871768
905711
949204
993617
1049469
1115102
1189048
1276814
1378007
1497558
1633382
1786915
1957091
2148681
2359511
2589963
2834979
3098693
3376713
3668290
3972711
4279349
4585026
4890875
5183633
5472534
5741367
5981866
6197163
6374989
6524062
6632794
6693528
6708502
6679660
6608585
6505740
6369355
6191534
5977840
5734872
5479597
5202556
4909764
4614232
4314477
4017671
3734641
3454060
3184339
2925575
2684799
2461961
2246079
2045096
1865223
1703033
1554654
1425084
1305624
1198853
1104465
1019798
945580
876801
815138
761853
710305
667132
629589
597819
570802
545459
520552
500848
479236
462647
449973
437256
425834
413000
401132
392977
387304
380170
372017
368720
363908
359782
354381
351021
345456
342652
338705
336409
334183
330686
329389
326840
325633
323573
320912
320916
321132
321725
323197
323490
326209
326913
324326
323717
323022
321554
322125
323314
325740
332339
332417
335087
338254
342444
345453
349840
355920
362931
366988
377110
388937
401472
414347
429617
444527
461318
480101
498352
518327
536148
555874
576959
597582
620981
640373
660782
677757
694171
712934
723623
733736
744112
747563
748491
747361
745381
740731
731931
721985
711428
697561
681953
667791
652949
635806
616499
600142
581916
564700
546311
530699
514589
499251
485862
472579
458732
445383
433375
421875
410768
402701
392234
383058
376137
367922
361675
356318
351626
346318
342911
340442
337369
334382
330254
328385
327971
328529
326185
322731
325472
325925
324873
323454
322719
321125
319456
318332
316837
314828
314007
311182
310448
308302
308510
305575
305401
301802
301722
299022
297794
296432
295719
295896
293653
292830
291517
293280
292335
292179
292464
291812
292473
292464
294889
296928
297914
294751
297018
299185
300346
300371
299673
301652
302761
304677
306653
309631
311460
312018
315496
315898
316811
319529
321869
324135
325663
328647
331943
336394
342528
348271
353931
361558
368794
375029
382714
389044
398313
405874
414616
426139
436121
443282
452752
463712
475989
487135
498129
506250
516682
525071
535609
545586
553631
561231
571814
579186
587328
596491
607080
615307
623909
630952
638557
646683
653866
663321
670717
679161
685711
692960
698157
705153
713245
720067
727104
732318
737801
743672
749906
754432
758507
762740
768192
774477
777005
781631
789791
791564
793518
797658
803341
806149
805793
804483
807403
809585
808339
807076
808905
805388
801545
795532
789735
782684
773173
761916
750729
738884
726031
714117
698001
685249
671150
655159
639597
622578
606468
593517
580087
563013
550501
539081
527431
516160
506436
495535
485766
476568
467841
457717
449932
443317
436227
429369
424434
418610
412999
407536
401296
395738
390651
387882
384968
381625
377285
376121
374713
371456
370817
369113
368679
364226
361773
362628
364041
364450
364512
367097
369024
370629
372379
372895
374922
377972
378914
382001
384425
387417
392749
394750
399154
403862
404704
407720
412069
417391
424239
430586
434880
439083
447011
455053
460074
463751
469504
476264
482648
489292
494054
500669
509769
516790
525516
531728
539366
548683
557672
563799
569683
576245
581291
584376
588107
588270
590033
592172
593369
591778
590110
589240
588644
587840
586518
584509
582560
582321
585609
586478
588305
593344
599850
610287
621771
635122
652620
672550
696967
726377
758652
794917
830047
868902
915774
964957
1016829
1071324
1126586
1180240
1236291
1296098
1358301
1412663
1461299
1512966
1559944
1601167
1635197
1666877
1694079
1710355
1721445
1724227
1720094
1709632
1692824
1664545
1632044
1598349
1555781
1508288
1462361
1413134
1359031
1303137
1249836
1191141
1136628
1082174
1027355
973312
920657
874213
829736
786992
747735
711146
679514
650778
622004
594461
572679
552361
533199
516807
501153
486546
474008
461989
452324
444611
437344
431822
425431
421558
417306
414967
412252
409337
406165
403914
400090
400772
399339
399069
399700
400529
399334
399346
398634
396161
395163
395495
395829
395851
394667
392735
391658
393171
391909
390869
390130
389040
387016
386251
385469
384429
385176
382123
378498
376286
375204
371595
370184
367774
365259
362616
360455
357848
355166
349953
344069
338932
334451
333212
330435
329579
328663
325552
323447
320793
318221
315267
314553
313128
312116
310174
310725
310969
310897
310619
308520
308532
308590
308868
310232
312234
314974
316445
316695
318834
321313
324366
330364
332037
337279
342849
347962
351713
356815
364927
372519
381524
389050
398936
407198
414848
423631
430691
439325
446231
452903
460222
467410
474555
480376
482801
487563
494297
498435
497906
498158
498520
500617
497857
495670
492343
488407
483837
476564
470474
463891
458637
453155
447205
441001
435919
429902
423369
416468
413088
408162
401410
396288
393541
390962
386390
379894
376740
373789
371020
368392
367136
363015
361974
362870
360617
356600
355263
355814
355289
356440
353667
353604
355340
357497
360237
360572
361504
364788
367622
370346
375658
380964
385653
390388
395271
399699
402057
408980
415768
418821
425206
434184
441310
447467
452648
458968
462382
466599
471051
477948
484804
488879
494448
498252
501310
504717
506487
507425
506609
505675
505982
506980
505241
503403
502724
500948
499323
495924
494442
494096
494022
493438
493919
495301
495686
495904
497066
498144
497821
503367
505939
507479
511395
520337
528583
538314
550424
566981
584445
605356
625859
650992
679551
711258
745356
784201
830198
878384
925681
981241
1038533
1097636
1159097
1221335
1289300
1362953
1431551
1500874
1564987
1630874
1695785
1751485
1809477
1856456
1899084
1933551
1962868
1984844
1999005
2005660
2003995
1994557
1978791
1953847
1921014
1879730
1833806
1782585
1724312
1663967
1603732
1540198
1471551
1402445
1337739
1275017
1207832
1142603
1083892
1025891
970558
917785
868630
822877
781160
741005
705343
671895
641951
612241
587290
562924
540736
520418
501756
485389
468605
455313
444840
435595
427051
419854
411455
402783
396581
389092
382191
378184
374314
370274
364881
363393
359794
356795
354966
351193
346908
342168
338309
335171
333489
331426
329187
327545
324697
323527
322409
320435
315271
310161
309758
309799
309040
308670
307142
305740
306455
303502
303482
304311
302362
300373
299802
300161
299758
299130
299144
299013
298320
298978
298542
299192
300262
300400
301285
301421
302792
304082
307473
310962
312121
313998
317094
318358
323393
324455
326412
328827
331736
335659
338820
341482
342295
343157
345241
348114
349964
350704
353827
356322
360330
359563
360419
362874
363591
363908
362933
362162
361535
362972
362791
361242
359045
359097
356237
354359
353211
352041
350462
350220
346999
345209
345431
343468
340607
338496
336111
334245
334052
334533
331350
329560
329881
330601
329714
329019
331129
329764
330044
327907
328306
333617
338000
339094
340877
341531
344119
347736
348865
352038
354358
355935
358560
358135
358474
357853
358507
360008
361271
361725
364090
366458
366898
367612
367664
366914
364908
365928
366323
367476
365515
365506
362285
363272
364377
362639
362001
359887
362450
360107
361234
360375
362012
363184
361617
362417
363590
364935
367677
370797
373643
374361
373645
375200
377408
379108
380296
383691
388066
389790
393441
395865
400864
402820
403895
406909
410744
414904
419620
421895
426291
434391
442160
448346
455578
464869
472198
483917
495524
507735
519186
531835
544348
563808
579571
596419
617069
636051
658021
679668
703704
724675
748078
773058
796284
818791
839717
863564
882220
899973
917983
938117
953397
966578
979730
991780
1001834
1005964
1009071
1013358
1013539
1007995
1003544
1000048
985104
967207
951427
932973
914940
895359
873867
849486
827637
803361
780667
757342
731242
707658
686640
661354
640936
619325
598498
582581
567621
549752
536970
525046
514073
504903
494000
485386
477071
470703
465016
458724
456197
452866
450404
446296
441210
436533
433405
431537
426564
422238
418192
415342
410892
406920
398656
395748
390212
384568
380316
377751
373104
369804
366366
360984
356120
353142
348936
348538
347550
343361
341021
336983
335590
333447
331156
327493
327943
328541
327652
325452
326483
329569
327816
325908
325176
326030
326400
326342
325069
323213
322896
323778
324412
324093
325587
325364
325459
325934
325202
325953
326792
325388
326233
327136
327775
329216
330078
331946
333502
334181
333688
334928
333659
337189
340667
342298
341201
341833
341880
341446
343463
344516
345217
343661
344993
344723
344590
346751
347642
347825
349044
350130
350279
352031
355073
356755
361587
362623
363514
364174
365282
366981
368979
368375
367828
371469
372384
374616
378472
378322
378132
381941
384343
388632
387862
389215
388729
393370
395142
397326
401126
401847
406138
406950
408052
413378
417908
423246
427882
434485
438044
443794
448908
453242
458401
464217
472021
478724
481300
484500
490004
493093
498691
506072
510598
517529
523629
529047
533953
541536
547079
556395
560976
565284
569776
578970
587417
592538
596739
604308
606685
613453
619804
626975
634589
642595
650228
655721
662852
667796
672432
682545
692751
702402
712547
725271
737553
752242
771973
790778
813297
836029
864540
898374
938048
978598
1020165
1068853
1118136
1176013
1232423
1293187
1356555
1423984
1490640
1556453
1621529
1684593
1745179
1801174
1853250
1905698
1951804
1990385
2021550
2045477
2062729
2077026
2082911
2079566
2069277
2053496
2027242
1991819
1948909
1903305
1852234
1792889
1732382
1666072
1599261
1531905
1463300
1393022
1323770
1255113
1188177
1123236
1063376
1004494
949063
897760
848877
803775
759689
721249
687330
656276
629802
603374
581576
562721
547699
529836
513848
500092
487262
476248
467701
461523
453888
449674
445312
444224
440502
438684
438728
436086
436333
436075
433618
432896
431618
429992
430629
430885
430740
429622
427796
424271
424945
426249
425886
424439
424437
421229
420142
419560
418677
418703
417434
415238
415415
416148
414651
413335
412675
411772
409858
409798
411553
412363
413663
415360
414321
415435
415098
415582
415943
415894
419306
419465
419329
418415
421370
424458
424687
426027
427960
428316
432469
436381
435279
433883
436381
437837
441364
442272
444356
446607
445107
446255
448401
449460
451757
452414
455049
456722
462839
465150
466075
467171
469815
471842
475740
480890
484436
490160
495024
500605
501248
505663
511163
514274
519764
526403
533001
541245
548676
559163
569982
582425
595818
610402
627402
644085
664668
689870
715640
748343
784428
825078
870921
920375
974699
1038521
1106796
1180849
1259639
1337798
1429611
1524139
1624479
1727134
1833914
1945572
2057123
2165313
2266095
2372295
2473528
2570527
2658814
2736071
2814470
2870728
2920063
2962551
2994525
3011075
3009788
3005354
2981615
2938831
2889386
2833358
2765204
2691500
2608815
2515395
2413053
2310308
2204214
2102484
1990814
1880958
1777782
1674157
1571446
1473368
1380591
1288736
1201603
1121384
1049967
983661
922770
865042
809877
761612
720152
679250
641727
606514
575672
549134
525161
501827
482415
466933
451748
436925
424935
414281
404800
396760
390260
385856
379008
372633
367554
364129
360750
357976
356890
353489
350710
349248
347965
348666
349349
348229
345916
344776
347233
348933
348091
349423
352990
358161
359037
360267
361105
364678
364851
366107
368736
371899
373828
374928
376773
379772
381875
382421
383880
383416
385173
388978
386956
386822
384547
384554
387250
386768
386299
384516
385587
386248
386682
385406
383750
383836
381696
382612
381195
380665
379214
378429
376428
377371
380032
379686
375667
378108
377395
377986
378395
379905
379859
379026
379232
376294
373788
371323
373508
373811
373322
373356
369999
370290
368285
369975
369557
371242
371153
371694
374319
377138
379022
382623
386689
394453
398177
406034
414332
421227
430063
438948
450846
462606
469824
480948
491316
503213
515083
527291
536919
549337
560020
568052
574682
582761
588032
592998
595987
596379
597192
597018
593910
593719
589088
583784
577270
569928
560347
552480
540606
530608
518876
507624
497346
485127
472250
460319
450966
439480
427050
417926
408722
400247
392941
385669
376892
370603
367141
361221
355293
350743
344907
338482
335262
330668
329104
327969
327938
326493
321803
318797
315438
311349
309957
310952
311684
311240
309865
309725
309653
309367
307411
308495
307864
307594
307952
309048
308390
309616
308571
308759
309705
310375
310672
310582
312425
312957
312734
314537
316516
319939
318992
319823
323193
320995
320289
319361
320913
320839
320484
320656
318653
319418
318598
318302
317992
316671
314754
313859
310612
308057
306549
306532
305577
302688
299349
296764
296881
295955
294232
293091
290435
289720
289396
286126
285333
282966
281147
281696
280694
279361
279211
278550
280816
281522
282646
281984
280111
278848
280399
280564
281209
282325
281937
278934
277673
276864
278636
277431
278997
279472
280540
280026
280285
279089
279873
279239
278785
280693
280268
278003
278778
278764
280339
280565
279707
277782
275139
275488
275217
274522
276296
274927
275084
273628
271383
269613
270314
269548
270806
270993
269989
271066
272785
269618
268996
267729
267042
266803
266423
266019
265835
265900
265387
265937
265773
264025
265206
266718
266902
265391
268494
268055
265236
265476
266322
265146
264882
264599
263864
263082
264348
265845
266092
265802
264228
265373
264840
262635
262828
263296
263565
265489
267731
268391
268070
268083
268400
267152
267593
269055
269424
266789
267160
266059
265522
267098
267684
266768
267120
268847
270167
266929
264427
266658
268550
267833
267777
266409
266597
265337
263152
261556
262190
264456
264511
263757
264157
263164
263701
263122
263299
261779
262459
263470
264500
263704
263020
262729
261258
262260
264398
263242
261252
262178
262001
259710
256001
260299
262419
259416
260335
260905
262113
262071
262692
260957
260288
259408
257479
260052
258926
256507
255697
255383
255666
256543
256110
258268
259247
259629
258178
259079
258761
255987
255073
255007
255998
254961
254441
255258
255669
256322
255437
253846
252160
251886
253129
255504
254219
256093
255511
253956
254450
254089
256318
257166
257749
258077
257205
255465
255463
255560
256730
257615
256794
257248
258005
259045
259318
258164
257567
255844
257432
257865
259556
259140
257937
256369
256455
258821
260403
261638
260827
259924
258850
259779
260288
259137
256663
255858
256274
256265
259245
260711
259018
259703
257775
258452
259025
258084
258146
258432
257044
256493
257654
256924
256197
256697
255688
253959
254973
253338
253800
253863
254130
253899
254510
256300
256590
254043
254093
254512
255619
256565
256350
256787
257131
254495
253123
254249
254277
254638
252415
252385
252116
253823
254929
252625
253225
252436
251900
251724
251414
251025
253010
254351
255177
252487
252259
251533
252957
250793
249740
249864
252058
255479
256200
255386
256363
256114
253894
253610
254615
255532
254187
255184
254808
254560
254259
254657
254735
253872
254473
254576
255895
254464
253321
252380
253060
252149
250753
250192
250141
252550
252359
251791
253890
253473
254019
256094
255698
254800
254430
255520
253210
250622
252021
252319
253256
252399
252396
252996
251660
251503
251691
252016
254079
254426
254074
252682
251560
252371
251691
252151
254938
255293
253493
251380
252608
255639
256185
253590
253371
253747
254183
252528
250839
251566
253429
253402
253990
251254
250454
251845
252810
254267
252904
250944
252547
252545
251806
250880
251007
249638
251332
251383
252407
251342
251225
252027
251484
251321
249149
249158
249238
249086
248278
250508
249417
248079
249353
249777
249253
248064
248288
248055
249321
250012
248940
249776
249111
249541
249811
248563
248362
248951
249432
248674
248416
249256
248703
248894
249662
248530
247256
247144
248196
250329
247582
246710
248442
251191
250840
250141
249265
247825
247310
247001
246856
246006
246136
246960
248355
247933
249122
250152
250383
251169
250453
249881
249957
248681
249291
248940
249925
249207
248350
248487
248145
247914
248117
250993
252259
251941
250987
250149
250715
251189
251705
248943
247500
247587
248506
249135
251051
250929
250371
252565
250787
249696
251125
251970
252103
253429
253444
252254
249717
251512
253197
251744
250767
250313
251070
252003
252067
249800
249977
248908
248923
248949
250034
250204
250461
251692
251281
250007
251993
251058
253823
254429
254275
253723
252155
251837
250791
249257
249409
247867
248255
250392
250319
248647
250391
250833
251844
250012
248813
250045
248642
249443
248815
249510
250346
249533
248847
247639
245641
245260
247340
249648
252263
250704
247045
246963
247829
249522
249788
248579
248304
247996
246178
247469
247436
246638
247118
247435
246593
246651
245838
246586
247292
246913
247983
248056
249107
249096
248669
250149
249271
248222
246867
247327
246291
246453
246820
248412
248358
248145
249306
249218
249918
251389
250473
249596
247969
248225
246681
246934
246502
247411
249401
248027
248266
247798
245035
246141
246425
247291
248604
248859
249482
248456
248332
248425
246538
247049
247723
248679
248247
248324
246286
247115
247666
247994
249013
248290
247670
247873
247880
249341
246609
245902
244083
244083
243280
243605
245502
245345
246552
247525
246751
247522
247162
249251
247756
248843
248699
248706
249446
250626
250991
251861
250076
249942
248813
248230
249271
250090
251515
251892
253249
251996
249730
249377
250069
249980
249337
248392
249686
249618
250029
250322
250962
248575
249557
247697
246776
246619
248333
249009
248734
248457
247132
250241
250626
250313
248931
248097
247913
248384
247582
246469
247024
246524
248453
248846
248870
248947
248105
249954
250034
247955
244930
246276
248914
250623
248424
248359
247690
248343
246657
247903
249471
250273
249480
248931
249363
249505
246353
245564
246798
248107
247862
247353
247371
249444
250427
248975
249409
248719
249175
247702
246874
246139
246888
246541
245895
247369
250139
250057
250097
247007
244684
246698
248650
250915
250322
250123
247026
248198
246857
246921
248643
250216
249122
246283
245743
245865
245892
246559
244914
245756
245573
246826
249368
248764
248754
248967
248572
247357
246687
248277
248673
249982
249332
247886
248336
248483
247998
250150
250702
249801
248573
247846
247568
244875
244887
244636
244798
244569
246656
247136
246607
245665
246381
246487
247063
246025
245768
243931
244667
246082
248366
248195
248010
248525
248406
247939
248858
250925
250791
248044
248540
247349
246101
247366
248583
248497
249589
247218
246737
247425
248297
247687
248594
248645
244157
244119
247201
248258
248871
250062
249935
249978
249064
249463
250495
251268
251216
250322
249245
251638
251045
249428
246663
249397
249160
248307
248794
250305
250244
250794
250740
251212
249497
250016
250361
250417
249843
250305
250292
250742
249138
250253
250130
250225
251174
249063
249155
249858
247094
248618
248708
247012
247070
247636
248634
247578
248511
248097
248083
248347
248746
248405
248300
246816
247641
248139
247247
247162
246957
248566
251040
252332
250487
249352
249381
251414
249352
250018
251382
250865
251747
251041
250752
249742
246043
245184
245870
245550
244469
245900
247973
247765
247578
245904
244758
244978
247173
248100
247992
248229
249411
247800
246197
243720
244884
245992
247803
249178
247261
246735
246470
246481
247214
248061
248320
247738
248174
248186
247805
246628
245225
244719
245198
246717
248836
247642
247492
246768
248097
247846
249261
250633
249542
249676
249335
247589
247034
249279
249765
249176
249993
249477
250054
250243
249135
249637
249835
251118
249818
248561
248206
249268
249152
249693
249235
249715
248770
247565
249473
250762
251279
252604
252728
249463
248410
247444
248487
249638
249772
248147
248079
248542
248717
248522
248304
249875
250398
250814
251808
250125
247474
247876
249660
249271
249191
248307
247895
249052
249560
248515
248308
248204
248000
249849
251165
249301
249212
248161
245955
247478
249228
248513
248287
250440
249569
248823
249098
249383
249581
249355
249904
251184
249138
250122
248900
250421
251248
250618
249315
250608
248724
248388
248311
248613
248753
248901
248159
248508
251205
251898
252537
252826
250887
249962
248543
248294
248453
247569
245715
246531
246809
248276
247506
247028
248357
252105
254030
253953
254214
253318
252551
250837
249579
250251
251164
249688
249039
248648
246788
246590
243990
244314
245806
247536
249454
250159
250584
249395
250174
251308
248481
246989
246684
247545
246736
244698
244643
248359
246519
247155
247315
247433
246953
248044
249951
249554
247947
247264
247643
246497
244805
244043
246389
247908
248366
248540
247196
245099
245496
246466
247538
246892
248314
248486
247062
247472
248613
246749
246445
247735
248675
246439
244882
244847
245663
248696
250868
250924
250960
251100
252297
250493
250286
251619
252347
250040
249699
247313
246743
247430
249818
250313
250819
249935
249318
250513
251321
251756
251903
250936
250552
249856
249389
248779
248585
248337
249978
252058
250627
249582
247940
248191
249734
249723
251124
250014
250710
252392
250253
249131
249914
249892
248721
249302
248172
248081
248331
247275
248784
250168
251113
251023
250244
249733
249023
250618
250221
249588
250240
250555
250775
251034
248907
248115
247194
246899
248383
249245
250825
250397
250067
250094
249983
249510
249737
249636
249708
248883
247600
249752
250049
249044
248619
249202
248021
247818
247194
248167
249784
251093
251959
251601
250589
250640
252273
250394
248976
247498
247573
247873
248859
249363
248372
250236
249881
249603
250054
247627
249610
249050
249921
249568
248228
248818
248197
249410
247826
245733
244453
246521
246882
247431
247408
247839
247175
246474
247474
247529
246669
248565
250295
250721
250376
250596
251674
253173
253189
251973
250422
250606
252840
254290
255711
256902
256685
257491
259704
260330
260373
263183
265031
266342
269954
270247
266630
269022
270380
271537
272609
274952
276697
277654
280973
282083
284061
287444
290811
294105
296589
296933
300043
303422
307721
310507
317605
324151
332338
336691
341420
346408
351845
354162
357118
360539
359779
358578
360689
358813
355342
353407
351402
349187
346791
346492
344939
343048
340776
338094
336075
336820
338091
337109
336063
335635
335622
334413
334216
333257
333436
334837
335501
334420
333124
332386
331900
331672
332594
333384
332751
330410
327959
327916
327605
325146
322407
321906
321325
319848
319073
318194
316261
312611
309707
305309
302062
300406
299651
297249
293100
290584
289538
287266
285697
284582
284371
284115
280522
277781
277265
275268
273054
271592
269180
267080
266244
263933
262857
263627
262018
260986
258023
257986
255466
253752
249838
248776
249061
250623
249609
247215
244378
244299
244359
243980
241767
240276
241602
239320
237963
235617
233666
232543
231891
230987
230614
229833
228276
226498
226244
225232
225028
225945
221428
218373
217005
217557
216907
216904
216750
215478
217111
216099
214834
213056
210566
208247
205794
202439
203059
202932
200973
200773
201214
202043
201489
200410
199265
199354
199213
199041
197654
197599
196340
192976
193868
193129
192121
191791
190780
190212
188347
187385
185390
184341
184508
183250
182272
180811
180667
180293
179775
179212
178535
176848
175509
174489
174486
175983
173977
173532
173168
173532
173668
171801
169017
168581
169473
169837
168223
168321
166978
167504
165502
165020
163118
161224
160036
161036
160715
159447
158954
159184
159298
158454
156522
156602
156366
156144
155577
155277
155167
155160
155833
155352
154421
154588
154468
155805
154307
152509
152133
152697
150580
149073
150660
152107
152516
150383
148484
149893
147907
147307
146236
146444
145902
146175
146306
145340
145346
146433
145102
143931
143671
143207
143438
143348
142909
144251
145040
145578
145427
144141
141874
141163
140114
140017
139619
139896
140066
140494
141636
142458
142555
141424
139536
138848
139371
140191
140835
140779
140272
140558
140166
140933
141399
141996
140488
140851
140734
139779
140050
138718
138055
140430
140166
139255
139170
137744
137558
139757
139410
139766
139243
138421
137814
136269
137262
137667
136690
136305
136376
137473
135961
137330
136865
137431
138361
139055
138222
137379
136312
138560
139477
140848
140402
139581
139540
139481
138231
137111
137422
137847
138359
139282
139590
138418
138658
138949
139030
138576
137550
137963
137026
137639
140863
140917
140361
139025
138034
138872
140011
141023
140389
139922
139727
139702
139572
141012
140103
138754
138368
137887
137847
138759
138454
138079
139201
138511
137408
139133
139076
139540
140822
140443
140306
141493
140358
140167
141545
141334
140748
140951
142200
140776
141481
144227
145359
143406
142979
144264
146137
144868
142823
140002
140322
142268
141963
142863
142649
144316
144465
145193
145701
145327
143099
141825
141277
142261
142868
143764
143105
142937
144425
143156
143560
143698
143024
145082
146605
147625
146361
144621
143235
144550
144089
144386
145528
148850
156256
174563
201243
237269
279929
329580
379017
450391
552255
667505
778674
882716
989594
1095503
1201908
1289567
1345762
1359356
1336002
1299359
1265288
1236990
1222275
1219052
1218194
1220145
1213288
1197112
1179064
1159469
1136245
1117743
1101450
1084795
1072114
1055821
1035687
1010992
984312
959863
931604
902818
877642
850068
824239
802001
780065
757066
738101
720448
704919
688251
674891
664655
654479
640343
631693
625810
618994
607840
601629
596838
588959
582388
578669
570398
567239
563583
559600
555544
551095
544550
538641
530605
524116
523508
519043
515401
513765
509438
504059
501074
495870
492912
489799
485520
483848
478954
475135
470874
466467
466089
461525
458028
455818
452301
453019
449310
442616
440015
436184
432254
429900
426865
425443
422452
417207
412151
412082
407943
404019
400496
399040
396232
393123
393253
391136
386749
384710
381672
378264
372812
369807
366227
364237
363656
361204
359100
357172
357431
355005
353654
350204
347140
343407
341589
342617
338437
336601
334226
331069
328430
325831
323082
321620
320362
320906
318522
318407
315150
313665
312106
310112
309918
309008
305169
303254
300919
299060
297169
296202
295904
294116
295516
294318
293102
288955
287490
285397
285416
284034
284016
282673
280125
281921
282168
278084
275530
276665
275536
271590
268694
268150
267899
266579
266744
267375
267093
266658
266243
267005
267440
268708
271869
273171
272337
267586
263329
257264
252410
248086
241613
237580
233425
232350
231851
230862
230739
228735
227052
226404
225195
222173
219457
219396
221041
220508
220053
219679
218107
217544
217505
219278
217787
217493
217879
218294
218344
219168
217891
216293
216522
215529
214451
215397
215060
213407
213781
214162
211599
210939
211572
211940
211454
212064
211056
210722
210676
211532
212072
211309
211645
209047
208812
208048
208513
208925
209447
209035
209542
211778
211023
208738
209985
209234
209231
211220
210370
207471
206572
205497
204612
204259
203863
203563
205070
205966
205222
206441
206147
204577
207323
207459
205184
204514
204006
204861
203270
204229
203858
203611
203487
202342
202059
202858
200682
200861
203484
204770
203968
202033
200410
201106
200909
202298
202844
200939
200121
199145
198636
199200
199858
199376
200442
200421
201676
201699
200047
201538
200777
199582
199710
198761
199334
199733
202434
202252
199781
198810
199046
197086
196642
196764
197780
198711
197326
195214
196643
196451
196748
197559
198847
197777
197861
198813
198129
197684
197308
198956
199651
198324
197869
197087
197912
197259
197575
196498
197424
198260
199720
198814
198576
199345
199317
196744
196371
194945
195278
196654
197499
198723
199089
199183
199273
198355
198319
198543
200113
197836
197299
196270
197311
197263
197954
198850
198395
199530
197831
198360
198807
197245
196221
197946
196054
196075
197614
196286
195465
196899
197010
195622
195470
196442
196153
194565
195455
196574
195115
194768
195272
195467
196217
195124
195926
195502
195042
193149
193283
193803
196805
196753
197431
198275
197689
195556
195775
195130
194046
193557
194984
194207
195389
195966
196349
194993
195634
195556
194236
194397
193544
191947
191829
191050
193722
193521
194079
195899
197111
195741
193974
193240
193774
193060
193108
192809
193012
194094
194032
194719
195231
194290
195696
196120
195955
195489
194931
197038
198872
197472
197654
197040
196334
197501
197248
197778
196539
196193
195978
197509
198011
196739
196518
195526
196529
198727
198913
197803
197126
195932
195774
197206
195618
195739
194518
195168
196547
196304
196144
197253
196284
196823
196219
195629
194352
193589
195765
196431
196192
198302
199712
199565
199277
199103
197795
197475
196211
194321
196300
196963
195401
193657
195196
197271
198688
197691
197465
197108
195708
196105
194680
193472
193837
193778
195212
195431
194512
194212
192659
193766
195805
197188
196191
197015
196484
195331
195603
196428
196572
196916
197348
196379
194685
194202
192630
192982
194527
194336
194564
195585
193399
192960
194694
195797
196597
195577
193886
193812
193830
195928
195441
196579
198234
198820
194724
193926
195263
195006
194689
195751
195055
196035
195889
196656
196054
195503
194811
195886
196786
195201
194758
194340
196034
197362
195477
195890
195762
195229
195671
196450
198158
198461
198796
195564
195495
195448
195551
192858
193125
193648
193714
194812
194314
193815
193849
193510
194082
192650
192818
194013
194321
195268
195057
195141
196376
196291
197010
196327
195218
196202
196898
195076
193804
192397
191236
193876
195933
195261
195237
196168

[Instrument Method Data Header]

"hplc", "", "2021-04-16-13:54:48", "hplc", "", "2021-04-16-13:54:48", "", 0, 0, "GlycoSePN_40 min (Plus_HR1)"
"Separation of glycans at 50 C"
16844544, 1


[NAI Box Information]

0, 40, 40
2.272, 44, 1000
41, 0, 100, 0


[Instrument Configuration Information]

"FL", "PEN90x", ""
0, 0, 0
0, 0, 0, 0
16.777215, 1
16.777215, 0
"", "", "", ""
"", "", ""
"", "", ""
"", "", ""
"B", "C", "D", ""


[Real Time Plot Information]

[0]
0, 1, "", "Y", 1000


[Link Parameters]

5


[Link Parameter Offsets]

29
28
10
11
12


[Link Parameter Info]


"RATE", 29, 5, 1, 1
1, 0, 3, 0.1, 100, 0
44.01408, "", 1

"RANGE", 28, 2, 1, 1
1, 0, 1, 0, 10, 0
1, "1.0", 1

"EVENT", 10, 3, 25, 1
1, 0, 0, 0, 100000, 0
0, "END", 0

"EVTME", 11, 2, 25, 1
1, 0, 2, 0, 100000, 0
0, "", 1

"EVVAL", 12, 2, 25, 1
1, 0, 0, 0, 100000, 0
0, "0", 1


[PEAK TABLE FILE]


[File Complete Flag]

3


[Number of Peaks]

0


[SPECTRAL DATA FILE]


[File Complete Flag]

3


[Count/AU Ratio]

0


[Count Offset]

0


[Number of Spectra]

0


[Spectral Data Sets]


[Audit Log Information for C:\PenExe\TcWS\Ver6.3.1\Examples\Probka 48, 2nd + enzymy.raw]

Number of Audit Logs : [0]
