# Supplementary material for: Interplay between de novo and salvage pathways of GDP-fucose synthesis
Source: PLoS One. 2024 Oct 24;19(10):e0309450. doi: 10.1371/journal.pone.0309450 (PMC11501016; doi:10.1371/journal.pone.0309450)
Supplement: S1 File — (ZIP) [file pone.0309450.s004.zip › Chromatograms/Fucosylation/GMDSKO_4_1_0,1FUC.RAX]

Checksum Passed

Filename : <C:\PenExe\TcWS\Ver6.3.1\Examples\Probka 49, 2nd + enzymy.raw>

[Modified Rawfile File Header]

0, 1, 48, 10019, 
0, 0, 0, 386514952, 12032000

[Modified Rawfile Data Header]

"hplc", "", "2022-11-15-14:23:14", "tcprocess", "", "2022-11-15-15:03:12", "", 0, 0, ""


[File Complete Flag]

3


[Run Log Information]


[Raw File A/D Header]

0, "20221115142302-0800", 0, "hplc"
"C:\PenExe\TcWS\Ver6.3.1\Examples\Probka 49, 2nd + enzymy.seq", 0
"NONE", 0, 0
40.0088, 12577354, 158967, "7339280009"
1, 0, 5454


[Sequence Cycle Information]

"A", 0, 0, 0, "", "", ""
"C:\PenExe\TcWS\Ver6.3.1\Examples\Probka 49, 2nd + enzymy.raw", "C:\PenExe\TcWS\Ver6.3.1\Examples\Probka 49, 2nd + enzymy", "Probka 49, 2nd + enzymy", "", "C:\PenExe\TcWS\Ver6.3.1\Examples\GlycoSeP N Plus (FL_40 min)", "C:\PenExe\TcWS\Ver6.3.1\Examples\GlycoSeP N Plus (FL_40 min)", "C:\PenExe\TcWS\Ver6.3.1\Examples\GlycoSeP N Plus (FL_40 min)", "C:\PenExe\TcWS\Ver6.3.1\Examples\GlycoSeP N Plus (FL_40 min)"
"Default", "Default"
1, 1, 1, 1, 1, 1, 0
100, 2, "", 1, "", "", 9
"", "", "", 0
"", "", "", "", ""
"", "", "", "", ""
""


[Raw Data Points]

200203
200248
200248
200248
200245
200243
200041
200335
199553
201101
202253
201673
200702
200589
202008
199350
199563
199953
200399
202377
202609
202586
202361
202844
203062
202698
201565
200405
199744
201226
201986
203085
202777
201520
199542
199207
199763
201579
201472
200274
199042
199057
200488
201080
200448
200440
199462
199433
199517
199869
197974
197938
198060
198569
198688
197924
198519
199412
200818
199171
197609
200703
200599
200692
201782
201718
201745
203344
202462
201640
203018
201068
198854
198336
199602
200117
200105
202111
202551
202323
204923
205587
205306
204224
202885
200819
200326
201221
201804
200754
201020
200295
200518
203280
204836
203979
202753
200010
199754
201239
201087
200102
199514
198749
200728
202259
203847
202831
201483
200771
201380
200439
200364
199772
199795
200236
201015
200282
198714
199448
200873
200496
202088
201908
202466
200210
200407
201188
200528
201412
202869
203703
201971
202294
200013
201351
203644
203577
203325
202542
200875
201327
200167
199565
202901
204476
204149
204621
205604
208704
212992
217019
223478
231511
242476
251720
261264
268997
279516
288413
296956
307159
313901
320621
325479
326657
329619
332569
332938
333282
336613
343618
355270
371555
390509
414046
438939
461280
479609
488822
488392
483242
475850
468912
461088
453096
447120
442925
444395
448946
451360
452907
454558
455432
458209
458200
459005
458452
460148
462215
466788
474010
484273
502385
532160
572976
630162
704702
798527
921499
1085104
1315114
1656665
2191998
3032806
4235144
5804893
7612366
9431987
10984418
12065612
12577354
12527086
12058645
11297666
10381842
9424067
8520461
7712362
7019333
6436784
5942129
5492927
5046836
4589862
4137338
3704328
3313214
2966900
2678923
2448171
2249782
2079236
1928405
1790456
1663146
1540067
1426874
1325677
1244777
1171579
1108492
1056440
1008756
964296
925758
891093
857875
822824
793798
769765
747147
729932
714958
703376
695531
691514
688494
692354
694173
697560
701697
707504
710373
715210
716477
716874
719244
717829
713694
709676
704603
701612
693586
687879
683824
679758
672590
672965
672913
674705
677875
682370
688494
698996
715710
733504
751888
775363
795539
814662
833604
845941
852581
855409
857943
862767
869883
888847
919522
968103
1044548
1150876
1294219
1474119
1691562
1945308
2217156
2489988
2743853
2965279
3130844
3225760
3258683
3237109
3161933
3035526
2879582
2691213
2485790
2276530
2067357
1870898
1703326
1562438
1449456
1355044
1284835
1224744
1173909
1131916
1097455
1068974
1046787
1033100
1021722
1018149
1017810
1022868
1034601
1055838
1083271
1121110
1176256
1248729
1348988
1495172
1700196
1970175
2316068
2746209
3258839
3845915
4497356
5207453
5947116
6687198
7368850
7954192
8390716
8645113
8713627
8584517
8267007
7811133
7274329
6680398
6083521
5511037
4964547
4470566
4022070
3618575
3253296
2918842
2625631
2366995
2136792
1935855
1760590
1611532
1481184
1369772
1273906
1187572
1109459
1044680
985056
932347
882434
836561
797865
764280
735405
705912
680042
660691
639733
621513
603845
589624
575313
565863
553732
541509
533848
525879
517910
510932
503022
497115
490884
485594
478748
473146
470580
465136
462603
459907
458389
454976
452461
450953
450436
448701
449940
452374
453769
457444
457832
459134
463364
463045
464622
462996
464195
463428
462205
462266
458552
456060
451695
448706
444066
439986
436504
434079
431474
424266
420095
417454
415209
411517
408710
408023
403520
403458
403847
403979
403184
398727
395643
394857
395888
395448
392220
390016
389062
384839
379385
373540
369446
366135
364076
362019
358828
357493
356431
352670
352048
352687
358332
364138
367376
372835
382330
395831
408239
423320
439521
454439
466883
480198
489004
492850
494464
494484
491371
482024
473385
465183
453998
442224
430523
417674
407534
399168
390543
383235
377449
370956
368715
368445
369747
370312
369747
369611
373792
375691
377690
378020
379174
380266
379307
382094
381076
381333
382892
382926
386255
390232
396042
402527
410495
422945
437336
449976
460725
471290
482362
490697
494906
498768
499187
496486
490180
479041
469366
455894
442093
425806
412214
398762
387054
377022
366848
355226
347679
341972
335111
326312
319850
316910
312935
306057
302440
299728
297225
293572
293147
289886
287145
284086
282353
283054
282591
280400
279807
281022
279919
278996
278147
278074
277438
275627
277161
278288
277765
279875
280707
279876
278439
278063
278628
279778
281072
281182
280395
280248
282732
283376
282662
282777
284942
286795
286466
284224
286283
287585
288276
289367
291090
294176
293953
294627
296144
299141
299227
300482
304342
309833
312456
313899
314981
318376
322300
325563
328447
331798
335232
339013
343966
349662
355742
364855
371842
376914
384420
392365
401382
408094
418944
426759
438591
447877
459051
471822
490133
508339
527710
554845
589886
628978
676518
733714
799291
873060
957947
1052959
1147892
1245051
1343321
1442004
1535296
1611359
1675728
1722453
1751010
1760813
1752481
1717845
1668306
1605893
1531433
1452590
1366661
1279606
1189945
1101442
1022060
946006
877383
814135
754802
702017
654203
613320
577479
545851
520187
495015
474628
456616
438811
424099
414415
404099
394524
385547
379836
372579
368684
363154
359028
359184
355778
350894
350435
351607
352055
352576
353268
351253
353096
356329
358245
357434
359473
360264
361233
360532
358482
355117
351102
348919
346464
342430
338256
335468
332599
328224
324101
319901
315149
309656
307763
302705
301384
299473
295739
293387
293232
291825
290829
290523
288854
287201
283641
281762
282001
278976
278819
280460
280774
277097
277280
278784
276709
274157
273482
273116
271166
270623
270394
269538
269772
269625
270002
267159
267252
267734
267371
265702
265304
263835
263699
263454
261625
262156
262586
259861
260810
260085
257746
259689
257990
256960
256658
258310
259199
259595
258125
256240
256091
257545
256988
257688
257598
259529
260216
261338
260057
260865
260785
261412
262484
263405
267124
266800
265669
265172
266718
266610
267928
267589
268920
269931
269587
269996
270336
271785
273721
274105
274256
275950
277465
277296
278317
281666
283683
283264
283865
284388
287268
291356
293294
293624
294050
296424
298038
299831
301364
302647
306888
310203
311752
313239
314215
315603
319665
321760
325097
328088
329524
330472
334151
336493
337625
342867
346998
351569
357246
364587
374370
387636
400979
417046
434668
453696
477996
507729
537514
571814
609261
646666
684196
725095
766337
804310
840125
870665
902072
928367
949114
964057
972627
979591
978793
974402
964794
954711
941863
928805
916163
903203
894576
889930
888164
889155
891088
892112
890471
893422
898534
902425
902917
900809
896696
893507
882314
866838
850089
830403
805525
780394
751762
722736
697046
667583
637463
608128
581129
556195
535189
513774
494063
475802
459357
441309
427725
415562
405602
392007
382768
374660
364605
354469
346913
339270
333794
329078
323398
315583
309157
304807
299092
295665
292699
292327
289689
286656
285163
279257
276812
274459
274141
276211
276043
273592
272063
273491
271130
269130
270199
273123
272591
270730
270774
271564
270912
272407
272641
273326
270153
270675
273580
272032
270410
270884
270284
270506
269588
269743
270185
271836
272476
272133
272440
270831
268178
268332
269549
271422
272234
273141
273027
272097
271221
273620
274415
275527
276362
275753
274051
275700
275436
277519
278523
278773
280158
280242
282176
282499
283880
285433
282402
282392
285271
285537
288352
291168
293171
293167
293287
294164
295616
296688
298083
302094
303175
307010
311796
314843
318291
323512
328918
335823
346503
356514
370492
385927
405864
426847
449497
474224
498477
527484
557115
584800
611743
640571
667061
692964
717889
740049
757709
770692
780110
787023
787999
783324
774098
762375
745102
723776
703848
680063
656263
632657
606258
581472
554641
529873
506942
483702
462013
444370
427516
410472
395445
382731
372801
363513
356201
345719
336158
331419
327067
321639
317188
313720
311379
310474
307628
304124
302864
300399
300506
302812
302088
301590
302178
301794
301511
300696
301410
301374
303321
306085
308652
311995
315228
314948
316199
319847
322978
326268
330698
337497
340464
346494
350686
354040
358499
366510
371180
376775
382134
386375
392018
398541
403747
406547
407553
409876
414645
417162
419081
422479
425482
429946
433557
434833
438217
440931
443234
446328
449523
452406
457041
463844
470934
474673
478759
484167
490945
500362
510032
517782
525744
534092
543233
553044
563695
575354
582908
594239
607833
618942
629395
643291
656118
668639
677957
689907
705507
721482
736385
758210
783238
811777
843767
880830
928823
985035
1050307
1125166
1208058
1309848
1425266
1556218
1705051
1864122
2035042
2225429
2435358
2653630
2879782
3111955
3344022
3582630
3813120
4034385
4245429
4443832
4622054
4773392
4895893
4993486
5052211
5085484
5090191
5057277
4995546
4902989
4778841
4629286
4456874
4260231
4054793
3840663
3623587
3395219
3171358
2949632
2736205
2525905
2328417
2143539
1967264
1808302
1660353
1525005
1401629
1287541
1186138
1093558
1014383
942111
878708
820589
772888
726586
688416
652309
620178
593579
567720
548959
527511
512740
494885
479528
464936
453683
444806
437980
430183
425297
419129
411241
406124
403171
398120
395549
393394
391959
391082
390187
385627
386520
385848
385125
385082
387082
387103
388852
390918
394682
396081
397065
399542
402782
404965
406448
408872
412126
415105
417939
421669
427077
429773
436042
437980
440522
446127
448705
455220
459586
462874
468384
475787
482022
488281
494259
500679
506052
511910
522100
529098
536511
544002
554379
561984
573517
582734
591970
600683
609424
620791
632228
644260
652747
666300
681078
689536
701333
713987
730204
746677
761910
777007
796996
816857
839026
865084
893376
924960
964343
1010559
1064021
1126843
1198001
1285915
1386843
1505038
1638800
1789359
1961741
2161156
2381895
2622684
2883319
3165203
3459207
3759527
4081801
4402381
4725046
5035486
5348631
5652112
5926700
6179460
6400864
6584842
6734890
6843284
6909916
6926321
6911179
6854455
6748895
6609220
6440433
6240298
6021185
5781082
5523466
5244446
4955698
4672432
4381962
4095372
3819936
3547533
3286039
3034975
2796976
2573792
2365048
2170131
1988896
1821110
1670702
1530928
1406444
1290772
1187089
1093125
1008035
933976
867210
807153
754035
706217
664831
630044
596987
568729
543799
520567
498087
481486
467249
456073
444732
431505
422538
414643
405149
398545
393332
387752
381160
375118
371454
368194
363372
360853
358295
358361
354842
349385
347137
344162
343077
340581
340252
337463
336744
338113
338305
336115
334908
335116
336575
338174
340171
342556
341784
341506
345116
345470
347556
346785
347461
353096
356947
363091
370052
376788
387436
395859
406898
420133
434226
448792
463176
480228
497014
515976
535395
556406
577670
599929
620607
639020
660642
680271
694259
705655
719045
734019
739896
743465
748108
749983
745740
741926
736885
727949
717522
705758
693400
678517
663835
643834
627473
610207
591707
573938
557404
544211
529256
513822
497066
483739
470039
456454
444569
434609
423149
410666
403289
394185
387903
382910
378455
371417
364663
359809
355645
349678
347098
346992
348156
346833
345937
345629
345993
343444
339053
336949
335986
335761
335610
333325
331645
332122
330279
328604
325853
321002
317258
317348
317533
316819
314719
314430
311761
311849
308057
307962
306021
304894
305967
305291
303646
303578
304024
302810
304697
306588
304794
304768
304735
304482
305516
307290
309116
309026
306649
306985
309694
311034
313072
311712
312721
314120
315409
317126
318798
320419
320844
325128
327532
328774
333086
335945
338048
343559
349554
353659
357322
358931
363036
368790
375276
382313
390279
400949
409405
417184
424293
429110
437143
447528
455848
464037
469873
479704
489272
497368
505723
512083
520803
530369
537296
546607
558100
565398
571473
581518
591826
602047
612130
622896
632871
637152
647154
658209
672091
684132
695999
707174
719256
729855
738360
746977
753341
760693
769508
776930
782651
785987
792105
800679
807564
811160
816857
825339
830002
834687
838241
839958
839851
841097
841335
842080
844153
839268
834388
828192
823126
814904
809130
798877
788387
779811
768124
754663
742047
728593
716026
702817
689354
673516
659321
643585
627171
611128
597445
585606
571320
558763
546386
534520
525574
516630
509443
498941
488541
482000
474907
464560
457402
452189
445578
438836
431845
424010
419171
413965
411180
407402
404376
400602
395732
393998
392971
389765
387910
385434
384019
383666
384099
380258
378544
379364
379222
378143
378591
379712
381281
384320
386169
391511
395666
397016
398250
401079
405728
409257
409941
413020
417942
422958
426726
431373
436922
440408
447110
451678
455572
462798
468901
475507
484763
493152
499894
506757
511006
516756
523568
536222
543144
548447
555365
562769
570550
578996
582244
588581
595855
602047
604376
607351
610303
611766
610134
609991
611056
610927
610244
610601
610973
608963
606838
604979
602537
602753
607666
612832
618908
627559
640123
653704
672363
689104
712674
738431
767195
801115
834422
877357
923922
973074
1022611
1076358
1131387
1186127
1243037
1305181
1365884
1420348
1475139
1524952
1572961
1614570
1653445
1684210
1708718
1726510
1736939
1746467
1743953
1737822
1725000
1702718
1676065
1641942
1602155
1557721
1510994
1461406
1413337
1358317
1301262
1247217
1193321
1138835
1085274
1036060
985324
934942
889750
846831
806400
769364
732652
700112
669281
640859
616565
595264
575845
555996
539597
522802
506275
493614
481173
469112
461410
452398
441251
432513
426780
423399
420135
415769
412363
409350
407660
404580
402964
399166
399624
400128
398090
397479
396123
394529
393936
397337
397713
394975
395450
394792
396278
397240
399360
396605
396144
395988
394985
394160
394406
393354
392112
390039
388636
388361
389469
385412
382027
379753
377589
374185
373162
371269
370642
369588
366430
363432
359066
355080
351405
346910
341270
339757
338647
337353
335271
333109
331235
330483
328269
328540
328490
328019
328071
329160
329035
329087
326051
327506
328499
330210
333247
335753
338519
339585
344268
349078
353178
356349
362438
367854
375361
383255
390685
398417
407175
415493
425232
435037
443987
453132
461318
472151
483520
491351
501597
510982
518486
523933
531889
538241
541794
546757
548954
548841
551043
551174
549762
546837
543381
539776
533436
529622
523992
515544
508751
501949
496750
487069
479983
474555
466437
459185
451917
445219
441611
438256
433570
425890
417960
412486
408009
405296
403777
400320
395513
394072
390591
387963
384112
383654
385370
385197
385399
383665
381283
381873
381633
384553
386629
388280
389316
392870
396928
400532
402050
406129
413868
418655
423720
431141
435814
439355
446700
457546
463184
471806
481047
486959
492824
500058
505445
511381
519529
525368
529941
535714
542622
545333
549227
552808
555089
558279
558848
558998
560389
559017
556383
554569
550602
547747
543537
538015
536078
536497
535279
535077
534966
533745
530349
528628
525590
523618
524415
529327
534671
538065
541846
546268
553800
565362
579725
593096
607278
623068
644183
671983
697480
729326
767105
809677
851946
901681
955480
1010558
1069680
1133793
1200737
1271079
1344862
1418639
1489309
1558953
1630316
1701533
1768261
1833838
1893459
1948110
1997357
2040538
2076418
2105292
2124831
2133544
2138864
2131512
2111193
2082121
2049312
2010713
1964282
1918644
1867952
1807685
1749046
1683571
1620432
1550894
1478995
1413595
1344896
1279681
1214186
1156385
1099064
1041383
988506
935917
889201
844460
801662
761743
725608
693091
661695
634074
609351
587777
567623
548468
528697
514702
498189
483124
473752
461068
450343
440501
433766
427940
419162
412950
408649
402222
396218
391438
386255
378912
378023
377736
370305
369225
367059
363016
359629
356685
353202
349460
348417
345838
342473
341824
339941
337093
336086
336066
335224
331917
328586
327539
326842
326715
325619
325647
323912
323706
324374
324909
324400
326042
325747
322952
324525
324428
323795
325305
327543
328448
327842
331589
334586
336757
339934
342789
341346
344725
346845
350622
353668
357069
357995
362905
365053
368105
371125
374189
374600
374544
378228
381500
383156
388540
393133
393039
394051
395636
396293
397534
396713
397645
395545
394967
392539
393990
392421
392385
390298
389405
388851
387071
381872
378706
377755
377258
373946
370725
367965
367462
366248
364364
362821
360310
357781
356083
356115
356194
356071
356189
356080
358003
358637
358131
362769
362932
359682
362648
364201
365615
367541
371178
371579
372052
374770
380381
382319
384755
384404
387057
388552
391474
390533
391431
392982
391404
391686
391758
394923
392941
392485
392704
392660
390545
389547
387113
386062
390331
390079
389286
386595
384512
384637
385574
387177
388503
389083
387084
387476
388915
390974
393046
396493
400006
400544
405430
405512
405830
408037
408714
411131
414099
415966
419149
423221
424908
427795
430154
433477
436173
440298
442668
444664
447154
451707
455995
464129
474254
483039
492652
498079
504225
515778
528971
542129
557942
573709
591719
607910
626873
647719
669483
691232
711151
733180
756840
779544
803354
829628
857857
881767
903133
928010
952136
972035
990345
1010885
1023838
1036510
1047789
1057919
1064195
1068580
1071019
1071229
1070372
1065091
1058600
1048283
1037227
1021727
1006207
987063
965764
941720
917515
891572
866831
843024
818398
793010
768331
745152
721817
700109
679919
657842
636211
618485
604628
591871
575891
562943
553063
543948
536485
530464
521531
515286
509748
502303
498428
494327
489671
486637
482783
477394
467865
460702
457119
456388
451657
446670
441237
436719
429188
422809
417629
412384
406654
402640
398618
394218
388604
384765
382774
377813
374663
372995
369137
366859
362947
361540
360608
358331
355917
355462
354857
354146
355183
351767
352447
349737
347515
347641
347713
348219
350225
346689
345721
343134
342753
344691
345496
346591
346100
346134
345637
348027
348614
350559
351817
353333
353327
354677
355353
357889
357568
358736
358818
360851
360742
363466
366221
368620
369810
371957
370914
369874
372968
374309
373768
374103
377030
377752
376980
380253
380300
377174
377455
381303
381702
382682
383929
387104
385957
386085
388139
390556
392501
394801
394104
394135
394154
393065
395565
398424
402728
406179
406089
406243
408196
412648
414735
414913
418796
421201
423462
423991
426758
429184
432785
438115
439938
441434
445311
447935
451879
454878
460135
466249
470767
475894
479510
480369
485557
489619
494748
500115
504912
509400
514040
520457
528131
533575
535331
542626
549340
554530
562001
566740
573314
580212
588122
594968
603412
608781
617873
625535
631192
637251
643749
648490
658459
667394
676717
682166
689157
696787
701899
707215
717102
730382
734479
742226
752290
766825
780179
795451
810780
833517
856360
879851
907241
941212
980465
1019911
1061278
1110297
1158270
1211609
1271581
1334592
1400863
1472110
1540822
1615699
1688621
1760382
1830633
1896161
1961036
2022855
2078868
2126211
2168780
2199483
2223897
2242877
2253088
2248368
2233812
2210108
2179049
2140991
2088577
2034058
1978479
1918145
1851737
1776504
1698411
1619406
1544759
1469201
1394605
1324543
1252884
1184804
1117927
1058096
998687
942941
893478
850036
806253
763708
728136
696239
668748
643936
619671
596677
576468
559316
544743
531495
523600
514250
506464
497697
490260
484281
480634
476420
476529
472179
468969
467498
468844
466327
465025
464103
463005
462770
459951
461846
462119
463462
462781
462574
464359
465104
464146
464930
463348
461489
458913
457758
458190
459568
459582
458453
457132
454736
454288
453092
452678
455416
457806
457774
457294
457670
457743
457593
459037
460221
461095
460973
462193
464315
464800
466559
470833
472220
472955
473640
475260
473563
474745
478040
482293
483623
485548
487468
487578
486983
489414
492109
491714
490439
490546
492963
493147
497379
496649
499304
501682
502449
505026
507664
508222
508274
510444
514722
518292
521842
522974
527656
532514
536204
541479
545501
550338
557163
559970
565605
571441
578056
585772
593196
601969
613517
625906
639555
656131
672920
692342
717220
746188
778588
811546
850175
894861
944505
998141
1057769
1121888
1191982
1273081
1356404
1441610
1529737
1627309
1727952
1829086
1935436
2043450
2150353
2255643
2359274
2462717
2558315
2644927
2718933
2796879
2866254
2915633
2952694
2981990
3002948
3014218
3012057
2995614
2968014
2923604
2871758
2814105
2746468
2666457
2581271
2485296
2383456
2282602
2180618
2078326
1973973
1868434
1768974
1670430
1568737
1475133
1386371
1302235
1220580
1145361
1074774
1007081
943809
884181
835072
787341
743229
703922
667820
635827
607332
582352
558221
537946
518960
504553
490426
478544
466320
452697
442622
436149
431171
424265
415842
414192
413046
408343
403542
401656
398200
395547
390624
387882
389244
390968
390363
390799
389496
391260
391849
393340
395597
395924
396632
398268
400329
400884
402420
408378
413374
415195
416609
417164
420902
422940
424778
426290
428769
428900
429085
428435
429471
428716
430024
431134
432068
430359
429479
429206
428915
429237
428545
429657
428284
426753
424160
423230
422206
423416
424446
423959
423939
423925
425145
423354
420358
420556
421565
420261
418519
419598
419560
420516
420406
419467
416513
417315
414826
414885
413997
413675
414362
413711
409612
409149
410232
410426
410859
409208
410744
411874
412642
414670
417640
420687
424791
428388
435926
441935
448421
457196
467962
477135
490174
499227
507559
516014
527573
541567
554539
564270
575044
584994
593600
604062
612052
616274
621415
624612
630280
632187
630732
630592
629680
628491
624221
616933
610092
603741
594581
582883
571383
561073
550454
540697
531039
520219
509456
499649
488418
476276
466235
456392
448809
439432
429187
423354
418372
410769
405405
402596
398394
392029
385704
381732
380444
375896
370923
366088
365010
362339
361929
360565
358260
355721
354417
353078
351206
350375
350621
351686
351855
351841
351227
349044
347105
347103
349912
349513
348249
347192
349695
350206
351431
350591
352741
355299
355182
355683
355482
355006
356346
356879
358254
360622
359638
358841
361579
360470
361698
366256
368369
366134
362772
361232
358095
356061
356219
356492
354018
354006
350569
346603
344508
344414
344481
340209
339184
338710
335834
332477
330607
330855
329485
327406
326751
323582
322562
320892
321976
318467
313633
312440
312553
312906
313282
313064
310900
312711
309930
309727
309707
310017
310355
312854
313005
314911
315669
312228
312689
312258
312445
312432
313885
312067
311522
308316
308864
310136
312417
313703
312247
310263
312056
312098
310416
309042
306326
303966
304893
304630
306266
304713
303725
303058
301210
302168
303053
302909
302026
300957
299474
299580
298297
297848
297155
298779
300493
295856
293903
296225
295647
294539
294282
293141
293311
293761
291911
290233
290559
292411
293208
293184
294083
294892
295666
295150
295293
295218
293064
292300
293467
293053
292451
293647
295118
293616
292597
292121
292753
294926
294358
293483
293873
295197
297015
296526
295586
293589
292591
293885
295286
295860
294309
293618
295651
294244
293826
293557
295488
296037
297106
297207
296903
295339
294619
295563
295621
293710
294317
293675
293665
292612
290915
291211
291589
290963
290577
288971
292009
293034
290736
291212
290378
288582
286866
286412
285954
286307
286455
285962
285758
286918
287968
286574
288138
288647
290066
288463
287393
287285
290511
290918
289497
288136
287350
285670
285741
286354
283767
284464
287267
287296
286427
285512
285758
285128
285346
285105
283677
282469
283348
283090
282248
280974
280642
281890
282763
284552
282555
283252
283764
282480
282419
281363
281250
280868
279233
278173
277538
280140
282273
282182
280674
278655
277574
277594
280024
278443
277162
277586
278664
278551
280299
279461
278428
276909
277125
276340
276567
276717
279274
281242
280660
281322
282079
281042
282577
282143
282076
282256
281400
280401
279579
280674
281416
282104
282526
283508
284089
284203
285124
286715
286258
284922
285500
287464
288301
288404
285660
284512
282863
280569
281310
281247
280488
279595
280749
282160
281992
283765
285220
284260
284408
283509
280141
279739
279050
280386
281527
283413
283565
282013
280322
279205
278905
279062
277700
279051
279884
280634
281282
281241
276472
276142
275851
276950
277463
279009
280471
279149
277254
278300
278494
279273
277774
276425
275645
276123
277802
278033
280073
281288
279630
278368
278577
277618
279162
281294
279703
281171
280151
278417
279403
279975
281729
281429
280225
279885
280630
280934
280307
279910
280064
277867
277250
277978
277932
277959
276534
277001
277589
276656
276685
277849
277693
277277
276339
276342
274709
274929
278063
277813
276502
274275
277029
276225
276469
275937
276854
276924
279306
278089
278165
277462
276155
276050
276800
277347
277296
275788
274695
275178
274526
276925
276934
275807
275416
275378
275241
274495
275242
274270
275662
276480
275635
273181
274433
276450
277481
276586
274969
274979
275475
275329
275124
275402
276299
275495
274649
275766
278468
276796
276268
276595
274346
273220
273169
273343
273919
275446
275473
276799
277181
277184
275532
273342
273422
276494
277540
276228
274556
275257
273473
271849
272825
272016
272655
273232
271497
271217
272343
272014
270717
273027
272497
271033
270624
271498
272203
272579
270960
271480
271261
272657
272167
271900
272719
271641
273622
272545
272487
272328
272133
273507
273905
271120
270883
271650
272569
270750
273029
273685
275198
275743
275228
274457
274252
271885
272907
270652
270958
271897
270900
272409
271849
270746
272591
274073
275336
276990
275699
276537
276282
274249
273550
273903
275218
275887
275651
273779
275043
274716
274368
274973
277432
277509
275451
275257
273470
272481
272804
272809
273083
274519
276780
275034
273105
272245
273469
274247
273589
271049
272185
274150
274406
273057
274301
273382
275348
275129
274328
274875
273075
272410
273576
272279
270892
272486
272224
274534
274782
275437
273601
273058
273205
270759
269787
271450
272450
270858
270429
272643
273958
273257
273061
274991
274737
273499
272718
276772
274905
272840
270965
271895
272279
272904
272904
273300
273119
272426
274473
275426
274397
273761
274228
273614
272968
271222
269539
268733
268283
271370
271852
270950
269594
271515
271571
271418
271132
269941
271297
271282
270163
271316
272192
270345
271025
269317
267818
269656
269943
270986
271486
270272
271407
272834
271891
271682
272620
271529
269184
269157
270204
269217
269827
268754
269809
270536
270105
268591
268467
268880
271308
270976
269794
268944
270789
269716
269181
269518
270079
271689
270333
268930
268814
271018
271993
270954
270911
272291
270343
270356
271492
271861
271458
270810
270282
270266
272920
273091
271014
270713
269599
268861
269535
270973
271143
269576
269889
269760
268951
271281
268653
269232
270806
270157
270402
270646
270125
268780
268224
270243
269179
267474
268475
269691
271078
270284
270119
272251
271683
271524
272772
270643
272045
273413
272653
273492
274818
274374
271763
271502
271515
269765
271620
271736
269707
269888
271814
273350
274456
276685
275125
274207
272890
271633
271299
272432
271176
272270
272760
272944
273282
273436
272973
272468
272004
271345
271451
273199
271375
270414
270974
271892
271837
270744
270090
271641
271219
271235
271997
270860
271809
273705
273642
273962
273305
270266
269562
270313
269405
269391
268440
267149
268221
267256
266126
267686
269966
270116
269743
268882
269677
269604
268349
268689
267657
267415
269810
270901
270239
270879
270969
271961
271714
271723
271313
269986
273136
270673
270532
270056
270086
271075
269520
268395
268640
268470
269882
269765
269389
268352
268255
270335
271638
273379
272876
271096
270835
270446
270438
271339
271235
270843
269123
268433
269168
270429
271524
271978
270756
270757
271805
271743
271761
271393
272082
271926
270948
271766
268974
269371
270725
269838
273220
273521
272512
272904
273265
273312
270459
269385
268628
272081
274149
271617
271986
271250
270731
271350
268215
270977
269730
270394
271018
269593
271404
271737
269748
270576
272222
270616
270843
271085
271793
273721
273167
271730
272041
272445
274149
276925
275114
273917
271192
269349
270423
271015
271519
272870
274019
273908
274290
273140
271903
273305
273116
270954
270498
270133
272157
272515
272048
271861
270025
270416
272095
271992
271801
270769
272086
273464
272398
272202
271903
272502
272551
270422
268040
270756
271056
268194
269988
270832
271408
271320
271455
272246
273030
272394
272446
273034
271880
270964
272695
271692
272981
271847
271784
273482
272141
269750
272149
273847
272414
273756
272463
272103
271561
271917
272155
273449
273703
274516
273601
271969
271796
271195
270233
270272
272485
274808
273799
271409
273165
271946
273175
271560
272255
273150
272213
272351
271549
272197
271246
269854
269228
270236
271687
271877
272154
271345
271291
273057
272661
272429
271637
271172
271456
271003
271021
269657
270668
271467
271104
270084
271010
269657
270788
270101
269663
268346
270524
269565
270493
271146
269882
269541
271299
271703
270334
267462
267573
268868
268322
269359
272080
272840
270934
269816
268428
268568
267335
267324
267944
271547
271116
269276
268858
271450
271525
271020
269012
269891
272782
271872
272340
274033
273957
272260
270555
269594
268283
269574
270960
273132
272636
272612
272092
272400
273013
271338
271288
272224
274543
273931
273138
274382
274319
271668
269569
269479
269795
271541
271173
269072
270252
271611
271851
271366
270756
271388
271723
270850
270002
271777
272439
271950
271859
269118
267734
267744
270641
271187
272894
271966
270710
270674
272259
272568
273823
273401
273851
273378
272941
273233
274998
275928
274178
272664
272646
272464
273168
273858
273927
274399
274559
273029
270868
271132
272469
270571
269650
272089
272964
274388
275151
270552
269821
271628
272986
273908
272104
271992
271834
274040
273334
271879
271344
270105
269254
269604
270889
272970
274156
273676
270770
270693
272680
273752
274348
275071
273662
274552
274868
275598
275908
275946
274320
274058
272275
272327
272466
273101
268071
269436
271434
272061
273315
273699
272674
273630
274454
274101
275807
276290
274904
272842
272396
271622
271740
272270
272126
273719
273243
272532
270920
271292
272770
273160
273189
274784
275754
272667
271272
271814
272525
274247
273964
273730
273959
271431
271626
271198
272052
271516
273113
272165
271392
272535
273620
274165
274644
273173
272276
271722
271741
271996
271552
271990
274952
272863
272573
270357
270416
271002
269836
270662
270455
270975
272179
273132
271877
269269
270198
270200
271141
272317
275241
275869
275352
274319
273416
273959
274259
274293
273607
272029
270340
272351
274018
276103
275063
273556
273357
273236
272897
272378
271698
271326
271405
271154
272060
273309
273467
270795
272885
272662
273011
272358
269739
268611
268471
270305
270709
269670
270383
272576
272374
272185
272314
271665
273187
275034
272772
272688
273796
274930
274788
274371
272288
273462
274306
275064
272358
273022
273676
274219
273639
271536
271786
270440
270996
270818
273440
273881
271006
270810
270699
272246
273026
273271
271795
271382
270873
272459
273415
272177
272878
273365
271531
271601
271475
272014
271850
270749
270491
270070
269869
270769
272223
271307
271165
271377
271279
271581
270344
270069
271470
270846
272742
274328
275463
274238
273603
274132
275087
275398
276982
276114
276161
275300
277343
278425
278456
277406
277670
278507
279048
279472
281132
282572
281820
284547
286912
288513
288442
288235
287629
290490
293029
293934
295893
295621
295654
297920
298983
301368
304440
308176
310605
312544
315604
320532
321956
325535
328775
329340
333970
337570
343785
346133
348058
346784
349865
350441
350112
350235
350182
349464
348135
349552
350364
349988
348017
347382
347148
345159
342760
343466
343270
341945
342398
341553
344115
343367
343479
341685
343273
342968
343871
345000
346321
347453
345286
343195
345741
345964
342759
344334
345389
344144
342092
341017
341834
340519
340287
338441
337426
335608
336530
333190
329336
326510
324780
321680
319512
316702
315721
312770
312803
310535
309862
307809
304806
303964
303329
299611
297590
296005
292628
289709
289263
287082
285948
286295
287298
288678
286412
284750
282835
281060
280353
280208
277933
276223
274993
274852
271890
268760
268047
265568
264005
261757
260689
261859
261025
259895
256612
254479
254691
254364
254385
254053
252898
250777
250334
248365
246739
243653
243441
244734
245292
243340
243425
243082
241637
239977
239902
240073
237860
237156
235957
234224
233796
231796
231132
231904
228960
229332
227660
225312
225518
223475
222597
223329
221983
219770
217884
217689
217737
218187
217070
216386
217225
216912
215580
213614
213055
211798
211216
209279
207616
207775
205774
205334
204561
203854
204069
202737
203205
202143
199514
196969
197155
196139
193823
194623
194905
195653
196721
196443
195820
192570
190319
190231
187873
186174
184979
187201
187318
185690
184512
184151
183460
185355
185542
184356
182773
181851
183448
181977
180959
178885
177999
178104
180726
181504
181358
179598
177345
176885
177058
176927
175246
175847
175673
176134
175198
172508
173349
173340
171451
171135
171263
169492
170392
171887
172409
171362
169149
169498
169581
167922
169555
169415
170403
170376
166109
165987
168423
168964
169012
167399
167846
166481
165195
165261
164686
164251
164977
166099
166739
167382
166716
165764
164375
164030
163374
162600
162031
162921
161895
163365
163565
161536
161978
165341
165625
165850
162766
161914
163254
163168
161744
163467
161536
161897
161984
163768
163280
162933
163182
161875
162495
162063
160790
160825
161978
160621
158967
160408
163308
163045
160927
161194
162301
163963
163256
163033
162610
161157
161002
161460
160669
160692
160836
160913
161645
160958
159596
159910
161347
164233
166001
164380
164614
165065
163860
162455
163579
163015
163017
161404
162814
164362
164082
162117
163000
164280
164268
164471
165127
164525
163008
164560
162674
163248
162975
163520
163126
164161
164787
163589
163449
163256
162118
162140
161379
162838
163341
164824
164408
162608
163093
164265
162714
162054
159984
162450
163632
164845
163794
165357
166487
167661
167352
166414
166566
166502
166331
164840
165365
166018
163661
165365
166678
167131
165488
164612
163691
162983
163876
165017
167074
167141
167422
166331
166354
166207
165724
166059
167104
167040
167811
166678
166923
167310
167261
167372
167726
168745
169302
167025
167074
167950
168772
168475
168448
169084
169594
169731
169850
169203
168371
169858
170600
169476
171060
178319
194809
221917
259998
304344
353755
419054
512739
627020
745903
867094
993033
1108305
1204347
1267253
1308671
1320458
1305956
1282719
1257786
1237816
1226231
1224564
1227767
1229049
1226361
1218976
1211808
1197457
1177823
1159397
1140831
1119547
1104392
1086483
1064428
1046129
1023998
998254
972495
944287
915608
888262
861492
834758
813076
793656
774050
753597
734630
720296
703784
687736
677604
671088
662741
655490
648092
638105
630299
624633
620385
616987
609631
601268
599840
594621
587118
584072
576810
570895
567039
565139
559843
554196
550255
545798
541631
537514
534048
531576
529040
525738
519787
518293
515515
512271
509883
503734
498508
494739
492258
493388
487117
483220
479313
477436
474755
469312
467206
463857
460810
458570
456217
454659
452099
446184
443951
441435
438324
433736
429576
427397
427422
426423
423731
419262
415993
413563
409983
407530
406074
403002
399609
396706
393680
390485
386641
382504
381881
379710
377651
375221
375935
372742
371980
369498
365766
363335
361224
361360
360311
359098
358377
353744
350133
349643
346792
344719
340871
341091
340725
338515
337466
335778
332964
330291
328675
328615
325881
325304
322746
320501
318253
317141
315824
315938
314269
311910
309891
310751
309244
307348
305144
304251
301812
302472
302500
301517
299283
297734
295776
296322
298615
295912
293454
292372
290029
292022
294685
292066
290907
292751
296216
297558
295324
292500
288124
282193
278036
272829
268132
266136
264127
261937
260966
260568
258532
254212
251949
252365
252541
251025
251528
250547
250585
248358
246003
245268
245694
245802
245995
245676
245089
245955
245690
245040
242280
239630
240405
242278
241398
240582
241213
242730
241343
241198
242002
240917
240426
238967
239848
239751
238973
239795
240852
240222
237401
238585
237210
235466
235518
235971
236691
237175
236267
234661
234184
235667
236520
237167
235333
234957
234767
234161
232834
233341
234731
235419
235290
233320
232268
231878
232465
234365
233907
234763
236384
235777
235870
237355
236131
235266
233599
234891
234390
233543
234478
232755
234472
234175
233404
233799
232160
233348
232393
229260
229371
230880
230540
230670
230728
229784
229987
230360
231108
230771
230919
229716
230347
230669
231857
231434
229258
230024
229589
227643
227496
227510
226656
227413
227304
228008
228923
227953
227159
225771
226088
226157
226264
225667
225312
227031
229153
227953
228524
228403
227179
225089
223575
225697
226806
226631
227120
227729
226312
227705
228110
227762
226765
226910
226488
226511
227302
227003
225953
226182
224713
225479
223578
222419
222460
224547
227340
225481
223880
225811
225662
224916
224405
223849
223121
223765
224027
222781
223705
224747
223925
224160
224263
225011
224201
224568
225312
223781
224218
224572
222212
222322
223968
225336
226399
224361
222724
222319
222592
225480
225612
224225
222717
224699
224579
224071
222738
223616
224805
221919
219445
219140
219348
219430
221088
222765
225041
225874
223971
223806
225198
225297
222081
222616
222225
222569
222751
221627
220847
222350
222942
223503
222985
222281
221530
221288
219981
220029
221661
223724
224633
223124
221542
220287
220435
222482
225164
223864
222355
221835
223953
223227
223473
225578
224042
223771
221944
222326
224461
226182
225065
223493
221596
221697
222210
219840
221274
222279
221607
222568
222747
221305
219674
220623
221576
222578
222179
221346
223186
221303
220176
219412
222546
224205
224007
222746
220363
219519
220284
221263
222021
220442
220903
222551
223950
226431
226146
225229
224228
224933
223726
221938
223028
223679
224769
223551
224510
225604
223551
223074
224614
222779
223103
222670
222861
223499
222835
221266
222568
223261
222036
221167
221266
222435
222803
222695
220946
221493
221737
222339
222446
221884
221230
222324
222025
223210
223609
223143
222843
223052
222982
222881
223035
223504
221766
221076
218600
218423
219874
222439
223582
222130
220971
221005
220112
219252
221948
222767
223034
224455
222013
220655
221818
221544
222060
223488
222933
222902
223119
222885
224168
225175
224816
223079
224043
225187
227648
227416
225865
225128
222603
220846
222976
223681
224274
223261
222305
222422
222157
223010
223886
223411
223120
222993
221631
221325
219990
220323
221265
221905
222973
222688
221468
222891
222506
223177
224138
223224
223697
222750
222917
223546
222132
222519
222255
223129
223359
222777
222841
223250
223804
225361
224524
224160
222343
223646
225368
224214
224604
224747
225264
224289
224369
222561
220929
221324
223312
224345
222086
220896
222069
222272

[Instrument Method Data Header]

"hplc", "", "2021-04-16-13:54:48", "hplc", "", "2021-04-16-13:54:48", "", 0, 0, "GlycoSePN_40 min (Plus_HR1)"
"Separation of glycans at 50 C"
16844544, 1


[NAI Box Information]

0, 40, 40
2.272, 44, 1000
41, 0, 100, 0


[Instrument Configuration Information]

"FL", "PEN90x", ""
0, 0, 0
0, 0, 0, 0
16.777215, 1
16.777215, 0
"", "", "", ""
"", "", ""
"", "", ""
"", "", ""
"B", "C", "D", ""


[Real Time Plot Information]

[0]
0, 1, "", "Y", 1000


[Link Parameters]

5


[Link Parameter Offsets]

29
28
10
11
12


[Link Parameter Info]


"RATE", 29, 5, 1, 1
1, 0, 3, 0.1, 100, 0
44.01408, "", 1

"RANGE", 28, 2, 1, 1
1, 0, 1, 0, 10, 0
1, "1.0", 1

"EVENT", 10, 3, 25, 1
1, 0, 0, 0, 100000, 0
0, "END", 0

"EVTME", 11, 2, 25, 1
1, 0, 2, 0, 100000, 0
0, "", 1

"EVVAL", 12, 2, 25, 1
1, 0, 0, 0, 100000, 0
0, "0", 1


[PEAK TABLE FILE]


[File Complete Flag]

3


[Number of Peaks]

0


[SPECTRAL DATA FILE]


[File Complete Flag]

3


[Count/AU Ratio]

0


[Count Offset]

0


[Number of Spectra]

0


[Spectral Data Sets]


[Audit Log Information for C:\PenExe\TcWS\Ver6.3.1\Examples\Probka 49, 2nd + enzymy.raw]

Number of Audit Logs : [0]
