# Supplementary material for: Interplay between de novo and salvage pathways of GDP-fucose synthesis
Source: PLoS One. 2024 Oct 24;19(10):e0309450. doi: 10.1371/journal.pone.0309450 (PMC11501016; doi:10.1371/journal.pone.0309450)
Supplement: S1 File — (ZIP) [file pone.0309450.s004.zip › Chromatograms/Fucosylation/GMDSKO_4_1_1FUC.RAX]

Checksum Passed

Filename : <C:\PenExe\TcWS\Ver6.3.1\Examples\Probka 50, 2nd + enzymy.raw>

[Modified Rawfile File Header]

0, 1, 48, 10019, 
0, 0, 0, 386514952, 12039608

[Modified Rawfile Data Header]

"hplc", "", "2022-11-15-15:14:31", "tcprocess", "", "2022-11-15-15:54:29", "", 0, 0, ""


[File Complete Flag]

3


[Run Log Information]


[Raw File A/D Header]

0, "20221115151421-0800", 0, "hplc"
"C:\PenExe\TcWS\Ver6.3.1\Examples\Probka 50, 2nd + enzymy.seq", 0
"NONE", 0, 0
40.0088, 7849309, 164144, "7339280009"
1, 0, 5454


[Sequence Cycle Information]

"A", 0, 0, 0, "", "", ""
"C:\PenExe\TcWS\Ver6.3.1\Examples\Probka 50, 2nd + enzymy.raw", "C:\PenExe\TcWS\Ver6.3.1\Examples\Probka 50, 2nd + enzymy", "Probka 50, 2nd + enzymy", "", "C:\PenExe\TcWS\Ver6.3.1\Examples\GlycoSeP N Plus (FL_40 min)", "C:\PenExe\TcWS\Ver6.3.1\Examples\GlycoSeP N Plus (FL_40 min)", "C:\PenExe\TcWS\Ver6.3.1\Examples\GlycoSeP N Plus (FL_40 min)", "C:\PenExe\TcWS\Ver6.3.1\Examples\GlycoSeP N Plus (FL_40 min)"
"Default", "Default"
1, 1, 1, 1, 1, 1, 0
100, 2, "", 1, "", "", 9
"", "", "", 0
"", "", "", "", ""
"", "", "", "", ""
""


[Raw Data Points]

228781
229440
229445
229441
229443
229443
227961
226403
228004
227190
226765
225611
225116
224251
224896
226788
226019
226650
228091
228031
227017
228665
229217
229039
228678
229380
229870
230343
227244
226069
226638
228290
230054
228412
227812
227765
227488
225917
226404
228043
229671
230600
230491
230189
228158
227434
229149
228208
227127
226644
227629
225931
226435
227030
227573
229496
229816
230619
228935
227030
228850
228509
229189
231023
231407
231671
230436
231488
229487
229347
227807
227609
226677
228237
230247
229867
228154
227957
228294
227874
228457
229763
230853
230259
230494
229721
229831
228141
227157
230183
228785
227791
227104
227017
228528
229954
229932
229749
230415
230993
230912
228466
228438
228030
228612
228312
226219
225821
225930
225719
226996
229485
231486
229624
226650
226285
227886
226739
228017
229181
229372
229268
227799
228332
227186
225705
225717
226605
226660
227152
228985
229831
227895
226703
226670
226538
226956
228537
227475
226817
227274
229307
228214
227870
227959
230158
232185
234333
236750
240772
244154
248764
254910
260706
266308
272269
281490
291189
299652
308591
314990
322779
329428
335120
339301
343380
348728
354496
361662
371753
386631
397457
411921
424772
436427
449449
464961
478795
487434
494166
499928
500718
501464
496523
495930
495279
496872
504020
511184
516007
519829
532547
541189
548263
558492
570653
593122
620488
657040
703863
770204
852654
961383
1097181
1290539
1573674
1981929
2518619
3149950
3839423
4520709
5160395
5735539
6229612
6630136
6931104
7141403
7297998
7412305
7514238
7615716
7689786
7691710
7605128
7424529
7166604
6847185
6485227
6111352
5741053
5397272
5081794
4780989
4475799
4146761
3804679
3461836
3132520
2836903
2579701
2357489
2164074
2006698
1871481
1759338
1665769
1590820
1532108
1484029
1446100
1413706
1386683
1364010
1341483
1322067
1296866
1272163
1255312
1239840
1227179
1217314
1206443
1197574
1178431
1152405
1120896
1090394
1063178
1038824
1012987
986972
966409
949147
933373
918738
906745
896116
883550
869624
854847
840343
826874
814238
799976
790397
783114
773468
765116
757361
754712
753231
751803
751925
755955
763949
771168
782649
794472
805459
814571
825989
835606
843638
846820
852776
861689
873228
888965
919342
962496
1024125
1110997
1221806
1362506
1534258
1739721
1967555
2216317
2464317
2684833
2861872
2979411
3015139
2978876
2881848
2743836
2583806
2399107
2209925
2030021
1861468
1708801
1574377
1456771
1355145
1272359
1200802
1139949
1089995
1051403
1017790
990708
968568
954619
945869
941333
942501
948100
956685
972320
997417
1026541
1059605
1105894
1167663
1256237
1374504
1540858
1769652
2076258
2470320
2972333
3571936
4261343
5011697
5763908
6462238
7067458
7510496
7777659
7849309
7741966
7485205
7096451
6651866
6167681
5663178
5171379
4698102
4260665
3848123
3471826
3131554
2826368
2555520
2314508
2105571
1916213
1757591
1612425
1486708
1379184
1287036
1203558
1125368
1056080
995156
941725
893796
846068
803037
763844
727527
695044
666456
639214
612436
592024
574105
556205
541582
529744
518463
508184
497911
491463
482612
477287
470946
465542
458989
453904
453695
452826
448246
446185
445889
447774
446900
448623
449382
446177
444420
442306
442273
442034
441896
444208
447950
454421
458937
463145
466944
472619
478053
480126
479517
478298
476440
472749
470317
464581
459377
456192
453035
447474
439104
432763
427540
421693
416172
416170
412051
412003
409463
409171
410032
409555
408645
412469
412550
410809
410860
408216
405792
404096
400832
397038
395163
392114
387674
382481
379070
375801
375252
371086
369947
367754
365804
366299
367725
370013
376694
384451
393953
404401
413955
426493
441959
456921
468100
480439
487099
491915
495857
496537
494246
488616
482334
471629
463274
451986
441485
433750
426401
419845
416303
410512
405983
404636
404221
403229
403496
406649
407125
407736
410839
412837
414140
418236
421537
423852
427950
429472
433364
434178
435551
439055
441258
445623
453759
462275
474068
490001
505377
524503
545895
563657
578479
588745
599531
606113
604249
598968
592551
581549
564945
546581
526728
508427
491626
475984
459188
443017
426640
413056
401108
388996
378085
368455
358863
351550
344991
336573
329497
323095
321301
319967
315594
311457
308973
307451
304792
302281
300546
298739
298036
298777
298658
298112
298437
299057
299491
298153
296659
297308
295167
295305
294425
294490
297575
298785
300192
302120
301101
299724
299923
301596
300587
301111
301967
302362
302109
302650
301098
302541
305365
307727
306645
303322
304921
305080
308006
310660
314428
314518
316421
315141
315913
317423
321009
323395
326882
330327
334483
337955
342463
347012
348962
352467
355983
358706
361337
364468
370575
378262
385438
392515
398517
405639
412224
418960
428310
438536
446777
457829
469250
484272
498824
521515
547214
578713
616711
656314
707571
771586
841678
915829
1001185
1090088
1179480
1267375
1349640
1427382
1490179
1543650
1578202
1594503
1592187
1573024
1535745
1487465
1427683
1361970
1285388
1208358
1129856
1053839
980668
913093
852130
796645
744199
695599
655825
617817
583648
554602
530569
510006
488663
475464
463721
449637
438574
430524
421793
415493
409979
406167
400650
397277
393274
391639
389214
387921
385282
383664
381399
380704
380932
383801
384736
385507
389326
392289
397648
399684
401223
401506
402506
404589
405570
403646
399573
394927
392251
389012
383408
378512
375631
369916
363189
359269
354194
347722
344868
342769
340363
337177
332459
328461
323161
320467
321503
319668
316313
313090
313283
309952
308613
306204
302927
299344
298514
298578
298670
299007
297738
298082
299568
299373
297283
296415
296430
296427
294594
293932
293588
292583
291499
290992
288352
286342
284732
286347
287172
286536
287082
288334
288686
288196
286958
287265
287595
285695
285555
284994
285509
284627
285431
285427
286272
286664
287585
289606
288271
287544
289789
290892
291862
290976
292165
295089
291226
291020
291333
291999
291120
290301
291341
292789
292646
290311
290122
291483
291748
290925
290926
291450
292668
290894
293731
294628
296527
296763
295620
295790
297830
300996
303722
302967
303587
304142
306341
308722
312607
313035
315355
319626
323150
323046
324563
325924
327266
327522
328185
330393
331919
333085
335674
337148
337903
342134
345219
345804
348619
352036
353151
355579
357548
362277
368490
375293
382865
392476
403684
416703
433411
454080
475093
495310
520774
554057
588802
624430
659937
699037
743651
786855
827299
868996
905788
941894
971349
996378
1014519
1029492
1037999
1040803
1039491
1033190
1020188
1004790
986821
970528
954021
936503
920407
906959
896479
889761
880592
875667
870436
863937
860200
854358
847371
837874
828358
818863
803735
782760
759549
734750
713015
685948
659710
634120
607825
582341
560512
540053
519452
501510
484421
468397
452113
437637
427166
416812
408297
400270
392109
382433
373420
367728
360582
355183
348537
342181
337853
334864
331976
327555
323491
319229
315401
314505
313010
312803
309299
307877
306235
304792
305908
303956
305151
304204
300493
300353
299630
300724
300512
301553
302722
302529
303831
305563
306051
307073
306567
305614
305342
305206
305382
306454
302588
302091
304264
304454
304057
303156
302426
302660
303069
301602
299375
300799
298907
300096
301949
301423
300909
301652
299404
300650
302154
303974
303785
305615
306573
306025
305454
304756
304104
306172
306654
307750
307469
307939
309667
312814
312275
313560
315939
315481
315086
315144
315630
316870
318076
319561
320855
320500
322225
321918
324609
329044
332680
332998
336111
339211
343063
348420
355247
363908
375141
386777
399020
414546
431728
448665
467614
490955
515211
540740
566473
589966
612802
639163
661973
681451
701560
719676
731375
741057
746644
746830
745505
743064
734650
722023
709302
692482
672480
652151
629900
605626
584695
563190
540507
518535
500229
483408
465635
447150
432103
419441
408774
399833
391162
383840
377923
372156
363374
359674
356315
351181
346980
344167
342305
340895
337219
334016
331723
329676
328099
329092
329669
329281
326964
325820
327126
328845
328167
328510
327881
328169
331340
334814
336754
340418
343579
343066
345778
353348
357587
361083
366693
371057
378533
382119
387049
390616
394392
399971
403529
405629
411200
415890
418393
420281
420755
423788
426989
427992
427031
428128
427181
427989
427428
428899
430999
430204
429710
431897
432508
434964
438638
440551
443011
447765
450314
455053
460420
466906
469463
474213
481993
488679
494326
499917
503854
511714
519813
529179
536180
543143
552110
560406
571021
580915
590247
596640
606075
616875
632441
645709
659659
675687
694380
713768
738685
768945
802133
844387
892109
953710
1022976
1098986
1187824
1292442
1412145
1547239
1693033
1846125
2017806
2200646
2395653
2595651
2799976
3006685
3213599
3412763
3599032
3775772
3934975
4069692
4184501
4272287
4327688
4352281
4354843
4316516
4254809
4167373
4058181
3922446
3772444
3592823
3413067
3228167
3031422
2838137
2639908
2446096
2265084
2090571
1921985
1770179
1625153
1489762
1367010
1256191
1155477
1068048
989675
915504
851131
794346
747141
703585
666395
630263
602309
576189
551549
530528
515009
501897
487420
477817
467666
458866
451168
444686
436594
429196
424681
422654
420428
415551
410754
408523
406087
403479
402976
400083
399665
401738
403796
405091
405055
403193
402438
401585
402149
403588
406815
408755
411639
412825
414063
417317
421085
424147
427525
430756
435218
437958
441403
446078
448982
454943
461941
465789
469759
473743
480242
483919
487811
495290
501846
506528
511446
517780
523199
529825
538675
545768
555225
565999
573438
582148
588853
596853
607065
616410
624093
634295
647334
656448
667383
676247
689636
701540
715042
727002
740705
755686
771868
789901
807251
825507
847648
870899
898611
928185
965374
1009067
1057664
1119070
1188733
1268013
1363388
1469454
1596371
1737518
1895187
2074487
2276021
2497574
2738389
2990913
3259315
3544998
3836885
4132376
4434528
4735965
5021666
5292978
5549117
5783805
5993469
6177342
6324669
6419786
6475418
6481235
6451190
6382936
6276880
6133325
5959181
5752756
5521119
5267243
5004331
4726023
4442191
4159542
3875784
3596904
3325770
3066795
2825913
2598731
2383098
2183131
1998566
1828183
1676047
1537863
1412111
1298533
1195719
1103271
1020349
951145
888924
830372
777366
732978
690887
654881
621774
593630
569376
549349
528409
510696
495405
481440
466885
454475
444762
437278
427701
422180
418245
408379
402052
397148
392534
388224
386271
385064
381966
377514
374585
375482
373204
373174
370229
370469
370422
370942
369751
367993
368635
368626
367062
365345
365400
363711
366207
366675
364793
363899
363238
364455
366315
367296
367559
370114
372361
375777
377151
382467
388799
393776
397678
401738
409289
417755
428666
439560
451900
467554
483790
501050
514708
528774
543508
557816
573761
589986
605011
618385
633141
648937
659900
667958
674803
676109
680769
683748
683883
679654
674929
666557
657940
651703
640669
628627
616555
604132
592607
580326
566322
553398
541399
528855
515933
502723
492996
481748
470401
457685
449217
441688
432777
424268
415831
412015
405081
398088
393024
389027
382293
379135
375961
372793
372926
368547
365356
366697
365725
364211
363113
363473
362785
360640
359497
359952
359948
359028
360275
358912
358125
356996
357197
357027
358374
355548
354944
354401
355251
354514
354668
354700
353939
355722
357333
356953
356750
359489
357954
357290
358867
359240
360002
364269
367121
366250
368122
368359
370999
373557
372039
372316
371909
373889
374743
377269
375892
378177
381111
384415
384230
386291
386860
384533
382377
381021
384515
389292
390355
390547
391832
395643
399472
402470
402811
405697
407029
409840
414846
420772
425415
430954
438209
446009
453485
457984
463039
466945
477061
484222
490890
499642
505305
510551
517474
522515
527562
534917
543101
551515
558473
569138
579138
587709
594060
605799
615886
626808
636336
647228
658045
668639
678472
687362
695268
705184
714005
724552
734991
741538
749616
754654
760890
769359
777529
783758
786969
791257
795865
797418
802675
805025
805766
807381
809353
811631
814910
814752
814537
816359
815725
810178
804801
803774
798174
788445
780570
772126
762842
750980
740551
731746
717833
703357
690957
679542
664861
649514
639127
626634
614753
601320
590824
579248
570324
558320
548140
540213
531145
523156
513355
507512
500506
493151
485979
481115
477854
473914
467913
461852
456012
452240
448241
443837
439814
438420
435812
435482
432000
429873
427087
423447
421547
419231
419771
420735
421906
419435
418400
421705
422742
421616
420720
422659
422921
425331
426374
426318
427543
429838
431702
435578
437972
440694
442255
443814
448565
449452
452747
456087
460872
465770
468509
471417
478145
481689
483837
487547
489337
496002
500989
502950
510364
517571
524920
530517
533106
539296
545188
548547
552569
555326
561536
566764
569941
573965
575842
576235
576443
575676
575038
574714
572569
570641
571044
572100
570665
570649
569298
568195
569734
570109
575388
582851
592195
599575
611704
627014
643831
662263
681866
709762
739513
769116
803106
840159
878077
919226
960415
1004906
1049200
1094048
1138859
1182980
1226534
1268596
1303602
1341521
1372451
1401607
1421843
1439954
1453615
1459994
1460732
1455430
1444980
1429531
1410342
1385397
1356427
1323189
1286769
1245052
1197715
1152265
1109782
1066592
1020040
972932
933005
891253
854211
816288
778895
744332
714579
683502
654956
630907
608666
590259
569765
553370
534893
520399
506592
495046
484269
476661
467665
459618
453018
447665
442014
435294
431558
429708
427873
421297
418896
416822
413920
413745
410904
411895
410706
407709
408634
405990
406615
407823
406925
407025
406840
409873
411082
411579
410734
409971
409404
409567
410222
411155
409182
405989
404469
405682
406291
405286
402688
400124
399863
398250
396241
393942
392671
392384
391146
387737
384606
382032
380129
377356
375667
373039
369361
368648
367080
365331
362976
362202
360911
360926
359095
358182
358137
360040
358972
357936
358985
359294
360040
360295
359695
362465
364118
367355
369880
373547
376941
380248
383803
386643
389279
393532
397314
404692
412122
420081
428436
435933
443773
451757
462126
472291
483726
494834
503091
513129
523375
532902
542797
551216
557584
562915
570064
574709
577916
581978
581566
583926
584348
584645
581309
577069
570569
565149
561026
557436
552178
544867
538146
532085
525243
516841
508470
501199
495524
487580
479854
475575
470382
463208
457486
452949
450074
445645
440328
436895
433070
429680
427317
424337
421633
419775
417246
419016
419339
417690
415179
416752
416619
419666
420327
422097
422867
423136
423074
425987
427847
432372
435752
442105
448351
453159
458743
461551
468169
473332
478410
484026
492142
499195
508938
517719
524586
531007
535710
541886
548214
553968
560179
562011
566021
570221
571526
571938
575164
573177
573706
571155
568044
563689
561273
560433
555062
553208
552382
548718
545524
540132
535598
531064
529464
527081
524452
521563
521845
519687
520840
520783
521077
525764
529953
534811
537799
544216
556850
563980
577292
593508
608486
625215
645965
667957
696567
728517
763643
801499
839883
882531
927608
974677
1024814
1080801
1136475
1190621
1244864
1304137
1366137
1420668
1476258
1532076
1585304
1634813
1683457
1724702
1758014
1788963
1808446
1824366
1837131
1842596
1838231
1832636
1814425
1790990
1762282
1730639
1694697
1652295
1604579
1550872
1498806
1444595
1390884
1338065
1278531
1221444
1163653
1109202
1055990
1006239
958092
911750
869749
830678
792602
756900
723995
692052
660672
635229
612558
590966
569559
549620
532857
517989
503774
491627
480664
471717
462886
454321
443507
433747
428732
425179
418258
414849
408125
403904
398197
391821
389577
386158
382077
380053
377185
373076
370918
368452
367489
365806
363082
361919
360065
361514
358300
357093
354341
351374
351414
351514
351788
348168
346388
344290
343032
341718
339820
338714
338504
340202
342387
342382
339924
336523
336342
338349
340812
339578
338205
338056
339197
340401
343568
345705
348683
350494
348850
351039
351834
354398
355680
356668
358628
366154
369225
369047
369392
372615
375750
377674
381954
384504
387002
388898
390433
393494
396025
398390
398966
400794
403271
404973
404603
405044
406153
404500
400798
399561
401863
402118
403539
402144
402333
400748
396787
394968
394122
392965
389982
387718
384502
380407
384469
383096
379518
377668
375212
374156
373343
372466
370564
369235
367706
368268
369286
371325
371857
371659
371805
372234
374182
375697
376384
378449
379845
384763
386867
389824
390045
391087
392085
391488
390624
392262
394701
397196
399502
401364
401101
400928
402449
401603
402952
403006
402477
399951
399470
398758
397171
395940
393979
393159
392624
390380
389614
390929
390264
388931
389617
391890
391071
390914
392569
393373
394310
394855
395773
396327
395388
395526
397792
399339
401494
403603
405245
404910
407877
411795
413931
415093
415691
420233
423487
427817
429928
431604
433849
438554
442659
445789
451227
456706
461269
465310
472834
480696
487676
498002
507300
516686
527596
539902
551788
564305
578367
595016
611890
627295
646149
664482
683872
701839
720184
739017
758099
775122
792987
812372
832337
847429
864003
881195
895823
906303
913991
919901
925965
932290
935041
936880
933918
934420
934856
927560
918052
906211
896219
885487
869759
852291
835595
816031
796693
776073
756303
733059
711009
694789
675701
657935
642740
624820
608668
592989
577558
563908
551317
539725
530086
520746
512569
505882
499771
495538
491583
486406
482703
477382
473278
468920
464918
463434
458578
455559
451639
447903
445786
441447
437039
432951
428028
421991
419940
416795
412525
406433
400497
397639
394036
392558
387942
382913
382506
382147
380335
378221
374516
372997
372542
372220
370167
368580
365518
362990
362285
362861
364059
364108
364823
364445
363439
361587
360871
361057
361116
359911
361496
363092
362805
362739
362834
364251
364268
364629
364025
365704
370239
369682
370041
371527
371913
373598
374979
375309
374530
376171
379219
381906
381498
380677
380013
379241
380238
382060
384085
385925
386750
387004
385839
384795
386577
387513
386664
387569
389149
390819
390455
391233
392932
392647
393061
393945
393190
394761
395337
396262
396660
400478
401185
398759
400603
404014
404023
404540
408905
411764
414960
414878
417800
417109
417422
419326
422727
427087
427734
430009
435671
435303
436724
440583
441924
445425
450284
450995
454962
458232
463077
468575
474173
478295
481176
484402
486359
490293
497621
502847
507542
513247
515631
516282
522487
526481
531669
536609
541135
544522
549801
556295
562358
565976
572790
577021
580224
588525
591987
596417
602182
608785
614751
618485
625671
631295
638566
643824
648748
653748
661490
668556
673237
679231
684367
691534
701667
712821
725782
738355
752686
771399
790558
811264
833372
863253
893121
925088
963281
1004445
1046219
1091622
1135820
1183205
1237168
1288750
1340399
1392282
1442802
1496493
1545139
1585867
1624017
1655931
1689750
1721207
1748247
1768418
1780523
1787420
1788046
1783187
1777066
1760832
1739371
1708206
1674205
1634185
1586115
1539643
1493496
1442997
1389820
1333811
1276690
1222880
1168297
1110749
1052561
1000032
951093
903893
861748
820448
778803
743766
708166
678438
653174
627588
604209
582187
562369
544518
531884
520952
510467
499211
490311
483700
477092
469918
463155
456509
453662
449172
445409
446860
448185
447888
445231
442822
444647
442988
442609
443898
442324
442848
441623
440138
439381
438401
438653
439032
440559
440019
437086
438145
439009
437604
437023
438599
438200
438297
438793
436756
438195
438134
438372
440426
438344
440188
443340
445852
445215
445624
446481
448082
449939
451829
452091
456179
459878
461726
461333
461883
462462
461062
461625
463387
464637
466028
468534
470517
470949
470210
472833
472910
472093
472701
472781
472318
474527
476835
478951
479258
481027
480211
480471
481506
484723
487193
488574
487718
486913
488378
493359
497186
499284
503842
506011
509510
511312
514983
520521
524290
528990
533129
540508
545597
552218
560957
567821
576739
586313
597866
612537
628799
645367
667086
693483
720637
752047
786338
826908
873138
921297
972512
1026753
1088965
1156445
1228563
1301884
1377296
1461158
1547507
1630449
1715715
1802310
1886618
1967004
2045975
2122987
2192736
2255154
2311503
2364223
2407176
2442793
2471534
2488239
2498027
2496536
2483989
2462209
2430072
2389535
2338059
2282614
2217839
2146266
2066793
1990091
1913642
1827914
1744087
1659910
1575296
1496463
1411188
1332499
1258728
1187062
1118756
1056221
994187
936456
880156
831658
783784
741363
706128
671469
639507
610792
581721
558424
538083
517155
498387
482830
470985
458632
449050
440969
432004
424205
417304
408603
401274
398025
396390
393800
391870
388081
384693
382207
380565
378821
376871
376296
374932
376983
378824
379882
379705
378799
378994
379564
380937
383246
384283
383584
384561
384066
386219
388801
392661
393977
393965
395300
398159
398617
397390
397377
398430
401622
403832
403746
404916
405515
406479
407342
408009
407917
407207
406856
404913
403665
404306
407018
406570
405512
403961
402285
403076
404642
405305
404230
402384
402088
403303
403474
403172
403805
403214
399843
401132
401027
400772
399805
399396
397323
397093
398439
395947
394064
393663
394831
393759
393585
392768
391798
391727
393857
394066
392491
392663
397742
401480
401774
405048
411534
416745
420973
425352
433293
440696
449824
458181
465848
472460
481527
489934
498807
512018
523534
531732
539470
543974
551161
558639
566254
570609
574673
576099
576532
573052
572221
571783
567910
566489
561091
556324
548807
542433
535610
527161
516638
506507
497075
488899
477986
468148
459947
450882
440850
433194
426744
414889
405185
399869
396255
391351
383869
380798
377035
371287
366379
362670
360191
357862
354734
352051
350339
348360
347102
344287
343803
343016
339902
338509
339038
337179
338084
339538
337555
337361
336643
336010
335626
336463
336959
337919
338835
336264
333099
333787
335464
338669
341761
340450
337089
337824
340347
342775
342945
343314
343675
343763
342750
342986
343150
345344
344365
343776
344759
345444
344381
343924
344098
340682
339106
339937
337212
337400
337820
335920
333918
334881
335321
330366
326655
325498
325096
323876
322024
320830
322361
321459
319963
321002
320397
318444
315035
314774
314172
312521
312287
312182
311577
311588
310560
310192
310410
310024
312640
314109
312276
313250
315647
315658
314318
310869
312967
311873
310772
311397
311450
313943
314460
313945
311422
312815
313179
312536
310940
309789
309888
309413
309772
310232
309695
311345
308188
308461
308563
307025
307219
307067
305943
306794
307224
304540
303020
303148
301738
300739
301248
300219
298723
298354
297600
298506
300651
298982
298564
298946
299848
300146
299368
298861
300391
300152
299184
297063
297520
299401
298490
299958
301580
300731
300245
299784
298668
298016
297206
296590
298601
298168
300419
301209
299731
299082
297310
297494
298556
297928
300915
301796
300036
297610
299738
297058
297979
299279
301678
302021
303304
302788
302545
303938
303744
302891
302769
302734
301664
302177
303389
302930
299820
296571
295766
297340
300221
302825
302758
301499
299499
298630
298220
297019
297386
297290
296757
295305
295357
297613
297005
294717
294413
294179
293992
294742
295103
294873
294414
293760
293521
291924
291890
292565
293047
292969
291566
290552
292856
293419
290803
292594
293031
292369
292709
294086
294779
295388
295534
295020
294094
293750
293275
293909
292482
293013
293309
292349
291336
291802
290510
290387
290640
289044
286465
286456
287712
289665
289433
289262
288762
287952
288226
289651
290107
289363
289105
286389
285207
286742
287031
286929
289529
289153
288174
286233
287273
288548
286189
286416
287892
287030
286884
286714
286466
285764
286390
286166
288691
290828
290035
287765
286674
288682
288926
290539
289247
288781
291843
291771
291484
288764
288883
290076
291259
292696
291242
291156
293272
292600
292126
292976
291818
290366
289313
290331
290114
289725
289415
288548
288406
289660
290834
290570
290632
289555
289054
286142
287046
285729
287818
288449
287795
287182
289008
289001
285812
284728
285985
285598
287576
286251
284676
285345
285702
285118
287511
285585
284004
284772
284130
283613
286633
288533
289236
287737
287607
287468
286482
286012
284648
285886
285718
286143
286659
287477
287241
287561
288169
287262
288060
284765
284184
283600
281998
282760
284947
286021
285303
286043
285800
283215
284390
283400
283697
280898
282303
283586
285210
285612
286212
283430
284158
284652
283738
283734
282889
282923
281615
282122
282206
282003
283841
283745
285220
286047
284900
284211
283136
283540
283353
283931
281591
282669
282774
281958
282092
282267
284250
284663
283597
281841
283388
285127
284073
284111
282694
281589
283194
284520
286233
285782
284244
283928
284934
285581
285453
284295
284029
282295
281967
283039
282858
283130
284392
285456
284573
287314
284794
284546
283368
283766
281952
279704
280754
282329
283902
282486
282447
283296
281135
280607
283326
283439
283145
281674
280110
282412
282236
281050
280634
278771
281000
283003
282957
280219
278286
276662
275581
278002
280246
280921
281555
282198
282504
283075
282377
284257
283257
282013
282700
281217
279773
279938
282063
282417
281691
279659
281944
282418
282607
281724
283610
283552
282767
280509
278977
279946
279458
280204
281270
280524
280256
281048
278377
277336
279924
279322
279751
281126
281184
281086
278508
278866
279434
281018
279579
279051
280627
280592
280719
280982
281054
279905
280512
279774
281250
280748
279754
279637
279679
281673
279866
280537
282233
284691
281433
282133
282271
281833
279985
280023
283334
283712
280995
280677
281142
281595
282227
282254
283349
283984
283333
282454
282666
282508
282900
279731
278300
278490
279460
281732
281691
282197
281599
282709
280508
280858
280166
281553
283138
282930
282203
280537
279712
279599
280367
281954
281476
282667
280887
281114
281585
283671
280713
280550
283229
282532
283413
282407
282015
278615
280280
280315
280234
279415
278951
278129
278331
279185
280602
280432
282009
280981
281816
281412
278476
279577
279167
278339
280018
278657
280058
281078
279244
280568
279990
280894
282274
281353
278054
276681
277898
278806
278684
279519
279898
280193
278847
279390
278436
277789
277314
278322
280735
280424
277517
276982
278021
278054
279788
281082
281007
281945
281439
279524
279904
279004
279227
279294
278018
277839
279261
278860
278366
279332
280959
277983
278390
278209
276746
273660
273732
273977
274264
275991
277219
277237
280592
280528
279137
277610
277289
277947
277669
276968
276560
275414
276083
277165
275498
274521
275947
276025
275893
275359
275528
273856
273764
275180
276503
277681
275707
275966
275447
277168
278808
276569
274892
274523
275258
276252
277978
276967
277218
278380
277243
276086
278662
281593
282069
281521
280276
277549
278704
277542
277215
278020
278156
276218
276928
277320
277659
277994
282749
281816
279200
279796
281576
278755
278031
278002
278152
279103
277784
278969
277782
278291
278696
280068
280831
278400
281086
283619
280527
279439
280871
281172
280737
280388
280445
280386
279332
277565
277125
277722
277601
277230
278083
280014
279049
277043
276707
278561
278543
276129
274188
275148
277724
277894
275986
274968
276081
276439
276412
275861
273700
276161
276405
276627
277754
277965
276645
279157
279880
280805
282108
280721
278764
277964
278914
278926
277744
276537
277538
277139
277900
277039
275730
277461
276793
275634
275777
274752
276153
277249
278928
277585
276047
276518
277275
277328
278876
277632
278306
277783
278802
277616
274885
275499
276499
277238
277234
276477
277054
278227
277237
278970
280001
280683
278278
275334
274785
274429
275564
276880
276682
274923
273917
273695
274623
276875
276505
275574
275882
276893
275733
275738
275692
276129
275727
276092
275431
277569
278692
277840
274877
275951
275214
277378
274717
276835
277993
277671
278183
279069
276952
276167
278518
278202
278263
277000
277220
278217
279421
279776
278458
278604
279321
279302
277703
277821
278453
279512
279730
280519
280304
278132
280533
280032
280565
281662
282803
277921
276139
276403
278932
278757
278073
278965
279108
277598
280131
279292
280798
278658
277881
278038
277185
276248
277886
278446
277702
277572
277161
278531
279345
279051
276760
274216
276635
278673
279303
278406
277614
275659
275156
273958
273795
277038
279006
277230
276933
277463
278249
276362
275209
273844
275148
276781
277281
276165
275598
275993
278209
279566
278462
279372
279777
279578
278370
278949
279662
278697
278127
279111
279252
278640
277268
275405
273030
272908
274783
274575
275698
276920
277882
279843
280126
279441
278947
278288
277187
276803
277353
276321
275504
275810
276327
277342
279436
279501
275864
275120
275260
276252
275666
277619
277169
277867
275314
275785
274048
275372
273676
271559
272743
275084
274762
276096
276367
274025
275104
277517
276786
277985
275695
276549
278100
278465
278185
276436
277833
278702
278599
278238
276459
275140
275608
275644
276758
276072
274885
275547
274275
274762
275542
277569
280131
278239
278312
277647
279350
280630
280616
280006
280034
279610
279514
279879
282620
281528
279357
279553
279049
277698
278894
277371
277588
278233
277962
279366
279856
279059
278529
276439
276325
277044
277592
278013
277731
278664
279828
279345
279391
278586
277295
276784
275750
276772
274543
276135
277288
277426
279304
280941
279112
277843
278891
277793
276026
275481
276918
278917
278725
276830
277319
277004
277839
278577
281740
280986
281131
279452
279374
279453
278238
277550
277189
279314
278320
278028
276913
275137
276138
275816
276977
276877
275539
275594
277337
278504
278627
278517
277656
278925
279615
278777
277877
278921
279124
279575
278405
277432
278167
279423
282694
282028
279690
279502
280042
277742
276850
277947
278840
281827
281807
281904
281374
279128
277753
279311
279865
278654
279686
278931
278204
277731
276996
275148
277818
277560
278908
277471
278871
278377
276975
276488
277361
279668
278826
278226
277411
276602
275382
276592
278620
279179
278923
279707
278797
277839
274932
275461
276568
275951
275239
277200
277739
278570
277900
277835
277588
277935
277367
277353
277412
278272
277923
279270
281203
281468
279886
281326
279428
278368
279455
277789
276320
275444
274870
277639
279830
280412
280196
279074
278882
278908
278773
277254
277818
278442
277301
276359
278510
277960
275639
276163
275386
278284
279611
279320
278448
277232
278888
279456
281133
278830
279762
278619
278084
276847
277061
279271
279120
280087
279714
279112
279179
278973
278762
277357
278839
279841
278879
277610
276441
278041
279119
278948
278602
276684
276823
277396
278717
278088
279336
278052
275573
278689
280139
281464
278025
277134
277941
276740
275804
277133
276709
277059
277253
276967
277329
278241
275846
277251
277506
280415
281713
280136
279494
280054
280161
277730
276241
276967
277789
279450
279790
280629
280341
280694
279327
278613
278184
278573
277740
277980
277693
278867
278718
278739
280816
278770
278148
280800
280528
279893
278136
277039
274129
273769
274502
275864
276595
276152
275606
274519
274345
276559
276929
276438
276648
275194
274727
274905
276704
277390
277512
278994
278393
277494
276736
277288
278731
278412
277362
275418
276889
278604
278430
277796
277923
280873
281687
282191
282409
282719
282854
281775
281212
281868
283210
284865
284022
282652
283432
283065
282733
283625
284990
286628
289717
292443
292929
294107
294296
294809
296851
299373
300782
301117
299955
303253
306798
309107
312205
311661
314928
318864
323336
328114
331775
335358
338900
343292
343750
345143
346040
346470
348682
345544
345194
343920
342153
343428
344184
343803
342170
339425
337927
336467
335455
336902
338552
337240
336533
338376
338407
335681
334628
336033
337451
337471
338590
338166
335962
336347
337726
338073
338812
338429
339540
337645
336695
337587
335962
336847
334273
332578
330887
329446
328464
327825
327088
325117
322649
320794
320322
319294
319059
318509
317489
315358
314674
310782
307959
307692
306479
303936
302840
299854
298364
295144
295304
295681
295288
294826
292004
288079
287154
286564
287835
285216
284832
282656
280968
278308
277825
276784
274701
275138
273187
270259
269793
267883
266198
264360
263461
264516
263835
261778
259014
257704
256816
256360
254587
254995
255236
255622
254715
251966
251804
250739
247921
246221
246270
246949
247203
244725
243817
242246
241670
241730
242241
240453
238110
236310
237098
239322
237188
236713
235333
234906
235470
232702
231598
230797
228663
226078
224450
223900
222880
223372
223611
222579
222905
221455
220377
219268
218088
217165
215718
216378
214725
213235
211612
211657
213502
212282
212041
209749
207904
207291
206491
206468
203974
201070
200547
200224
200485
200578
200897
201973
199993
197516
197108
197525
198122
198357
196213
194911
194242
191694
191260
191792
192111
192723
189497
188063
188183
188123
186061
186228
186160
185869
185530
185889
184953
185276
184234
184900
184341
183870
182796
181857
181116
179787
179306
180886
181568
180929
178825
178226
176646
177210
175704
175160
175476
174774
175317
176122
175440
174297
175700
176273
176232
175927
174627
174677
174743
174339
173364
172242
170180
170183
169070
168716
167834
166945
167302
169444
171582
171784
170528
169339
168470
167503
168073
170323
170573
168617
167720
168226
170242
169879
169726
171013
171138
170572
169748
169142
168547
168703
169453
168721
167954
168922
169303
170006
170984
169817
168174
167035
166969
167048
167217
167319
166421
165803
165365
166785
166574
166131
165843
166658
166350
166777
166034
165535
165885
165320
166271
165724
167052
168155
167466
166267
166055
167113
167063
164546
165001
168529
169866
168533
166632
167980
166690
164483
165092
167587
167739
168299
167432
167868
168700
167485
166804
166602
167933
167296
167836
169919
169177
165113
165222
167374
166773
164144
166438
169755
168701
166728
166111
166259
168673
169606
170809
169081
169653
168486
168796
168947
168880
169574
169018
168213
169274
169242
167875
168971
169335
167858
167280
168854
169117
168943
168469
169577
170034
169991
169106
169867
170394
170280
168560
167986
169577
168421
169327
166712
167313
169857
170769
171613
170414
171335
172575
172773
172989
172449
173717
172655
170539
169276
170886
170788
171242
172346
173409
173974
174140
172622
170718
168959
170196
170671
171233
171792
172509
173677
172410
171889
171324
170745
173509
174063
174955
173197
171781
173909
174310
180874
197521
225150
262732
305383
354439
411325
485885
583411
696117
808942
921727
1034573
1134597
1218433
1288658
1335683
1352596
1345150
1323359
1297823
1278928
1271685
1267129
1262610
1261452
1252134
1238538
1218519
1197235
1175241
1158428
1139354
1119691
1099585
1079458
1059557
1034457
1009003
982477
956125
929184
902103
873927
848061
828984
807295
783683
762887
745077
730396
717480
705003
693983
682383
672271
664400
655369
645851
640026
633454
626106
618245
613158
609621
604022
598513
590381
584322
579717
576443
573728
569243
564476
560815
557054
553272
548150
544829
544027
540107
535616
531138
525362
523198
518440
517201
512857
510598
508855
504018
502181
498651
496303
493224
489245
482770
478542
475939
474974
473339
468242
461341
460826
456063
453481
450721
450145
448118
443815
440760
436985
434479
431369
428218
423006
421317
419841
417720
417333
413945
409072
406691
402415
399105
396716
393799
388558
386159
384000
383291
381439
380413
379361
376163
373904
372110
369698
367511
366091
360685
359483
359793
358970
356850
355520
352624
350122
347330
347101
346227
346217
344946
341057
338650
336494
333556
331617
330881
330479
329918
329682
327564
325814
323412
321766
322171
321459
320670
316778
314878
313720
312412
313250
313071
310067
309837
309849
307293
306994
307430
303996
301825
300181
299606
298590
298060
299630
300097
299435
298371
300295
300146
300282
302542
302595
301261
296555
293497
287458
281355
277402
272309
267456
265860
263318
260772
260773
260603
260360
258344
256415
253929
252949
252538
251099
249928
248656
247258
248576
249361
248838
248062
246255
246559
249691
250893
249480
247980
246116
246697
246405
245236
246799
246246
245763
246837
246764
245011
244323
244373
243791
242200
242871
243042
242093
241440
239338
240455
242333
243477
243148
243541
244594
242902
240840
240266
239860
239511
236559
238342
239785
240855
241846
241479
240223
237147
236437
235064
235337
236959
236022
235387
236082
234294
235180
234381
234903
233961
232874
235191
237827
237527
237582
236449
236001
236619
237895
238629
236416
236845
235792
233958
232330
233840
234192
235179
237284
236488
236976
235342
233645
233522
233767
232199
233220
234048
234084
231814
232599
234331
234180
233531
232254
231808
230701
230758
228338
229733
230396
230628
229499
229747
229078
226223
224647
226665
227967
228852
228787
228292
226940
224945
227301
226785
225908
227940
227878
228414
227604
227990
226887
229093
230486
229704
226161
226912
229454
229705
230660
229398
227954
228043
228641
229998
229911
228420
228091
228042
226865
228612
227868
227940
226729
225170
227199
228928
228048
226498
226148
224107
225129
227487
227109
227257
228462
229822
228297
227568
226774
226721
228520
227892
225984
227518
229696
228922
228263
229008
228215
226738
226702
224646
225634
224261
224863
226014
227165
227133
227641
225947
226070
226819
226001
226592
226313
227726
226183
224480
224411
225361
226002
226809
226430
224963
225365
224314
225726
228956
229178
229796
230477
229060
228138
225400
225169
223930
224676
223796
224288
227505
227849
225935
224417
225130
225747
225948
227268
225552
222605
222097
220694
222859
224693
227217
226707
225084
226579
225782
225612
226364
224969
226017
226771
225244
225941
225894
225970
224595
225570
224336
226048
225499
223804
224858
224872
225398
225789
224529
223687
221663
221834
221834
221684
224408
225082
224823
223435
222325
223060
223356
223898
224859
222896
223567
223887
225032
226191
224320
222102
222380
225519
224993
222998
225103
225137
226932
227329
226473
224858
223799
223541
224337
224829
224316
223256
223813
224066
225499
225885
223996
223496
225236
223856
223059
223284
223509
222720
224191
222376
222836
222742
223811
223932
223290
223241
223057
224515
225144
223049
222980
224189
224100
222889
223161
223436
224343
224313
226323
224276
224017
225345
225468
225089
224763
224693
224151
224428
224324
224920
223602
223655
223775
225670
226705
226251
225142
224118
224257
224618
227144
227918
226057
225098
224997
224602
223297
224100
223192
222430
223784
224884
224947
224936
226176
228398
230457
227870
225690
224630
225836
225322
224242
225539
226999
225684
226375
226422
225801
224712
226912
226931
226830
224661
223067
224417
224842
226964
227995
225586
225544
224561
224539
225535
225405
227218
226376
226030
226166
225575
224754
226201
226059
225454
224219
225895
227000
228563
228137
226617
227747
227792
228121
226863
225950
225007
225084
226183
225483
225717
226504
226126
225511
225395
227203
225996
224454
225149
226760

[Instrument Method Data Header]

"hplc", "", "2021-04-16-13:54:48", "hplc", "", "2021-04-16-13:54:48", "", 0, 0, "GlycoSePN_40 min (Plus_HR1)"
"Separation of glycans at 50 C"
16844544, 1


[NAI Box Information]

0, 40, 40
2.272, 44, 1000
41, 0, 100, 0


[Instrument Configuration Information]

"FL", "PEN90x", ""
0, 0, 0
0, 0, 0, 0
16.777215, 1
16.777215, 0
"", "", "", ""
"", "", ""
"", "", ""
"", "", ""
"B", "C", "D", ""


[Real Time Plot Information]

[0]
0, 1, "", "Y", 1000


[Link Parameters]

5


[Link Parameter Offsets]

29
28
10
11
12


[Link Parameter Info]


"RATE", 29, 5, 1, 1
1, 0, 3, 0.1, 100, 0
44.01408, "", 1

"RANGE", 28, 2, 1, 1
1, 0, 1, 0, 10, 0
1, "1.0", 1

"EVENT", 10, 3, 25, 1
1, 0, 0, 0, 100000, 0
0, "END", 0

"EVTME", 11, 2, 25, 1
1, 0, 2, 0, 100000, 0
0, "", 1

"EVVAL", 12, 2, 25, 1
1, 0, 0, 0, 100000, 0
0, "0", 1


[PEAK TABLE FILE]


[File Complete Flag]

3


[Number of Peaks]

0


[SPECTRAL DATA FILE]


[File Complete Flag]

3


[Count/AU Ratio]

0


[Count Offset]

0


[Number of Spectra]

0


[Spectral Data Sets]


[Audit Log Information for C:\PenExe\TcWS\Ver6.3.1\Examples\Probka 50, 2nd + enzymy.raw]

Number of Audit Logs : [0]
