# Supplementary material for: Interplay between de novo and salvage pathways of GDP-fucose synthesis
Source: PLoS One. 2024 Oct 24;19(10):e0309450. doi: 10.1371/journal.pone.0309450 (PMC11501016; doi:10.1371/journal.pone.0309450)
Supplement: S1 File — (ZIP) [file pone.0309450.s004.zip › Chromatograms/Fucosylation/GMDSKO_4_1_FUC.RAX]

Checksum Passed

Filename : <C:\PenExe\TcWS\Ver6.3.1\Examples\Probka10=Probka7+fukoza.raw>

[Modified Rawfile File Header]

0, 1, 48, 10019, 
0, 0, 0, 386514952, 11996808

[Modified Rawfile Data Header]

"hplc", "", "2022-06-15-20:09:27", "tcprocess", "", "2022-06-15-20:49:25", "", 0, 0, ""


[File Complete Flag]

3


[Run Log Information]


[Raw File A/D Header]

0, "20220615200918-0800", 0, "hplc"
"C:\PenExe\TcWS\Ver6.3.1\Examples\Probka10=Probka7+fukoza.seq", 0
"NONE", 0, 0
40.0088, 16777215, 95951, "7339280009"
1, 0, 5454


[Sequence Cycle Information]

"A", 0, 0, 0, "", "", ""
"C:\PenExe\TcWS\Ver6.3.1\Examples\Probka10=Probka7+fukoza.raw", "C:\PenExe\TcWS\Ver6.3.1\Examples\Probka10=Probka7+fukoza", "Probka10=Probka7+fukoza", "", "C:\PenExe\TcWS\Ver6.3.1\Examples\GlycoSeP N Plus (FL_40 min)", "C:\PenExe\TcWS\Ver6.3.1\Examples\GlycoSeP N Plus (FL_40 min)", "C:\PenExe\TcWS\Ver6.3.1\Examples\GlycoSeP N Plus (FL_40 min)", "C:\PenExe\TcWS\Ver6.3.1\Examples\GlycoSeP N Plus (FL_40 min)"
"Default", "Default"
1, 1, 1, 1, 1, 1, 0
100, 2, "", 1, "", "", 9
"", "", "", 0
"", "", "", "", ""
"", "", "", "", ""
""


[Raw Data Points]

136589
136649
136647
136645
136640
136640
134112
131364
132626
134831
136107
135746
135708
136642
138627
139422
140124
140093
138241
137374
136998
136592
138091
137212
137474
138542
138670
139489
138001
136227
136855
138017
135883
136511
136092
137110
139619
138310
136580
137082
138838
139019
139331
140283
141032
139691
136608
137649
137301
135310
135077
137725
138908
139280
138969
138891
138927
142561
142016
138917
137610
136680
137911
137131
139030
140051
141121
142863
141570
140733
138824
138292
140702
139872
141635
141246
140527
139356
139416
139343
138916
139106
137973
138724
139176
138377
138653
139380
138880
138434
140234
138876
138465
139014
140008
138805
137271
137664
136632
136677
136888
137574
139398
140915
139211
139083
141749
142599
142356
142074
140390
140576
139007
138417
137692
135415
135865
137232
139102
140218
140806
141934
139905
137282
137844
136793
137978
138170
138222
137891
136340
137060
138120
137401
137861
137353
138123
138265
138873
139906
139534
138888
138518
139903
140185
139299
140548
142057
144340
147095
150054
155880
162127
168692
177861
189872
202040
213259
226146
239042
248219
257778
267439
272054
272916
273853
273814
273767
272072
271399
271683
272839
279149
288518
294431
299646
303915
305817
305325
300027
296917
292230
290195
287203
286613
284055
284524
287344
295963
306357
321663
341478
363537
384691
406295
423979
440684
453080
469582
496509
541575
611932
716532
870350
1083549
1376902
1778846
2343960
3150579
4362969
6164319
8685873
11965655
15390118
16777215
16777215
16777215
16777215
16777215
16777215
16777215
16777215
16777215
16777215
16777215
16777215
16777215
16777215
14774704
13601750
12606019
11740677
10909458
10054958
9141451
8201240
7287697
6433522
5682515
5060456
4599971
4295022
4134323
4060427
4007287
3912426
3727639
3469495
3162061
2843933
2545062
2289754
2072164
1895427
1749882
1629725
1529796
1445807
1374220
1311095
1254491
1209847
1172938
1139038
1111760
1090232
1071092
1055663
1039118
1026141
1013713
1001199
988292
972852
954765
942481
932659
922004
909426
898667
890453
880328
876726
869718
861731
851079
842703
834107
824128
818320
818130
819282
823536
839272
856360
871100
890432
909683
926330
941275
943027
937820
927036
905049
880323
853556
822944
794923
770769
748807
736340
733195
742535
762870
792882
830463
872964
913762
946300
967103
978356
978195
965985
947034
921033
888681
854202
818391
783195
750713
727205
710547
701769
701183
702220
713067
726655
744231
761940
781680
810550
838061
865976
900979
942807
988265
1041474
1105649
1179211
1264499
1364768
1491399
1652913
1876748
2185700
2599354
3153474
3840401
4657195
5575490
6543875
7526363
8480002
9345736
10085384
10669871
11043018
11175223
11069718
10747513
10224350
9561794
8792800
7956643
7116390
6295604
5517568
4807306
4177658
3623066
3135427
2718760
2365985
2063033
1806464
1588921
1414850
1268016
1149659
1054108
976232
917529
870906
828203
789982
757549
729683
701998
675355
651837
629184
608209
587743
569180
552862
535328
524774
512761
499502
489010
479173
467978
458105
450255
441494
433616
428172
423543
419569
413910
413133
411545
408646
406798
404668
406327
409058
414614
416044
419128
426046
431901
439541
452296
468253
491842
519588
556926
595944
639611
690204
736571
781102
822364
859620
888125
912275
926866
929191
919893
903484
870278
836987
793304
750046
703056
654473
608924
564648
524935
488809
456963
430699
407844
387285
373896
361429
351055
341687
337446
330708
324579
319948
317513
316139
313156
311366
309908
309763
308756
307937
306486
307533
308041
308082
307006
308149
309902
313919
317180
322174
329427
335953
346324
356994
369681
383396
401101
419440
442527
465337
491553
515216
539262
559829
582214
604166
623639
638867
651980
662569
669687
678284
686266
695021
705909
721118
731714
748834
768238
787833
813808
850017
888827
934004
981796
1033757
1094778
1165323
1238342
1312098
1392206
1482873
1587479
1703705
1844448
2017833
2228147
2497646
2845472
3294796
3853206
4539801
5348567
6283911
7338515
8472826
9639155
10804456
11941714
12973756
13850191
14552450
15037705
15269919
15232489
14939819
14411060
13664703
12762347
11751357
10694275
9632940
8602031
7623031
6723942
5911971
5188452
4549404
3988697
3501131
3086597
2730055
2418798
2146488
1911843
1712125
1539946
1394061
1267420
1156603
1063062
983621
915225
855902
807047
758604
720976
687006
656688
630234
609498
589831
570251
555110
537123
522016
510746
497110
483665
473491
462397
451034
445671
439398
432489
425880
416035
410146
408478
403041
398539
395188
392868
386901
383688
379153
374059
369125
364105
359426
354150
347105
345105
340440
335462
328932
326210
321009
318097
318247
312448
308287
307093
306553
304203
302852
305205
305427
305637
305600
303368
301911
303695
306864
306157
310179
315451
318927
321671
326859
332528
340693
349471
359403
369111
380674
390146
398897
412416
426567
438513
450478
463115
474649
487479
503763
524807
548368
572571
602294
635277
668032
703420
745626
792640
837051
883398
927756
965911
998500
1024978
1042543
1052347
1048370
1032436
1010580
977794
936714
892814
844276
790012
738680
687533
637366
589466
546870
504641
467840
437523
407962
383681
361659
342697
328942
318300
307922
297621
288622
283291
278932
275001
271963
269628
265476
263270
260028
257136
255551
254939
254187
253066
252221
252347
249927
250560
249343
249223
249421
251849
252731
251933
252874
251604
249667
250305
249210
247707
246966
246169
245141
245649
245852
246728
245703
246395
246072
243870
243409
242181
241318
240858
238721
238812
238541
236709
236012
235126
232859
232687
233666
234060
233625
234570
234382
234868
233412
231792
231184
231525
228761
229201
229086
231178
231000
230386
231847
232726
232731
231878
230280
231023
230244
231107
234443
235407
238199
236431
235983
236836
235025
233079
234035
233135
233339
233278
230692
230268
231787
233513
233328
233235
233186
235312
233789
233920
234652
234364
236667
238405
238459
240234
239802
239730
243952
247023
248865
250689
251174
254337
257443
258955
260499
262671
266128
269391
271215
275401
279154
281926
285512
288562
289172
292459
297919
301171
306408
308882
311534
320079
325680
333255
339946
349628
361990
379444
395877
412796
435885
459841
487403
518705
551687
584163
616358
650303
682760
714279
749193
776641
800213
821048
834327
845056
853008
854767
853662
842917
831354
814916
799951
777598
759130
740421
727708
713023
705829
703905
706598
717923
739162
766997
803829
845451
895839
951851
1014136
1077397
1142737
1206529
1270356
1334711
1396071
1456715
1511311
1553030
1583919
1603603
1616721
1620995
1605991
1588098
1560324
1520577
1477965
1426366
1374919
1315515
1257100
1194437
1135102
1077494
1025410
981790
939698
896998
858651
827364
800714
782962
768583
756367
747468
741211
740852
739291
736316
733014
726124
721454
717728
710080
696575
681468
665567
646088
626478
602853
577669
551019
528684
505289
481699
459460
437888
417377
402282
384627
368302
355038
342170
335927
326051
316048
308922
301777
296375
291190
283727
280687
277701
273351
271246
266814
262764
258234
255101
254429
251649
248007
246661
245024
242576
243110
241521
239200
237294
235103
235915
235543
234887
234323
231501
232461
232435
231519
231325
230468
230497
231277
230425
230648
230621
229379
228846
228442
228712
229344
231232
233387
231531
229741
230127
228447
229325
230621
232015
228927
229390
229807
229866
230358
230814
230925
229740
229260
230546
231224
232362
233746
234252
231950
232401
233400
233540
233459
232932
235019
237423
237537
237018
235831
237793
235742
235325
235556
237267
237595
240228
241395
242526
243149
246471
246433
245735
244493
244212
245024
247045
251007
252676
253392
253216
254718
254868
255521
259101
263213
268602
271784
276594
281369
288061
296468
305441
312889
323471
338345
350391
362523
378300
391357
405736
420384
435026
450763
465543
479354
491266
499359
508074
515134
520364
522291
520499
518556
516694
508247
501406
493126
480703
467551
451897
436520
418494
402862
386014
370109
357036
341607
329683
321586
312584
301352
293606
286062
278736
273186
268322
265677
264169
263328
260288
257437
255572
255130
253841
251887
250706
251841
251244
250094
249184
248361
247761
248528
247672
247184
246480
246991
247804
251229
253669
254165
255364
254733
252412
254750
257359
258696
261659
264451
267214
269243
274704
278934
280979
282161
283893
287599
291655
293531
296368
299318
301204
305105
309089
313309
315081
318459
319669
320604
322437
323677
322292
324308
325697
325941
327715
329436
330149
330421
332608
336058
339762
340208
342308
347188
350930
352374
356361
362656
367725
372150
378050
384536
393300
399933
406624
416472
423444
430823
438076
447378
453654
463372
474007
485987
494535
504348
515211
526957
539125
551937
565493
576791
587628
603202
619279
637938
658737
678990
704796
732743
766239
806351
855007
910825
971646
1047728
1132782
1233003
1349571
1480399
1625320
1784542
1957703
2140301
2332187
2533165
2733181
2941664
3145502
3342259
3526854
3695960
3855486
3990527
4098507
4187682
4254813
4291433
4295333
4275160
4230068
4159141
4065134
3943835
3802560
3642648
3458675
3260665
3060620
2858018
2649685
2439116
2232866
2035649
1845718
1670114
1509168
1360032
1226089
1105864
992718
896137
810583
735739
669574
615013
566847
524809
488205
457911
431021
409349
392958
376879
360431
349954
342295
337830
328683
321925
314656
311387
306882
301849
296968
296610
291460
289521
286556
287262
287050
287286
286263
284571
283531
281151
279626
279587
278948
278169
278643
280875
280496
280652
284308
288042
292404
293090
293853
296272
297543
299662
301031
301034
302236
307601
310945
314488
315183
317191
320038
321744
324951
327430
332476
338834
342073
345553
350535
355711
359809
364064
368307
370951
376093
381513
387180
391385
397077
401661
408867
415272
421842
427802
436171
446337
456219
463675
471949
480984
491336
503192
511958
521438
534033
545404
556507
564950
577733
590317
602229
617271
631480
645992
668252
686632
704997
727797
754413
784827
822257
860947
908648
959010
1022711
1091948
1171457
1264300
1371694
1492701
1626969
1777601
1943706
2119384
2312577
2516927
2732853
2948846
3168569
3386431
3601034
3803552
4005153
4190322
4358927
4500980
4622172
4717717
4777730
4810396
4818817
4794738
4741420
4660643
4550386
4408732
4246432
4060433
3864287
3659612
3434961
3205009
2973576
2747808
2525659
2309651
2104436
1906462
1721611
1553403
1399449
1263008
1139129
1027782
931314
849823
771550
701657
642944
592455
550412
513003
478002
451244
429407
407672
389478
375777
361267
348219
337735
328150
319738
313178
309672
305497
298242
295584
294163
293292
291099
288820
286118
284197
284615
285571
282892
281932
281022
280139
280374
281605
280159
279435
280286
280758
279225
280717
282665
280530
280276
281503
283783
283469
281409
279208
281460
283425
286265
285512
286766
287268
287459
290069
294495
294810
292931
296342
299001
300440
304508
308148
312276
316442
322912
329867
338160
346547
355264
365125
377481
387250
398671
411820
426945
441777
458151
473498
491171
505297
520006
533967
549866
561895
574571
586069
592297
598020
604741
609851
612728
609706
607870
605614
598978
593262
585580
577551
564580
552908
540734
524275
511747
499881
485402
471064
457422
446642
434879
425515
415186
404350
398816
391418
384347
376794
368127
361213
355756
350193
344392
339704
334960
330233
324601
323165
320657
317615
313653
311986
309863
306423
300840
299391
298661
299433
298680
297801
300437
298840
296854
295366
293893
293172
292568
294443
294689
294871
291016
289679
288437
287099
285600
285662
282207
280440
279691
280904
278960
281826
280349
276574
275958
275879
277974
279175
278770
279715
279137
279069
280629
281326
278655
280488
283191
282909
282016
283240
281818
280883
280594
281932
283976
286132
286865
284858
287905
288705
291178
291204
293423
295161
296230
300062
301649
303905
304597
307875
311493
313905
317484
322540
326823
333837
339048
345570
352664
357647
362462
367505
372293
378371
386088
392540
398008
404442
412651
417754
423695
426990
434858
444043
450481
454156
457911
461382
465966
470172
473527
477098
480676
484723
490046
495358
499471
502647
507991
509659
513760
518795
521848
526172
530601
535490
540714
545960
550298
550108
554495
558632
563072
569984
577579
582575
588438
595621
604204
610643
619026
626669
638012
648105
657820
667273
676030
687605
695501
702006
707845
709447
708867
712029
713948
708753
703039
698575
688246
681023
672092
660472
646946
632433
617696
601269
586480
568852
552715
535306
522762
511905
500671
486068
473800
463029
452850
446573
439779
429990
421922
417413
408702
403405
396294
391120
386528
382357
375243
373706
370242
364900
361651
359164
356155
351586
346900
345737
343798
341859
340178
337393
334101
335468
336197
333813
332408
330976
329185
327267
329363
330215
328974
327418
328876
327904
329896
331186
333317
336473
339203
340820
342808
346421
350472
353357
356418
358092
361936
364186
364760
369229
374172
379338
382144
384134
388455
392502
396783
403570
408358
411715
416543
423198
427536
431822
438480
444661
451626
457350
462654
467561
474417
482002
486328
491961
493544
499106
502254
505242
507623
507817
512082
515244
516458
519212
519079
518075
518862
522715
526379
527081
530876
533522
536299
541083
549317
558044
569274
584409
606408
625746
647076
672972
704311
738633
779667
823131
867587
919613
971471
1025783
1076990
1140289
1202505
1268301
1331578
1388773
1450336
1508040
1554402
1605511
1647958
1679394
1706676
1733826
1745284
1749849
1743277
1735105
1720279
1694326
1659837
1616491
1567324
1516697
1458598
1398047
1334198
1267519
1200075
1137791
1071103
1008309
944854
887205
829600
777420
729180
681759
642738
604557
569385
540241
515422
493304
473405
454100
438064
421287
409957
398583
389890
382746
378082
373512
367434
361355
357898
354593
353116
351640
348880
349206
349346
349814
347668
346224
345498
347899
347540
346851
345396
346911
345150
343707
345799
345319
342442
339670
338646
337450
338479
337554
335980
335223
334472
336098
336650
336175
334782
336294
334178
331547
331886
332470
329492
328390
325031
325129
326927
325368
324329
322959
320687
322362
322113
321777
322418
321573
322182
321398
318688
317023
318385
317968
317025
313391
315049
314022
313500
313072
312124
310094
309434
310190
310807
310815
311943
310365
311669
311969
314049
316279
318580
320721
320874
321762
324712
328689
330475
334642
338801
343735
348050
353665
359202
365848
371317
376579
384451
390094
396827
404007
409602
418913
427850
434937
440345
446752
450556
454081
457457
462761
465770
468173
471378
471237
469464
468954
466643
463146
456385
455818
451835
444931
439981
432514
429216
426687
419928
412195
407600
402020
398447
392148
387705
383997
382633
378563
374636
370377
368203
365520
362988
360701
359349
356797
354700
354989
353808
355080
354720
354532
354509
356062
357665
355628
356031
356307
355394
356149
355938
358511
359542
363486
364924
368181
371207
375330
378491
381894
384882
392255
398712
404237
410861
416443
425309
433102
435347
440308
447236
450608
454389
462416
468575
476189
482608
484045
487936
492724
497249
500933
504056
503333
503858
504070
505045
506519
509298
507914
508358
509128
510098
510546
509021
506045
508316
510405
513851
516212
514495
517946
519638
518554
521596
525929
531125
536418
540064
547069
555571
562112
571401
581671
593207
609313
628625
648039
668751
693663
724552
756818
795428
836334
884485
937953
992160
1051567
1108517
1170089
1235847
1304762
1375512
1444890
1513583
1580845
1647968
1707588
1764289
1814561
1865412
1914147
1946566
1973432
1992203
2005602
2005637
1995486
1976576
1956171
1921660
1877525
1828394
1771972
1707893
1644938
1578087
1506118
1434044
1364343
1295063
1223747
1150773
1083048
1018124
956333
894404
840779
790151
743751
701400
662526
627051
594979
565929
538386
512167
489964
470896
456754
442787
431812
418912
408307
399203
392450
385875
379043
373017
369565
363553
358810
354688
350882
350482
351318
349234
345853
343088
342605
342045
339886
338697
336332
332908
330296
328226
325787
322484
322893
323384
323881
325754
326502
326556
323783
318596
316840
314939
315962
317044
317797
316565
315191
316073
318499
316777
316576
315763
314495
314667
314751
315012
316011
315083
314718
314302
313986
316396
317039
315966
314586
315431
314370
315073
316084
317121
320313
320465
322172
325185
326129
328611
329692
332402
332264
333197
335325
336688
336673
341464
345606
346845
348562
349490
349346
348626
348142
350796
352408
354991
357300
357255
356932
356307
357057
359452
359416
356940
352884
351140
353290
352796
352351
354306
351498
351469
351791
349899
348237
348435
349349
348650
348984
347081
346289
344769
343340
343350
341200
340825
340733
339415
339566
340108
342683
343018
341732
340012
340282
339541
342089
343439
344158
344738
345906
347728
351182
355052
357841
360323
360807
362131
360791
362623
361975
361120
362630
365504
368617
367686
368515
366809
369105
368699
368757
370705
370285
371138
372514
374958
373790
374655
376398
380273
384004
383344
385352
388359
389491
389740
392570
396333
398192
402357
407849
413560
418368
419513
421889
424195
427380
430771
434637
438102
440952
442811
445853
449953
452848
456045
459217
459944
461284
463452
470583
474544
477874
480850
486127
492585
500777
507002
513513
520579
528343
540458
551248
564146
577901
593419
610334
629966
649759
674388
700047
722956
746040
772323
796805
822422
848576
874451
898221
925516
952785
973003
995330
1013789
1031701
1047966
1061921
1075175
1085961
1091537
1095480
1095083
1092095
1085867
1078233
1070546
1055336
1040739
1022008
1002868
983274
961003
933744
906043
876845
849203
822169
794275
766205
738617
714863
687183
660561
636608
613419
590379
570855
552450
534950
520934
508123
494205
481997
476039
469241
460902
457603
454841
452756
450632
444843
445158
445033
445666
444145
442347
439451
436619
434886
432371
430508
426205
424620
421104
419283
415085
411354
407780
403859
399541
397711
392279
388552
385976
381512
379650
375528
370220
365635
362525
360451
356164
354987
352844
349877
347988
348259
345693
346286
347012
345440
346470
346789
346554
348489
348778
348389
348280
349112
348541
345787
345033
343182
342704
344377
341977
343095
343264
343528
347104
346282
345760
349976
350324
350622
350220
350638
350722
352279
353277
355977
356057
355191
356036
356462
359328
362989
361340
359633
357688
357994
362710
361339
363185
363957
366812
366803
365858
365805
367012
365913
364384
364969
363800
362749
366983
370398
369315
371905
374719
373912
373949
375578
376452
377475
379219
383191
386401
389620
391680
394145
396274
397151
396787
398084
400688
403676
404144
406113
409005
412437
414145
418087
422948
426293
428468
434883
442759
448934
454472
460741
466031
471738
479663
487692
494935
502629
508481
518549
529821
538801
545023
554106
562087
576004
586380
596499
604393
614043
625589
633551
641887
646634
653421
657811
663780
671143
678536
682663
690890
695445
701354
708181
707319
714464
720672
726642
733565
741943
749220
757463
761406
767044
770825
778050
784334
791242
797645
807038
815329
823067
832285
842213
856593
880945
902110
921365
946418
977492
1008752
1043267
1083483
1127879
1177535
1227691
1280662
1335662
1391820
1448703
1508661
1563024
1619201
1672974
1725788
1775922
1818739
1857809
1885810
1915035
1940640
1961501
1976559
1985915
1992505
1985771
1975066
1952696
1926705
1891202
1846849
1797266
1745397
1686845
1622555
1552140
1479791
1406555
1332020
1253079
1180520
1111587
1046302
983717
926258
872778
819929
773245
728374
689296
656045
623744
594631
566654
543606
521631
501652
486542
470266
455678
442570
432069
423986
418152
409002
402088
398200
394088
390470
386606
384191
382859
381133
382797
383044
382574
379922
381696
386329
386524
387988
391896
395052
398586
401150
403649
404314
407352
410645
409588
411391
412675
415367
415535
416317
417470
416383
419500
422465
425241
429542
431868
433623
434768
438285
439969
436965
436644
439004
437575
437996
438224
440403
441186
439928
441587
443483
443907
443605
444400
444817
444161
442386
444299
449727
453222
454866
454928
457292
457985
457685
458900
457740
458270
457697
457344
457271
459161
457933
459318
459548
458878
459848
462024
463099
463618
463981
464123
468304
471686
474402
479560
484695
485044
486735
489815
492451
494828
497497
498539
500976
504670
504623
504638
510253
515872
518407
521120
524530
530695
540221
545393
552910
563137
575123
585351
599746
616202
634229
655859
679171
707422
741067
775798
813182
854405
898783
945646
998501
1054979
1116569
1179784
1248332
1319181
1394592
1466826
1546097
1629992
1717411
1802678
1886588
1970117
2041305
2107464
2173862
2232155
2283394
2315590
2336005
2350449
2349877
2344800
2324621
2289861
2247712
2194515
2132635
2068642
1997832
1920016
1837110
1755651
1673121
1589124
1505898
1425648
1346557
1266663
1188626
1113478
1037007
964002
902358
842554
786333
735092
688699
647851
610579
576887
543955
518530
494169
470419
450268
433960
417776
406434
397887
388719
382832
375012
368759
365369
362577
359606
354270
350143
348402
347558
346388
346450
344441
344305
343117
340389
339386
338766
338207
338592
336289
333291
332946
335438
337034
337083
337826
337484
340663
343988
347581
351663
355231
357727
358384
362665
367056
369468
372097
376252
381104
382854
387551
394610
397196
399745
403046
406471
408473
412913
416407
417898
420236
422998
426001
428213
431163
434544
435417
437912
437974
438718
439961
442467
444918
443567
443695
444909
444657
442254
440637
439702
440033
437882
436568
433536
431363
431152
428329
427206
426402
426678
424972
426111
425120
426306
426910
429047
429647
430107
430418
433733
433049
432140
429971
432869
434541
434770
429690
428376
431162
432893
431750
431857
433027
437349
440301
443583
448670
455468
460801
463690
469151
475189
483102
491056
502165
512542
523533
534247
544931
552531
558416
566550
573385
577330
581712
583347
582935
582639
580426
576607
571346
565952
556776
545870
537334
528817
517371
506094
497238
487071
474273
464878
454928
444478
432944
421206
413741
405154
395342
387436
381456
374263
368721
363429
355501
348859
346777
343713
338941
333788
328494
329737
327041
321206
317908
317994
315591
312868
310035
308038
307186
307667
308768
308076
308133
305196
304617
306986
306514
305740
308029
310184
309502
310235
310834
310223
310564
310397
310209
310864
311580
313910
315428
313770
314368
318369
316894
317777
318770
318929
321643
323091
323019
324703
326623
326763
327207
330540
332115
333034
333519
336527
335318
336282
336854
338376
339438
340077
337796
337741
337580
337905
333293
331248
329716
330147
327813
328971
327071
321546
319027
319894
318933
318458
317583
316459
317116
315909
313706
314418
313527
314125
312042
311711
313729
314352
310841
310584
312627
314344
313493
310198
308153
309984
309698
312742
314623
312914
311119
310909
312364
313603
313346
313676
311947
310700
309086
307978
307786
306469
305757
304975
306493
306098
308179
303911
303738
302563
304269
306433
307626
308519
306028
305837
307113
305843
305749
306838
306183
304729
303512
302540
301758
302056
301355
301096
299545
298147
297912
297164
296103
296631
296915
296853
296418
297256
296008
295565
296339
298522
298778
299749
299532
299228
298154
296715
297857
297468
298493
296316
295338
296377
296942
298975
300141
300649
301123
301739
299672
296235
293352
296371
298199
299807
298348
295023
294713
296507
295225
292936
291866
293108
295370
294652
293985
292528
291129
293405
293873
295864
298022
299233
298873
296840
296660
297904
297830
297450
298982
300453
300474
298264
298499
299723
300300
300419
299279
297078
299016
301949
302506
299797
299595
299814
301863
302320
301059
301103
300575
300042
297985
298806
299207
300599
302898
302540
301887
302022
303702
303803
303715
302387
300362
298972
299148
299830
300612
300886
299627
299177
299906
299546
298406
297524
298801
299994
300039
298848
297042
299205
297449
297358
296498
295167
293980
294619
293825
290778
288962
290544
291748
293124
292646
290783
291647
290745
290464
290033
290147
290214
289386
290207
291874
291589
291319
292229
289379
287847
287954
290019
289530
292442
292187
291457
291096
290374
291477
291253
289922
290941
291996
292641
291577
289632
288263
291199
291809
291872
290770
289196
289273
289384
290784
291965
292115
292059
291110
286643
289660
290580
287433
288629
288774
290770
292453
293547
293536
294473
293399
291556
291374
291818
293639
293481
292564
290782
290715
290340
288790
289812
291065
290677
289565
290888
291768
292597
293834
291351
291684
292566
290319
290221
290026
288855
288513
289123
288056
287304
289340
288295
286993
286212
288922
289506
287910
290441
289690
288906
289979
290500
289362
287524
288927
288504
288899
289491
289016
289095
289164
291951
291433
290301
288599
289291
289583
289369
290263
291325
289950
290245
291273
292301
291213
291252
292210
292347
290994
289058
290501
292887
292710
294123
293340
293836
292913
292698
291829
294051
293383
292086
291322
290667
291121
290865
290418
289069
290616
291720
291780
291510
289573
288205
290789
292220
290403
290400
289483
291653
292100
291358
289648
289383
290574
289881
290865
291367
292731
290957
291114
289692
289270
288274
291926
293205
292928
292443
292786
293036
294647
296737
296780
293674
291825
291860
293821
294247
292393
293525
293790
293660
291186
290922
293464
293001
292511
290988
291052
291228
289579
290673
290678
291196
292337
293866
295311
292724
290890
291120
289802
289441
287966
288319
288767
288066
285633
286955
288483
289149
289751
290176
291342
291311
293044
293129
292880
293468
293554
293057
293918
292303
291527
290930
290399
291121
290326
290225
290032
291618
291749
291471
290069
290824
291395
289739
290587
292352
293322
291954
290933
290180
286773
287036
290690
289981
289084
289835
290125
288419
288249
289409
289489
290232
290831
290416
289754
290758
290139
289333
288227
287452
287775
287176
287519
285935
288022
288527
287515
286890
288176
288175
289392
288778
288061
288962
290065
289926
290463
290453
291875
293827
294821
294782
293612
292818
292050
294831
293672
293885
294077
292755
293341
293800
293949
293659
294843
293004
292586
293963
294422
294250
294586
292428
293921
293026
293048
292558
290661
289818
288379
288331
291280
293266
292757
289967
289994
289673
291609
290881
289847
288183
289742
290800
288622
286569
287635
290544
291675
295070
294007
292460
294196
293472
294270
294038
295679
295790
295650
297049
295067
294595
293211
293352
294596
293934
294393
293093
292379
291609
293750
293559
295005
296061
295413
295912
295499
292085
291111
291446
291521
291714
292796
294045
292924
293637
294546
293149
293827
295576
292965
292830
293446
296778
293514
291553
289749
288610
287854
288000
288417
287951
289917
290838
289387
288474
289447
290632
289329
289362
290613
289006
289885
290004
288649
287185
286699
288316
291225
292016
292087
291619
291314
290531
293534
294885
294405
291049
288573
290778
290663
289498
289368
288837
290213
288345
290243
289766
290276
291334
293082
291571
293657
292375
290680
288605
288218
288702
289918
293597
294707
294370
293200
292754
292440
292438
290522
290383
290107
287056
287284
286916
288289
289622
290338
292437
292289
292048
290895
288554
290416
291442
292320
292039
291604
293834
292172
292154
292015
289692
288668
288631
290710
288926
288590
289083
289826
288866
287761
288863
289751
291613
291508
292976
293539
292858
292768
294001
296343
295601
293024
293970
297033
296690
297540
296787
295888
294707
295093
296431
296096
298097
296852
294644
295699
294031
294153
295464
295165
297395
296529
296004
297070
293901
293294
293273
292090
292272
291360
293028
294265
294634
292255
290589
291837
295529
295064
293571
292603
291471
292091
294117
294242
294933
295410
294643
294395
295074
294543
295516
296685
297506
295953
294148
291568
292102
294597
293020
292802
294130
292573
291496
292658
294365
294544
296954
296809
296646
294454
295102
295973
294249
293688
291929
291654
293268
294816
295936
295269
293121
292195
290776
289954
290530
291007
293776
294686
293593
292370
293281
292342
292365
290681
291675
293275
295622
296325
296581
294473
294701
294732
295688
294790
295333
295835
296746
298539
298100
297185
295727
298108
300240
300618
300853
300131
302009
302483
300368
298924
298061
299002
298968
297977
298885
297595
297294
295195
295658
295785
295702
294468
296013
295643
294319
292880
293860
294252
294605
295442
295602
295825
296803
293614
293913
295791
295931
295323
295327
296540
294660
296061
297245
296629
293228
293258
294597
294742
296120
296619
297145
296327
296134
296806
298102
297834
296618
295556
297545
296330
296090
294823
294612
295741
294616
294381
294342
294049
296813
295951
294580
293465
292963
294278
294144
295595
295048
295611
295212
297016
296415
297535
298843
298371
298925
298318
298312
296879
295571
293536
293672
294374
293880
295382
295494
296835
295169
295601
297991
299775
297243
296356
296659
296539
296503
296106
294547
293699
293275
293394
295633
294616
295263
294806
296029
297033
296403
296912
298191
298567
296870
296608
295236
295680
297385
295514
294356
297845
297550
297201
295851
295522
299327
299795
297774
298055
297855
298220
298002
297385
297725
297909
297732
299539
299003
300417
300466
300152
299388
300041
301075
299462
298644
299829
299642
301677
302375
302109
301618
301051
298620
300680
301619
303676
301907
300138
299724
300630
299346
299515
300031
300786
303099
302383
300082
300665
298118
298452
298158
300031
299152
299302
301161
302076
301743
300445
301806
301412
300872
300085
300870
300083
297929
298755
298527
298726
302382
303343
304663
302330
299414
299783
298811
296927
296885
298136
299242
296882
295821
297038
297527
297812
298115
300321
299895
299102
299554
299848
297859
298841
300582
298008
299920
298570
299964
299130
299385
297359
299598
299709
301577
301965
303210
302591
300206
297822
297945
298483
296852
296649
296096
298466
300664
301827
301823
299801
299293
296129
295713
297471
297394
297415
297029
297034
297431
296433
296034
295526
296582
301109
299856
297906
299985
298561
298492
297721
297267
297845
296473
297404
296488
298010
297200
297474
296253
295745
295625
296131
297150
298472
297047
295818
297838
298397
300165
296663
295317
296806
297730
299355
297395
296748
298016
298950
303485
303489
300579
298491
300148
301906
300984
302609
301129
303076
304108
302093
302353
302379
304624
303623
303095
302667
302795
301674
301669
301309
300177
299500
299553
299020
300592
302150
302186
303183
303827
304357
301259
300804
301471
302625
302222
301155
302493
305544
306841
304304
303126
302747
301990
301034
301090
300789
301195
301291
299819
300760
302771
303229
303298
303620
301416
299814
302977
303119
303502
304873
305181
305444
305050
303495
301831
300797
300781
303861
305166
305118
302714
299532
301270
301565
301402
300280
301161
301975
303255
303509
302754
301301
299976
299940
300489
299382
299754
302069
304878
303254
301160
299297
300981
300917
297914
298728
298509
299027
301355
303458
302448
299578
300326
302751
303053
303996
305346
305007
307495
309387
309017
313080
315885
316047
317348
320335
322487
323706
325272
326298
330082
334382
337884
339587
342714
346936
350983
357107
359402
358434
363880
366602
372693
375952
379331
384813
392191
396458
401675
407543
414016
420194
426195
433489
440617
447745
451989
460148
471007
484091
494084
507032
516857
528465
539400
552343
564572
578456
589864
601856
610875
613789
615030
614729
616299
616820
614996
613266
610883
609704
609906
606655
605344
602143
599359
597697
598066
599055
600688
602412
602850
601351
601374
605435
607605
608826
609934
610321
611341
615805
614833
613611
613140
611044
606071
604015
601196
599977
594542
587478
581129
571227
564598
555829
548704
541592
532680
526869
517928
507591
504173
499660
493915
486075
481944
478419
470593
463524
458828
454979
454570
450744
446709
439622
435160
431967
428386
425865
423731
419777
418206
415567
413655
410104
406006
403991
401801
399631
397987
393122
388934
388000
384564
382136
379402
375105
373255
368011
364539
363696
360796
355784
352304
351777
349004
345206
344268
338265
332024
328585
324954
322281
318825
316736
313712
309363
307454
306698
302429
300717
298120
294638
290431
285691
282044
278221
275803
271879
273095
271483
269617
266504
262772
259172
258208
253691
251812
249996
247071
243022
240586
236339
233249
230149
227716
224657
222356
219380
217422
215275
214321
211644
205418
204145
201981
197861
195080
191284
188784
185491
182630
180328
177446
177001
171923
171018
170328
168314
164541
162928
161510
160153
157242
153812
152077
149906
149984
148799
146867
146238
144861
141949
139541
139189
137673
134759
133996
132035
129290
129107
128726
127800
127716
128144
126325
125284
123219
122781
122149
122560
121593
121468
120767
120198
118470
117328
116187
115441
115472
116467
115927
115617
114492
112997
113675
113187
113775
115915
114561
112808
112736
112505
114355
114487
112347
111890
113086
114391
114247
113117
113330
114534
115266
114750
116541
115842
116221
115824
116154
117079
118028
117252
118241
117704
118024
118701
119048
118454
118225
119987
119932
119400
121470
121409
121064
121108
121183
122661
122979
125272
126319
126298
126503
127659
127049
126068
126479
126934
126505
125610
127431
128672
128293
130716
132039
132880
132865
133644
135454
136058
136619
136558
135585
136654
136394
138344
139167
140388
141519
141832
141766
141648
143729
143020
144710
146976
148600
150713
150597
150452
151856
152565
153385
152845
153128
156853
158929
158475
157440
156279
154813
157506
157439
157143
158001
160385
161146
162733
162645
164227
165017
166721
167785
170394
168611
168516
171100
172145
173510
173507
173740
173067
173880
175698
178608
179190
179101
178588
178446
179431
179797
179064
179368
180629
182559
184101
184936
186437
186989
189219
191107
192660
191376
191234
191516
190570
191434
194168
195301
196143
194421
196477
198563
199158
198041
196137
197701
200605
201617
201536
200462
199502
200806
204269
204159
203436
205165
206434
206651
207631
207808
207840
208761
209169
210929
208957
208957
209112
211861
212365
213965
212120
211853
209607
211821
211538
212379
211455
211138
211153
213857
213143
213553
215292
213765
212744
214676
217017
218373
219824
220911
219227
220185
220808
221418
219873
219012
220191
221078
218150
219030
221628
223463
225226
224229
223794
226199
227074
224958
227210
229391
227265
226784
226406
224593
227718
235150
259099
311545
393073
503168
637126
789059
950650
1148810
1421215
1769822
2146658
2473226
2718929
2876215
2967209
3013963
3040011
3042854
3034515
3023574
3007050
2978494
2942164
2898296
2838550
2772157
2699101
2612483
2515044
2421552
2321526
2223097
2133901
2052046
1982095
1922097
1859959
1813910
1776940
1736870
1696745
1662592
1634663
1605265
1581976
1559552
1535112
1511546
1490903
1474409
1453441
1434062
1409603
1392027
1373942
1355802
1341673
1328445
1311088
1297392
1282907
1269225
1251703
1234153
1218525
1203032
1189938
1174668
1160729
1148198
1130492
1113897
1100582
1082716
1062575
1048417
1035464
1018746
1003307
987916
970329
953774
937078
919152
903976
889688
875924
863817
851204
836937
823417
811219
800301
790418
779467
766395
754217
741535
732278
724906
717354
709865
701889
694368
686767
684137
677708
672175
666288
660570
654689
644072
632723
620492
601505
576962
548880
518468
484003
450342
418553
390744
369198
348643
333441
319700
307820
293964
281903
274980
266426
259001
253248
246901
243462
241885
239459
235316
229913
227994
224976
222769
218853
215409
212544
212174
208260
206962
204407
202280
201950
199860
199135
196658
196271
196691
196520
196362
192669
189893
187313
187063
185638
184094
183440
181391
180290
179622
180024
180178
179030
178131
175850
173479
173311
172213
174098
171827
170308
171126
170724
170025
169451
168241
167226
165881
165813
165415
163425
160740
161523
163870
163439
161475
159549
158185
159872
161515
159907
160844
158414
158498
157728
157042
157950
158624
155539
153896
152688
153473
153836
153400
153707
152397
153018
153204
152992
150677
150442
152364
152637
151912
150680
151103
150326
147054
148529
148178
148091
148221
147018
147825
149218
148959
148493
149211
148148
147921
148766
147728
148724
148498
145337
144659
145712
145537
145522
144941
143637
141161
141158
142097
141630
139446
140062
139815
141027
141265
141967
139792
138783
137694
137285
138019
138578
136506
136724
137993
135754
134670
132989
131989
132577
133454
131564
132849
133300
133048
130474
128884
128520
128420
128446
129000
128804
126706
123618
124950
124868
124777
125116
127489
126902
125730
123551
123842
124582
123785
121830
120999
121559
121795
118884
120840
121760
120790
121419
121424
120643
119554
119699
120933
121975
118458
120116
120039
118553
117634
116324
116776
117565
118080
116469
116223
115504
114976
115091
114217
113090
114106
113975
113974
115697
114668
111933
112497
113253
114979
113278
113367
115705
113973
112818
113183
112845
112042
112695
113944
112728
112386
113835
113097
111143
110516
109772
110239
110492
110197
109410
109788
109969
111825
111509
111013
111260
111398
110547
109875
109747
108853
109412
111021
108666
106934
105494
105763
106805
108466
108869
107512
106711
107193
105950
105049
107248
107097
104668
103578
104549
102904
102785
103507
104137
103291
104639
105192
106380
105325
105408
106252
106471
106471
104528
103450
104248
103581
101822
102967
103676
103661
108113
107374
105576
103742
103976
106085
106403
104641
102775
103916
103318
101791
101626
 99889
100249
 99146
101575
101903
102064
102532
100132
101389
101444
102395
101583
100760
100320
102396
103724
104400
103497
101746
101524
102437
101644
102185
100353
 99554
101480
102254
 99887
100025
 99204
 97419
 99114
100343
100193
100555
101127
100996
100140
100590
 98900
 98681
 98467
 99527
100716
101075
100596
101071
101610
101038
100030
100187
100655
100591
100339
100441
 97976
 98202
100927
101655
100448
 99035
 98459
100294
100856
100811
 99207
 99227
 99518
101109
 99742
 98899
 99509
100367
 98842
 99747
101891
101029
 99816
 99997
 99689
 97998
 95951
 97316
 97762
100414
102708
101837
100953
100566
 99345
 99298
 99946
100452
100988
101948
101030
101344
100138
100955
100977
101891
102368
101141
100260
 99025
100862
101378
101196
101488
102872
104316
103853
100571
 99986
101153
100057
100140
100123
100032
 99545
 98360
 98049
 99688
101957
102796
102394
102419
100949
100008
100637
101580
100370
100369
 98772
 98536
 98762
 98754
100457
101383
101987
101438
102080
101980
103733
102509
100976
 99511
 99857
101955
103527
101107
101185
101710
101691
101824
101583
101334
100701
102866
102354
101186
101124
101096
102719
103351
102339
100460
101643
102183
102452
102380
100559
 97240
 98588
100824
101597
101473
 99739
 99054
 98593
 99909
102102
101193
 99623
 99122
 98073
 97339
 98227
 98490
 98520
 98441
 97720
 98541
 99080
 99891
101554
102077
103858
103338
101513
101068
101028
101567
101173
100604
102178
102777
102250
102355
102449
101914
100337
 98106
 97747
101834
102757
101060
102547
104572
102071
101667
101639
100386
 99303
 97421
 99470
 99999
100046
 99045
100082
101682

[Instrument Method Data Header]

"hplc", "", "2021-04-16-13:54:48", "hplc", "", "2021-04-16-13:54:48", "", 0, 0, "GlycoSePN_40 min (Plus_HR1)"
"Separation of glycans at 50 C"
16844544, 1


[NAI Box Information]

0, 40, 40
2.272, 44, 1000
41, 0, 100, 0


[Instrument Configuration Information]

"FL", "PEN90x", ""
0, 0, 0
0, 0, 0, 0
16.777215, 1
16.777215, 0
"", "", "", ""
"", "", ""
"", "", ""
"", "", ""
"B", "C", "D", ""


[Real Time Plot Information]

[0]
0, 1, "", "Y", 1000


[Link Parameters]

5


[Link Parameter Offsets]

29
28
10
11
12


[Link Parameter Info]


"RATE", 29, 5, 1, 1
1, 0, 3, 0.1, 100, 0
44.01408, "", 1

"RANGE", 28, 2, 1, 1
1, 0, 1, 0, 10, 0
1, "1.0", 1

"EVENT", 10, 3, 25, 1
1, 0, 0, 0, 100000, 0
0, "END", 0

"EVTME", 11, 2, 25, 1
1, 0, 2, 0, 100000, 0
0, "", 1

"EVVAL", 12, 2, 25, 1
1, 0, 0, 0, 100000, 0
0, "0", 1


[PEAK TABLE FILE]


[File Complete Flag]

3


[Number of Peaks]

0


[SPECTRAL DATA FILE]


[File Complete Flag]

3


[Count/AU Ratio]

0


[Count Offset]

0


[Number of Spectra]

0


[Spectral Data Sets]


[Audit Log Information for C:\PenExe\TcWS\Ver6.3.1\Examples\Probka10=Probka7+fukoza.raw]

Number of Audit Logs : [0]
