# Supplementary material for: Interplay between de novo and salvage pathways of GDP-fucose synthesis
Source: PLoS One. 2024 Oct 24;19(10):e0309450. doi: 10.1371/journal.pone.0309450 (PMC11501016; doi:10.1371/journal.pone.0309450)
Supplement: S1 File — (ZIP) [file pone.0309450.s004.zip › Chromatograms/Fucosylation/GMDSKO_4_2.RAX]

Checksum Passed

Filename : <C:\PenExe\TcWS\Ver6.3.1\Examples\Probka8_GMDSKO,#4, 2nd+enzymy.raw>

[Modified Rawfile File Header]

0, 1, 48, 10019, 
0, 0, 0, 386514952, 11998888

[Modified Rawfile Data Header]

"hplc", "", "2022-06-15-18:08:32", "tcprocess", "", "2022-06-15-18:48:30", "", 0, 0, ""


[File Complete Flag]

3


[Run Log Information]


[Raw File A/D Header]

0, "20220615180820-0800", 0, "hplc"
"C:\PenExe\TcWS\Ver6.3.1\Examples\Probka8_GMDSKO,#4, 2nd+enzymy.seq", 0
"NONE", 0, 0
40.0088, 16777215, 127300, "7339280009"
1, 0, 5454


[Sequence Cycle Information]

"A", 0, 0, 0, "", "", ""
"C:\PenExe\TcWS\Ver6.3.1\Examples\Probka8_GMDSKO,#4, 2nd+enzymy.raw", "C:\PenExe\TcWS\Ver6.3.1\Examples\Probka8_GMDSKO,#4, 2nd+enzymy", "Probka8_GMDSKO,#4, 2nd+enzymy", "", "C:\PenExe\TcWS\Ver6.3.1\Examples\GlycoSeP N Plus (FL_40 min)", "C:\PenExe\TcWS\Ver6.3.1\Examples\GlycoSeP N Plus (FL_40 min)", "C:\PenExe\TcWS\Ver6.3.1\Examples\GlycoSeP N Plus (FL_40 min)", "C:\PenExe\TcWS\Ver6.3.1\Examples\GlycoSeP N Plus (FL_40 min)"
"Default", "Default"
1, 1, 1, 1, 1, 1, 0
100, 2, "", 1, "", "", 9
"", "", "", 0
"", "", "", "", ""
"", "", "", "", ""
""


[Raw Data Points]

132591
132996
132993
132995
132999
132998
133114
132834
131670
132053
134320
132562
130223
130765
130595
130988
129743
128895
129252
131760
131680
131235
132913
133455
133774
134314
132772
133587
135768
133789
133269
132636
132508
132135
131296
130575
132423
132233
130533
132451
133255
132343
131117
129755
128645
130194
128861
129413
131106
130620
130893
131812
130448
131032
130499
128676
129325
130202
130345
129157
127928
128893
131326
132594
131092
130890
131934
131978
132695
132456
133211
133012
133021
133401
132116
132408
131964
130737
130388
131144
130737
132126
131088
129059
127398
127762
127300
127712
130332
131504
131904
131357
130020
130375
131318
130323
133651
134360
132299
130994
131926
131852
133218
134443
133424
132054
132500
134322
132227
131404
132373
131637
131544
132669
131076
129477
129985
132030
131980
131356
129636
130494
130240
128737
129683
129557
131644
132732
134030
132910
130905
130687
130181
131583
132308
132652
132419
131354
129614
129971
130916
132327
132816
132585
132560
131777
133754
136563
140230
147340
151788
157784
167752
178217
190270
202086
218776
234590
249017
263886
276286
286574
294420
299440
299477
300268
296648
296113
292788
286958
285993
288929
292839
300325
307275
314900
317892
317109
313403
306831
299464
295146
287661
277386
274254
271605
271703
270212
270294
272503
276915
284875
293897
301102
308042
315423
319481
329417
340191
360516
391048
439742
509037
611148
751467
940353
1194420
1549044
2051174
2782092
3842959
5317712
7251096
9549567
12058090
14539702
16777215
16777215
16777215
16777215
16777215
16777215
16777215
16777215
16777215
14778093
13360760
12067980
10919609
9915246
9073286
8318314
7597929
6896676
6196994
5495852
4820406
4214637
3706683
3300572
2999456
2799502
2693384
2654316
2643486
2636407
2584791
2482447
2336986
2156341
1966751
1788820
1626229
1482659
1361890
1259029
1172297
1098485
1039130
987916
951429
921858
897966
878493
863195
850937
841497
833598
824208
818392
811965
804957
795634
786523
775292
766700
756176
746592
738868
730738
723573
717843
714027
712749
709369
711601
710837
710225
710288
714602
717850
724972
741652
756683
776289
798179
823307
850044
870505
890643
900482
905724
905192
891413
872495
847287
824181
804004
780340
759082
745085
742968
751634
771635
807317
848708
898026
943061
983300
1018926
1042918
1053325
1048807
1033405
1009360
976956
940336
905577
868663
835210
809144
786076
768336
757700
747797
742133
740324
738516
735310
732404
726499
720406
707966
698023
683229
666393
648774
633904
619318
608943
603047
598356
596934
604010
618175
641199
672104
712421
762576
820762
881958
949969
1013524
1076518
1135562
1186914
1226822
1256722
1273283
1271593
1248263
1215789
1168494
1111296
1052512
986771
917807
850912
793079
739973
693160
648972
610636
579155
555547
532008
512451
496278
483127
472164
465891
461169
459475
457202
453957
449688
442029
436513
432180
426833
422016
416656
410734
406600
402115
397897
394554
390151
387178
385214
381319
375251
372319
369872
363841
361694
358909
356054
355348
354330
352640
352593
353309
354924
355201
358898
362705
369572
373516
378374
381348
385220
393036
405264
418240
434206
453092
474820
499434
526968
562880
597841
629865
662438
693388
717667
741924
755067
761577
758464
749996
735818
715049
686493
655075
619972
586166
553411
525072
496845
469069
445774
421893
401243
385238
372157
359408
349205
340030
330858
323055
319030
314102
311903
308585
306016
304989
305557
303360
300662
298545
297737
297346
294117
293295
295369
299616
300890
302028
306001
310492
314037
318898
328602
341193
353778
366331
381280
396915
412354
431281
449980
464537
478759
492770
504391
509527
512354
511576
508156
503179
493382
484387
471292
456666
442811
431413
418252
405245
394707
385548
379766
376569
372819
372303
371364
374355
376064
378276
383839
388960
396594
401975
408673
416849
424941
439478
457021
480541
508204
540421
579269
624258
674494
730410
794653
859220
921435
982934
1030666
1071774
1103923
1121368
1122813
1113295
1089894
1056635
1011808
957216
895477
832372
768534
709662
651391
598386
550299
507899
470525
438362
413130
389687
366046
350291
337114
327549
319099
310458
302565
296853
293791
292091
287055
284179
283679
285731
284030
282704
280574
280967
280457
281589
282096
281011
280889
279958
277142
274219
275542
276957
276149
276154
278208
278478
278389
278477
282773
284932
286815
289718
292926
296380
297597
297510
296521
294214
292706
293651
293616
289976
288636
286434
283580
278804
272552
270476
268290
266845
264202
264140
262477
264254
265206
263929
263518
263737
263806
264510
267591
268251
270198
273606
277026
279630
281402
285626
291654
298710
306683
315396
325389
335615
346028
352299
361862
371064
380866
394136
405546
415640
426404
436224
446909
456257
469000
479506
493423
509453
526352
548719
575038
601367
630881
662059
693968
724028
752996
781520
801947
816455
823890
827733
823622
811670
792981
770146
743589
711039
676145
637891
601431
565349
531283
499211
466394
435718
406644
382998
361972
340534
322806
307955
296037
289669
282837
279069
272633
265303
259727
256158
252705
250655
248771
246412
245453
244820
245389
246732
245543
244632
242001
239801
240998
242547
242621
244393
243562
243325
243117
243343
244271
242875
244007
244824
245746
246518
245915
243645
241819
240474
239561
237570
237009
237502
237180
232967
232763
232661
233853
229608
227796
227255
227354
225575
225263
225121
223797
224048
223990
222093
222250
221364
220210
219904
222107
223944
222533
223414
223929
225023
227111
228007
227678
227263
228339
227730
227562
228071
229606
231086
232418
232350
232311
233397
231614
228773
228098
229177
227515
226427
227024
228144
228756
229839
228247
227143
227193
228561
231296
230442
231852
232390
231104
232476
231251
233102
233402
234804
235133
235225
237220
240817
243299
245684
247759
251609
253301
255726
257276
260089
261426
263954
266802
270121
271153
274156
275599
280534
284752
288034
293035
298572
302213
305791
309521
316194
322263
328057
336270
348420
361930
377281
393873
412069
432805
455851
485762
515791
547653
580872
613664
648769
682741
714934
745326
771485
796198
822004
840811
853079
860903
863245
864357
856970
843797
832161
814257
798774
778308
756822
737955
724237
711928
705535
702848
707288
722621
742920
773588
810977
852436
897615
947149
999242
1054383
1112754
1168921
1219798
1271081
1317347
1350885
1382637
1409855
1425683
1440714
1439438
1432936
1416017
1393061
1362282
1325515
1279501
1232915
1186672
1144519
1103515
1063803
1026258
995124
965075
940895
927592
918004
913523
914016
913018
918111
926952
936364
947648
956352
962941
968489
969795
968473
961564
952108
938248
917743
893410
864188
831447
796616
760823
719160
676568
635533
599722
566273
530187
496659
465851
438996
414405
393596
376875
361596
347428
335937
324497
312313
303461
299515
294198
288603
283265
276454
270460
266528
261640
257038
253471
251681
248619
247727
246407
244624
240944
239314
236741
235299
236572
233485
234001
233229
230887
230908
230360
227668
225131
225640
227456
227687
228191
228839
227199
228092
229102
228187
227619
227510
227927
227850
225871
224683
223632
224813
227369
231287
229043
226325
224819
225150
224833
226717
228155
229152
228272
228870
229271
229576
227420
227263
227551
228016
228288
227647
227347
228389
230090
230917
229993
228400
228161
228431
227845
227676
231320
231165
229199
229919
232211
231581
230173
230884
233933
232500
230516
231833
231749
230641
229971
229128
229824
231187
229524
229297
228691
229639
230295
230337
232567
232801
231235
230539
231541
232047
232485
231465
231771
232331
232571
232400
234188
234184
236357
239451
239867
241232
243588
244117
245270
245845
248175
248794
248190
249601
250675
250243
249022
249039
250095
249304
249392
249865
247978
246882
246220
244566
242369
240632
239469
239176
239061
239395
239347
240879
242399
242642
240909
239281
240208
239128
239249
240271
240899
240826
242917
242820
243875
244496
245256
246618
248182
251160
253614
255564
253948
253100
253477
254020
253649
255355
256549
258246
259749
257121
258785
261713
262848
264256
268034
268016
269121
273205
278126
281840
284998
288399
291150
293506
297288
304228
311350
317107
322559
327186
331113
336648
342744
346830
352061
357211
361113
365192
369985
375191
381861
386116
391240
397100
401562
407127
418405
423832
433461
441154
450221
459096
468705
476971
485771
494595
506846
514723
526256
536569
550948
568146
579102
597048
613069
626474
643409
661209
680993
698534
717351
736017
757331
779667
798534
818386
841032
863293
887670
912977
942439
971426
1003624
1038476
1074524
1121397
1172092
1235695
1305663
1385953
1484820
1599131
1735976
1894822
2078358
2291410
2525607
2791492
3081398
3395420
3737635
4097596
4472085
4866312
5264944
5661737
6048007
6407264
6761750
7082309
7363500
7608248
7814785
7971997
8075659
8128653
8123199
8056340
7931256
7762345
7533908
7260963
6941694
6595205
6207780
5805415
5394778
4976195
4562226
4154245
3757239
3376734
3023385
2695285
2394756
2125009
1885659
1669327
1477447
1312596
1166467
1041701
933586
841377
762523
697647
645005
595945
552532
519477
491674
467931
446089
427151
411673
397568
382342
370483
363142
358488
349112
339963
331484
326987
320560
314488
309932
304731
299430
297024
293789
292888
287928
284822
280667
278584
275139
272093
271850
270907
270905
270247
269242
268424
265428
264719
264788
266360
266238
265986
265903
264453
263909
264396
265621
267079
265991
266201
264173
262523
263821
264778
260987
260307
259526
259776
259853
260183
262031
262724
264559
265473
264456
265019
263875
264666
264479
261939
261988
262302
262240
261859
262157
263561
263191
261718
261284
261410
262762
262463
263975
262791
263431
264130
265978
264699
267567
267303
267732
269053
269833
269975
270586
273298
274477
277512
281696
284121
286167
288983
292699
297731
302765
308792
315667
319045
326651
336402
346742
355090
363940
373382
386636
400383
413818
425087
436253
447271
455810
463242
470489
475464
481384
486392
490518
491021
489408
484066
480100
473799
465895
459424
449280
439631
429577
416643
406622
395137
383070
373233
362428
352663
342727
333565
325294
319294
312004
306951
301156
298006
294776
290174
285943
284035
283886
281593
280130
277765
278048
275391
274874
273598
274563
274047
272168
271520
273946
274182
274208
274587
274026
274855
274993
277418
277145
276605
278363
279326
280531
283019
282566
284816
286865
288973
290020
291532
291164
293020
294226
293360
295553
296391
299609
301788
303161
304845
306013
307249
310597
312052
312128
315013
318091
321482
323460
327163
331078
336206
342559
346868
354705
358392
364285
371773
380044
391849
403506
417039
431293
444117
458980
477944
497717
517958
536840
559576
580281
603188
625840
647314
665880
686907
708125
726600
740191
752407
767763
782186
786735
790216
796375
800514
797154
790937
783642
776186
767507
756310
745324
730550
712934
698346
684249
669701
650322
632314
617103
600692
587540
572817
558089
544789
533614
524945
512961
499190
491080
480833
469233
460072
452179
443013
434553
425856
415301
405590
397343
390987
385435
379459
374556
367648
362759
357486
353045
352841
349841
347681
344944
343090
339147
338317
334929
334193
335382
334036
332302
331103
329282
326720
327500
323612
322445
320946
316963
317412
314945
312029
310692
307790
306121
304291
301325
302387
297126
292762
293116
292159
292363
287043
284847
284207
284790
285423
285689
286356
285605
285875
287095
285548
289014
289265
289446
290054
290774
291559
293987
297433
301384
305704
307745
312650
317208
319503
326729
334039
342744
349897
357660
368069
376568
387800
400956
414885
429679
441701
456672
474497
488215
501750
516192
534734
550866
567526
586185
603836
617795
630651
638739
648541
659207
668909
672759
674948
679874
681027
678159
672182
669754
666323
655404
645739
633899
621769
610308
595072
579714
564416
546715
532886
520874
508730
495239
483060
473897
466395
459767
458680
457160
456612
459880
462817
465414
470414
480585
490216
502681
518496
537002
556672
573687
595415
618859
639641
660059
680564
700997
718342
737372
753939
771139
783917
790474
795101
797995
798132
793796
787827
777859
764859
749935
734359
714605
697440
678773
658915
637103
617496
596017
576653
558835
541990
527833
513316
498573
485634
472643
459747
454085
445432
438700
433278
427041
420946
412659
409984
407201
403916
399864
397634
395262
391020
389943
388337
384230
383429
384038
380169
376086
372691
371569
371763
368760
365301
363909
365051
364618
365378
367305
365565
362445
360995
364010
362389
361121
360504
359769
359588
358797
359761
363022
362927
362490
360444
361763
361486
360262
362516
364785
366724
367231
367726
368750
371018
374321
379425
383704
385374
384555
385011
386268
393420
397199
399640
402666
406961
408244
412010
413168
415537
418022
422129
423599
426364
432315
434340
438319
441709
445800
449779
454523
459410
462855
466294
470789
474555
474486
476116
481810
488133
496446
503219
509556
516638
525683
537670
552267
567256
585222
609910
631528
654817
687122
721886
757181
802161
849401
901603
954915
1010097
1068921
1127551
1188789
1251386
1310255
1371495
1430257
1486159
1537470
1585551
1626380
1660739
1685851
1709513
1721621
1725672
1723843
1713646
1690147
1659280
1625277
1583186
1534277
1479974
1420159
1358080
1290512
1223508
1156209
1089736
1024809
961785
899158
838965
783737
732297
685401
643276
606812
574448
544553
518657
493513
472470
454564
439404
428786
417787
410395
404480
399910
394183
388735
384397
382167
379390
378586
380423
382333
383081
382727
382529
382980
384062
384458
382896
383306
383473
381682
382756
380949
378505
377138
375789
374618
371187
367412
362744
358800
355589
350880
348721
345578
342563
340434
339157
336681
332797
328127
327042
324180
322749
320769
318520
316331
314097
311862
312042
310153
306506
302263
302468
301538
302466
302555
301200
296836
296370
297078
297635
301109
299891
297950
297297
297945
298455
301356
299952
301774
303233
302866
303070
301262
300117
300153
302486
305771
305389
304200
302783
301594
302488
302221
304138
305358
303999
305731
306536
306680
306675
306345
306332
308093
307899
309819
309382
310320
312938
315105
317582
322103
324128
323690
325104
326635
326886
331154
330249
332298
335419
337659
337269
337965
337902
337384
339549
341099
339214
341764
342406
343313
343099
343335
343265
342353
340783
337307
334962
335266
331001
331774
329518
327307
327140
325068
323776
325011
322879
320898
318243
319071
319509
318831
318244
318238
318810
319566
322964
323971
323357
324563
323980
325242
326764
326963
326690
326757
325786
328552
334469
336150
336198
336370
338143
342919
344813
343903
346290
344771
346546
350634
351737
356241
358324
359390
362106
366979
368384
370411
371582
377088
380658
383888
383991
390088
393583
395493
398723
404590
407221
407063
408723
411896
412100
414203
417300
420742
425148
429065
430862
434087
436398
440169
441052
440667
442153
444969
446533
451297
457664
459111
462060
467169
470894
474845
479572
485412
492684
498427
507402
520488
533050
547086
561248
578605
599266
623364
647688
679353
713802
749153
790330
836232
882333
929877
981067
1036470
1092510
1153012
1208157
1260124
1314007
1365910
1416714
1465877
1511887
1550769
1583953
1618627
1644417
1658197
1666874
1669610
1672058
1669463
1655274
1633214
1607744
1575530
1538273
1496154
1451859
1398518
1345083
1290493
1232908
1168539
1104339
1043046
986462
929154
874518
823978
772427
723343
679869
642099
606336
578004
550234
523976
498692
476415
457445
438755
423699
412109
402183
393537
385131
379400
377795
373608
368527
365379
361664
360615
361182
359357
354968
352585
353573
355467
354763
351270
352368
354465
353021
351943
350473
350676
347777
347943
347189
345739
343747
341572
341110
341134
342053
343107
345534
345233
341952
342205
342385
340075
335048
336291
337802
336118
334638
333731
333196
332688
334486
332644
332012
331358
328119
325609
324365
322851
322702
322468
322695
321303
319227
319942
323474
324879
325402
325637
325149
323127
324261
325126
325201
324587
324059
324401
326883
326016
327102
329500
330064
332240
331765
329402
327156
326036
326686
328456
328484
328003
326955
328830
327081
327986
327762
326511
323819
322296
320435
319944
318230
315979
316274
316678
316065
316003
320399
316959
316724
314671
315470
314285
313766
314435
314820
312912
314758
314556
315252
313231
312669
312157
312394
312985
313278
313239
315126
314388
313999
315849
319354
317983
318867
317421
317234
317533
316702
318248
318875
319734
319458
322030
324915
322150
322781
323985
323618
324694
325917
327348
327039
328713
329549
330012
332106
333273
334957
336919
340398
340389
339285
339095
338204
339245
338200
340488
342635
347768
348691
350266
354943
358900
358811
362160
361411
365967
369137
369963
369165
371465
373902
375874
380733
385184
387512
391340
394605
395267
397662
399014
398367
400390
403027
405108
409072
411104
413814
416710
419555
423710
426152
428185
431500
439657
446387
452641
460905
473164
484303
495526
505938
516695
535050
552169
568195
584150
605640
629326
652986
676676
703160
731349
756684
785256
811901
838174
866095
894169
921851
949281
975237
1000048
1024175
1043481
1062191
1077871
1089922
1101398
1108864
1114171
1115986
1114264
1108673
1102603
1087937
1073457
1057251
1036912
1014833
989507
961043
935182
905795
874859
845684
817054
784493
752367
719946
690425
662074
632049
603938
579351
560065
542512
521312
503951
489763
478602
466897
457283
447014
440683
435389
431098
427830
425768
423948
420869
418927
417195
415290
412782
413224
411282
406789
404754
404532
403487
402754
399505
395275
389616
388718
386372
382130
377911
375872
373931
371631
365918
362268
358604
357894
352818
349832
351331
349108
346768
345059
342178
339533
337415
337440
336688
335878
333592
332684
331430
330593
328766
329755
330088
330313
328336
327609
324946
325837
326669
325540
323722
324302
322626
320472
318975
317499
319365
316737
317514
319614
319464
317998
318064
317977
317640
316879
316574
316113
318723
318003
317002
316356
318609
322098
320659
323003
323073
323273
326350
328258
325335
325481
326102
327923
332186
332264
333126
333195
332535
334376
336495
337038
338021
339212
338292
336311
339753
343871
345654
346327
347295
347499
348305
349549
350130
352465
354078
353545
357044
356722
358798
360060
360553
362888
366167
365801
368346
368888
371705
375181
378122
380740
385793
388244
390698
393322
397808
403926
411740
416915
422025
430173
433025
439466
446392
452025
460509
466718
474736
481512
488606
495502
501888
508479
519601
527783
535413
542916
549870
561723
572819
582814
591605
599017
607322
614659
623292
635601
647827
653041
659897
668919
676809
687638
697049
706374
714247
720582
729906
739591
750229
764836
776325
786528
797709
811150
827989
844531
868600
891915
919132
946787
980602
1013846
1053083
1097890
1149998
1207108
1265848
1331828
1401374
1468542
1537657
1607316
1682645
1754823
1828930
1903382
1969837
2029233
2091144
2150130
2193974
2234178
2261819
2283104
2300483
2302300
2297163
2284978
2261696
2229761
2189655
2133288
2073620
2005087
1932943
1854331
1767382
1676599
1587916
1501273
1414641
1327203
1241243
1162262
1085478
1014030
943723
879919
821675
768448
717172
670704
629653
595306
566366
542350
516565
493744
474235
461066
445608
434171
423447
413852
407044
405493
398941
393988
387747
382715
380435
380312
378284
381121
381999
383282
384135
384190
387188
390313
392653
394842
395400
394891
396982
399422
400547
402456
404125
407527
408258
409936
412435
413120
411107
412511
413809
411139
409238
408985
409201
408816
409363
412204
414719
414046
412120
414901
413983
415768
416248
416443
416302
416787
415596
413489
414672
413885
411717
411623
414551
414190
412900
412802
410867
412188
412789
413804
414018
414132
413647
414660
416329
416013
415800
419063
421918
425848
425501
425013
425504
427487
427505
427709
428791
429846
434511
437696
438766
440182
443767
446231
450404
455748
459302
462607
464931
468654
469465
470289
471341
472586
474948
481323
487491
491326
494720
499857
505568
511222
518707
524398
532129
541643
552847
564966
578314
597191
617323
636316
658139
683044
712111
747789
786621
828475
872409
922083
973543
1030892
1094946
1155613
1220347
1290967
1362707
1436102
1510886
1588915
1665243
1738420
1806386
1869960
1933423
1993198
2045250
2087562
2121831
2148923
2167802
2173456
2172026
2155789
2134226
2100746
2063003
2015496
1960477
1896212
1830465
1761233
1683597
1603881
1524767
1447477
1367381
1289125
1213211
1136175
1067316
1003165
941912
882107
826035
775474
725903
678232
638535
601245
567976
539149
513381
490300
470396
451594
435875
421952
408936
397599
389257
382508
378458
376553
370942
367045
364729
361662
359662
355604
354469
353770
354268
349582
347379
346459
346676
343985
343233
344996
345249
344020
345065
345172
347369
347901
346298
347797
351435
355232
357306
358145
360507
364477
367886
369714
372854
377372
379992
385665
389369
392764
397503
402198
405966
409589
415169
419562
422197
421164
423543
425936
428309
428817
429288
430278
431623
431049
431415
431374
431850
430622
429337
426724
426770
428341
424175
423553
422637
418902
416066
414324
411995
410314
408882
408529
405707
405371
405730
404220
402717
400966
401820
404910
405698
406364
405817
406673
407524
408980
408381
408104
409582
411129
408709
405877
407165
408232
410667
411814
409778
410787
410638
410730
413525
416807
418639
422511
426891
431641
435420
439750
443554
449558
458417
469252
478382
487939
493651
502416
514148
525806
536251
545507
553439
559427
562498
568759
573899
576686
580795
585369
585831
581813
577800
573843
565343
556088
546654
538223
529506
519212
508583
498354
486047
476443
465749
454061
443061
432536
424997
415589
404703
393368
386592
376272
369735
362566
357595
350748
344972
339198
336127
330741
326335
323597
322740
322034
320673
317427
314872
316260
316450
313289
313434
314070
313298
315269
313071
313425
313823
314142
312679
312075
311325
313650
314504
315647
314519
314383
314224
313711
315222
314128
314286
314573
316022
317798
317672
318932
319599
320851
323014
324643
323760
324625
327465
329546
328971
328337
332133
334321
334172
333485
334489
336763
334587
335153
333874
333501
334633
332822
331938
332553
333438
332938
328563
326817
327511
328318
327876
327522
326440
324688
321216
319197
317581
318514
318979
319708
317745
316722
314391
314598
313527
314286
314061
314599
313436
311620
313138
316052
314378
313698
313150
312370
309105
309877
309899
311443
310861
310245
311172
314064
318359
317571
317267
316670
315339
315211
314143
313143
313026
314169
316990
315712
313117
310778
311822
311721
311990
316589
315541
315637
315538
313412
311847
310883
310864
310738
309288
310042
308998
306853
306319
307805
304409
301356
299991
302979
303290
302046
303454
304194
304015
305630
305608
304856
304592
304498
303864
304909
301482
301235
301558
302398
303777
304024
303339
302396
303027
304235
304498
302937
301457
299135
300885
301644
300927
302149
302003
302357
302107
302076
302881
301690
301225
301031
302557
301378
301201
301188
300818
302917
303069
303130
304467
304293
303275
302284
302637
303792
304029
304528
304418
304665
305129
306141
306569
304435
303566
305315
304512
304258
304771
305522
303551
304049
305233
305657
305013
304578
304602
303777
305241
306473
306280
305283
304831
305851
305615
304818
306451
305413
306075
304472
302632
303971
305153
305883
305232
303984
304487
304296
302941
303505
302164
303269
304082
302992
304569
304539
302790
304756
306215
304408
303850
303264
300713
299855
300604
300767
298783
298738
300663
301637
301444
301217
301958
301267
300126
301968
304026
304496
306708
305386
303480
299939
299617
297832
300338
301877
304453
302372
300213
300275
300741
301600
300487
302846
301695
300926
303055
303565
303009
304247
304135
305014
305526
306592
305358
305660
306332
306425
306291
306195
303688
301609
301610
302399
302005
303496
304251
304425
303667
305110
305564
305668
304569
303409
301633
301391
300872
300523
300401
303407
302446
300427
302740
305037
303281
302654
301562
300190
298989
300675
302673
301973
299429
300500
302323
303049
303829
304832
303813
305132
305068
304622
301954
302214
302817
302131
301818
301905
302434
303839
302661
301101
300975
301921
300636
299897
300242
299265
301055
302619
301957
302775
301130
301633
301679
299630
297426
296535
298287
301801
302147
303072
303104
301912
299111
296885
298495
298582
299369
301571
300956
298889
297561
297879
298683
299063
299461
301057
300856
299689
299483
301887
302108
302891
304585
303849
304524
303510
301165
301376
302693
299481
300228
301157
299941
300507
303013
301360
301464
303742
305339
304844
303702
302521
302952
303773
304295
303788
304824
306569
305334
304462
304700
304249
305045
304678
303452
303411
303844
304097
302682
304067
305687
304128
303924
305508
304544
302350
302815
304075
302598
301925
302022
301097
299858
299999
298923
298647
298786
300605
299171
300130
302024
300976
302266
302510
303084
303336
302622
301232
299895
299404
298237
299408
302587
303757
302455
301415
300002
301343
300190
302462
301096
299278
302282
305122
305090
301345
300172
300869
300183
301552
302766
302341
303003
302524
302788
302052
303795
304273
303306
301039
301431
302660
299846
299721
299834
299008
298796
297378
296973
296832
296441
297290
299143
300312
298665
299508
298761
299041
300463
300858
302827
302707
300978
299206
301532
302674
302730
300050
301108
302185
303075
304937
303833
303251
303718
303621
303513
304747
303108
303221
302835
304999
303470
302314
301617
302920
304090
303327
302505
302656
302394
302546
302737
304093
302394
300723
301743
299889
300881
302059
302094
301782
301980
302160
301852
302412
302620
299325
296866
297882
298272
301290
301411
299979
299817
302229
302917
303953
304183
303002
302671
304318
305162
305502
304634
306390
306293
306873
307361
303653
306065
306865
310303
310300
308949
308524
306580
305066
304659
303989
305479
304140
301017
302754
304328
303404
302765
300631
300328
300954
301911
302732
301073
301124
303739
302853
300959
298857
297979
300413
302281
302998
302954
303117
302840
300944
299467
300192
302065
301227
300777
303039
304633
303636
304166
306337
306911
306986
305776
304088
304274
304842
304153
304111
305221
304400
305212
307176
307321
306503
308007
307930
306239
303607
302911
302197
302484
304717
306549
306725
307105
306960
305771
304496
306080
304302
303339
304294
305241
304406
304635
301232
302738
301639
302505
303698
303090
301680
303059
304565
304969
304037
301828
301026
301191
300628
301750
302597
301723
299949
300877
300207
302069
303615
304551
303576
302589
302344
302301
304608
301818
301728
300809
300173
299475
299160
301091
302259
302807
302684
300371
300539
302079
304544
305001
307101
306954
305110
304295
304979
305280
304534
301860
302670
302716
300707
300512
303420
303733
302579
303338
303447
305044
303067
302225
302955
303632
304425
305513
305894
303865
305119
305251
304649
306359
307012
307071
305501
307366
306195
306005
307330
308547
307583
308785
308428
306808
307160
306236
306041
305188
306759
306403
305818
305417
305265
301105
298281
300107
301643
302271
305475
304342
305806
305940
304698
304014
305931
306347
305886
304946
303793
304739
307086
310311
309822
305713
302955
303682
303829
303304
303267
306425
306748
305166
307774
309837
309053
307053
305913
304981
307709
306716
307058
305168
304867
307022
310022
309100
307661
308894
310112
309078
305416
307145
308217
306802
308231
307337
308391
308209
308316
310720
310507
308288
308478
309502
310372
308161
306087
305379
307583
308256
308725
308378
310172
308897
307527
307573
308383
307275
307640
308667
309396
311307
311100
310430
307254
308256
308572
309345
310069
309376
309086
308772
309281
308569
305964
305432
305560
305732
306539
307899
308491
309858
307471
306726
310526
309496
307858
306845
305515
304801
302121
301572
301524
303363
304487
306660
308481
305923
305680
306217
306773
307812
306590
306919
308325
306611
307042
306798
308595
307293
306389
307586
307837
309941
310594
309894
310975
311899
312255
313293
313835
315929
316344
316861
316540
313084
310873
310579
311287
309565
310988
313479
310810
311083
313271
311817
309936
311275
311392
310737
311310
310053
311100
310873
310286
309667
313239
311436
310322
311619
309643
309421
310056
312590
313081
312136
313121
312388
311507
311661
311241
309233
308740
309189
308736
307261
307618
308859
308670
308418
308842
308126
306360
306862
307580
308173
308554
308309
309249
311720
314399
310923
308273
307736
309170
310085
307554
308726
310020
309685
310050
309533
311045
307785
308049
308939
310039
312686
312112
314468
313991
310972
311321
311986
311719
310964
311353
310664
310914
311361
310724
310564
308363
310990
313202
312833
312621
311934
312759
312292
309471
308560
308136
309660
310185
310572
308575
308549
309617
310893
312545
313574
311262
311072
310796
309755
309986
310304
312294
309899
310908
310712
309130
310990
309873
305111
304437
306428
308937
309643
312295
312416
310012
310608
310932
309378
309962
310704
308128
308282
310304
311634
311170
314018
315433
318688
317851
317009
315630
315000
315398
314487
311516
313834
314384
313399
314254
314405
314034
314778
314874
313555
311927
314671
315054
314802
316453
316660
317176
318302
317862
318041
319795
320371
317017
316635
315939
316337
315367
317601
317872
319045
318671
316557
315982
315798
315079
315552
315555
315714
315702
316881
315873
315137
313880
313227
313060
315381
315434
314651
316041
317481
317397
317533
318299
316899
317087
317629
315180
316467
316227
315383
314429
315549
315556
314736
314674
313870
314543
314239
315581
316232
318558
319485
318978
316944
316320
316172
313487
312746
313512
314803
315656
315887
316645
317891
317836
318055
319125
317434
317806
317126
315717
316749
317396
318204
314642
315253
315952
317055
314671
314883
314211
313202
313855
315245
316710
318700
318231
317135
313671
313938
314265
314360
315480
312494
312840
313656
313267
314871
316016
316486
316467
315542
315294
315793
317260
319000
319574
317886
315645
317169
316540
315424
315132
313339
313187
315265
317068
318908
317192
316240
315155
315360
317134
317044
315488
316035
317070
316990
316391
316127
316528
316476
314385
316633
315100
314654
315585
317668
317273
317638
318076
318601
316231
317265
315426
315286
316117
318056
318681
315839
312937
314851
317481
317125
315848
316723
314827
315661
318616
314653
315238
316773
317040
316700
318419
317945
318607
319565
318430
316016
317712
316817
315974
316161
317608
315816
317796
319992
319827
318882
317283
317271
317317
318463
318799
318630
316165
316997
317875
317477
319432
319990
319598
319952
322039
322164
321341
322551
321725
318362
315054
316181
320646
322170
321107
319070
320412
320804
320506
319437
318349
317845
318294
317397
319028
319936
320257
319671
319571
318692
318034
318062
319401
319590
319544
319637
322333
321433
322258
323249
328791
331728
332905
332615
333834
336940
340556
342483
345237
345074
351337
354615
358718
361625
363242
366908
370281
373918
379495
383702
389442
392733
395852
398171
400988
407147
415468
421468
428122
435697
443318
450923
458940
465692
476603
487242
497945
509955
518698
529917
542944
558624
574932
590642
606733
617633
627116
633408
639710
642056
642234
639423
639864
636010
630969
627858
623693
622554
620894
623239
621836
619641
618127
615263
610644
613279
613060
613079
612941
614367
616684
618491
619094
621023
619864
620735
621757
620847
619009
616518
616166
615270
611947
610312
607827
605917
601268
596630
586283
578604
569184
560295
551726
546156
538399
532694
526656
520360
510612
502475
496467
491200
485104
479922
476348
472501
467927
465210
460086
456892
456596
452927
449198
446118
443954
440676
435094
431438
430787
428429
428072
424590
423945
420528
417976
416392
413869
407312
403549
402372
400280
396170
391134
387866
385463
382176
376111
376384
373851
370526
366981
363577
360349
355413
350656
347477
341373
338137
336851
334545
330343
328463
325020
320400
318360
316526
314966
312974
309051
307275
304403
302446
301613
300893
297981
296959
294384
290024
287021
284837
282081
278925
277752
275512
272254
268420
265333
263120
261802
257907
254917
252137
251427
246843
244487
239720
234659
232913
229968
225985
225174
221754
218457
216001
212033
207841
207801
206885
201061
199684
199303
199831
197337
196365
195062
193103
189967
188664
186047
185026
182947
179187
175477
173025
171671
170280
168958
167199
165054
162349
160722
158927
159906
158645
156205
154173
154502
153132
152732
155477
153913
150331
150691
150928
150943
148050
146737
145798
143532
142528
144074
143573
143515
141198
142030
141621
141162
142341
145347
145911
144733
145384
143236
141844
142281
140922
140961
141215
139071
138796
139633
140555
140124
140082
140926
138208
137122
138681
140665
141188
139891
138844
141015
140687
139051
137962
139209
138365
138475
139128
142790
144670
142876
143539
142797
143551
143573
144294
143715
143638
144979
145230
147834
148959
149002
148686
149645
150484
151536
151855
153102
152801
152894
154304
157048
157503
155020
154042
156776
156460
156538
157610
159035
160072
158719
160179
160994
161303
162632
161876
162198
161893
163890
166256
168207
166548
164912
167100
168956
170025
167637
167589
168595
170697
171890
173653
175281
173814
175747
177760
178357
178906
178587
177345
179009
178824
182099
182585
182300
184272
183277
182462
182022
183227
184553
187857
188468
188021
191098
191258
194077
195532
192320
192197
193804
192588
193586
196903
199794
198763
199191
199271
199391
199228
201708
201254
202108
205687
204604
204392
205813
205963
205713
206355
207674
206999
208200
210340
210932
213030
212904
214402
213027
211617
212075
212986
213129
214090
215659
216419
217272
220892
220257
221064
220607
220309
220690
221445
222886
221094
223725
224983
225152
225496
224383
223458
222965
225355
226389
226447
226738
227665
228322
228229
230065
229359
230125
229641
229802
231766
232400
232214
234821
234316
234073
233135
232079
234467
236665
236574
236868
236924
236603
235430
235712
237819
238504
237179
237892
241043
239019
239520
239776
241107
240651
240885
241957
242400
243934
243186
241127
240222
241964
240423
241479
242660
243826
243790
244476
245782
247931
248200
246291
247106
254770
284417
339199
425159
536288
670126
820675
979650
1142101
1308144
1539173
1883577
2286296
2618796
2837504
2972360
3054851
3095508
3101332
3076889
3031627
2976251
2922199
2867195
2804817
2743838
2673505
2589067
2496706
2402256
2306847
2209921
2125695
2053490
1987268
1921460
1864337
1814906
1774331
1739344
1707389
1677376
1648229
1619016
1593479
1574278
1557003
1536403
1513692
1492777
1468487
1449002
1427753
1409287
1395156
1376676
1362855
1349014
1333006
1313855
1299796
1286904
1272948
1259954
1243278
1231270
1215336
1202168
1186675
1169212
1149063
1132914
1115951
1098998
1081345
1063390
1047312
1029998
1011073
991150
977229
962698
946931
931709
916626
904401
886532
873863
863863
853466
840686
828002
816641
801546
789944
780879
772063
760504
749017
737975
728215
719681
712107
705757
699396
694123
687547
684652
681373
675380
665169
658362
650353
636857
617189
595398
569472
538230
502114
466908
436874
409440
385917
367320
350351
337185
326624
317173
306652
298095
291842
287764
279990
274027
271275
268356
261611
256994
252048
249622
245731
243865
241846
240814
239507
236685
237470
235256
233461
231376
230092
227558
224839
225590
224751
221359
221365
219403
219990
216546
215406
214762
212584
212165
212607
209956
207910
206432
206966
207843
205870
207972
208791
206305
205252
204294
201892
199722
198065
199087
198541
196609
196225
196703
196967
195573
193764
194318
195793
197106
197033
194882
195245
196311
195268
193458
193597
194725
191694
192096
192024
191340
190932
191040
188487
188449
187340
186797
185684
187778
189759
187187
185175
185568
185630
188196
187926
185830
186754
183962
183713
183136
183198
181519
180545
179953
179839
180347
179135
179119
177731
176846
175545
176365
176519
176663
177451
176705
176563
177687
176608
175144
176594
176697
177024
178298
176768
176112
175108
173328
171149
169423
170223
168865
168206
168371
169208
170116
169487
168173
165418
165357
165481
165623
163518
165259
166782
166795
167883
167360
166492
165726
165580
164729
163835
163628
164992
164670
163738
160865
160405
162269
162149
161772
161183
160598
160510
159957
157129
157801
158745
158047
157098
156558
156372
157066
157017
156749
156628
156946
157324
157415
156633
153497
152933
153954
153041
153651
152105
151687
152047
151702
151887
152870
150752
151959
152700
151290
149778
150127
149620
148286
148533
148484
148404
148787
150499
150344
148717
147693
148193
148498
148589
147676
148173
148784
146938
146693
147376
149839
147902
146918
144751
145193
144892
142995
143637
143010
143706
142356
141248
142639
145164
145147
145959
145678
144983
144632
139982
139967
141519
143499
141216
142112
142306
139674
140214
139033
137873
137635
140674
140991
139156
137504
138023
137447
137042
140732
140634
141202
139074
137300
137918
139725
139152
139172
136447
137617
139752
140995
141772
139828
139340
140331
140476
139435
138288
138459
137817
139017
138016
135998
133228
134480
135625
135507
136990
137538
136421
136005
137329
138134
136089
134215
133429
134492
135067
135847
136905
135239
135273
136959
138903
138204
135996
136511
136713
135940
137112
137011
138039
139970
139451
139727
140638
140133
140133
138864
139655
138166
138514
138692
139422
139244
138077
138537
139697
138459
137441
135479
135569
135234
136414
137488
138837
138048
138072
139150
137844
137584
137195
136701
138055
139514
138814
139795
139913
139234
139051
139402
138308
136856
138172
140161
138385
138036
138465
137965
138016
138278
139413
140109
139943
140259
142112
138742
136322
136726
135977
137949
138474
139608
141535
139560
137665
139599
139881
138460
138274
136988
137761
138546
138881
138284
139508
138807
138147
136692
136091
136210
136289
138242
137929
137687
137020
135590
136978
140042
141027
141365
140702
139931
140292
138628
139096
139244
139572
139998
138484
137150
139280
137832
137276
138793
136640
136491
137303
134565
135627
135486
137467
139471
140742
138871
139570
139907
139574
140921
140687
141536
141083
139919
140437
140187
141973
140246
140298
140799
140844
140016
140810
142028
140110
141238
142601
141512
140660
139368
139244
138803
138626
138172
138291
137685
140852
139449
139451
142500
142516
143272
141248
140980
140654
138933
139412
139908
141083
140929
139776
138422
138580
139883
139177
138885
138486
137935
137488
136860
137080
138068
138429
140313
140889
139207
138187
139995
141585
142062
142746
142752
140527
139039
138510
138644
138080
139116
141594
141492
140287
140529
143002
141596
141281
140590
139561
141325
142598
141884
139805
140899
140659
140697
139432
136417
136943
139706
139882
138982
138987
140382
140992
140621
142988
141154
140033
139687
140445
138996
139084
139534
139270
138646
138375
136653
138604

[Instrument Method Data Header]

"hplc", "", "2021-04-16-13:54:48", "hplc", "", "2021-04-16-13:54:48", "", 0, 0, "GlycoSePN_40 min (Plus_HR1)"
"Separation of glycans at 50 C"
16844544, 1


[NAI Box Information]

0, 40, 40
2.272, 44, 1000
41, 0, 100, 0


[Instrument Configuration Information]

"FL", "PEN90x", ""
0, 0, 0
0, 0, 0, 0
16.777215, 1
16.777215, 0
"", "", "", ""
"", "", ""
"", "", ""
"", "", ""
"B", "C", "D", ""


[Real Time Plot Information]

[0]
0, 1, "", "Y", 1000


[Link Parameters]

5


[Link Parameter Offsets]

29
28
10
11
12


[Link Parameter Info]


"RATE", 29, 5, 1, 1
1, 0, 3, 0.1, 100, 0
44.01408, "", 1

"RANGE", 28, 2, 1, 1
1, 0, 1, 0, 10, 0
1, "1.0", 1

"EVENT", 10, 3, 25, 1
1, 0, 0, 0, 100000, 0
0, "END", 0

"EVTME", 11, 2, 25, 1
1, 0, 2, 0, 100000, 0
0, "", 1

"EVVAL", 12, 2, 25, 1
1, 0, 0, 0, 100000, 0
0, "0", 1


[PEAK TABLE FILE]


[File Complete Flag]

3


[Number of Peaks]

0


[SPECTRAL DATA FILE]


[File Complete Flag]

3


[Count/AU Ratio]

0


[Count Offset]

0


[Number of Spectra]

0


[Spectral Data Sets]


[Audit Log Information for C:\PenExe\TcWS\Ver6.3.1\Examples\Probka8_GMDSKO,#4, 2nd+enzymy.raw]

Number of Audit Logs : [0]
