# Supplementary material for: Interplay between de novo and salvage pathways of GDP-fucose synthesis
Source: PLoS One. 2024 Oct 24;19(10):e0309450. doi: 10.1371/journal.pone.0309450 (PMC11501016; doi:10.1371/journal.pone.0309450)
Supplement: S1 File — (ZIP) [file pone.0309450.s004.zip › Chromatograms/Fucosylation/GMDSKO_4_2_0,01FUC.RAX]

Checksum Passed

Filename : <C:\PenExe\TcWS\Ver6.3.1\Examples\Probka 47, 3rd + enzymy.raw>

[Modified Rawfile File Header]

0, 1, 48, 10019, 
0, 0, 0, 386514952, 12061584

[Modified Rawfile Data Header]

"hplc", "", "2022-11-16-15:53:28", "tcprocess", "", "2022-11-16-16:33:26", "", 0, 0, ""


[File Complete Flag]

3


[Run Log Information]


[Raw File A/D Header]

0, "20221116155318-0800", 0, "hplc"
"C:\PenExe\TcWS\Ver6.3.1\Examples\Probka 47, 3rd + enzymy.seq", 0
"NONE", 0, 0
40.0088, 9200687, 188220, "7339280009"
1, 0, 5454


[Sequence Cycle Information]

"A", 0, 0, 0, "", "", ""
"C:\PenExe\TcWS\Ver6.3.1\Examples\Probka 47, 3rd + enzymy.raw", "C:\PenExe\TcWS\Ver6.3.1\Examples\Probka 47, 3rd + enzymy", "Probka 47, 3rd + enzymy", "", "C:\PenExe\TcWS\Ver6.3.1\Examples\GlycoSeP N Plus (FL_40 min)", "C:\PenExe\TcWS\Ver6.3.1\Examples\GlycoSeP N Plus (FL_40 min)", "C:\PenExe\TcWS\Ver6.3.1\Examples\GlycoSeP N Plus (FL_40 min)", "C:\PenExe\TcWS\Ver6.3.1\Examples\GlycoSeP N Plus (FL_40 min)"
"Default", "Default"
1, 1, 1, 1, 1, 1, 0
100, 2, "", 1, "", "", 9
"", "", "", 0
"", "", "", "", ""
"", "", "", "", ""
""


[Raw Data Points]

230254
230182
230183
230178
230173
230171
230507
231613
230213
228374
228472
228811
226816
225461
227146
229480
230189
227474
226526
227196
227904
229441
230047
228048
228129
228603
229771
228951
227705
229139
230248
229772
230220
231171
229888
229243
228856
228819
230634
232583
230628
227703
228486
230322
228340
228932
228207
227641
229245
230309
228756
227959
228593
229992
231945
230339
228827
229535
230647
229728
230627
229817
230356
230449
229133
228812
228510
231525
232037
230280
229773
229749
228778
230152
230559
230932
229110
229612
230905
231184
231567
233138
231361
230706
228612
228566
228726
229133
227374
228007
228748
228633
227674
228317
230074
231727
232876
232630
232668
232324
229183
229855
228991
228907
227849
225315
225621
227900
227369
229561
231581
229942
228356
228528
228818
229453
227390
227863
227613
227011
226365
227255
229793
232534
232101
232340
231752
232702
232275
231122
230663
230889
229160
230173
231062
230077
230509
229850
228711
228383
230994
230824
228676
228964
230100
227980
229626
231351
232765
233735
236856
244982
250302
255981
264504
275042
288163
300516
314842
330814
344832
356424
370296
382680
391960
397286
403467
405664
407195
406014
407312
410032
414361
421393
428446
433780
435576
438254
440309
438806
435476
431187
427523
423914
423593
427262
430235
439582
447517
460134
470308
478625
490321
502601
515537
524347
533839
541796
550316
560011
571507
590911
614773
650712
701750
764898
845504
951989
1089455
1278357
1530169
1882259
2356897
2960715
3698312
4568371
5552694
6589401
7562472
8353331
8892541
9167994
9200687
9025403
8702266
8280360
7815821
7380268
6990086
6648079
6344471
6063098
5771178
5442643
5081746
4710878
4356561
4037903
3775447
3557228
3385207
3247997
3143191
3051018
2957173
2850396
2718564
2562708
2400619
2241057
2093252
1958146
1839349
1733216
1633031
1542078
1459705
1382190
1308926
1244663
1189462
1137452
1091301
1047691
1011408
980074
951681
931505
913532
898477
886502
874816
868536
861337
854154
850564
846318
841425
837827
831806
827144
824951
819238
815755
810703
809549
805726
803460
802419
798164
796838
798396
795975
793088
793262
791433
792231
790704
790037
788866
789393
791048
793681
801425
808163
814149
819732
826879
844248
869629
908361
972033
1070737
1205160
1386901
1605157
1849025
2100397
2344271
2557906
2717733
2824149
2884156
2887769
2851725
2767741
2656670
2515045
2357782
2180378
2001338
1832402
1683197
1556436
1444962
1355421
1281544
1224102
1174320
1133360
1097998
1067767
1042598
1027012
1013623
1007216
1005908
1011765
1023473
1043335
1066870
1102084
1145611
1201121
1275552
1379448
1523853
1726542
2004186
2367759
2828196
3380605
4015954
4700340
5407637
6119305
6777009
7333923
7753903
8011233
8087014
7989638
7743111
7374814
6919508
6413672
5898006
5387886
4903644
4459640
4052887
3681649
3342555
3030684
2743808
2480350
2238841
2021515
1833660
1668463
1528217
1405214
1306208
1222553
1150171
1084688
1029407
979286
934066
892201
854717
818089
786789
756346
732220
708346
684709
664509
644754
630241
613592
596077
581050
565211
553422
542903
532620
526230
523060
514825
507648
501735
498495
494814
491141
489020
486784
486129
485353
482512
478141
475343
478098
480139
478198
479537
478816
480915
480005
482812
483184
484002
484155
486271
486615
486480
487412
490033
490875
485910
482217
479229
476670
472469
468633
461609
456176
451892
446525
441613
437638
435276
433784
432237
430558
428391
425955
426106
424918
424655
423525
421696
419203
417873
418303
418693
419737
419981
417843
412491
408438
405573
402247
400479
398126
396929
396444
397111
399141
399358
401131
406851
416401
429122
443437
459778
473618
489196
508696
528519
547660
563602
580491
593868
600179
603603
602947
600299
592648
580446
564202
546540
530923
518404
504284
491073
478117
469039
463019
458518
455498
453573
451907
453180
456655
460504
467457
471974
476241
481568
485313
490975
495929
504342
514908
529437
546665
572774
603871
636272
682710
735650
789441
850570
917266
979939
1037326
1092156
1142667
1180994
1209824
1220576
1223572
1211981
1183580
1141425
1092289
1036862
979642
921812
864604
813450
766060
720853
679105
646417
613278
580759
551326
527140
503831
481687
463080
444704
430755
417090
403088
389304
379848
370720
362288
355561
349907
347134
340961
336836
335018
333832
329422
329333
328174
326645
323823
323504
322089
321554
318252
318750
322027
321990
323765
321174
322172
321717
322369
321651
320337
319565
320440
319801
321853
323329
324191
325221
325809
325269
327024
327452
330548
330445
330954
332495
333554
335999
336426
338647
340247
343800
346533
349324
350681
354161
356544
359871
362268
363321
369518
375318
377739
380745
385534
388892
394574
401668
410803
419697
429343
438706
445401
453527
460095
469761
479220
493609
509107
521906
538330
561435
589078
622544
662381
712762
764588
832813
910548
997361
1090589
1191130
1300210
1414566
1522347
1621313
1716377
1800374
1864551
1910110
1934037
1933613
1910634
1866118
1802773
1726398
1633580
1539603
1443060
1344501
1245340
1149982
1060606
978123
903260
831258
769486
717102
671000
628755
589663
557942
532127
508367
487614
471806
459113
446272
436104
424771
414991
410557
404106
398880
396078
393074
392005
391704
387694
386102
385075
385387
385717
385679
386404
385878
385594
386229
387402
387899
386034
385401
385405
384246
381851
379212
378771
375312
371204
365930
360598
355869
350583
347239
343382
338234
335125
333048
332762
330833
327501
323377
323394
319925
317958
318253
315011
313744
311353
310019
309607
309807
307923
307955
306905
306284
303493
303426
302375
300606
301257
301839
301739
299918
300155
300378
297291
297134
295715
297827
298925
299308
299365
299721
298434
296976
295270
293970
292171
291367
291167
292182
292452
291752
287144
286062
286415
289017
287936
287417
287381
286638
286208
284532
283631
284710
285721
284428
285295
284806
285512
285006
284713
285024
286896
288480
288349
288878
291310
291345
291967
292119
292448
292634
292455
293221
295102
295400
294516
295873
294309
295193
295126
297682
299146
300605
301428
303371
305424
305258
305747
306255
307417
309504
312505
314464
317700
320222
320103
321493
322203
323756
325954
328854
332087
335255
339495
342398
345863
348935
352910
354917
356647
358824
360820
362559
363735
365846
369504
375442
377202
380353
388193
396855
407155
418453
430051
443778
459094
477061
504781
535650
571002
608349
649673
692849
735401
784723
839732
889666
938735
990701
1036564
1072222
1111076
1146700
1172667
1188595
1198299
1208291
1211166
1203907
1192815
1184807
1177141
1167640
1154555
1141679
1132731
1124491
1116764
1110123
1107980
1103027
1102076
1101442
1095348
1085808
1075977
1065833
1050380
1028409
1006048
982274
956084
927946
892650
855343
817673
781048
746875
712892
678892
646323
614736
583814
556010
533842
512064
490547
471579
456364
442962
429246
419092
407018
396013
386532
378037
369704
363384
357284
350640
345083
339662
336575
331596
328896
326706
321476
318442
317459
316399
313191
310867
310941
308528
307954
306541
304204
301294
301098
301906
301312
300243
301644
301426
301343
304126
302612
302156
301659
299643
300124
301467
301025
300652
298502
295662
296019
294891
296947
297577
296899
297133
296637
295350
297280
298304
296396
294986
293853
295283
295885
295203
296382
296371
295590
294961
294870
294959
293593
294387
295544
293655
293004
292960
294328
294465
294646
296293
296238
296115
297452
299797
299003
297961
297533
297808
298578
297972
299419
300054
302347
302680
303780
303588
304664
305053
306021
306954
306202
309417
312628
316541
320139
323518
330720
335346
341019
348340
355075
363029
371034
379991
393000
404065
412793
422302
431649
441977
451748
460499
466829
475335
481627
482570
484545
483508
482748
481134
477311
474973
468908
462208
456688
450423
441498
430892
421023
410774
400357
393302
385049
376543
370605
363860
357023
352579
348504
342978
337854
332361
328911
326284
325390
323380
323361
322955
322970
319898
319311
322025
321726
321235
321266
320565
320902
323402
323891
324556
324676
327409
329260
330434
332480
336838
338550
339290
343612
349824
351725
354622
358491
363198
366351
371745
378490
384420
392330
398794
407021
414942
421811
429641
437538
444519
451676
458089
465970
472913
475595
479023
482386
485864
491130
495977
500420
502776
504716
506959
505114
506847
508338
509670
513261
518967
522167
525613
530652
533848
537740
543893
550881
559099
566095
574413
584006
591307
600356
609956
617876
628661
641301
650560
659784
669774
680392
693649
706313
717416
731253
745192
761763
779300
795530
815675
831855
851057
872687
898299
931507
970122
1018839
1078409
1148000
1227075
1320993
1434495
1566187
1716794
1890665
2089328
2308543
2549967
2817642
3099420
3406221
3723514
4060562
4407291
4757697
5104456
5449844
5775949
6079600
6361275
6602531
6810061
6976412
7091267
7160420
7175837
7145581
7070948
6935272
6760819
6542118
6286980
6008933
5709742
5389549
5057195
4726651
4397818
4073108
3758111
3459175
3167516
2896746
2640462
2409863
2198696
2001029
1823705
1667963
1525033
1398961
1285646
1184897
1097002
1015583
945303
883905
830941
787143
742958
703684
672086
640621
613616
592423
572475
555470
540763
525366
511506
500778
489983
479755
469695
459110
450525
444723
439416
433166
427331
423823
419643
415858
410071
407285
403563
400498
399509
397921
396535
397597
395181
394093
395918
395249
393292
390369
393089
394170
392965
392256
393271
393294
396989
397735
398347
397965
399666
399496
400624
403512
405076
407304
409871
410644
411593
413079
415879
418838
423232
425971
426568
431374
435136
437770
440073
444542
448280
451899
454478
458495
463764
467819
475696
480858
483644
487699
491432
494798
500732
504737
509387
514641
523856
531702
543023
551582
561758
575612
589507
606673
628401
656828
684954
720795
762688
808638
864248
928275
1001464
1085512
1178987
1281870
1393072
1514772
1644916
1781846
1924900
2071472
2222512
2375597
2527048
2671890
2810617
2938393
3054049
3153751
3246336
3318718
3369073
3403121
3421481
3419343
3392571
3345570
3284108
3202764
3106227
2999791
2881219
2752829
2616965
2480462
2342467
2202473
2064919
1933313
1805680
1685396
1566441
1453444
1348869
1249995
1161862
1077438
998325
929575
865652
810174
760209
714219
672060
634033
598499
569691
543854
520415
499222
480490
465047
451603
438211
426410
416947
407436
399992
391844
385486
379593
377301
370746
365231
361099
359460
356287
351889
351854
351083
349274
347702
346488
345090
345309
346306
346227
343486
345299
343152
342246
343764
344272
344078
343926
346364
348102
346403
343459
342982
345649
347009
348213
350669
352749
353840
357943
360851
363269
366909
370836
375992
380149
385846
393020
402055
410916
420085
433451
448027
462529
479858
498554
517559
536934
557104
578145
598166
620175
643046
664478
682534
701415
722246
740825
754627
765695
779369
785915
793733
799745
799084
796260
791010
786910
779620
767549
756811
745179
730056
714353
697465
680557
662124
646212
628450
609366
590973
577801
561374
542919
530744
515945
500525
487407
479868
467850
456623
446485
436886
426198
418406
411817
404882
402153
399894
394494
391977
388409
386486
381554
378444
379367
379499
377924
375292
374457
373271
374788
373758
370864
368930
367926
366071
362259
359903
357612
357025
356277
353591
351541
351212
348938
346203
345321
342866
341604
341964
342080
339655
339381
339178
339529
341038
340349
338807
338611
340111
339253
339160
340274
341789
342454
343441
345497
344857
345526
345519
348717
347568
350633
352369
352377
352940
354271
357783
360715
361254
363209
366837
371437
374996
379464
381049
390265
398381
403689
411433
420426
429384
439420
450150
461359
472813
482776
494478
506140
516350
526882
539802
553173
564383
573862
580488
588095
598406
605712
614962
619770
626165
629577
631507
632307
632716
633547
631348
630748
630178
627823
626655
620286
620091
620086
617902
618678
619298
616606
618181
623872
624714
627230
633988
641140
646294
654400
660648
670464
681936
693303
707225
721347
733503
748112
763042
780657
798714
815710
832865
847813
865534
877793
889390
898965
906210
914618
919048
922835
922585
919905
916590
908685
897573
885892
873414
860590
843974
827014
809704
787294
766235
747272
725186
703998
684969
667707
649194
631442
611238
594204
580069
565147
551291
537400
527211
518902
508880
498110
486101
477287
469027
461770
455089
444187
439437
434913
429325
423249
420787
416541
411627
410257
406980
404363
402077
399551
400465
398461
396607
392899
392775
393941
393461
394113
395000
395174
394770
397340
401237
402083
402881
404844
406290
408926
410827
413469
418186
423480
425818
427113
432105
436079
437219
441297
444695
447276
450646
451362
454122
458987
464929
468503
470023
474443
482561
489028
492486
498939
502783
506659
509800
513474
516990
517874
522335
524894
527362
529197
530813
530021
528440
529979
528358
529473
528171
527073
526716
526316
524323
522266
521902
519454
520305
520709
521718
526299
530798
538576
545297
551274
562765
578479
594900
615623
636425
659694
688209
717994
751423
786666
825374
867289
908258
946660
986190
1027599
1073242
1116385
1155123
1190414
1224122
1258366
1285789
1312394
1336224
1350825
1359632
1365262
1369743
1369251
1360665
1350344
1331711
1307514
1278573
1249001
1220632
1185548
1148591
1107043
1067725
1028598
989554
949805
909677
867798
827123
788535
755274
722675
689478
664439
638587
615214
595385
573436
550426
531818
517488
504392
489246
476415
466552
456580
447201
441289
434042
428275
424575
420031
417552
414934
413133
410540
405643
404708
403607
402147
404117
403237
400369
398219
397761
397312
398592
397926
396779
394557
394872
392655
392070
393823
394256
392313
389017
386622
385932
386872
386920
386668
383604
383429
379570
377798
378311
375823
372786
370293
368700
365975
362055
361730
359474
358763
355681
353880
351780
350528
348533
345264
344852
341057
336532
337703
337449
334965
332733
333319
333079
330278
329424
329685
329819
326439
326950
328629
327278
328649
328160
330474
333573
333482
333577
331357
332505
332586
336592
339912
342436
344359
345798
349748
354608
358674
362997
365088
367604
368142
371556
377544
382877
389661
393216
397031
401244
404196
408296
413238
418218
422758
421251
423354
425431
430945
430976
432440
431987
431358
428013
428086
427396
425464
423919
420928
419986
418175
415548
413281
410216
408411
406925
403483
399605
395478
390273
387200
383307
381446
380387
379470
375378
372366
370670
367912
367614
364234
360598
360626
360613
357654
356074
358131
357957
358221
359998
361262
359466
359296
360540
363096
362404
363088
362767
362430
363573
365120
366988
369057
371465
375233
375441
375416
376365
377313
378277
381287
385563
389883
391740
395600
395101
397385
397874
399833
401043
402119
402347
402439
406111
407949
409092
410297
412104
411597
411551
413398
416067
416774
418651
417971
416630
418710
419706
421268
424406
428083
427832
428292
429057
432432
433366
438321
438952
440638
440964
443985
447567
454240
462400
470476
477836
483376
491512
502003
516526
529528
544925
562535
583767
608159
635883
665871
695540
731282
769621
808975
848554
892124
938534
984340
1032985
1081653
1133049
1180944
1228991
1273396
1311311
1347338
1383283
1414036
1439143
1461211
1478568
1490379
1495644
1495888
1489369
1477167
1457023
1434934
1410197
1377322
1343245
1303091
1263938
1222515
1180549
1131636
1083518
1036984
990897
945699
902985
860263
819091
782351
745500
709291
678154
647306
617005
589968
568884
550596
532010
512234
497725
485715
472873
460315
449230
442142
430765
423358
416634
410743
406736
401751
397529
393696
390619
383464
382338
378770
377540
374085
371263
368685
366174
366229
365998
363490
358375
355578
352841
353660
352273
348969
345545
343143
340533
338510
337204
337023
336260
334315
331551
329546
329340
327926
326967
323681
323383
321777
320416
321615
322101
321360
322887
322110
321568
319512
319939
320241
320700
320017
321140
321610
321307
320785
323507
325704
322826
322814
323486
323598
325313
325940
328230
329253
329472
328284
332469
334211
334753
334907
338026
341135
340728
339110
337729
339416
339236
340928
341801
341551
341799
340070
341805
342009
341902
342630
343421
342481
343772
342262
342062
344718
341481
340525
337748
336099
335471
336143
336329
337049
337711
336689
332806
329353
331930
330806
331862
328959
329252
329369
328748
328165
328331
329892
327807
328835
327314
327831
329534
329559
331576
331364
330517
327884
328350
330659
330374
332984
332420
332368
335516
340252
339067
338190
339955
340247
341858
342671
342058
342043
341992
341745
341924
344293
346860
346808
349094
350352
348934
344564
345730
349519
350407
351303
352260
350858
351120
351197
352969
352462
351164
353231
357770
359782
359901
361986
364210
363283
363699
367118
367777
369158
371965
373668
373776
373942
374883
376073
378282
379759
382320
382872
383325
385111
386084
391001
394762
396208
396958
397659
399327
401594
405965
410238
416382
423091
430796
438473
444605
452418
462982
474201
485145
494797
508745
523807
541567
555666
570629
584507
602741
620030
637755
656997
676372
696188
712453
730039
746351
764304
779861
795476
809270
820527
831930
841722
853582
858472
862112
863798
864153
862655
861268
857411
848778
839029
825970
813793
801249
786178
773913
758222
738702
719822
703153
685305
668518
651322
630352
611397
593967
579231
563606
550127
534373
520412
507969
495876
487323
479649
471381
462884
454300
449778
441499
437315
433016
429865
425577
422853
420079
416889
414473
410910
406018
402721
399839
396586
391045
387759
385840
384865
383344
378858
376088
372428
369286
368407
363622
360510
357325
356115
355270
354721
353745
352091
349505
346880
345343
344544
342203
341431
341947
342371
342870
341891
340922
341136
340630
339149
336636
337113
338014
335187
331914
329946
329633
330446
331082
328366
328900
331570
330692
330667
330288
332260
332158
331556
329719
327692
328208
327995
327916
329067
330188
330978
330715
332528
330964
331307
331034
332386
334316
335129
334921
334077
334550
335559
334800
337805
338193
339144
338165
339553
338486
338679
339433
340700
343696
345418
344475
341252
341201
343580
343996
346177
348350
347049
346367
346535
348899
349950
351287
349872
351211
352501
355149
357382
360937
361473
361383
362699
363579
364451
366345
369475
370262
371006
371138
372528
374898
377753
381743
385489
390537
392884
394638
395962
399950
402332
405861
409346
412514
415509
419665
423512
429189
434161
437974
440839
444628
450468
456342
462059
467113
468891
473498
479325
483970
489226
493928
498147
503040
507385
513088
519908
523736
526137
533975
539749
544981
551109
557509
562559
565337
566928
569061
574061
582296
587482
593805
599166
606205
613475
622075
631641
642986
657968
675413
692869
714993
741629
770176
797815
829725
867367
904155
946295
989306
1035520
1084808
1133769
1188875
1242043
1295549
1346843
1394788
1441426
1488753
1531923
1567842
1603039
1628521
1651640
1667936
1680041
1687187
1685549
1675459
1665571
1644634
1619531
1588489
1546544
1505489
1463090
1417363
1366817
1315101
1260532
1206728
1153175
1100355
1046458
997402
950512
902883
856645
814296
772118
736373
701629
667360
635589
608236
584333
563683
542259
520937
506701
493367
479857
467470
454973
447471
443106
436798
431924
427724
425224
420952
418057
416166
415727
415565
413218
413852
414994
414378
417482
419720
418103
418552
419019
421122
419976
419978
418441
420063
421558
421336
420563
422781
423939
424115
426227
426162
424721
424789
423044
423835
424032
423455
422111
419433
421218
423573
423560
420189
420883
421996
421994
421527
419758
421284
424419
425832
425475
423817
423900
423640
424642
425072
426846
426603
427618
426331
425577
425829
425903
427815
428043
429468
431377
434280
433221
432553
431546
432381
437884
439538
440498
442245
443582
446528
448762
449980
450336
452231
452231
455814
460492
462821
465121
463889
466526
467285
471382
474308
477068
482807
487481
489599
491813
499176
502155
504815
507236
517312
529078
538293
547808
557867
570450
583642
600938
622850
642875
670063
700813
733971
769882
809554
855619
903846
956394
1010427
1070623
1137671
1210137
1284885
1363528
1440918
1517466
1600661
1687409
1766973
1846255
1927893
2002931
2068025
2127224
2180749
2232509
2278301
2316989
2340779
2352543
2360374
2354770
2347444
2326914
2294024
2259137
2210413
2157279
2099135
2036084
1965649
1891902
1816345
1735008
1652178
1573945
1497560
1422043
1346512
1272393
1199958
1133198
1067178
1006765
952677
899650
847759
802038
762154
723305
687686
656035
624989
598314
574410
552357
534086
517694
502287
487938
474741
459924
450413
440521
434792
427972
422894
417071
410193
403976
398884
396168
392308
388069
385046
383927
381782
380572
378008
376819
377106
376167
378285
377279
377780
378589
380062
381424
382316
382637
383660
386050
387998
388958
389095
390938
393774
393990
394020
395780
395235
395525
398425
400069
402956
401580
398034
398073
395473
397756
398039
397712
397590
396036
394426
391204
388143
388340
387975
387089
387501
386833
383966
384574
385554
383548
385037
386499
384869
383472
385132
388148
387950
388178
387975
386236
383960
385104
384926
386834
386651
383841
382802
383208
383069
381424
380861
379451
380428
379009
379412
381268
381765
380411
379817
380569
382318
383979
386634
389043
391620
395081
398424
403370
409971
413753
419409
425909
432664
438018
449675
456870
465747
476341
483296
493101
500198
509679
521337
530686
538260
542418
549673
554759
560320
562233
564100
567078
567046
565557
562373
559332
552243
545728
541235
534499
526187
521987
515664
506654
497821
489821
480767
470949
461599
452106
446172
438164
429861
421967
415071
408331
400638
395233
390225
382703
378738
375288
372015
369883
367455
365141
360033
358254
359352
357990
354184
354100
353876
354887
353586
353579
352375
351421
352054
352207
350605
350388
349552
348661
348585
346741
347238
348647
347911
346966
348310
351223
347333
346860
349657
352116
351313
354008
353188
352145
355763
356091
358127
357620
355167
354583
355835
355908
355752
355155
354704
353363
354118
353980
352762
355162
354414
353502
351299
352515
351259
348769
346035
342277
339967
337382
336796
336408
336648
334307
332734
330274
330449
329092
327583
327535
324391
322571
323242
323808
323002
321587
320002
318805
317481
316918
315975
314460
314237
315723
317070
318376
317158
316017
315545
313799
313916
315123
317591
317910
317742
318150
318437
317248
316549
317052
317187
319174
319837
320106
321011
319737
320246
317788
316755
315714
316373
316752
316269
312844
313576
313370
311442
308002
306622
308603
308283
306963
304767
306627
308537
309278
308456
307523
306041
307000
310487
310906
307270
306159
305504
306109
305395
307120
307525
307224
306253
306968
306586
306481
306458
305229
303099
304641
302939
301265
302638
303497
302896
304379
304147
303610
303588
304046
305043
305666
303579
302454
301938
298540
298312
300353
300280
300614
302473
303770
303443
303225
304319
303224
303008
303691
303096
303397
305234
303066
302012
303115
303614
303709
303119
301727
300874
300999
300284
300815
298567
299779
301496
302457
301941
301676
299728
300628
300934
300596
299828
299089
299032
298295
297666
296522
299442
300485
301060
299707
300318
301384
300098
300492
299917
298975
299367
297544
296875
299369
301646
301198
301014
299458
297582
298961
299338
298941
297270
296751
298603
298922
298904
300645
300748
300843
298683
299815
300539
297512
297434
296585
297687
297591
298513
296672
295573
292954
294707
294836
295997
297172
297104
297618
295785
296482
296022
294702
294118
294210
294629
295867
295632
294996
293561
293415
295597
295298
294060
294603
294918
296250
298855
298742
298105
296383
296012
298498
300725
299696
296539
295858
297471
297638
298743
299259
300017
298970
296194
297692
298713
296892
299308
301222
300356
298937
299656
300414
299406
301632
302226
301745
299635
297493
298936
297533
298807
297029
297960
299893
299151
298573
298945
299234
298785
296628
294213
296355
297205
298988
298156
295636
296152
297563
297662
298413
298321
297949
295764
297457
297860
298388
298364
296409
295564
296372
294851
295741
294841
292720
293995
296233
296342
295073
295101
297599
296982
295979
296169
296367
296733
296141
294927
297814
296070
295898
295742
294180
293341
294720
294730
297207
297719
295597
294253
293477
295408
295568
294070
296620
298031
298015
296180
293225
294628
293733
293344
293624
295763
297108
295451
294047
294026
294354
293971
293423
295339
295932
297429
297916
295153
293796
294097
295947
294090
293776
293252
293724
292186
293274
292976
293206
294321
295370
296810
296885
294837
294086
295120
294051
293552
294534
295076
295747
296858
294213
293067
293055
293253
293430
295688
297044
295815
295240
294832
294141
295420
294969
295781
294654
291147
288923
290515
291064
293456
293076
294289
295541
296134
297087
297427
296673
294977
292303
292640
293966
295975
295233
292939
293432
293499
292331
292002
292020
291888
292100
293809
295817
294122
295497
295503
293853
290791
291529
292687
294125
295969
296145
294951
293989
293273
293401
292915
295247
294599
292567
292283
294532
294889
293176
293062
295165
294225
292294
289597
291300
293489
291908
291751
292455
293509
293137
292011
291559
291152
292648
291352
290463
290265
291729
292990
291551
292657
294114
294184
294316
291755
292373
292893
294207
296194
294789
293252
293746
292530
291336
292023
293075
292749
291499
291476
291471
292034
292631
293461
293155
291747
291074
289810
289467
291195
292782
292974
291403
291058
292239
292593
293684
291897
292225
291945
292035
292568
292902
295048
296747
296402
293453
295015
294809
297127
297390
296918
294888
294793
296408
298600
298064
294273
294159
295059
292602
291341
290507
290007
289845
290280
291358
292790
293143
294620
293749
292709
290383
293197
293448
292629
294539
294050
295042
295069
292762
293953
294244
291203
290637
293067
294974
294599
294645
292151
293406
292415
293640
294389
295910
294767
293380
293302
293009
293226
293728
294081
294005
292574
290871
291514
291251
292048
293101
293690
293942
296030
297423
297777
295590
293542
294629
293921
293200
293233
292047
293402
295640
294470
296156
294115
294378
293602
292951
293134
293108
290728
291866
293694
294673
295632
294104
292029
293085
293107
292621
292715
292475
292976
291277
291101
292711
292329
293630
294840
293612
293344
294578
294893
293455
292654
292631
291380
292857
292131
293560
296065
292499
292491
292403
292755
292505
294505
293369
293201
292607
291445
292749
293716
294681
294688
296170
298064
296600
293624
293891
295088
294204
292442
294846
295023
295943
294431
294748
292007
291825
290224
288495
288476
290369
292921
292349
293386
292443
294861
293916
292178
294996
294843
291601
290569
288833
289200
292636
292449
293170
294362
292936
292790
293728
295846
295959
296611
298532
296264
293518
297055
298060
296968
297589
298952
295134
295657
295198
294636
294432
295623
296770
296806
294867
293873
294561
295094
294357
295331
297270
297609
297491
297231
296798
297811
297846
296346
295848
295775
294946
295052
295085
294963
295244
293949
293481
295920
296518
294515
294222
294402
291957
291005
292135
291714
293452
292791
293913
293746
295236
295275
296293
296054
295455
295198
295188
294502
294453
293431
293036
294773
296201
295357
295324
296493
294091
293322
295394
294449
295373
295108
294143
293807
295425
296422
297568
295346
293574
293557
293651
293561
295419
295054
295802
295268
297346
297597
295168
294725
294531
293124
293256
295227
295630
293449
293281
292460
293031
295338
295178
295129
298563
296145
294827
295434
297923
296135
295755
294485
295331
297128
296750
295826
295879
297553
297940
299171
300392
300564
298681
296099
294370
294808
295207
295411
295722
296642
296909
296682
295234
294683
292349
292752
295981
296076
297740
296760
298127
297174
296378
295755
296299
297071
296984
295948
296832
296436
295690
296157
294837
293423
294496
295786
296873
295986
297135
296369
294402
297270
298061
296503
295981
294415
294330
294863
295213
294169
293426
295801
294507
292510
294047
296960
298506
298089
295438
296024
296000
296099
295025
294053
295566
295550
295712
297262
295498
295135
296844
297488
297080
296627
296742
296206
295299
295081
295375
296651
298098
295390
298131
298275
296791
295853
297480
297830
297504
296502
296128
295294
294780
295477
296613
298360
298387
297990
298066
298604
301096
301328
301754
300829
300978
300353
297836
297604
299238
298829
298324
300042
298098
298820
298131
299091
296776
296130
297376
297054
297495
297842
296272
296080
296603
299682
301563
299876
299948
300767
299190
299018
298901
298036
297011
295856
297177
297027
297575
297580
296901
296731
295752
294779
294399
295360
296748
296043
295703
295963
297817
297602
297999
298914
299446
297141
296463
297118
298260
297430
296301
296044
295606
296811
298670
297985
297753
296636
296118
299044
296754
297727
298451
297859
295612
295749
295289
295226
296072
295449
296216
298380
299186
298430
298344
297741
297456
297077
297964
297715
295552
295654
298563
297152
296875
295694
296027
296014
296536
297729
298949
296687
298567
297979
295859
298138
298325
296673
296207
297109
297200
296388
297695
299075
300359
301139
302906
303379
301617
298348
299032
299624
298625
298999
298653
298290
298115
296879
296986
296819
298555
299328
295682
296882
297550
297254
300896
301419
301416
301206
300480
299949
299985
301530
301922
300695
299318
298465
296413
297180
297644
298174
298441
298120
299588
301208
300533
302372
300899
300290
297798
299391
298621
296943
295865
296741
296591
298680
300378
300361
299812
303101
304191
301191
299961
301036
302236
301999
300953
301412
299957
300641
302684
304315
304980
304287
302131
301763
300915
302264
300545
299561
299119
298190
298445
299921
300611
301414
300586
299422
299698
299250
300829
302076
301422
299823
296920
296357
296714
298505
299687
299709
299476
299952
298193
298505
298949
298213
298819
297794
298665
298506
298193
299931
299219
298141
300274
301093
299926
299342
300355
298589
297024
296803
296581
297282
301271
301125
300357
299262
298515
299245
299212
300546
300026
299732
299374
299805
300949
299649
298922
299084
301465
302787
302014
299669
299426
299743
299202
300669
301657
301537
301556
300776
301496
301369
301164
301665
300582
299660
300609
303431
303509
302828
302723
302133
301778
301201
304460
301655
300329
300249
301023
301033
303016
302833
301430
299425
299573
301256
302069
300682
299129
299086
299238
300553
301099
300411
300286
300728
301639
301036
300187
300737
301180
302643
301590
300577
299929
302179
303266
302215
301482
303117
303142
301576
301616
302288
302360
301143
301023
302355
304006
305821
305463
304327
303177
301975
300834
299382
299501
299184
301328
302711
301960
302736
302688
302188
300560
298493
298827
298085
299874
300294
301089
303954
303628
303550
301866
299207
299803
301019
300268
299659
298826
303112
303793
303089
301064
300662
299928
300575
300302
300888
299766
299420
301712
300815
300538
300161
300483
301124
300442
297968
299600
300702
302021
301401
301545
301369
300937
298911
300562
302254
301584
300544
302575
302609
302662
301497
301101
298524
296695
295969
297342
299169
300935
301272
301841
300762
299485
299977
300178
299982
299574
297813
298846
300668
302138
302301
300964
301452
300131
301219
303303
301569
302033
300549
299193
299662
300492
299846
301473
302773
304743
304874
304724
306166
306630
306183
307609
309811
308802
310110
313781
311512
313207
313921
312932
313436
313214
313647
314904
317256
320063
322993
322710
323942
325050
327751
327445
328478
332662
334615
339125
342428
345054
349023
354367
357869
360968
363695
368745
370322
372704
373663
374917
376254
377056
378213
379482
377526
375118
372868
374461
373858
370426
369871
369373
368002
366897
366128
367725
369495
369936
367979
365791
364621
364376
365027
364809
366119
367275
366535
367820
367688
366984
365585
367494
367509
367885
367812
366758
367466
367956
367483
367165
367092
364200
361894
358274
356973
355195
353548
353254
353034
352479
351374
348793
345394
345713
344108
340047
337100
335482
332877
332545
330612
329358
329063
326037
324368
323591
322894
321463
319310
316691
313689
313489
313603
311952
309340
307729
306938
304308
303937
305179
305428
305078
304028
302987
297726
294388
292826
292196
291478
290112
290871
290765
291668
289818
286986
286431
286019
284206
282833
284916
284111
280825
277867
275064
275024
273444
270218
270400
268088
269792
268987
268184
266919
264755
265553
266474
265977
264311
261323
261900
260695
258086
258110
256396
254851
254187
254469
252748
252077
250533
251101
250719
249271
248986
248377
247480
247117
246226
246448
244912
244337
241679
241369
242176
242081
240282
238393
238170
238355
235886
235022
233976
233434
232050
231582
231632
228978
227675
226552
228495
227755
227325
224605
223134
222130
220744
220828
221189
221653
222342
223180
222839
222050
221180
219381
217183
216739
217209
216101
216946
217577
215574
213378
212953
211996
210866
211547
211190
212580
212508
211788
211684
209323
209061
208118
209113
209632
206904
205825
206260
205949
205760
204848
203980
204197
204641
205347
204913
204035
202687
201640
202361
200238
198896
199287
199089
199839
200269
200984
199495
200240
201178
200149
197635
198683
197490
199577
198219
198778
200401
201024
200325
199625
198192
196387
194676
195845
196638
195216
194823
193118
193494
193700
193293
192758
192194
191978
191646
191871
193370
192537
190414
191085
192645
194540
192419
193203
192884
193867
193685
190911
191270
192729
191881
191086
190722
190192
191310
189900
191496
191981
190635
191411
191363
191717
192210
192891
194343
193239
193961
194928
193364
192638
191050
193284
194611
195056
193853
192510
191014
189757
189989
191667
191530
190640
188220
188997
191729
191813
191077
191075
189089
189456
192150
193270
194107
195173
194071
192130
193234
193947
193761
194101
193510
193994
194398
193463
195026
192959
191306
191374
191080
193196
192107
191800
191702
191724
190010
192825
192308
191463
191917
191278
191910
193107
193593
193266
193341
194000
192997
194989
195459
196601
196441
198370
197325
197190
196257
198788
197332
197143
199129
198763
197988
196476
196976
197432
199212
198666
196994
196239
196123
196383
196779
197898
197585
196750
194596
195694
196805
195811
196496
196597
196654
196465
196436
195187
196517
198268
198746
198448
197546
198298
198198
198028
199282
198910
200491
201680
199909
200120
200379
199884
199959
198934
199477
199483
198366
198423
198980
198974
199974
202291
206319
220562
248698
283585
325407
371781
419166
467804
523896
611178
734368
873231
1004173
1110102
1199067
1267926
1318264
1350659
1355028
1341862
1319906
1300893
1293881
1287424
1284290
1281441
1269252
1249269
1226764
1209516
1190991
1172268
1153817
1134671
1119210
1101827
1087843
1065757
1040063
1016037
991056
962154
936143
909493
881932
858133
837915
818545
798401
783307
768979
752796
736972
725514
717201
707419
696038
686186
681732
672930
663693
659844
652875
646257
644855
637527
629885
627523
623462
616703
610030
605197
599805
595636
593201
589105
587533
583500
579959
575152
567650
564257
563550
561219
557996
555977
551929
546902
543832
540106
535250
530364
528063
525238
525402
522633
519748
516442
509996
506078
504782
500556
497881
494980
491176
488760
486982
485237
480621
477179
472066
469517
466182
463019
460431
457725
455003
449212
446007
444420
441060
439178
433953
431032
431217
429367
425134
421994
419040
419895
416479
412724
412720
410727
408871
406607
400785
397373
395363
394989
393688
392536
386502
387193
385414
385467
383724
378144
377413
377404
375637
373712
371941
368873
365525
362517
361379
361614
361799
359502
358075
357535
356130
354712
351064
350010
349780
349394
346954
344461
342679
342076
341890
340008
337303
336569
336819
336123
334783
333167
333942
331521
331933
330078
329100
329378
327852
325209
325350
324828
324282
323828
323180
324422
324380
326686
328424
328216
328940
325577
319665
316501
310042
303907
301711
297127
294204
292460
288971
286766
283539
283837
282522
282210
282208
279410
278406
277305
276294
276512
275188
274670
273694
274610
273229
274580
272927
275184
273035
272062
270961
272462
271268
270142
270396
271757
271198
272052
271294
269160
270326
269873
269814
270545
267885
264427
264222
264048
263181
264437
266859
266688
266206
267141
268878
267407
266590
265372
265416
265017
263421
263353
265284
266375
266495
264359
265726
266041
266636
265657
263034
260888
260687
260322
261916
262940
264619
263104
262176
261079
261786
261556
261607
260833
259793
258969
256487
257420
258912
259939
260408
259017
258212
257691
257456
259044
257897
256123
257973
260279
260009
259573
258461
258404
259319
257601
256221
256752
256602
257335
256887
257226
255939
254916
255947
256977
257991
258873
259522
259045
258852
256922
255801
255031
254291
256846
257859
256325
255229
253545
256710
256085
254899
253419
252509
250705
250414
254147
252612
250564
252475
253616
255142
255444
254675
255357
256632
255202
253760
254711
252535
253466
252596
250864
249450
247214
250069
251806
252897
254113
253441
254181
251489
249522
249747
250186
249605
251522
250813
251935
253404
252186
250852
251264
252675
250435
248093
249184
251262
251367
252458
252362
250139
250846
250419
249125
249364
249656
251321
251205
249175
250740
250445
249188
249312
250906
249701
249735
249566
249130
249382
248642
248733
249180
248829
248892
248546
248013
249589
250728
250055
250473
249935
248900
247798
246881
248001
248102
249920
249161
248620
246777
247470
246881
249030
249117
249803
250495
251363
251018
250409
247920
250047
249083
248242
247431
247493
248847
250020
249947
248685
247069
247977
247863
248750
248191
247235
247481
247967
246978
244993
247443
248324
248834
247534
248663
249599
249181
251297
251357
251219
251274
250094
248103
245737
246678
249252
247217
248007
247736
247074
248584
247272
247445
246945
246760
246894
248533
248143
248898
250134
250738
248717
248352
249518
248018
249354
248806
249190
250432
250533
251348
250095
248152
247813
247323
248645
248817
247394
246511
246871
247282
248992
251133
251074
250376
250266
249877
250518
250477
249813
251162
252691
251798
250372
248415
247644
247423
248172
248921
250138
248909
249548
249248
248961
249520
248388
247980
246323
247634
248334
250654
250810
250329
249591
248679
246098
246642
248706
251558
252547
252499
250838
248921
249838
250161
250817
250712
250733
249332
251506
251175
249665
249241
249612
248891
247743
247604
248507
249424
249927
249549
250982
252301
252674
251175
250406
249502
249863
249552
248315
249031
251487
251756
252467
252758
252015
249256
249814
250526
248278
247438
247205
248023
248618
249492
248911
249494
250951
251493
252761
252447
250404
252059
250948
250331
249649
247669
249574
249497
248347
248538
248946
248454
251369
251627
250039
248670
246876
246583
247814
246683
246926
245929
247644
248375
247266
247069
247063
249641
250537
250304
249753
252068
249869
249443
249579
246952
244542
246312
247222
249713
250624
251231
248941
247672
246758
246445
246429

[Instrument Method Data Header]

"hplc", "", "2021-04-16-13:54:48", "hplc", "", "2021-04-16-13:54:48", "", 0, 0, "GlycoSePN_40 min (Plus_HR1)"
"Separation of glycans at 50 C"
16844544, 1


[NAI Box Information]

0, 40, 40
2.272, 44, 1000
41, 0, 100, 0


[Instrument Configuration Information]

"FL", "PEN90x", ""
0, 0, 0
0, 0, 0, 0
16.777215, 1
16.777215, 0
"", "", "", ""
"", "", ""
"", "", ""
"", "", ""
"B", "C", "D", ""


[Real Time Plot Information]

[0]
0, 1, "", "Y", 1000


[Link Parameters]

5


[Link Parameter Offsets]

29
28
10
11
12


[Link Parameter Info]


"RATE", 29, 5, 1, 1
1, 0, 3, 0.1, 100, 0
44.01408, "", 1

"RANGE", 28, 2, 1, 1
1, 0, 1, 0, 10, 0
1, "1.0", 1

"EVENT", 10, 3, 25, 1
1, 0, 0, 0, 100000, 0
0, "END", 0

"EVTME", 11, 2, 25, 1
1, 0, 2, 0, 100000, 0
0, "", 1

"EVVAL", 12, 2, 25, 1
1, 0, 0, 0, 100000, 0
0, "0", 1


[PEAK TABLE FILE]


[File Complete Flag]

3


[Number of Peaks]

0


[SPECTRAL DATA FILE]


[File Complete Flag]

3


[Count/AU Ratio]

0


[Count Offset]

0


[Number of Spectra]

0


[Spectral Data Sets]


[Audit Log Information for C:\PenExe\TcWS\Ver6.3.1\Examples\Probka 47, 3rd + enzymy.raw]

Number of Audit Logs : [0]
