# Supplementary material for: Interplay between de novo and salvage pathways of GDP-fucose synthesis
Source: PLoS One. 2024 Oct 24;19(10):e0309450. doi: 10.1371/journal.pone.0309450 (PMC11501016; doi:10.1371/journal.pone.0309450)
Supplement: S1 File — (ZIP) [file pone.0309450.s004.zip › Chromatograms/Fucosylation/GMDSKO_4_2_0,05FUC.RAX]

Checksum Passed

Filename : <C:\PenExe\TcWS\Ver6.3.1\Examples\Probka 48, 3rd + enzymy.raw>

[Modified Rawfile File Header]

0, 1, 48, 10019, 
0, 0, 0, 386514952, 12061504

[Modified Rawfile Data Header]

"hplc", "", "2022-11-16-16:39:40", "tcprocess", "", "2022-11-16-17:19:38", "", 0, 0, ""


[File Complete Flag]

3


[Run Log Information]


[Raw File A/D Header]

0, "20221116163931-0800", 0, "hplc"
"C:\PenExe\TcWS\Ver6.3.1\Examples\Probka 48, 3rd + enzymy.seq", 0
"NONE", 0, 0
40.0088, 9385569, 161266, "7339280009"
1, 0, 5454


[Sequence Cycle Information]

"A", 0, 0, 0, "", "", ""
"C:\PenExe\TcWS\Ver6.3.1\Examples\Probka 48, 3rd + enzymy.raw", "C:\PenExe\TcWS\Ver6.3.1\Examples\Probka 48, 3rd + enzymy", "Probka 48, 3rd + enzymy", "", "C:\PenExe\TcWS\Ver6.3.1\Examples\GlycoSeP N Plus (FL_40 min)", "C:\PenExe\TcWS\Ver6.3.1\Examples\GlycoSeP N Plus (FL_40 min)", "C:\PenExe\TcWS\Ver6.3.1\Examples\GlycoSeP N Plus (FL_40 min)", "C:\PenExe\TcWS\Ver6.3.1\Examples\GlycoSeP N Plus (FL_40 min)"
"Default", "Default"
1, 1, 1, 1, 1, 1, 0
100, 2, "", 1, "", "", 9
"", "", "", 0
"", "", "", "", ""
"", "", "", "", ""
""


[Raw Data Points]

252185
252594
252598
252596
252596
252595
250592
249343
249210
251973
252889
251866
252884
252370
252795
253052
251712
252916
249804
246978
248335
250269
249394
247349
247994
249575
250233
251503
251957
251895
251272
251758
251971
249898
249377
249170
250328
249998
250695
251284
252092
252412
252665
252499
251276
249521
250778
250648
251450
251732
250877
251287
251484
250735
252649
250921
251189
252168
251103
251627
251702
252007
249454
249098
249828
249801
250432
251015
251803
252692
252829
253266
254230
253826
253326
251027
250749
251277
250740
250918
249373
249472
249559
249775
249856
250202
249731
249727
248788
251708
251624
251260
252492
251768
251545
250763
249038
249129
249916
250352
250156
248583
247411
248960
247594
247387
248803
248283
247748
246807
248982
250039
249188
249071
249357
250749
249170
250333
250205
249617
249303
248625
250063
250876
250917
251157
250876
250474
251231
251577
251387
251446
250630
248628
250508
250178
250288
250728
251304
252390
252366
254543
254394
254949
255269
257269
257313
259221
262639
265547
271793
280702
290590
303437
318632
336628
356652
376652
396359
421359
448356
469189
486604
503217
512127
515065
516171
514016
509121
505366
501371
498695
504797
515969
531779
552323
574817
595475
607043
614048
610805
607091
599224
585464
573870
566318
562659
566094
571908
578221
586482
593799
597722
597380
600477
601919
604219
604434
606284
612370
621754
632065
651743
681871
724088
779913
850373
940007
1059006
1212104
1421400
1715233
2120088
2649272
3320361
4129918
5090686
6164731
7240732
8192210
8894129
9277960
9385569
9261565
8961613
8568644
8159179
7779228
7468892
7228224
7042516
6860740
6634987
6302786
5880421
5403329
4935888
4499391
4117917
3787418
3521173
3300613
3105598
2937681
2781287
2636751
2494293
2345764
2201666
2065174
1943169
1831450
1730720
1641675
1556640
1483288
1416140
1357894
1302224
1252950
1209509
1171677
1136868
1105006
1070264
1043011
1020906
999154
981229
962172
944541
934854
922710
914434
906963
904525
902621
895815
889296
881105
874086
869652
864196
858194
852255
844853
839485
833218
831927
829493
830588
835322
840042
843840
852721
866039
879833
893223
913183
934208
951325
966568
979582
990037
997098
1002590
1006617
1012125
1017721
1026737
1046528
1084489
1155161
1264052
1415723
1622745
1874853
2159247
2457001
2746050
2997201
3194288
3332339
3408575
3426632
3379920
3278989
3128170
2933624
2708527
2467807
2232885
2022477
1837752
1682399
1554760
1450548
1367973
1300175
1244235
1196306
1157664
1126132
1103342
1083184
1074541
1071561
1070708
1078073
1087360
1105434
1128858
1160773
1197042
1250561
1323475
1428849
1580943
1789175
2076723
2462952
2945092
3514786
4164164
4859384
5568830
6249950
6842327
7314957
7639045
7808783
7810203
7655200
7377577
7013442
6568449
6090255
5602063
5118263
4661141
4239895
3839808
3468071
3129960
2824420
2551631
2309008
2096165
1906833
1740331
1603137
1481537
1380575
1296227
1219258
1149735
1093104
1044142
998365
955703
917141
881796
846284
818762
787180
756647
729938
704198
681581
660598
640470
624211
608822
595321
584310
574522
559554
547779
539430
532169
523157
514301
507434
501969
497777
496127
494084
494895
493309
491462
491998
491963
491789
493473
498863
502102
502226
506235
512400
516168
520588
527257
533877
540672
543332
544947
549565
551881
553536
550957
547536
539418
534352
529213
522490
515961
507543
501232
495450
491935
489447
487777
486587
484819
485262
485619
487951
490010
491971
492137
493478
492928
493368
494217
494888
494427
493128
489488
484662
479134
474284
470910
467539
462934
459799
457637
455837
454629
456706
460902
467747
479702
496759
514867
536912
566147
599245
638951
679953
723048
767546
811655
850695
884145
909071
925687
930489
925720
911804
891309
863277
829983
795015
758461
719645
684300
652293
626386
601746
582434
564664
554014
544585
535720
530641
527249
526165
522148
522937
521980
524675
527532
530817
535022
540823
546184
555741
571911
589984
619166
655441
704188
763821
831761
906610
986121
1072043
1163577
1250744
1330532
1400293
1453758
1489198
1503718
1501564
1479359
1444332
1385695
1317905
1244441
1171560
1097533
1025860
960051
903627
849371
800733
752159
709609
676157
642757
611197
585330
559014
532094
508598
490960
473421
454938
439318
426662
418659
410236
400281
394065
389868
383332
377945
372346
368557
367276
364596
362839
360648
359179
359076
357944
358660
356568
356593
357208
358310
360414
359789
359594
360814
362759
364564
365595
365045
367046
369452
373537
374471
378365
378131
379479
384303
387379
391154
396857
401884
405631
408330
411316
416270
421456
427497
433019
438661
446384
453611
460665
467339
472909
480034
491130
502541
509537
519675
533388
545851
558163
568711
584468
596782
612272
630362
648182
663624
684579
705587
724817
744912
770920
795987
824263
861577
910000
966462
1033722
1119141
1228182
1360988
1519154
1708845
1934861
2193763
2473453
2782923
3120804
3471850
3823917
4167578
4485068
4788439
5046955
5234832
5364739
5433174
5433060
5357948
5228301
5044153
4810006
4546574
4254187
3947016
3640491
3344267
3056801
2778756
2521093
2281262
2065246
1867020
1694501
1541785
1405212
1280517
1176921
1089180
1010454
943750
885258
839033
796544
760387
732817
704675
681536
665751
648295
632331
620010
608859
600594
591405
583498
578384
570200
563611
556166
550753
543404
538932
533869
531541
527111
521433
515479
507831
502161
498151
494622
490461
487353
480500
475706
469801
464210
456855
448722
441973
436023
430400
425612
420035
412153
410451
408064
403697
400074
395794
394974
390923
387104
382957
378217
378548
377986
376186
374460
373264
373103
372151
370716
369264
366095
364176
360880
360398
361842
360213
360249
357822
355047
354593
354576
353414
352045
351265
348238
346443
345029
342281
341498
340293
336389
334637
335024
332861
333056
332684
330587
328214
325560
326884
328380
326530
325354
323971
324268
324630
328110
327953
327813
326759
327420
327103
327745
329872
330039
329998
331297
331816
334929
337566
336531
338789
342816
341643
341903
342557
345839
348358
352057
353221
356072
358058
356345
359775
362570
365451
369823
372910
375930
379309
382221
386093
389538
392522
395174
400527
405730
413098
418276
424274
429105
434198
438838
442305
448693
456764
463264
468264
475092
484031
493933
500893
506273
515127
522054
527255
533755
545152
552989
563361
572768
584037
596864
614058
634874
655538
677426
704417
738982
783293
837668
899611
974930
1062143
1160826
1275794
1405762
1552441
1704222
1861460
2031125
2208648
2383886
2555822
2724014
2877162
3013781
3132517
3226535
3293131
3323511
3337796
3322055
3277413
3207894
3118888
3012226
2893619
2773539
2641130
2509303
2384965
2258509
2138277
2025238
1920796
1818126
1731266
1652963
1578398
1513077
1448687
1388452
1333839
1276355
1221750
1166886
1116500
1068500
1020743
971543
927007
882113
838988
797251
762455
728059
698692
670396
642585
617175
593419
573476
557004
541894
528163
514386
502360
489195
478088
466408
456963
448796
439395
433991
424161
418991
411859
406223
399762
393074
389388
383697
379559
375739
370869
365531
362804
359634
355357
353986
352634
351664
349111
349257
348183
347269
348345
345068
343202
339888
338439
338534
336953
336625
337184
337789
337077
335537
335857
335384
334022
334812
336340
336154
333737
334018
334712
335102
333991
332937
332936
333191
333211
331825
331755
332744
335707
335724
335327
333831
333396
331203
331982
333524
333831
335538
336604
335364
334747
337587
339263
340360
340784
340257
341811
343511
343491
344928
345596
345130
345292
345367
345241
344627
345171
346918
350261
352250
352262
351451
349953
352377
352488
355303
358664
363666
365670
372218
377616
383600
391522
403529
415922
425911
439719
458032
477462
498653
519991
540637
564224
587503
613015
637891
659889
683851
706302
725945
741239
755531
766946
777734
780853
786209
785696
776942
771681
758447
742500
724569
702563
678873
653790
631417
608468
588937
570937
551467
533561
514457
493094
476340
465340
452990
440976
432522
423542
415718
408438
402104
395683
391893
388565
385159
382409
381689
381007
378176
376334
374331
375239
374377
373786
372426
371704
370962
372866
376412
377804
380428
382507
384399
387842
393584
399955
407562
413641
424535
433633
442964
454421
469223
480574
494626
508621
519720
529376
541687
554054
566534
581958
594488
602036
608204
618295
621715
625361
628053
628262
626676
626405
620882
619992
615403
608961
600635
594466
589227
582140
577931
569394
560345
554178
550686
548330
547634
544897
543570
542801
543474
544390
546637
548707
555841
563897
566817
571508
575049
582756
588112
596900
603169
610830
621057
628469
639201
644504
652537
665792
677194
689014
698365
713444
729947
746120
765066
789955
818624
851290
890513
935739
990335
1051843
1126605
1210913
1309827
1427169
1556868
1704989
1863603
2042171
2241715
2450524
2666129
2895075
3128650
3361585
3588667
3812033
4034621
4243770
4433575
4594088
4737146
4847145
4925087
4975908
4990317
4967035
4917086
4838291
4721278
4580084
4420507
4237486
4030764
3818806
3601057
3377388
3154739
2941571
2731660
2532467
2335783
2152238
1976600
1815353
1668346
1533859
1413289
1302405
1202818
1110683
1030871
958880
895278
836281
789884
747573
710129
675971
643190
616847
594528
572716
558877
544276
528554
515198
502488
496510
486929
479612
474573
467844
461121
454473
449402
448140
444469
438176
436899
432348
430771
430320
430965
430775
430454
429705
431614
430487
431541
434468
436807
436491
438862
442417
443592
446529
449606
453058
457041
458453
460551
466556
471341
473570
477535
479993
483428
485386
489036
491128
495355
500953
506567
509482
515018
523353
530631
533699
536386
539513
548856
558918
565334
572306
580442
588668
593695
602595
610400
620653
630916
637677
646874
654814
663974
674111
683012
696596
711383
719129
730046
742553
754414
769214
782100
796375
813681
833181
855477
884697
913743
944971
983224
1033526
1091045
1159651
1238822
1331156
1437497
1563675
1700924
1855318
2026488
2213662
2421703
2646911
2885778
3133612
3386528
3653663
3925635
4195024
4458729
4720450
4969243
5202638
5414733
5604146
5760140
5894912
5993049
6061519
6103549
6096598
6047772
5972351
5858896
5714013
5539750
5342504
5122919
4884417
4640881
4391728
4133437
3875904
3624219
3376362
3136374
2908904
2692903
2483845
2285409
2103439
1935323
1781297
1641403
1514122
1397128
1289931
1195080
1111301
1033312
960388
897729
841525
789279
744970
705129
669245
639096
611890
585109
564540
543940
527882
512569
496567
482640
471898
462178
453908
447625
438487
432442
427951
421750
416088
411287
407152
402241
398903
394210
389992
387443
384868
382743
382013
380656
378548
376360
376582
376208
377051
377911
376510
371416
369576
370689
369960
368824
370719
372776
372576
373235
374286
374387
375819
378441
380388
384101
388559
394263
399061
402578
410462
422139
430880
439380
453825
467585
481719
498575
511588
526701
546864
568074
587343
606851
622016
635725
653681
670640
686397
704590
719179
730427
741479
751390
755861
759606
761454
758148
757147
751994
742573
733366
723541
711838
700354
685133
668662
654392
636974
621296
605240
589107
571766
557055
544676
531410
517424
506357
494711
482766
470430
460369
449851
444097
434433
427370
419227
413084
408374
404665
399063
393947
391188
388133
385097
385008
383940
382323
381122
378063
375301
374341
374424
375986
374194
372112
370115
370484
368147
365232
365430
365274
366838
365759
364912
364155
362101
360550
357475
356666
356494
357052
357840
355292
354332
351831
351428
352255
352436
351220
352414
352788
352764
352282
351546
351444
351231
352819
354201
353461
350876
353314
355721
357441
358796
358865
357098
357906
359450
360932
361871
363834
363896
366181
367329
369351
372062
375059
377677
380825
382873
382985
388353
396645
402100
404991
411001
417642
426680
432210
439044
448213
455243
464437
471139
479602
489242
499830
509963
519579
526096
534699
542857
550738
559526
568617
580718
587437
596839
604346
611079
619178
626486
635020
643428
649689
655760
664925
672799
678910
687579
693475
699706
707844
714212
720779
727860
735063
740758
745977
750646
754191
758542
765613
771142
773623
780772
788227
791511
795144
797000
799679
802823
806926
813278
817312
817864
818562
818885
820733
817954
818114
816423
815716
810862
808369
805369
798523
787712
776059
768244
757390
746018
734803
725642
712518
700183
687078
672187
656259
642902
628200
616204
607150
595793
580641
570783
561759
551082
543186
534167
524845
516839
508869
502279
494879
488173
483587
478164
471300
466288
461772
457354
454758
450656
445637
443162
440575
436713
434557
433437
431889
429975
428371
427382
428893
430177
429213
427369
427627
427872
428329
427669
427788
429625
434319
437230
437010
437378
439400
439993
442325
445420
446965
448809
451220
455212
458680
463215
466926
470681
474783
481714
488001
491886
497460
501559
505915
510548
517736
524099
528927
536047
546345
550716
556714
564359
570550
576142
579155
584662
593889
598537
603220
608058
612844
617856
620542
620001
619742
623431
624601
623994
620273
618749
617431
615881
617502
617683
617033
615194
617437
622637
630299
637528
643651
653437
668481
684998
703486
724361
750648
781142
812685
847282
888789
930784
976588
1029141
1082760
1133337
1184257
1238285
1293936
1345354
1394580
1444760
1486731
1528286
1563529
1595958
1621750
1646505
1660072
1669752
1672513
1670391
1664320
1648801
1628288
1598798
1563930
1528879
1488502
1446147
1397109
1348199
1298212
1246780
1195495
1144602
1094112
1044382
999024
956252
913864
868736
832868
798546
764794
731902
702913
675221
648805
624042
603845
585731
569212
552148
538526
529086
517892
505565
496890
490587
485055
479140
474318
470215
466364
464404
462717
458786
455307
454457
453582
454411
454351
454149
452704
450900
449642
447345
445481
447181
447384
447902
445776
445751
446928
445273
443805
442731
439527
437183
438007
439494
436141
434441
430974
427857
425607
424569
423609
421118
419844
417263
411814
407529
406540
407067
403021
399341
395303
391714
389558
385557
383901
381027
378564
375937
372956
372132
369645
369299
367961
367461
366840
367070
367053
365329
364000
362222
363800
363781
363363
363342
363904
367007
370086
373350
374948
376643
380241
384876
389992
393157
395512
399773
405292
409658
414829
423975
431596
440274
449991
454993
462527
470662
480795
488020
498107
506720
512672
518872
526500
534486
540058
543609
544387
547170
551754
554658
556076
556729
556613
556164
552067
547532
545574
539921
534909
531671
527601
521610
515995
507936
501064
495879
488211
478782
474257
469268
462118
457478
454685
448032
443719
440796
436014
431724
424196
421300
420699
420035
416528
415108
413971
412376
411052
408679
408422
408845
409684
409218
411252
411242
412245
414348
417021
419301
422326
424798
428603
433844
438984
441597
444582
448453
453613
459818
464429
469922
477567
482315
485839
494629
500190
506203
513667
520127
525904
529365
531558
531846
533915
539368
541254
542714
543082
543324
546396
545948
548100
547232
545280
543054
544703
542892
541020
538265
538678
538156
536749
537146
535968
533878
531879
532729
534872
534645
536879
539247
543472
548236
552025
556905
562384
568451
579605
593873
609065
627300
652118
673609
698605
726408
760624
796072
833000
878758
928889
983061
1039939
1098269
1162505
1231432
1296791
1361521
1426782
1494997
1561666
1624146
1687020
1747531
1805341
1857790
1908859
1949362
1988031
2013577
2030437
2041974
2040867
2035628
2022264
1999071
1970528
1939175
1902662
1857833
1804000
1750561
1688813
1629642
1564046
1497371
1434387
1371634
1308921
1252105
1195436
1132469
1076952
1025295
975805
930429
886273
845472
806627
774559
743978
712920
689232
665220
639421
617697
597920
580768
562794
545031
531400
521718
510966
501873
492381
484497
476193
468382
459689
454558
445729
439512
434939
430006
424369
420331
415021
412914
412866
408836
405589
400553
396419
394325
391774
388814
386481
383186
383232
383474
381752
377597
375559
377034
374792
372584
372076
371158
369902
368687
370975
369545
368299
367583
367770
366163
367660
370569
371911
370175
372177
373209
372844
371190
371673
372805
374354
376237
377393
377076
376489
377081
380615
383613
384547
386939
389593
391556
394779
395998
397826
399374
400783
402700
405605
409265
412276
415652
417309
419694
422851
422739
425272
427787
426554
426862
428246
429139
428406
429319
428415
426343
423767
423478
423731
421810
419490
416261
413156
412137
407931
406484
405478
403661
401398
400672
400087
399496
396260
396353
393894
393690
394844
394272
395879
394030
391772
391004
391671
391801
393211
393066
394552
394993
396128
398246
397888
397309
395070
394975
395364
397885
397569
398096
400244
400521
399546
400814
403025
405018
402558
402892
402326
403868
403204
404228
404341
404151
403934
405391
404073
405080
406310
405994
407872
408655
408159
408083
409785
409363
408358
409083
411060
413609
413645
413814
415390
416745
418014
417810
420349
419865
422091
422219
423513
424823
427453
426261
426965
429106
429780
432802
435274
438867
438725
440018
439710
440880
443464
446556
449976
452656
455971
458217
460997
463767
466173
472455
477220
481262
487173
494818
500849
508516
515666
523499
534284
545930
558736
573706
588191
603901
622233
638974
655986
672793
691346
709625
729225
747848
770838
792648
811401
831852
851484
869278
882422
897840
915149
929926
944281
957735
973601
984676
992140
996096
999357
1001754
1001580
1000224
998256
994868
987633
979239
964352
951824
936972
920609
904595
889466
870448
856007
837046
817331
798076
780464
763313
743339
724508
707737
694625
679545
665109
652791
642741
629403
615025
603008
592554
583668
575023
565154
558291
552111
545759
537764
529311
521884
514470
510167
503986
496312
488140
481910
477392
468069
462137
458895
454220
447101
442548
439862
435832
429896
425865
424474
421933
419466
414357
410957
405278
402008
399884
399299
397680
394599
392589
389586
387614
388074
387333
385927
381756
381285
380305
379136
379359
377154
376738
377827
377851
378538
376843
376869
375739
376042
376818
375418
373075
374428
372299
373770
374708
377155
376837
375674
378637
381498
382605
383339
379952
380695
382650
384001
387216
387711
389637
390987
392872
395431
395405
394289
395424
397202
398292
398951
400406
402713
404534
405870
404636
405949
410059
410312
412096
414213
415218
413549
412713
415785
417195
419553
420889
420793
422357
423698
424699
425274
427611
430927
429173
430386
430690
434736
435871
436399
438508
440282
441098
440346
444137
444826
445147
445623
448146
448683
450308
453105
456505
457573
460541
464506
468382
471633
475388
477330
481271
483120
486605
489813
495434
499649
502021
508093
513866
516733
519364
525245
530934
534578
539719
542911
550182
557042
565150
573415
575514
580985
588536
593844
600332
607541
612493
621176
631652
636215
639742
643012
649269
653172
655897
661676
670314
676043
679354
685162
692109
699120
709079
715764
725837
736160
745463
752236
765650
781615
799746
819814
838976
863416
893285
924085
960826
999956
1039383
1082964
1134619
1188150
1240918
1298627
1359114
1420654
1481389
1541284
1602730
1659848
1718699
1770020
1819853
1865272
1903602
1933378
1954380
1978711
1996128
2004426
2003747
1998957
1985480
1967681
1941626
1916382
1884406
1848137
1803313
1757368
1709967
1659333
1607077
1551723
1493589
1437570
1379387
1326041
1276956
1227212
1178707
1128067
1079048
1030771
986273
942024
901081
864010
830787
795560
764047
737702
714414
688955
666283
646733
629282
611152
594776
576359
563821
555168
545922
536115
528033
521355
510415
503993
499773
494224
490370
487391
483611
479868
475547
474239
472601
471604
468631
470085
469953
468658
469090
466254
468307
470203
469905
470769
468591
467826
466496
467122
464863
465433
466662
467678
469609
469552
471239
471653
474064
473454
475333
476773
474464
476100
475128
477920
480158
482701
486132
484643
482882
484782
483852
483873
486276
486234
487909
488873
491037
492868
494323
497049
500496
502032
501460
502319
505032
502683
504491
508528
508219
507203
506847
505850
507865
509143
511558
513627
517769
517807
518866
520095
523902
528368
528906
527473
530693
535264
538116
540262
542854
546204
551963
556882
565275
568401
571076
575438
583338
589358
598123
608558
620068
631548
643384
657760
674756
694772
717260
744459
777268
810452
849118
891574
938184
993341
1053088
1116176
1183989
1257740
1337422
1420668
1514123
1604473
1699543
1797550
1891836
1989004
2082431
2174744
2263360
2348931
2432247
2511596
2571070
2629308
2677087
2711684
2739040
2760278
2773567
2770090
2762186
2737141
2707800
2672775
2622294
2563038
2499454
2431531
2359636
2286416
2208994
2130818
2051317
1971095
1888368
1801022
1718893
1640137
1562328
1488435
1418553
1346681
1278600
1215024
1153033
1093673
1040301
989938
941856
899776
858526
816314
777228
747099
720149
689291
661818
637997
613515
593278
575757
555179
539032
526035
512657
501435
492031
482765
469577
461778
453027
446002
441830
438924
435432
431685
429551
426643
421679
420309
419921
418826
419665
419873
418426
420710
420264
419745
420192
421820
423566
425587
428054
430146
431839
433037
434849
437947
440930
441068
442566
442509
447218
447990
448750
449593
449959
448394
448128
450330
449893
448586
448437
448176
445001
442590
444493
443548
443839
444470
443107
441637
441308
440156
437592
435784
436901
436719
436458
436803
434616
433110
431524
432202
433950
434405
432337
432521
432158
432090
431811
432111
430933
431165
429245
430312
428866
430935
430250
428708
431212
433333
433924
435208
433970
435601
439415
441679
445758
448758
453704
458472
462769
470120
479884
488440
497796
506372
513556
524799
534527
546145
556491
565391
575355
586002
596608
605564
611655
617558
625697
631596
635931
641181
644945
641950
640256
641242
638332
635254
631023
624775
621358
614331
606430
597869
589233
580892
571643
561457
550584
540421
533178
522321
510970
500164
489907
480376
469553
458411
453517
447528
439825
432210
424636
418043
411117
406769
402926
399495
391882
390412
387609
382541
378664
374813
372045
369944
369354
364427
360440
361776
361574
360057
358717
358462
358157
358412
356727
356602
357753
358109
355503
354009
354376
357673
359272
359293
360339
360540
360458
360969
357984
359354
362503
363294
363624
364128
365066
365511
363520
364268
365719
367476
367633
368713
367188
367787
368256
368400
367109
367202
364912
362917
364839
364312
360898
360398
358937
358069
354415
353342
353354
351214
349158
346706
344955
344118
343608
341360
340092
339776
339749
339416
338594
334979
331681
328013
327728
329578
327411
328121
327994
329993
331648
331849
330306
330545
330084
327585
327904
327932
327116
325728
325179
325719
326595
328062
325626
325434
326124
326901
327951
327627
326439
326706
327295
328312
328066
326558
324889
325374
326585
327170
326047
326699
326171
324989
322925
324522
322907
321558
322382
323676
323299
320748
318950
319190
320391
322287
321978
321189
322060
320147
318349
315116
315026
316974
317102
316815
317491
316459
315568
316144
316464
317088
314915
314082
314230
312968
313814
313625
313038
313571
311003
311182
313069
313415
313439
313166
311023
314439
316512
315216
315005
315391
314331
311953
311364
312058
312767
313651
313912
314571
314785
314232
314887
315679
315588
314418
314992
315003
317042
316931
316968
316200
316769
318533
317366
315471
314079
314032
314361
314063
313645
312628
311773
313243
312148
312203
310963
311459
311699
309675
308936
309273
311225
311182
310450
312916
312931
313489
312183
310956
311171
307805
306795
309833
311719
310226
309692
309467
309687
309974
309033
310573
311813
310978
311985
310966
311478
311378
309448
309942
310886
311702
310110
308650
308609
309967
310352
310010
309946
309209
309021
308291
308249
307146
305471
305294
306411
307473
306773
306765
307182
307510
305674
305131
306443
306808
304625
303170
302012
302476
302332
302044
302369
301892
301881
301937
302592
302773
301400
298728
297791
298370
299530
300285
300547
297980
296607
295947
295473
296016
295714
297821
298294
296795
297234
297331
297148
298359
298939
300966
302311
301488
301539
302058
302870
303088
302534
303855
302200
301859
302324
302496
303693
301421
301875
301719
301588
302332
303345
303199
302911
298931
299296
299733
300822
300642
300460
300258
297973
295829
296519
298241
298248
300957
302548
301042
300722
301414
300212
299573
299142
298311
298532
298054
298742
299452
300672
300674
297872
298332
299589
299693
298053
297532
297714
297138
297303
296576
295136
294873
295512
296951
297276
296594
297781
295847
295829
295491
297038
297405
296365
295419
296144
296170
298978
297991
295479
294929
298393
299666
298711
299632
301104
302382
301474
302085
302455
301971
301409
300196
301566
299816
299800
298518
298936
299175
299682
297825
295770
296452
298490
298029
297772
298000
298614
299944
300482
299712
298303
297585
296200
296146
298376
299990
298261
298055
297498
299137
299992
297915
296945
297119
298495
298712
298790
302059
302011
299952
299784
299192
299252
301939
304304
302843
303912
303389
301000
301351
298210
296119
295355
297836
298808
299496
302257
302407
299942
300317
299439
297740
296371
296122
295666
297168
296172
297524
296684
298105
301406
299996
298600
299267
298665
298577
298293
296144
295090
294856
293736
295402
296579
296580
296675
296362
297047
297577
294947
293110
294273
294376
294449
293353
294888
293915
293275
293926
296050
294459
293024
291335
289816
289825
292198
294718
293778
293766
290767
290566
289803
288719
288911
289933
290972
289530
288596
288282
289684
293019
294567
293242
292284
291468
291085
291019
291041
292190
291113
292268
292391
294064
293136
290799
290685
289357
289582
288453
289539
289693
290773
290443
290038
290412
290005
290488
290325
289200
288225
287888
291801
292791
292368
291310
290908
289468
289342
291719
289810
288676
290460
289643
289117
290090
291515
291774
291605
289195
288103
289036
290740
289971
287370
287241
288916
289032
289092
290799
289835
289539
288539
290819
291016
292398
291654
293289
294569
294507
294764
295158
294501
294760
293096
293149
293695
292689
291189
289689
291185
289220
287969
291051
290792
292667
294985
295124
295606
294144
292494
293409
293284
293123
292476
291765
291003
290850
293435
292611
289926
289520
289809
291023
290439
289202
289974
289453
289443
288544
290046
289842
290166
292501
294925
294697
294011
290309
290532
292201
292750
292542
292691
291604
289438
289189
290811
292567
293107
292694
291337
291567
294318
292810
291517
290647
290890
290142
292493
293714
292336
291350
291364
290854
292611
292608
292797
293060
292290
291444
290907
289942
288861
290278
292268
293529
295217
295509
294125
293603
293498
293668
293410
292899
290650
290475
290324
291183
290132
288483
288959
289793
287729
286456
286891
288349
289160
288088
286839
286406
286722
289047
289073
287680
287497
287721
289451
288697
288141
287737
287572
285923
287130
287423
286506
286739
287354
287214
287793
285816
287023
286350
289073
290416
288692
286624
285476
285308
284376
284723
285596
285710
283853
284735
285333
284664
283460
285262
287977
289272
288247
288141
288549
288976
288515
288383
286885
285120
286077
288059
288413
289942
291196
288961
288272
287533
286861
289539
290666
288528
288753
288857
289320
286697
287500
287712
287235
287609
289355
289442
287860
287076
291520
289788
289531
289052
289049
287351
287986
286803
284923
284108
287346
291517
292013
290441
288380
288878
289554
288390
287342
287299
285116
286175
285655
288123
291837
291503
291813
291677
291652
290750
288514
288600
289856
291210
291738
290215
289564
289543
289298
287046
287428
289536
290478
289283
287786
288226
290154
290388
290631
289415
287185
286400
286498
286881
288842
289581
291070
290863
291324
291010
290974
288767
287447
288089
289471
288003
288511
290415
290790
289383
289298
289604
289504
287745
286515
287154
287780
288713
286575
288797
288175
287907
287305
285690
285822
285634
286294
286697
286350
287434
286985
286126
285748
288766
287323
286403
285915
284107
284559
284618
284021
285783
283456
282783
283448
286574
284706
282560
285420
287215
284885
284453
285042
288487
287636
286833
286498
283706
283542
285785
285901
284640
285583
285092
284032
285221
285421
286249
285417
286166
285758
286878
286026
284808
286752
289515
287323
285487
288071
285823
284795
286056
285892
288774
289339
288570
289354
288865
288291
286033
286551
287122
287092
284951
286064
284880
286890
286659
285428
285037
286889
287112
287111
287385
287716
287209
285013
285259
283901
285060
287849
288699
286856
285481
285134
288240
286959
287523
287143
287395
287740
282663
284081
285552
287878
286774
285944
285185
282417
283629
286134
284850
283010
284220
286213
286916
286582
286002
284864
281471
280075
283187
283771
285033
285627
285202
285224
284863
282531
284371
285771
284377
285510
287751
289027
288052
284658
282373
280959
282666
281651
282176
282649
279818
281964
281223
282575
284231
286224
283969
283069
283024
281721
283225
285358
285973
284311
284151
284322
285208
286747
284998
284719
281678
282626
285203
283840
283796
286500
286314
285661
284508
284752
284588
284004
284040
282022
281359
281973
283669
284030
283295
282992
284794
281563
280799
282749
282689
282608
283171
285160
285237
283583
283576
284683
284356
284917
284370
283538
284050
284228
282845
282000
282170
282657
283366
286278
284731
284453
285178
284944
283831
281418
283600
284771
284320
283757
285233
285838
286069
284994
284593
283905
282079
281906
284890
282856
281771
282115
282801
284272
284580
284422
285598
285708
284554
284779
284780
284837
284401
283385
284274
281383
280623
280419
281174
281889
282272
284677
284293
283748
284537
283178
282233
281348
281192
281359
283347
281920
281872
282932
283880
283845
284563
283446
282078
282894
283241
282322
283025
282505
282964
282106
281217
282482
283018
283500
285319
283592
283208
282942
284106
283566
282482
285344
283485
283677
282588
282121
280885
280105
280265
281923
281522
283105
282171
281483
282175
283275
282364
283126
283556
282857
281927
281624
281157
283773
286189
286886
285170
283213
281958
282677
282285
282425
282654
282630
284277
284305
281423
281576
282602
282442
282072
281904
284142
282587
279576
278404
278745
279726
280385
281099
280619
278679
279181
282550
281771
282151
282563
281354
283626
284697
282336
280842
281710
282628
280573
281669
281418
281856
283075
279546
279299
280670
281618
283114
284064
283912
284207
282443
282021
283475
281841
281729
279125
279165
281059
280747
280584
281478
282466
282746
283250
282165
279964
280604
281426
281162
281423
280776
282129
282670
282292
283591
282687
282755
282078
283474
281864
281204
279938
282366
282229
283804
281629
280767
283602
283649
281726
282193
281349
281008
279493
280547
281649
280726
279977
280311
281071
282318
281454
280435
280097
280265
281499
278958
280807
280609
281266
279831
278884
279084
280766
281795
282782
281506
282290
281319
281190
281079
281229
282796
281010
278891
277303
279019
280875
281142
282315
279991
280930
280439
279429
278751
279063
280116
281247
280889
279609
278886
280018
277228
277441
277712
278259
279299
279795
279689
280808
279234
277178
278693
279593
279231
281825
281000
280201
279181
280484
281106
279405
279606
280303
281103
283319
282411
281545
280135
280047
280723
278970
279273
279643
279243
277853
278095
280088
280250
279382
279567
278717
277810
278041
278903
281020
279746
279195
278272
278560
277947
278108
281680
283302
283391
283453
284118
284428
283327
286196
286941
287279
286705
288220
288872
290169
291005
293652
292970
291814
292303
294117
294907
297812
300120
299492
300608
300929
303135
306381
309497
312458
314146
316902
320631
321983
323855
326070
328032
332449
338310
343143
347282
349939
352843
353821
354121
356319
356058
356213
356810
356330
354335
352551
351929
349882
351696
350718
349979
346575
345497
345714
345688
343769
344795
345853
345858
347279
348074
346222
344771
343896
344348
343701
343434
344497
344649
343813
344117
344009
342496
342493
343960
343238
340536
340784
340689
341774
340322
339097
337844
336756
337099
336483
335478
335424
333704
331883
329879
329760
327731
324928
321012
319544
320184
318746
315442
314684
315839
313500
309375
308353
308945
306576
303471
302656
302403
300397
297141
296617
295040
294226
290584
290143
289384
289384
286499
285830
286497
284955
282988
279999
277793
276979
276841
276136
274539
275535
274152
272132
272061
269641
268097
268618
268292
268482
268892
268151
264795
264495
261795
261553
261789
262032
261325
259383
255968
255353
253990
254062
251956
251729
250573
248776
248086
246648
246835
246044
245305
244641
243760
242302
241845
241108
239967
239835
238120
236979
235501
232635
231596
231387
230978
230613
229629
229596
228832
228540
226705
226548
226700
225109
221619
221031
220444
218407
217644
215319
217671
217353
216684
216443
213653
212124
210545
210675
211307
210118
207761
208605
208336
206884
205558
206562
205577
204104
201652
199034
198304
198085
198244
196885
195873
195083
195778
196383
193846
191250
189598
190398
192149
191924
190259
189523
187937
186495
187618
187216
184897
183170
183722
186180
186709
186577
185263
183907
183619
181847
180983
180435
180188
180557
180889
180593
180586
180687
179084
176973
176197
176889
176944
177560
176980
176375
175459
174614
173830
172274
172599
173870
172799
172320
171741
173740
173366
173392
172481
171642
169340
169599
169344
169028
169720
169566
169607
170182
169086
169437
166938
165770
167844
169749
169476
167817
166851
166685
166365
166516
167836
165445
166074
166416
164561
164749
165055
165833
166801
165950
165852
165175
165575
166741
165891
166972
167629
167992
166279
166780
166586
164300
164226
162195
163017
163117
163824
164599
164359
165473
163563
164468
165057
165647
165274
164939
165233
165520
164804
162467
161970
164247
167119
165284
164586
165418
163814
161266
161781
163138
163826
164938
164972
165630
165097
163208
163209
164420
165008
163851
163747
164812
166400
166313
165513
165518
165874
165453
164655
165821
164860
163514
164093
164246
162697
163906
167713
168332
167644
168029
166141
164751
165757
164731
163598
163160
165366
166083
166111
165775
165153
166667
168198
168151
166625
164811
166303
166072
166000
165184
165434
163602
164571
164869
167380
168235
167875
167957
166656
166043
164849
166536
166544
166757
167131
169040
168273
168132
167186
166086
164696
166243
165959
166185
166721
166577
166437
168398
166661
166954
168248
168696
170126
169768
168297
167316
168589
168929
169861
169076
169360
171483
172208
171649
169968
170013
170669
171033
171065
170895
171571
170817
169738
169907
170727
170560
172086
176368
188679
212497
248758
292502
341638
396185
471902
571185
679918
790590
895073
996323
1098799
1195355
1273775
1328206
1358855
1368289
1355041
1324717
1290581
1259427
1232276
1219335
1213836
1209467
1205639
1197960
1184604
1168820
1154852
1134994
1119134
1102064
1082928
1065779
1046363
1024370
1000658
975031
947992
922546
895531
870707
849186
827843
802149
783664
767137
750111
733395
719838
704931
691568
682844
675288
665497
656940
647540
639902
635424
626444
618437
614698
610111
604319
599679
592794
586089
581839
577277
573046
570065
566803
558702
552654
548929
546790
543032
540565
536109
533949
532161
526741
521956
517848
513739
513105
508861
506455
500489
497530
494669
489365
485486
481382
479154
476267
474131
473614
468013
462661
460758
458202
453621
448448
446187
441698
438110
436323
434138
432096
428452
424107
423530
420638
416777
413385
409818
406793
405492
401338
398251
396864
394463
393511
389806
385646
383759
382734
381308
375999
372390
369147
365831
364914
365628
365893
362641
357984
355328
354444
353037
348725
346859
345331
344159
342113
339386
337525
334313
333127
329236
327446
328117
325996
325156
324274
322025
320295
318800
319715
316902
313673
311462
310884
311784
308127
308121
306079
303840
302520
303013
301192
299652
296829
296427
295832
295376
293703
293190
292493
292630
292947
292187
290972
289106
287311
285945
285719
284413
283317
285888
286804
286819
288477
291181
290931
289122
284576
280768
277046
272264
266471
262925
256945
253593
251351
249748
247082
243390
241318
240707
241386
241826
240742
241491
238009
236535
235367
235084
235762
235611
236099
235887
235703
234154
232150
232580
233910
232221
231289
230555
231168
230724
232920
232199
231861
231411
230581
228993
229784
229895
231793
230936
231404
231016
231364
230518
229267
227731
227618
227160
226853
226054
227778
227119
224615
225423
225797
222899
222205
222001
223479
223614
223017
222558
223169
223825
224109
224084
220331
220864
221868
221870
222585
222838
220828
220588
221276
221028
222364
222149
220808
221749
221267
221546
221076
221125
221777
220891
219479
218208
218684
220016
220409
218651
219497
218110
218011
218598
218558
219735
220321
220663
219506
218656
217212
216774
216768
214735
215842
214729
214125
216004
216646
217381
217393
216910
216097
216615
215402
216645
215178
215105
216280
216370
216313
215945
212902
213046
214047
216462
215260
214049
215148
214884
214004
213218
214033
213018
211906
211581
212453
213476
213089
210232
209737
212439
212668
213773
215021
214147
214886
215298
215253
214995
213377
212258
211869
211745
211883
212097
211384
211596
209930
210251
209813
211425
210509
208374
207696
208294
208486
208250
209145
209271
207200
210060
209562
208217
207302
207787
210420
210998
210736
210688
209990
210489
211242
213371
213079
212606
210684
210131
211421
209857
208473
209691
209983
209613
209607
211499
208137
207640
206232
205750
206918
208021
208986
209202
210180
208743
208308
208878
208145
207086
208815
208027
208349
207585
206625
206635
204218
206285
206397
208350
208188
208690
210540
210509
210604
209395
209038
210550
211006
210377
207453
207393
206773
207469
210075
209403
208332
206582
206798
205318
205160
206006
205765
206762
205984
207138
206383
206190
205563
208292
208595
207355
208556
209605
209179
208181
206174
205795
205310
205284
206093
205793
204349
205077
206210
205736
205329
207055
207730
207745
207024
206489
206383
204424
204231
204811
206168
206456
205066
203288
204683
203409
205069
205199
205397
207442
207316
206426
205583
205733
205997
207609
208287
208961
207854
206477
205158
204580
204952
206233
205417
204035
204579
206319
208183
207505
205249
208184
210400
208128
205243
203829
203916
204201
204329
203809
205012
204508
202635
203559
202547
202874
202672
205093
205614
205894
204448
205360
205617
206040
206277
206433
205979
205563
205478
205533
204763
204061
203850
204120
203559
202644
202378
203725
203214
202338
203666
203748
206444
206617
206151
204203
203988
204331
204071
205674
205249
206427
206367
205304
204970
206316
207228
205621
204303
204258
203452
203924
204201
206528
206715
206885
206683
207416
205665
205196
204004
206275
207043
205744
205809
204607
204041
204368
205773
204995
204484
204301
203964
205318
203621
203857
205733
207573
206924
203523
205925
206189
203988
202972
204705
205079
206186
206151
205275
205529
204551
202536
202320
202717
202829
201536
203195
203278
202235
202311
205301
206218
205463
204182
203446
203318
203325
202714
202824
205979
203156
201033
203561
203911
204622

[Instrument Method Data Header]

"hplc", "", "2021-04-16-13:54:48", "hplc", "", "2021-04-16-13:54:48", "", 0, 0, "GlycoSePN_40 min (Plus_HR1)"
"Separation of glycans at 50 C"
16844544, 1


[NAI Box Information]

0, 40, 40
2.272, 44, 1000
41, 0, 100, 0


[Instrument Configuration Information]

"FL", "PEN90x", ""
0, 0, 0
0, 0, 0, 0
16.777215, 1
16.777215, 0
"", "", "", ""
"", "", ""
"", "", ""
"", "", ""
"B", "C", "D", ""


[Real Time Plot Information]

[0]
0, 1, "", "Y", 1000


[Link Parameters]

5


[Link Parameter Offsets]

29
28
10
11
12


[Link Parameter Info]


"RATE", 29, 5, 1, 1
1, 0, 3, 0.1, 100, 0
44.01408, "", 1

"RANGE", 28, 2, 1, 1
1, 0, 1, 0, 10, 0
1, "1.0", 1

"EVENT", 10, 3, 25, 1
1, 0, 0, 0, 100000, 0
0, "END", 0

"EVTME", 11, 2, 25, 1
1, 0, 2, 0, 100000, 0
0, "", 1

"EVVAL", 12, 2, 25, 1
1, 0, 0, 0, 100000, 0
0, "0", 1


[PEAK TABLE FILE]


[File Complete Flag]

3


[Number of Peaks]

0


[SPECTRAL DATA FILE]


[File Complete Flag]

3


[Count/AU Ratio]

0


[Count Offset]

0


[Number of Spectra]

0


[Spectral Data Sets]


[Audit Log Information for C:\PenExe\TcWS\Ver6.3.1\Examples\Probka 48, 3rd + enzymy.raw]

Number of Audit Logs : [0]
