# Supplementary material for: Interplay between de novo and salvage pathways of GDP-fucose synthesis
Source: PLoS One. 2024 Oct 24;19(10):e0309450. doi: 10.1371/journal.pone.0309450 (PMC11501016; doi:10.1371/journal.pone.0309450)
Supplement: S1 File — (ZIP) [file pone.0309450.s004.zip › Chromatograms/Fucosylation/GMDSKO_4_2_0,1FUC.RAX]

Checksum Passed

Filename : <C:\PenExe\TcWS\Ver6.3.1\Examples\Probka 49, 3rd + enzymy.raw>

[Modified Rawfile File Header]

0, 1, 48, 10019, 
0, 0, 0, 386514952, 12061424

[Modified Rawfile Data Header]

"hplc", "", "2022-11-16-17:21:51", "tcprocess", "", "2022-11-16-18:01:49", "", 0, 0, ""


[File Complete Flag]

3


[Run Log Information]


[Raw File A/D Header]

0, "20221116172142-0800", 0, "hplc"
"C:\PenExe\TcWS\Ver6.3.1\Examples\Probka 49, 3rd + enzymy.seq", 0
"NONE", 0, 0
40.0088, 6609004, 98415, "7339280009"
1, 0, 5454


[Sequence Cycle Information]

"A", 0, 0, 0, "", "", ""
"C:\PenExe\TcWS\Ver6.3.1\Examples\Probka 49, 3rd + enzymy.raw", "C:\PenExe\TcWS\Ver6.3.1\Examples\Probka 49, 3rd + enzymy", "Probka 49, 3rd + enzymy", "", "C:\PenExe\TcWS\Ver6.3.1\Examples\GlycoSeP N Plus (FL_40 min)", "C:\PenExe\TcWS\Ver6.3.1\Examples\GlycoSeP N Plus (FL_40 min)", "C:\PenExe\TcWS\Ver6.3.1\Examples\GlycoSeP N Plus (FL_40 min)", "C:\PenExe\TcWS\Ver6.3.1\Examples\GlycoSeP N Plus (FL_40 min)"
"Default", "Default"
1, 1, 1, 1, 1, 1, 0
100, 2, "", 1, "", "", 9
"", "", "", 0
"", "", "", "", ""
"", "", "", "", ""
""


[Raw Data Points]

201249
201163
201167
201166
201164
201164
203170
203757
202591
199681
199320
200529
199542
199691
199072
198807
198372
197207
197349
197612
197600
199584
201187
199886
199823
199290
199247
199607
198480
198788
197634
197681
198438
198091
198866
199774
200170
201011
200785
200556
199998
200159
199249
200246
200503
199364
199204
200427
200879
199876
199578
200834
199560
199189
200108
200763
199285
199055
199278
199483
199908
198350
198911
198996
197412
196886
199055
200170
201809
202362
198775
199109
200919
201407
200544
198910
198966
197813
197772
196917
197050
197054
195392
194239
197652
199925
200179
201138
201421
201344
199163
198244
199211
198288
197626
199137
199000
198073
197673
198686
199381
197967
197423
197246
195534
196819
199261
200256
200511
199853
198741
199478
197682
197356
198060
198001
197254
197876
198140
198780
197249
196170
195361
194044
196035
197241
197706
198405
198983
199049
198138
198097
198470
197844
195844
196422
197375
197215
196883
198173
196363
196242
197736
196745
196693
198506
201418
204785
207276
210840
218491
228744
243055
257055
273347
292525
311153
331727
349513
366485
383429
398438
407646
411909
414244
415293
414291
410800
405321
402697
402239
404200
411235
420315
431294
437400
442830
446159
444859
442282
441372
443664
449281
465723
490594
530498
582169
637267
686459
723707
744761
755171
754824
745514
734570
724771
712862
703168
699397
698403
703042
712784
728910
756032
791335
843324
907216
990023
1106234
1275326
1508903
1833412
2237987
2716020
3263528
3890756
4588526
5281847
5873558
6302497
6535882
6609004
6561640
6451855
6318615
6187284
6100993
6045826
5997509
5920281
5786817
5559549
5255268
4904358
4538477
4183837
3866208
3588499
3361512
3178566
3043443
2942005
2847781
2744181
2621127
2477133
2314888
2147695
1988846
1841376
1708697
1594647
1492916
1404962
1327233
1259705
1203336
1154058
1107065
1068860
1035316
1004879
978133
954803
936475
922160
908223
898150
891932
887771
881304
877563
872695
867434
859321
854181
847905
844640
840557
831944
823634
817004
804145
796367
788010
781207
769750
761391
753545
746686
746715
746379
746955
748057
750266
757342
769458
781991
798903
815636
833734
843913
855799
866794
873840
877874
884984
888775
890993
898801
915848
952069
1017602
1117644
1257769
1435983
1655994
1896526
2146108
2382231
2592073
2765873
2885978
2950199
2954303
2886929
2771688
2610604
2414090
2200153
1989196
1792837
1622631
1478311
1365372
1274744
1203380
1148763
1103471
1069077
1040507
1016450
1000243
986905
978639
971219
969430
968857
980840
997239
1018050
1042942
1075869
1125662
1194237
1287441
1423240
1610112
1858767
2180087
2563020
3005493
3494389
4006961
4532807
5033975
5491039
5882627
6190339
6403573
6508744
6502101
6401973
6205470
5944615
5641116
5299484
4949992
4596668
4251122
3919575
3602210
3306091
3026162
2765328
2526235
2305893
2107904
1929066
1763568
1615653
1485012
1370765
1271129
1180382
1102465
1032916
974355
922131
871547
825302
787760
751254
717896
691260
668186
645518
629132
611709
594552
582866
569941
556518
545716
535381
526539
519455
511634
504290
495553
487372
481227
475150
469834
464408
459733
454416
447689
443236
439075
436992
434769
429680
429649
430093
430174
430294
430542
427173
427086
430619
432926
434312
434577
439027
442172
443794
445590
445281
445192
443913
442741
438364
433842
432003
430231
425722
420752
415460
410791
407894
402687
400037
398139
395224
391961
390505
389030
386191
385506
384677
383977
382821
383476
385205
384066
380616
377209
373584
368667
365371
360794
358191
352053
347636
345146
342927
340706
336940
335566
331119
329809
332645
334247
336179
338605
344016
352111
362277
373469
384780
396817
409542
422653
431891
440802
447172
454374
457053
454226
449569
445159
434517
422224
411529
402996
390526
379658
369073
361116
355538
350835
346152
342365
340356
339133
337853
338707
340637
339988
341221
343043
343293
345657
346001
346783
347494
347495
347748
345636
346360
348412
352373
351867
357020
364677
370773
379274
387057
396530
407409
418424
428662
435256
441448
446785
445411
443840
440592
435264
427288
419429
409181
397937
387560
377460
363907
356470
348035
340417
332084
323040
316451
309362
302272
298039
293898
290691
285950
282414
279992
276827
273947
271933
271170
271275
270685
268566
267229
266705
268413
268676
268732
268032
268513
265518
262283
262615
265631
267741
267366
268239
269707
269072
268261
267658
268011
269598
268960
268889
270364
269907
269840
269809
268556
267382
265699
266188
266238
267399
267887
270606
270329
271655
270354
271028
273395
272546
273591
275054
278635
281230
282805
283478
285102
290884
293110
295371
297662
300952
301714
303870
305791
307978
312414
313877
317015
320477
325995
330346
335801
340552
347328
355255
360901
370609
379883
385705
393842
403680
412786
423603
435841
449612
469058
487143
507356
537945
575001
614860
666291
724715
788392
858774
934045
1017066
1101745
1189916
1267983
1343246
1408124
1463470
1498694
1517194
1525109
1512154
1485859
1445688
1393953
1327412
1259534
1187895
1112125
1039155
968090
902092
842203
786414
732182
681257
637607
595295
559116
526519
498507
472605
449947
429129
412406
395956
381767
370207
360202
352538
346719
343478
339569
334790
328334
322673
317639
316362
315655
315615
316033
315808
315228
314860
315504
315993
314958
317289
317380
319697
321163
322789
324873
325120
324602
321833
320348
319225
316570
312536
307935
304618
300364
296938
295090
293137
289285
284638
280151
278134
275790
272973
269151
266001
263854
265186
262010
260632
260398
260014
260642
258822
255637
253665
253628
253734
253108
252992
252403
250900
249831
252168
251582
250081
249050
248402
248029
249074
248596
248524
248355
248809
249469
247727
248339
247576
247204
246097
244222
242903
242715
242811
242569
241143
241839
239073
239906
240720
239399
237295
239998
242218
242017
238530
237736
238532
238354
237075
237984
238504
240048
238815
237823
237472
237677
238395
238278
239798
241405
243450
244417
245189
245364
244530
244366
245801
245353
245623
247428
251341
248597
248243
246232
248346
251916
252685
252003
251434
252917
254177
255342
255950
259374
259052
259624
259837
260895
262703
264259
265580
266714
268571
269335
269953
272956
275699
279002
281264
284774
285016
284343
287673
287975
287652
289478
290973
293267
296123
298295
300850
304988
306870
309632
310282
312055
316841
319048
325251
333239
341697
349456
361410
372318
386779
404737
425784
451671
474941
501979
532399
561871
595959
624928
659264
694145
725066
753532
776711
801024
820411
833910
842399
844751
843638
838319
829796
823738
812437
801597
787636
776691
769335
758718
751953
748635
747208
746238
755617
761661
767669
776418
783308
783620
786404
788820
784252
777648
768084
757755
743395
723480
703412
680420
657359
633748
608676
583321
560560
537471
515414
493780
474307
456659
439542
423125
407259
394279
380344
369605
359873
350029
339949
332481
323942
317624
313314
308678
303564
297944
292350
290421
288801
285677
279929
275851
271346
267350
267524
266943
264118
261222
258207
258257
257261
255983
256348
254866
254760
251817
251844
252198
251629
250607
248947
247819
249168
249440
248606
247670
250022
250613
252617
252187
251916
251699
251105
250332
249130
250457
251425
249485
249612
250045
251588
249981
249177
249310
249077
248065
248770
249164
248893
247906
250239
251461
250581
250898
253211
254846
253823
253092
251282
251949
255166
258215
255781
256925
257749
259245
258663
258909
260444
261537
261047
262203
263106
264647
266047
266979
267334
268396
270208
269089
269104
269526
272322
274010
275181
273552
274940
277780
282408
286819
290132
294142
297691
301961
310276
321372
332935
343148
357049
374299
390719
409737
428544
451384
474429
496610
520505
545904
570409
592270
611193
628855
648163
662530
673666
680341
680513
680427
678730
671417
660099
647119
632455
615131
598757
578451
556687
535699
513379
491186
471796
453097
437221
420038
405188
390637
378727
367804
354577
344711
334190
326063
317998
311701
307485
300850
297831
291969
289901
287463
284272
282346
278386
275813
275361
276182
276253
277709
275488
274753
276421
274813
273133
271623
272036
276084
279076
280910
284693
285044
284115
284858
286431
290126
293039
294424
299037
305360
309226
315133
319364
324121
327993
331633
335289
338010
342107
347486
350576
352261
354860
356675
359575
362474
364399
365744
366191
367525
369417
370983
371847
372947
374342
378850
383760
386712
389949
391818
395736
399481
401730
405721
410828
417483
423294
426879
432230
439806
445579
450445
458072
466582
473659
481634
488585
495410
503155
511020
517988
527646
539289
545682
552811
560877
568722
577427
589938
602588
614191
628146
643357
657630
680603
703929
734158
768429
806417
853977
908170
972141
1047348
1132712
1227526
1341187
1470142
1608948
1762871
1928139
2110744
2300195
2497330
2701261
2907355
3109872
3310898
3508523
3691190
3861365
4017804
4142340
4249482
4327865
4378059
4398779
4392305
4357002
4287988
4191348
4079708
3945394
3782361
3605191
3422919
3230093
3039742
2838938
2640629
2447639
2260355
2084960
1915750
1755870
1608134
1472711
1350639
1234431
1133864
1045559
963004
892098
826269
768915
718776
674697
637479
601205
572615
548060
523486
499359
482484
467686
454127
440095
431334
422100
413520
406757
398829
391960
387527
382928
379588
372959
368045
366361
364509
361006
358315
356211
354362
355323
353072
353213
353990
356108
356785
356985
357967
357148
358407
360941
362875
365837
367040
369063
371567
373050
375221
379053
380417
381947
385234
387616
390121
393528
399357
401735
405850
412417
414917
416621
422726
427848
432716
436751
443343
449190
454931
461290
466892
471789
475575
484560
491227
499693
509375
518291
525292
532900
540332
546752
555803
568280
578437
587836
596655
606707
616458
628653
642762
653328
666539
678332
691326
704238
718045
736520
758231
780283
810393
842840
878959
921751
976250
1037993
1111510
1197922
1298328
1409359
1532602
1681652
1843247
2017893
2213987
2428278
2657154
2899289
3153394
3409614
3664009
3924651
4192601
4452796
4692296
4916594
5128526
5306611
5453280
5575958
5674876
5743229
5778452
5771378
5736507
5657157
5547947
5420635
5263107
5089930
4885476
4671244
4444379
4208308
3968424
3725694
3489389
3249588
3018253
2792062
2577370
2377852
2194372
2015668
1849171
1693816
1552064
1425157
1309583
1200544
1102620
1018459
941892
874860
810811
752892
705012
664270
623801
589369
556853
530531
506923
484776
461111
443186
429080
418512
406877
396587
385623
376503
366617
358757
352349
346135
340490
338075
333409
329236
327272
322762
320793
317964
315239
312228
310958
308144
306458
305288
304235
304689
303422
301171
298971
298176
298869
301691
300418
299134
298509
300071
299389
297904
298202
299040
301833
301688
301939
303839
307189
313642
317618
320909
324035
329221
335084
344274
353895
365261
377005
386672
395991
410981
426481
443036
459927
476611
494216
510850
525613
541139
556421
571865
587160
598181
609666
615934
623438
627659
632139
632884
631139
630320
628376
619047
610085
602279
592759
583371
572723
557613
546599
531692
516382
501771
489979
476143
466233
455755
444420
432909
420289
407999
398354
389904
382397
373299
365386
357275
349981
344073
338531
334085
329504
325752
320110
317300
312922
310910
310732
309096
307459
305671
306450
302368
301380
301445
300693
301141
297735
294268
293554
292970
292461
293168
291894
291517
290423
287795
286502
285759
283462
281585
280360
278946
277597
276463
274599
274258
274052
274734
273549
272067
271626
271064
271279
269541
270041
271337
270854
272509
272746
271675
271316
270620
271881
274618
275327
276781
276598
276476
278066
278854
280635
282630
283691
284402
284880
286318
287975
290461
293021
292525
293033
297529
299463
302424
307772
310808
313921
315620
318401
323941
327640
333736
338603
345717
354970
360372
363447
369794
375482
384120
393643
401532
405228
410803
417732
424633
430508
437624
443069
450333
458313
465364
471221
476989
485274
493496
498157
505686
514670
525284
530013
535018
541915
550802
559312
564810
571803
581776
586918
594775
601767
607188
612635
620845
627391
632824
637700
642809
647299
653508
658220
664589
667716
672523
676948
681400
684398
687842
690197
692990
696823
701144
701068
704718
706140
707042
704683
701920
699963
694982
690558
682864
675190
667721
658582
648715
640922
627280
615208
604581
592767
581486
568354
555577
541728
530026
520200
511217
500606
487430
475979
467200
461121
452220
445296
437911
430926
423095
413935
405504
401447
397406
394351
389704
382469
378819
375723
370430
365622
363494
358666
355288
353156
351516
347365
343027
340720
339951
337715
337791
339386
340381
339964
338041
339972
340550
341418
343673
345994
345700
346491
347532
347826
351865
353988
356426
358592
360376
362173
362928
363616
368817
374650
380826
385771
390086
393811
396471
401588
406540
412035
415071
419144
424005
432077
437786
447447
453765
456008
461826
467222
473613
480634
485947
494394
500063
503553
508568
511009
512732
517559
520443
524119
527371
528097
527010
527733
527108
526404
526160
525841
526162
526365
527837
528983
531314
534900
538719
543697
551246
564988
579433
594311
612784
634803
658659
688733
724901
757633
794715
832585
875175
919872
966873
1015967
1066626
1112237
1159460
1211137
1256876
1299441
1339054
1373552
1406896
1437187
1457799
1471960
1483012
1490252
1488165
1483427
1473790
1456924
1437861
1408954
1374885
1341066
1299918
1257350
1213373
1167691
1120176
1072965
1027276
982222
935447
893379
850257
809700
772982
736203
699823
667237
638086
609830
584933
560646
540180
519824
500935
485979
472337
457504
443144
431123
421701
412438
403003
393009
385880
379782
372810
369089
366166
363218
358532
355375
355628
352441
349023
345274
345538
347473
345536
344766
346562
343068
341113
339588
339293
340292
340511
340751
343087
341692
338811
340002
342610
342533
341666
339730
339946
339422
337499
338368
339876
340979
336668
335848
336538
334753
332946
335463
332376
328057
324284
320800
316177
313616
312725
309795
307411
304155
302823
302566
303903
302467
298093
295580
293876
292442
289642
290111
289696
288412
286512
289424
290321
289686
289360
289106
288432
291236
292439
294591
296375
296703
297884
302579
306138
310845
315072
319977
325142
333025
339753
346232
351189
359740
367208
377441
384577
391126
400067
408798
418522
427407
433178
440669
447673
452526
459729
465247
471194
471436
473842
479606
478398
478880
477715
474453
474325
469855
464340
461124
458926
451316
442495
436672
430101
426637
421042
412269
403367
399212
397190
391288
384001
381566
375691
371110
368095
364825
359758
355984
353461
352231
350026
347590
344445
341136
338606
338573
338068
337608
338060
338273
337004
337261
338797
339505
339070
340078
341906
342082
342493
346934
350592
353429
356338
362173
366498
370956
375513
380165
386741
390593
394716
398869
404866
412263
419877
424714
430378
435307
441515
448841
454850
460370
464784
467556
471693
474403
478596
481031
482185
482324
482313
484072
484005
482816
480649
478287
475526
474449
473071
469202
466174
463748
462758
462213
462592
463321
462509
462627
462666
462807
463086
465938
466558
470840
477390
483343
488998
496993
508550
523052
538852
553034
569798
593084
618677
646605
674974
709533
745882
785159
831498
880367
933193
985882
1039129
1095779
1151153
1208160
1265861
1325940
1385487
1442287
1495885
1544735
1592706
1639336
1680767
1713519
1742432
1762615
1774811
1786669
1789162
1783619
1774006
1753604
1727493
1691816
1654298
1616075
1572388
1526594
1477624
1427921
1372106
1314823
1257489
1201460
1144879
1086577
1033484
982736
935618
885576
840130
800839
764047
725434
689254
656942
627593
601163
578664
560234
537786
515609
499411
484645
469643
457034
444347
432244
419786
408996
403822
395166
387340
381542
372506
366340
362531
356997
352865
349200
344093
343135
340413
335348
330500
327382
323470
319698
319091
317283
315487
313050
310550
306111
302683
300270
301775
301692
299285
295826
292283
289963
289229
290198
287983
285803
283262
282461
281368
281203
282081
281146
280216
280075
281072
279139
278542
276770
277099
277163
275624
277080
277382
278993
279911
282472
283052
284309
282719
284628
285833
286657
288720
291896
294428
295243
295947
298916
301347
303691
304094
305026
306809
309268
312519
313464
315966
317329
318636
321494
323982
326243
329075
330137
333328
333139
333125
334308
334942
336170
336072
337792
336427
335397
333952
335011
335872
334473
333901
332995
331241
334001
334509
332756
335024
332748
329549
327073
323859
322119
322868
322952
321826
320902
321734
321499
321890
321955
324049
323710
323561
324007
324331
328063
329776
327990
330711
329398
328740
327635
328635
327496
329541
329829
329126
330548
332234
332208
334502
335036
334839
335028
335510
339712
339601
336642
334304
333578
334922
335259
334834
336572
334875
332536
333275
333677
333119
333081
333854
334514
333963
333131
333221
332447
332313
333768
334228
333645
335914
337875
337921
339444
342859
343446
345435
345923
347353
345533
347943
350604
351624
351471
353719
356057
358303
359293
359448
361553
364505
365914
366743
369740
372928
377790
381152
385777
390510
394779
400630
407159
413071
420037
426827
436995
448394
461499
474349
485674
501308
518155
531405
548641
563910
582382
601580
622089
641508
661668
684083
703764
722431
740991
759029
780488
799833
819719
838154
854847
870350
880148
893830
907126
915335
922364
927553
930103
928012
924975
919039
911001
901496
887512
876640
862453
846817
828908
807999
786813
766957
748046
729848
706790
687659
670570
649412
632256
615305
598558
582810
567636
553712
541546
528321
517422
505841
496433
485518
475787
469140
460328
451609
445448
439244
432979
426300
420501
414453
412063
409807
403326
398042
392026
385110
380262
373566
367422
366182
362080
357521
355171
349706
345824
342018
336630
332193
328394
324716
322758
320794
318293
318253
317546
314152
309192
306754
305240
304048
304343
301427
300693
300593
299298
298086
298127
299041
298130
297277
297157
295214
295144
293542
294086
295352
295990
295062
296553
295643
295258
296283
294598
296727
298591
297531
297511
297037
297054
297916
297709
300206
301211
303281
305627
308133
310091
310632
310284
310425
313515
315846
317564
319204
320324
322652
322829
325058
328215
327619
327504
328552
327566
327665
329023
330159
331142
333798
335129
336710
337758
338017
339544
341520
344911
345639
347146
349579
352039
354348
354624
358130
359590
358103
357754
359605
361125
362227
366919
369526
371238
372698
375699
378609
379985
383032
384918
386736
387316
390690
395337
400370
403689
407581
410750
415797
421440
426103
430742
436724
443240
443657
448879
454536
459845
463359
466519
470475
476286
481553
484303
489142
493692
499349
503337
507125
511547
518053
523299
526724
534043
543389
550651
556093
563712
566995
570396
574638
579220
584996
588348
594004
599912
605186
610030
613758
619232
622560
630265
640608
649617
658818
669314
686378
700367
719191
739467
761290
785235
814445
846531
883036
917399
960731
1002585
1046351
1092782
1139352
1190389
1243181
1292095
1341773
1388807
1435014
1479898
1522246
1557285
1593964
1623507
1649980
1668615
1686379
1693146
1697647
1697403
1687985
1673455
1653312
1634669
1608248
1579676
1546030
1512816
1475661
1437367
1396677
1351780
1309924
1266444
1222719
1176964
1130103
1085000
1039743
994711
955206
915321
875130
836437
802041
767624
737132
708672
676789
648979
622264
595913
575170
554594
535982
519477
505297
489379
474335
460827
449853
438907
429236
421361
416424
409651
403930
399035
395981
396871
393532
390091
388455
387993
385965
383438
382918
381449
381193
381157
380927
379623
377535
378039
378891
378024
378935
378641
378933
379924
380928
380412
378257
379184
382376
382399
382563
384424
383226
383889
383674
384793
386323
386899
389586
389801
392434
390331
389780
391281
393192
394410
395964
396383
397435
401382
401634
402975
404225
406337
409897
411750
411612
413287
414599
414741
414782
415909
416741
417505
416747
418225
420157
421074
421274
420175
421507
424601
426464
428131
429391
430179
434444
436934
434562
435632
441319
444253
445935
448136
448359
449375
451488
454474
460358
462757
463757
467074
473173
476879
480598
486855
491347
500713
507962
516839
529158
541329
554825
569840
585336
607931
636733
665207
696843
731544
768975
811783
859618
907821
961787
1022643
1085159
1147553
1214936
1288310
1364788
1445561
1526399
1609513
1689143
1770488
1850741
1924889
1993238
2062258
2121535
2172407
2216910
2254753
2284334
2303707
2320440
2323422
2317941
2302586
2280449
2258181
2225353
2187060
2144208
2096624
2040615
1981269
1917292
1854478
1793255
1725651
1655868
1588479
1523743
1456591
1389445
1324823
1264055
1203638
1141079
1081314
1026603
974480
926073
880485
836878
791619
750522
712951
678779
648343
618393
592415
568222
543816
523527
502779
483465
466979
454042
437532
425013
414809
405290
396797
388105
380765
370736
365151
362400
356729
351776
349720
346198
344579
342475
342006
342287
339636
338942
336782
338898
339501
341191
341858
341689
343377
343547
345756
348272
350779
350011
348883
348330
349639
352454
354026
355544
355620
354638
355085
355541
358217
358032
358404
359306
359069
358689
358089
357108
358169
359376
359341
358392
358020
359528
359997
357898
358088
355845
357330
358092
358063
359233
358567
357515
355485
355876
355553
353967
353753
355463
355100
352751
352650
354218
352056
352105
351106
350919
350351
348748
347880
350219
347780
347485
347655
348288
347222
347248
348180
351072
352320
353457
354727
358945
360436
366086
369861
377417
382025
386350
392053
397936
404266
410222
419016
430161
439228
447786
456723
463263
470484
476533
484493
489558
492126
497059
498496
499635
503590
506789
510578
512713
510287
508108
507249
504535
499777
494548
487566
478315
471350
466544
462064
453171
443490
435841
429102
423707
416987
410263
400112
392620
385523
379006
373515
368336
361695
355300
348470
345293
339977
331393
329308
326408
321121
317809
312138
309556
309485
307542
302262
299120
298824
298953
299397
298042
296021
292928
292980
292379
293064
292807
293422
293898
294079
293315
293414
293572
293721
294028
293801
292784
293634
292669
294034
293521
294318
296703
297793
298373
299792
300643
301660
300390
301505
301439
300573
302066
302317
302509
302602
302982
302360
302164
302080
301262
300098
298341
296217
296743
295540
296086
295129
295394
294891
292568
288227
287213
285931
285278
284473
283643
282105
279674
277685
275331
276296
274704
273058
271948
270393
268368
270597
270173
268956
267583
269217
267494
266334
265598
264560
262393
261627
261304
262291
261565
260911
260156
260356
261272
261637
262609
259279
257434
258073
258742
257009
256571
259713
261731
265365
267216
265172
262494
262188
262494
261439
261644
259875
257866
255832
256857
256847
254875
254494
254556
253808
254250
254144
255538
254496
253918
252014
250710
249895
251016
250336
247899
248448
247262
244428
242189
243031
246445
246042
245028
243556
244877
244897
245419
245538
246597
246054
245502
244627
242210
240075
239821
240292
240565
240161
241161
242298
241547
241330
242014
242253
243131
243397
243662
241963
242480
243991
244253
245018
243843
243289
244482
244712
244280
245430
244936
243495
243683
242941
244826
245066
245982
246591
245998
244947
246048
244682
245085
245487
246640
248053
247590
248068
246776
245335
244142
244276
244125
243194
244021
245379
243742
243600
242888
241259
241335
241299
243373
242972
241462
241463
240472
238954
239953
240277
240933
239854
241031
240968
239777
241724
241382
240598
239756
239858
238335
238945
242104
240688
237412
237307
236458
238608
238080
236840
239484
239936
238013
237133
238343
237835
237784
237867
237197
235660
238031
240995
241331
241314
237704
236168
236899
235127
235585
236259
237278
235564
237275
237068
235184
236114
234857
234335
236555
234548
234567
234391
234761
233410
233847
231933
233541
233954
234424
234273
236732
234319
233328
232711
231206
230092
229167
228213
228733
230267
230213
230869
230959
231463
234573
234941
235172
236132
236234
237357
235936
233326
234332
233853
231915
233696
233300
233303
231574
231368
232306
233192
231840
233675
234284
233878
233667
234153
234042
233897
233436
234107
234243
234869
235496
234684
234838
235025
235254
235772
235636
235877
235713
233717
232652
235646
233049
233227
233603
231937
232079
234301
232462
232131
230889
231202
231540
233042
230914
230089
230170
229362
230478
232049
231883
230868
228012
229891
229066
227401
227321
227817
230678
232094
230938
232213
231595
233409
233626
231683
230839
228659
228180
228161
226278
227165
228506
230805
229793
229064
229500
230066
229874
229984
230123
229690
227724
228241
227591
226239
226691
226033
225640
226304
227149
228234
227520
228500
229615
230471
229708
229782
229517
230393
231370
230842
230467
228092
226261
226183
227227
226792
226743
227953
227199
227260
227996
229939
230391
228415
226025
225445
228442
230186
229713
229412
227971
228336
230070
228147
227140
227295
227857
227496
227439
225678
225882
226971
228175
226591
226114
226355
227327
225008
225973
225298
225496
225871
225851
225393
224744
225091
224023
224554
225838
225354
225348
225491
226272
228850
226821
224852
227192
225978
226117
226611
226047
226164
225987
225148
224600
225059
225934
227007
224882
224995
224510
225426
227410
227775
226702
226916
227554
228469
228477
228150
226248
226074
226997
226957
225221
225110
226305
226978
224460
223539
222518
222494
222884
222896
223184
222566
223453
221671
225556
226377
225518
224904
222913
221814
222111
221632
220131
222668
222488
221723
221693
222563
222732
221524
223486
223729
223086
221968
223027
223977
223965
223575
225368
224096
223114
223134
223585
223465
222226
221602
221791
221936
221805
222182
222601
225281
225994
224376
222424
221810
221562
221302
222981
224227
222846
221700
223120
224946
226121
224334
221604
222783
225052
225924
224706
226248
224548
222811
222841
224065
225863
222752
222357
222539
222555
219394
220262
222007
222196
222839
221355
222797
223340
224367
223559
223033
223393
224254
225018
224902
225171
225201
223960
222475
223653
224857
224953
226892
227759
227428
227241
224548
223417
224242
226170
225705
225515
225445
226198
225205
225978
226148
225097
223663
223964
224248
225517
223119
222650
223763
223772
223127
223620
223919
225777
225720
224415
223310
222099
221323
220410
221196
222421
221992
222311
222876
221885
222699
224147
223752
222759
224213
223925
222787
221854
221915
222844
223438
222988
223198
223302
221174
223224
222682
223978
223435
222170
222704
223397
223114
221938
222586
222816
223730
224321
224652
222396
222305
222263
222731
223609
222257
221889
223585
222671
223220
221306
223096
221643
221380
221463
222030
221094
223107
220791
218963
218920
218948
220881
221669
220088
219464
218756
217046
215103
214267
214937
216010
217404
219259
221147
221033
220320
218884
217594
217014
217430
217207
218750
218516
220917
222263
223609
221688
220329
219497
221470
221783
221756
221036
221744
220533
218620
218251
219153
220496
221452
221618
221329
220769
219699
219417
219661
219798
220094
221464
221105
219117
221700
222693
219802
219527
220973
220734
219284
218332
219454
218431
218938
220869
220147
219857
220299
220535
220247
218803
218797
219796
220389
220391
222288
222679
220788
222386
221747
222506
222983
221309
222452
221375
220814
221467
220824
220036
221535
220598
220312
220099
218809
219987
220667
220681
221695
220995
220489
219861
218932
220788
220482
218706
219906
222020
220614
220335
220249
219775
219923
221637
219652
221209
219987
219724
217229
218748
220351
222174
222596
221257
220241
221786
222420
221779
220042
219889
219628
220690
221724
221714
219280
218001
220433
220474
218235
219278
220767
220357
219938
220278
219907
221422
221238
220458
221847
222136
221295
220118
219844
218101
217691
219494
218336
218554
219769
220233
220683
221086
219303
217878
217188
218081
218722
218979
219566
218785
221051
221676
221392
220964
221245
221374
221269
220462
219508
219046
217697
217121
217031
218524
219215
219143
217803
218120
218430
221103
219853
218106
216292
215089
216146
217633
219567
219187
218712
219032
217600
217152
218068
220582
220710
220264
219857
218880
217769
217722
219803
219116
218138
220575
220534
220772
221934
221656
220616
221218
222289
222596
222107
221359
220548
220919
222485
222191
222331
221931
220968
221286
219517
219854
219946
218873
219052
219468
220275
220400
221725
220716
218508
220780
220007
221081
221947
221171
220398
220418
220970
222371
221482
220451
219747
219826
218572
219860
221391
222318
221425
220806
219340
218973
220654
220797
221695
220100
219064
220413
220208
220707
221428
220778
220709
219708
219449
218059
217797
220334
219795
219558
217507
218582
218742
218712
220444
219563
217119
219739
219005
219604
218255
218251
218032
218651
217967
216765
217883
219704
218224
220289
220873
220952
219811
217501
218059
219136
218748
218375
219462
220093
220389
219529
220744
220345
218593
218761
218416
216961
215049
215217
215367
215182
218103
216084
214431
215672
218129
219291
218652
216604
218142
218696
215657
215758
216471
215247
216724
217633
217902
217284
217117
217555
218750
218884
217795
218633
215243
215454
216551
217706
217077
215884
215286
216278
216852
218994
219946
217607
215517
214521
215842
216852
216734
216558
217236
215580
213872
214619
214922
214693
214705
212094
213548
215196
215425
215678
215287
214556
216596
216867
216961
216133
216721
217139
215652
215312
215762
217023
216982
218612
219366
217483
216118
215114
215534
216788
216465
214897
214743
215330
217672
217090
216962
216795
218589
218121
219732
220087
218273
219539
219176
220251
220508
220545
218815
218458
219532
218446
217859
216518
218103
219576
219170
219535
220253
220058
221621
221195
220711
219065
219122
220017
219673
218439
218817
218698
216750
216988
216940
217573
217438
217523
218378
219625
219144
218220
217055
217836
218640
217089
216285
217213
218820
217397
216602
215823
217843
218070
218681
219014
218680
217754
218538
219024
218990
218369
218111
219751
219259
218535
218581
218267
218520
219033
219769
217954
218633
217589
218839
217880
217902
217738
216732
215606
217332
216607
217202
218602
218285
215669
216398
219188
218835
219810
220283
220468
219803
218660
217187
218360
218456
219632
219138
219237
218972
218522
217921
218077
219458
219959
220701
218405
218441
220076
217602
215982
215264
215924
215335
217374
219243
219616
218160
219281
219724
220076
219860
220277
218183
217232
217958
218990
218362
218308
218037
217000
215797
215881
217319
218545
217464
218119
217801
215770
215507
217054
219093
219943
220297
219709
220169
219617
218320
217307
217926
216160
217278
217120
218201
219218
218148
216724
218260
219110
217361
217996
219883
219723
220580
218860
216208
216185
218200
218675
217604
218462
219118
217161
216315
217217
217646
220553
219592
218521
219160
217941
218135
219317
216754
217481
216606
215951
215311
215890
217143
217247
214969
215492
216119
216720
214361
216694
215968
215473
214703
214569
216352
217628
215082
213682
213190
214852
214762
213846
213011
213111
214584
213994
213546
212734
213955
214861
215960
214220
214429
214000
214986
214602
214336
214641
216980
218669
218406
218294
218981
217712
216759
216315
217114
217787
217800
219722
217874
220007
222099
222377
222728
224544
226532
226813
227074
227819
230985
233072
233669
232196
234036
236934
236711
236923
237452
241531
243314
247051
246277
246532
247896
250879
253306
256742
258599
260011
263891
268583
273533
277275
280123
283416
286655
289237
288107
289742
290017
286719
286637
287657
290231
287654
287033
284774
283727
282754
283530
282751
283337
284208
283243
282539
283907
282185
280177
278773
278604
278681
278898
279177
279930
279635
279024
280332
282038
281334
284096
285222
284227
282889
283026
281680
281499
282849
283312
283174
281474
281642
279369
278859
279186
277669
275017
273456
271996
270410
268781
268162
265324
262250
262215
260632
259580
257857
255222
254944
253446
249231
248152
249190
246458
244260
242039
239970
237924
235644
235120
236988
236377
234227
231643
229578
229622
227929
224988
223780
222725
221557
221300
219759
218866
218057
216526
215701
216034
214760
213317
211461
211911
211446
209410
207465
206705
206230
205124
203995
201595
200043
197146
195962
197186
197090
195032
194307
195209
194353
193181
192583
192774
193338
192917
189977
188400
186319
184914
183597
182890
181997
178842
179766
178714
177579
175823
175555
174591
171497
171538
171359
169569
167397
166416
165179
163791
163921
164750
163526
161423
159852
159256
160541
159410
158890
157768
156413
156006
154055
153314
152542
152432
151100
150832
149277
147375
147595
146346
143467
144269
145164
145476
143152
142344
141386
140466
139739
139436
140651
141029
137297
134821
133508
133639
135130
134666
133312
131706
128856
128373
127423
126852
127237
126273
127542
126730
126113
123775
123004
122594
121464
121351
122670
122886
121839
120619
119917
121036
120909
118616
117202
117986
116816
117640
118674
116566
115090
113702
114637
114403
113496
114060
113878
112565
114630
115590
114467
113257
112274
110868
110461
109010
107124
108861
110765
110181
110155
110751
111205
109647
108928
108877
106538
106940
106470
105606
106897
105769
106081
105178
104187
106760
105989
105978
103314
105312
106055
106171
106041
104694
103575
103064
102219
 99972
101054
102157
105084
105025
102053
101366
101687
100558
 99634
101376
102355
102483
102196
102072
102454
101829
100975
101845
102195
102201
102557
101930
102256
102242
103824
104118
103467
104710
104182
102392
100172
 99976
100219
101059
101299
100344
100798
 99586
100231
101013
100096
101268
100042
100793
103029
102219
102467
102463
100167
 98415
 98934
 98854
 99559
102405
102070
101411
102223
104265
105445
104714
104650
103013
100703
100788
101634
103223
103451
102589
102446
103431
103339
102910
103587
102654
103604
102899
103548
104452
104246
103846
102844
104767
105095
105097
102753
102260
102610
101824
101141
101816
102225
102619
101510
101871
101923
102372
101972
102532
103301
104587
104419
103623
105369
106456
106110
106844
106952
107521
106528
106061
105054
104291
104476
102744
101022
103640
105579
105303
106037
106446
105379
104359
105002
107963
108488
109347
109791
106980
105623
106852
106766
107214
105778
104991
105588
106167
105753
104779
106544
109112
110204
107684
106645
107140
106709
106024
106473
105522
107116
107491
106826
109274
119274
140578
176192
218193
266799
320969
378067
450614
556032
687762
822445
952759
1069893
1171483
1248080
1293343
1312826
1312745
1302772
1278750
1247328
1218789
1202045
1192244
1185938
1182168
1178247
1169713
1154774
1135123
1119060
1098966
1080252
1060787
1042872
1024832
1001744
976152
952792
926884
898474
871884
846630
823986
801281
778123
755618
735923
719765
701148
682681
671403
659268
646177
634596
625448
615871
607894
599105
589869
583174
576287
568955
563226
558291
553019
548052
540574
534275
529097
525380
520163
516496
510040
504448
498227
494408
489737
487766
485267
479892
474677
470315
466493
463146
460878
457393
455190
452851
448782
445787
440104
435925
435989
431975
426823
423322
418567
414398
411527
409569
406531
402581
399074
395773
392708
391975
388897
384081
383648
380173
374934
370588
365825
362312
359956
357679
353318
352066
348927
345931
341501
340141
338732
334841
331194
328891
327044
324452
322349
318734
316594
314388
311254
306590
304035
303250
299800
297271
295592
295448
292625
290522
290252
290065
286809
282663
279840
275906
275080
276228
274230
273047
272000
270885
265981
261508
262707
263450
262871
259441
256955
255390
256808
254976
252583
253150
250796
247238
243334
243039
242480
241784
239615
238240
241553
241752
238350
236617
234038
231718
230601
231025
232196
229831
225599
225449
223977
224997
224141
223964
223338
224841
225865
225747
226939
229541
231842
231162
228536
225518
219101
212678
205573
202555
199995
196644
191953
191184
188508
185380
185657
183619
180652
180500
181903
180787
178867
176382
176247
178089
177806
176690
177761
178049
176829
176007
175223
173363
172841
173072
172034
171354
171745
171052
172285
172366
171664
171945
171337
170561
171024
171490
168295
166164
167411
168293
169822
169691
169536
169168
169662
170950
171232
169135
167084
166466
167512
165416
166536
164851
167469
166953
165204
163431
163195
161869
163849
163364
163909
163934
163477
162734
162549
162967
162958
162632
162226
161032
162105
162433
162108
161764
161685
160601
161535
162499
160896
158771
159354
158981
158655
159170
158105
156567
157804
159137
160364
158720
157137
157445
156813
156761
156769
157782
156685
157458
156565
156429
157095
156106
156836
159398
158271
157264
156999
157149
157129
157621
157154
155816
156445
157291
156744
157936
155360
155746
158093
156694
154018
152963
152226
153533
153387
152489
152861
153793
153570
153524
151754
151082
151267
153279
153621
153862
154110
153770
153368
152139
151979
150625
151016
151932
150096
151527
152634
153793
152630
150803
151635
151160
151043
151339
152433
152897
153511
152090
152666
152470
151238
152197
150954
150292
150248
150189
150754
150714
150946
151079
151898
149793
151677
151080
150722
149619
149308
149185
148303
149183
148741
146765
146258
149329
149864
149091
151439
150031
149100
149539
149151
149852
149334
150229
150827
150796
151670
152209
152187
151583
151432
148728
148355
148695
149813
149245
149870
150249
149589
147672
147547
146744
147323
146484
146344
147549
149349
149791
148695
149002
149202
149502
148732
149085
148172
147102
147000
147704
147412
146891
147922
148830
148921
148298
148687
149398
149923
148340
147428
148633
148825
148631
147675
147644
146516
148131
146497
146308
148222
148169
146354
148136
148264
150142
149120
148329
148861
149501
148866
147593
147527
147410
146233
148439
147928
147125
147701
147419
148573
148560
149079
147635
146888
146549
145756
147109
146741
148215
150374
151118
149830
150471
149473
149539
147557
145789
146895
145274
146753
145982
146462
147075
147525
147760
146990
145992
147739
147856
147760
148633
147851
147505
148365
148662
148911
148346
148295
146743
145996
146557
145898
146613
147768
146344
146589
146250
146485
147166
146341
144998
143991
145843
148353
149096
149202
148835
150046
149103
146821
146080
146449
146598
146293
146604
146809
148039
149400
148589
148597
148369
149828
149590
147690
148737
148145
147249
144523
144515
144245
145406
145998
146839
146159
145284
146210
147445
147910
146323
145961
146265
147526
147280
146819
146002
145274
145891
146356
147597
146995
147056
147778
149197
148790
148726
149428
150123
148477
148258
147621
145451
145574
146364
146475
145387
145323
146582
147922
147831
148260
148734
147088
146507
145505
145808
145439
144233
143757
144263
144567
144190
145732
145722
145909
146544
145218
144409
144045
145202
146131
143859
143650
144914
145276
144874
143788
144192
146577
149084
147537
146703
147263
148118
149033
150430
148717
146971
147162
147075
147347
145935

[Instrument Method Data Header]

"hplc", "", "2021-04-16-13:54:48", "hplc", "", "2021-04-16-13:54:48", "", 0, 0, "GlycoSePN_40 min (Plus_HR1)"
"Separation of glycans at 50 C"
16844544, 1


[NAI Box Information]

0, 40, 40
2.272, 44, 1000
41, 0, 100, 0


[Instrument Configuration Information]

"FL", "PEN90x", ""
0, 0, 0
0, 0, 0, 0
16.777215, 1
16.777215, 0
"", "", "", ""
"", "", ""
"", "", ""
"", "", ""
"B", "C", "D", ""


[Real Time Plot Information]

[0]
0, 1, "", "Y", 1000


[Link Parameters]

5


[Link Parameter Offsets]

29
28
10
11
12


[Link Parameter Info]


"RATE", 29, 5, 1, 1
1, 0, 3, 0.1, 100, 0
44.01408, "", 1

"RANGE", 28, 2, 1, 1
1, 0, 1, 0, 10, 0
1, "1.0", 1

"EVENT", 10, 3, 25, 1
1, 0, 0, 0, 100000, 0
0, "END", 0

"EVTME", 11, 2, 25, 1
1, 0, 2, 0, 100000, 0
0, "", 1

"EVVAL", 12, 2, 25, 1
1, 0, 0, 0, 100000, 0
0, "0", 1


[PEAK TABLE FILE]


[File Complete Flag]

3


[Number of Peaks]

0


[SPECTRAL DATA FILE]


[File Complete Flag]

3


[Count/AU Ratio]

0


[Count Offset]

0


[Number of Spectra]

0


[Spectral Data Sets]


[Audit Log Information for C:\PenExe\TcWS\Ver6.3.1\Examples\Probka 49, 3rd + enzymy.raw]

Number of Audit Logs : [0]
