# Supplementary material for: Interplay between de novo and salvage pathways of GDP-fucose synthesis
Source: PLoS One. 2024 Oct 24;19(10):e0309450. doi: 10.1371/journal.pone.0309450 (PMC11501016; doi:10.1371/journal.pone.0309450)
Supplement: S1 File — (ZIP) [file pone.0309450.s004.zip › Chromatograms/Fucosylation/GMDSKO_4_2_1FUC.RAX]

Checksum Passed

Filename : <C:\PenExe\TcWS\Ver6.3.1\Examples\Probka 50, 3rd + enzymy.raw>

[Modified Rawfile File Header]

0, 1, 48, 10019, 
0, 0, 0, 386514952, 12028240

[Modified Rawfile Data Header]

"hplc", "", "2022-11-16-18:04:22", "tcprocess", "", "2022-11-16-18:44:21", "", 0, 0, ""


[File Complete Flag]

3


[Run Log Information]


[Raw File A/D Header]

0, "20221116180413-0800", 0, "hplc"
"C:\PenExe\TcWS\Ver6.3.1\Examples\Probka 50, 3rd + enzymy.seq", 0
"NONE", 0, 0
40.0088, 8108478, 66961, "7339280009"
1, 0, 5454


[Sequence Cycle Information]

"A", 0, 0, 0, "", "", ""
"C:\PenExe\TcWS\Ver6.3.1\Examples\Probka 50, 3rd + enzymy.raw", "C:\PenExe\TcWS\Ver6.3.1\Examples\Probka 50, 3rd + enzymy", "Probka 50, 3rd + enzymy", "", "C:\PenExe\TcWS\Ver6.3.1\Examples\GlycoSeP N Plus (FL_40 min)", "C:\PenExe\TcWS\Ver6.3.1\Examples\GlycoSeP N Plus (FL_40 min)", "C:\PenExe\TcWS\Ver6.3.1\Examples\GlycoSeP N Plus (FL_40 min)", "C:\PenExe\TcWS\Ver6.3.1\Examples\GlycoSeP N Plus (FL_40 min)"
"Default", "Default"
1, 1, 1, 1, 1, 1, 0
100, 2, "", 1, "", "", 9
"", "", "", 0
"", "", "", "", ""
"", "", "", "", ""
""


[Raw Data Points]

143659
143797
143792
143788
143791
143794
143419
144496
144866
147496
146418
146047
145942
144449
144639
146602
146100
144151
143945
144823
145582
142751
142318
143118
143799
143529
144917
142917
141754
142593
144426
145190
144333
144196
145027
144517
145402
145302
144133
145861
146293
145699
144899
144563
144462
144469
146126
146834
145123
144780
145757
144424
144129
142971
144325
146340
145172
143668
143255
144542
146105
145723
145321
144984
143559
143382
142246
142566
143403
144722
144358
142423
142413
142339
142974
144224
144963
147155
146313
144888
144953
144789
143105
143380
143742
143235
144373
144259
144076
144660
145877
146177
145771
143939
144923
146259
145096
145266
146490
145303
142479
143915
145268
145653
143853
143815
144964
144847
144529
143761
143735
144253
143629
141930
141089
144410
145865
143952
146331
145467
144372
143517
143726
142642
142710
142801
143390
144800
145393
145707
143843
143567
143115
140517
140912
142715
143334
144576
146543
147331
146610
147078
146054
145291
144855
146851
148356
152158
156415
161194
168501
180446
191289
202369
216243
233539
249369
264311
280184
293931
310079
320792
330429
339023
343309
347573
350284
350977
352099
354909
358720
361723
363544
367809
372843
379662
382101
382714
382554
383120
381575
379715
382560
383828
384545
387683
395108
404977
416672
426709
440253
453270
465595
480800
497473
517368
541744
571064
607663
654254
712576
787653
881639
1005875
1172604
1418022
1783510
2287399
2907842
3617417
4351745
5066698
5718475
6268483
6726027
7108757
7444760
7759992
7996945
8108478
8051290
7839886
7464040
6962320
6402836
5826582
5274205
4772974
4325954
3930056
3585988
3283677
3021113
2786822
2570866
2366230
2172046
1989366
1823244
1675597
1543728
1430775
1342629
1264698
1203156
1156407
1117371
1087404
1064129
1042556
1024137
1007852
990428
970358
949871
928652
903876
876084
843988
810170
778123
748216
722557
697607
678238
662163
648791
637310
627419
623290
617870
613645
608144
607748
606498
602424
598803
595892
591723
589002
583897
578756
575293
572300
567993
563720
559405
555850
554890
551088
548104
547447
551885
557898
564558
569183
577284
591593
604149
617703
634279
644989
655155
664717
670303
675099
680588
689719
705814
728713
766066
824434
906009
1020296
1166812
1349788
1559560
1788930
2015824
2229245
2395188
2511223
2564561
2559956
2500422
2400903
2267671
2121150
1961122
1800830
1646574
1504023
1372656
1256161
1157928
1077063
1005348
943473
897113
861188
829476
810411
796388
785882
778849
772314
769413
773170
780760
791605
808151
828183
850312
875901
911610
961485
1031565
1130345
1273911
1471954
1746985
2104139
2548420
3067342
3654881
4283047
4906361
5476267
5959244
6330359
6554095
6626190
6567837
6390258
6123423
5770602
5368870
4947199
4519807
4103372
3704058
3328647
2984254
2675359
2402381
2161457
1953221
1768873
1608235
1472655
1358304
1256292
1166442
1083807
1009996
940234
877482
822335
770129
724073
680156
636905
601120
568773
541696
514923
494592
476844
462020
448382
436426
423922
414361
405916
397446
391251
385153
376856
369989
365582
362221
356497
354212
348812
344587
342119
340042
337938
335899
333425
331559
330055
327781
327670
327497
327882
327735
324757
326671
329351
331172
334996
337275
341495
349237
354664
361732
365586
370142
370878
371978
373167
372248
369155
363784
359222
354934
347498
342742
335522
327280
318890
315376
312583
309634
308464
307991
306828
304965
306630
307869
307277
306823
307217
305470
302404
300382
298570
297561
296208
294366
290236
287791
283897
280074
276047
273858
269630
266786
268418
265615
263161
262401
263933
268572
270800
272852
276780
285133
295655
307789
320158
329855
338619
346415
354847
364690
372072
375618
375736
372872
369805
363660
354834
350517
344673
337268
328852
321825
316585
313300
310002
305475
302009
299549
297220
293620
292467
292950
295112
297190
298040
301393
303350
306915
309177
312359
316308
316751
320893
323493
325222
325249
327146
329043
333852
339036
346557
354644
366197
379355
395360
410982
425161
437969
450807
456703
457924
459639
456959
451320
442268
431428
419530
404936
389734
378156
364240
349416
334086
319941
307194
296232
285318
274069
265128
259786
253810
245879
241026
232664
229034
225943
222734
219396
215357
213183
213895
210928
208354
206811
205728
207732
206600
206373
206363
205521
205366
203664
204446
206897
207700
207819
206129
207011
208236
208052
207187
207108
207643
208448
208068
208640
210006
210584
209538
208282
209022
211327
211954
213288
212828
213077
214800
216386
218113
218218
219047
219376
222763
223148
223008
224702
227134
228855
229795
232318
235401
238331
242262
243709
246778
249629
253127
253874
256163
258490
261230
267091
269850
273526
278784
282292
285361
289520
296142
302235
308177
314249
324664
333497
339147
348550
358608
366047
376116
388458
404267
421670
446883
475370
505873
544817
588875
640019
697106
759244
819495
884057
949429
1018448
1078289
1133951
1182333
1222071
1247865
1259855
1259169
1249283
1227418
1194937
1155258
1110733
1059272
1005467
950133
901061
846420
796645
748350
700453
657148
617534
579857
543312
511426
481982
455555
433647
412100
392589
373311
357432
343403
330542
322021
315182
306530
299543
293853
289894
286922
284436
279549
277039
274626
273041
269781
270280
271740
273031
274335
275968
277597
281317
284866
287363
289227
290651
293459
295017
294649
294852
294549
292606
291933
287234
283628
280251
277017
272690
268120
262199
258884
255393
251140
246425
241703
237621
234979
229629
227408
225737
223418
219462
216399
215975
214976
213249
212255
208850
207661
207383
208012
205647
204775
204031
203814
203236
203531
202397
201070
201816
202552
200508
200063
200457
198257
196909
196845
198363
198337
197800
200115
200040
196241
194509
194764
194348
194767
193798
192786
192481
192274
192299
193492
194676
192442
192112
191278
191839
192965
193872
191542
192785
192986
191438
190984
192398
193332
194948
194841
193794
194483
195290
196075
195326
194940
196994
196228
195055
194987
196209
195628
195094
196478
198119
197113
197833
197382
197035
197839
199936
200018
201427
202788
203680
206335
207828
208068
208373
209970
211442
211627
209654
213821
217080
218227
219403
219221
218815
219457
220642
223380
225126
229490
233180
233479
234947
233784
236946
238395
239322
241599
242451
245052
248615
249550
251379
254563
255971
257585
260295
266653
273241
280392
287077
296719
306487
317938
331219
348213
369609
393001
415599
441609
469807
496448
524677
555569
587084
619044
650211
673699
698025
719777
736091
751162
763056
773982
779755
780463
777862
771218
763452
754981
746253
738138
727880
716955
707241
702175
699160
696140
690804
685900
682041
680933
679725
675535
672907
670720
665995
657656
649142
640413
630193
618118
604349
588771
570914
552947
533280
515663
498034
477886
459981
442630
425329
412500
396894
382071
366974
354119
344137
333925
323133
314386
305202
295086
287133
282976
276732
268903
262040
255927
252463
246799
241319
237226
231864
227234
225227
223958
220263
219161
216301
214106
211811
211495
210892
208787
209611
210007
209590
209914
207181
205550
206766
208825
211583
213627
211056
210907
209371
208170
208252
208990
209966
209729
208728
210336
211371
210172
208895
210604
209673
207213
208008
209013
208712
208123
207170
208409
207186
206568
206544
205309
205844
207386
207861
203978
204124
205823
207781
209508
209667
210536
210579
210751
210608
212523
213043
212128
214383
214938
214311
215123
217368
218938
220071
221327
221778
222568
222016
223290
223779
221958
221158
225421
227637
227420
228631
229472
231338
234758
236462
237066
237165
240985
245007
250425
256971
261910
270462
281472
290681
302145
315831
332627
349535
366094
383732
401248
423730
444509
463627
482319
499969
517366
534045
549797
559145
565443
570029
574624
575206
570957
564750
558350
550113
540554
526857
513693
499051
482070
465813
447754
430189
414239
398895
383566
370582
357688
346457
334227
322441
310195
302427
294832
288755
281151
273026
267058
261905
257280
254795
252686
249409
247405
246084
243612
240496
239302
240682
239013
239410
240108
238384
237288
236740
236771
237904
237550
238104
237771
238838
243488
247283
246947
249787
251532
253753
257705
262092
265629
268728
270467
276176
280786
283588
286711
292112
297543
300367
303551
307656
311118
315198
316986
316515
317293
319803
322081
323887
323098
322780
324366
326046
327910
327259
331276
333916
334197
332387
334145
336484
338685
344417
346661
350398
353848
357773
359178
363361
369266
372436
378728
384569
390320
396545
404110
409306
414366
421134
430068
437136
444532
448516
456298
466204
473035
481359
490565
500488
512149
520961
529693
543809
555022
568741
584753
601878
618079
644298
674449
705110
743246
786095
839038
900122
972857
1055296
1151078
1253541
1366769
1492507
1628763
1773736
1926599
2087131
2250936
2417534
2585754
2746295
2898827
3042387
3171730
3284804
3385812
3466411
3521320
3559808
3568611
3549251
3509733
3447011
3363412
3261183
3143550
3013176
2874269
2730674
2577146
2421556
2267106
2114547
1965349
1822594
1687460
1560169
1438356
1327830
1223462
1126347
1036024
957790
888306
823546
765776
714016
669562
627560
589749
556775
527076
503138
480906
461899
445303
428308
410934
398166
384681
373741
366582
357580
349582
342758
338537
331873
328731
323620
318379
314917
310182
306941
306862
301856
298470
296028
294792
293729
292567
292645
292220
292439
294542
295220
297132
298835
300967
303257
307218
309180
311500
313402
314763
318070
321260
322105
325078
328071
330952
333611
336993
341714
346249
351051
353625
355638
359276
364376
369557
373880
379350
385934
387636
391914
398801
404062
408260
414840
423067
428350
433417
437841
446513
454202
462609
473620
482232
488083
494671
500406
507439
517060
527527
534926
544608
555887
565151
573189
582789
593340
607514
619605
635643
651927
668101
690051
715269
738666
767341
801062
842257
887409
948366
1015724
1088469
1177900
1282997
1396591
1526314
1673988
1834912
2009588
2198333
2407777
2627596
2850634
3084970
3325275
3569563
3809604
4043307
4267094
4475800
4668647
4845075
4997074
5120370
5222598
5296449
5330043
5333667
5301831
5241426
5157416
5042695
4905523
4748319
4567427
4371593
4169731
3958822
3744867
3522045
3304359
3083665
2871726
2666823
2473284
2288284
2110972
1947543
1794241
1650956
1515026
1389466
1276869
1172001
1076711
991355
913385
843101
782848
725261
672993
622656
578061
540922
510229
481660
454109
431439
413860
394296
375790
361526
348050
336345
328096
320874
314027
308613
304963
299560
292191
287808
285994
283741
282109
280445
276820
274643
271880
271854
269741
270252
270198
269959
266422
265079
265169
263386
264339
265099
264071
263018
262145
260056
260787
259545
258267
260531
263164
264734
262995
264013
263916
263347
264488
267505
271311
275961
277952
281269
287752
292176
299781
308986
315508
322758
331363
340663
353015
362052
374402
386351
400527
412756
422746
436657
449878
462962
473711
484091
494459
504272
511397
515887
517863
523197
525150
523650
521441
520333
517397
514327
506421
496719
489757
479789
470131
460588
452796
441505
431391
420473
410172
400526
389806
380685
372304
360337
354156
346583
337794
332198
324134
315197
309212
305969
304166
298273
293971
288773
284388
281552
278211
275950
275018
275365
275600
274023
273295
272280
272639
270713
269357
265837
266617
267271
270333
268698
267590
265701
265077
264051
262987
264070
262410
261203
260039
258442
257482
258651
258159
255693
255494
256942
256685
255584
255896
256314
256780
258262
260278
259377
258956
259999
260195
260610
261285
262377
262294
264930
265953
264787
266608
267270
266806
269230
268795
269182
270368
271826
272229
272768
275673
275346
276390
274955
274494
275352
275537
277824
280158
282910
285075
288759
289420
293670
298046
298769
300201
302871
308070
310357
312592
317022
319543
324159
329237
337466
345720
352586
358707
363706
369207
376768
380305
386621
392707
396336
401683
409756
415831
422777
429693
436597
442358
449476
457823
465971
471161
480048
490223
498760
505394
511089
518199
525074
534434
543856
549107
552573
561513
570974
579542
583687
587037
589123
595966
598799
599827
604238
607377
609141
609844
609216
611521
613823
616594
617468
618712
619908
619789
620910
621247
619991
619010
620332
621418
619228
614694
610320
605151
600536
595979
587722
578058
569498
562262
555767
541891
528666
515481
505485
495234
480409
470177
463014
458121
449763
442887
434758
424420
414838
406895
396557
390434
386816
382226
376420
374294
370550
364748
360567
355079
351176
347748
344426
341671
338617
335751
333207
330598
326953
327885
328174
324514
321342
321726
321388
320382
319280
317802
316053
316248
317047
315802
316357
317962
318231
319812
321122
321835
322396
324391
323665
325716
325314
328764
333607
334370
335041
338163
340607
341805
343832
345038
348645
351446
353550
357785
362939
366244
367824
372170
377347
379547
382038
387117
393499
399155
401921
406542
413773
419069
424163
424624
428900
433078
435515
438546
442284
445142
448234
452036
452300
452050
450341
450564
449587
450137
450992
449892
449739
450248
450657
452267
456040
459682
463274
469342
476104
486056
497006
507945
521949
539250
559665
581832
606134
633080
662156
694987
728888
763388
797487
832822
868876
904546
940950
979149
1016189
1048527
1078385
1106914
1131225
1152025
1171404
1184540
1193861
1200014
1202027
1199370
1189807
1179794
1170120
1154196
1131164
1106874
1077810
1043330
1009292
975694
943639
907580
872664
837423
802805
770361
734215
701173
671509
639280
610412
581893
558370
533887
509556
490715
473228
455937
438792
425593
412716
399975
388253
378055
368137
360554
354522
347212
341100
335287
329272
325784
322819
319470
317916
316079
314021
310387
307450
306562
305391
303258
302400
301988
301780
299727
300027
297754
297423
297442
295591
295822
297007
298746
297694
296854
297038
295953
297415
298816
298691
299648
299353
298343
297211
297145
295659
294964
293435
292640
291759
289478
288217
286196
286971
284012
279226
277546
277285
274812
271654
271198
270013
269872
270345
266991
265886
264533
262774
263384
262996
261442
259663
260209
260552
258504
258467
258315
258687
258725
261183
262210
265137
266102
267461
269896
271832
274368
276081
278827
283358
286822
292423
297652
302461
308677
319116
327003
334161
340715
348261
355987
363728
369222
377088
383820
389745
397395
406521
414975
419969
424624
430721
434092
434983
440293
443644
442136
442333
441971
440203
442096
441894
439096
433829
431250
427398
423455
417478
412164
407534
401339
396571
391187
384216
380330
376553
369732
364245
361049
357314
353317
350904
348092
344327
340804
339692
333987
329032
328406
326782
321459
319901
319108
317469
316329
315385
315472
314851
315336
316069
316527
317673
318814
319491
321406
321734
322765
326033
328273
332124
334705
336140
339194
342988
346953
352355
357715
364105
371851
376956
379001
381558
387354
393269
400047
405993
410145
415065
421381
425635
429026
433008
438886
443731
442855
442357
445628
447567
447558
447347
446298
445755
443761
443852
445916
446197
442574
439506
437609
436810
435470
431802
431155
428716
425891
426392
428906
428369
428317
429069
431133
434673
440486
445615
451709
459771
473039
485689
501629
519319
537410
556640
581936
609084
642101
678925
718796
761490
804908
853153
900150
946131
997809
1048423
1098127
1149154
1200319
1247914
1293903
1340353
1383673
1426295
1462315
1491739
1520194
1545666
1561822
1571418
1577276
1576726
1571594
1562721
1547793
1531333
1509624
1477927
1441731
1407529
1369098
1327762
1287348
1243018
1196650
1150019
1101795
1050486
1003846
957580
913436
869551
824697
781867
745318
712045
678778
647849
616791
586248
559146
533432
508022
486435
466491
448923
433186
416833
404511
392368
382646
369962
358857
350417
342097
335480
328840
321559
316778
311070
305948
302409
298844
294057
289279
285732
282954
280674
277187
273961
269995
270163
269609
265360
263142
262044
259604
259380
256317
256446
256047
254162
254484
254185
254058
252927
250252
248476
246430
245715
246301
246756
245433
244005
245508
246921
246718
247535
247443
246323
246705
245968
246249
245463
247305
248228
247761
249016
249647
248616
248001
245081
246912
249480
249166
249338
250291
252819
254465
254898
257045
257666
259255
260752
262279
264562
266186
267531
270459
272108
271769
272646
273766
276131
280010
281173
281739
283574
286808
287458
289524
290813
294156
294472
295753
298506
297367
295923
297365
299636
300543
301941
301193
303523
306243
304685
300856
296104
295376
295409
298067
298158
297929
295471
294469
296242
294821
295110
295305
296150
296473
299092
299085
298343
297120
297852
300375
299657
298109
299928
302403
303848
305980
308994
309672
311091
311602
311810
314597
316052
315993
313717
314130
315446
313622
314137
315367
316033
314877
313423
313243
313434
312994
314132
313480
311936
310972
310012
311262
311747
309975
309786
310291
309476
307414
308015
309995
311966
313512
313362
314558
315202
314143
314525
314750
313395
315356
317415
318818
319976
320806
321314
323201
327041
330063
330561
330660
333194
334866
336342
340685
342322
346900
350136
354590
358363
364357
373269
380552
384564
394254
403910
415918
426568
436653
448152
459797
472948
487989
507475
525813
540071
556791
575552
594959
613170
636315
652920
667810
681367
699307
714100
726978
741605
755991
766800
777281
787652
797063
800509
804558
807545
805051
802723
797736
792787
783854
774514
762611
749386
733331
718909
702574
687093
669377
649879
632214
615629
598834
582349
562190
543979
528762
515788
502507
490446
474890
461582
450239
440236
429417
418707
407455
399743
394712
389378
383465
377888
372564
367910
366307
363528
358006
353173
349893
346379
342019
339857
338786
336275
332985
328906
324356
323222
321394
321005
315953
311652
307742
305085
303554
300535
299488
297509
293206
288833
287772
285440
286590
285136
281135
282088
280858
277949
276045
276268
273254
270644
269785
270605
269609
268845
267237
266477
269713
269144
268496
266794
266583
266292
265967
268324
266215
264468
265291
266675
268402
268566
267904
266393
267805
266782
267404
268615
271731
273993
275148
275200
275336
277792
276683
279018
280839
280853
280692
280932
282602
283789
285606
285454
284548
286131
287281
288266
288058
287465
288842
289697
291219
293048
293802
293091
292991
293347
294148
296494
295855
297148
298782
300071
301077
301822
299910
301166
302817
304189
305027
307245
308793
312078
314858
316718
317554
319695
320764
322489
325266
328063
330700
333025
335243
337941
337289
338401
342477
347827
352558
354588
357563
362763
366308
370019
377243
381279
382538
386758
391855
396091
400083
405085
410093
416799
422325
427834
430369
433529
439425
444854
452193
456319
459898
462895
467551
471100
476934
482626
485330
489648
492702
495698
498989
501668
508631
511767
515651
518640
522491
527984
529902
533162
537034
540511
545986
551498
558337
563959
573794
580211
588010
598575
612184
626950
642980
660965
680318
703162
727878
756819
786030
816477
850737
886653
926544
966676
1003132
1046313
1090102
1128803
1165058
1202482
1236829
1271302
1299194
1326556
1352731
1373015
1389293
1399111
1407714
1413414
1416361
1417850
1409973
1397978
1382912
1367806
1347720
1324822
1297499
1270340
1236005
1204741
1171894
1137026
1098248
1056754
1018598
983074
949489
912138
877977
840875
801885
766979
735881
703819
674832
647357
619902
593998
571089
551460
531224
508515
488490
473526
458382
444490
430558
419652
406653
397234
388469
379831
370896
367271
362969
358956
355472
352254
347742
344526
343416
341530
340357
337011
336456
334583
332782
333940
332655
330975
331730
330814
331993
333261
336936
335942
336053
334504
333433
334963
338753
340202
338895
337212
338513
340099
339955
340757
340495
340134
341178
342550
344276
344964
347956
347935
346553
346164
349611
354436
355687
355136
354328
358752
361289
363679
364190
363683
364851
367248
369606
370708
369427
370099
371073
370677
371068
373101
372736
373778
374055
375891
376395
377792
378193
379846
382179
382078
382433
381632
383033
384413
386906
389215
388593
390705
392174
394218
397220
397787
399785
401319
401071
402756
405457
409746
416589
421187
427079
433058
438376
441798
447446
453591
464589
477786
488691
502117
520274
538527
555542
578874
604344
637053
670272
704812
745347
788834
837130
888639
941649
1000646
1062389
1126878
1193700
1258455
1328709
1400437
1474679
1546338
1611219
1672591
1735456
1792302
1840311
1883594
1918936
1952631
1975982
1990029
2001458
2008758
2002686
1991209
1970957
1944167
1919117
1884354
1844921
1798650
1749479
1700086
1650290
1595176
1538301
1482805
1425649
1368329
1305854
1247442
1189500
1133455
1081254
1030860
980402
934715
887992
845154
802919
762693
722333
688186
656873
625493
597457
569974
544211
519689
498426
476745
456296
440724
424598
407635
396626
385893
372523
362775
352511
342886
337479
330119
324096
318858
314965
310231
306989
303263
300578
296982
294289
293295
289717
289524
291019
289388
287791
288875
291103
291682
289767
289985
289937
289341
292394
292376
294032
294763
296127
297684
300490
298674
299047
300644
302406
300181
300459
301978
301778
303941
305472
305215
305316
306900
306228
308202
308457
308951
309457
307431
307191
306694
307401
307648
308762
308128
307632
307710
306373
307692
308810
309016
308674
309608
309069
308553
307448
307553
308158
307704
308165
306866
303735
302243
302440
302767
301273
301265
301278
302820
301580
299939
298772
299822
299250
299699
301917
302504
307095
309922
312211
313398
315527
319036
322365
327397
334353
338572
345898
352967
360823
369942
379019
385083
393362
399926
407134
414503
419945
425733
431802
435851
440221
446132
451698
455179
454077
453824
452223
450896
448892
446102
442806
436741
432375
424475
415310
409144
404295
398976
392379
385421
376390
368289
361331
354642
347449
341065
334848
328080
320434
314841
310048
302633
298343
293101
288942
284047
279442
277397
276357
274173
270608
267306
262858
260554
259252
255994
253518
252221
251144
250131
250647
251491
250780
249148
247450
247484
248323
247835
246568
245616
245684
245731
246369
246802
245034
246042
248088
248995
248989
249305
250293
251244
250984
250136
251517
250224
249626
250057
250814
251805
254153
251629
253229
253930
254364
255142
254511
253807
251792
250839
250920
248366
248182
247514
248399
248697
247991
248581
246883
243251
241814
240934
240287
240216
240390
240571
242192
240547
238655
235994
233730
233591
231982
230994
232071
232482
231404
230147
229937
228877
226151
224580
223719
225056
226027
227712
226866
227296
227133
225147
225483
224780
222067
222497
223796
223582
224292
225580
224951
222813
223083
222968
222363
221427
222179
223070
222092
221662
219989
221646
223337
224600
224409
224397
225740
223597
221955
222342
221457
220540
220346
218709
218923
219292
218404
219177
220621
220885
218865
216611
215439
214108
216144
216403
216220
215577
214103
214035
215170
214517
211838
211879
211164
211235
210563
211149
210558
209949
211106
211255
209915
209382
210473
211644
209665
210505
210383
208610
208711
208109
208121
206985
207232
206437
207393
206174
208857
207904
206413
207166
208165
206766
207816
209822
209442
211178
210011
211058
210990
210825
211200
210492
209443
209704
210565
210719
211735
210634
211069
210495
209955
207226
209133
210691
210236
209794
211144
212307
212237
211394
211141
211039
210476
212141
211730
212003
211003
209643
210801
213623
214483
211751
210308
210894
210606
211061
210529
210140
208427
209447
209886
210700
209720
208921
209366
207442
207889
208541
206854
207709
207489
205325
205980
207858
207681
207024
205364
204984
204016
203637
204386
204193
206214
206001
202690
202968
204216
205410
205262
205458
203227
203548
203941
204389
204201
205004
204015
203481
203766
202711
203015
204466
203253
203038
203258
204139
203555
201929
200735
200808
199697
199457
199534
199669
199159
199014
197274
198670
198570
199039
199975
199931
200020
201061
201374
201265
200531
199817
199814
201094
201381
200959
199196
198688
198746
198418
200015
201053
202243
201657
201717
200671
200793
201290
201788
201442
202255
201789
200720
200046
201154
201797
200629
200680
202813
203534
203953
202001
201055
199297
200368
200992
200611
202114
202934
202383
201232
200388
200583
201902
200952
200379
199606
198912
199247
201764
201346
203114
202320
202014
199344
199437
199732
199905
200987
201970
199426
198083
198114
199379
199365
198329
196045
196536
197532
197313
198552
198492
198989
200001
198431
196590
196666
197459
196362
196088
197365
198284
199535
198679
199103
198317
198782
198258
200715
201768
200673
198834
195960
197372
198750
199286
198500
196535
199081
200745
200749
201754
199549
199290
200214
199725
199746
199117
196787
195152
197856
200186
199299
198664
200170
199779
197952
196327
195389
194409
195205
196183
199036
198404
198155
198693
198145
196775
194931
194568
197476
198199
197552
197153
199111
200193
199052
196361
195077
194331
196228
196367
195852
196344
196780
197478
197818
196054
195802
196884
197773
196351
196176
197482
198958
196654
196516
196815
196983
197373
196404
196001
194726
195732
195013
194722
194345
194671
193447
194772
195273
197384
197713
197424
196495
194625
194873
195715
197611
198387
198592
198411
197324
196710
198034
198097
197225
196486
196112
196379
198088
199306
199110
198636
195798
193086
194346
195929
197086
196934
198573
198794
197187
195738
192818
192985
194290
194261
192747
191952
192885
194668
194045
191265
193126
192529
191315
188798
189051
191317
190768
190883
190482
190239
191187
192160
194092
194143
194981
196084
195882
193807
193358
193183
193149
194646
194668
193604
192178
191973
194100
192321
191196
191726
193073
193803
193974
192730
193361
194871
194736
195351
196143
196571
193553
193692
195180
196626
196619
197119
197127
195693
194143
194515
194191
191893
191465
192731
192775
193761
193843
193766
193984
194729
194980
194576
194193
193866
192504
192059
193688
194568
195032
195701
194042
193992
197271
197764
195853
194555
193569
194786
195793
193975
194032
194048
194293
195642
195184
195256
195596
193502
194009
192841
193088
193449
193359
193496
192952
194288
196012
195155
194838
194527
194614
195593
194775
195856
197975
198535
195826
195880
194804
194752
194879
194786
193658
192860
191932
193253
193725
194720
196000
195448
192943
193280
194169
193881
193754
194118
193160
193648
194540
195151
194867
195527
194716
193622
195168
194138
193522
193583
192833
192538
193002
193585
195290
197682
196800
195419
195528
196068
196802
194821
193564
192378
192480
192825
193178
193518
192736
192722
193812
195240
195324
195151
195787
197824
195493
194734
194888
195339
194712
196154
194193
194183
193016
192605
191903
191512
190186
191035
193919
194149
194800
193902
192624
193670
193753
194621
192759
192158
189864
189826
190515
191723
191590
192366
194250
194518
192165
191824
192024
192948
190565
189427
189263
189385
189408
191717
193193
195170
195042
195171
192936
190831
193813
194293
194809
193274
193361
192408
191107
192025
195261
195220
194275
193437
193425
192619
194008
193522
193288
193379
194423
191757
192437
194378
193607
193967
192340
191845
193551
194185
193805
193983
194084
194351
193703
194264
194521
195358
195267
196639
196735
194281
193048
192561
190593
191547
191791
192737
194728
194118
193498
192693
192982
192851
194572
194251
192801
190446
189680
189669
191657
191025
190256
190818
191960
194626
194988
194684
192909
191180
191006
191994
193113
191468
191835
191567
190894
190042
189040
189718
191670
191343
192113
192470
193175
193952
195029
192230
192186
192882
192608
193401
194013
193343
192649
190574
190737
189864
191482
193836
194281
192939
191141
190713
190322
191241
193559
194349
192949
193010
193756
193813
191658
190476
191274
191646
190864
192368
192672
193226
193659
193327
195422
195023
193916
193505
194834
192068
191123
192098
192299
191389
193828
193202
191495
191976
192620
193170
190730
190042
190777
189283
188223
189775
191171
191953
192558
193562
194553
192696
192127
192038
193663
191467
188124
188859
189812
190393
192299
192033
192816
192836
193366
194642
192835
192394
191447
191077
190684
191470
191363
191778
190867
190174
189295
190636
191820
194112
194769
194469
191344
191863
193163
191809
193395
193937
195684
195727
195332
195109
195885
195557
193601
193206
192581
192020
191606
193516
193023
192034
193499
194862
194853
194995
193113
192256
192796
192788
192337
193608
194160
193839
195174
193776
193595
194863
196954
195978
194439
192621
193969
194752
195199
194157
192833
193284
194393
194148
193021
194235
194382
194297
194114
194364
194501
194699
194748
194755
193131
192436
193164
192017
191229
191447
191818
192047
191255
191236
191928
189963
191664
194345
193667
193746
194834
194619
194279
192278
193317
192776
192512
193936
191770
190695
191722
192847
193252
192587
192183
192565
192507
191294
192511
192599
193202
193349
192794
192685
191549
190524
189820
189791
189839
190756
191747
191255
190922
190457
190835
189845
191805
190832
190943
191567
190780
189652
189719
190970
192369
191888
192240
192621
191803
193384
192572
189630
191716
193421
192691
190695
193299
194979
195978
194368
193253
191660
191804
192076
193463
194620
193222
193093
192882
193872
192700
192139
192730
193260
190556
189347
190438
191212
190874
190317
189598
190246
190004
190701
191946
189614
190114
190982
191677
191491
190357
189115
188608
189749
190500
189849
190713
191445
189892
187713
188381
188938
191089
190808
188703
188064
187334
188528
190738
190172
189065
190156
191700
190057
189363
189815
189808
188955
190275
192131
191660
189878
191429
191486
192095
190864
191010
190922
189851
189841
189353
191296
193193
193871
192740
191037
191024
191082
191524
193186
192119
190126
189140
190769
191348
190751
191653
191920
190292
191920
191933
191658
191697
190515
191510
192006
193849
194210
192529
191399
191867
192082
192265
192312
191150
190557
192883
192480
192969
190998
192095
192538
192435
193638
191493
190738
191005
192357
193207
194165
194397
192933
192207
191453
191882
192605
195465
193540
192713
193598
193829
192772
193722
192218
193511
194165
194304
194562
196327
197384
195795
193976
191515
191359
192085
192454
192860
194048
192543
192652
191539
191012
191289
189340
189855
191434
191854
188945
190822
192498
192353
192565
193209
193430
193801
193514
192948
191747
192630
194571
195187
194193
193222
193835
195377
193705
191710
191426
193051
194690
193353
192402
192302
193109
191618
190960
192197
192065
191877
191812
192042
192795
192830
191439
190415
192158
192325
191861
192844
194329
193321
191619
193005
194516
193694
191663
192623
192582
194641
195319
193813
192722
190801
192353
192523
193363
193936
193142
194328
194080
194023
193118
192490
193720
193556
193203
192357
191293
189851
188770
188533
187738
186950
186088
188111
186943
185775
187063
186697
187233
188199
189816
192257
192376
192126
191160
189432
191311
191893
190119
191202
191257
190364
188647
188104
187738
188252
187201
188928
191047
190656
190370
189206
186072
186727
187447
185798
186151
186053
183184
181492
180323
179340
178872
178922
178737
179714
180414
181720
181876
182582
182795
182894
182239
182940
181502
181285
181651
182549
182355
181730
183183
185315
185711
188796
188239
187896
190176
190991
191287
191732
190517
192181
192504
192770
193498
194476
196262
196762
198920
200297
201080
201470
204076
204512
203446
204509
209115
210820
213528
215744
218816
221131
223353
227276
229634
232818
237310
240666
242712
244108
245483
247095
247796
245914
246468
246548
246208
246787
245769
245766
244021
243587
245015
242341
241719
242178
241189
240170
239938
240740
240453
240049
239129
240211
241081
239404
239699
239576
238878
238072
239043
237507
237148
239725
241459
241307
242755
240945
240637
240103
237568
236500
234324
234291
234745
235393
232803
230954
232091
230867
228696
227841
227253
227820
226360
223779
222012
220540
219639
216980
217000
215051
211867
211246
210852
211594
210555
208864
207940
205455
203354
201488
200080
199444
198940
197272
197206
195549
193937
193577
192991
192698
191161
188899
184651
182134
182945
182200
181710
180563
177981
175669
176084
176113
176117
175417
173934
172620
170927
172051
171261
169292
168702
167955
166759
165745
167379
165850
163007
159742
160903
160765
159428
158379
158797
156626
155557
154662
154076
153398
151958
150865
149968
149054
148617
145914
143904
143400
143770
143730
141203
139236
139344
139539
137018
134394
133773
132123
132563
131830
129347
126785
127361
127815
127748
126668
125939
123736
125809
124280
123758
121706
120679
121490
120387
118969
115449
114976
116770
116174
114485
114264
111659
110952
111061
108576
108148
109876
107457
107208
106830
106557
104230
102561
102352
100810
 98667
 99142
100069
 98645
 98673
 98538
 98030
 96561
 97904
 96565
 96053
 94848
 92380
 93731
 93918
 94475
 94045
 93346
 93334
 92606
 90864
 89054
 87721
 88429
 89086
 87938
 87084
 85770
 83549
 82840
 84192
 83665
 83148
 82179
 82598
 82861
 83329
 82020
 82562
 81672
 80517
 79779
 79505
 80486
 80218
 79179
 78015
 77626
 76975
 77655
 78642
 79226
 79269
 79021
 78298
 77421
 77096
 75668
 76178
 75857
 75274
 75951
 77309
 75465
 74273
 76031
 75571
 73102
 72262
 72109
 74462
 74950
 74802
 73057
 71767
 71441
 72082
 73110
 72542
 72569
 72310
 71461
 71263
 70061
 68485
 71144
 71369
 71447
 71856
 71259
 70366
 71348
 71653
 72902
 73159
 72959
 72184
 71432
 70846
 70297
 70593
 70614
 69122
 69696
 70265
 70722
 70440
 70033
 69007
 69467
 69309
 69843
 69711
 69940
 69881
 70765
 70392
 68774
 69633
 70355
 69495
 68391
 68625
 69207
 67854
 68413
 69759
 70388
 69537
 69616
 69174
 67927
 67018
 67160
 66961
 67453
 68487
 70307
 68804
 67596
 69741
 70114
 70470
 70459
 69989
 70097
 71095
 72088
 71085
 70383
 70422
 71939
 72682
 71887
 72450
 71714
 71588
 71562
 72070
 72028
 72281
 72318
 71048
 71034
 70255
 70826
 70424
 70288
 69630
 71046
 70907
 70713
 71328
 71330
 72487
 73410
 74355
 74026
 72593
 72131
 71810
 73478
 74805
 74412
 74336
 72780
 71794
 72839
 72305
 72797
 73213
 72820
 73945
 74525
 73191
 72694
 73660
 73865
 74162
 74325
 73486
 73244
 71982
 72556
 74180
 74111
 73177
 71314
 73548
 75569
 74607
 73971
 75044
 75421
 75392
 74427
 74208
 74968
 76179
 77451
 77222
 77184
 76377
 75393
 75622
 76420
 77867
 78631
 77464
 77948
 80139
 86988
104999
135400
178465
228863
280408
336844
418222
520300
632224
738723
845986
966690
1088728
1184660
1244152
1278954
1283531
1269604
1238883
1204455
1175987
1152886
1137923
1131711
1132460
1128926
1118927
1105266
1086200
1069942
1048393
1030226
1012479
991153
969896
949469
929931
905087
881480
856410
830920
804266
780283
756846
737074
720231
700348
679379
661027
645692
629895
615190
606231
595244
584996
574021
566305
559481
553381
548352
541507
534541
527598
521772
512864
510065
505493
501009
495641
488296
482128
479778
474800
471173
466714
465270
463517
457193
453618
447859
444801
440367
436210
433572
428349
424831
422779
417568
415615
411125
407979
405916
403563
400656
397078
396085
390911
387058
383596
379062
377585
373145
369014
364837
363117
359872
357327
354143
351579
346907
343904
339817
337555
334079
331951
327522
322965
320373
317894
316777
314386
312285
308470
305183
302367
299526
296256
294299
292544
288946
285100
281840
279624
277099
274218
272659
272403
271262
268871
265013
264369
262678
258870
258822
256306
254133
251704
250589
249256
247659
245208
243609
242478
242375
240301
238747
237161
233950
231931
229099
227557
226704
226547
223824
222490
222103
220748
221935
221868
219283
217675
215497
215331
215075
213128
209538
205633
204773
204529
204719
203892
201808
199510
201185
202496
201606
200751
199010
195450
193932
194689
193643
193876
194140
194540
194894
198750
200869
200257
196158
190179
183461
176934
175152
170555
165147
164802
162850
159594
157683
155643
155170
154403
152541
149881
149222
147957
145471
145472
143936
143802
144715
146970
146915
145351
143842
143234
144170
143782
142601
142561
142224
140037
139829
138474
139796
141197
141811
140361
137890
137495
137769
138240
138089
137859
138357
138599
138309
138002
136941
135937
137575
138829
137975
138062
136051
135370
134610
134973
133728
134779
134681
134666
132911
135018
134177
133394
133766
134152
133722
133884
133401
132642
133109
133201
131063
129994
131410
130756
130926
129580
128529
130483
130402
129886
130657
129500
130268
129457
129061
128679
128056
127936
128191
130619
130084
129821
130229
130235
128112
128382
127813
128799
127682
126459
127230
128319
129415
129289
128691
128442
127973
126328
126111
127154
125459
124909
125772
125351
125371
126041
127237
126798
125785
125680
125097
123437
123947
125570
125808
124229
124331
124275
124644
126038
126871
125890
123527
123230
123329
122751
122858
122787
122851
122773
123351
121835
121495
121129
121838
123483
123623
122157
121999
121422
120758
120327
119754
118821
120556
121964
122264
121303
120957
120659
118956
120471
120465
122723
121710
121395
120118
119054
119326
118769
118660
120674
121594
120436
117790
117748
119056
120696
120482
119449
119980
120683
122041
122841
121424
121344
120262
120921
120507
120817
120280
120006
121016
122535
123593
123176
120767
120103
120031
123375
123790
122042
121930
120102
120158
120223
120842
121057
119822
120328
120587
120238
119537
119512
120404
119685
119003
119199
119588
119099
117595
118189
117833
117650
118304
117834
116867
117095
117694
118646
118636
117996
116828
118141
117579
120005
119051
118392
118855
120059
118676
117909
118962
117776
117305
119785
119578
120427
120499
119701
117400
117770
116631
116113
115435
115616
115527
114380
115291
116009
116206
115528
116647
117830
118113
118188
116437
117208
116804
118231
119651
119613
119890
118802
117321
117353
116777
116415
115819
117931
118991
118635
117309
118980
118350
116974
117333
117442
118363
117992
115986
114299
113804
115675
116542
115607
115834
118518
117943
117555
115832
117764
119077
117526
117178
118438
118706
119463
120531
120096
121080
119531
118738
118867
117396
116236
118372
117980
117360
116169
115934
116399
118353
119054
118793
118418
116392
117292
117430
116950
117077
118085
119871
120246
119713
119800
119317
118356
117786
119244
119451
119065
118417
116753
116473
117728
116181
117967
117683
116055
116805
116842
117861
118535
119573
118856
119010
118604
119756
117712
117007
119258
118803
118912
117851
117927
118210
116367
116762
116935
117093
117668
116507
118008
117415
117469
118748
118699
118554
117734
116959
115969
116308
118715
117805
116274
114767
115444
116950
118259
118149
117334
116570
116554
116036
114457
115658
118443
119492
119522
118087
117490
118464
118214
118148
118799
117897
116373
114870
115501
115789
115343
116443
116938
118412
120114
118615
117315
116111
114048
115081
116882
119800
119028
117849
118209
117801
117557
117291
116356
117199
118137
118071
116570

[Instrument Method Data Header]

"hplc", "", "2021-04-16-13:54:48", "hplc", "", "2021-04-16-13:54:48", "", 0, 0, "GlycoSePN_40 min (Plus_HR1)"
"Separation of glycans at 50 C"
16844544, 1


[NAI Box Information]

0, 40, 40
2.272, 44, 1000
41, 0, 100, 0


[Instrument Configuration Information]

"FL", "PEN90x", ""
0, 0, 0
0, 0, 0, 0
16.777215, 1
16.777215, 0
"", "", "", ""
"", "", ""
"", "", ""
"", "", ""
"B", "C", "D", ""


[Real Time Plot Information]

[0]
0, 1, "", "Y", 1000


[Link Parameters]

5


[Link Parameter Offsets]

29
28
10
11
12


[Link Parameter Info]


"RATE", 29, 5, 1, 1
1, 0, 3, 0.1, 100, 0
44.01408, "", 1

"RANGE", 28, 2, 1, 1
1, 0, 1, 0, 10, 0
1, "1.0", 1

"EVENT", 10, 3, 25, 1
1, 0, 0, 0, 100000, 0
0, "END", 0

"EVTME", 11, 2, 25, 1
1, 0, 2, 0, 100000, 0
0, "", 1

"EVVAL", 12, 2, 25, 1
1, 0, 0, 0, 100000, 0
0, "0", 1


[PEAK TABLE FILE]


[File Complete Flag]

3


[Number of Peaks]

0


[SPECTRAL DATA FILE]


[File Complete Flag]

3


[Count/AU Ratio]

0


[Count Offset]

0


[Number of Spectra]

0


[Spectral Data Sets]


[Audit Log Information for C:\PenExe\TcWS\Ver6.3.1\Examples\Probka 50, 3rd + enzymy.raw]

Number of Audit Logs : [0]
