# Supplementary material for: Interplay between de novo and salvage pathways of GDP-fucose synthesis
Source: PLoS One. 2024 Oct 24;19(10):e0309450. doi: 10.1371/journal.pone.0309450 (PMC11501016; doi:10.1371/journal.pone.0309450)
Supplement: S1 File — (ZIP) [file pone.0309450.s004.zip › Chromatograms/Fucosylation/GMDSKO_4_2_FUC.RAX]

Checksum Passed

Filename : <C:\PenExe\TcWS\Ver6.3.1\Examples\Probka11=Probka8+fukoza.raw>

[Modified Rawfile File Header]

0, 1, 48, 10019, 
0, 0, 0, 386514952, 11998808

[Modified Rawfile Data Header]

"hplc", "", "2022-06-16-13:49:28", "tcprocess", "", "2022-06-16-14:29:26", "", 0, 0, ""


[File Complete Flag]

3


[Run Log Information]


[Raw File A/D Header]

0, "20220616134919-0800", 0, "hplc"
"C:\PenExe\TcWS\Ver6.3.1\Examples\Probka11=Probka8+fukoza.seq", 0
"NONE", 0, 0
40.0088, 13531889, 1, "7339280009"
1, 0, 5454


[Sequence Cycle Information]

"A", 0, 0, 0, "", "", ""
"C:\PenExe\TcWS\Ver6.3.1\Examples\Probka11=Probka8+fukoza.raw", "C:\PenExe\TcWS\Ver6.3.1\Examples\Probka11=Probka8+fukoza", "Probka11=Probka8+fukoza", "", "C:\PenExe\TcWS\Ver6.3.1\Examples\GlycoSeP N Plus (FL_40 min)", "C:\PenExe\TcWS\Ver6.3.1\Examples\GlycoSeP N Plus (FL_40 min)", "C:\PenExe\TcWS\Ver6.3.1\Examples\GlycoSeP N Plus (FL_40 min)", "C:\PenExe\TcWS\Ver6.3.1\Examples\GlycoSeP N Plus (FL_40 min)"
"Default", "Default"
1, 1, 1, 1, 1, 1, 0
100, 2, "", 1, "", "", 9
"", "", "", 0
"", "", "", "", ""
"", "", "", "", ""
""


[Raw Data Points]

     1
     1
     1
     1
     1
     1
     1
     1
     1
     1
     1
     1
     1
     1
     1
     1
     1
     1
     1
     1
     1
     1
     1
     1
     1
     1
     1
     1
     1
     1
  2132
     1
     1
     1
     1
     1
     1
     1
     1
     1
     1
     1
     1
     1
     1
     1
     1
     1
     1
     1
     1
     1
     1
     1
     1
     1
     1
     1
     1
     1
     1
     1
     1
     1
     1
     1
     1
     1
     1
     1
     1
     1
     1
     1
     1
     1
     1
     1
     1
     1
     1
     1
     1
     1
     1
     1
     1
     1
     1
     1
     1
     1
     1
     1
     1
     1
     1
     1
     1
     1
     1
     1
     1
     1
     1
     1
     1
     1
     1
     1
     1
     1
     1
     1
     1
     1
     1
     1
     1
     1
     1
     1
     1
     1
     1
     1
     1
     1
     1
     1
     1
     1
     1
     1
     1
     1
     1
     1
     1
     1
     1
     1
     1
     1
     1
  2302
  2653
  6093
 13079
 19676
 28820
 39968
 55398
 73562
 93367
112387
131506
151690
168526
184514
197760
206019
212152
213837
210324
205033
200561
196056
188810
184465
185495
189278
193359
200645
206987
205313
201931
195921
188435
181099
171598
163711
155953
152454
149828
147639
148546
150270
152110
157504
163979
168975
174486
177067
178271
180793
183863
188859
198538
210047
230623
265472
319280
397307
509613
664014
885679
1222463
1727269
2479285
3540024
4904924
6521082
8254520
9931749
11402851
12535000
13251278
13531889
13398205
12895473
12127073
11188775
10164115
9136105
8163273
7274190
6506673
5838785
5277974
4801978
4390034
4007125
3631896
3267228
2911070
2577896
2284240
2032438
1837428
1700723
1609400
1560754
1528716
1498590
1454804
1388322
1306125
1208794
1105853
1011555
925818
851219
783557
722263
671438
629951
594843
565135
539837
521891
510577
502293
495910
490648
485734
485461
483163
484083
481285
479313
479818
475692
471569
465975
459473
453463
446065
441335
434531
429287
423229
416682
409978
405045
401464
397803
394780
392638
391812
391026
391957
393619
400292
410287
419087
426303
438130
448705
457266
462197
466655
463069
460511
453415
443877
436757
428322
421805
419482
422375
430328
446582
472666
508356
553643
600244
647255
691530
728074
753331
767197
768246
758001
740210
712238
675059
638186
603232
565799
532526
506454
481160
462222
446838
437525
433885
430835
430225
429688
433475
435222
432393
431315
428797
427174
425864
426022
425756
430557
436953
447040
460827
482443
513875
557639
619859
705798
817502
959352
1124188
1310221
1508770
1711303
1901745
2072293
2222511
2333790
2404741
2429840
2405915
2339995
2232284
2095943
1935517
1764699
1589425
1419294
1261161
1115964
983263
868635
771509
686906
619246
560062
513155
472725
439083
413409
391624
374983
363567
353901
342784
333819
325604
315581
305793
299110
291328
286502
281749
275385
268262
262524
258098
253058
249029
244359
240200
237617
236027
232223
229173
225372
223726
218978
216737
214698
211331
208557
203184
202123
202135
201842
203140
203317
204759
207087
209383
213017
216350
221967
230284
239684
249028
260911
279094
299166
325544
351257
377679
406087
436382
467736
495118
516636
535364
548666
553925
553581
541843
525242
502311
476992
448084
420456
390662
365013
341135
314620
292312
270282
252823
236152
219926
207792
196738
189090
181118
176400
171651
169258
166527
161934
158901
158753
156325
156095
155737
154273
156185
154615
154200
155057
154671
154154
157315
160936
162918
165859
171293
178720
187270
195676
207254
223558
242676
262479
282550
303972
326611
349514
371704
392452
410485
425297
435334
440034
442166
438761
431871
421103
407402
392644
377460
362861
347088
333291
317310
306606
299600
293457
290189
289457
292169
297659
303335
310242
319624
332594
346150
365627
382840
400365
420292
444415
472575
506762
547854
599792
666506
752191
859550
986689
1136148
1310120
1501875
1707322
1923145
2135890
2347415
2543369
2712772
2845785
2943174
3003227
3012941
2975808
2891455
2764110
2597408
2408593
2197797
1980538
1762524
1552194
1360514
1185948
1029248
892495
774663
671745
586116
514260
454486
401764
360562
326534
298786
278564
261467
247742
233843
224831
215454
208724
201039
197953
194133
188598
185566
185006
183220
181187
178967
175050
171661
168882
168066
166503
165362
162673
160331
157898
157094
155735
155325
158069
158025
158302
159867
160905
162119
164537
164815
165454
166770
168348
169646
166154
163279
162138
160876
162640
162451
159254
156627
151124
151158
150857
149276
145613
143464
144706
144081
143130
143819
148404
151826
154027
155650
158848
162857
167575
171079
175411
180329
185980
193553
200885
212018
221335
234578
246891
261161
276615
289570
307803
327670
344499
364015
386288
407217
428895
449755
473589
501367
537372
578358
626077
683022
745093
816172
898821
986787
1086917
1187458
1291496
1396615
1493504
1586207
1667409
1736425
1791494
1826582
1839857
1826118
1787258
1732489
1659215
1573592
1476707
1371636
1263428
1156762
1048456
944930
847330
759610
678155
602754
539606
483500
432415
389702
355085
318476
288468
268386
250685
235277
220297
205462
192149
182427
175506
168956
161087
155681
151352
149824
146036
142975
140453
138608
135964
136325
135427
133676
131824
129837
130677
130112
127799
126329
123217
122973
122182
122302
121815
120629
120637
120429
120367
118274
116888
117033
114819
112656
112268
113005
110492
110328
108154
105421
104261
105167
104138
103517
102021
 99495
 98585
 98614
 97713
 96503
 96193
 94695
 94023
 94477
 93903
 92494
 93028
 94583
 94497
 93156
 91244
 90614
 89853
 91858
 92458
 91987
 91809
 91263
 91700
 92981
 94562
 93991
 93058
 93072
 93782
 93255
 92579
 92765
 92160
 92774
 93753
 92634
 90531
 90363
 91341
 92097
 91818
 91100
 92380
 90499
 92600
 93741
 93278
 94246
 94579
 96764
 98714
 97432
 99279
101815
101654
100856
100476
101914
104514
105143
108288
111723
115040
117890
118377
119270
120610
121921
124975
126472
131198
134613
137846
141906
143592
145299
149918
151771
156154
158454
164219
168673
174252
182307
192016
200759
212291
226794
242446
259176
279145
303484
328370
359945
387096
416308
448184
479516
508438
536079
563650
588658
609764
629776
645943
658523
665711
668574
670349
669613
659594
645678
632194
610196
589275
573549
560209
548836
541184
536341
534909
542616
557320
575090
599119
626731
662507
699753
744578
797175
848773
905941
965505
1023040
1084660
1144179
1201433
1257707
1308163
1352229
1390919
1422139
1442979
1457427
1464690
1457390
1440108
1423247
1398342
1363919
1322037
1273721
1222164
1173226
1119755
1060939
1007552
954150
900549
851333
805995
767837
730538
699190
671055
648074
628913
611488
593584
579193
567712
556801
544645
536893
523248
507792
494629
478239
462452
446942
427566
405686
383384
363458
343124
322395
302300
283200
264870
250337
237114
224746
212755
201267
190327
181388
173568
167284
162013
154812
149384
146262
142359
138455
136248
134956
131125
126147
123061
121409
117371
114780
114430
111861
108379
106375
106001
105427
103738
101396
101845
102005
 98698
 96321
 94564
 93684
 95549
 95993
 94933
 95714
 94059
 91147
 91835
 91419
 93006
 94209
 94603
 95301
 94090
 94474
 94845
 95825
 97727
 95502
 94003
 95093
 94399
 93572
 95993
 97071
 96113
 95580
 95697
 95238
 93441
 93404
 93832
 96745
 96613
 97249
 97034
 95254
 96051
 97107
 96478
 98133
 98069
 98548
 98220
 98010
 99553
 97973
 99558
100508
102941
103840
106472
108191
109913
111485
109565
110242
112376
111790
113629
114587
115818
117234
119892
120021
119631
119677
120379
118847
119145
119023
120191
123681
123828
124935
126316
131173
135474
136886
141593
147368
152095
159134
167694
177698
188460
201733
213012
226898
243318
259198
276609
294006
309096
326791
345972
363073
376518
391003
403937
414305
421218
427431
430441
428796
428339
423383
414824
405847
392692
377869
363615
346663
329644
312172
294281
275221
259467
243675
228297
216014
203199
191183
179883
171331
164420
159024
151990
144526
139943
138163
135109
131244
129920
128509
127236
126256
124622
124016
124502
123877
121477
119181
120298
119988
119677
120594
121967
120398
119028
119265
120239
122300
126374
127797
127269
127985
129465
131232
132941
135077
142168
146488
148941
154412
158499
163326
165227
168462
170542
173486
176904
180583
183181
188821
188373
188375
191317
192559
192138
193403
191995
189848
187023
186319
184984
184576
182740
181337
178894
175899
176769
175147
171747
172260
172508
174006
175969
178353
177737
177958
179943
181999
186396
190832
193448
197074
201036
209686
216254
222554
226225
229218
235544
242637
248043
254977
261745
272119
280436
289133
297208
303180
310009
316519
324827
335950
346252
359492
370036
381355
396299
414578
433376
454430
478947
509586
543205
577522
622498
680289
744079
813078
893531
984896
1083612
1191512
1308509
1432326
1561493
1695699
1830045
1964276
2094947
2222062
2341661
2449536
2545788
2627308
2698106
2749866
2778256
2788849
2781098
2748007
2697612
2633851
2550589
2450485
2335637
2210482
2074261
1936414
1800589
1658924
1520421
1384731
1251799
1131616
1016292
909408
813565
726570
646898
575758
514748
458117
409890
370919
337774
307718
281324
260498
242938
227608
213738
201419
191920
182990
174427
167959
164765
160244
156654
152781
153463
150204
147889
146012
144391
140812
139157
139257
138925
140256
136809
134260
134130
133350
133663
134803
135300
135055
135571
137298
137432
136720
136962
139008
138817
140682
139910
142617
143507
147150
150245
151589
153526
155041
156086
157727
158981
161163
163137
166155
168310
170377
171724
173954
179867
184004
186596
188742
193485
197395
202415
207267
211270
213463
216405
220543
228072
234384
239688
246663
252342
258891
266397
271255
278691
286547
295106
301373
308726
316248
324567
336038
345972
352617
359939
368656
378613
388729
398142
410379
421817
432434
446539
460192
474436
494134
515260
536436
559908
589567
621464
659002
701115
754150
815924
884681
964260
1053185
1150264
1264140
1387895
1526448
1673353
1835505
2004512
2186676
2367343
2556056
2748661
2935032
3121430
3298498
3465517
3626410
3763286
3881399
3979109
4059784
4111138
4135421
4132336
4111767
4063029
3982551
3875950
3749981
3593499
3421378
3240280
3050430
2852381
2647592
2444272
2245297
2055529
1874597
1697821
1531802
1378176
1237965
1106416
984255
875395
781431
697898
625628
563872
507773
457300
416590
380018
345796
314646
289448
270594
253823
238277
225213
213912
204216
195451
187999
183952
179106
176942
173491
170139
163624
160582
159328
157472
155529
153223
150602
149134
148534
145226
144407
145249
147400
148477
148167
146715
146814
148584
149620
149029
148050
148590
146657
146587
148387
148667
148323
150317
150766
149973
149499
149296
151050
152104
153697
154298
153885
156899
160169
162339
162985
161894
165892
171166
173897
178286
180326
185226
192367
197827
205410
211808
220593
228523
239611
250347
263224
276990
291932
306413
320367
332411
344497
358874
370849
383636
393535
402838
412188
419243
423833
430985
433969
433415
431983
429783
422909
417709
410739
400525
389932
376952
365648
352473
340767
328115
314544
304798
294264
281338
271788
262715
254151
245594
238604
232052
226570
222472
215168
208474
203658
198537
196350
192657
189431
186494
184060
178940
172852
170539
169506
168590
168591
164348
161037
161844
161646
160147
159572
157045
156575
156397
156491
154676
154752
152134
150960
152394
151022
151215
148223
147684
148424
147556
147951
146105
142784
140586
139281
138687
137660
136378
137448
138563
136831
139581
138238
137665
138743
139014
137170
134598
138055
142055
141382
140435
139443
140442
142130
141711
142894
144705
145619
146154
145699
146998
149503
149435
149704
149966
151578
152855
152690
154463
156870
158772
160382
160196
161867
164756
171448
174182
176156
176163
177049
180117
184125
186212
187406
190481
197360
202238
205287
209253
214066
218085
220432
221983
224842
231552
234671
237363
244142
250122
254280
256328
261368
264168
268785
277590
283806
291134
297292
301797
306372
310221
317346
323578
329496
334235
340866
347562
351146
357301
364137
368862
373896
379489
381588
385454
392216
394159
396055
400186
402660
406638
407092
404453
404067
407491
410181
409576
412146
412482
414193
417152
417348
415709
416973
416916
419263
417135
414702
414057
409839
406652
402488
397680
391488
387370
381635
375538
367151
358569
352399
344224
335590
328745
319799
311098
304600
296317
289396
282614
274623
265916
258738
253710
249608
244435
242932
238722
235128
232458
231075
226495
225193
222757
220466
218956
219147
218155
215113
212235
210822
206291
204405
203414
202561
200658
199485
198012
197260
195177
194058
191934
190758
189601
189591
190062
188018
187229
188914
188623
188060
190835
190476
189753
190425
192904
194120
193888
195276
197847
201592
203726
206306
208286
211403
214415
217397
222978
225080
227660
230046
233698
238580
242985
245882
250415
256430
260206
262640
267265
270996
277604
279748
284858
288278
293457
297419
302667
308919
312655
316081
319862
323411
327351
330935
332171
334506
335391
337868
339392
342540
343544
345028
342311
341288
343356
346975
350910
352989
356348
357478
363121
371764
379495
389055
401063
416067
432984
450075
474212
501562
529807
562363
594009
631178
671676
709281
755922
801757
846738
891781
936420
982954
1027929
1068542
1108829
1140731
1171829
1196910
1219481
1235098
1246663
1255213
1256901
1250713
1233978
1214673
1192028
1166327
1135232
1103287
1061665
1019173
973121
921675
870995
825488
778319
729024
679735
635463
592833
553247
516828
483917
451094
422334
395326
372186
349568
331995
314787
300457
286422
274748
262743
253709
246237
240452
234708
229060
225544
222410
218199
214486
212966
210394
208549
208826
208938
207727
204579
202954
201249
201245
200721
200591
199876
198555
200680
198949
199529
198280
198804
198593
199841
202761
201700
200911
201562
202700
204969
204067
201476
200901
202386
202166
203011
200628
201139
200818
200559
202139
201205
199737
199779
198351
199275
197635
194820
193393
192133
191294
193327
194809
193244
191782
190403
189074
187394
187539
187448
188598
188058
187997
184815
183616
186272
185772
184831
183783
184197
185575
185668
185136
184674
185061
183424
184521
186970
188812
189759
189984
190832
194706
199076
202356
205337
209755
214157
218961
224276
229608
234961
240925
248241
252294
261572
269547
275112
279811
285035
293050
300170
306778
312796
317247
322308
328726
329949
333262
335668
339702
340138
339386
338154
334764
333109
327222
323921
320882
316034
311323
307222
302126
297368
288957
285258
283068
275838
270376
263632
256914
252451
247760
244199
243904
241458
236406
234760
230716
230749
229635
226145
225855
225488
223635
220124
219208
218839
220719
218712
218279
217704
219744
221517
220504
221308
221184
223940
223799
226087
227840
229016
233311
236865
241447
244488
249300
254017
257485
260723
265804
271510
275031
281490
287887
293376
302784
310516
315331
320521
326356
330795
336709
342435
346593
350702
354095
357033
360035
364175
365003
366710
367409
367019
367791
365761
365317
361559
359946
356164
353624
348830
347851
346601
345011
347104
345002
343693
342282
342248
341807
344394
347011
349191
352914
358404
364334
371088
381924
392624
404808
417149
429419
448327
465219
488848
513185
542494
575059
612255
655930
700778
745177
793280
849083
910428
972554
1037801
1103491
1165431
1229389
1293094
1355949
1408742
1461704
1512383
1560978
1605359
1638215
1668140
1690467
1705286
1712512
1713142
1705725
1691950
1667977
1639639
1603496
1554921
1503327
1449997
1391467
1331117
1264957
1197669
1133359
1069017
1004862
939474
880398
821200
764844
711886
662629
616479
573435
535605
500462
469840
440018
416352
393951
373349
353902
336414
319996
308685
298236
287156
277278
269171
260768
253665
246668
238665
234814
232210
228171
226486
226020
224099
220769
217407
214729
214352
213033
212577
212506
212689
211674
209329
206349
202170
200627
199706
196266
197014
197823
198255
195207
194372
195564
195073
195766
193139
190769
189652
189104
187714
189239
187939
189357
189558
189758
191028
190645
191770
189720
189818
190689
191799
192856
193229
191970
191751
192692
192052
191954
192035
194897
195485
195997
195977
197430
198933
200198
204651
206831
209062
207721
208938
210483
210565
212149
214224
217091
220835
220521
219563
220297
221391
225167
227438
227761
229058
231030
230265
229917
232166
232621
234361
233376
233381
233897
234689
230314
228716
227476
230625
230590
234143
235053
235330
234404
232350
230445
230502
228617
229998
228626
227429
225305
226031
223929
223576
223785
222994
221130
220562
219697
220740
221705
222086
223866
222967
220969
220818
221143
224188
226771
226966
224257
225956
228639
226112
225378
227727
226294
227980
231779
234402
234693
235757
235774
239034
238793
238868
238950
237650
238064
237946
238113
238873
239119
240729
242582
244385
244895
243159
243196
243743
245097
246054
245209
246034
244171
244354
245324
246040
246464
245033
245531
246660
250416
251391
252535
252961
255185
257406
259222
260150
260877
263997
265541
269532
273543
276612
276404
277447
279405
282768
284383
288216
290940
293914
297532
303860
308913
313756
317735
325679
332066
337529
346806
357250
367334
377949
390036
406633
420117
435724
451121
471252
490939
509574
531253
553166
579008
601913
625576
649087
672692
696652
717200
733730
752412
771536
791504
810676
825296
839389
847489
858500
867428
872875
874766
874428
868429
861062
857234
848202
833406
816471
799458
781782
760165
735093
712646
688535
665579
641224
618215
594291
571873
547417
524628
502471
481277
461533
444021
428306
412845
399414
384035
373428
365153
355274
346559
340885
336071
332375
326038
324778
323939
322822
321582
321781
323315
323917
324559
321828
318827
314576
312134
310757
307753
304418
300946
296860
291451
286613
282594
279064
275586
271713
266272
263440
258414
253564
248889
244361
241450
240651
237407
234056
230828
229364
228621
229579
226294
223540
223240
224724
224525
221448
220603
220434
222079
222292
222983
222803
223040
221220
222228
221023
219480
219315
217207
216972
221020
225046
225712
227739
226967
226190
227995
228991
229596
233373
235247
236739
237855
237105
239934
239731
239659
237775
235842
236891
236322
237410
238650
239249
239416
241379
242914
244190
242843
243664
244867
243937
242264
242448
242432
242830
241490
243525
247842
246632
244962
246055
246325
246682
246123
245750
244937
244021
247635
248059
250693
253743
255378
255688
257881
262383
265256
266710
269343
271180
276165
276272
277517
278358
282482
283937
286245
287502
287573
291009
293841
296351
301531
305269
307717
312132
317512
322170
325210
330085
333529
338262
343339
347660
352665
359289
361335
361934
364890
370762
376448
381629
386616
391450
394870
401222
407869
416846
427233
437041
445987
453230
463582
473574
483037
493932
505531
513799
523365
532258
542179
549428
557761
566261
575384
585773
597952
610180
624455
638149
651194
667360
681201
694890
710228
727476
743118
763421
784560
806391
830939
859307
885413
918665
953010
991081
1031356
1079013
1134974
1186349
1241555
1304526
1367080
1433444
1498020
1562329
1627405
1690929
1747835
1796636
1839227
1874427
1908905
1933315
1943569
1952269
1953358
1940241
1922988
1900393
1871545
1843330
1805466
1761318
1713756
1660520
1604955
1546359
1485003
1421060
1354264
1286786
1220503
1148556
1078932
1011750
944583
878981
820364
762760
711327
664515
619605
577786
542416
509044
480761
456340
433374
412828
396168
382360
366475
352768
343272
334904
328909
322456
317734
311388
305005
303114
302239
302522
299169
294664
293237
293377
294101
294987
296092
296165
297803
302191
306846
309652
314768
317451
319495
320904
322079
324656
325439
328573
333993
334374
336203
337507
335553
334913
336982
338484
341368
345062
346853
349372
350802
352281
354724
353463
354373
357112
357751
359694
359057
361738
361001
359003
358285
356173
358554
361299
360722
359527
362054
360650
357944
356271
355233
358019
360709
361745
360894
363778
365327
363505
363905
362533
361463
362393
363293
363593
363799
362605
361518
363598
361680
360180
360077
360090
361318
362917
365332
368122
371463
375452
377714
379895
386028
391119
393143
396055
399590
401597
406696
413052
416124
421128
425404
426871
433178
439358
447547
459355
474097
484482
498327
514831
535258
557008
585063
615469
649486
684853
724710
766821
820295
877442
937062
998658
1063522
1132222
1203997
1280414
1358825
1435667
1513505
1594927
1678034
1756617
1838959
1918128
1996260
2070683
2141671
2207904
2263361
2306409
2346960
2377636
2393677
2395447
2389490
2367318
2333671
2280355
2217683
2149589
2071713
1985251
1891993
1792031
1695643
1602368
1506801
1412231
1321174
1227148
1141396
1063332
985617
916941
848456
785495
728870
676164
630745
586271
544081
507113
475184
448679
422304
397090
375264
356737
339806
324992
312957
302843
290990
281293
275022
267922
259406
253728
250208
249401
246325
244410
243931
241163
240779
240900
239657
238319
238064
238979
238676
236628
236843
237841
236855
237389
237050
237098
238711
238615
239969
243605
246930
249581
250665
253262
255246
256719
259248
263470
267579
271250
275240
280488
285564
291214
294657
295910
301746
308877
311061
313152
315118
317514
316824
315331
316948
319572
319521
320810
318707
320587
320996
319581
319718
322587
323130
327201
328223
327240
329633
331254
330392
331319
331204
333121
330470
330373
328981
328072
327416
328405
323869
324898
324359
324553
325713
323463
321003
318643
316272
316154
317458
316397
316977
317737
317469
320235
322544
326160
327386
329534
331748
334502
338284
342730
346653
350361
355074
359237
362303
368556
375691
382550
390042
394340
400638
408938
417632
425403
433157
441655
450208
459759
465483
478597
486286
491226
493240
494950
494625
495634
492246
487782
481446
475340
466799
459570
448765
436964
424820
412524
398835
387121
371453
357620
345646
335074
324452
314841
302996
293851
286300
278819
269875
263081
258509
254369
251137
248019
242578
238608
234939
231737
227948
227080
225162
220868
219497
217108
212255
211535
210336
207322
206585
205520
206110
205625
205044
206048
203617
201405
204158
205331
202856
201781
201023
200254
202609
204723
204720
206261
207077
207261
207975
210834
211920
211731
211388
211733
213402
214267
213483
214079
215531
214344
213863
213551
214820
215490
216107
214422
213648
214702
214986
215324
217153
216986
215513
214548
214487
215529
215057
215002
217429
214251
214313
215973
215317
216433
218374
215636
213095
213533
213490
210508
208978
209971
210760
208608
208030
206467
203992
202387
201931
201491
201029
203489
202991
204665
204504
205955
207504
202651
202918
202418
200547
201923
201550
203300
203249
203362
203135
205816
206174
206894
208014
208588
207144
207433
209436
211871
211734
208190
207579
206813
205067
202005
201045
205743
206135
204058
201833
201352
198527
198433
201014
200807
202322
203240
199365
195637
196360
195837
197796
197928
196953
199391
198765
197854
197777
198450
197685
196582
194895
196298
196316
192810
192461
191197
192661
194222
193979
192200
191416
190481
190430
190435
192630
193302
192071
193375
190465
189782
191574
190381
191591
191747
193642
194684
193848
192644
191705
191189
191227
193182
193695
193957
194018
193136
193064
193885
193893
193726
192970
193110
193721
192777
190511
191096
190423
191710
193770
194263
191039
191309
193896
193998
194920
195848
197168
197001
199115
201425
201122
199668
198620
197124
196794
197619
197079
196778
199333
201303
202991
203977
202324
201388
200231
199396
199094
197873
196695
196994
195256
194295
192198
191165
190297
187900
189407
190567
191688
192358
192950
192435
191340
192043
194790
195404
194184
194427
196177
198748
198591
197951
198740
199334
202225
203446
202421
200541
197854
197787
197479
196076
194066
194628
194543
191049
191549
191362
188443
187728
188039
187664
188359
186955
186161
187703
186986
185450
185877
184221
184326
180910
179123
182419
184009
185238
187732
189793
190775
187771
186504
187745
189346
192010
191543
192113
190723
190785
191475
190088
188509
188973
188869
188368
189039
189906
189010
188447
188315
185961
185740
186458
186116
184896
184170
183127
185309
186181
185445
184773
185401
184788
184839
185939
186797
186762
185714
186887
187039
188527
190986
192057
191986
193409
193457
190796
190674
189180
189644
190437
190844
190798
191790
191854
189561
188904
186901
187920
191073
192740
191134
187190
186217
184549
183723
184036
182189
183720
182224
182347
184954
185767
184227
183289
182495
182002
182290
184515
184924
184277
184849
185908
185824
187203
186949
188209
186841
187137
186853
186745
186527
188813
189576
188508
187116
186959
187928
189008
187843
187357
187616
187009
186152
185381
186306
187422
188267
186828
185867
184930
185057
183059
183281
184043
184871
184572
183944
182120
181759
179711
179158
179805
181837
182793
182052
181105
180503
178825
178229
178601
181331
181842
183963
185029
184115
183526
183339
185408
187494
186260
187861
186840
186088
185698
185966
187226
188430
189983
187562
186802
186644
188028
188220
188185
188622
188904
186841
186926
187324
185653
183952
186397
187525
185899
182284
182420
181479
181993
183350
182709
182178
182094
182958
182050
181979
182634
184387
186831
187747
186841
186907
186752
184797
186082
188424
188139
186315
187701
185930
187790
189023
188345
187088
187234
187404
187314
188564
190769
192278
193826
193046
191434
191151
189319
188792
188135
186883
184938
183410
184226
184048
182391
181542
180048
179720
182358
181815
182543
181870
180872
179503
179237
179770
178110
178553
178415
177611
177990
180189
184713
184640
184519
182658
181499
180627
179304
178979
181466
184220
183695
183634
180667
183348
182364
183093
186855
185317
183729
185246
184286
185565
187918
188015
187421
188560
188058
187684
188602
189471
188602
188483
187428
188369
188087
189150
188791
189343
187993
188549
188944
190092
189244
189036
186841
186909
185273
185567
185940
183479
184342
187267
187821
186024
185243
186508
187907
187914
184983
184496
185621
184907
184525
184541
185205
185295
183600
184679
185471
185673
183991
183305
184335
183843
182307
182520
184435
186768
189149
188022
187697
189087
187984
186228
184888
188294
190132
188728
187803
186878
187013
186145
186893
187346
187788
188365
189619
188840
187140
186328
185751
185279
185593
183775
184534
185883
186713
185477
187160
185835
186641
184729
188230
190247
191055
188894
188322
189726
191267
190342
190198
191775
191680
191650
192603
192586
194179
196061
194107
192680
191779
193915
195434
193897
191352
191594
190694
191668
190765
192500
192863
193050
192843
191293
189609
191580
192177
191422
192250
194094
195631
193382
192631
192826
190657
190405
190005
191108
189379
188720
190724
190062
188811
191410
192081
189287
186988
186318
185900
186033
185961
185794
186447
188042
187742
186264
185570
186092
186534
187190
188209
186165
187139
187257
188865
189206
190791
190044
189972
190206
191593
194697
195439
194166
193616
193200
194599
193997
192803
192955
192244
191677
193725
194225
192371
193395
192337
191341
193401
193224
191985
189702
188778
189797
192823
192921
189549
191011
192487
192136
191822
189405
188826
186943
185562
185748
188606
191420
193613
193108
193559
192013
189801
189266
186784
188001
190482
189890
189788
190680
190121
188514
188969
188974
189152
188001
189025
189344
190075
188515
187797
187459
187404
188095
187992
188759
187938
187594
186096
184173
184990
186148
186437
184610
183963
184913
185223
186749
186141
182777
182923
184190
184750
185981
185874
187225
187938
183218
184405
187044
184030
183103
183653
184355
184404
184734
186313
186749
186068
187391
185906
185572
186095
187534
187814
185409
187784
188562
188417
189057
188703
186392
185405
184794
186775
188845
189720
189736
189186
189544
190422
191737
190585
192195
191712
192797
194205
193594
192598
190848
188403
189795
191134
190825
191673
191125
192382
191003
190515
192385
193037
193576
192337
193590
192969
190904
191522
191904
192313
192611
192475
192030
192376
193097
191934
191432
192232
191677
192552
192520
191638
191009
193638
191724
192469
192052
191564
191020
191540
190856
193227
192846
191988
191769
192341
193079
194547
194830
195238
194142
194942
192402
191431
191946
191418
190437
189784
191327
192928
193433
192548
192976
192721
192964
193087
193781
195636
196720
197604
199772
199263
197155
195042
194347
193965
197342
197093
198629
200236
198292
196795
194815
193664
195672
197637
197917
196587
195828
195500
196456
194881
195937
196730
196118
195389
194387
193803
193566
194281
193284
193671
193755
196462
197368
194806
196415
195807
196186
195453
195153
193889
192800
193579
193821
194265
195492
193239
190644
188899
191202
192011
192664
192659
195464
196283
196116
195175
195728
197888
198031
197987
197367
197081
194628
192848
194398
195277
194295
189868
192071
194987
195337
194802
193056
195074
194801
194432
194306
194879
193363
193534
192852
194928
193290
193307
195483
194939
193149
193741
195171
195801
195557
195305
195569
195729
195663
195547
197930
196864
195916
197723
197525
196349
195125
193805
198032
198974
200032
197650
197232
197728
199145
198437
195274
197127
197564
196699
196508
197895
201297
201020
199118
198221
199917
200921
199225
195378
195736
196776
198011
198048
198448
197563
197623
199670
196811
192251
192159
191922
193898
195669
196665
197976
197814
199078
198442
197021
196363
196766
196110
196533
198526
198797
199875
199530
197991
199444
198491
197868
197417
197694
199988
200107
198126
196649
195062
195352
194850
196360
197882
200328
201508
199399
199011
197298
196561
196382
196901
196707
194422
192784
191710
190992
192464
194368
193383
195530
197115
196628
196570
193727
192756
194305
196285
196386
196463
196715
197500
197320
196545
197030
198133
198572
198848
197381
196850
195325
194891
196005
196283
196608
197127
198449
199070
199100
198531
197489
199109
198380
195841
194925
196938
196505
199684
200281
197530
197326
197586
198087
198459
197592
199185
200439
202120
205314
203662
200309
199913
200224
199374
201795
202725
202565
201805
201369
201192
200721
201393
201027
198657
198647
197066
196221
196831
196691
196484
197287
199672
201280
201192
201201
199988
199912
200278
199879
198886
198749
199160
201635
201492
199511
199264
200148
200695
199389
199157
200559
201094
201074
202970
202943
201690
201139
201924
203943
205272
204568
203569
201751
200602
199296
201967
201759
201479
203499
203115
202826
202349
203097
202259
199901
201281
202959
203910
204110
204853
203079
201746
200482
199472
198342
198829
200426
199099
199009
197124
197126
198541
198405
200221
201712
203086
204496
204535
204535
202605
202018
199907
199517
200280
203229
204457
203648
203367
201429
203460
204638
204462
206220
206219
205746
205426
204276
204554
204445
204102
203935
203420
203616
205909
208468
209352
210178
209562
208815
211452
213704
214858
215910
217029
217606
217962
218858
220806
223428
224799
225536
231538
234044
237030
241181
244095
247217
251179
256195
257026
259861
263776
269319
275798
280556
286308
289052
295878
305523
310562
317508
323298
330448
334533
339303
347595
355240
363504
374025
384634
395832
407198
420399
433934
447398
466412
482923
496637
510735
519831
527815
532970
540153
544235
546145
546368
544553
542199
542014
543477
544385
545491
540625
536030
532903
531619
530596
532894
532542
531689
529049
530297
533003
535040
535625
535215
536184
533733
530862
531639
532071
533197
531605
529702
529737
526052
521458
517710
512134
505054
502558
495797
487771
480377
468631
460229
452106
444901
436153
425655
416489
410679
402087
395647
388885
381402
375717
370620
364303
358626
354409
349644
343988
340451
337658
334545
332053
330415
326863
319557
317425
312730
309948
306705
305643
302224
298976
297733
296566
291094
288470
287883
284818
282265
279654
276555
272521
268663
264934
263227
260521
255393
251935
248111
245933
242603
239958
237599
232717
227131
222561
219430
218773
216511
212977
208502
204184
201505
202368
198302
195088
192091
189282
186341
184714
184950
181747
177950
175856
176133
173694
170491
166511
162408
158936
156475
153601
151601
148564
145024
140858
138623
136145
133486
130044
127415
124728
119766
117996
116829
113923
111918
107432
103929
100759
 96433
 94700
 92963
 90895
 89992
 88922
 86121
 83339
 79049
 76085
 72467
 71322
 70693
 69703
 66397
 61515
 57735
 54217
 54796
 54286
 52434
 48354
 47625
 45459
 43822
 41958
 41308
 39456
 39033
 38226
 35779
 35585
 34721
 34850
 33159
 29482
 27400
 25855
 25816
 25027
 23042
 22478
 20327
 20206
 21617
 22571
 20751
 18718
 18316
 18321
 18799
 18564
 18445
 16230
 15390
 15442
 15386
 14850
 13884
 12810
 12660
 12317
 11910
 13674
 13907
 13038
 86081
 92743
 92786
 92803
 92862
 93168
 91768
 88766
 88661
 89750
 89884
 88721
 89203
 90074
 91171
 91025
 91871
 92338
 93501
 93560
 92941
 93089
 95251
 93823
 94447
 95832
 95641
 94796
 94696
 94043
 93746
 94186
 96579
 98065
 97417
 98214
 98727
100803
100198
100915
101355
102991
103882
103491
102318
102881
104679
103784
105039
105012
105224
105347
105708
106406
107047
108162
110015
109845
110915
112366
111707
112196
112626
111697
111717
114553
116912
116077
117425
117814
118458
118876
118619
118463
119990
122367
122584
122384
124492
125373
126689
127668
129506
129427
127269
128061
132144
131678
132303
134039
133067
133014
132841
133531
135331
137411
140145
141689
143741
143427
142772
143276
144518
146805
146766
148462
146202
147533
147168
150856
152922
153736
152497
154423
155604
154340
152960
155462
158200
156106
157186
156977
159338
160205
161830
161659
160141
161424
162207
164364
165565
167218
166440
166736
168643
169680
168970
170939
170855
170593
171333
173885
173955
171368
170290
174091
175551
176422
177872
179215
180583
179520
179903
180235
178914
179643
178353
178874
181595
183500
186079
185805
186301
185120
185483
185566
186957
187002
188710
190405
188526
186748
187978
188548
189339
189952
190001
189340
191429
194156
194788
193782
195308
196561
196497
195800
196327
194796
193755
192600
191604
192747
194488
195440
196188
198368
200050
201709
200289
201620
202942
201619
200286
201539
204738
204851
202030
203600
205937
204552
204014
204536
206473
207398
210036
222107
256456
318593
412781
534044
682691
848068
1028380
1235789
1505882
1845069
2218543
2551715
2799590
2963790
3073508
3152633
3203816
3221866
3199968
3150650
3094457
3041233
2993090
2941437
2878369
2809344
2729218
2636375
2531822
2422930
2318392
2222934
2136602
2060908
1995313
1939753
1890096
1844966
1806993
1771554
1740010
1708493
1681013
1655835
1629625
1603263
1581807
1560766
1539617
1517560
1494168
1475002
1454451
1434109
1418199
1399842
1381380
1362835
1348264
1333716
1319642
1304070
1286172
1276294
1265968
1253062
1238072
1217879
1201611
1189044
1170855
1154487
1139468
1120791
1100670
1082439
1063767
1043132
1024465
1008862
994199
973630
957761
942990
927732
914305
898181
883973
869606
856144
842644
828419
815996
804992
791557
779304
768759
755380
745266
733796
722651
715863
709796
702195
697171
697995
693398
689410
679778
669553
658374
650216
636759
617704
597930
572121
542803
505571
466173
429517
398352
370858
348399
331407
315287
300778
290374
276640
264140
255731
248563
241922
235963
229522
225245
221939
217840
214507
210811
207587
205040
202299
200048
195783
192146
190339
186510
186058
187026
184612
181523
179151
177637
176058
176395
175723
173244
171149
170347
169093
167039
164835
163651
162736
162208
162300
159857
159692
158370
154849
154975
153703
152058
153147
153247
152736
150870
149967
148610
147287
146283
146445
146959
143260
142320
141706
141853
143653
141831
140885
141425
141414
139372
139536
142606
142670
140525
139596
137065
135066
135631
135455
134229
134901
135324
134453
135013
135340
134655
133576
134533
132403
134125
134123
133834
134111
134214
133969
133771
134937
134813
133150
134103
133802
133307
131172
129460
132448
132248
131424
128755
128664
128427
127554
125682
128492
128277
126706
126633
126699
126005
125706
124598
124534
126705
127895
126719
125186
122882
121551
121379
119735
121049
120029
119407
119557
120056
119384
121129
119685
116556
117435
115839
115229
115009
113646
113366
112826
114878
114810
114163
115058
113308
112274
113107
113068
111606
111106
113320
112820
110884
107621
108555
106756
106388
106846
106356
104901
104099
102831
101978
102495
102521
103515
103234
103465
102392
102402
102412
100816
102216
102147
101669
101333
101512
 99682
 99053
 98732
 99971
 98668
 96425
 96544
 96097
 95463
 96139
 96697
 96825
 98378
 98931
 97600
 97022
 96538
 95493
 95130
 95037
 94605
 94638
 92816
 93504
 93822
 93904
 94766
 94231
 93972
 93083
 93269
 93384
 92771
 92520
 92201
 92286
 89445
 87350
 85761
 87001
 85123
 84304
 85386
 87686
 88291
 86071
 85499
 84982
 83374
 83233
 85315
 86043
 86349
 87260
 86523
 84557
 85488
 86193
 85544
 86286
 86660
 84498
 82775
 82408
 83975
 84068
 84179
 83954
 84567
 81876
 79348
 80502
 80444
 80867
 81411
 82300
 83327
 81918
 80256
 79844
 80337
 79710
 79766
 80505
 78849
 80042
 78719
 77956
 78004
 79018
 79624
 77962
 77544
 77667
 77451
 78295
 78899
 77570
 75916
 77300
 78075
 79644
 80113
 78153
 78460
 79336
 78981
 77903
 78004
 78357
 78506
 78446
 77134
 76032
 76283
 77553
 76028
 76308
 76512
 76979
 77498
 76847
 75728
 75018
 75731
 76366
 74302
 75407
 75350
 75547
 75347
 76267
 76427
 77810
 77870
 78626
 77484
 77861
 76990
 76920
 77807
 75889
 77421
 80687
 81478
 80590
 81708
 82766
 79987
 78860
 77053
 74675
 76535
 77477
 77386
 76700
 77726
 77637
 77129
 77649
 80208
 79043
 78899
 79515
 80180
 80142
 79188
 77433
 78630
 77067
 77190
 77322
 76460
 77676
 80221
 79039
 75696
 76445
 79068
 78328
 80483
 81043
 81771
 81638
 82697
 82226
 81778
 80713
 81284
 80677
 78267
 77841
 77849
 78737
 79282
 78262
 75962
 77484
 78028
 77786
 78870
 80130
 81513
 80735
 80075
 79428
 78824
 77544
 77885
 78779
 79758
 80878
 78880
 76879
 77697
 76924
 77233
 77962
 79056
 81211
 81246
 82036
 80969
 80042
 78906
 78940
 79776
 80085
 79940
 79124
 78436
 77601
 78392
 80115
 78454
 77465
 79007
 79285
 79212
 76666
 75418
 76056
 79197
 78014
 79992
 78771
 76232
 77403
 77399
 76947
 76940
 77551
 77258
 76830
 76803
 78103
 78024
 77090
 76616
 76305
 76573
 77225
 77667
 77694
 77068
 77706
 78470
 78892
 76377
 75677
 75870
 77629
 76858
 76410
 77748
 77677
 78451
 78242
 79140
 78363
 78983
 77553
 77877
 77155
 76931
 77866
 79274
 79058
 78122
 78264
 77818
 78872
 78999
 77204
 77869
 77499
 75173
 75678
 75572
 76488
 78125
 77270
 78182
 76798
 77185
 76941
 78364
 80188
 79959
 77470
 77548
 79733
 80126
 77831
 75893
 76144
 77466
 79408
 79713
 78447
 78109
 76640
 76676
 75672
 75669
 75219
 73523
 75576
 75962
 75737
 76784
 78022
 78056
 77677
 79265
 80042
 78137
 75449
 75660
 76213
 75074
 75673
 76253
 77474
 76281
 76103
 77405
 78602
 78582

[Instrument Method Data Header]

"hplc", "", "2021-04-16-13:54:48", "hplc", "", "2021-04-16-13:54:48", "", 0, 0, "GlycoSePN_40 min (Plus_HR1)"
"Separation of glycans at 50 C"
16844544, 1


[NAI Box Information]

0, 40, 40
2.272, 44, 1000
41, 0, 100, 0


[Instrument Configuration Information]

"FL", "PEN90x", ""
0, 0, 0
0, 0, 0, 0
16.777215, 1
16.777215, 0
"", "", "", ""
"", "", ""
"", "", ""
"", "", ""
"B", "C", "D", ""


[Real Time Plot Information]

[0]
0, 1, "", "Y", 1000


[Link Parameters]

5


[Link Parameter Offsets]

29
28
10
11
12


[Link Parameter Info]


"RATE", 29, 5, 1, 1
1, 0, 3, 0.1, 100, 0
44.01408, "", 1

"RANGE", 28, 2, 1, 1
1, 0, 1, 0, 10, 0
1, "1.0", 1

"EVENT", 10, 3, 25, 1
1, 0, 0, 0, 100000, 0
0, "END", 0

"EVTME", 11, 2, 25, 1
1, 0, 2, 0, 100000, 0
0, "", 1

"EVVAL", 12, 2, 25, 1
1, 0, 0, 0, 100000, 0
0, "0", 1


[PEAK TABLE FILE]


[File Complete Flag]

3


[Number of Peaks]

0


[SPECTRAL DATA FILE]


[File Complete Flag]

3


[Count/AU Ratio]

0


[Count Offset]

0


[Number of Spectra]

0


[Spectral Data Sets]


[Audit Log Information for C:\PenExe\TcWS\Ver6.3.1\Examples\Probka11=Probka8+fukoza.raw]

Number of Audit Logs : [0]
