# Supplementary material for: Interplay between de novo and salvage pathways of GDP-fucose synthesis
Source: PLoS One. 2024 Oct 24;19(10):e0309450. doi: 10.1371/journal.pone.0309450 (PMC11501016; doi:10.1371/journal.pone.0309450)
Supplement: S1 File — (ZIP) [file pone.0309450.s004.zip › Chromatograms/Fucosylation/GMDSKO_4_3.RAX]

Checksum Passed

Filename : <C:\PenExe\TcWS\Ver6.3.1\Examples\Probka9_GMDSKO_#4, 3rd+enzymy.raw>

[Modified Rawfile File Header]

0, 1, 48, 10019, 
0, 0, 0, 386514952, 12048208

[Modified Rawfile Data Header]

"hplc", "", "2022-06-15-19:07:25", "tcprocess", "", "2022-06-15-19:47:23", "", 0, 0, ""


[File Complete Flag]

3


[Run Log Information]


[Raw File A/D Header]

0, "20220615190716-0800", 0, "hplc"
"C:\PenExe\TcWS\Ver6.3.1\Examples\Probka9_GMDSKO_#4, 3rd+enzymy.seq", 0
"NONE", 0, 0
40.0088, 16777215, 134825, "7339280009"
1, 0, 5454


[Sequence Cycle Information]

"A", 0, 0, 0, "", "", ""
"C:\PenExe\TcWS\Ver6.3.1\Examples\Probka9_GMDSKO_#4, 3rd+enzymy.raw", "C:\PenExe\TcWS\Ver6.3.1\Examples\Probka9_GMDSKO_#4, 3rd+enzymy", "Probka9_GMDSKO_#4, 3rd+enzymy", "", "C:\PenExe\TcWS\Ver6.3.1\Examples\GlycoSeP N Plus (FL_40 min)", "C:\PenExe\TcWS\Ver6.3.1\Examples\GlycoSeP N Plus (FL_40 min)", "C:\PenExe\TcWS\Ver6.3.1\Examples\GlycoSeP N Plus (FL_40 min)", "C:\PenExe\TcWS\Ver6.3.1\Examples\GlycoSeP N Plus (FL_40 min)"
"Default", "Default"
1, 1, 1, 1, 1, 1, 0
100, 2, "", 1, "", "", 9
"", "", "", 0
"", "", "", "", ""
"", "", "", "", ""
""


[Raw Data Points]

163369
163609
163612
163605
163604
163606
158888
158153
160744
160748
161382
162886
162332
161758
161719
162355
163260
161810
161283
163200
164396
163972
164559
164121
163167
165583
166518
166026
163374
162758
163509
162317
163308
161862
162079
163266
164285
164232
163779
165522
166467
165157
163100
162286
162306
163828
163168
164005
164267
161927
162458
162773
164697
164705
164524
162708
164625
166187
163041
163561
162856
161858
164596
164241
165663
167176
165828
165021
166331
167369
165553
164330
165066
165120
165131
165749
164082
163556
162902
163643
164290
167266
167196
165660
164495
164160
163331
163641
162702
162964
163466
165462
165319
164925
165357
164413
162718
160665
159855
163201
166510
166275
164109
164165
165346
164813
164605
164686
164087
164329
165576
166819
167753
166052
166088
165967
165131
165594
166726
165680
165423
166171
168133
167756
167240
166000
165197
164906
164267
164255
164051
165588
164803
166001
165331
162181
162523
163098
163741
163185
163870
164601
166145
164771
164670
164307
166720
168596
167671
167535
169841
172558
178098
183595
187455
195936
203175
209802
218385
227571
233367
238299
242215
250590
252836
253646
254222
255872
255835
254319
254330
256795
263380
270563
276967
287858
296198
299073
299573
299415
296237
291344
285947
279223
271845
267105
265616
263730
262637
265486
268884
274151
280268
286460
294374
300382
305549
313249
323004
337499
359014
393253
444634
519740
624905
762716
951898
1205092
1558485
2071889
2822202
3905277
5394498
7291861
9494420
11782376
13962626
15828479
16777215
16777215
16777215
16777215
16777215
16097877
14779413
13376398
11992704
10705441
9556556
8559090
7715995
7012463
6412661
5883867
5376785
4873260
4377925
3903900
3472330
3099014
2798051
2574970
2425046
2332901
2273162
2217700
2145958
2041791
1908254
1763113
1610810
1473314
1349949
1241703
1148634
1072115
1007732
951199
901824
860902
827480
791615
764717
742808
726306
714174
701763
689993
682335
675782
670556
663453
661783
657342
651362
647565
643818
638744
637383
634316
632996
635633
635064
637726
636988
639201
640465
637904
639080
637497
638204
635518
633731
630902
629656
630178
629774
634116
638397
641592
642608
640915
643315
639815
633461
626781
615417
604650
595652
590233
585595
585869
590090
599180
616423
638320
664013
693053
717504
739076
754536
762701
770571
770957
764045
754869
737898
719627
702576
688098
676498
664463
657704
657356
658310
662267
666291
672690
678805
686610
690211
688701
684749
681183
673200
665772
655844
644751
633264
622099
614798
614477
615434
623866
634540
652124
680458
721769
775540
837515
908094
979947
1056901
1128587
1203081
1267871
1319446
1357704
1380733
1388974
1380582
1356518
1317020
1257253
1194288
1122806
1048874
981249
914059
849990
792923
742356
694546
653712
619538
589670
562695
541325
526270
512854
500176
493186
490364
486414
482566
482494
476414
469912
462023
456043
447760
441125
435858
428526
426330
424565
420518
416076
414880
411592
408150
403518
400976
400654
397526
394561
393614
390847
389028
390680
388709
385424
385193
386060
386709
387899
391084
395554
399042
402891
410327
415560
424399
439008
453208
464825
485267
509743
541990
577368
614593
653448
696607
739980
777148
810598
843259
868748
882608
890856
888584
875720
851443
819204
781238
744119
705439
662349
619541
582132
549949
516731
488911
464681
440994
423026
407468
392771
382595
372995
365062
357076
349224
346018
341371
338523
335167
331459
328645
329280
328569
327908
327216
326934
326591
327165
325585
327313
329907
333271
336010
339905
341481
346774
354116
364229
373050
382306
394665
410138
425672
439529
453696
471866
485234
495669
506352
515010
519041
522850
521599
517965
514508
506390
497117
489324
474677
462119
450142
440773
430265
420680
413535
406760
405098
404674
405608
408531
410314
410190
414508
418894
423315
428890
439132
444461
452508
465684
484004
509274
541469
579062
622672
671210
729311
790519
853919
923665
990584
1050893
1109656
1160623
1197372
1219046
1224948
1213566
1187562
1151781
1103089
1042654
977932
910827
841536
770643
705996
648148
594456
548691
509402
475260
446096
419005
397837
380413
365659
353905
344365
338428
331143
328593
324810
323479
320309
318431
314864
314643
314592
314748
315058
316824
318659
319648
318138
317428
318642
315433
312897
314579
315670
314109
313412
312331
312313
313834
315446
319291
321003
322201
322086
323828
325343
326561
328336
327480
329526
329114
328288
325913
325667
321968
317392
312711
310686
308678
305326
304179
304001
301429
298112
295498
295753
293139
293071
293219
292273
292010
292770
296547
298003
298838
302130
302945
306070
310485
315179
317985
321401
328393
335028
342075
348366
359241
368503
377545
388495
398099
410064
420826
428141
437751
448425
455116
463032
472966
479707
489190
499983
512038
523127
535776
556930
575797
595278
614333
635632
658952
675213
689944
704433
714963
718005
721065
714721
705243
690907
672655
648946
619680
593238
565887
537091
508866
482092
455597
430516
408716
390076
377997
363876
351086
338830
328255
318859
310172
304373
301169
296880
292451
289334
285680
282508
279502
276181
274302
272292
273644
272145
271041
268643
269128
268461
267152
266142
266530
266070
265840
266161
264872
262980
264152
263944
263825
264912
266866
266498
264769
263353
261991
262079
264787
265311
264835
262269
260692
260934
260383
260880
260027
259071
259077
258038
254617
252908
252115
250808
253134
255300
253974
252867
251732
252662
254603
255173
254563
254617
256053
254397
253192
254566
253431
254643
257333
258289
256835
258188
257629
255476
253976
254591
255524
257075
258687
258063
256509
254816
256361
253844
256119
258770
262180
262291
259590
259554
259707
260454
258951
260919
261632
260696
261670
261628
262051
262588
263748
265130
264671
266471
268648
269620
270161
271326
270767
271524
276371
279945
280934
282259
285345
288473
288425
289529
294972
297597
300669
303785
309235
312876
318391
321708
325090
329253
332086
338342
343575
348191
356822
363482
369662
379813
392504
407537
423917
439333
462314
488595
514496
544260
577885
611787
648462
680860
721071
753919
784329
813644
841923
867523
891471
910148
922358
930166
934288
933092
928365
917785
901519
883709
864096
844994
823666
806080
791544
782057
776078
781110
793039
811099
835924
871961
914536
959294
1013791
1067976
1129994
1191452
1250724
1309627
1365237
1418518
1466955
1508754
1538976
1562769
1577756
1580722
1572872
1560911
1539632
1509383
1464575
1416747
1369114
1319988
1266522
1212181
1162351
1118231
1076470
1039222
1011289
990730
971165
959617
953025
952665
952113
958068
968811
980491
989203
995040
998439
1002009
1004873
1004085
995860
981065
965215
945903
921222
891380
855928
816987
776844
738735
698365
657893
620412
584730
549124
516509
486399
460072
438643
419137
398681
380784
367141
355592
341707
330932
325034
317994
312595
307381
302557
296380
292132
288393
288094
282619
281612
279945
276884
275750
273814
268484
267860
264806
262252
263212
263832
263865
260341
259540
258398
259327
258812
258525
258091
257879
255808
255668
258144
259519
258716
258537
256159
256396
257828
257394
255873
255223
256590
256953
257797
256476
254427
253701
252562
254911
256661
258094
257982
256089
254955
256874
255608
255770
255448
256084
258350
258705
257439
254606
253663
254838
256145
257728
257472
254173
252416
252909
253624
252952
253403
254294
255770
253995
253224
254199
256606
256559
254138
256531
257756
257140
256760
256504
259004
257590
256114
255405
255962
254744
255088
255950
254897
255064
256535
256360
256447
260029
262517
263216
260411
258407
257151
258021
257080
260015
258508
257485
257012
258484
260827
261642
262631
264262
267500
267971
270193
269564
268866
271007
274071
272673
270968
272452
272435
273207
274856
272846
273211
272491
270739
271235
271788
270206
270767
270169
272747
271953
268722
268624
270067
269010
267747
266469
266563
265875
269305
267042
266047
266902
267094
267436
268827
269568
269888
268958
268078
268730
271834
274229
272699
272469
275432
275712
277583
279441
280270
280012
279413
284215
284481
287599
290592
292259
293411
294625
297779
298569
298546
300092
304294
309414
312501
314848
315800
319990
324086
329678
332543
337706
340945
344955
348935
353478
359936
364249
367508
371856
376895
380779
385892
391700
398844
405720
407682
411713
415035
420080
430339
436487
439971
447081
453548
460670
469019
478760
488953
495848
502827
511498
523646
536617
547447
562293
576632
586781
599974
614954
636343
653627
669469
689341
707051
722192
741332
762646
783361
801054
822919
845386
870701
893440
914599
942508
972539
1002855
1035399
1070035
1111858
1162199
1216037
1281256
1359247
1455581
1561499
1685835
1825297
1990212
2186231
2403529
2650045
2917624
3213427
3533441
3870505
4234241
4605406
4990682
5379461
5755295
6125688
6477662
6809799
7108830
7363238
7584229
7756942
7888009
7957024
7967313
7911709
7806067
7649703
7433620
7168477
6856965
6507633
6127702
5732083
5321652
4909520
4503078
4103439
3711274
3340575
2997256
2680466
2384535
2118269
1880147
1669045
1479734
1316393
1172381
1048792
944099
854500
777852
710539
656221
613510
575753
541319
512305
487524
468148
449062
432728
418820
405454
393139
384021
377445
369145
360962
352862
346759
340977
337701
335890
331709
325247
320706
318551
314491
312234
310268
309467
307571
305858
303598
301707
300138
298932
297210
297159
294951
295327
293196
292612
290563
289297
291030
291634
291910
290442
291059
290812
292114
290873
289662
289129
289491
287603
287887
287693
289641
290769
290047
288193
287408
288370
289444
289023
288115
286513
289063
288900
288787
288689
289651
289711
290149
290527
288256
287069
287650
289388
292169
292559
291606
290111
289307
289569
290355
289176
289517
291956
293255
293890
295508
295991
295106
297267
297927
297493
298322
299437
298110
301215
305088
307303
310496
312806
317136
321739
327662
333898
336857
342974
350487
358445
367417
375157
384502
393952
403801
415548
425213
434442
439987
448516
457204
464290
469517
473893
478256
481357
483183
484546
483085
480253
475086
469395
462257
454668
447788
442431
436200
423198
411372
402177
393649
385165
376586
369073
360322
353941
349059
344678
336854
329302
325388
320335
318116
314204
311053
308703
305238
304753
304117
302450
303784
301510
300676
298251
295898
294600
293982
296975
298450
298082
298025
296623
295119
294839
294695
296425
297579
295768
298125
300396
301724
302665
303646
304431
304772
303935
304090
306250
307405
308368
309633
309652
311406
315907
318364
318964
323006
323822
323206
324642
325602
326794
328884
328954
331106
333631
334403
336548
337859
341837
345465
347960
351196
357540
361929
365372
371573
379103
385627
394540
402366
411808
423985
438774
453756
471494
490380
513065
536731
561211
584221
608953
634002
660229
685347
711017
735361
757073
780021
801409
822318
837617
848653
855233
859082
862080
864929
861294
855189
844968
835717
825581
812038
797631
783061
764004
747604
730102
712173
694973
677142
660239
647687
631748
615539
600798
585313
573035
562977
551137
539631
528190
514194
504909
495476
487144
477317
467030
457384
445898
438808
430257
421891
414226
408786
404063
396799
392505
386177
383139
379604
376138
370368
368219
365033
361511
359749
360143
358744
353798
351372
350764
348559
345297
345263
345680
345236
344447
342430
339572
338714
335365
336795
336242
333187
331069
332098
333204
331990
329760
331040
332534
329420
328634
327871
330837
330066
326228
324426
323483
327274
328792
327954
328663
328442
328629
331263
332306
334455
334872
338816
341726
346860
352014
356729
359093
364133
369724
374829
384102
392783
403373
411165
421044
432502
443342
456049
472436
485078
498597
514396
530023
545807
560708
575784
592682
608608
622205
635837
646914
655227
664738
673620
682599
687899
689778
689022
685639
683587
678421
675070
666614
658704
645751
634110
620882
604505
592045
578537
561359
547421
535983
521740
504177
492182
483728
477175
469133
464984
461386
457360
455436
457913
462678
470829
478068
486442
497358
510428
526527
545250
563136
580677
599352
619053
637573
653965
673554
692106
712135
729157
744946
760019
767436
775242
782333
786289
787822
783607
775827
769501
762328
746475
731322
715191
697607
681918
664565
643678
625154
604547
585194
565183
546704
529780
512694
500162
486375
475980
463321
454184
444115
437046
429144
422602
419008
411413
406777
402304
399009
397364
395140
392539
390292
388064
387609
387030
384937
386242
381686
378844
376852
377322
377926
374991
372263
371382
369829
368692
369531
369751
371235
368151
366514
367344
365477
365425
364340
364983
365345
367577
367018
367208
368556
370030
370512
371146
370522
370614
371452
371784
374603
375649
376753
378445
381338
380972
384023
385704
387642
391375
395130
398005
401019
406054
410936
412624
414698
417396
421221
426110
428482
432237
436302
441254
444694
449306
453968
460431
465320
468117
473548
475481
478129
482123
487621
491371
495700
498539
504520
510197
514375
519369
527427
537198
544924
552529
561435
573753
587500
601630
623153
642064
667313
693221
724370
758632
795734
838599
885510
938514
988523
1043091
1103535
1168110
1231988
1299537
1364929
1425887
1492234
1550253
1607309
1659761
1704746
1746877
1781039
1804304
1820556
1829479
1825748
1812350
1794764
1770427
1734665
1688612
1640390
1585729
1522810
1457114
1390412
1321245
1250683
1177954
1107598
1039091
970224
907317
851909
799728
747799
703202
658018
617421
581608
551516
526406
504235
482930
464976
450304
437894
427363
418381
411383
407512
401217
400527
400361
399478
397858
395184
395053
395856
396698
399238
400037
399507
400624
399619
397275
396373
397657
398161
395681
395324
392565
387287
384872
386064
381969
377343
374951
374477
369790
366633
363570
358784
357625
355181
351615
346802
346129
343848
340252
336952
334342
333574
329372
326251
326137
325240
323832
323716
321468
321604
317642
315397
313942
315949
315585
313504
312030
314316
311080
310940
313202
315059
314855
314547
312020
311524
311984
313591
313307
311500
310926
312299
312500
313348
312574
311369
310669
310439
313308
316601
317964
316816
318341
319469
318713
317121
319503
321357
321071
319662
321109
322696
323286
323504
324394
326035
326030
326493
330394
332329
334031
335993
337666
336531
338851
341096
344715
344911
346431
350299
349364
349262
350937
350058
352094
352924
354208
353795
355802
357732
357657
355677
355668
357032
356967
357600
355768
354057
351996
349939
349136
347803
345861
341710
340850
338712
337672
339204
338156
337526
339007
339343
338224
338449
340485
340918
340243
340127
338670
337701
341642
342593
342466
342570
344023
345514
344918
347913
350051
349322
350770
349510
350754
352585
355483
356058
356094
359161
360621
361288
363640
365062
367596
371596
373608
375599
378792
381058
383779
386121
386709
390106
393767
397853
401149
403903
405634
408460
412538
416861
421254
426411
425273
425514
428822
433324
433653
435669
439899
442644
446992
450519
453560
456613
460156
462693
464333
465538
470251
475814
478340
482046
484167
487814
492367
498765
502344
508734
514655
524012
531274
539865
554533
570615
582292
598285
615163
638307
664176
689986
719553
755348
798859
842965
889245
938384
989064
1039186
1095602
1151302
1211077
1275183
1334395
1394424
1448496
1503477
1553378
1599422
1637867
1672768
1703803
1731206
1750495
1764076
1769815
1768630
1758798
1740398
1715699
1685093
1648270
1609152
1560869
1507510
1453792
1396162
1337026
1275040
1210633
1144542
1077211
1018011
958651
901872
845598
793513
745050
698904
660565
624233
589141
558811
532341
505913
486538
468424
455026
441724
429100
420795
411127
403114
398177
393499
389056
385274
384836
382276
380289
377976
375183
375500
374482
373008
370112
368941
368327
368959
371943
371960
368221
365133
363406
363728
363158
359179
356873
356785
355904
356561
356474
355294
353338
350926
350455
349020
344936
346772
347059
347284
345590
344191
346607
344560
342819
342367
341297
341025
340393
339857
338847
338234
338401
337436
335464
335642
336256
336065
337828
337368
337034
336252
336334
334796
336336
337406
337104
334634
333546
334478
336818
337026
336278
335020
333964
333829
334603
336087
338054
339157
337400
334402
333530
334834
335106
332352
332856
336473
335304
333823
333345
332016
331894
333035
333161
334068
333376
332675
331231
331483
332115
330075
330554
330628
331523
329923
329608
328284
327631
329943
329580
327795
325721
326442
328155
329594
326814
326414
327602
325885
326847
329495
328845
327697
325131
326966
327690
329577
329860
331265
334130
333172
332785
334699
335622
336544
333658
332598
334284
336145
336541
337049
336141
336372
339080
338791
338585
336439
335465
336986
340327
341647
344570
347922
349437
350418
350696
349743
350365
351884
352389
356544
358639
361960
365296
367750
368562
371041
373013
377865
380371
382129
386095
389975
392116
394586
399633
403582
407379
411053
415641
417976
422260
423337
427028
430066
432159
434584
440327
442044
445337
448005
450338
451200
453601
455570
457392
461449
465511
470372
476898
482046
489216
496653
503084
512583
523574
535119
548967
559743
576065
591622
609286
628588
647673
671809
693410
718558
743922
767250
794066
818426
843790
868204
895267
921211
944105
964771
987173
1006953
1028029
1047117
1063626
1077953
1089976
1099406
1103735
1109573
1112212
1111009
1104068
1099828
1090616
1075890
1063073
1043858
1025162
1006921
986589
961819
934920
908005
881185
852829
823533
795479
767751
739525
711149
682873
655142
629610
605758
586363
567364
549082
531848
515800
501079
488481
477901
466226
458388
451231
443599
438871
436669
432316
430740
427484
426471
426625
425311
423719
422898
422252
421394
420908
418504
418146
416107
413950
410541
408824
406060
405000
402066
399224
397069
394428
392219
389227
386998
383490
380781
377975
374459
373639
371713
368390
367309
364790
362583
361032
359980
360411
358586
357310
356684
356621
355606
354423
352695
352106
353738
354393
351360
351329
349487
347704
346971
347563
346737
343107
340237
338308
339788
339987
339687
338437
339316
340258
339357
339692
339530
338096
337185
337273
339359
341113
340159
341340
343291
343210
341479
342689
344459
343710
344123
344064
348957
346277
346106
346944
347747
346683
349475
352625
354139
355048
355628
356393
357005
359367
358428
357390
357220
358868
361715
363619
362871
364436
365697
364902
363319
365125
365921
367776
369172
371309
374672
376224
377825
381411
384474
385579
387164
386296
389462
395590
397931
399790
403879
408571
413190
418077
424359
428488
431239
437060
443472
449343
457158
461812
465924
471096
476363
482475
490309
499741
510649
518759
528357
536856
543999
551746
560878
570267
579198
587641
594099
602719
609453
618238
629446
636092
640231
646019
652379
661496
668342
675633
681424
686838
690625
697426
703777
711181
716083
722194
732289
737855
744438
753831
761305
768431
779978
789467
799829
812585
827172
840097
857025
877977
903605
927883
955598
989710
1025868
1065404
1109484
1158116
1208189
1260746
1316022
1372422
1436012
1498489
1566415
1636080
1703100
1764472
1822169
1877360
1936604
1984836
2027597
2069209
2103251
2129504
2145701
2153541
2159476
2150046
2133430
2115404
2088736
2055782
2017537
1970881
1919868
1862265
1799601
1732031
1661682
1588827
1518976
1440182
1362626
1286099
1210909
1142359
1074650
1007463
946517
888150
829861
775150
728070
687579
650346
616042
587421
556250
533743
511209
491584
473406
457827
447598
436310
427130
418721
414479
408563
404767
403074
400064
396242
394175
394706
396064
395769
396404
396601
397163
398269
401474
404862
404524
405302
406030
408082
410837
416059
419446
421164
419858
422023
421922
426303
428357
425644
424142
426380
429312
432256
432350
430188
431157
432397
432214
434134
433172
432307
433588
434058
432737
432975
429087
429354
430173
431721
430497
429502
428664
430833
430286
428814
429841
431655
430334
430456
431897
430990
431627
433253
434427
434981
436194
439085
438875
439554
439912
442930
443543
444138
443822
446164
449797
450214
449669
450693
454405
456771
460039
462573
464015
467323
471563
471792
473026
475783
479044
484259
487841
491945
493329
494319
496986
502096
504339
506939
511056
515624
520794
520291
525235
531340
536890
540709
548279
555965
563474
579178
593630
611752
629623
651448
674742
704625
736057
773172
811050
853181
896396
947887
1004107
1061412
1123594
1190681
1257785
1327980
1399629
1474718
1556372
1635984
1710136
1780345
1853237
1922058
1980946
2032461
2080509
2121726
2151622
2176588
2194372
2197287
2188700
2173201
2147812
2110105
2064321
2015800
1955706
1892508
1820651
1752078
1677663
1598170
1518443
1437900
1358525
1282175
1205457
1130293
1058171
985424
924449
866145
810142
758866
709305
665764
628084
593987
565448
538217
511471
487525
470566
454552
440170
428265
419706
409210
401740
395335
389116
381545
376157
373503
369834
368123
366195
364713
365138
363371
363755
361954
360473
360338
357832
355354
355885
355918
355476
353208
355950
357932
357986
359313
360568
361426
362007
365675
368084
368569
370056
373801
378835
379981
382170
388645
394611
399322
402141
403042
408013
413634
417691
417464
420391
424656
423654
424157
427637
431275
433649
434467
435485
436713
435941
438283
440912
444569
442744
443032
441275
440166
436302
435686
436365
436511
435246
437021
438928
434988
433797
434848
437201
437562
436306
436779
435496
437122
438323
438914
438063
437303
438006
440615
443325
444293
445037
447050
446600
447414
448750
448666
448564
448493
448224
451397
448302
446680
448105
448291
449131
450341
453574
453441
455918
458472
464593
469428
478530
485585
488697
493371
501228
508939
517947
528779
538292
551565
561139
571698
582531
590279
595942
602245
608684
611124
613720
615194
613503
613561
608707
600992
591193
580374
573389
566923
554720
542760
532517
520487
506862
495288
483709
473197
463545
454794
442928
430621
421457
413149
406079
396743
387801
380255
373457
368513
363961
358828
357112
353606
348229
342288
338914
338222
337790
335048
332589
331810
330257
329666
330148
328617
326934
329570
327885
325661
326609
327884
329845
330068
330231
330116
335407
334628
332626
332133
332840
335368
335582
336204
333943
334123
333606
334258
335972
338143
339776
338666
340185
341627
342257
342200
344894
345157
345923
345454
345924
348252
350392
353553
356185
355624
357298
358418
355595
356354
358241
357266
352939
352525
352332
350225
350023
347812
344515
344113
344015
342677
341738
341520
340117
341973
341006
339248
337209
336515
338439
339479
337785
335566
335009
336557
335103
333079
332684
331769
333396
334674
336317
334887
334255
331511
332138
332947
331511
332967
333160
334329
335899
335964
337139
338183
335850
336332
334339
331042
332089
334043
332699
333482
333850
335172
332700
331501
330179
328138
325601
324539
325661
328988
328708
327978
329259
329447
327037
327426
327534
325116
323771
323227
323371
323908
324214
325191
325704
323734
321131
320587
318444
317785
318643
316800
314928
314937
315875
316086
317193
320217
318920
316933
318503
318387
319827
320754
321792
321531
320795
319405
319820
320753
322159
322047
323377
321662
321218
320359
322156
324358
321774
319393
321035
320892
319942
318158
317392
316225
316797
319381
318345
319025
322118
323274
321831
320200
320078
319930
320845
321467
319534
314973
313771
315323
316298
317589
319408
319444
322337
319170
319198
320337
320651
321384
320980
320057
319883
320792
320166
319261
317283
317226
315708
317830
319616
317685
317142
318732
318845
320750
319583
318482
318514
321561
324183
323754
324008
324481
325362
325462
322766
323821
327107
326173
323635
323154
323037
322142
323625
325058
325939
325240
326348
324840
323731
323811
326549
325743
323619
323704
322388
322199
321400
320545
320112
319399
319970
321213
321482
322587
320791
317397
318894
319190
320705
321537
318872
318811
320019
320740
321189
319906
319899
321578
322106
321802
321185
321596
322356
323132
319906
320193
319888
317827
318852
317475
316330
316986
317565
318615
319145
319585
319645
318819
318361
317775
319740
320117
318290
318603
319610
318590
318823
320174
320992
320779
317783
318475
317867
318635
320329
318623
319685
323154
320597
317793
317814
318773
322485
320756
320773
319236
318341
318671
318179
319235
316837
316228
317494
319449
318338
319208
319071
317539
316396
316260
317884
318085
315055
315149
316320
316387
316420
315813
314543
315379
319643
319551
321627
323124
322838
321645
319844
320168
321046
321484
322529
321450
319007
319584
319888
319346
323010
321727
319525
320127
319605
320743
320027
320285
322882
320790
319509
319184
318748
322515
323753
324480
324021
323570
321947
320196
322366
324344
325058
326596
326087
325324
324116
324971
325185
321684
320523
322543
323130
321985
320298
318587
319498
318550
321619
321575
321171
321552
321667
319974
319910
319081
316798
318222
317519
317642
318520
318822
318676
317661
320832
320734
320070
320836
323860
325394
322301
319809
320290
321275
322403
322833
323009
321759
324025
323975
323471
321618
320499
322619
319616
319267
319741
318147
319349
318773
318499
319214
320665
321411
319163
318090
318325
317226
315874
314596
315868
317338
317249
317906
318081
316365
314326
316046
315697
316663
318150
317234
315693
316489
315994
314816
315803
314523
315439
315119
315280
315704
318982
316875
314647
316523
318655
318555
315244
313715
315602
316183
317279
316616
317265
318699
320404
322326
320439
317997
319299
319625
320070
319352
318719
320282
320215
319147
318766
320929
321095
319435
319543
317744
317915
317187
316852
316630
318088
317697
315568
316321
316184
318068
318670
320240
321629
320322
319600
318079
318220
320170
317531
315909
316227
317174
319064
318213
319630
318389
318395
319314
321082
319325
318961
318971
320314
320203
320417
322150
321282
320805
319256
319191
321305
322818
322187
320265
317789
317020
318520
318935
319665
320252
319356
318437
316635
318262
318131
317676
319510
317924
317578
315944
314504
315788
317013
317778
317246
319205
316880
317346
316855
315638
317432
319348
318161
318153
319707
320352
320769
320177
319248
318807
318109
317158
318092
320387
319387
319644
319318
320529
319909
321797
323018
320728
321036
322097
325015
322073
321378
323888
322859
322328
325429
325460
324310
324884
325186
325179
324877
323603
325621
326543
324088
323312
320107
321034
321889
320622
320231
321629
324848
325263
324698
323066
322688
323962
323264
323615
323151
322824
321973
321702
320480
318742
320483
320211
320721
322259
323623
323486
322307
320033
320593
322225
323895
323820
322949
323922
325044
323215
322308
323021
324630
324958
325283
324962
323410
323908
325908
325349
325631
326145
326764
324984
325091
325141
326021
325374
323960
325456
325768
326899
326900
327736
328623
328618
325991
323212
323010
324535
325954
324582
326436
328980
327129
327195
324924
325911
326313
326040
325977
325640
323765
323064
323624
323190
325405
323611
323137
323069
324133
322830
325261
323993
322194
322882
321648
318844
318799
321163
322244
323716
323306
324326
320904
320234
320211
323573
325135
327079
326561
326647
325539
323529
324283
324379
323818
325534
324662
325613
325703
325002
326489
326902
326449
328671
327845
326877
327532
324946
326783
325427
326847
327360
326685
325500
324427
322319
323986
323958
325845
326370
326926
324706
325781
326250
325766
325494
325635
323828
324122
325498
324006
325609
326597
325556
325253
323768
323125
324151
325871
325124
324873
326858
327278
325142
325416
324654
322625
324486
326970
326848
326160
325258
326344
325368
324786
325743
327400
326188
324099
323085
322991
321508
321011
321364
321563
322653
322946
323799
325721
324962
324554
323355
322483
322528
322508
323259
325570
327213
326349
323717
324717
325264
325379
326077
327740
326627
325036
325817
326031
327391
324728
326211
328464
327162
325657
325830
326120
327128
327710
327748
327930
327500
326606
326015
328143
327249
325555
328599
327358
326009
327216
327939
325808
325435
324432
323793
325740
325598
325491
324882
327286
328962
330428
329674
326950
325439
327907
328321
328200
331477
330422
328278
326772
324505
323430
324337
324372
326747
325814
324982
324781
325567
324746
325375
327090
328786
327412
326911
326883
327812
326400
325031
325743
327244
326068
326319
325777
326270
326392
328502
326793
324467
326404
325973
326267
327246
327892
327083
327824
327984
328310
327312
326919
327675
327158
326615
327902
328112
327667
327189
326872
325023
326040
327563
327496
325935
324664
324893
324646
323008
324428
325977
327471
326481
327849
326347
326149
328690
329305
328618
332140
332254
334157
331822
330142
329696
327772
328368
326604
325391
326157
328832
329873
331917
331688
332807
332390
329885
327536
327692
326796
329414
329807
330807
330204
332105
332948
331687
330712
328370
327861
329356
330063
331514
331812
333834
331876
332123
332501
332033
330996
331770
332306
333380
333524
332124
332471
330582
330392
330379
331275
329612
329399
330538
332572
332944
330887
332165
332004
332270
331811
331179
331524
330496
331446
331482
331604
331308
332626
330786
329206
329030
328186
327146
329760
330233
330470
332904
333713
331851
331598
330914
330454
329962
328022
328854
330590
332607
332424
332946
331602
332138
331230
330452
330440
330336
331542
330939
332245
332503
334628
332860
333436
333463
332253
330204
331528
330946
329987
330395
332995
332539
332248
331605
333230
333540
333780
333443
333140
333833
335602
337083
335733
334629
334743
333980
333607
332899
334188
335378
334970
332128
331269
331393
332549
332460
333139
332258
332426
331205
330696
332086
332625
334240
336363
334954
335868
335321
332681
330446
329502
328090
326589
326281
327204
328240
330939
332741
332784
331107
332037
331614
330282
328544
330869
332016
330269
330954
332327
333103
333679
332748
331536
331157
332964
334871
336609
333554
333205
331720
330108
328203
327604
331272
332813
331974
330574
330177
329230
330151
332358
333028
333673
331064
331638
331612
330742
331919
334329
334338
333473
330094
331021
332963
332416
332754
332481
330958
330477
332325
330330
328768
329140
329814
330915
330551
331141
332002
329878
329690
331482
334284
335304
334337
332935
332695
333747
334515
334053
333166
334211
335706
334223
331558
331291
332806
333641
332212
332807
334090
334499
330670
329936
331873
332397
334876
334912
334570
334484
333123
330324
332660
333699
334298
331227
331018
331868
333252
335813
334385
332845
330711
329791
330380
330769
332881
334663
335018
336507
335934
331792
331150
332308
332037
334440
335875
337177
336591
335405
336779
337900
337924
336572
337289
338130
335646
335871
336140
334284
336373
336822
339258
338900
336234
333724
334592
336683
336679
337111
335789
334359
334263
334115
334225
335464
336136
336520
337210
336469
336265
334555
334363
335701
336259
335472
335114
334039
332242
334065
332379
333501
335549
333058
332986
335490
336781
338114
340176
338981
337981
336788
337346
338123
340429
341773
344150
343925
345871
347129
347086
346258
349138
353028
353080
353789
355026
356002
359501
362213
365063
368137
370944
373930
378696
379605
381384
384278
389523
395238
398104
399714
405295
412195
414641
419620
426965
431638
435990
440267
444296
448892
458761
465806
475370
486470
495240
501882
511127
521817
531376
542595
554604
566396
579292
591843
602316
610445
616204
621543
623792
622855
621303
619767
619477
616950
618953
619612
619399
619080
619683
616619
614425
613963
613393
613652
616590
620795
619962
620854
622210
622781
623431
623704
621888
624642
626268
625201
626126
629291
629833
630097
628851
631314
628315
626098
621107
616031
608399
596794
592235
588378
577827
569694
564445
558828
551660
543614
537847
532130
523967
516058
508740
505045
499158
493637
488233
485980
484214
481067
477320
473203
469500
466777
464339
460633
456902
452482
452764
451665
448118
446309
444087
438774
435662
433018
431554
429628
426065
424029
421401
418150
413871
410460
408879
404980
400511
396027
391163
386508
386231
383488
380529
378751
376872
372410
366477
360582
356943
353681
352032
350534
349582
348017
346320
342035
338252
335142
332298
327276
323037
320942
319264
317933
316792
314475
312403
309435
307834
304988
302431
301548
297783
293344
289251
284487
281035
277216
272830
271110
267940
266414
266303
264843
262182
259022
254966
252151
250151
250092
247189
243749
240042
236277
236370
231344
229147
228893
226763
224144
217891
215438
214525
214026
209764
207760
206502
205451
201473
199156
195490
193230
191917
189194
186461
185405
183943
182362
182388
181056
179312
177214
173813
174404
173970
172215
173194
171783
169919
166766
164808
165986
165792
165025
164644
162767
158995
158741
157690
158037
159219
158520
157489
156128
157438
156229
155942
156278
155417
155345
154518
154354
153425
152700
151879
152375
151285
151302
151665
150729
151950
152444
151503
152198
153023
152435
152205
154129
156055
153827
153633
155021
154833
154722
153172
154094
155095
156452
154338
156170
156063
156130
156048
155643
154358
154926
156519
157754
158261
160218
159588
158078
159694
160214
158697
158650
160371
159999
160207
161958
163499
164428
163978
165115
167463
168285
167234
166858
166601
166158
164740
167102
169115
170226
170952
172465
172171
171855
172949
173658
173273
173441
174437
176262
177220
177972
178693
180999
179667
178344
178383
179883
179915
179601
182551
184219
186423
186492
187213
186381
185010
187725
189297
192563
191365
192372
193424
193406
193193
194372
196340
196239
196481
196178
199894
199217
199392
200609
200527
200122
201446
200757
203395
206065
207339
207204
207327
208152
207595
211700
213079
212779
210430
211238
213473
213754
216200
218164
219719
220027
217555
217233
218602
218407
217464
218818
218624
219104
220538
221991
222058
223711
225983
224771
225944
226828
225370
227071
226997
228307
231258
231466
230265
230504
231477
232679
233368
234213
234513
233921
234922
237046
238486
241095
240712
238291
235892
236094
235046
236334
238776
241255
242221
243293
243679
246353
247582
246598
245302
246267
248356
249397
249527
248568
247233
248006
251344
252201
251434
249677
249943
249764
249659
251117
249942
251558
251691
251900
253584
253043
252422
253422
251626
251500
252399
250772
251863
255744
256993
259195
258140
258459
261850
261254
259585
260656
259393
259391
260799
260071
260683
262905
264029
265653
265005
269157
291887
342899
422846
525904
652375
796438
954441
1128544
1354523
1646761
1990256
2333533
2612462
2810881
2937323
3009278
3057464
3091093
3110750
3099885
3057969
3003529
2949507
2892419
2830886
2764388
2686791
2596536
2498641
2399372
2301402
2203830
2118820
2045282
1976012
1914878
1869271
1824996
1786166
1749458
1716752
1688185
1658453
1630004
1606919
1581699
1554832
1533090
1512338
1491312
1469723
1450884
1429213
1409666
1395607
1377031
1362322
1350802
1336369
1321901
1305616
1288450
1274558
1263281
1249089
1233728
1216867
1205843
1191917
1179090
1165193
1143670
1122539
1104346
1087307
1069415
1054061
1038817
1020221
1005924
987661
966103
952575
941157
923998
910437
894722
883052
870312
858119
843790
834185
822275
808759
799172
785375
774969
762815
755577
746548
738958
734226
727011
722384
716641
706278
700642
695980
690800
684186
674011
665590
656483
641239
622208
599728
575073
544784
509980
475083
442620
417363
393974
377071
361401
348700
334982
323155
315776
305866
300042
292575
285957
281215
276566
272109
269149
264675
260573
258315
256648
254257
253114
249844
246991
245336
245138
243630
238994
238366
237275
234809
230957
228093
227908
228102
227838
226446
227288
226283
224796
222744
221446
221070
220248
219364
217425
214417
212779
212606
213380
210195
211887
210456
211154
209952
208767
208996
207579
205485
205445
206365
205319
202842
200775
198776
199345
199051
200055
199980
198581
198957
197678
198609
201331
200725
199928
198189
198967
198312
195612
195741
197478
196294
196592
197795
198889
196955
193482
193495
194679
191265
191187
193382
191532
191089
190501
189302
188306
187473
187087
190216
190018
189376
188700
187422
188327
187387
187195
184534
186004
184895
184658
182776
182008
183775
182099
183131
180795
181239
180061
182141
182591
182390
181167
180783
181200
179798
177441
177443
177636
179010
179595
178431
176417
174100
174329
175198
173254
172634
172216
174997
174183
172961
173235
172700
171716
171900
172334
171950
170123
167751
165245
166330
166936
168449
168455
167288
167970
168331
166334
165124
164190
163884
163156
161053
160471
161221
160222
161448
163533
161423
161065
159064
157868
160141
161900
159199
157059
157326
159133
160138
159815
156719
158931
159235
158078
160352
159024
155833
156160
157095
157891
157952
156256
155945
155919
156498
156164
156530
155695
154927
153520
151357
152107
153237
152292
152925
153848
152180
153277
152369
152817
152321
152611
150565
150771
150789
149659
149572
150214
149804
148371
148527
148433
147829
145903
144524
144749
145426
146952
149207
147477
146177
144111
143745
142498
142540
143911
145054
145375
146258
145750
145504
144557
144372
145249
145599
143813
145940
146987
145355
144563
145706
144835
143646
141834
141914
142281
143726
143430
142721
142628
140093
138165
139614
140310
141491
142896
142639
143517
143160
143634
140070
140776
141993
142299
142451
141260
142422
141257
140224
140112
141466
141295
141137
140847
141708
141015
139479
139702
139240
139279
138964
138367
138935
138375
137324
138752
139521
139135
138249
137717
139557
138806
139174
139633
139298
139596
140483
140701
139958
138949
137362
138089
138762
137409
137410
136936
136646
135514
136471
136552
136908
137961
138187
139959
140774
140142
138328
137126
135818
137739
140161
137398
138119
137458
137239
137153
136832
137395
138668
136428
137211
137766
136796
136020
135732
136981
136467
134933
134840
136102
137510
137709
137179
138657
139592
136651
136679
137345
137832
138104
137076
136460
135640
137170
138336
139168
139546
139708
141526
141448
139215
136932
135835
138776
141860
141448
140177
137588
138029
138164
139073
138206
138053
136662
135516
137679
139123
137511
136822
137587
137332
139540
139375
136968
135765
137016
138285
139238
140663
141008
141738
142447
138301
137520
136193
137852
139207
140123
140070
140638
138955
138195
138954
137790
138363
140013
141149
139699
139107
139990
139930
137672
139155
139894
137260
138059
138212
139499
140099
141212
141576
138973
136354
136964
138923
138780
139691
138391
138498
140191
140091
141409
139805
138719
139599
139656
139368
137966
138896
139496
139515
140321
142406
143018
142024
139862
139957
139068
138478
137484
137097
138614
138946
140696
141227
139453
139125
139018
140005
140602
141178
141748
140608
139683
139796
138789
139225
139116
136997
135676
136936
138955
139866
138414
139519
138560
134825
135175
137077
136768
136968
136904
137340
138819
139694
141806
141905
140707
140702
139593
137872
138378
136957
137779
139606
140099
137566
136952
135678
137993
137464
135818
136724
137090
136265
136985
137958
139176
139301
138734
137029
135773
136400
136160
137197
136641
136268
137318
138558
138115
137575

[Instrument Method Data Header]

"hplc", "", "2021-04-16-13:54:48", "hplc", "", "2021-04-16-13:54:48", "", 0, 0, "GlycoSePN_40 min (Plus_HR1)"
"Separation of glycans at 50 C"
16844544, 1


[NAI Box Information]

0, 40, 40
2.272, 44, 1000
41, 0, 100, 0


[Instrument Configuration Information]

"FL", "PEN90x", ""
0, 0, 0
0, 0, 0, 0
16.777215, 1
16.777215, 0
"", "", "", ""
"", "", ""
"", "", ""
"", "", ""
"B", "C", "D", ""


[Real Time Plot Information]

[0]
0, 1, "", "Y", 1000


[Link Parameters]

5


[Link Parameter Offsets]

29
28
10
11
12


[Link Parameter Info]


"RATE", 29, 5, 1, 1
1, 0, 3, 0.1, 100, 0
44.01408, "", 1

"RANGE", 28, 2, 1, 1
1, 0, 1, 0, 10, 0
1, "1.0", 1

"EVENT", 10, 3, 25, 1
1, 0, 0, 0, 100000, 0
0, "END", 0

"EVTME", 11, 2, 25, 1
1, 0, 2, 0, 100000, 0
0, "", 1

"EVVAL", 12, 2, 25, 1
1, 0, 0, 0, 100000, 0
0, "0", 1


[PEAK TABLE FILE]


[File Complete Flag]

3


[Number of Peaks]

0


[SPECTRAL DATA FILE]


[File Complete Flag]

3


[Count/AU Ratio]

0


[Count Offset]

0


[Number of Spectra]

0


[Spectral Data Sets]


[Audit Log Information for C:\PenExe\TcWS\Ver6.3.1\Examples\Probka9_GMDSKO_#4, 3rd+enzymy.raw]

Number of Audit Logs : [0]
