# Supplementary material for: Interplay between de novo and salvage pathways of GDP-fucose synthesis
Source: PLoS One. 2024 Oct 24;19(10):e0309450. doi: 10.1371/journal.pone.0309450 (PMC11501016; doi:10.1371/journal.pone.0309450)
Supplement: S1 File — (ZIP) [file pone.0309450.s004.zip › Chromatograms/Fucosylation/GMDSKO_4_3_0,01FUC.RAX]

Checksum Passed

Filename : <C:\PenExe\TcWS\Ver6.3.1\Examples\Probka 47 + enzymy.raw>

[Modified Rawfile File Header]

0, 1, 48, 10019, 
0, 0, 0, 386514952, 12052928

[Modified Rawfile Data Header]

"hplc", "", "2022-11-11-19:05:26", "tcprocess", "", "2022-11-11-19:45:24", "", 0, 0, ""


[File Complete Flag]

3


[Run Log Information]


[Raw File A/D Header]

0, "20221111190517-0800", 0, "hplc"
"C:\PenExe\TcWS\Ver6.3.1\Examples\Probka 47 + enzymy.seq", 0
"NONE", 0, 0
40.0088, 7657193, 128433, "7339280009"
1, 0, 5454


[Sequence Cycle Information]

"A", 0, 0, 0, "", "", ""
"C:\PenExe\TcWS\Ver6.3.1\Examples\Probka 47 + enzymy.raw", "C:\PenExe\TcWS\Ver6.3.1\Examples\Probka 47 + enzymy", "Probka 47 + enzymy", "", "C:\PenExe\TcWS\Ver6.3.1\Examples\GlycoSeP N Plus (FL_40 min)", "C:\PenExe\TcWS\Ver6.3.1\Examples\GlycoSeP N Plus (FL_40 min)", "C:\PenExe\TcWS\Ver6.3.1\Examples\GlycoSeP N Plus (FL_40 min)", "C:\PenExe\TcWS\Ver6.3.1\Examples\GlycoSeP N Plus (FL_40 min)"
"Default", "Default"
1, 1, 1, 1, 1, 1, 0
100, 2, "", 1, "", "", 9
"", "", "", 0
"", "", "", "", ""
"", "", "", "", ""
""


[Raw Data Points]

199966
200961
200970
200973
200971
200974
196423
191003
195076
196034
196707
195540
197085
197574
198452
200108
198882
199012
199004
199276
198136
199475
199018
200652
201696
202204
201203
201681
202949
202459
202171
201468
201145
201362
201283
201077
200495
201044
203380
201279
202797
203259
202618
202417
201608
199980
199532
200248
200345
201696
202212
200848
200906
201973
202068
201993
201472
200107
202428
202598
200262
199734
199196
198720
198335
198168
198885
199444
201008
199768
198427
201039
201446
200232
200552
200874
200469
200598
199967
200960
200924
199865
200290
200163
201030
202115
202563
202825
200971
199739
200668
199947
199721
200156
201200
200592
201146
201572
200983
200763
199227
199389
200392
200379
200697
198366
196782
197982
197144
195741
197691
196904
199383
200797
198420
198888
198719
199072
200578
199261
198427
199189
198176
197368
196736
197201
197492
198607
199159
198408
200293
202861
202549
200575
201280
201365
201584
198793
197309
197760
199599
201602
201046
200952
202522
201484
202498
205158
207768
209826
211417
217534
225017
232306
238273
247529
254678
261884
269444
278003
284915
288681
291594
293361
294106
293895
296061
298573
299582
297630
300623
304773
310121
311388
312949
314547
313679
311356
308464
307220
306249
305348
304915
304974
305121
307794
310229
313236
318543
326463
331843
340999
351699
359595
368467
377422
388026
399652
416323
439507
467314
507646
555062
618958
697371
796048
923302
1092015
1311224
1603127
1973443
2439729
3046032
3791343
4638142
5500416
6291273
6916332
7357213
7593960
7657193
7579384
7418084
7190264
6939126
6687663
6455644
6253137
6063610
5836295
5568838
5250233
4900363
4535828
4184715
3868293
3597313
3370870
3185419
3050882
2957515
2898260
2867567
2834824
2778911
2691180
2562907
2415393
2259213
2102540
1955436
1818213
1692798
1584385
1489241
1403288
1327300
1261143
1207856
1167473
1127687
1098084
1071002
1051213
1031523
1017666
1009105
1003608
999353
996600
998657
997459
996642
997219
992497
993298
990763
984109
975057
965563
953249
938616
925892
909367
893940
884538
872381
861689
855890
851374
847491
843596
836167
827290
815787
803553
790866
781347
773066
768934
768854
768334
770422
770893
770103
775221
786479
800648
825179
865781
926919
1019191
1140671
1303788
1503220
1727875
1963227
2191776
2402161
2573833
2701377
2781344
2802213
2776177
2703783
2581583
2415607
2231663
2042486
1862760
1699618
1561801
1449761
1358857
1282666
1220890
1169572
1123139
1083671
1047576
1014900
985773
959508
938504
923371
911983
909098
911938
919425
935412
957023
987323
1025788
1081283
1151416
1253923
1404040
1603271
1866790
2198303
2592589
3033525
3507602
3985449
4441985
4843682
5160365
5370855
5476938
5460217
5340400
5130927
4855016
4549997
4220140
3896960
3585651
3297878
3033802
2789067
2562067
2352588
2162655
1983576
1817686
1660583
1514677
1387267
1269655
1166175
1079489
1000210
930782
870127
821336
780240
739022
705777
677863
654561
630977
609535
593725
578628
566290
554358
541390
529343
518882
510978
503723
494505
486660
479283
471780
464623
459678
455614
449907
443790
440657
436662
429543
427373
424464
421822
420332
420699
418446
417375
415848
413912
412212
412332
416953
417341
416523
415291
417912
417051
417037
418543
420522
422030
420994
420497
420253
418821
419031
417079
413641
410598
408416
406900
400275
397141
395957
389630
384727
380417
377139
375582
372499
368860
367976
366051
365135
364770
361684
361725
361728
360949
361502
361827
361092
360905
359251
356531
353762
351156
349361
348317
344454
340940
339004
339234
340809
340137
340772
344216
349636
356274
362779
371917
384087
399987
416508
435424
454470
475212
492228
507940
521257
531950
537990
542115
543489
538900
535166
525444
510953
494625
481742
468748
456285
443443
432381
424429
416459
409795
407277
407550
408267
406889
408207
414573
421408
426407
432034
438756
441755
447850
455168
467044
481764
498455
518391
546323
579176
620720
670406
721757
776671
837069
896619
952972
1007400
1057403
1102712
1136632
1160275
1174392
1179804
1172744
1150213
1112529
1069769
1022945
967063
910042
853898
797069
740477
690279
644263
599883
558736
524517
493380
465179
441355
419823
400448
385433
372014
360069
349763
341223
332998
326799
321813
316441
313071
309867
306811
301796
299495
297366
296730
295409
293154
291850
290477
288201
287322
287987
288122
286706
286588
288034
286359
285939
286312
285469
285390
285920
286396
283834
284883
286276
285607
285358
286208
290008
291849
289569
289425
290942
292321
293995
293379
293126
294514
297426
298742
300897
301413
302767
304411
308305
312794
314192
316152
317550
322645
326878
331480
336033
338395
342045
346146
350552
357085
365688
371564
379701
389757
397828
403572
413930
423403
431201
439559
447862
459832
469721
484209
497587
513321
535476
564682
599512
638019
688270
746332
810175
883781
963675
1051858
1146102
1240617
1331915
1421426
1508693
1582860
1645296
1696820
1731751
1748088
1743628
1719094
1680856
1629484
1567343
1491568
1411264
1330294
1248380
1166209
1090153
1020279
951393
888733
830912
777908
730454
684659
645299
610612
573151
541645
512776
489235
467337
447744
431742
414530
400563
386436
375345
368034
358557
352559
347040
340812
336468
332304
331051
329209
327794
327816
329850
329876
328866
329177
329047
331397
332053
331574
330116
330732
330676
331757
332269
330763
327735
325502
323503
319737
316403
313845
311232
305252
301817
298372
293810
292365
288919
286953
286794
283519
280185
279057
275719
273081
272128
271562
269886
268566
267538
267218
267095
266015
263688
264305
266090
265093
264045
262548
261915
261719
262717
261246
260280
258209
259155
260329
258759
258242
257510
256223
257082
257739
258325
258116
257054
256704
254290
255338
253699
252476
252826
252516
250801
248954
250668
251310
251155
250397
249321
248655
248871
250250
249796
250030
248370
248773
250204
252554
254727
254303
254783
256424
257895
256689
255745
254302
254097
255515
256413
257353
258139
259553
260937
261967
263316
263932
264890
263817
263913
265234
264473
265922
266778
267989
269476
270145
270497
272426
274178
276751
279960
278825
278435
281027
284054
285325
285009
287368
292538
296658
299103
302095
304770
305605
307750
312828
315240
318122
320935
322428
325639
327017
331063
334149
338214
343191
345748
348773
354033
360012
365519
373025
381180
392227
407275
420603
437055
457371
481640
511242
543874
578527
617678
656163
697728
742334
787922
830625
874377
909688
945932
982793
1012496
1033734
1057781
1076190
1083541
1088010
1086462
1083427
1075951
1066919
1057362
1045130
1035988
1026712
1019692
1009944
1003036
999260
1001190
1004887
1003094
1001637
999501
995565
988559
984384
977127
966390
950201
929583
907668
886082
859917
828980
798860
765965
734660
701557
670935
642690
612675
582174
554419
528466
504962
484047
464904
447446
431162
416569
402885
392276
380618
367527
356374
349658
341517
335694
330624
325633
318023
311500
305567
299822
294554
290182
288711
284152
280045
279176
275962
272564
269121
266574
264842
264118
264844
264718
263250
263506
261431
260788
261112
261695
261748
261248
259881
258115
256209
254441
255719
256213
253969
254140
255487
255868
255159
255678
255331
254963
254932
254833
254230
254045
252504
253249
252958
255329
254337
252817
252780
250856
250470
251247
254514
253958
253087
253153
252816
253215
252970
251317
253639
253313
253841
254607
252669
253738
257427
255427
254008
254797
254150
254297
257068
258851
260347
260188
258549
258751
259014
260433
262847
263208
262015
261132
261138
261604
262687
262761
264632
265683
264698
264974
265601
265969
268371
270200
273291
276413
280255
285417
291542
296759
301864
310604
320189
330401
340755
351366
360195
372361
386134
397943
407852
420073
433499
441653
449205
454142
460392
464226
462909
462200
461686
458346
452034
446361
436642
427701
418860
408556
398138
388478
378235
368547
360020
349574
341949
332539
328154
321050
315808
310000
305708
300838
297651
296778
295840
291597
289798
289949
290484
287464
285595
285904
287075
288254
289215
289028
287975
290981
292524
293620
296334
297709
298861
300145
300998
303087
305346
308547
312576
314930
318111
322812
326684
331633
337550
342995
346729
353257
361350
367975
376341
386509
393207
400905
407801
415515
422714
429849
437008
441983
449466
456499
461151
465220
470621
476718
480192
484248
486421
488668
490447
493801
497184
501317
505036
509533
516546
520034
524237
532329
538593
544302
552205
561149
569324
575020
582222
592765
602386
612387
623617
638018
653560
665638
674871
686495
699149
712671
725027
740167
753356
768930
784883
800119
813432
831002
849789
868348
889288
911445
939767
968343
1001846
1038373
1086203
1138619
1204155
1282884
1376290
1485974
1609571
1751997
1924083
2115490
2326567
2567824
2837987
3125619
3430652
3759965
4099657
4445362
4795690
5146308
5484236
5808590
6107313
6384422
6633501
6828091
6971957
7072895
7127356
7126093
7072370
6970105
6820463
6626714
6394601
6126287
5833013
5519916
5191770
4862473
4522938
4188150
3860142
3548476
3252060
2968093
2700469
2455115
2226976
2020363
1834356
1670343
1519807
1384675
1263453
1156372
1067361
985264
913128
850276
796382
748589
703475
665756
634000
605467
578905
555278
534567
514956
497255
484151
473179
458394
446266
437046
427061
416715
409271
401353
395612
387855
379975
374154
367937
364533
363740
360515
358916
357048
354162
354545
353893
350478
349054
345743
345286
345238
346332
345475
344022
344251
345165
346745
349770
350104
348581
350180
346963
349398
351337
351325
351557
351175
352213
354737
357449
359080
361263
363485
365708
368957
371148
370692
371311
374292
378883
381075
385113
388168
391266
394612
399232
402834
409202
413826
417906
423274
427704
431021
434049
437491
442915
444824
451173
459447
466217
471255
476168
482480
489321
497077
506670
514762
523280
535881
551586
567276
585913
605585
632212
663488
701743
746425
798022
857158
925786
1005000
1087999
1186008
1294484
1415127
1540441
1674513
1815711
1965707
2117088
2271858
2426270
2580818
2730623
2869734
3003419
3123363
3225000
3312902
3386655
3441228
3470163
3479930
3464587
3433277
3375096
3298421
3209893
3104916
2985672
2855173
2714296
2571990
2421150
2268027
2121158
1978239
1837800
1702487
1573998
1450925
1333500
1229203
1134881
1044245
960988
888057
822971
762140
708976
662180
619630
582393
550717
517957
492512
470181
449039
431246
415434
400320
389467
379709
367399
357609
351931
348056
340247
333974
330137
326520
323406
320757
316222
314143
312732
311750
312196
311449
307802
307103
305168
305007
302818
301804
301911
301849
301353
302267
301136
303019
302260
302089
301788
304677
305768
306676
307673
305891
304919
307718
309129
309771
311610
312310
314278
316777
319521
323243
327655
331930
338871
346130
353744
364582
375054
385046
397245
409546
424836
441158
459556
474090
492943
515360
537505
560269
584516
606807
629605
650758
670753
691599
710488
727189
744789
757569
766430
775006
782198
784829
786949
784059
778243
770758
762549
748765
735472
720438
706558
688477
671796
655091
637486
617912
599654
579564
562597
544131
527321
514497
499518
483770
467893
454010
440910
430677
418971
410053
400391
392542
384092
377839
371733
365820
361076
355758
350711
345601
344331
343997
340355
335258
334245
334093
332750
330684
329394
329371
328540
328234
327503
326855
325485
322327
320803
319125
319143
320067
316949
313111
310466
306994
306458
306772
302253
300100
300945
300788
302172
298523
298580
296202
295464
295505
294271
295100
296004
293962
294355
294949
296006
294927
296209
298066
299871
299748
301637
304367
306046
306792
304276
305679
308943
311715
312980
313089
314819
316252
317207
321385
324727
329141
334536
340733
345420
351399
357952
365572
371790
379162
389401
399571
409089
418798
432244
443614
455788
470144
484499
496114
507387
518470
532361
542494
549316
557045
566405
574214
584701
590205
592889
596646
599086
600352
599530
601171
599591
595536
595792
593305
589624
587186
585144
579587
579087
579617
575303
573884
573445
573147
572021
573517
578266
582995
586848
592838
596893
605000
612886
625822
639093
651679
663414
680194
698710
714140
730584
750952
770575
785504
802863
823248
839743
854956
870769
882112
895854
901725
905271
906293
906888
903440
896774
888316
876912
868446
854133
836304
815121
793338
771386
751748
730905
706225
684871
663536
644044
626237
605957
585998
569351
552224
536219
522671
508008
495398
482487
469345
458355
451503
446844
438445
431830
426522
419984
410199
402710
397403
391445
386193
379285
375955
373276
368525
364234
363888
360207
358174
356839
353706
352708
353471
352567
351185
352922
354065
352270
353413
356284
356367
356434
357903
360712
365268
366946
368874
368275
371840
373060
377636
382400
386260
388787
392885
396349
400852
403373
407766
412800
416863
420375
423720
428497
432945
437785
443261
448542
453522
457471
462006
467798
473569
478368
483754
489683
496071
500306
502722
507088
511560
513665
514299
517528
519347
520221
518641
520532
518854
517246
517149
516310
517458
516209
514041
512720
511123
508685
508746
513850
518492
523518
530158
539530
552737
566245
583355
604146
629298
658411
689701
721777
759000
799290
841971
887296
938501
990739
1044391
1097307
1151304
1203510
1254132
1305977
1355487
1401748
1439989
1471792
1500588
1526393
1547235
1553872
1561221
1559016
1549328
1534913
1512289
1485541
1452475
1411782
1367386
1323509
1276098
1227139
1176273
1123371
1069401
1018756
968071
918846
869256
822317
779134
739276
701280
664613
632792
603247
574819
550761
527340
506614
488804
470251
458179
446497
434940
423681
413442
405108
398831
392868
386806
380361
376247
373728
372617
372283
370748
369236
365270
365105
364937
363395
363471
362802
361893
360983
359464
358480
357725
359140
359556
358119
355934
355660
351972
350221
350043
349105
347793
347829
348432
346021
344707
342948
341064
340510
338401
336850
332989
332030
332965
330800
328910
328345
326812
323531
322291
319709
318723
317637
314690
311792
310033
307477
306580
304540
302878
302649
299989
298086
295851
294128
293768
291218
292390
293394
290779
290264
290407
290450
286040
286993
287790
287526
288631
286351
285343
288899
290858
289609
290408
290475
291487
293751
298322
300468
302301
308219
309387
313478
315615
319145
323920
325890
328464
332375
337064
342509
346410
350137
354246
361559
365639
368772
371086
374970
378151
381116
383903
385286
388151
388531
387658
389196
388329
387465
385713
382152
380468
379317
377310
372761
371900
370635
367933
364628
358923
356062
352943
350228
349669
344980
342481
341129
338598
334283
335424
334179
332383
332746
330792
329241
329432
328599
326188
326212
325224
324061
324867
326413
325778
324176
323008
325040
324627
324559
326601
327198
329310
329665
331692
335445
337786
340179
342508
343973
347249
348951
352436
354711
356631
357733
360444
361446
364641
366476
368589
369484
370193
373515
375688
375717
378071
380168
380766
382472
384680
385733
385167
389848
390590
391923
392286
391445
391424
392367
393962
395292
397811
399135
399999
400803
403082
402977
402153
404641
408872
412824
417626
418312
420719
426309
430089
435963
443664
448544
452610
460973
468565
480130
493764
509063
527120
546650
569991
596362
628647
660103
695761
735606
776097
820560
865728
916095
969537
1028680
1088969
1150622
1210821
1274369
1329510
1388069
1439008
1486760
1535954
1580341
1618537
1652136
1680516
1694718
1706118
1711017
1715247
1707617
1693024
1671646
1640694
1602142
1560360
1510413
1456901
1405809
1349383
1292739
1231158
1172788
1111830
1057493
1002114
947078
894439
845431
798950
753309
709774
673341
638707
606553
575744
547727
525213
502448
481105
461843
445610
431635
420665
407973
399842
393738
384868
376813
373479
367965
364102
358770
354967
350748
348291
344899
340464
337989
337466
332812
329832
327353
324082
321995
323286
321077
318396
317590
316025
311685
310241
307732
306656
304361
302913
303190
299681
297313
296822
296753
295380
292883
290451
287952
285105
285154
284567
285922
284656
283482
282810
280949
281550
279733
280908
279715
279254
278017
279535
278284
278381
279100
279626
278207
280215
281914
282872
283178
283562
283073
284611
285026
284743
286676
288052
288839
290523
292566
294408
296382
298614
298429
298151
300987
302806
302416
301459
303019
303653
306017
305301
303982
304843
305666
307990
309087
308744
307442
306403
306038
305945
305038
302099
302029
302711
301484
300702
298273
297562
297955
297046
297500
295913
296676
295150
294862
292948
291648
290508
290138
290924
291531
292073
292438
294479
294489
292280
291141
292388
291971
292989
293295
293975
295803
296523
294973
297312
298338
299047
301084
301290
300853
300844
303183
302848
304702
306848
308960
311564
311234
311434
309314
309722
311860
315292
316283
316058
315601
317983
318631
320672
321355
321560
320402
321258
322798
321716
322022
324122
323755
324241
325203
326188
329173
332459
331262
333291
336724
338444
341637
344193
342835
344006
347103
350956
354522
355497
357171
358108
359374
361781
364133
362601
369416
372581
376410
379100
379430
383361
387822
392807
395743
401165
407264
413252
421523
431975
444192
456982
470350
480822
493801
509296
525369
545037
565297
586796
607926
630727
656243
679553
704232
729970
752751
777016
800552
826130
845810
863056
882932
902680
918046
930904
939652
949743
955060
961623
964893
964379
961946
958580
949134
936572
923929
910606
891631
871429
852482
831905
808306
787326
763193
738907
716092
694405
675255
651408
627443
605946
584870
564481
544592
526665
509491
496606
484621
473338
463239
454488
446842
437890
431631
428224
423086
420413
414509
408102
404397
399723
396210
392485
387380
385144
379694
376603
373613
370765
365928
361127
357362
354424
350268
346690
343987
342643
336493
333204
328382
328083
328646
323955
322599
321431
321339
321919
318605
317377
316170
314723
312180
313224
313243
314262
314676
312339
311406
311580
311915
312315
314575
311199
309078
308391
306175
305372
303848
303665
303413
304501
305351
306738
305211
305436
306458
306315
305858
308343
308386
306487
308777
309865
309697
308863
308778
308300
308511
307104
306859
308856
310248
310225
310578
311883
311363
312685
314748
314146
313314
312637
313313
314942
315274
314721
315310
316160
316037
317852
317087
318954
319377
319463
320184
320526
322306
323013
324680
325471
328623
329108
329196
329362
328076
329642
333157
335070
335994
339301
338944
338339
340325
344391
344037
346579
348733
351120
355299
361648
364705
366764
368661
371149
373494
379002
381830
387485
393285
398907
404266
409003
411538
413320
419736
422767
426355
429883
434351
434792
435597
439002
444430
448673
455874
457361
461260
462951
466700
470853
474107
476483
478495
483773
487743
492429
499505
503736
504706
507498
510972
512699
518721
524389
527454
529266
534110
541294
545975
550625
556108
563205
570698
579080
586558
600181
612262
622517
637331
652303
673567
696356
723195
753488
782561
816621
853378
891360
938090
986551
1037182
1091686
1146904
1205619
1264174
1325816
1385837
1444098
1505214
1564753
1621436
1672856
1722225
1764515
1800474
1835409
1862835
1886753
1901587
1911785
1912546
1906543
1896040
1880677
1858686
1829945
1799546
1764951
1721718
1674059
1626068
1575272
1519028
1463700
1409143
1351260
1297158
1245256
1192727
1138500
1086003
1035409
987620
940072
895065
857316
819002
783665
748263
716139
685619
657650
632954
605936
587398
568112
551073
537760
519935
505319
491811
480510
470700
460133
452842
448302
441597
432571
427007
420843
416809
413836
410404
408414
402917
401434
397174
396116
394049
393047
390859
386697
382166
381702
382269
378975
375322
372228
372316
371055
369938
369253
369888
366326
366387
363817
361584
361870
361928
361269
361274
361402
361371
361099
362867
364582
365248
365668
367172
367137
368382
370818
372353
374233
375143
375749
375120
376689
378904
381049
384412
386612
390517
394674
397422
398375
398889
400074
405829
410510
414116
416271
420442
422648
424347
428818
435535
442321
446059
449424
452881
454546
462178
468690
475109
476348
479818
486689
492562
494812
496660
502837
506602
512353
518046
524677
529116
533852
543036
550234
558048
564301
573789
587282
598385
611709
624445
639231
658460
683388
704731
730413
760073
794807
834516
878436
925132
975029
1028841
1087512
1154159
1224449
1297018
1372743
1452092
1534116
1619377
1706099
1787309
1875612
1961286
2043032
2122665
2193718
2264271
2328871
2382048
2431117
2469964
2498650
2518801
2528974
2533948
2530907
2516421
2486109
2453392
2413562
2361047
2308536
2246997
2176235
2102085
2020139
1942398
1862171
1784722
1703723
1620642
1541011
1462339
1382620
1308150
1235297
1168360
1098225
1033841
974075
921357
868339
819232
775553
733743
696676
661700
627817
596093
567358
541338
519567
499960
480094
464867
452837
438679
426077
414363
405410
396547
389869
381776
375150
367740
362325
359118
355138
353456
351215
348618
345813
344337
343414
341364
339302
340672
340181
339146
337483
338585
343238
342180
342968
342713
346369
345420
344132
344203
344167
343851
345331
346919
349837
349270
349256
351399
350740
349639
351471
351695
352472
352810
352597
352647
353109
351305
350079
348261
350556
350436
348599
347377
347159
346287
345407
344792
346041
345458
344043
344478
344694
345794
346332
346222
347317
348676
348268
347093
347899
349619
350433
351144
351770
354176
355753
356538
356595
354962
354711
355893
357738
359021
359227
359818
359433
360234
361595
362624
364562
368586
371530
375807
379747
385085
392709
398633
402585
408205
416862
428306
438024
446656
456448
465520
477320
488212
499776
513270
524117
532980
542873
552790
564367
573567
580839
587468
593578
598627
603029
606866
605465
603599
602024
601360
595707
589066
584265
576047
568869
560833
549036
537849
528536
516677
504043
492030
479972
465170
454430
444610
432283
423123
414221
406029
398221
389512
380773
372452
364281
355338
348101
342884
338305
334395
330676
325887
323096
319014
315607
311231
307741
301854
299396
297871
294653
297459
296650
293706
290945
289413
290689
290238
288334
286947
286942
284748
286022
287000
286612
284854
285093
288168
287289
285898
285662
285861
284555
287932
290354
292567
290181
291230
293314
295858
297154
295022
297018
299620
300355
297746
296348
297748
297466
298049
297847
295731
292107
290681
291723
292794
291164
289333
288231
288764
289000
288333
285359
281921
281285
280693
279979
279999
279532
278703
277812
276489
275662
273967
272125
270922
271830
271862
270450
270933
271531
270256
269395
267067
264909
267141
269635
268061
267314
267126
268722
270962
273697
273950
274002
272672
271845
272234
270813
270960
270512
270570
271122
271545
270393
270353
271805
273737
273664
271003
271386
272218
269808
270269
270793
270785
268591
269927
271397
271439
270059
269674
267963
267573
267222
266982
266390
265232
264885
262875
262870
264991
264240
263750
262893
263373
263316
264472
262746
261488
259472
259077
258486
260586
260966
259873
259207
256627
256983
255761
254233
254242
254333
253557
253935
255513
257455
258679
258138
256518
256266
254738
254438
255960
258295
258885
259123
257592
255236
254981
254581
253260
253733
253814
253308
254722
256553
255525
253571
253902
256170
254643
254025
254738
256059
255976
256188
256537
255211
255137
254003
255399
255950
255952
254934
253234
254736
255090
253489
254152
253778
255182
255368
254454
253533
253338
252802
253320
253738
254687
255152
253221
254313
254762
254227
253504
251342
252269
252701
251502
253513
252889
254090
252130
252034
253525
255542
254164
252726
252890
251076
250200
252880
253457
255631
254784
254682
254008
253823
254915
253248
253411
254759
253650
254703
255846
255634
254448
254122
252753
252160
251200
251263
251070
250525
252096
251631
252522
253098
254682
255584
255603
255403
251438
252122
252295
251166
252300
253578
254341
254943
254694
254726
254013
254247
254859
254158
254324
255546
254479
253216
252243
252729
251601
251788
251563
249121
251914
253071
254551
256596
255262
255582
256828
255669
255084
256536
253797
253039
253088
252584
249985
250713
251760
252516
253199
253285
252786
253603
256190
255806
255755
254256
251530
251622
252439
252703
253520
253708
252462
253509
255823
255652
255080
252046
251564
251798
251496
251924
251351
250735
250225
252159
252556
252634
251759
250275
250628
250306
248630
247086
247728
248378
247398
248142
249493
252386
252965
250311
248709
249128
245494
244278
246509
247711
248170
248643
248588
247541
246790
248255
248806
248497
247949
249070
247892
247197
246268
246835
250845
249470
248415
248836
248447
247121
246720
247440
247325
247383
245306
246925
247056
246579
248050
249207
249786
249176
247876
248935
248112
248992
250305
249127
250969
251309
251251
250380
248749
247840
247271
246786
246546
246534
245048
245351
247659
249725
249259
248556
249780
249924
250665
250706
250884
248714
249205
250053
249937
248792
248816
249331
248048
248049
247859
249295
250509
250647
249505
248933
247692
246868
248475
249231
247907
248470
248837
249234
250147
252240
252398
252291
251462
249766
250233
249988
248756
247338
248024
251070
251265
251240
250797
250375
250283
249256
249218
246455
246928
247405
246426
246968
248669
249336
249629
248776
245584
246685
247845
249315
250138
250494
251492
249937
249673
248995
248697
248443
248462
249345
248749
248514
249258
249650
249500
249803
249303
246672
246420
247594
247388
245976
246327
247150
247506
248627
250504
252491
250243
249969
250255
249454
250345
251071
249211
247311
248136
249380
245609
244926
246898
248093
246425
247280
246627
245271
246459
247095
248868
248545
248511
250085
251093
251025
250195
248716
247490
248354
247238
247097
247815
248537
249343
248105
248721
248160
246716
248990
249880
248421
247072
247476
248572
246741
246707
246415
246490
247747
247798
248253
248885
248635
248244
250291
249370
248595
247063
250084
252595
250696
251556
250268
250416
251770
251047
249705
247746
247824
248606
249170
249282
249161
250598
248726
250172
252591
250306
248876
248558
249280
248393
247969
249728
250462
249911
249292
247546
246119
246454
245173
247435
249684
251505
249659
250297
251127
248385
247250
248067
247398
246750
248012
248025
248632
249964
250545
251000
251424
251418
251302
251852
248225
247389
247446
248267
249266
247906
248883
249970
249323
248142
245958
245863
246517
245247
248237
249474
248760
247043
248063
249880
249205
247020
247374
248166
247464
247796
249997
252175
249007
246060
247592
247295
247373
246390
250329
251107
250837
247722
249581
250564
248616
248550
249271
248110
248408
248159
249483
249354
247691
247201
248553
247827
248156
248665
248478
247787
246691
247819
250328
249311
248103
247020
247159
248317
250426
250304
250594
250515
249988
248277
250026
249870
248437
248449
248106
247502
248672
248388
247967
249357
248148
247677
247126
247714
250147
249892
247661
247795
248333
246817
246418
245988
246818
246601
246564
246576
244833
243512
247604
247957
245267
246490
246311
245644
246791
246579
248917
249801
250212
249361
248191
247067
248550
248321
250135
249142
250546
249663
249440
248393
248038
247237
246233
248239
249618
248723
248958
249047
247608
247269
247097
247711
246586
248886
249222
250046
248296
247579
247464
247833
248269
247444
246918
246143
247810
247382
250146
250443
250394
248405
249103
250573
252029
249157
249068
249647
251603
251005
248155
246397
246216
246370
248358
250463
251690
250498
248557
249281
249525
248783
247410
248419
249881
248550
250878
249119
249883
247608
245265
246394
247400
246741
247178
245341
244622
243997
245744
244817
245575
248403
250302
248782
248037
248845
248656
249775
249525
249091
249786
249718
247768
246804
250303
251297
249867
249969
252112
251022
253749
254639
254459
250272
251945
252342
252787
252169
250748
249953
249802
248674
248749
250459
250123
251232
250489
251355
251749
250070
251320
249985
250195
251605
250776
251604
251591
249130
249881
248727
246958
248194
249573
250174
250944
249540
248710
248688
249454
248765
248320
247881
247134
246757
247786
247741
248652
246738
247494
247647
246702
248285
248587
249811
249182
247677
249584
248416
246240
247678
247087
246559
247349
249499
249292
249083
247626
247126
247944
248174
249065
248002
247046
246070
246219
248687
251141
249095
249188
248424
248753
247930
249271
251040
249611
249830
249382
250523
249511
249618
250699
250245
249533
249358
248242
248917
251795
252600
251952
251008
251928
251895
251498
252017
250373
249362
249423
249183
249974
250037
250152
251765
252164
251551
250036
249530
248937
248533
248876
251383
251888
251238
251160
250137
249627
248619
249637
249397
248743
249971
250827
250143
249821
250595
251066
250639
251086
251081
248714
251182
253254
251001
251122
250694
249871
251567
250708
250442
249482
249554
249333
250387
250726
249223
250266
250219
250440
251347
249599
251163
251783
250729
249112
250767
251956
250082
247691
247433
248893
250556
249123
248916
250674
251383
252107
251408
251421
250395
250176
251009
250750
251300
250918
250943
249606
247788
247549
246738
248222
250028
252863
252641
249580
250893
252520
251013
250934
249643
248864
248600
249017
247073
247559
247579
246920
249458
248984
247749
249103
250201
250227
251960
253081
254283
253999
252632
251920
251701
250706
249655
250559
251770
251550
250469
251619
251115
250728
249585
248772
249571
249722
249323
249114
249412
250007
249156
251337
250101
249714
249474
247926
246994
247193
247951
246623
246749
248415
250007
249647
250360
248367
248257
249298
249094
250009
250675
252507
252102
252463
252304
253867
252570
253281
253676
252373
249436
251395
252886
253315
251582
249358
249755
249643
251575
253681
253454
252128
250304
251002
251158
250039
251566
251768
251711
252054
252179
250354
252686
254183
254324
254206
253222
253115
252594
254167
254448
253964
250519
251063
253750
255051
250955
250248
251014
251121
250976
252411
251925
251457
252017
252467
253079
253419
252591
253262
252957
252051
250662
250534
251645
253783
254828
253557
252612
252231
252825
253263
252245
253114
251980
251585
252630
252537
252879
252186
253817
254260
254265
252876
252571
252644
251931
253007
253907
253336
253254
253590
253599
253622
253291
253466
255127
254464
255387
253938
253494
253838
253056
251777
251054
250592
248348
248935
250579
250625
253044
254392
253897
253609
249197
250542
251747
251146
253300
253322
251711
253739
254075
251612
251851
251509
251634
254983
254309
253867
253024
252674
252712
253273
254032
252296
249738
252022
253517
252911
253631
253779
254610
251539
250973
249566
249444
250828
251186
250932
250763
251124
252851
252290
251965
250764
251411
251454
251339
251542
253079
254178
254516
253408
253629
251797
250824
250453
254051
254092
253709
253160
253309
252536
253221
253174
253196
253213
252554
251417
252168
251867
250854
250284
250718
251899
251727
253461
254930
254913
253952
252921
253117
252153
252744
255744
254519
255089
255086
254583
252850
252143
249856
252461
252898
252277
253189
255056
253346
253877
253697
253199
251584
252279
253213
254061
254112
253082
252106
252246
252591
251738
252636
253789
254136
254613
254005
252410
253124
253640
252858
251910
250436
250071
250092
251681
250886
249277
249892
250599
249951
251655
249691
249041
248857
249515
248009
247607
248007
247886
248131
248649
249410
248654
248946
249414
248343
249846
251647
252619
251130
251191
255146
256022
252632
250541
251936
252391
252896
253880
253385
253815
255984
258961
261043
260356
260727
262156
262810
263427
264801
264773
263410
265759
269562
270757
270927
269906
270545
274476
278746
281164
282125
284659
285760
286823
289879
295446
297623
299060
300826
304834
307190
309204
312567
312004
309324
308534
306882
308811
307676
307881
307938
308247
308714
308687
308025
305945
302777
303973
305112
307111
309178
309291
307302
309131
308295
308162
309344
309351
309187
311276
312174
312870
312446
313822
313404
313491
311836
314941
317005
318086
317186
316655
315959
315234
314329
312931
315763
316274
315251
313694
312606
311972
309715
306707
304432
300979
299671
299702
296811
295056
293570
292804
290503
288463
284821
282105
280189
280135
278197
275822
273993
274040
272943
271741
269124
265989
264032
261984
261197
260508
257581
254987
253668
252445
253191
250609
248666
246910
247152
246300
242912
242129
241222
239026
237095
236093
234771
234813
232284
231164
229582
230252
229211
227402
225126
223037
220867
220088
219126
220036
218950
217542
216744
216248
217501
217207
215870
214224
211218
209564
207784
205001
204041
205036
204895
204811
203430
201864
200153
196995
195493
195325
196204
196060
197696
196572
193516
192709
191445
190701
190220
188871
188312
186138
186512
186953
185293
184509
182718
181596
182767
181183
178816
179299
178284
176832
175213
174397
173692
173789
173351
172458
171606
168681
166659
168051
167609
166964
166316
165804
164865
164435
164793
163726
163422
163070
161225
160285
157306
156847
157334
157040
156132
157249
156393
154601
154668
152572
151643
153211
154268
154379
152975
150705
149619
148676
147325
146932
148856
149057
148116
146471
147671
147600
147171
146723
145096
143948
145939
144052
145750
147059
143570
143191
143374
141748
142041
141322
139928
139647
140182
141200
138509
139223
138601
138313
137176
138078
137783
137079
137593
136876
135683
137136
136403
133439
132555
134334
135039
134969
134193
134589
135433
135116
133810
134685
134826
132807
132806
133389
133096
134713
134365
133771
133469
134130
133684
134460
133379
134575
134093
135230
134063
134924
133833
134730
133815
132855
133140
131911
130563
130545
130235
130912
130924
130246
131585
129764
129487
130211
132529
132688
133163
132892
130784
130281
131201
130054
129257
128663
128696
129675
129282
129695
128433
129214
131824
131101
129828
130123
130189
131903
132576
130622
131016
130566
131108
131758
131442
132545
132253
131403
131595
132557
132699
131614
131359
131461
131186
133276
132368
131397
132524
133338
134273
132918
133386
131899
131776
132794
133363
134614
133771
130699
132491
132951
131234
131234
133496
134701
133988
134202
132756
132987
135342
136174
137293
136978
135001
133653
132713
133030
133349
134710
133931
134664
133427
132809
133678
132875
133543
135431
136295
134376
132714
134153
134755
135229
135118
135822
136078
133498
132956
132828
135503
135311
133812
134361
133961
135435
135627
135099
136851
134863
134865
135948
135146
135853
137671
137455
137723
135482
135008
135417
136297
136393
139346
138888
138957
137884
136899
137381
137931
138161
138918
148193
165225
192895
230358
275061
322817
373170
434758
528017
646810
772845
892451
1010977
1128957
1233707
1312283
1365249
1387019
1383314
1357076
1332173
1315635
1309340
1309501
1304296
1292814
1273183
1252304
1230244
1210599
1192808
1174151
1157297
1137980
1117077
1096002
1076339
1049430
1019533
993883
968045
939849
914256
888092
861734
832757
810058
788277
767146
749298
734163
718826
708289
698267
688684
676141
666396
657364
649351
640072
631748
628649
622493
615379
608287
603616
599026
592820
586010
580178
577422
570700
562869
562164
558723
553075
548297
545309
539406
536594
531454
530071
526182
519204
514770
512127
508310
504262
500200
498637
492754
491157
489257
486158
484121
481951
477615
472589
468516
464770
461250
458511
453246
453284
452086
447558
443396
439482
435966
433322
429709
424476
420221
419875
418312
415918
412603
406252
402362
398046
395193
391639
388576
386933
383658
381084
380710
375535
371247
370175
366121
364707
363067
358964
355420
354796
353836
351803
350872
346832
341735
338224
336607
335844
335841
334006
330790
329451
325550
323794
322406
320115
319573
315703
313725
311697
312664
313032
311110
309273
307630
308183
305670
301890
300145
299082
299151
298312
297154
294816
294033
292979
290196
286593
286442
286264
287285
286626
285774
285091
282564
280559
279356
279820
278824
279404
280075
278692
280546
282223
285116
287966
289416
287159
282687
275345
269128
262710
255122
249042
246136
242648
239481
237864
234204
231902
230582
228350
228768
231203
230935
228597
227777
227870
228539
227961
227190
226309
226178
223258
222830
223867
223011
221528
220154
219419
220260
219533
217866
218512
219998
221094
219033
219183
220439
219282
218712
218372
218876
218173
216556
214424
214676
216653
218316
219281
218984
218936
217755
215763
214866
215464
215459
215723
215633
215068
216590
214816
215428
214126
212185
211753
213071
214100
213498
212915
215446
215231
213051
211865
210851
208444
208097
209149
209894
211851
212259
211583
210144
209609
209550
209622
208314
208650
210114
212248
211009
208244
207671
207953
209637
209251
209333
208497
208260
207918
207706
206943
207340
207655
208446
208134
207316
206646
206681
205067
203295
205246
205299
203719
204622
205637
205947
207361
206631
207343
204281
205214
207086
207867
207761
206074
205100
203856
202790
202102
203059
202796
203146
202994
202779
202196
202683
203115
202881
202003
202011
201233
201899
201278
201518
200240
199494
200211
201336
202471
204107
203801
203250
204031
204714
204261
202677
201495
202047
201214
201859
200975
201775
199268
199674
201039
198816
197675
197018
197810
198711
201036
201989
200549
199134
199595
197728
197049
196784
198810
197553
196789
197659
197732
198451
198883
198547
199882
200383
198886
197791
197615
198126
199392
198025
199255
200860
201307
199013
197467
197720
197387
197313
197992
199336
200300
199420
197686
198843
198356
196220
196708
196143
197035
197896
197697
197082
196397
197027
196103
197980
196916
196076
198179
197689
195526
197093
199273
198820
200285
198690
198038
197751
196480
196089
195477
195507
197403
198395
198234
196664
196973
197068
196400
196074
196913
197607
196398
196592
199891
201487
200386
198826
196784
197513
197657
198680
199167
199441
198133
198105
197371
196551
197630
198911
196396
195242
196498
197885
199930
198258
198074
198275
199222
200320
199801
199331
198255
199079
198720
197750
197914
197584
196025
197321
197636
198642
199014
197779
197793
197552
196697
197063
195234
194855
196989
197385
197949
199198
199212
199487
197537
198819
197407
197764
198449
197794
196321
196831
199757
198352
198706
195706
195662
195892
196864
197397
196573
196210
195688
196165
196696
198733
198768
198609
199330
199324
199289
198699
199271
199325
200792
199316
197634
196963
195899
194607
198176
198158
198458
199288
198973
198793
198826
199536
198283
196967
196777
194112
195769
197984
197403
197063
196910
196513
197858
198351
197989
198831
198392
197913
197151
197347
198495
199768
199361
197335
199452
200273
199873
200802
199866
198038
199206
198470
198288
197153
198955
200047
199602
199736
199212
199596
198140
198482
200266
199647
198358
200482
200522
199008
198688
199600
200293
199186
198479
198166
197987
198676
198105
198848
198027
197422
196492
197053
198042
197909
197412
195774
197195
196907
197758
197798
198186
197181
196675
197163
198125
198737
197208
198665
198248
199697
198574
197228
197969
198875
197503
197547
195513
195245
194498
194715
197235
199568
197502
195377
193733
193800
192840
194750
196148
196544
198339

[Instrument Method Data Header]

"hplc", "", "2021-04-16-13:54:48", "hplc", "", "2021-04-16-13:54:48", "", 0, 0, "GlycoSePN_40 min (Plus_HR1)"
"Separation of glycans at 50 C"
16844544, 1


[NAI Box Information]

0, 40, 40
2.272, 44, 1000
41, 0, 100, 0


[Instrument Configuration Information]

"FL", "PEN90x", ""
0, 0, 0
0, 0, 0, 0
16.777215, 1
16.777215, 0
"", "", "", ""
"", "", ""
"", "", ""
"", "", ""
"B", "C", "D", ""


[Real Time Plot Information]

[0]
0, 1, "", "Y", 1000


[Link Parameters]

5


[Link Parameter Offsets]

29
28
10
11
12


[Link Parameter Info]


"RATE", 29, 5, 1, 1
1, 0, 3, 0.1, 100, 0
44.01408, "", 1

"RANGE", 28, 2, 1, 1
1, 0, 1, 0, 10, 0
1, "1.0", 1

"EVENT", 10, 3, 25, 1
1, 0, 0, 0, 100000, 0
0, "END", 0

"EVTME", 11, 2, 25, 1
1, 0, 2, 0, 100000, 0
0, "", 1

"EVVAL", 12, 2, 25, 1
1, 0, 0, 0, 100000, 0
0, "0", 1


[PEAK TABLE FILE]


[File Complete Flag]

3


[Number of Peaks]

0


[SPECTRAL DATA FILE]


[File Complete Flag]

3


[Count/AU Ratio]

0


[Count Offset]

0


[Number of Spectra]

0


[Spectral Data Sets]


[Audit Log Information for C:\PenExe\TcWS\Ver6.3.1\Examples\Probka 47 + enzymy.raw]

Number of Audit Logs : [0]
