# Supplementary material for: Interplay between de novo and salvage pathways of GDP-fucose synthesis
Source: PLoS One. 2024 Oct 24;19(10):e0309450. doi: 10.1371/journal.pone.0309450 (PMC11501016; doi:10.1371/journal.pone.0309450)
Supplement: S1 File — (ZIP) [file pone.0309450.s004.zip › Chromatograms/Fucosylation/GMDSKO_4_3_0,05FUC.RAX]

Checksum Passed

Filename : <C:\PenExe\TcWS\Ver6.3.1\Examples\Probka 48 + enzymy.raw>

[Modified Rawfile File Header]

0, 1, 48, 10019, 
0, 0, 0, 386514952, 12030192

[Modified Rawfile Data Header]

"hplc", "", "2022-11-12-10:22:07", "tcprocess", "", "2022-11-12-11:02:05", "", 0, 0, ""


[File Complete Flag]

3


[Run Log Information]


[Raw File A/D Header]

0, "20221112102158-0800", 0, "hplc"
"C:\PenExe\TcWS\Ver6.3.1\Examples\Probka 48 + enzymy.seq", 0
"NONE", 0, 0
40.0088, 8582268, 1, "7339280009"
1, 0, 5454


[Sequence Cycle Information]

"A", 0, 0, 0, "", "", ""
"C:\PenExe\TcWS\Ver6.3.1\Examples\Probka 48 + enzymy.raw", "C:\PenExe\TcWS\Ver6.3.1\Examples\Probka 48 + enzymy", "Probka 48 + enzymy", "", "C:\PenExe\TcWS\Ver6.3.1\Examples\GlycoSeP N Plus (FL_40 min)", "C:\PenExe\TcWS\Ver6.3.1\Examples\GlycoSeP N Plus (FL_40 min)", "C:\PenExe\TcWS\Ver6.3.1\Examples\GlycoSeP N Plus (FL_40 min)", "C:\PenExe\TcWS\Ver6.3.1\Examples\GlycoSeP N Plus (FL_40 min)"
"Default", "Default"
1, 1, 1, 1, 1, 1, 0
100, 2, "", 1, "", "", 9
"", "", "", 0
"", "", "", "", ""
"", "", "", "", ""
""


[Raw Data Points]

 87574
 88012
 88017
 88011
 88016
 88021
 83590
 77496
 80216
 81118
 81910
 82776
 81013
 80498
 80877
 80619
 80851
 79344
 79321
 78557
 78955
 78225
 77328
 77334
 78091
 76896
 75506
 75722
 75187
 75033
 76044
 75265
 75659
 74902
 75263
 76407
 75955
 73528
 73820
 74152
 74106
 74760
 75539
 75307
 72285
 74045
 74352
 73955
 73794
 71354
 71643
 71727
 69914
 68824
 71750
 71641
 70816
 69583
 69783
 69999
 71878
 71527
 70469
 70166
 69166
 68064
 66938
 67417
 65893
 64712
 65640
 65138
 64342
 64691
 64247
 63971
 64631
 64050
 62435
 62839
 62582
 62986
 64391
 63047
 62887
 62040
 61450
 62394
 61619
 59742
 60948
 60566
 60361
 61322
 61831
 64144
 65311
 63281
 61814
 62945
 62557
 62274
 62232
 61201
 61243
 61569
 61228
 61392
 60817
 58926
 58179
 58505
 59111
 58064
 56887
 55730
 56408
 56485
 56049
 55745
 55471
 53908
 53530
 52779
 53096
 52804
 52765
 53655
 55163
 55944
 56301
 55664
 53921
 54404
 54290
 54021
 53072
 51733
 51808
 51678
 52053
 52620
 53461
 53256
 54346
 54520
 52809
 53783
 55607
 59460
 64067
 68761
 71895
 77528
 86630
 95977
105011
111722
117553
127237
132693
134749
136855
138676
139611
140908
142844
141978
141015
141580
142510
146520
152541
158213
161808
161185
159112
157259
155343
152746
152409
153176
151277
150191
150467
152660
154767
158369
161740
165651
170755
174261
179431
184886
190594
196958
205946
217029
235813
259998
293666
338705
395850
469728
561117
682036
841283
1057742
1353046
1739190
2251040
2892609
3656745
4542974
5517181
6483790
7344060
7996449
8412542
8582268
8544431
8345645
8038146
7651573
7234108
6820697
6438542
6081001
5749537
5442097
5140407
4824181
4505398
4199631
3905084
3648081
3427628
3258303
3140184
3081789
3072430
3094741
3109133
3062391
2943456
2766928
2553676
2331548
2117754
1921190
1748367
1593806
1456046
1339697
1237809
1147741
1068475
998212
937125
884750
839376
797279
762986
735879
712911
696517
684242
672695
665454
657451
653973
653425
649665
650999
648788
644743
642505
638952
634805
630505
627001
620962
615451
610305
605628
604339
600784
599196
597855
597248
600471
608529
614136
624070
634163
646401
659460
676319
695107
712741
729720
742794
749773
755362
759607
762021
767146
772640
787031
815433
862509
936951
1046671
1203764
1400906
1642807
1916236
2191035
2449372
2671852
2846682
2969043
3036217
3045819
3003130
2907738
2770170
2594260
2389824
2178224
1972180
1783905
1620306
1482891
1373639
1280549
1204650
1139714
1082200
1031876
981562
934412
887524
847940
813894
785182
769170
755545
750537
754175
765941
781898
801282
825665
866445
918122
991182
1094433
1246281
1457709
1732623
2079668
2501307
2992144
3531742
4100955
4649495
5146827
5553596
5849337
6009759
6028089
5907637
5664341
5337005
4945219
4540083
4141476
3763242
3425227
3114177
2840300
2587508
2356557
2142007
1941714
1752646
1579368
1423519
1287253
1166258
1057087
964266
887341
813508
753930
698584
649126
605035
566588
531597
496866
466383
440717
416784
397908
380408
362640
346329
329643
314486
299541
288657
280781
274642
266036
260440
253842
247217
240966
238139
232888
229593
228358
225481
221354
219587
216768
214886
211335
212700
212956
211267
211020
210068
207456
208266
212019
215552
217216
218885
222310
224100
225780
227623
229744
229435
230786
231328
232272
234390
234798
233936
230263
225529
222544
219348
219132
219462
217952
217561
217583
216787
217041
216987
217113
218096
219945
224614
225227
226271
224285
224358
227709
227471
226491
223798
220471
217083
213775
212289
208546
202314
198331
194294
192741
188706
186189
184582
184275
187097
190575
196164
204844
219062
235219
254344
277071
306134
338979
377050
417967
460614
498274
534576
566084
588017
602971
608319
607330
601997
586937
565978
538222
506068
478233
447461
420391
392365
367168
345961
326993
310897
297450
288783
281976
275770
272413
269259
268777
267948
268746
270643
273872
277072
279072
284266
291872
301235
314474
332353
359430
393997
440108
490652
550620
613897
682555
754800
827728
893078
956961
1004295
1044879
1068083
1080807
1085547
1077149
1056121
1024155
984400
943411
893309
843117
792115
739898
691598
644534
599606
557855
518458
478978
442807
409495
375244
343306
315123
291225
269671
251151
234555
217744
203181
191951
181445
170974
163794
155607
148786
144477
138762
133918
129544
126627
126237
123575
123001
122410
119807
119228
118658
117729
118066
118968
118074
117355
117669
118669
121165
121590
120276
119657
121693
122936
122489
123205
125851
126736
125909
127812
131858
136105
138367
140800
145279
147318
152601
155265
158450
161449
165548
171093
176384
180922
188117
192678
199096
206785
215669
223215
229098
239217
248718
259064
271437
285155
297101
308636
321050
336652
353305
367743
383083
402326
422160
442963
460576
480023
502247
527727
551852
576016
607741
649652
698670
758826
833467
926748
1043099
1186002
1353187
1548917
1776917
2026805
2305726
2610209
2931262
3260371
3576192
3867685
4133450
4360729
4536610
4666639
4739265
4754450
4699692
4587043
4424038
4221121
3989179
3730305
3468414
3197477
2928555
2667417
2412791
2179220
1963232
1763840
1582098
1417800
1276163
1149222
1039712
942805
854706
781645
719833
663503
614729
573732
540880
511320
482769
458563
440304
422095
405652
392626
380233
369179
354740
343288
333752
324093
317220
308772
304004
299466
294183
286787
279536
272445
265454
262906
258075
252620
248360
244250
237919
230657
223006
217321
212808
204729
197540
191321
187028
183077
177338
174641
172636
167641
163039
157151
152665
148572
145350
142062
140165
138254
136259
132717
131158
130341
128270
126098
122860
120044
118985
117893
115318
113511
112186
110464
110159
110975
109841
108707
107364
106006
105223
104891
103701
103356
102646
102099
101247
 99282
 99083
 96667
 95373
 93775
 92269
 90097
 91167
 90945
 87898
 87972
 87571
 87983
 87416
 86406
 85297
 86257
 85456
 84673
 83511
 84255
 84387
 84464
 84494
 82565
 81673
 82358
 82807
 83500
 83489
 83738
 83858
 85229
 85036
 85942
 87207
 89847
 90494
 90893
 93229
 94356
 96112
 97469
 99797
103029
102586
104359
106849
107777
108903
109812
113756
116202
117605
118441
118627
121841
124435
127385
129052
132036
137170
140549
144134
147955
152014
156194
162198
166579
171073
178346
184731
190037
195986
199785
206482
212145
216518
223752
230466
236722
245009
250879
257782
266342
274164
279798
285468
294067
301708
314275
325120
336845
350214
363817
379390
403994
431540
464283
504310
555322
613982
683495
765506
860765
963216
1081163
1205935
1339220
1480813
1631460
1783018
1938383
2090189
2239245
2372974
2491253
2596904
2686173
2762940
2803175
2820464
2819496
2793382
2745198
2673225
2588260
2493596
2382760
2268118
2140438
2016004
1894802
1778717
1670173
1565959
1470005
1382701
1302029
1228491
1167195
1112637
1061376
1016991
976890
936190
895499
854379
816909
781329
746119
709797
673503
638145
607749
575967
540205
506427
473823
445809
418575
393861
368326
349674
331712
310677
291549
278392
266573
252923
240743
229187
219765
210447
203758
195497
187437
179738
171291
165894
161011
153527
147801
141379
136556
132818
130439
125119
121552
117754
115332
112378
109004
109075
106799
104257
102419
100997
 99196
 99447
 99552
 99747
 99394
 98247
 97563
 94635
 95383
 96341
 97389
 95946
 94742
 94894
 92608
 91692
 90416
 89659
 90272
 90191
 89597
 91058
 90758
 87677
 87373
 88032
 87993
 86546
 86708
 88112
 86920
 86043
 87257
 88903
 89254
 87655
 85163
 85051
 86172
 88605
 89178
 87924
 87794
 88217
 87237
 89092
 90956
 92679
 93014
 91157
 93026
 94121
 95332
 95395
 95055
 93894
 95123
 97357
 98659
 98354
 98245
 98792
101059
100594
 99535
 98924
100528
103581
105185
106784
107821
108416
109342
112431
115324
118721
123804
127077
131732
137323
143874
149725
157896
168011
182215
198012
213013
229683
248834
267925
288760
311007
334498
358864
385817
410018
431857
455841
477368
494159
507557
518853
526194
531637
533183
531057
525984
516954
501910
485551
466647
444473
424288
402917
382769
361512
340467
317013
297382
276070
259234
243697
228633
213931
200303
189803
180769
171833
165345
159464
154886
152028
148027
146447
143141
139720
136686
133227
131098
130212
128723
129612
129839
129759
131265
129271
128370
128365
128019
130259
132885
135033
139029
142525
147923
153052
161583
168092
175760
183005
190882
203030
215743
226441
240272
252546
264857
277376
291574
305443
319452
328314
340190
349913
358294
363304
366598
368316
371646
369394
367889
364827
357617
351572
346817
338768
330286
321506
316657
310453
302681
298099
291504
283301
279480
276667
273882
270978
269442
272749
273905
275927
277487
280617
286170
290025
294800
303780
309679
314936
321641
327108
335095
340434
348485
356384
366065
375771
385752
396656
405945
415226
426107
439335
450580
463471
478695
495983
513942
534452
556821
576346
605165
638561
680238
727239
789452
854998
930856
1023707
1131433
1252355
1390713
1541281
1709896
1896396
2102742
2319956
2549779
2786298
3029649
3274393
3521107
3767006
3992852
4198579
4393599
4564718
4708961
4817985
4884629
4920984
4920346
4892185
4819263
4716904
4583855
4420979
4228859
4024517
3807126
3581805
3352168
3119924
2890792
2662632
2442852
2233488
2033012
1846905
1672497
1513653
1365020
1231809
1111494
1002778
905234
820626
744694
676327
613913
557584
511338
472417
433774
400709
371200
345786
324481
304895
287279
271820
259507
249048
240419
230918
221920
216069
209777
202996
199726
195710
193551
190472
185614
183834
181527
179257
176273
175394
174456
174716
175892
174626
175300
176934
176325
176683
177039
178206
180240
181145
182768
184828
190368
191549
192811
196935
199034
201343
205086
208268
210524
212250
215094
217867
221988
225131
228666
233088
237475
242308
248585
255919
261249
267478
271269
275523
283796
292461
298696
305963
313096
321684
328422
337990
346309
355003
364483
373000
380986
391703
401113
414479
422428
432200
442671
454022
467229
480271
492107
505545
518500
531839
547913
563550
579879
602557
625890
652409
680762
712508
751054
797934
852583
916665
993834
1083928
1187397
1306137
1439985
1593362
1767319
1957745
2171572
2399457
2644147
2904868
3173593
3448513
3727895
4013437
4298805
4576967
4848525
5106478
5345358
5551749
5730305
5882655
6001483
6081904
6119037
6129290
6098107
6012273
5889055
5739723
5567343
5360760
5135372
4890407
4624420
4354951
4083834
3808707
3531572
3260282
3000622
2753624
2519398
2297962
2090090
1893358
1711922
1548298
1401690
1268375
1144588
1036613
940556
853802
776692
705023
645867
588096
536764
494411
453583
418673
389589
361764
337212
316316
298081
282102
265629
251241
236919
225666
216103
205868
198646
191252
185484
180662
176112
170221
166612
159901
157996
153663
149235
150571
151047
148741
144746
142398
140082
140306
138369
138744
138854
138245
137354
137589
136940
135479
136738
138265
137211
136435
137644
139242
141565
141899
143243
146056
148511
152119
156615
162012
165625
172781
180329
188250
197628
208342
222593
232511
246039
263391
281057
300733
318938
336986
358605
378509
401231
424359
445128
464821
481256
496869
511112
525036
535007
540512
543389
545310
547580
545468
541344
532903
523594
515143
499838
485741
472576
456118
441582
423817
407227
390913
377026
361557
345006
329384
315899
303958
292169
279578
265748
253126
242832
233010
223726
213794
204778
196377
189468
182305
178753
173799
167930
162604
159507
157119
154273
149554
146350
144332
143399
142101
140860
140272
140064
139179
138720
137694
135482
131860
130030
129515
129929
127832
126734
126378
124733
124533
121724
121095
122338
119645
118154
118082
116316
116780
116740
115380
114014
113849
111045
109782
111257
111747
109764
108157
108057
110951
111299
110631
109586
110498
111804
112378
114795
115549
116048
115264
116307
119298
120795
122558
123423
124460
126378
128314
128720
129423
132320
134044
134791
136747
140395
143428
147203
150373
152605
155393
157838
164913
172904
181608
186297
191155
197851
206045
214770
221160
228807
240003
249730
258956
268269
276949
286679
296677
306886
315142
324003
332058
343354
351212
360740
368832
377234
385715
392883
398082
402976
408686
417944
426277
435726
441032
447367
454500
461067
466565
473750
480402
484009
489689
497399
505208
513459
519608
522965
527436
530823
533411
538692
542520
545263
550759
554668
557643
562240
565971
571386
575350
578826
579470
584268
588555
590734
593667
596586
595994
591953
589868
587406
580832
572427
565851
560811
550349
538842
529096
516015
500464
489438
474903
462414
449172
435319
420696
405964
390638
375899
364818
352539
340494
327741
315858
305871
296664
288970
278279
269776
260032
254926
249403
243006
236351
231220
224956
218666
214725
208937
207238
203311
199746
195590
190970
187331
182589
182617
181093
180538
177537
173211
172384
172959
172089
171617
172781
171806
172796
172629
175590
177326
178039
180959
180988
182752
185076
187978
190386
191912
194613
197419
200286
206489
209393
212030
216517
221226
224531
230620
234749
239758
244781
250392
257548
264975
271273
274540
279927
286913
292873
300651
307508
315331
323660
330591
339400
345424
350254
357732
367235
372406
378059
384518
391355
394818
398610
402259
406614
408752
408494
409232
407507
408859
409010
410568
409731
408080
408944
413849
416972
422328
428813
433067
444398
456222
474114
494083
515243
540700
570490
605884
648050
689059
734292
783005
836494
889798
947634
1004679
1063652
1124898
1182470
1237177
1296554
1349057
1394184
1434186
1475313
1511716
1541580
1562959
1573374
1580402
1578223
1568252
1552308
1530043
1496893
1462255
1422597
1375357
1323465
1274259
1221055
1165765
1111240
1054309
995466
938636
884497
826744
773786
722619
677357
632040
590001
551830
517949
486716
457569
429999
402652
379746
362082
345483
328714
314845
301147
287734
277355
267714
258566
251415
245240
238723
232497
226694
224074
222420
218952
215325
215524
212487
211132
210006
208718
208104
206800
204895
205409
207276
205888
203160
203308
203381
201518
201532
200048
197943
196389
193971
193880
193671
193420
191762
191052
191071
187942
185475
184982
182961
180593
179016
177327
177013
175400
170893
168052
167123
163817
162046
161366
158377
156046
152670
152112
149631
146039
142806
138483
135510
132802
132148
130781
128533
127699
128114
128018
127667
127992
125101
122867
121208
122135
120817
122180
125387
124342
124842
127167
129622
131731
131607
135085
138503
141854
144135
149364
153891
159320
166537
173497
178679
183749
190901
200641
210010
215666
221447
230607
239662
245672
252908
260369
266468
273569
277819
283970
288712
292679
292083
293362
294135
294672
294073
291189
290535
288829
287200
283441
276699
270977
264658
262583
257571
251698
247360
242901
236556
231402
224947
219521
214486
209652
203004
199649
198103
193060
190426
187358
184344
181139
178227
175902
174449
172307
170157
170657
171015
169031
168131
168950
167394
167816
168163
169195
171557
174103
174890
175855
175928
176814
179540
181331
181890
185864
189725
194194
198764
202347
207565
212513
217324
220318
226583
231608
237037
242649
247222
252435
258193
264797
270584
277607
285013
291588
296056
297247
301314
303336
307152
309926
312269
314909
315960
315952
317519
315952
317367
317011
316991
318253
317378
315371
316320
313967
311668
313162
311330
310055
308199
309024
311091
312832
315792
318911
321868
327594
333396
341277
348734
358031
373278
388417
405472
424171
445205
470632
497880
529916
568765
608917
651492
699954
750880
806620
868586
934604
1002085
1073475
1145949
1220102
1290655
1361410
1434470
1505648
1573609
1642891
1703190
1756790
1796463
1833600
1865307
1888199
1903415
1910056
1905476
1895526
1878751
1848228
1809916
1763224
1711096
1658346
1598042
1537616
1470611
1403177
1337831
1266941
1191792
1119175
1051610
987373
924113
861985
804999
748055
699345
652252
606197
567099
529200
495053
462428
431985
404308
380145
356422
333546
316113
298947
285589
272756
261322
249153
238823
230984
223154
215469
210573
204244
200102
193250
188654
185380
182462
179249
173650
169288
167001
165214
163487
161365
157858
154260
151807
149718
146993
143678
139672
137024
136063
132738
130957
129015
125521
125504
125438
125273
122224
119082
118373
117639
118342
116838
117460
118283
117380
116450
116310
115748
115648
116294
115737
117221
117462
117239
116611
117925
119465
120920
121056
122763
123918
125817
125677
127591
129489
129949
133432
135354
139106
142038
144230
146033
147781
150791
155742
156550
157816
159851
163947
166315
166674
168760
172519
173790
173472
174859
173674
173939
175431
178318
178721
178191
178104
175899
177388
176502
175899
176541
175396
172874
171084
170978
168715
165475
164086
161316
158631
157306
159115
155406
154052
150487
149606
150724
149912
149996
149851
148961
149511
148133
147520
148530
150110
151501
153439
154508
155374
156949
159097
163329
162495
163411
164028
167745
169510
171169
170434
171397
175958
177681
178623
179874
182374
180232
178037
177897
179020
179972
178607
178462
179409
179849
178473
178823
179782
179969
176300
175650
175645
175287
176557
178199
178965
177636
177739
180122
180101
181158
181508
181549
182806
182573
183118
184854
188852
189982
191918
193862
196403
196957
201027
205461
209042
209387
210582
213860
215186
216367
218554
226244
231661
236088
243868
248307
251423
256744
262325
270615
280992
290950
302330
314567
326785
341069
356740
374444
392454
411834
432199
450097
471085
495333
521968
548686
573964
597403
624093
649854
676046
697847
722302
747375
770402
788009
807972
829814
845424
860245
874356
881445
886383
889075
887105
887122
882966
874835
860553
846052
831988
811236
790503
770877
747498
722267
697563
672850
648131
621822
597288
570980
548674
526816
504529
482758
461519
441201
421237
408294
394399
378017
364479
351681
341572
330706
321617
312651
305033
299362
291953
287039
282186
278394
275471
270217
265199
260649
257392
253244
247672
242289
237532
233193
226759
220328
214684
210966
203943
200605
197578
191529
186280
185808
184823
181854
179184
175247
172090
170087
168485
166352
164153
159887
157342
156361
154770
154979
154434
153297
151586
151325
151880
154611
153077
153012
151420
149740
150373
147128
147200
146729
145338
146449
147605
148218
147455
148555
149091
150155
151372
150571
152175
150796
154195
156457
156886
156254
159132
159980
160619
159370
157466
158501
159531
161818
160758
160838
162357
163984
165444
168242
168154
170128
170439
170052
170719
172024
169836
169810
169423
170649
172151
172829
174966
175795
176588
177577
178537
179641
181062
182397
184113
185937
187621
188849
191675
193058
192343
193847
197247
197933
198060
199420
203305
204541
203635
205811
209803
212360
214668
217512
221570
224724
227085
231077
234530
237590
241194
244817
251229
256326
262270
267956
271406
275026
279952
284158
290943
297213
302053
310289
317176
318922
322650
328369
335009
340895
347384
353192
361313
370565
378983
384348
389853
397598
407088
412750
418763
423935
430791
436404
443068
449169
456999
462775
469751
475696
484470
490065
499610
506959
515704
522657
529672
537161
550606
562623
579749
597340
620129
644226
670123
699095
729751
767579
812991
861558
914838
970010
1023036
1090539
1160197
1231687
1305549
1380148
1455106
1530686
1605077
1679137
1746538
1812940
1878032
1935470
1988506
2033561
2066842
2093636
2110082
2126294
2132890
2126317
2112212
2089224
2055936
2018730
1971646
1922149
1869199
1804767
1734458
1659683
1581463
1508247
1429181
1352789
1279189
1203317
1133139
1063256
997528
933835
871697
815081
762947
714419
671527
630261
592635
556038
526464
494719
469301
446342
424791
403070
384222
366243
354653
343075
331820
321078
311210
299774
291267
285072
279076
272878
267747
262691
259662
253953
251630
248564
248024
246862
245385
242678
237713
236682
233739
230445
228614
226338
224208
221052
220006
216835
216392
214702
213642
214600
214653
213684
212949
211439
208358
210040
211796
211003
210006
210674
210384
211057
211729
212976
215674
219827
220212
222068
221654
225259
228949
231700
237277
239600
242309
244388
246516
249861
253069
257184
261936
266548
269612
272400
276250
277639
281044
285295
290789
293614
300355
302133
307340
313205
319412
324638
327247
331723
334975
340135
346896
352585
356096
359891
366017
372237
376325
379921
383263
389802
397349
402699
410061
418024
423523
431676
437832
442289
448139
458005
468040
480274
493613
511084
527320
547808
571276
598874
628200
660218
697454
742524
791393
843621
902138
966128
1039035
1119413
1202685
1288706
1380489
1477518
1571991
1672685
1774199
1876948
1980683
2079752
2182525
2279015
2367503
2447549
2523900
2592507
2653294
2710052
2745663
2771214
2787390
2786934
2777362
2754978
2717580
2679925
2629132
2559323
2478827
2399211
2308573
2211575
2117767
2018423
1916526
1810874
1710167
1609524
1510246
1413925
1315757
1229333
1142767
1055625
978187
905179
835562
771999
713603
657166
606676
561571
520331
481412
449457
418541
391202
365054
343064
323973
305211
287987
274186
260507
249062
237500
229271
223536
216761
211158
207703
202841
197378
192673
192204
188705
185097
182917
181244
180571
180398
179776
176522
173940
173694
174679
175688
177127
178010
180297
181356
181199
183214
185306
187156
189805
191632
193094
195412
197773
201175
201318
202433
203251
202209
202597
205364
207034
207349
204940
206558
206851
205152
204205
203084
205116
204269
205010
202770
201445
201666
203072
202830
203684
202094
202662
203793
205005
204990
205699
205447
205222
207287
207778
209116
209468
211056
211118
210538
212189
211910
213404
213606
214016
215153
215398
215268
215206
215836
218387
220376
221067
224620
225480
228013
230423
234597
237949
243511
248790
256112
259815
266790
274023
281020
291831
299996
310403
322120
331027
339819
350470
363122
373726
389967
402981
415095
424079
435381
445132
451580
457632
463214
469064
471071
469535
470759
470456
469245
463496
456850
450999
442651
433676
424415
413834
402386
386372
372130
362162
350784
338338
325156
312906
301206
288126
277390
267038
255389
243649
234218
225784
216081
207576
199358
192802
184540
176802
170409
164789
158464
152823
149623
146276
143897
141880
136759
134877
131632
131873
130314
129094
128667
125081
123385
120608
119099
117870
119057
119068
119232
119483
120098
118419
118771
119635
118141
118368
118930
119244
120517
124284
126804
128642
128640
127407
129816
130803
131681
131998
132072
134437
134052
134475
136120
135172
136472
138911
140249
138726
136371
134158
133161
133518
132939
130628
129488
129874
127044
123014
122838
123216
121711
119592
118159
116905
114663
114205
115123
113877
112411
112526
109863
107889
106469
107124
104865
104154
104289
104181
104806
102985
102826
101345
102389
105066
105577
106715
106809
105779
105359
106229
105421
106733
107232
108141
108780
107826
106108
106511
107982
107578
107966
109859
111751
110237
107139
107339
107268
105989
105206
106198
106539
107697
107123
106971
106630
103272
102967
102796
102764
102304
100988
100516
100778
 99186
 99039
 97820
 96647
 97284
 97770
 97572
 94924
 93628
 95158
 96190
 95206
 94275
 91482
 90657
 91982
 92403
 92107
 92321
 93018
 93067
 91911
 90657
 89651
 89727
 90096
 88499
 90021
 89845
 90462
 89484
 89931
 90742
 90376
 91608
 92123
 90604
 90258
 90014
 89523
 89699
 89255
 87474
 86921
 84768
 85897
 87330
 87596
 88762
 87666
 87695
 89705
 89813
 90927
 93039
 92057
 92249
 92346
 92789
 93241
 93160
 93461
 93307
 93550
 93248
 91190
 91553
 92663
 93619
 94983
 94668
 92843
 91493
 92617
 91893
 89963
 89581
 89996
 90932
 90302
 91721
 90685
 89958
 88928
 89340
 88491
 86807
 85041
 86242
 88338
 88419
 86770
 85539
 85264
 86386
 87117
 86795
 88625
 87026
 86805
 87025
 86850
 88918
 89294
 90935
 90395
 88841
 85876
 86665
 88555
 89064
 89377
 89118
 88621
 88602
 89376
 89676
 90589
 90794
 90797
 89561
 89657
 89327
 89902
 89268
 87780
 87296
 88131
 87493
 87088
 87838
 88402
 86985
 86921
 87879
 86223
 85603
 85838
 85562
 85087
 83357
 82498
 82499
 82885
 83803
 85942
 86018
 86247
 86041
 85196
 85501
 84907
 84238
 84363
 84426
 85766
 86367
 86244
 86155
 85063
 85069
 83983
 85586
 84241
 84084
 84420
 84099
 85895
 85409
 84961
 85070
 85314
 86711
 88619
 87576
 87001
 87815
 86724
 87909
 85212
 84618
 87123
 88380
 87027
 85343
 86647
 87350
 88736
 89286
 87521
 85060
 83954
 84575
 87221
 86491
 85881
 85953
 84978
 85546
 86028
 85415
 85890
 83966
 83745
 82747
 82457
 83576
 82647
 84605
 84773
 84650
 84787
 83260
 81200
 81749
 82020
 81893
 81637
 82745
 83876
 82311
 81449
 81581
 80505
 80580
 82264
 82327
 82208
 83512
 85321
 83193
 82778
 82057
 81351
 78806
 78883
 80268
 82222
 81399
 82958
 81599
 83123
 83824
 84190
 83444
 82642
 82475
 82288
 82972
 84060
 84283
 83832
 82712
 81087
 81307
 82007
 82658
 82287
 83076
 84828
 85746
 84440
 83086
 81376
 83119
 81818
 81380
 81846
 80392
 80227
 81586
 80939
 80055
 78766
 80485
 81805
 83065
 82564
 80463
 81200
 83370
 82958
 81829
 79297
 78859
 78714
 78908
 80334
 81914
 82502
 82816
 83366
 81591
 80652
 79232
 80345
 82367
 83648
 82006
 79393
 81783
 81223
 81258
 80387
 80274
 82137
 81826
 80464
 81750
 81648
 79367
 77809
 79735
 80985
 80933
 81948
 82032
 80512
 79163
 79745
 80925
 78530
 78370
 78177
 78872
 80694
 80994
 80277
 78550
 78285
 78301
 78125
 79017
 80005
 80045
 79217
 78281
 78801
 78865
 79643
 81136
 80777
 80379
 81381
 81815
 79510
 80050
 80448
 79860
 80709
 80230
 81345
 80496
 79222
 80453
 82499
 80536
 79556
 80429
 79941
 78247
 79104
 81919
 82046
 83340
 82922
 80003
 78655
 78541
 78877
 79281
 78540
 79584
 79449
 80072
 79570
 77793
 78351
 78681
 78860
 79493
 80383
 79524
 78425
 78922
 78572
 77078
 77040
 77921
 77323
 78571
 78477
 78571
 78248
 78094
 76917
 77045
 77620
 79108
 79519
 78584
 79172
 79464
 79203
 78867
 79431
 79183
 78302
 80466
 82206
 82755
 80418
 79146
 78624
 79616
 80632
 80462
 80419
 79772
 79463
 79659
 80555
 81935
 82657
 81502
 79426
 79328
 80890
 80629
 80878
 80906
 81303
 81288
 81656
 81274
 81168
 82240
 82883
 82186
 82935
 82119
 81372
 80768
 80892
 81225
 81714
 82189
 80825
 79986
 79421
 78982
 80052
 79476
 80103
 82080
 81650
 82026
 83635
 81382
 81006
 81870
 81999
 83791
 83087
 82760
 82790
 82539
 83780
 83464
 81688
 82932
 82613
 82492
 81342
 80072
 81897
 82172
 82659
 80848
 80980
 81518
 82367
 81340
 80934
 81461
 81019
 81709
 82614
 81849
 80880
 82150
 81567
 81779
 83091
 83389
 82967
 81916
 80577
 80100
 79828
 79927
 78291
 78500
 79608
 80050
 80451
 79575
 78964
 78668
 78092
 78700
 79669
 78219
 77958
 78847
 77359
 78142
 78797
 80264
 81357
 81483
 80712
 80973
 79299
 79910
 77582
 75995
 76078
 76852
 78219
 80163
 80345
 80768
 80020
 80095
 78742
 79490
 79340
 79124
 79338
 79528
 78593
 79976
 81971
 82176
 82149
 79648
 79455
 79270
 78596
 78037
 79410
 79485
 79994
 80723
 79963
 78420
 79812
 79009
 76830
 76131
 75914
 76645
 75946
 76424
 76375
 77701
 77579
 77680
 78657
 79619
 78670
 78727
 79596
 80807
 79054
 79200
 78940
 77867
 76094
 75830
 75941
 76849
 79463
 77740
 76695
 76610
 78505
 77421
 78940
 79978
 79687
 81667
 82570
 83021
 83292
 81016
 80652
 78521
 77699
 78096
 78349
 80253
 81614
 80369
 78951
 81287
 84396
 84794
 83896
 82761
 83220
 82297
 82794
 82294
 80672
 82506
 82284
 81246
 83451
 82910
 79455
 80547
 81775
 84313
 84289
 82620
 82106
 81474
 81448
 81801
 80946
 80605
 80766
 80618
 81244
 79918
 80666
 81028
 81885
 81336
 81827
 82179
 83084
 81527
 80424
 81072
 82985
 81546
 81422
 83830
 82888
 81985
 80898
 80094
 80512
 79906
 77294
 78337
 79461
 80883
 80618
 81755
 81596
 79612
 79031
 79696
 79220
 80469
 79978
 79808
 80434
 81312
 81172
 81379
 82165
 81130
 79866
 78816
 79517
 80835
 80864
 79656
 79089
 79234
 80629
 79579
 81131
 81689
 81357
 81985
 81180
 79152
 78427
 80199
 80164
 82285
 81984
 83568
 82237
 82072
 81175
 81424
 81325
 82266
 81157
 81157
 81812
 80690
 79099
 79289
 79651
 81800
 82238
 82128
 83258
 80647
 81304
 80645
 81151
 80571
 81074
 79520
 79538
 80908
 81943
 82217
 82860
 80968
 78418
 79895
 81315
 80510
 78947
 79565
 78892
 79075
 81322
 82598
 84797
 84474
 83637
 83471
 83804
 82344
 83115
 83092
 82195
 82348
 80361
 81283
 81814
 83673
 83705
 81487
 82074
 81253
 81126
 81602
 83548
 83526
 82570
 83053
 84081
 82179
 81011
 79515
 77551
 79037
 80939
 82095
 82590
 83041
 83451
 81502
 79950
 82195
 82216
 80791
 80123
 79363
 77964
 78386
 79361
 80475
 80076
 80772
 82295
 83088
 82171
 82327
 81850
 83544
 82717
 82557
 81938
 81985
 82520
 83204
 82320
 81503
 82494
 82640
 81881
 82260
 82938
 83190
 83439
 84875
 85578
 84192
 81648
 81615
 82310
 83326
 82002
 82161
 80285
 82205
 84386
 84283
 83057
 82621
 80149
 81714
 83350
 83058
 82773
 82806
 83058
 81913
 82321
 83496
 83105
 83292
 81037
 80075
 79878
 80416
 81168
 82368
 83359
 83145
 82152
 81488
 82169
 83238
 82180
 83460
 82703
 80088
 80435
 81405
 81442
 81914
 81002
 80754
 82283
 82319
 82582
 81528
 80583
 81691
 83117
 83815
 82430
 80677
 82227
 82119
 83298
 83668
 84622
 85090
 84775
 84562
 81592
 82341
 82127
 81726
 81614
 82489
 82789
 82853
 83354
 83682
 82424
 81849
 83250
 81836
 81889
 82431
 80765
 82573
 81651
 83622
 84596
 81974
 82033
 81406
 83034
 82091
 81933
 82929
 85832
 86332
 84059
 84539
 82997
 82422
 83277
 84760
 83743
 84352
 86455
 87819
 85794
 84976
 83810
 83689
 82746
 83247
 82720
 83308
 83988
 85496
 85981
 84715
 84855
 84271
 85148
 85092
 82952
 82145
 84254
 84877
 84171
 83303
 81560
 79703
 81069
 81543
 81570
 81919
 83205
 82618
 83622
 85153
 84354
 81457
 82336
 83607
 85349
 85527
 84698
 83667
 82573
 81277
 82526
 83149
 84424
 86071
 85878
 85127
 85492
 84900
 85147
 84874
 85804
 84065
 83690
 83593
 82109
 83706
 83402
 82502
 81864
 81807
 82184
 81891
 83889
 83680
 84836
 85571
 83814
 83759
 83384
 84104
 82658
 82061
 81927
 79760
 80065
 80139
 78514
 80866
 84387
 83266
 83215
 83485
 82372
 82132
 82308
 83852
 85255
 86913
 84326
 83145
 82394
 82244
 82847
 84464
 85362
 83765
 84707
 84739
 84115
 83412
 83487
 83159
 85349
 84281
 85914
 85208
 83060
 82369
 82918
 84557
 84947
 86070
 87365
 89432
 87648
 86078
 86498
 87593
 86824
 87108
 87325
 87227
 87435
 86940
 87029
 86795
 84964
 86595
 87216
 84556
 83964
 85740
 89364
 86753
 88265
 88424
 87308
 86464
 88181
 87397
 87336
 87075
 87152
 87288
 85627
 84273
 83586
 84355
 85301
 86297
 87498
 85260
 85852
 86236
 86387
 86494
 86702
 85500
 85528
 86835
 87095
 85610
 86025
 88098
 88863
 86481
 84484
 84990
 84905
 84079
 83589
 85095
 87159
 87761
 87674
 87884
 86161
 84982
 85167
 83223
 84105
 85956
 86884
 87802
 87546
 87291
 86822
 85085
 86227
 86044
 85896
 84668
 85989
 85429
 84055
 83551
 83513
 81856
 82394
 80191
 80940
 82323
 82914
 82682
 84133
 85235
 85171
 84996
 87199
 85739
 86198
 88072
 85848
 85135
 84894
 85532
 84641
 86458
 86015
 84999
 84629
 83844
 85160
 85785
 84330
 84419
 84729
 82650
 84481
 84581
 83561
 85484
 85498
 85731
 85508
 83683
 83370
 84336
 84460
 84030
 84406
 85683
 86264
 86765
 87098
 87058
 86781
 87816
 87689
 86899
 86287
 85453
 86544
 86711
 87538
 88043
 86901
 86977
 85424
 84667
 86681
 87460
 87368
 88812
 90120
 90326
 88984
 88743
 90407
 91920
 91713
 90967
 92831
 95104
 94747
 94277
 96208
 97563
 98921
100719
102208
101416
104151
106568
108322
108249
109089
111239
113963
114975
118844
120669
121299
125819
129215
131272
133881
138366
142590
145938
150660
154759
159965
166371
171248
177848
185990
192772
201309
210308
217175
224507
233384
243836
250368
254637
257347
258374
258256
259369
257151
253348
248476
244802
242220
240838
237905
232757
228297
223713
221654
217967
212472
213184
210679
207402
205128
201342
199811
198889
197970
196112
196050
194024
193162
189400
190302
189731
187955
186002
185500
184175
181601
179991
179371
177727
176564
177541
174972
171666
170783
168784
168037
166878
166192
163164
161021
157628
154072
150341
147525
146323
143395
142042
140463
137330
134858
132132
129484
129107
126739
124659
120493
119077
117262
113986
111109
110543
108174
107162
105704
102316
 98827
 98480
 99179
 96716
 95266
 93753
 91726
 90787
 89928
 88341
 86710
 84048
 82637
 81532
 80736
 77548
 77014
 75405
 73799
 71653
 73375
 72745
 71481
 69489
 68339
 66619
 64338
 63706
 62767
 61316
 61004
 59566
 57478
 56665
 55587
 53211
 53341
 52105
 51168
 50395
 49167
 49555
 48947
 46633
 43788
 40469
 40114
 39066
 39346
 38377
 38310
 37674
 37107
 34784
 32470
 31041
 31387
 31723
 31481
 29961
 28254
 26759
 26668
 23960
 21691
 20679
 22662
 22979
 21799
 19551
 17037
 18635
 19211
 17811
 17869
 15834
 14620
 14225
 13545
 13858
 13788
 13094
 11933
  9418
  7133
  5696
  5892
  4669
  2407
  1403
  2758
  2748
  2048
  1003
     1
     1
     1
     1
     1
     1
     1
     1
     1
     1
     1
     1
     1
     1
     1
     1
     1
     1
     1
     1
     1
     1
     1
     1
     1
     1
     1
     1
     1
     1
     1
     1
     1
     1
     1
     1
     1
     1
     1
     1
     1
     1
     1
     1
     1
     1
     1
     1
     1
     1
     1
     1
     1
     1
     1
     1
     1
     1
     1
     1
     1
     1
     1
     1
     1
     1
     1
     1
     1
     1
     1
     1
     1
     1
     1
     1
     1
     1
     1
     1
     1
     1
     1
     1
     1
     1
     1
     1
     1
     1
     1
     1
     1
     1
     1
     1
     1
     1
     1
     1
     1
     1
     1
     1
     1
     1
     1
     1
     1
     1
     1
     1
     1
     1
     1
     1
     1
     1
     1
     1
     1
     1
     1
     1
     1
     1
     1
     1
     1
     1
     1
     1
     1
     1
     1
     1
     1
     1
     1
     1
     1
     1
     1
     1
     1
     1
     1
     1
     1
     1
     1
     1
     1
     1
     1
     1
     1
     1
     1
     1
     1
     1
     1
     1
     1
     1
     1
     1
     1
     1
     1
     1
     1
     1
     1
     1
     1
     1
     1
     1
     1
     1
     1
     1
     1
     1
     1
     1
     1
     1
     1
     1
     1
     1
     1
     1
     1
     1
     1
     1
     1
     1
     1
     1
     1
     1
     1
     1
     1
     1
     1
     1
     1
     1
     1
     1
     1
     1
     1
     1
     1
     1
     1
     1
     1
     1
     1
     1
     1
     1
     1
     1
     1
     1
     1
     1
     1
 31157
 73231
120244
169353
217524
275721
365535
485093
622927
765753
909991
1043347
1151122
1225473
1262956
1259432
1232551
1199031
1165445
1136313
1121633
1117514
1119969
1124303
1122471
1114779
1100227
1079780
1064283
1045231
1027739
1010787
988875
966441
941265
915345
888478
860567
832234
805187
780896
753396
728201
703286
679427
656121
634561
615486
599424
585403
571345
555392
540816
530102
521238
512151
505584
500349
494469
487755
480143
475225
466361
459608
453380
446112
439024
434332
430887
426917
423836
416956
410361
403440
398155
394264
393093
386696
382805
378715
375216
371709
368114
363438
357719
351334
345523
343005
340347
338131
336557
330736
328070
323740
319717
316941
315002
312138
308971
304570
301368
296850
291108
288907
284549
281174
279132
276268
273318
269568
266875
262641
259529
256201
253373
251411
249227
243518
240272
236615
233468
230934
227787
223217
219236
217740
214725
210323
208482
207432
202773
202025
196057
194079
190591
189879
187467
185646
181804
178742
175924
175550
173158
174094
173032
170604
166304
164786
160598
157825
155456
154798
154288
153828
151353
149199
147168
146545
144654
142111
139882
138597
137684
136673
133987
132489
131961
131298
129537
127479
125841
125711
123904
122250
121104
120277
120314
119728
116995
115300
113780
112384
113029
112297
112432
111027
111379
113581
115423
119709
122032
122181
116973
110577
102207
 94166
 86649
 83350
 80474
 75495
 70051
 68723
 65679
 63890
 64105
 60845
 59983
 59498
 58096
 57691
 56729
 56877
 57288
 57986
 56360
 55832
 55618
 54707
 53287
 51978
 53247
 53153
 53113
 50633
 50216
 50367
 50816
 50209
 50410
 53474
 52121
 50877
 49786
 49467
 46811
 48733
 48118
 46721
 46600
 46174
 46294
 46129
 46755
 46720
 44995
 44368
 46846
 46186
 45917
 47087
 46807
 47259
 45977
 44804
 44620
 45175
 44114
 43173
 42817
 41347
 42543
 41565
 39795
 39362
 41004
 41058
 40276
 41704
 42095
 41984
 42649
 42911
 41673
 39193
 41073
 41616
 42772
 40881
 41279
 40940
 39669
 39316
 39225
 37805
 35595
 35802
 35213
 34299
 34818
 34783
 33388
 34181
 36396
 35902
 35271
 35644
 36214
 37453
 35544
 35432
 35850
 35020
 37359
 36122
 37975
 36271
 34972
 36451
 35814
 35973
 34289
 33055
 32635
 33812
 33434
 33050
 32475
 31478
 31554
 31417
 32109
 32052
 31093
 31944
 32570
 31802
 32717
 33278
 33395
 31580
 32936
 33456
 31198
 29694
 30155
 30080
 29997
 29334
 29396
 28606
 30147
 30749
 29153
 29734
 31729
 32174
 31642
 31045
 30023
 32235
 32088
 30246
 28303
 27572
 27296
 28726
 28374
 30468
 31774
 32101
 31490
 31592
 30062
 29815
 29861
 29266
 29180
 29233
 30862
 32019
 30641
 29780
 29523
 29435
 29083
 28908
 29263
 29467
 29361
 28934
 28465
 29086
 28101
 27004
 25264
 24521
 23725
 23651
 25106
 25452
 28138
 28477
 27339
 27874
 28230
 29159
 29336
 29246
 28987
 29496
 29806
 27871
 27027
 26720
 27175
 26432
 26936
 25715
 24772
 27256
 27372
 26953
 25821
 27651
 29138
 30279
 28309
 27040
 27055
 27384
 28045
 25633
 25219
 25688
 26943
 26997
 27586
 28256
 28002
 26073
 25654
 24107
 24687
 25122
 25712
 24661
 25079
 25827
 26143
 27375
 28110
 25763
 25418
 26836
 26426
 24357
 26001
 25977
 27672
 26878
 25622
 25259
 24576
 27899
 27925
 27253
 26825
 26111
 25996
 27062
 28274
 27299
 27652
 27669
 26616
 27362
 27689
 27647
 29013
 29019
 28000
 27385
 26586
 27250
 28075
 28830
 28079
 29022
 28989
 30360
 28887
 27993
 29514
 28341
 27719
 26404
 26024
 26763
 26624
 25527
 24705
 26293
 27121
 27288
 26324
 25193
 28471
 27674
 27431
 26656
 26471
 27968
 26703
 26897
 28857
 27374
 27062
 28316
 28577
 28036
 26280
 25204
 25526
 26642
 26079
 27664
 29765
 28343
 28468
 28910
 28800
 28475
 27669
 26983
 27186
 28809
 29609
 28620
 28465
 28779
 29147
 29546
 27759
 27485
 28859
 30218
 28892
 29779
 32684
 31645
 30779
 29643
 28480
 26735
 25711
 27697
 28661
 30148
 29943
 30732
 29197
 27532
 25642
 26073
 27710
 29552
 29533
 29653
 29578
 28549
 27011
 27115
 25904
 26208
 26561
 27874
 28671
 28434
 28668
 28769
 28990
 30404
 28207
 27474
 26959
 26609
 27630
 27520
 26432
 26146
 28955
 30720
 30488
 29470
 28405
 26782
 26801
 27052
 27401
 28026
 28234
 26458
 26263
 25901
 26328
 25286
 27084
 26651
 26142
 26441
 26566
 28452
 29546
 27130
 24889
 24769
 26960
 28890
 27489
 26988
 28682
 29274
 28640
 27076
 24416
 25120
 28073
 29069
 29256
 29415
 29521
 29701
 28716
 28235
 28904
 28382
 28996
 27796
 28287
 26265
 25833
 26795
 27874
 28594
 27967
 27086
 26654
 28529

[Instrument Method Data Header]

"hplc", "", "2021-04-16-13:54:48", "hplc", "", "2021-04-16-13:54:48", "", 0, 0, "GlycoSePN_40 min (Plus_HR1)"
"Separation of glycans at 50 C"
16844544, 1


[NAI Box Information]

0, 40, 40
2.272, 44, 1000
41, 0, 100, 0


[Instrument Configuration Information]

"FL", "PEN90x", ""
0, 0, 0
0, 0, 0, 0
16.777215, 1
16.777215, 0
"", "", "", ""
"", "", ""
"", "", ""
"", "", ""
"B", "C", "D", ""


[Real Time Plot Information]

[0]
0, 1, "", "Y", 1000


[Link Parameters]

5


[Link Parameter Offsets]

29
28
10
11
12


[Link Parameter Info]


"RATE", 29, 5, 1, 1
1, 0, 3, 0.1, 100, 0
44.01408, "", 1

"RANGE", 28, 2, 1, 1
1, 0, 1, 0, 10, 0
1, "1.0", 1

"EVENT", 10, 3, 25, 1
1, 0, 0, 0, 100000, 0
0, "END", 0

"EVTME", 11, 2, 25, 1
1, 0, 2, 0, 100000, 0
0, "", 1

"EVVAL", 12, 2, 25, 1
1, 0, 0, 0, 100000, 0
0, "0", 1


[PEAK TABLE FILE]


[File Complete Flag]

3


[Number of Peaks]

0


[SPECTRAL DATA FILE]


[File Complete Flag]

3


[Count/AU Ratio]

0


[Count Offset]

0


[Number of Spectra]

0


[Spectral Data Sets]


[Audit Log Information for C:\PenExe\TcWS\Ver6.3.1\Examples\Probka 48 + enzymy.raw]

Number of Audit Logs : [0]
