# Supplementary material for: Interplay between de novo and salvage pathways of GDP-fucose synthesis
Source: PLoS One. 2024 Oct 24;19(10):e0309450. doi: 10.1371/journal.pone.0309450 (PMC11501016; doi:10.1371/journal.pone.0309450)
Supplement: S1 File — (ZIP) [file pone.0309450.s004.zip › Chromatograms/Fucosylation/GMDSKO_4_3_0,1FUC.RAX]

Checksum Passed

Filename : <C:\PenExe\TcWS\Ver6.3.1\Examples\Probka 49 + enzymy.raw>

[Modified Rawfile File Header]

0, 1, 48, 10019, 
0, 0, 0, 386514952, 12031872

[Modified Rawfile Data Header]

"hplc", "", "2022-11-12-11:06:54", "tcprocess", "", "2022-11-12-11:46:52", "", 0, 0, ""


[File Complete Flag]

3


[Run Log Information]


[Raw File A/D Header]

0, "20221112110645-0800", 0, "hplc"
"C:\PenExe\TcWS\Ver6.3.1\Examples\Probka 49 + enzymy.seq", 0
"NONE", 0, 0
40.0088, 7403482, 1, "7339280009"
1, 0, 5454


[Sequence Cycle Information]

"A", 0, 0, 0, "", "", ""
"C:\PenExe\TcWS\Ver6.3.1\Examples\Probka 49 + enzymy.raw", "C:\PenExe\TcWS\Ver6.3.1\Examples\Probka 49 + enzymy", "Probka 49 + enzymy", "", "C:\PenExe\TcWS\Ver6.3.1\Examples\GlycoSeP N Plus (FL_40 min)", "C:\PenExe\TcWS\Ver6.3.1\Examples\GlycoSeP N Plus (FL_40 min)", "C:\PenExe\TcWS\Ver6.3.1\Examples\GlycoSeP N Plus (FL_40 min)", "C:\PenExe\TcWS\Ver6.3.1\Examples\GlycoSeP N Plus (FL_40 min)"
"Default", "Default"
1, 1, 1, 1, 1, 1, 0
100, 2, "", 1, "", "", 9
"", "", "", 0
"", "", "", "", ""
"", "", "", "", ""
""


[Raw Data Points]

 32996
 33215
 33216
 33214
 33214
 33218
 31646
 31948
 32335
 31103
 30196
 30044
 30942
 31190
 32795
 32835
 32016
 34372
 33906
 33466
 33570
 33024
 33646
 33126
 32478
 33032
 31702
 30857
 31459
 32625
 33666
 33521
 33194
 31232
 32135
 32410
 33355
 33840
 34245
 35520
 35073
 36248
 36171
 34616
 35480
 34816
 35419
 34623
 35160
 35078
 35303
 35048
 35283
 32919
 32385
 31826
 31423
 32504
 32694
 32790
 34406
 35640
 35341
 34292
 34973
 33130
 32773
 35192
 34372
 32660
 32168
 32072
 33185
 31810
 32036
 32467
 33191
 33308
 34733
 34967
 34702
 34000
 33734
 33267
 32246
 33620
 35079
 36190
 34846
 35003
 35260
 33822
 31357
 32052
 32831
 34612
 36191
 36154
 35364
 34723
 33847
 33816
 34867
 35048
 35660
 36070
 34912
 34649
 33383
 34410
 35752
 35744
 34920
 35795
 35860
 35603
 35389
 35243
 34673
 34166
 33734
 32883
 32288
 32683
 33639
 34580
 34413
 34992
 34657
 32761
 33256
 33204
 33865
 34272
 32350
 33518
 33219
 33351
 33742
 34177
 33636
 36015
 36665
 35801
 37806
 38917
 40567
 43201
 45054
 48632
 51966
 58181
 68302
 79138
 87881
 97772
106084
113854
119371
125758
130225
132852
136876
137352
137288
135561
134341
133696
135733
137683
138763
140093
143549
147177
147763
146481
144906
142990
141112
140751
139426
139361
139847
138170
138328
138191
138096
140715
140682
141531
140382
141857
146898
151098
154277
160944
165364
172330
185247
201379
220767
246352
281353
329791
390301
467651
568303
697206
872998
1115581
1450580
1903012
2496266
3250849
4123849
5054991
5914908
6610099
7074029
7325636
7403482
7338554
7168579
6947238
6692613
6420144
6155241
5892746
5607313
5297073
4952337
4579353
4182441
3798863
3435872
3119372
2851931
2618493
2426879
2273441
2153271
2058620
1991010
1931191
1869958
1800843
1713842
1614045
1515612
1417696
1324233
1239720
1160121
1086280
1022991
964619
911608
867482
825596
792017
762682
734179
710377
690525
674007
662708
656210
654173
652569
650474
653265
652884
654192
654946
655680
658017
664964
672419
674634
673522
675778
679696
678396
671886
662757
654825
644895
635364
628588
621994
617986
615883
616977
617331
622572
633713
644915
658450
670973
687390
701295
711323
720488
726447
727200
726581
725509
731612
745604
774499
825282
908777
1032602
1200912
1405996
1649435
1908638
2159268
2381366
2563231
2690802
2747133
2741014
2672766
2558681
2408337
2231524
2045906
1867469
1700257
1549596
1416673
1302189
1209777
1129293
1062865
1006060
953477
907756
869686
832362
800137
772704
752808
736793
723297
713072
712797
714693
720122
732382
748192
773435
809274
857293
927955
1024111
1159997
1339691
1572076
1858942
2205629
2599752
3039956
3501639
3963898
4393690
4773263
5073714
5277255
5366473
5331452
5200968
4983365
4693616
4366457
4025443
3692687
3369067
3066901
2778040
2511323
2267002
2037933
1827668
1637709
1470011
1323294
1191325
1074621
977012
886729
808284
741373
682172
630282
587123
547950
513345
482406
454090
430739
410221
389706
369768
351822
337687
327566
316514
307022
296486
287682
279189
274754
269844
261785
255214
251166
246888
241860
238704
233672
227487
223757
222514
220496
218480
218374
216917
213966
211740
210916
211809
210811
211526
210697
210230
210841
212554
216063
218961
221683
222616
228169
231229
232324
236360
236697
238512
237342
237003
235878
231602
229348
228101
224150
219446
215943
211927
207339
206353
203830
201453
201096
198929
195032
196401
195208
194873
194289
194461
195212
195456
194228
193185
191214
188773
183377
180927
177542
173337
167593
165280
166452
164275
159994
157444
153569
154657
154645
155096
156545
161302
166192
170078
176393
183986
192140
202604
214805
226010
237727
248393
253793
261108
269361
274134
276941
278292
273250
265242
260207
253200
244404
232136
221035
212317
203013
195961
189798
186265
182185
177518
177075
176632
175504
176198
178438
180259
182681
182721
181908
183586
183575
186292
186523
188662
189206
190285
190187
191213
195492
199033
205439
211754
219706
228821
238727
249299
258098
268676
278320
287934
296732
301538
298463
295362
290805
285942
277848
266253
254160
241737
228291
215461
203994
192688
181935
171501
164144
155800
150290
143513
138338
133914
130391
125824
120844
118472
115656
111303
109625
107028
105236
106168
106327
104994
105189
104456
104652
104189
101471
100491
100597
100951
101547
100487
101561
102419
103759
102579
103217
104683
104606
102092
103834
105592
106528
106696
105294
105409
105200
105371
104240
106601
107530
107806
108393
107505
107619
109539
112117
113903
114669
113359
111979
112165
114903
116964
118826
120363
123322
125356
128451
131265
134408
135266
137947
140505
145379
150496
154068
159317
160679
164478
168706
172309
176102
182669
191798
199448
206006
211341
217202
226640
235554
242768
252132
262273
268800
280716
291174
304552
319533
340395
365210
395092
428244
471793
522766
578461
643725
714122
789975
867913
947119
1029140
1107435
1176155
1233118
1277362
1313509
1330688
1334325
1322270
1294048
1253496
1201481
1138204
1070061
1000820
929929
857905
791151
724407
663026
607627
556874
512061
473374
436895
402452
374604
349426
326653
307776
289707
275191
260894
246721
235283
224434
215238
206413
200307
195837
188948
181672
176384
171765
166713
164562
165700
164669
162629
161286
162406
162592
163851
164765
164984
165297
165270
166415
167327
167573
167684
167366
164095
161977
160048
157138
155182
152635
149483
146219
142914
137844
133870
130373
126699
124973
123357
119921
117244
114580
114832
114534
113803
110840
109260
108950
109571
107922
106976
106831
105480
103759
104227
102411
101318
 99130
 99466
100795
 99785
 98741
 97997
 96537
 96916
 96497
 96584
 95507
 94600
 95168
 95107
 94532
 94166
 94221
 94316
 92617
 92002
 91927
 90540
 89599
 86563
 85836
 86000
 85881
 87295
 87860
 88847
 87821
 86327
 85698
 85403
 85205
 84769
 83974
 84044
 83027
 82535
 84610
 86007
 85957
 85544
 86600
 87632
 87959
 87515
 88627
 89161
 87219
 86674
 87636
 87203
 88204
 90227
 92460
 93415
 95755
 96672
 95700
 95153
 95833
 95666
 97094
 97527
 98227
 99426
 98765
100435
101109
100394
102103
102778
104487
107193
107782
109625
110514
112747
115242
116699
119444
122654
123191
124650
124142
127225
130072
131230
132587
134431
133463
135840
138009
139972
140019
143971
146978
148229
151198
154210
156008
158094
160442
164199
166989
169555
174253
177818
183130
189923
199720
211076
222332
236211
253379
274358
296731
321824
348454
378721
411083
440433
472252
502781
534360
565673
592178
619773
644580
661231
672504
683458
691153
693946
688808
685488
677952
669697
657425
647547
639811
633043
624535
619270
615894
611219
613849
611818
611794
614765
619117
624932
632128
635615
633228
629873
625973
620734
606239
590358
574350
553360
532430
510156
486285
464134
440826
414556
390478
365992
343018
322413
305518
290452
274299
257475
242543
231080
221338
210553
200137
192143
185256
177061
170832
166030
159639
152375
147625
143203
137006
133386
128584
123408
120434
117335
113952
112486
111871
110358
107123
103664
102444
101833
102783
101716
100796
100155
 99283
 98583
 98727
 98759
 99672
 98721
 97347
 96910
 96624
 96990
 97336
 97472
 96907
 97149
 97663
 97465
 96991
 97621
 97380
 97208
 97641
 98822
100179
100233
100108
 98213
 97208
 98407
 97978
100700
100638
100461
 99091
100802
101110
103137
104458
104417
102657
102624
103693
103756
104839
106412
105620
106211
107118
107318
106782
106149
107841
108482
109540
109706
109720
109171
109513
109595
109474
110739
112130
111416
113259
115719
117051
117680
116429
117304
118226
120805
124257
124873
126479
130169
134403
138637
143338
148891
154235
160363
169601
180211
192912
206390
223436
240556
260510
279540
301366
324142
347502
369407
394460
419397
444150
466658
486048
503887
518528
531556
537814
541812
544779
543553
534957
524443
512177
499016
480486
461799
439908
415312
393887
372865
351247
330154
308689
289600
271989
255603
241732
225831
213724
203009
194260
184124
174526
168408
163728
154753
151312
148369
144333
142523
141144
136990
136389
135728
135132
133005
133673
134538
135418
135227
135169
133152
132028
133101
134849
137164
137507
138772
141469
141403
142457
147338
151359
152694
154414
158948
162341
165494
169524
172721
176767
180406
185659
189103
193422
194127
197942
202455
207108
210879
213182
215421
219866
222153
223639
225840
227051
229184
233014
237047
236487
237494
240658
242882
244605
246301
250770
255327
261117
265172
271505
276784
279558
285800
290625
298127
303214
309571
316717
324531
333966
341998
347352
356718
366813
377748
387367
397212
409642
419893
428628
438687
447019
457932
469467
482080
495073
507481
521352
536197
556089
579706
605263
637706
676439
718567
766956
826577
896603
978925
1072662
1177178
1299826
1436555
1586719
1751638
1931035
2120318
2320599
2528186
2747068
2962879
3179616
3394353
3602086
3788410
3955984
4105678
4227610
4329383
4401581
4447328
4456500
4424087
4361073
4270047
4153260
4006672
3837881
3658568
3466187
3264679
3055917
2842764
2628801
2420891
2228810
2041054
1862051
1694034
1536175
1395116
1260307
1137003
1030395
937670
849468
767755
700791
641343
591261
543263
499992
463934
432726
403988
380949
357687
336032
318280
304882
293649
282386
271271
262909
255211
245040
237622
232420
229036
224060
220439
215707
212713
210265
207796
203972
203220
200894
203270
203682
200551
200477
200879
201724
203627
204564
202492
204187
206370
207744
211254
213682
215972
216183
217596
220401
222778
227066
229255
232632
235368
238770
242356
246371
250789
255584
259002
262711
267885
271449
274211
281534
288498
292590
296932
302872
308979
316566
322031
327707
336343
343592
349924
353858
361042
368100
379029
389028
398328
408129
415965
424404
436119
449778
461936
471542
479152
491250
502936
509757
522171
534240
549866
563864
579615
598757
619149
641549
669377
700640
736020
776696
823792
885198
955306
1034083
1124116
1226704
1343599
1479241
1633573
1804995
1991106
2194729
2419269
2658296
2910331
3174377
3444741
3718858
4004881
4283258
4547523
4810786
5061420
5286825
5488121
5671071
5813867
5917372
5986734
6016084
6009169
5964439
5884288
5758047
5599897
5413679
5203466
4974090
4724971
4461301
4188552
3907940
3629618
3357594
3096724
2840313
2600015
2371609
2157754
1961803
1777397
1606246
1450344
1306129
1177255
1061579
960886
869272
783863
712083
647714
590931
541210
498104
460142
426151
396978
370247
347033
327058
307810
291272
275841
261154
252335
240797
232752
223815
218470
213152
205337
201518
196480
192032
187884
183170
179529
175890
175007
172654
171711
168512
165992
162681
163463
162604
162516
161618
159732
159865
158573
158320
158765
158688
157158
157768
157233
155916
155535
157960
162516
164867
165213
165658
168440
171932
174187
177283
182232
185285
191377
198451
206300
213835
224313
235939
244621
257009
272143
287206
304359
320235
337585
357290
374933
393892
410636
426514
444150
462071
478248
491048
500101
510373
520057
525675
529621
530843
527944
526740
522693
512718
502893
490183
477153
466314
452640
437470
421500
405500
390597
375584
358438
343035
328249
316687
301962
289700
279036
270297
260728
249982
241045
233323
223655
214958
206555
199491
193487
187721
185319
181858
178106
174142
172178
167981
165649
165383
164209
160914
158228
156532
156676
157221
157247
157166
155843
153769
152476
150442
150410
147487
146786
145879
145788
143766
142082
142139
140821
138198
136276
135820
136734
135042
133793
133910
133161
132591
132284
130117
129310
129807
130629
132087
133419
132374
132337
130594
132034
132813
133694
134842
136043
136169
135811
134105
136705
138374
139967
142148
142521
144855
144737
145707
147012
151433
151447
152844
154383
157032
158581
161444
165640
168920
170579
173876
178187
183631
188475
192995
198025
204730
210668
217437
223117
228975
235121
244545
251000
257143
264599
271685
278560
287797
294528
303221
310741
317780
323507
330237
339245
346558
354223
362359
369291
377218
382228
388155
397195
405072
412293
419689
430104
439909
449733
460314
468450
476050
484552
492605
501089
508813
515099
523313
528083
533512
538786
543109
548700
553470
559652
563987
564385
566550
570584
577406
579338
578924
582057
587446
588519
587051
586569
590403
591214
588350
584496
580705
575224
567739
561558
553029
546738
536487
523011
509375
499902
484882
472830
458955
447403
437761
426149
414176
401755
386180
373626
362493
351432
340284
332702
322974
313456
305559
297137
289818
282433
275481
269120
262345
256347
252061
247560
242327
237028
231542
229249
226383
223198
219369
214829
210212
207951
206260
204373
202528
203504
201180
200892
200081
200621
200157
199300
201162
202612
202034
202365
202881
203195
205305
205693
208542
210792
213421
214340
218143
223522
225855
228626
233620
239706
243438
247926
249561
252375
258577
264322
269470
273171
274546
280866
289198
297028
303982
310134
316677
324936
331109
337122
344318
352405
358015
366270
372206
379290
386884
390536
396031
401353
406084
411604
413046
416541
419232
420562
420211
420199
419616
417826
417623
418731
417849
417000
417101
418926
418804
418007
422058
426986
433258
438010
447203
461970
476191
497892
521695
546722
576393
610267
646326
691162
732844
779183
826214
875347
932036
988346
1046645
1105097
1162720
1216919
1272988
1322994
1376165
1421014
1460520
1493375
1522543
1545785
1560308
1568025
1566275
1554789
1539396
1520602
1494326
1460231
1420035
1373543
1324787
1270179
1215405
1163763
1103797
1043393
982166
925288
868711
815433
765756
717306
670638
628334
587214
551720
517798
485397
455485
430455
406334
383436
362030
344589
329043
315768
304739
295431
282606
275141
266342
259270
253322
248064
241208
236517
233668
230794
228764
224296
225462
222656
221931
219779
217482
216112
215291
216389
215478
212905
213009
215235
216418
217649
218672
221855
223032
223650
222548
220873
220793
221497
218885
215886
215459
213924
211300
209977
210815
209911
205934
203788
201788
198294
195506
192772
188753
187891
187876
185672
181608
180535
178840
177043
172140
170526
166832
164492
163986
163566
159751
158621
158380
158056
156566
155626
154315
153457
153014
153886
155404
154855
154410
154870
155355
157532
157822
157713
160877
162493
164493
168531
171726
177328
183274
186278
190347
195323
203245
210615
219014
225611
233916
239089
246390
257080
265041
271220
277891
284166
291521
301942
309620
315125
320890
325915
332542
335293
338359
339181
339785
340152
339902
337493
336566
333547
331163
327623
323132
320570
316082
307219
303036
299360
291018
283288
276505
272003
268030
261607
258017
252605
245506
241242
237932
233585
230860
227197
225148
222336
218277
217373
214521
212999
210085
211319
210714
209548
210204
208725
207729
208283
209915
207564
207559
209535
212638
213277
214825
218675
222992
226581
230698
234205
235170
241290
248436
253359
257144
262786
268419
274613
280064
288324
294879
301838
310287
318945
327091
331269
340094
347535
351685
358056
366902
371183
374841
376381
379095
380590
382101
383821
382191
381598
381710
381117
378907
376845
376649
373485
369393
369423
368527
367851
363946
363481
362813
362964
363819
362615
364568
365394
368264
373072
381705
391508
399733
412224
427076
438568
458972
483235
509244
539877
572627
611800
651504
696280
745337
798289
857000
916244
982455
1052749
1122413
1195705
1267040
1343056
1417853
1488448
1554055
1618449
1681131
1738238
1784625
1829173
1869312
1899631
1923298
1937449
1943454
1938311
1924143
1899582
1867110
1829134
1789682
1738135
1679927
1620444
1558850
1493631
1421507
1352228
1280764
1209628
1136253
1066654
996895
933685
872052
816072
759752
706755
657945
613319
573691
536743
502072
469143
443352
419089
398382
377928
357126
339867
323813
310258
298991
286962
278080
267677
256910
248419
241650
234316
228372
224744
222227
217200
211591
210430
206605
202872
197326
193159
190732
187930
187237
184864
183121
180328
177171
174913
172619
170513
168053
167269
165753
165652
163058
159586
158678
156333
155930
155486
155476
155360
155525
152773
150324
149017
148439
147101
145697
146178
147925
146644
146867
147421
149010
147777
148540
147401
147295
147694
149926
150238
149007
149065
151531
152855
153284
154524
158161
157268
159612
162809
163813
167555
169166
173083
176071
178021
180779
183639
185897
189461
192454
193402
195215
194898
195468
197951
201914
203412
205189
205096
207637
210763
212573
213174
211361
212544
212201
211779
211929
211880
210265
209310
208104
208268
207396
204711
204025
202689
202169
199711
195656
194245
191220
192567
193811
190767
188727
187595
187203
186779
188011
188060
187524
185252
183321
184544
185180
187886
187948
188646
189158
189639
189784
190343
191578
192044
193444
196054
198443
199513
201974
205867
208879
207917
208769
210001
211399
211735
212257
214186
215433
215576
214504
213647
212595
213740
214688
214967
213459
213003
214310
215073
213684
213610
213081
212529
212729
213300
211950
212181
213608
216352
217721
218116
217695
219387
222139
222517
224546
225804
225835
228566
231077
232059
234296
233419
234716
236806
239455
245822
247746
247007
249410
250988
256082
260768
263272
266784
271445
275672
280770
286617
292499
297406
302822
310763
319617
328451
338904
351829
367836
381423
396222
413981
434059
455545
476913
499614
519826
541519
563063
583305
610078
634316
659168
684719
708902
731934
752970
773729
788009
805217
820583
834142
846293
855856
861709
866684
871080
871889
874303
871570
866546
854104
843242
832330
817419
801866
786605
769985
751458
731424
709392
687626
667199
644853
624293
601670
581468
556617
536837
519345
500743
480945
466400
449685
434032
419744
411014
398698
387556
378657
370990
363549
359108
349359
342816
337930
331366
325152
318734
313909
309049
305945
300295
293345
291062
286168
278165
272986
268088
262926
257557
254449
247482
242192
240085
236341
231157
226994
221864
217057
213961
212114
209892
205347
204207
200390
196562
196952
196985
195590
193604
193274
190943
190383
189658
188346
186730
187458
187203
186191
187545
187451
186512
184035
184314
184243
185493
185051
185549
187277
187671
190934
192613
192955
193718
195928
198533
198655
198098
199980
200071
199291
199672
200397
202425
201094
203141
205227
205204
206357
208090
208672
210724
211425
211906
211252
211891
213923
212649
212171
212878
211816
208537
209074
210338
212151
211905
211995
211202
213058
213751
214171
218075
219179
219767
220641
221764
221476
223568
225214
228482
228971
231289
229905
231464
234018
235257
238736
240398
243281
245459
246137
246084
251301
255771
257796
261746
264889
266610
269129
273232
278065
283278
287101
290941
294102
300136
305001
309321
313746
319248
321881
324452
328603
336800
346324
351136
353842
357863
362876
370237
375818
380388
387086
395325
403937
410973
415756
420785
427994
432889
438870
444306
447777
454361
465395
470429
478787
485292
491833
499375
506160
511364
517817
524953
533097
540742
551584
559541
566863
578734
591253
605443
621663
637005
658824
684334
712740
741866
776932
815634
854155
900268
951980
1009425
1068722
1126159
1189146
1250605
1313793
1377397
1441028
1502197
1566256
1628784
1685170
1735380
1784076
1832374
1877067
1916625
1946743
1973184
1991102
1997415
2000460
1993954
1986984
1965699
1937647
1905648
1865015
1821322
1771574
1723900
1665268
1605173
1543928
1479887
1414638
1353139
1286565
1224173
1162210
1099369
1040693
987332
934250
881345
833440
792517
751276
710222
674344
638424
603439
576585
549219
524073
503139
480117
459866
442349
426598
414282
399361
387125
375377
365917
358055
349712
343178
337741
332164
322954
318793
314988
311222
306924
304430
300969
295140
291370
286686
282399
278836
277217
274400
271461
270360
268084
266119
265396
263210
264945
266426
263950
262055
263943
261672
259043
258302
257059
255443
255023
254816
257797
259624
260528
261402
259352
261872
263785
267169
268317
269725
272174
274555
278750
281343
282938
284791
287364
287993
292897
295661
298110
299936
302828
304056
305696
308963
313310
316946
320209
323112
326218
329959
334258
338682
341659
344444
349130
353549
359119
363589
367885
371865
376563
380942
384706
390302
394280
398934
403569
409467
411484
413859
420599
428066
433511
441377
451036
457142
464915
474203
485844
496822
506307
522570
537251
553447
572514
593982
619145
648981
682513
717800
759901
806182
859707
911770
967832
1030128
1101515
1176926
1255821
1339104
1428542
1522318
1619247
1717826
1815945
1914038
2008945
2095471
2177191
2259156
2332195
2398540
2449678
2498373
2534308
2559260
2572105
2577278
2571649
2558519
2535174
2504142
2465402
2417487
2359339
2293204
2223454
2149369
2070394
1992891
1906099
1817981
1729914
1640881
1555337
1471694
1386789
1303504
1225695
1147390
1072004
1001859
937310
877872
815560
762271
711713
664436
622221
585224
549879
515346
485842
458731
432418
409245
387733
367713
352409
338285
327830
316440
303949
294264
283278
275868
267684
261878
257082
252549
248908
243318
240478
236827
235374
232372
231028
228788
227899
228198
225726
226127
227656
228079
229641
227884
227569
228434
230477
230880
231373
232779
234996
237074
239762
241559
239949
240745
241596
243096
244280
246003
247204
246885
246507
246638
247987
248130
247589
244263
244155
242361
240959
240679
240363
240478
239966
239269
240873
238709
236969
235582
235925
236409
234982
235967
236860
238503
239139
239354
239301
239546
240736
242666
240260
237412
240163
240009
241249
242633
243085
246560
247436
247152
248262
248999
250206
250916
252834
255577
257907
259049
260911
262719
266286
271957
279556
283914
288999
295319
301288
310245
317558
324932
334212
341811
352553
363967
373235
383765
394923
403603
413010
423566
432735
442374
449551
455221
463138
470110
477368
483009
484228
482637
483941
482226
479592
476851
471716
468696
460423
453016
443920
434779
426553
417197
406945
396649
387917
376037
364106
352806
340752
328627
319279
307509
296621
286261
276854
267731
260286
253822
246553
238698
232602
224705
217575
211420
206626
201464
196306
192966
189473
185369
184172
180795
179670
177941
172905
171101
168658
166264
162844
161310
161947
160959
160451
160824
160083
157354
156602
156347
156148
156048
158412
159335
159199
160324
160781
161577
160146
160693
160709
159388
164454
166716
167480
169474
170898
170584
170851
170176
169389
170150
170621
169829
168239
168725
172532
172606
170649
168299
163869
164801
164130
163582
162388
162159
160998
160242
160201
158423
160010
160707
159847
158449
156002
154529
153204
151857
151567
151847
151927
150130
148544
147228
147049
146416
143651
141162
143079
144787
145251
145894
144167
143279
143322
143265
142150
141060
143005
145341
144749
146318
146117
144371
144826
144129
144883
144818
143395
142856
143583
143151
144598
143824
144555
144967
145898
146461
144116
143662
144786
143734
141677
140261
140511
140296
141269
141194
140372
139172
139903
139605
139694
138553
136715
136023
133676
133007
134077
133640
131917
131658
131002
128529
129272
130185
129351
131200
131814
131037
129852
129059
130441
130351
129016
127721
128573
127325
128157
127872
127736
130069
129354
127240
126202
127787
127972
126992
127767
126491
126005
125330
125975
126815
126438
126461
129208
128535
127495
126840
126598
128078
128960
129201
129164
130145
130255
129098
129274
127745
128482
129316
130481
131534
132605
132423
131504
130331
129967
129480
129268
129961
130798
130598
127885
125428
125353
127651
129774
129767
129707
128149
128876
127658
127080
124844
125560
125930
126705
126549
126362
125776
126358
124627
124449
125166
127787
126428
125960
125753
124381
125244
125155
125274
123426
123120
123163
124099
125678
127525
126594
126378
127516
126343
124479
124946
125747
125746
124793
122698
121795
122439
125495
125910
125520
125210
126457
125400
127747
126368
125600
124453
127259
126690
124831
124525
123230
123664
121832
121546
121890
122419
123364
124622
124333
124626
125245
122553
121114
122201
122531
121758
122297
123696
123925
121285
121290
124057
125718
124555
124814
122806
121613
120792
120632
122174
121830
121204
123108
123972
122397
122712
122030
122318
121894
122410
121845
122450
123329
123545
123059
123413
121361
120938
122096
123100
122613
122242
121507
122117
122907
124198
123826
122689
123214
122542
121559
120717
119312
120594
121502
122986
122497
124609
123994
122637
122160
122834
122350
118852
116510
114889
115077
116175
116572
117379
117285
117571
118553
117199
116806
117364
115794
115575
116344
116509
116559
116871
115695
114990
117907
116350
118511
116594
117869
116890
118525
118690
117783
116004
117573
116763
118099
119869
117899
117188
119152
120725
119220
118406
117266
117791
118056
118602
118659
116922
117069
115746
114592
116695
116163
116895
116869
117876
117923
117915
119601
119045
118221
119783
119653
119064
118209
119593
118819
119486
119125
116878
116889
118882
118293
117692
117756
116398
115700
117476
118795
119624
119690
118118
117831
116633
117148
116641
115743
116453
114923
115349
115924
118573
117527
116588
117274
115640
115443
115088
115724
116578
116759
116529
115351
115582
117231
118406
118896
115833
115031
115375
115671
114631
117883
119071
116661
117252
115835
116583
117620
116760
115588
115502
115630
115272
115594
116543
117447
117024
118362
118509
117100
115910
115109
116139
114121
115512
116757
115480
114218
112539
112790
113769
115171
114199
115862
116824
114444
114516
115620
115275
115710
116119
115483
114278
114909
114968
113996
111908
114075
113862
113699
111984
113532
115781
114908
115233
114796
113464
113980
114247
113913
113506
112441
112976
114569
115978
114440
112760
110243
110524
112120
113340
110640
111369
114192
115857
115366
116520
116797
117838
117735
115396
114808
115040
114198
114177
113363
113458
114029
114665
114020
112267
112158
113135
114414
115705
114987
114245
114962
115330
114753
113855
115656
116497
115958
115216
116110
117816
115811
115829
115816
115547
116490
117503
117546
116311
117320
117250
116533
115859
115571
117213
118728
118353
118738
119010
117306
118062
116896
118384
119295
119410
119241
117231
115572
113696
114113
114598
115804
115550
115645
115592
117352
116936
116353
117613
117432
116043
114075
115231
116903
115750
115112
114470
116048
116216
115137
116486
116015
115887
114412
115862
114825
116033
115533
115404
115275
115428
116471
117161
117328
119128
118972
117651
116203
116617
115972
116628
114133
114324
114655
115502
115864
116509
115369
113734
115096
116411
115876
116198
115313
115802
115561
113957
113565
112032
113452
113394
113190
113403
112030
112060
112536
112913
113937
115550
113971
113638
113893
114622
114063
113429
112625
112194
111379
111282
112752
112663
114012
114242
113855
114568
116032
115870
115765
117373
117848
114839
113779
113034
114306
115747
114294
113408
114427
114487
115194
115280
114561
113456
113530
114196
114195
113310
113339
112655
113190
113919
114555
114123
113369
114070
115135
113998
113540
114617
114418
112631
113232
113819
113861
114068
114155
115071
115474
114148
116134
114030
113797
113506
114505
112756
113070
113862
115350
116732
117017
115116
113896
113595
112280
111797
112989
115602
115255
116252
115825
114581
114090
113648
113669
112636
112643
114890
116690
116783
115214
114465
114114
114758
114042
113599
111557
112740
116585
116633
117339
117634
118395
117195
116967
116295
115781
115565
114819
115765
115648
116022
116560
115630
115595
115825
116007
116870
116096
114900
116110
115698
116071
116046
115764
116313
117625
117300
117055
116079
116959
117002
117510
116008
116158
116303
117889
118773
118718
118042
116790
115610
114970
115710
116035
116247
116869
115702
115929
113907
113080
113064
114185
115809
116308
114051
112523
113985
116915
116945
115824
113659
112663
113788
112908
113517
114451
115098
116246
114167
113038
113457
112855
112432
113242
112227
112896
114024
114227
113236
113223
114961
113535
112320
113175
115000
114180
115376
115695
114899
114744
113606
112296
112885
114506
115558
113954
112021
112570
113201
114776
114495
114209
116491
115576
115172
114761
114929
113643
112855
113486
112800
113981
115059
114947
113698
114919
114542
114525
115794
114889
114815
114000
115744
115695
116067
114548
113722
115197
115692
117779
118015
116951
115691
114149
113982
114936
115035
115951
116145
116358
116442
118267
117088
116625
114493
114319
115920
116311
117413
116249
115340
116090
114940
117115
116744
116384
118586
119265
118563
117608
115014
115573
114955
115307
116197
116715
117066
118031
117015
117595
116216
116038
114452
116120
115731
115601
116542
115889
114704
115032
114673
116258
114766
113950
114086
114743
115043
114565
112570
111190
113027
113940
114451
115225
114291
113557
114107
113547
113863
115634
116817
114945
113046
112687
112568
113812
115241
114749
114218
115223
115458
114916
115194
115396
116021
114649
113977
114432
114473
112822
114954
116780
117895
116184
116905
117929
118499
119306
117156
116261
115274
115373
117452
120551
118282
117914
117794
117967
120050
118378
116863
116223
115265
117297
117178
117954
116902
115971
116925
115531
116455
117539
116862
116188
116640
118359
118292
116730
115907
116687
117582
117856
117538
119371
119496
117300
116903
117186
118724
120139
118528
117383
116006
116468
119373
119039
118241
117964
116797
117859
118556
118265
117751
117683
117360
115284
113688
114661
115689
117357
116426
114100
116416
116349
116941
117838
117411
116958
117964
118350
118343
119399
117342
117408
117156
118348
118712
117976
118133
117482
116968
116391
117322
118030
118383
117976
118687
118355
118651
117514
116761
117424
115851
114996
115438
116062
117055
117670
119159
119698
121311
121239
120108
119602
120040
118047
116871
116030
115601
116883
116057
117173
118249
117401
117243
117694
118942
120068
118534
117222
118116
117251
116873
115013
116197
118221
120068
119495
118164
117668
116964
117170
117758
117106
117516
117042
116067
118184
118108
118069
118590
115772
116326
116573
115154
115734
115814
116404
117322
117103
116818
117783
118873
119075
117881
116990
117480
118980
118065
118036
120008
120035
119901
119028
117689
117453
117557
117073
117012
117904
117700
118723
120876
119173
118447
116494
115796
116998
119317
119307
119023
117977
117961
115320
114242
114199
116135
115645
117748
118126
119000
118896
120011
120665
119731
117874
119419
120031
119330
119595
119487
118969
119489
119569
120416
121167
119648
118715
118598
117651
117635
117284
120035
119701
118852
117600
117909
117703
117270
117074
116765
116751
116312
116130
119065
120553
121334
121138
120046
120243
120174
119021
119088
117631
116838
118597
120858
121340
119798
120092
119094
119209
118203
116660
116095
118452
119197
120429
120457
120451
119687
119812
118845
118891
118164
117513
116281
117373
117535
119043
119791
117538
116480
117949
119276
119690
119373
118687
120406
120341
117226
117870
119303
118017
117896
117881
119047
119975
120357
120214
120021
117654
117466
119027
119998
120676
120151
120213
118734
119393
119139
118265
119604
120937
120548
120583
119617
120051
121444
120326
121306
121103
120098
119502
119818
118968
118032
119199
119588
119892
118418
117482
116708
115468
115619
118145
118788
119832
120118
119607
118711
117148
117836
119756
119372
119285
120404
120387
116615
115985
114661
115090
114841
115448
117314
117569
115934
116172
117362
119374
118969
121075
121184
121920
122436
121422
121776
120006
120794
121354
121574
123971
126665
124947
123244
125565
126105
126283
128669
129131
131495
132383
133757
135375
137222
139554
142658
146473
147022
146783
147685
149381
151809
153851
155907
159973
161961
164054
166226
169866
174347
177429
183411
188902
191677
196065
199450
203187
205768
207155
206936
207529
207663
207726
205017
201960
202066
203461
203592
203770
206243
204219
203039
203026
202046
201029
197653
195254
196023
197838
198150
197565
198221
200473
199408
202301
206125
205888
203238
204110
203760
200342
200431
203025
202467
201234
202950
201752
203327
202426
202856
204410
204946
203166
203140
201846
200565
200646
199058
197159
193188
191008
188143
186648
183255
182205
178963
176237
175770
173856
171548
170690
167347
165543
162585
162351
160821
159122
156925
152236
151006
150759
146944
143786
140663
138783
137263
136272
133158
131919
131756
130562
127944
126102
124074
121764
118793
116453
116334
116750
112510
111560
109750
108969
107207
107177
108841
107001
104072
103426
101151
 96784
 95107
 94756
 94076
 93117
 93008
 94849
 94770
 92801
 89490
 90650
 87683
 84278
 83865
 83939
 83385
 81673
 80423
 77716
 78303
 77014
 77385
 75876
 73355
 73567
 71519
 70225
 68768
 67638
 66005
 66556
 64798
 63481
 63355
 64686
 66011
 65215
 62326
 61839
 61832
 61089
 58989
 57819
 55916
 54661
 54694
 53080
 51249
 49902
 49895
 48839
 46501
 44370
 43916
 43858
 44522
 42567
 39528
 38246
 38386
 37782
 36979
 36622
 34473
 34614
 34316
 33412
 33047
 32485
 30969
 31035
 30698
 29164
 29858
 31470
 32004
 30386
 27901
 26664
 24139
 23394
 23581
 23059
 22426
 22131
 22797
 21824
 20863
 19509
 18695
 18671
 17776
 17262
 16756
 16677
 14521
 14754
 14301
 15080
 15357
 15224
 13003
 12433
 13018
 11787
 12295
 12593
 12517
 12056
 11905
 11343
  9473
  9799
  9490
  8842
  8766
  8658
  8954
  8928
  6789
  6659
  7193
  8308
  6823
  7336
  7086
  7521
  5596
  5909
  6548
  7478
  6196
  5567
  3786
  2573
  3769
  3105
  2328
  2746
  1407
     1
   766
     1
  1080
  1017
  2579
     1
     1
  1545
  2894
  2791
  1619
  2304
  1633
  1599
  2638
  3289
  1672
  2185
  1657
  1877
  2511
     1
     1
     1
     1
     1
     1
     1
     1
     1
     1
     1
     1
     1
     1
     1
     1
     1
     1
     1
     1
     1
     1
     1
     1
     1
   713
     1
     1
     1
     1
   956
  1005
  2431
   706
     1
     1
     1
     1
     1
     1
     1
     1
     1
     1
     1
     1
     1
     1
     1
     1
     1
     1
     1
     1
     1
     1
     1
     1
     1
     1
     1
     1
  1133
  2016
   740
  1068
     1
     1
     1
  2027
  1669
  1041
  1296
     1
     1
  2616
  3473
  2341
  2366
  2278
  1448
   947
  1801
  2357
  2545
  1766
  1488
   510
  2062
  1015
   977
   848
   563
     1
  1472
  1665
  1830
  1707
     1
     1
     1
     1
     1
     1
  1621
  2848
  2851
  4088
  3732
  2691
  2331
  2014
  1806
  1976
  1811
  2620
  3187
  4771
  4787
  3662
  4342
  3256
  4372
  5826
  4688
  4445
  3841
  2532
  2953
  3226
  4509
  4332
  4301
  3832
  4706
  6198
  5652
  5601
  5569
  8834
 21719
 47182
 82877
126513
174825
225046
275962
333573
420329
534635
663258
800857
940595
1075695
1185292
1250638
1261065
1243309
1213645
1183582
1158570
1142212
1136104
1139245
1141513
1143334
1137439
1125206
1108128
1088530
1071679
1050352
1029810
1014008
993376
974067
947991
922738
894534
864976
835457
806137
779022
751428
723745
699350
677405
655917
635985
616931
601226
587246
573627
561431
551722
542943
535049
525022
513966
505657
499926
491874
485516
477918
472468
467038
464343
456954
449590
444298
436354
432279
431022
425480
420985
415963
412793
407825
404504
400374
394724
390390
389059
384137
378927
378037
375719
368752
366258
361938
359341
356578
352437
348898
345826
342402
338819
333816
332783
331228
327322
323959
320505
319061
313640
309370
306483
302447
297948
293327
291630
289382
286315
283956
278922
275736
271281
267886
266391
263124
260626
257286
253466
249307
248418
245120
239757
236078
232815
232161
231526
229378
226770
222684
221878
220367
218925
215974
211578
207337
205112
203565
201036
199282
197587
195407
193680
192931
192327
190897
190737
188615
186912
184829
179227
177913
176505
174260
171893
172454
173975
172031
171747
169638
168152
164683
162004
161547
161319
159115
156623
154299
152160
152799
151562
150774
148859
148390
147788
146697
148249
145626
142079
140624
141912
141084
139872
143304
145818
147279
150088
151405
150449
148223
141118
134914
127782
121998
114536
108631
106972
105004
100304
 99911
 96695
 94557
 93957
 93219
 92349
 92457
 92707
 91724
 89204
 86560
 87181
 90624
 89054
 87961
 87734
 86773
 87295
 86593
 84945
 82652
 84064
 85496
 85490
 85471
 84038
 84776
 84506
 83223
 82878
 84317
 83565
 81324
 81479
 81631
 81519
 79892
 78093
 78110
 78971
 80843
 80652
 81001
 80190
 79759
 79034
 79746
 80739
 82514
 81219
 81502
 80702
 79064
 76957
 77987
 78250
 77220
 77086
 77193
 76441
 77258
 75857
 76065
 76001
 76653
 77904
 77050
 76109
 75017
 75260
 75240
 74199
 73652
 73276
 73249
 73065
 73787
 72755
 73410
 73025
 71956
 72230
 72631
 72696
 72435
 73242
 73137
 71500
 70042
 70478
 70521
 71419
 71570
 72708
 72574
 70810
 71052
 69745
 69575
 67999
 67997
 68814
 70446
 70384
 69071
 68859
 67702
 67771
 67559
 66807
 65555
 65718
 65842
 64734
 65863
 67961
 68542
 68825
 68427
 68974
 68847
 68916
 67563
 66577
 67220
 67842
 67333
 67086
 67112
 67947
 66299
 67028
 67094
 64196
 65506
 65699
 63461
 64602
 66149
 66453
 67546
 66491
 64690
 64777
 66058
 67032
 67243
 64612
 66017
 64991
 64507
 64549
 64157
 65209
 63550
 64207
 66271
 65650
 64757
 65094
 64252
 64686
 65404
 64508
 62941
 62264
 62284
 64285
 65730
 64996
 63630
 61525
 61046
 60470
 60588
 62211
 62640
 62336
 61808
 61827
 61579
 61213
 61240
 60645
 62404
 62003
 63881
 62070
 61343
 62387
 61459
 62823
 64237
 64534
 64224
 63817
 63478
 62291
 63487
 63117
 60594
 60501
 58887
 58065
 57292
 60026
 61291
 62106
 61880
 62226
 60943
 59223
 59469
 59623
 59810
 60729
 61570
 62746
 62445
 61605
 63254
 62447
 61792
 62841
 61546
 60342
 61322
 60627
 61081
 60455
 61203
 59188
 60200
 59591
 60273
 59418
 59460
 60228
 60219
 59385
 59403
 60233
 59050
 55637
 57494
 58647
 59426
 61400
 60769
 59101
 59643
 61167
 59870
 57078
 57567
 60871
 60702
 61233
 60058
 59606
 60359
 60313
 60324
 58839
 58086
 59532
 59928
 58492
 56772
 58546
 59699
 59826
 61126
 63016
 63028
 62041
 61319
 60216
 60770
 60878
 60114
 60491
 60460
 60563
 61613
 60073
 60768
 63434
 63445
 62653
 61562
 61013
 61576
 61259
 61876
 62981
 61805
 61185
 61836
 59894
 59820
 59690
 60412
 62159
 63328
 62661
 62103
 61782
 60568
 61239
 60727
 60504
 61206
 61914
 61384
 61980
 61842
 62831
 62502
 61934
 62635
 62077
 61055
 61758
 60323
 60005
 60995
 61899
 62457
 61385
 60919
 62054
 61938
 63101
 63833
 63025
 62661
 62703
 63265
 63084
 62418
 62887
 61186
 61237
 62040
 61039
 61317
 61059
 63172
 62393
 61830
 61488
 62371
 61172
 59078
 60287
 61112
 61391
 62516
 62494
 62658
 62020
 62918
 61926
 60250
 61449
 61493
 62106
 62108
 63412
 62549
 60801
 61702
 61651
 62667
 61743
 59362
 58773
 59492
 60449
 59830
 58935
 58605
 59163
 59365
 60514
 61031
 62797
 62624
 62850
 62640
 62877
 62844
 63150
 62114
 62474
 62984
 62242
 60398
 60507
 59691
 60275
 60326
 61860
 61417
 60991
 60552
 60423
 59379
 60375
 60712
 61366
 60567
 61395
 60936
 62933
 62560
 64260
 63471
 61236
 60784
 60563
 59243
 58642
 58860
 60570
 61597
 62830
 62254
 61333
 62527
 63159
 61216
 59371
 61954
 61263

[Instrument Method Data Header]

"hplc", "", "2021-04-16-13:54:48", "hplc", "", "2021-04-16-13:54:48", "", 0, 0, "GlycoSePN_40 min (Plus_HR1)"
"Separation of glycans at 50 C"
16844544, 1


[NAI Box Information]

0, 40, 40
2.272, 44, 1000
41, 0, 100, 0


[Instrument Configuration Information]

"FL", "PEN90x", ""
0, 0, 0
0, 0, 0, 0
16.777215, 1
16.777215, 0
"", "", "", ""
"", "", ""
"", "", ""
"", "", ""
"B", "C", "D", ""


[Real Time Plot Information]

[0]
0, 1, "", "Y", 1000


[Link Parameters]

5


[Link Parameter Offsets]

29
28
10
11
12


[Link Parameter Info]


"RATE", 29, 5, 1, 1
1, 0, 3, 0.1, 100, 0
44.01408, "", 1

"RANGE", 28, 2, 1, 1
1, 0, 1, 0, 10, 0
1, "1.0", 1

"EVENT", 10, 3, 25, 1
1, 0, 0, 0, 100000, 0
0, "END", 0

"EVTME", 11, 2, 25, 1
1, 0, 2, 0, 100000, 0
0, "", 1

"EVVAL", 12, 2, 25, 1
1, 0, 0, 0, 100000, 0
0, "0", 1


[PEAK TABLE FILE]


[File Complete Flag]

3


[Number of Peaks]

0


[SPECTRAL DATA FILE]


[File Complete Flag]

3


[Count/AU Ratio]

0


[Count Offset]

0


[Number of Spectra]

0


[Spectral Data Sets]


[Audit Log Information for C:\PenExe\TcWS\Ver6.3.1\Examples\Probka 49 + enzymy.raw]

Number of Audit Logs : [0]
