# Supplementary material for: Interplay between de novo and salvage pathways of GDP-fucose synthesis
Source: PLoS One. 2024 Oct 24;19(10):e0309450. doi: 10.1371/journal.pone.0309450 (PMC11501016; doi:10.1371/journal.pone.0309450)
Supplement: S1 File — (ZIP) [file pone.0309450.s004.zip › Chromatograms/Fucosylation/GMDSKO_4_3_1FUC.RAX]

Checksum Passed

Filename : <C:\PenExe\TcWS\Ver6.3.1\Examples\Probka 50 + enzymy.raw>

[Modified Rawfile File Header]

0, 1, 48, 10019, 
0, 0, 0, 386514952, 12054288

[Modified Rawfile Data Header]

"hplc", "", "2022-11-12-11:50:07", "tcprocess", "", "2022-11-12-12:30:05", "", 0, 0, ""


[File Complete Flag]

3


[Run Log Information]


[Raw File A/D Header]

0, "20221112114957-0800", 0, "hplc"
"C:\PenExe\TcWS\Ver6.3.1\Examples\Probka 50 + enzymy.seq", 0
"NONE", 0, 0
40.0088, 7143842, 13804, "7339280009"
1, 0, 5454


[Sequence Cycle Information]

"A", 0, 0, 0, "", "", ""
"C:\PenExe\TcWS\Ver6.3.1\Examples\Probka 50 + enzymy.raw", "C:\PenExe\TcWS\Ver6.3.1\Examples\Probka 50 + enzymy", "Probka 50 + enzymy", "", "C:\PenExe\TcWS\Ver6.3.1\Examples\GlycoSeP N Plus (FL_40 min)", "C:\PenExe\TcWS\Ver6.3.1\Examples\GlycoSeP N Plus (FL_40 min)", "C:\PenExe\TcWS\Ver6.3.1\Examples\GlycoSeP N Plus (FL_40 min)", "C:\PenExe\TcWS\Ver6.3.1\Examples\GlycoSeP N Plus (FL_40 min)"
"Default", "Default"
1, 1, 1, 1, 1, 1, 0
100, 2, "", 1, "", "", 9
"", "", "", 0
"", "", "", "", ""
"", "", "", "", ""
""


[Raw Data Points]

 60324
 60843
 60847
 60842
 60843
 60844
 61738
 62181
 61945
 61645
 61330
 61543
 61603
 62159
 63231
 63883
 63238
 62503
 62535
 62008
 59597
 58708
 58802
 59938
 59859
 59876
 61181
 62927
 61246
 61212
 61495
 62770
 64077
 63270
 64271
 63981
 61796
 61987
 62493
 63536
 64294
 64738
 63661
 61701
 60926
 62087
 61637
 59495
 58506
 61257
 64439
 64294
 62238
 62431
 61928
 62490
 62852
 63135
 63547
 62674
 62349
 62165
 60509
 62377
 62943
 62452
 64078
 64680
 62612
 63246
 62200
 61430
 61781
 61767
 61086
 62667
 63209
 64253
 66310
 65678
 66213
 65666
 67105
 64369
 62914
 63154
 63013
 63506
 63987
 64921
 62043
 61333
 61803
 61127
 61936
 63808
 64424
 63332
 63658
 63550
 64561
 63309
 63255
 62220
 62763
 62360
 62190
 62929
 65170
 64868
 63842
 64103
 62795
 63505
 65450
 66813
 67643
 66725
 64015
 62433
 60764
 61757
 63674
 60632
 59361
 60886
 62242
 60629
 60653
 60503
 62026
 62689
 63932
 62674
 63145
 61547
 61242
 60698
 59711
 60438
 62281
 62888
 62534
 63668
 63838
 65626
 66395
 66615
 66985
 70210
 71218
 72379
 76165
 78035
 81731
 86736
 90610
 93628
 96958
101836
103829
106720
110640
113575
115862
116401
117685
118733
122451
126602
132649
136412
139704
141914
144156
146842
149188
149682
149268
150580
154064
156791
158082
161425
164476
168194
172012
177094
184811
193458
204757
215815
227280
237022
242759
251049
260386
270679
287059
305560
331470
373264
423508
485631
565006
667308
802181
981483
1220605
1529220
1927388
2453126
3108051
3884747
4722588
5523635
6204795
6698724
7012315
7143842
7133923
7024862
6863057
6672363
6457925
6250854
6059088
5862139
5648106
5393313
5096336
4765791
4428786
4095801
3796995
3533405
3315736
3141422
3016533
2943910
2922045
2946747
2992038
3031789
3032243
2972025
2858402
2705134
2528436
2344527
2168009
1992353
1828267
1681069
1544007
1424251
1318686
1229777
1151735
1083914
1023222
965377
915234
875055
840808
813378
791139
770740
752293
740918
733129
726979
723797
721979
723474
727830
732054
738412
740729
745230
755632
763952
769790
774256
780158
788526
799097
803564
809551
811066
813219
815590
816832
820761
823482
828929
828950
828713
826302
827389
826986
823167
817413
818588
817733
819566
819503
826687
840290
861765
901155
963335
1057106
1190697
1363116
1570474
1799182
2042019
2281914
2493496
2664480
2790551
2860801
2867067
2809095
2691423
2526649
2332204
2122622
1919904
1738530
1579590
1449048
1338769
1255172
1189519
1134220
1087264
1041366
1000428
961285
921341
883666
849121
824444
802141
788910
779602
775236
784056
794191
812499
839082
876542
925860
994286
1100414
1247997
1448130
1713632
2042331
2432597
2878432
3352823
3833163
4279543
4685021
5009374
5228816
5337595
5332111
5214497
5016160
4742386
4428120
4108112
3784407
3478565
3197062
2944197
2710065
2493106
2297719
2110258
1931049
1761364
1599370
1443764
1303771
1178844
1067653
969447
881148
808250
744889
690343
641565
598191
560752
529827
502954
476046
451416
429849
409104
391310
377734
362965
350218
340002
330319
321635
314261
309058
303523
298054
293895
290439
288612
284977
281247
278195
273254
269518
266322
261997
259315
256585
251860
251748
247412
244669
242922
243349
244058
242907
241453
242382
245249
249936
251459
252747
254043
258377
261704
262502
261279
263346
265988
266564
265936
264717
262470
261603
259857
256780
252567
249309
246291
240833
237921
232248
230163
229324
228609
226493
223014
223608
224132
222812
223285
223302
221085
220984
221328
219418
217369
215471
210502
209149
204462
198030
195289
191962
190425
188943
185689
184006
184640
184044
185813
188550
192932
196311
201065
207061
214812
226281
239059
250336
262188
274352
286185
297695
306007
310110
311324
311873
312049
308690
300361
295193
289220
281969
273839
267292
259841
252243
247004
243492
237260
233995
234946
234766
235007
236238
237968
240500
243016
245104
247668
250237
253972
257906
261493
265859
267595
272584
277478
281949
289438
299845
309004
321440
334259
346913
357439
369048
379372
390509
398802
405795
408505
407841
404303
398323
392710
384125
370932
357456
340895
325958
309733
295820
280655
265396
253951
241608
231765
221274
211972
202431
194021
186294
179796
171799
166447
162726
159132
154362
149431
145485
145684
143774
141938
140455
139985
138919
139005
138568
136236
135966
136878
136883
136564
137056
136357
133962
133357
133166
130870
132166
134863
134373
133403
132275
133039
133007
133082
133580
134833
136446
136694
138894
139019
137624
135328
134909
137710
137453
139231
140341
139515
139407
142265
144428
144405
147382
150124
149957
151102
152590
154486
157128
159384
162205
166819
169160
172641
176777
180997
183352
190500
193322
195805
199372
203650
209447
213265
219334
223260
228903
235499
242680
249841
258487
266276
275442
286539
299090
310740
324753
345972
371787
401484
439141
484803
537146
595923
659015
730557
810952
894173
978090
1061397
1140883
1214310
1275305
1325436
1364962
1387028
1392703
1384701
1357434
1319451
1268686
1205404
1134128
1060525
985034
910981
838375
770562
707365
648452
594421
548987
507254
468555
435213
406573
383131
364410
345909
330849
316714
305242
295209
285457
276327
270344
262271
253980
247259
241898
236142
229102
224646
219580
214408
211124
209122
206755
206057
207058
207331
207225
210984
213545
217030
218449
219013
221441
223049
221689
222071
219985
220097
218632
215536
211129
209069
204507
199931
194660
189729
186408
183703
178281
174321
171964
168733
166683
165774
162915
159086
156266
154472
154098
151980
148054
145459
145176
142647
141141
139961
140438
139651
139994
136515
133966
132511
132663
131832
130057
128708
125827
126343
124121
123862
123972
123668
122899
122856
122761
121165
121483
122207
121221
119884
119835
118900
120043
119772
118910
119206
119115
118417
120438
120786
121398
120305
117512
116798
116618
116259
115735
114869
115807
117646
119042
121229
120643
120964
123979
122755
122414
123115
122240
121556
122194
124009
124121
124342
126267
127754
127385
127629
128341
126140
126502
127183
125682
126694
128156
129053
130138
130162
133239
135501
134693
133130
133867
134476
136782
139660
142436
143703
146182
146835
149224
152423
152697
151266
154432
157401
159855
160712
163010
165931
166567
167879
169093
169093
170930
173404
176875
178774
180557
183356
187838
188482
188971
190633
192196
196084
201164
205951
209705
219068
231382
243299
255956
272425
288706
309111
333790
362894
389423
418283
448249
483866
517781
547567
581764
621916
656401
686813
714141
740962
762096
783376
799742
810494
817758
820823
820584
817093
809270
800342
783530
765630
748538
732916
716676
702402
689213
676957
668399
660640
656640
650798
644542
638199
633241
625412
618086
610327
597931
582689
568972
553058
534392
515516
494201
469819
446819
424491
404968
383608
363007
343741
327071
312316
296419
282835
271634
257926
246987
237570
229524
221665
212522
207440
203305
197313
192219
186339
181884
175507
170219
165906
164482
162558
160437
155550
152893
148991
148413
147149
145850
146134
144276
141446
139881
138175
138046
136434
137405
137634
136916
137925
138806
138231
135685
136788
138403
138237
139486
139475
140449
139605
138229
139083
139124
138611
140433
141149
140632
139076
137126
136402
137108
136044
134824
132309
133200
135430
135094
136673
134004
132446
133804
135696
136838
137080
138328
137291
136143
137101
137633
137076
136597
137554
141223
142369
143585
144083
143753
145111
145542
146072
147601
147740
149510
150932
151126
153365
152930
151177
153221
154286
156171
154786
157247
158045
157747
158044
159601
161420
166249
170001
173051
176087
178495
183559
191656
200019
208608
219536
231282
245270
262744
281263
300314
324058
345981
367150
385885
410965
436278
460899
480186
502351
520452
533752
547781
558278
563937
567517
566542
561957
557389
548246
536892
521912
504828
488360
466667
445746
425301
404397
382658
363279
346165
330139
311567
294071
279213
265959
254571
245181
236453
227210
218376
210947
205434
201334
195592
191179
187637
185287
181982
178327
176651
172201
170305
169162
170171
168294
167723
166658
164594
165107
165393
167071
167252
166897
166106
166994
169769
175647
178995
180766
182426
183713
187206
191580
195878
201505
209265
214672
218713
222538
226882
230294
232498
235738
241506
245351
248917
250343
252064
254458
253853
256171
257705
258204
257935
259485
262573
263224
264044
262965
261053
263177
261822
262541
265052
267995
268916
271459
274690
275835
278658
284291
290395
296566
301636
306837
311503
318266
324931
331393
340216
347747
352774
358624
367958
374703
380994
388063
395991
406260
413574
423652
432150
441359
450039
463286
474783
486182
503318
523517
543534
565220
596117
633711
677315
727207
786122
859760
942054
1035940
1138813
1256471
1387273
1533866
1691596
1860194
2040434
2234086
2432076
2633446
2835339
3030556
3222015
3404546
3567200
3711431
3840105
3943926
4022492
4075501
4100082
4093676
4054286
3989968
3906206
3797850
3664544
3513790
3345026
3167329
2985992
2798316
2612198
2423584
2241605
2062516
1891316
1728855
1579214
1433126
1300970
1183427
1078106
978669
888719
808604
737608
673055
615047
568922
523341
485682
455677
428613
402340
380976
362497
347546
333737
322413
309915
296343
287780
280785
273139
268117
263532
258278
254565
253084
251713
247602
242194
241056
240465
239598
238117
238682
235869
236125
237262
239006
240843
242338
242953
243418
245838
248780
251618
252218
255417
258188
260616
264328
268909
270684
273295
279743
285333
290341
293454
296053
301392
304394
308424
310376
313123
318286
325317
331899
337922
341096
348263
355980
363024
367431
375360
381753
388994
397174
406958
414804
425502
435422
443457
451492
462397
469965
480422
491274
499928
511221
521693
530318
540400
553717
564303
578144
594757
605677
619700
632727
649594
669040
687013
704420
729164
756257
789280
828175
874297
927087
986004
1053087
1141064
1238926
1350303
1473236
1612937
1774807
1952823
2150669
2368110
2600346
2844173
3110770
3393660
3675083
3958560
4246495
4531479
4806992
5068580
5303832
5517271
5708416
5864743
5990454
6077429
6124740
6130751
6102493
6035974
5923893
5778218
5606013
5403083
5184407
4943250
4679762
4411910
4139977
3863381
3592277
3319740
3059338
2811274
2571330
2347471
2137887
1942355
1761828
1596183
1448862
1312926
1191448
1082569
980100
891325
813771
745449
682680
627085
579364
536076
497892
462607
431708
407908
383885
363725
345670
329587
315385
302287
292495
283278
273450
262677
254379
250070
245297
240692
235617
232024
229572
225346
221528
218071
215617
212139
210042
206622
203260
202917
201253
201107
202543
202955
202902
201580
202691
201387
201694
200304
200465
200619
201358
199576
201250
202588
201115
201251
202723
202656
202686
201972
204656
208813
213378
219899
223739
228206
233083
240661
247944
255880
261985
273065
284537
297698
313990
326221
340146
356737
372256
387780
405075
422882
439467
454159
469563
483300
495523
507193
515138
520413
524426
525799
527769
526445
524249
520520
512933
505369
496829
484307
474187
461094
447356
432926
420295
406589
393251
377648
365031
353137
342655
329444
318625
308424
297898
285760
277294
268385
260233
253968
245006
239691
234672
229801
225068
221250
215844
211532
209253
207851
208150
206377
204973
202546
200737
200199
198601
198216
199127
199198
199541
198466
198610
198577
198486
198481
199206
197715
198194
198454
199004
197329
196289
194491
193218
193601
192977
191500
192046
191404
192277
192728
193529
193947
193746
195616
197204
196627
198447
200697
203752
205684
206122
206585
208837
209731
211581
212995
212434
212925
214449
216596
220332
221245
221876
222158
224182
224761
226832
227735
228590
230237
230651
229059
230432
231600
233566
236234
242034
243684
245706
246906
250138
255225
255350
258815
261877
268501
273046
279894
287423
290879
295281
300040
306347
313741
319087
323228
331058
340279
349111
353451
357013
363393
373108
381198
388952
393872
401469
410550
420130
427748
434483
444043
453645
464182
474883
485209
496995
508331
518870
531374
541004
549292
553977
561338
571489
576936
584352
591837
594899
602759
607091
612023
614534
617785
621924
624923
626899
630917
631870
630727
632949
633911
631701
634981
637804
636471
632211
635637
633728
629456
624424
616955
608180
600636
592145
581301
570991
558139
545835
534116
523304
511596
496766
483897
469772
455683
443984
434341
421428
409924
399172
388473
380538
370955
363074
357005
353283
348267
341675
336268
331291
326111
321096
314501
309248
304416
301032
296156
291111
289907
284826
281548
279644
278472
278480
275178
271453
269573
269275
268739
267920
266533
265139
264328
266559
266083
267233
268626
266386
266803
268267
270066
271980
272707
276360
280101
281806
285073
286433
287132
287764
290848
294429
296768
300824
302681
305785
309532
314752
319705
323990
327975
333055
336859
341492
348473
350802
355864
361609
369294
375883
380805
387738
392432
396049
400606
404755
411611
417730
424708
427139
429200
428511
432256
436065
434544
437074
436768
436302
435006
436323
436992
434588
433379
432729
431069
432517
435106
442433
450203
459983
471674
487115
504781
522214
546285
572175
603704
640331
679761
719703
767359
813954
860939
912278
965912
1020313
1073892
1125639
1179891
1226054
1270568
1319109
1356299
1388884
1415628
1436016
1454506
1464118
1465209
1457587
1445793
1427997
1401239
1368522
1333983
1295312
1249910
1202645
1154858
1101576
1046464
994095
945169
896479
850198
800894
753255
711245
669069
629808
594204
562253
531522
500737
471333
445693
425236
407095
386598
370283
355176
342218
332518
325205
315521
305668
298019
288581
283542
279414
275488
272196
267774
265030
262249
260195
257734
253285
250208
250944
250878
249023
248095
248609
249417
250675
250369
249564
250984
251047
249754
248201
248504
249478
249505
248044
247523
246905
246765
247663
250030
248663
248383
248622
245786
246160
242119
240081
239166
235406
236682
236188
234058
231716
230781
227867
224477
221754
218220
215672
212991
212315
209489
205929
206444
206679
206882
207386
208261
205334
202237
202710
201750
199751
200049
199537
198913
199682
200714
203034
204147
206680
208858
208063
210993
212881
215170
218634
224659
228585
232229
236881
241151
246624
253571
263365
271517
282849
290852
299292
306629
316838
327291
337230
345107
353422
364960
375475
384091
392442
400778
408900
414557
417559
422353
426767
428030
427803
428094
426763
423976
423468
419162
414681
411518
406184
398272
391272
383663
375313
366066
358348
352235
343047
334941
330224
323899
315662
311878
305040
300732
295458
289210
284436
282727
279301
275925
271567
267538
266804
265057
264761
262906
262409
262010
261888
260838
259474
258534
259245
261648
262180
259528
258932
262414
262996
263871
266675
268246
273440
277581
280349
284192
286956
290292
296837
302073
306416
313283
319720
324657
331342
338404
344573
351564
359264
366924
371641
377520
383639
390468
397370
400513
408144
413485
415788
415289
417194
421711
423832
425240
424357
421943
419483
416874
415371
414628
410905
409115
409348
407081
404307
401149
396732
394797
393003
393102
391485
393016
394480
395610
397971
399701
403399
408446
417017
425441
435260
447902
464473
483601
502796
526850
554465
586957
618734
658537
703796
748363
797767
851458
909760
975021
1039708
1104427
1170623
1239043
1307331
1374559
1441557
1509380
1570372
1626021
1676966
1723287
1762673
1799624
1834010
1859740
1873963
1886033
1887113
1882721
1868709
1847015
1819282
1782732
1738758
1693129
1643849
1583277
1524930
1464795
1401657
1334426
1266438
1206759
1143115
1083236
1021292
964710
911131
856652
805750
758405
714889
670951
632102
598014
564483
533964
503857
477847
452966
432136
410741
393940
378703
363430
348167
332051
320545
312152
303050
296198
289920
282523
278076
272925
265085
259006
253341
250235
246096
241678
238618
235125
231996
229376
223648
220503
219064
217388
215109
212433
210994
208235
206785
204579
201983
199925
199915
200104
197231
194575
194214
193411
192086
192378
191836
190957
190866
188944
187847
187858
190131
191124
191510
192092
190557
189321
190758
190345
190887
192447
192003
195481
195128
195824
196967
197380
200089
202295
205679
208521
211601
214655
218130
219938
224355
227857
231382
232894
236009
237420
238818
241641
244319
247212
249145
249439
253128
253736
256002
254986
253953
254270
253579
253458
251035
252494
253125
252756
254202
250606
248733
247032
246063
243310
242046
241604
242504
238006
234580
231407
229908
227762
228063
228091
226839
225975
224181
225041
226424
224550
223755
225954
226878
226828
226646
230378
232923
235456
236582
236439
238678
240859
241132
242222
244650
247023
247981
247903
247966
250696
252019
252931
252648
252252
253216
256758
257264
257364
257016
257037
256821
255253
254142
254341
253452
254488
256385
255819
253945
253748
253531
251152
249983
250004
251569
248773
248122
248650
251110
250860
251540
252389
251981
252772
252616
256570
258555
259706
260291
259663
262698
264727
268451
269467
269806
272451
273696
275537
277612
279816
282320
287008
290544
292378
295876
298469
304543
309558
315734
320267
327071
333294
342344
353680
364896
373508
385001
397367
412652
426847
442366
460314
479842
497232
514614
533640
555560
577485
599971
620871
639580
659425
676913
697258
719073
736954
755862
774745
792243
809890
825098
837668
848366
858694
861998
868688
873324
874051
868672
861700
853593
847287
839085
827288
815314
802069
784136
763874
741549
723031
705596
681894
655124
629641
605929
585750
565614
545802
526811
507284
486263
469399
453919
440853
427916
415982
406321
396164
384822
376475
368681
362285
358790
355429
350206
345331
340604
334311
330503
327478
326079
320391
315833
309773
306942
303398
299765
295163
290478
286174
281636
276358
271728
268888
266621
263600
259559
256803
254602
252214
248342
244465
242454
239363
234635
232198
233145
232345
231181
230967
230505
229133
225595
224754
224705
222550
222082
223525
223585
222741
222538
224112
221798
221636
221429
220040
221295
222702
221247
222765
223260
225058
226141
227087
226752
225805
225258
228272
229035
227156
230270
232084
234434
235606
236470
236912
239530
240343
240357
243058
245649
246783
248388
248416
251880
252392
250023
249355
250298
250564
250926
252852
253878
254115
254774
254577
255364
256291
256343
259175
258145
259893
261589
260997
260697
261476
263147
264935
264310
265631
265498
268503
272085
274688
274935
276009
275941
277722
282025
284768
287331
289246
292324
295261
297978
300243
302601
306480
307804
309343
312637
319366
324414
328588
333349
338213
344327
348379
353328
359300
365049
371724
378316
384972
391940
396978
403502
408619
414197
422584
428967
433201
440199
444034
448562
455369
460304
467612
474566
482031
487783
491778
496882
503533
507599
512491
516745
522092
528452
534876
542478
550869
557952
563430
569192
574780
577826
583435
588567
594876
604284
611593
624304
642568
659143
677386
696563
720219
747280
772921
802901
840478
884205
926364
973938
1027148
1084655
1143232
1206278
1266055
1332976
1400272
1466406
1531059
1596504
1661835
1724198
1784060
1834016
1880343
1920388
1956836
1984287
2000562
2010452
2012636
2004645
1990697
1966865
1930187
1889349
1846504
1797308
1740290
1682113
1621920
1557786
1487544
1425400
1364169
1293106
1226911
1159482
1097194
1038311
982782
928555
875045
824884
783018
741273
699299
662745
628529
594620
563978
538644
514596
495071
476828
459539
445593
434432
424007
412912
404501
394660
387373
379590
369645
365314
362408
359542
357008
351915
350985
347982
342763
338589
335119
330678
328170
327777
326652
323753
320970
319768
317505
315357
314339
311860
309874
307411
307693
305084
305495
303902
302697
302666
300178
298209
299833
299753
298397
295928
293008
291669
292267
294204
295438
296280
298148
299880
301241
303036
305715
311668
315619
314374
314075
316608
318339
321725
325439
328378
332783
334325
337841
339906
338774
342484
344500
343824
344445
349371
351635
354892
359830
362583
366131
367504
367642
371962
375620
380181
384277
387520
390328
392099
397507
402353
407375
407977
412354
416423
421624
424946
429108
436038
441577
446068
452544
459659
467215
474293
480542
489416
495804
504517
513584
523818
536837
549138
565111
580980
602322
628701
656477
687087
721451
762302
807340
855579
907300
966409
1032426
1104576
1182371
1261272
1343903
1432247
1527288
1624558
1718892
1818030
1914266
2012744
2106287
2198560
2284054
2358583
2429977
2489029
2546586
2591487
2624516
2647591
2657330
2659848
2651418
2631642
2599366
2553155
2501555
2437288
2366989
2293134
2208344
2118347
2025855
1930549
1831814
1738388
1640121
1545750
1453277
1363991
1276640
1193781
1112152
1035316
963725
897838
834523
779205
728185
680634
635432
593447
555761
524592
492040
463308
439345
415675
396918
379841
363452
350755
339344
328752
321037
314553
306291
300364
292726
288237
280709
277603
275805
273682
268728
265498
264486
262373
261665
260621
258397
257821
259237
256669
255580
257710
257691
257222
258460
260997
260219
259610
260020
260600
260215
260759
260684
262541
264577
266810
268326
269394
272352
271651
272103
271534
271187
272770
273200
275479
277921
277124
278453
277427
275844
275449
273211
272977
275948
273661
273942
274670
273960
271192
269502
268662
267468
267246
268555
269825
271457
271180
272355
273026
272037
271357
273851
274509
274516
274625
273826
270372
272514
275183
275886
274927
273677
272686
274877
275667
276246
275926
278980
280016
280960
282819
285579
288496
291902
293868
300718
307978
314324
320329
329786
339227
347050
355868
363715
373538
385648
397362
408513
421243
433039
443499
453629
464444
475334
487340
497399
504310
512921
517034
522554
525574
527407
525882
527667
527778
525487
521796
513307
506287
499745
488243
479081
468617
455679
443036
432577
419336
407879
392785
378925
365442
353154
342810
332236
320912
311791
302412
293085
283825
275647
267948
260965
253534
248114
242717
238409
234338
229533
225408
217636
214227
211365
210000
207309
203563
199582
198603
198995
196504
194856
191254
190838
188385
187147
186607
185537
185678
185439
186163
185967
186333
185759
186282
185020
185150
186620
187324
187736
189001
190567
190846
191415
193115
193306
194770
195507
195633
195315
195824
192990
192625
194622
196285
197978
197880
197790
196023
194665
194054
191479
190452
191248
191534
193248
193568
190858
188303
185023
182981
183311
182700
181077
181224
180186
178724
174775
173756
172762
171095
170208
169988
169194
169023
168405
169596
168458
167374
168157
167709
169054
170525
170554
169713
169416
169133
169868
171850
168782
169144
170394
170506
171288
171646
170937
171153
171634
171730
171761
172167
173465
172250
170300
171863
171687
171080
171692
171081
170529
169859
170003
170099
168970
168942
168694
169047
168831
167535
167593
166229
165302
164654
165746
166722
165022
163356
161939
161368
161931
161662
161301
160582
160245
160103
159500
160236
160908
160720
160728
159352
157670
156753
157234
157085
158574
159287
158385
156796
154561
154742
154494
153480
152766
153057
153055
154356
155467
153269
153800
153381
154667
154189
152943
153849
155244
154198
153708
155773
156727
158435
157419
155484
155093
156605
156715
154843
156366
157777
157403
157162
157522
155991
155118
155432
154920
155123
156124
155639
156824
157985
155086
155428
156330
155160
155435
153786
151669
154229
153824
151422
151811
151603
154144
153300
152325
151372
151446
151496
150039
150524
152967
152980
151665
151148
150903
150680
150242
150619
148254
147221
146194
147517
150115
149811
150582
151246
149715
149698
147631
150466
153485
154391
152613
152205
152569
153639
150983
148398
149923
151516
152532
150878
150770
149322
148963
150053
151578
151066
152109
150142
149488
149921
149473
148280
148282
148291
147339
148585
149559
149998
150331
150471
147844
146020
147292
146637
145526
146417
146395
145525
146711
146071
147678
148423
146261
146707
146101
145532
144582
143892
144098
144710
146426
146305
147467
147500
145779
146749
146338
146568
145581
146546
146872
146328
145709
146875
149115
148055
146013
144576
145426
146334
148977
148470
146888
146776
143832
142752
144202
145739
145879
146284
144479
143391
143126
142968
142874
142709
142986
145021
145972
143401
141082
142568
143501
145226
142420
140032
140139
140597
141772
144498
143604
141219
141124
141103
140658
138990
139256
138568
138359
140338
140066
139564
139672
139991
138546
138734
138754
139172
138359
139232
138428
137422
138825
139304
137639
137313
139046
139594
140960
142690
143404
142424
140591
141884
141159
139850
140522
138920
138791
139348
139236
137494
137844
139687
139101
139463
139628
137795
137203
138731
137547
136043
137739
138260
139247
140445
141373
140158
138496
138925
140269
138288
138508
139231
138232
138497
136580
135638
135146
133767
136277
137079
136692
136584
136426
136155
136724
136811
135550
135623
134959
137331
137837
136919
136750
137267
137765
137130
136599
136154
137495
138079
139049
137782
138100
138847
138821
137715
137645
137878
138426
138889
137136
137621
136682
135199
133401
134586
135823
135432
137025
136898
136920
136076
137172
136769
136640
137111
135919
136321
136797
135559
137258
136997
138502
139136
137227
136831
136170
137195
135639
135666
135888
136701
135786
133973
134025
133350
134536
135965
135318
134686
134187
134808
134924
135255
135415
135468
135047
133177
134380
137432
137511
137108
137690
135689
135459
135032
136678
138040
137081
134944
134187
135714
136506
136207
136414
136034
137597
135968
134913
135558
135058
134982
135294
135748
136292
134613
134183
133368
133944
131688
132021
132592
133525
134855
136651
137238
135519
133515
133965
133651
135534
140249
140510
140240
138429
138126
137471
138396
136823
135851
134916
134473
136879
137503
136685
136068
134865
133316
135616
136002
135461
137925
138427
137532
138049
137855
138883
138109
138922
138447
138082
139648
138839
137576
137193
137280
137891
136254
135637
135558
136270
137208
136898
138504
138484
138051
138843
138255
137654
137516
138518
139358
137762
138920
138038
137215
137125
138324
138501
138230
138519
137679
135585
135671
136482
135634
135502
134832
134581
136033
136619
136160
136393
136453
136898
137359
138673
139928
139054
137658
137136
136989
137920
138153
137907
138517
138798
136567
136213
134962
135820
135904
135742
136592
136750
136547
135759
134134
133975
135336
137550
137810
135836
135934
137183
136776
137174
135522
134370
132748
134345
136888
136770
134678
133428
131888
133754
132466
133014
133414
133770
135540
137357
136976
137375
137898
135216
133583
132833
133173
133585
134720
135045
135295
134709
131226
131633
134146
134310
134277
133524
133770
133545
134499
133857
133077
132860
134047
134945
135377
134221
133062
133498
132960
132884
131700
131264
132631
132540
135707
134847
133846
134076
134059
135839
135801
136185
134853
134150
135716
135326
135880
135393
135660
134117
132881
132402
133566
133719
133068
133129
132297
133396
134083
132467
132340
132576
133486
134670
134452
134587
133868
133998
133546
134514
134878
134557
138038
138044
137995
137958
138714
139523
139100
138970
138411
136146
136344
137481
137484
137479
138351
136973
134611
134523
135045
135302
137139
136890
135884
135244
134943
135938
135307
134302
134609
136926
136560
135579
134716
134566
134571
133922
134255
135122
135733
136910
137154
138123
137410
135184
133977
134795
136354
137676
136940
137536
136556
135736
134961
134317
135645
135502
135436
136163
134614
134842
135084
133678
133086
134662
134074
135019
134188
133456
133713
132262
132207
132609
132701
132779
134555
135255
136414
137196
135412
134720
133096
133920
134590
134813
132699
132462
132939
132324
133373
136122
136083
134190
133896
135063
135369
136295
136776
134789
132721
132142
131772
131660
133302
136994
137511
137636
136723
136476
135219
135596
135308
133159
132545
132476
133190
135789
135782
135137
134965
135844
135807
133424
132582
133921
134126
132648
134344
134901
135022
135727
134185
133382
133877
133498
131912
132850
133793
135036
134413
134676
134779
134931
135905
137217
135796
134136
133609
135126
135873
134376
134012
133584
133110
134002
134540
134961
134641
135224
134083
133470
132643
133642
134874
136583
133446
132586
131661
133093
134633
136953
137663
136046
133096
132453
133474
135116
135250
134426
133369
133747
133976
135570
137320
138821
137816
136749
137482
137759
136377
134987
134931
135520
134209
135216
134576
134667
135124
135254
135420
134581
133142
132592
135229
137026
135893
136453
135982
136133
134941
134103
133162
135435
135268
137062
136540
136499
136308
134892
133633
134009
135736
135644
137205
138092
137101
135909
135253
135632
135874
136387
137119
137135
136562
136165
137182
137439
134446
134906
134795
136564
135793
134966
134734
134143
134018
133011
132671
132517
133457
134018
135325
135852
135418
135730
134651
135184
135589
134338
136262
136750
134054
134523
135755
135332
133719
133210
132106
132012
133636
135542
137671
137608
137062
135796
137027
134678
133659
132641
132579
132909
134969
135459
134157
133638
135945
137315
136694
135007
134484
133575
134762
134734
135037
134037
131652
132195
133722
133289
134062
135764
135592
135770
134018
132972
132837
133639
134239
135329
135710
134851
134804
135908
136576
135083
135697
135824
135377
135099
135305
134282
135704
136069
136142
137549
136149
137242
135565
134895
133186
134382
135074
135410
135383
137262
138444
136927
135759
135447
134647
134000
134305
134324
134593
135363
135443
136771
136979
135374
133995
132800
133041
132211
132409
132740
133627
133508
135264
136479
134558
134940
136482
136537
135012
135754
133667
133905
134885
134630
132940
133551
133673
133789
135769
137072
137243
136865
136484
135565
133902
134085
134259
135315
135589
135702
133707
134672
134935
133924
132991
132739
133314
131444
132476
133855
134534
134729
134671
134356
137381
139832
139035
136488
136003
134756
134094
136159
135053
137221
137189
136123
136384
138762
136934
136667
135948
133962
134410
138628
138619
137814
139389
138561
137376
134453
134484
134249
134573
134181
132463
134382
137169
137021
136791
138216
139716
139496
137480
137385
137450
137073
136220
134290
134854
135412
138384
138750
137962
137083
137346
136931
135453
135683
135533
136872
136988
137351
136146
136246
136407
134874
133567
134129
136906
135513
136332
135421
135716
137376
137835
137212
136514
136325
136700
138425
137629
138803
137757
135890
137241
138542
139070
137624
135775
137563
137160
135497
134655
134257
134111
134283
134560
137036
136688
137855
138667
138764
139007
137429
137573
137013
134736
134519
135435
135569
138452
138405
139082
136730
135540
137938
138377
137307
137550
135566
135226
137186
137421
138765
138382
136985
136061
135745
136248
136696
137746
138077
138265
137570
137363
138313
137725
136015
136699
135690
136677
137476
138071
139056
139432
139040
138103
138749
137601
137061
136629
135984
135270
135284
134805
135960
136599
135771
136104
136439
136643
134902
134911
135579
137035
137203
137147
137106
136335
136591
135598
134431
134993
136955
135825
135643
136204
134903
135328
134510
133447
134104
135428
134227
134974
137609
136833
137136
136482
136975
137006
135285
135687
136093
135446
137152
138081
136485
136223
137240
137736
137946
137270
137325
135587
134616
133727
136217
139028
140419
141305
141067
142035
143264
143376
144732
142909
142056
143765
144735
144933
144899
145900
146301
147146
150974
150766
150679
152005
154150
154361
157597
159753
159294
159343
160431
160450
161225
166002
166935
168019
169689
173139
176996
179310
182619
186340
187647
190172
194309
196543
200339
203808
206373
209507
210617
212442
214764
215122
216842
215538
216142
214949
212806
212698
212395
211124
209494
207736
209368
207972
207737
208292
208584
207535
205771
206775
206334
206263
208001
209436
208999
209194
207633
205128
206450
207526
207593
207324
207417
208595
211010
211471
212990
214281
214562
215735
215068
215072
215698
216575
215234
212987
214964
214388
212996
208530
206092
202655
199597
198544
197696
196459
192987
189937
186487
185114
184188
181759
180209
175963
173346
172052
169845
167108
164440
162189
160311
160181
157680
154237
153014
151380
150343
149201
148267
145246
143683
142376
140749
139969
138041
135421
133473
133818
132920
132699
130772
128870
126790
124324
121572
119586
118263
116336
116147
115963
115079
113967
111341
110803
111064
109719
105689
105283
105783
105561
104131
104170
 99830
 97570
 97210
 97042
 96050
 93694
 94088
 95637
 93463
 89699
 90153
 89562
 89522
 88212
 87143
 86527
 85571
 83305
 82809
 82460
 80340
 77182
 76912
 76898
 75000
 74606
 72816
 72990
 73108
 72301
 71936
 72134
 70060
 69358
 68268
 65598
 65502
 63230
 63832
 63564
 63988
 64651
 62243
 58766
 56175
 55895
 56565
 57934
 54950
 54853
 55037
 54145
 52171
 52235
 52603
 49783
 48582
 48081
 48830
 48855
 47480
 46158
 46083
 45706
 44000
 42918
 42216
 42420
 41517
 41686
 41647
 40003
 37843
 38407
 38812
 37892
 36201
 38426
 38545
 37396
 35509
 35734
 36006
 35212
 33378
 32382
 30705
 30592
 31059
 30792
 29693
 29419
 28252
 26987
 26364
 26506
 26744
 27813
 27597
 27393
 27610
 27640
 27058
 26445
 25529
 26251
 25433
 24721
 24763
 24509
 23381
 23988
 22049
 22473
 24863
 25860
 22812
 20877
 20562
 20831
 21215
 19758
 19246
 20600
 20673
 19836
 19555
 18864
 18604
 18067
 18081
 15905
 15933
 17968
 17292
 18132
 19775
 17625
 18345
 16747
 17966
 18220
 18035
 18768
 17881
 17267
 16974
 15572
 15755
 16522
 16375
 15985
 16000
 15765
 13804
 15000
 17163
 16068
 15116
 16055
 16980
 18868
 18928
 19059
 17832
 16076
 16564
 16077
 15757
 17036
 16492
 15508
 16591
 17834
 16573
 15840
 15234
 14232
 14820
 14850
 15938
 15550
 15228
 15406
 15444
 16495
 15118
 15043
 15943
 15456
 14909
 15431
 14522
 14577
 15488
 16776
 18037
 18792
 18168
 16688
 16366
 15367
 14962
 13923
 14347
 15346
 15599
 16802
 16581
 16527
 16548
 17814
 17736
 16603
 17132
 17041
 15210
 16570
 17690
 16508
 15540
 16692
 18397
 17916
 18272
 19140
 17792
 15945
 15323
 17503
 18673
 17987
 16963
 17746
 18349
 19199
 18525
 17488
 16908
 18435
 18951
 17911
 18419
 19101
 18832
 18316
 18301
 20264
 20481
 19685
 18592
 19694
 18359
 18748
 18865
 18219
 19795
 19519
 21503
 22450
 19653
 19396
 19794
 20729
 21216
 21317
 22262
 21948
 21205
 21514
 21416
 21590
 21622
 19399
 17599
 18494
 19687
 18304
 19393
 22537
 21795
 20989
 21447
 21709
 22111
 23672
 24190
 22029
 22559
 24657
 27236
 37851
 60718
 90928
133885
180253
228434
280243
344107
434166
553565
694300
842989
972272
1083623
1173817
1236394
1270822
1273685
1257008
1224786
1194715
1175393
1170657
1170759
1167020
1159946
1146234
1129343
1107574
1089096
1068705
1051079
1029442
1013319
995176
969306
945230
917112
891014
863505
836295
808713
781509
756078
731907
711582
689701
669902
650974
633208
618834
604896
589537
578386
568491
556217
548365
540815
532881
522803
515812
507039
499072
494596
490118
484629
477971
474538
468230
460791
455074
450220
444278
439301
435199
431658
429957
425945
422057
419632
415506
412968
407285
402514
400335
398366
393099
388983
382921
380560
376693
373507
371946
366161
361771
358586
354935
352246
350851
347666
343737
338295
334021
330866
327444
322787
318968
315105
311857
310719
307778
305738
301847
299759
296256
292071
289051
286722
283873
281753
279020
276765
274102
269852
266350
263395
260096
254513
252483
248988
245117
241663
240029
240193
238233
235861
233800
233507
231210
226572
224461
220501
221284
219774
217629
216343
216333
214215
212593
209595
207948
208157
205489
202807
201981
199387
195830
194611
192313
192667
189924
188829
186663
185219
183991
182102
180733
179853
179281
180530
178517
175913
176367
175228
172253
171950
169071
166754
165846
165679
164211
162320
163474
162353
160879
161740
162233
162197
163110
165610
168345
168561
168003
164084
159419
153943
147212
141754
136466
130308
126312
122616
119165
116197
115835
115208
114073
113624
111268
111378
111254
110769
110892
109397
109058
107917
104273
103698
105376
107265
107565
106358
103740
103474
104121
104890
103631
102341
100880
101708
103037
102053
101999
101287
100448
 99416
100524
101632
102694
102184
103120
100875
 99954
 98018
 96509
 97267
 98986
 99449
 99905
 99961
 99046
 98172
 97359
 94787
 95187
 96087
 98099
 97009
 96892
 97305
 95491
 95143
 95930
 96387
 97172
 97090
 96010
 95883
 93846
 94694
 93397
 92030
 93107
 92479
 92450
 92185
 92777
 93900
 90956
 91998
 92481
 91883
 91327
 90362
 91748
 91894
 90530
 89876
 90795
 90865
 90164
 90530
 90044
 89973
 90546
 90389
 89250
 88766
 89736
 90994
 90759
 87798
 89184
 88837
 88045
 88395
 88624
 89146
 87385
 87471
 86820
 87936
 87683
 87231
 87484
 87126
 85710
 85276
 88181
 87634
 88038
 86380
 86653
 87877
 89235
 87902
 86213
 86136
 85736
 83873
 84518
 84727
 85216
 85482
 83972
 85034
 84130
 82201
 83389
 84354
 85037
 85473
 87196
 85655
 85833
 84756
 84826
 82595
 82360
 84114
 83810
 84052
 85037
 85627
 82563
 82239
 82803
 85315
 85574
 85688
 83629
 83786
 84244
 84015
 82190
 79957
 81361
 82259
 81139
 80474
 82857
 83704
 82905
 83002
 82780
 82118
 82671
 83781
 83663
 81993
 83541
 82142
 81065
 81399
 81524
 80256
 80610
 80350
 80117
 80768
 80397
 79873
 80407
 79382
 81323
 82061
 83682
 83581
 81790
 81139
 79825
 80457
 81627
 82056
 81184
 82079
 83667
 84593
 84894
 84482
 83528
 82241
 79120
 79510
 80164
 80143
 79336
 78965
 80021
 80219
 81304
 79621
 78508
 77453
 78316
 79342
 79430
 80914
 80269
 79084
 79768
 78932
 78805
 78614
 78275
 79356
 77901
 78410
 80326
 82380
 81282
 79838
 79267
 80893
 80570
 80158
 79880
 81911
 81650
 83278
 82090
 80969
 81057
 81594
 81362
 79375
 78023
 78246
 79801
 81809
 81726
 82059
 82247
 82454
 80872
 80325
 80404
 82944
 82198
 80799
 82517
 82056
 79662
 79854
 81383
 79601
 80490
 82683
 82082
 82986
 84265
 84799
 82555
 84243
 83876
 82145
 81611
 82570
 81726
 81728
 83054
 83367
 83952
 83454
 83415
 82313
 81846
 80164
 80653
 81974
 81693
 80363
 78208
 79213
 81621
 81734
 81530
 80750
 81903
 81944
 80763
 78250
 81107
 79799
 79718
 80010
 81106
 82356
 80107
 81532
 82016
 81107
 82704
 81371
 80948
 81573
 81920
 81765
 82953
 83481
 85328
 83941
 81754
 82332
 81277
 81671
 82767
 82817
 83558
 83569
 80798
 80754
 81100
 82434
 82155
 81715
 80988
 83328
 82905
 81772
 82106
 80758
 79561
 78995
 80498
 81468
 83489
 83122
 81834
 80769
 81731
 81057
 79766
 82033
 81682
 82639
 81765
 81792
 82094
 82916
 83431
 82539
 84622
 82399
 80948
 82340
 82073
 82667
 82388
 81168
 81869
 83190
 81806
 82299
 82119
 81558
 81537
 81588
 83929
 82552
 80947
 82344
 81610
 82519
 82329
 81691
 80010
 79895
 80280
 80427
 81672
 81527
 82608
 81039
 81345
 81264
 81396
 81772
 81296
 80817
 82148
 82186
 83551
 83805
 82699
 80745
 81208
 81376
 81086
 81838
 82431
 80908
 81151
 79745
 81305
 80241
 80914
 83089
 84295
 84040
 83772
 84171
 82165
 83010
 83914
 81750
 80494
 81171
 82074

[Instrument Method Data Header]

"hplc", "", "2021-04-16-13:54:48", "hplc", "", "2021-04-16-13:54:48", "", 0, 0, "GlycoSePN_40 min (Plus_HR1)"
"Separation of glycans at 50 C"
16844544, 1


[NAI Box Information]

0, 40, 40
2.272, 44, 1000
41, 0, 100, 0


[Instrument Configuration Information]

"FL", "PEN90x", ""
0, 0, 0
0, 0, 0, 0
16.777215, 1
16.777215, 0
"", "", "", ""
"", "", ""
"", "", ""
"", "", ""
"B", "C", "D", ""


[Real Time Plot Information]

[0]
0, 1, "", "Y", 1000


[Link Parameters]

5


[Link Parameter Offsets]

29
28
10
11
12


[Link Parameter Info]


"RATE", 29, 5, 1, 1
1, 0, 3, 0.1, 100, 0
44.01408, "", 1

"RANGE", 28, 2, 1, 1
1, 0, 1, 0, 10, 0
1, "1.0", 1

"EVENT", 10, 3, 25, 1
1, 0, 0, 0, 100000, 0
0, "END", 0

"EVTME", 11, 2, 25, 1
1, 0, 2, 0, 100000, 0
0, "", 1

"EVVAL", 12, 2, 25, 1
1, 0, 0, 0, 100000, 0
0, "0", 1


[PEAK TABLE FILE]


[File Complete Flag]

3


[Number of Peaks]

0


[SPECTRAL DATA FILE]


[File Complete Flag]

3


[Count/AU Ratio]

0


[Count Offset]

0


[Number of Spectra]

0


[Spectral Data Sets]


[Audit Log Information for C:\PenExe\TcWS\Ver6.3.1\Examples\Probka 50 + enzymy.raw]

Number of Audit Logs : [0]
