# Supplementary material for: Interplay between de novo and salvage pathways of GDP-fucose synthesis
Source: PLoS One. 2024 Oct 24;19(10):e0309450. doi: 10.1371/journal.pone.0309450 (PMC11501016; doi:10.1371/journal.pone.0309450)
Supplement: S1 File — (ZIP) [file pone.0309450.s004.zip › Chromatograms/Fucosylation/GMDSKO_4_3_FUC.RAX]

Checksum Passed

Filename : <C:\PenExe\TcWS\Ver6.3.1\Examples\Probka12=Probka9+fukoza.raw>

[Modified Rawfile File Header]

0, 1, 48, 10019, 
0, 0, 0, 386514952, 11999768

[Modified Rawfile Data Header]

"hplc", "", "2022-06-16-14:38:33", "tcprocess", "", "2022-06-16-15:18:31", "", 0, 0, ""


[File Complete Flag]

3


[Run Log Information]


[Raw File A/D Header]

0, "20220616143824-0800", 0, "hplc"
"C:\PenExe\TcWS\Ver6.3.1\Examples\Probka12=Probka9+fukoza.seq", 0
"NONE", 0, 0
40.0088, 15900725, 85256, "7339280009"
1, 0, 5454


[Sequence Cycle Information]

"A", 0, 0, 0, "", "", ""
"C:\PenExe\TcWS\Ver6.3.1\Examples\Probka12=Probka9+fukoza.raw", "C:\PenExe\TcWS\Ver6.3.1\Examples\Probka12=Probka9+fukoza", "Probka12=Probka9+fukoza", "", "C:\PenExe\TcWS\Ver6.3.1\Examples\GlycoSeP N Plus (FL_40 min)", "C:\PenExe\TcWS\Ver6.3.1\Examples\GlycoSeP N Plus (FL_40 min)", "C:\PenExe\TcWS\Ver6.3.1\Examples\GlycoSeP N Plus (FL_40 min)", "C:\PenExe\TcWS\Ver6.3.1\Examples\GlycoSeP N Plus (FL_40 min)"
"Default", "Default"
1, 1, 1, 1, 1, 1, 0
100, 2, "", 1, "", "", 9
"", "", "", 0
"", "", "", "", ""
"", "", "", "", ""
""


[Raw Data Points]

 90862
 89540
 89530
 89527
 89530
 89532
 91696
 94118
 92783
 91936
 92585
 91028
 90183
 89291
 89449
 89431
 89866
 89936
 90067
 89992
 89227
 88747
 89732
 91379
 88516
 88833
 89168
 88440
 87814
 87900
 89634
 88301
 88003
 88656
 89108
 90115
 91405
 91827
 92351
 92364
 91487
 89910
 88813
 89600
 92231
 92060
 91767
 89741
 88000
 85984
 87015
 86486
 88436
 88031
 89454
 90887
 92384
 93119
 92039
 88809
 88719
 89775
 90774
 90895
 90115
 90508
 90122
 88543
 87955
 86327
 85256
 86362
 86328
 87415
 88851
 88537
 89004
 87415
 85975
 87223
 87914
 88156
 88237
 88738
 88852
 89428
 89915
 87710
 87274
 86464
 86294
 86583
 88617
 89408
 88922
 89106
 87889
 87027
 87563
 87830
 87904
 87416
 86064
 85696
 85397
 87161
 90964
 92325
 93382
 92803
 91586
 91040
 91271
 90924
 91269
 89855
 88108
 88156
 90442
 91097
 91358
 89475
 90666
 90307
 90078
 90871
 90368
 89279
 90244
 91738
 90805
 89442
 91805
 92387
 93509
 92156
 91574
 91206
 92409
 93488
 92878
 94728
 97284
 94272
 94331
 96531
 96140
 98742
104276
108345
116584
125884
136230
149738
165382
181390
195893
209035
221924
231438
240148
244657
247965
250001
250124
249113
248157
248881
248572
246130
248175
254432
262696
268173
273883
276411
276181
272729
268624
262741
258989
251795
245816
241153
237424
236601
237310
240259
240733
247617
257641
270434
281376
292505
299714
306058
314115
322830
337515
359144
397121
455379
537553
656636
814203
1025187
1313191
1729969
2337524
3219471
4449245
6022541
7867043
9840791
11779344
13480159
14776878
15589028
15900725
15725056
15152634
14273670
13198516
12026044
10849893
9764635
8795766
7958638
7251685
6649222
6127596
5664556
5214304
4760697
4310033
3874763
3462974
3110973
2820722
2603651
2460529
2401662
2406057
2463664
2531424
2564385
2536141
2433675
2283270
2096765
1900840
1711330
1534603
1376759
1242326
1127457
1033432
955222
891888
840691
796382
760203
733388
713536
697742
685642
676348
669067
663616
661430
656988
654849
653162
654877
654545
653213
649537
647607
644607
643622
642989
639691
640213
641822
642027
641340
643969
647232
651124
653372
653041
656455
658663
667924
678690
692224
710842
731084
749481
771054
788886
797125
802230
803731
799726
794299
782683
771849
760359
751371
748659
755143
774389
808326
857017
920326
994532
1085589
1177933
1261079
1328418
1378812
1407061
1405955
1387218
1355925
1307874
1246332
1179358
1111586
1045464
980355
922968
875226
837144
808930
789548
775742
768678
762288
758025
754786
748670
737968
726542
715522
703624
690074
679425
664790
657894
654190
655571
662324
674032
697048
729219
773139
837611
926575
1030430
1155948
1292187
1439760
1581002
1716367
1833916
1935696
2004718
2038044
2031474
1992724
1918499
1823273
1707612
1582808
1450802
1321970
1201447
1090826
991992
903946
828077
759644
699873
648248
605079
569826
542507
517842
495666
480110
464341
452144
440881
429564
421328
414989
407952
400369
395545
390766
385385
381047
376798
374367
370479
368259
366463
364231
360006
358053
356284
352553
348509
345884
343225
342963
340526
337663
333442
332004
331126
329167
329025
328558
328579
329419
331338
331814
334309
337365
342947
348250
355518
366893
377930
393037
412494
436016
464931
499086
536958
578688
620004
659275
693885
726634
752628
771614
783351
792996
786766
771700
749942
721756
687374
646958
609301
570594
533254
500310
466372
436065
411300
389926
368524
353059
339473
327550
316838
310711
303603
298705
292325
288659
284710
278713
277605
273954
272040
270194
268829
269165
267885
266216
264714
262603
262716
262831
265437
268282
270229
277482
283954
291751
299877
308566
317710
333978
348998
367611
384013
404268
426152
448029
467595
485983
500359
513719
524180
531586
537218
539302
537329
533359
525436
517675
508846
497690
485525
478459
469336
460878
458160
456509
456320
456277
462149
470788
477614
488296
499879
515381
531445
548655
564921
585073
605558
632245
663365
700898
744492
801643
879243
977464
1106596
1263355
1446304
1658112
1891428
2132019
2388321
2642457
2874730
3078485
3249481
3381649
3462412
3487974
3450929
3359443
3223752
3048006
2841050
2619808
2392490
2169666
1954483
1752146
1567680
1403145
1249795
1118890
1002535
897682
800792
718224
647355
584770
532157
486279
447741
413359
388007
368037
351925
339454
326678
317232
312718
308137
305631
302596
299749
299504
296809
295108
294237
292624
290037
288339
288143
284967
280632
276050
275370
274580
272280
269694
268810
269721
269504
271053
274607
276824
276925
277974
280502
283626
283969
284111
283563
282827
281810
280155
278285
275564
271358
269360
263719
260389
255963
254766
251779
252602
252019
251596
254107
255481
256100
254920
257295
260019
262636
264668
265903
270392
277176
282286
286930
294988
303972
309901
320679
332238
346420
360823
379654
395548
414146
431978
449826
470729
493596
511062
527103
544937
564688
583107
601677
624442
648454
679265
712795
751863
797020
844374
889646
935814
986035
1031345
1071584
1103739
1124854
1132459
1135245
1125784
1103268
1070904
1029084
977216
920111
859427
801133
739478
681999
627606
573884
527796
485637
447470
414512
383588
359087
338065
319799
302608
288722
279384
272321
263854
256314
250381
245784
243886
241648
237125
235079
233929
232894
230399
227305
225651
223856
221390
220925
218747
216281
214922
213951
213009
211121
211410
210306
207714
209114
207135
204407
204391
204586
202957
203445
202472
200107
200309
199867
198327
196402
197914
197827
195447
193926
193111
191439
190871
188802
187834
187608
188730
187384
187229
187293
187410
185694
186563
185903
184410
185074
185619
187239
186597
186217
186748
187553
186314
184299
184633
184430
185084
186607
185312
183873
185856
186901
184245
183055
184933
186981
187148
187452
186696
186671
190312
192016
191724
188874
186933
186922
187743
187888
189745
190427
187077
188096
188845
189965
192693
193235
191913
192929
193484
192290
194696
194854
196230
198708
197919
200087
201996
204551
206760
207102
207452
209502
211220
214514
216870
222546
226732
228797
231910
233894
235924
238837
240631
243630
246240
250584
255600
261370
265388
269219
273966
279242
286546
294744
301317
308792
319851
335541
351933
368198
389074
413498
440051
466800
495533
524213
557871
592569
627101
660248
694984
726415
754658
779682
799496
816165
827752
835665
840621
836310
829945
817634
803940
790738
775707
759832
747200
737389
731478
729631
734243
747085
766635
793561
830558
877225
922965
975179
1034387
1099072
1165512
1229654
1295221
1361543
1424742
1480312
1532392
1571675
1603468
1627684
1643305
1645510
1631845
1610454
1577606
1535374
1485627
1430114
1372963
1313139
1251778
1186896
1126874
1070880
1016364
968263
921994
880733
850116
823249
801229
781778
771601
763617
759696
758318
755009
754032
754308
750893
746632
743712
737670
729484
719544
704445
687150
665940
642818
617939
588648
560485
536212
510216
486610
459973
434512
410865
391378
371803
353876
338669
325103
311943
301261
293369
282940
273674
266768
261610
253981
247806
241274
235876
230360
224617
220221
217503
217761
212601
206734
206596
202285
197889
195125
195652
196442
192876
190954
191598
190537
189649
188745
188239
187913
187227
185035
185201
186980
186088
183905
183498
182899
184183
184065
184051
184960
187331
188867
187655
187600
186988
187130
185529
185889
188100
186295
185827
185093
186756
188572
190689
191134
189822
189668
190787
191842
190886
189665
188981
191703
192562
192795
193360
192773
193303
189526
189675
192513
195862
196800
197281
197453
199078
200219
198219
198563
199602
202654
204168
203270
202913
204640
206916
207803
211852
213028
213175
214568
219001
221108
222981
221881
221061
221889
224728
224264
227701
229590
233575
237255
243515
248710
255081
262108
271897
282610
293446
307268
321385
340867
361237
382170
401629
424863
449832
475335
502913
531332
554939
577047
601570
622242
638679
654684
667352
676356
678077
676205
674384
667310
653301
639603
621606
599833
573903
547130
524744
498322
473916
447504
424059
401604
379956
359835
341090
322455
308167
292300
280424
272757
263939
256654
252077
246483
241285
236642
230205
227669
224851
220557
219603
217449
216520
215271
211952
208858
211129
210376
210875
209713
208357
208805
209562
209538
207481
207289
207507
207380
209005
208864
209403
209064
208003
211435
214313
217816
221057
222389
224704
227220
229398
233310
238415
240625
242671
244451
248527
250581
252799
253414
256874
259962
260268
261761
262621
264238
267886
270198
271307
271625
272534
274905
277254
280367
284142
286259
287738
291644
295150
296451
300040
305320
311569
317221
321117
327197
333028
339266
347096
352205
359895
367357
374965
381690
391721
400320
408796
418345
427349
438756
450581
458960
470826
481078
491457
500413
511289
523401
535485
547873
559788
574165
589867
605479
626037
651696
680266
710890
747891
791610
844841
905756
976933
1056485
1154302
1260614
1375778
1506661
1650890
1802020
1967082
2144313
2327317
2513937
2700485
2880047
3059270
3235951
3400869
3538504
3667183
3777925
3860388
3919522
3952540
3957133
3928584
3872226
3787131
3672118
3534787
3378100
3206345
3026980
2833689
2631705
2429628
2226939
2031958
1848407
1671355
1505324
1355287
1215513
1086567
970959
872379
784452
708972
642617
583851
533916
493003
455160
422191
393529
373191
352756
334772
319329
306645
295971
287056
279283
274483
271062
267318
263859
258726
255601
251344
248605
247261
246200
246442
244194
241990
241999
240570
240298
239435
240925
240822
239857
241527
244963
246049
247282
250010
253125
255032
256168
257880
258149
259388
262726
264853
265451
269812
271932
275826
278374
282542
286421
290801
295334
297574
302012
306686
313056
316092
321708
326991
334179
339230
343377
347554
352866
359426
367756
375740
386529
394539
403647
412706
418399
424318
433271
443948
453160
465082
475091
484962
496199
507384
518302
530732
541419
558622
572450
586212
601285
614060
630319
645434
658036
674281
692558
712006
730994
753625
779089
806296
834889
865055
900608
944632
995367
1057253
1126143
1199899
1290378
1396536
1515936
1653032
1808257
1982618
2174154
2384319
2611508
2846275
3102575
3366816
3639755
3913569
4184550
4453054
4717921
4969512
5206475
5424041
5616401
5777868
5907617
5987270
6035769
6044398
6006850
5933668
5820873
5668851
5482890
5264671
5021298
4763827
4490901
4200502
3901933
3609487
3319882
3038774
2763565
2508089
2262402
2037825
1830398
1639472
1466165
1309646
1170758
1045276
937769
845952
765128
695082
633062
578794
532134
492158
458158
429377
402796
378799
358910
344789
331759
318594
307542
297874
291659
285076
278230
272745
268501
266067
262491
259505
255809
254024
251836
249800
249407
247827
246020
246761
248059
248762
246480
246388
248418
246574
247367
247170
247136
246056
247704
248725
250728
251831
251476
251917
255643
255976
255679
256367
255542
256724
257238
259925
263922
267126
270401
271869
273587
276973
278796
282740
285516
290636
297631
303436
310328
319568
328714
340413
352388
363539
378595
391641
407442
424754
442648
460327
481646
499750
517630
535796
548922
565064
580506
594517
605809
618386
626085
626127
628659
631373
631705
625284
616700
607456
599449
587720
573022
559930
543361
527784
511662
496325
483172
468793
455260
441838
430256
416568
405395
394332
385905
376353
368248
361964
354629
349284
347146
343887
341776
338691
336658
337372
336839
337504
336203
338670
340769
344015
346432
345808
344558
346353
348301
353756
356142
356478
354762
353334
349880
349126
351057
348630
346440
341981
336128
331554
325139
319410
315212
307832
301332
295622
290111
284917
282679
277423
271497
268511
262982
259005
257373
254239
252993
249643
247259
246872
246816
247297
248651
245281
242938
242461
242634
242697
243196
244932
244763
243543
243172
243138
245077
245566
247250
246322
246986
249624
251452
252264
254766
255748
257156
259075
262466
263791
268189
270147
273561
275540
277313
279007
282847
289731
292918
296860
302548
307467
313043
319217
327375
332876
336979
342301
348490
354779
361985
367306
376047
381750
386393
390868
399192
404731
410387
416985
426973
437174
445619
454502
463308
472532
480595
489426
498469
508090
517984
527294
536291
545086
553989
564846
574248
579365
583451
591003
597915
605221
613719
619743
623672
626211
625645
628129
633271
637943
642225
643592
648868
654001
656908
660508
661548
665210
664621
666358
667542
668635
666700
664682
663460
658543
654805
650381
641770
631477
622833
611311
599936
587962
574176
560670
547867
535207
518611
503380
492129
479373
468021
454919
441663
427686
416512
408546
402212
395762
388416
380225
371750
364505
359882
354161
347188
343354
340615
336911
333980
330499
325102
321383
318476
313733
312252
309470
307747
303382
299613
300890
300021
299228
297376
296375
292885
292327
292337
294884
294315
292413
290722
289087
288445
291086
292460
292346
294942
296616
300953
303859
304077
307128
309513
311884
315992
319525
321737
327955
329806
335728
339160
340916
348185
354690
361305
367276
373089
376787
384178
390713
398202
404219
408788
413032
419520
429325
437789
447088
456030
461066
469301
478371
483950
489746
497490
502670
507772
512441
518563
522707
525464
526708
526875
528416
525214
526046
528362
530894
529367
531405
534815
534714
537688
544078
549241
559260
568383
584080
601913
619689
641781
669961
701715
738508
778486
823724
875900
928428
986885
1043598
1103964
1169864
1234369
1299083
1364290
1430387
1486675
1541327
1592059
1636142
1675662
1710925
1736019
1750358
1762577
1767052
1761816
1746268
1723857
1694243
1659975
1614950
1564547
1505695
1442485
1373928
1305663
1237897
1169388
1103025
1035314
971759
908722
845617
786071
732611
684140
637721
593478
554201
524263
492994
465252
440208
419909
400945
384126
369430
358206
345023
334577
328078
323295
317623
312858
307999
304648
301551
301068
300039
297665
296822
292566
292237
293596
293231
292199
293640
290838
288612
288726
292045
292689
294064
296191
295199
294045
294420
295346
294874
297093
298293
297741
296389
297312
297049
295777
297767
299525
300334
302794
302188
302816
302900
303253
304181
302724
301231
299577
300917
300946
302843
302077
298136
296095
297276
295287
295326
296916
296923
296037
295897
296159
294498
294412
295216
294979
293664
293302
293184
292871
293165
295997
294779
295777
298005
298671
302265
301557
305091
308936
313677
314716
317858
321175
322136
324523
332053
335919
342850
348218
352247
361549
371828
381119
391733
399944
408374
415167
423102
433145
443084
454166
464173
471695
479575
485451
490821
495790
502268
505744
506912
507324
510224
510746
513418
510898
510034
505773
502887
495762
491134
483312
477652
471209
464182
455007
444482
434851
424182
414722
407228
402221
393966
389523
385355
378376
372235
367468
361549
357603
355363
351775
348174
346975
344454
341356
337658
338295
338457
337241
339776
338055
334924
335152
332950
334388
336262
339452
340025
342133
344230
349663
354965
357159
359457
362667
365855
371932
377504
384355
388656
397669
406742
413577
421186
428026
436246
445018
455374
463394
472476
481657
491171
501347
510026
517364
525277
534335
539706
540817
544770
546071
548553
552631
555685
557861
559657
557981
555857
555615
554298
553132
552192
549166
545073
544178
543889
543854
543769
545026
545469
543267
545262
545801
551651
557343
566917
574249
579354
592067
603379
614812
629237
650341
669085
694035
722623
754561
787916
827220
874527
924756
980839
1038728
1102714
1174084
1249836
1328715
1410453
1494055
1577915
1662190
1745173
1834440
1917555
1996314
2066604
2135122
2202521
2260115
2304172
2341737
2370278
2392733
2400457
2394311
2376667
2355010
2320919
2277625
2225448
2164842
2093851
2018713
1939387
1857028
1771301
1680524
1592729
1507062
1419819
1331956
1253034
1174474
1096751
1018249
948862
885763
830609
776614
727549
681739
640971
604603
567966
536887
511558
487533
466459
449944
433122
415619
405535
395805
383964
375210
365677
357393
349618
343101
338320
334894
330111
327348
321792
317808
314026
312545
310463
304988
304602
302055
300327
297827
295803
295001
293489
291308
292410
291060
290802
289234
288774
287128
285677
284646
286811
284685
283307
281262
280648
280070
280434
280692
278664
277237
276840
276023
278821
280129
279468
281532
283780
282804
281900
281323
280871
279870
280427
282160
282213
284069
287293
290575
292507
295580
298134
300854
302056
303619
303630
304305
305123
307722
311292
314791
317403
317440
318869
322390
326637
330020
333527
336871
340511
341600
343305
345885
348953
350674
351084
352543
354793
355112
354973
353478
355345
356419
357077
357309
356491
355408
357621
356648
355511
353463
348981
344020
341342
342412
344102
343768
341867
338182
336462
334462
331528
330388
328959
330579
330253
327913
323107
322295
321190
321088
321296
323121
322765
322325
322695
323056
325773
328669
331286
334302
334780
335195
335813
334518
337014
341406
343077
345824
346501
346902
347476
349579
349590
349298
349348
346714
344738
342775
341335
344174
348333
348927
348841
351595
352288
352191
352853
354111
354256
355934
355270
355783
357621
359403
360850
363495
365893
369547
372633
375891
381916
384744
388247
390623
395301
399165
403211
407050
409305
413005
414677
418478
422740
424455
427357
430732
434065
440225
444749
451097
456938
460764
465170
470005
478119
488470
492368
501404
512038
523808
536740
550548
568933
585947
603760
623403
645983
668528
691872
719058
751124
781480
811964
844198
876110
908497
939269
973306
999440
1027079
1055802
1081201
1106122
1125366
1144957
1163772
1180575
1198572
1209679
1218383
1219136
1220195
1217969
1211826
1203213
1189274
1174035
1154896
1128373
1098051
1070694
1039547
1006509
975449
941832
906447
873982
840007
810344
777316
744424
713652
685091
657358
629052
608021
586447
565635
545321
528466
515580
504190
493194
484585
475823
466907
460916
453895
451655
449899
448613
447228
446155
442605
441480
440411
439651
438137
436187
433729
428622
426861
426503
418295
414375
410319
401611
395233
391781
385158
378857
373602
366442
360325
358542
355757
352545
348756
344770
342912
340276
338359
335892
330684
327688
327413
326365
323965
320600
318867
318245
319713
317939
319365
317777
315347
315087
315114
314879
313963
315300
312863
312417
312371
311838
311900
312926
313261
311462
313818
317104
317307
318891
319666
322146
323616
325622
329811
331914
333015
332473
333270
335864
336888
340104
342388
342736
344556
344438
346452
348388
348736
350111
350840
349936
352340
354094
356611
356944
356821
358587
359380
359651
361230
360577
360217
359031
358109
357670
359611
360018
361379
361923
359221
363350
364743
366416
370570
375366
379491
382230
383551
385282
387144
390509
396672
401176
404614
406264
408657
412609
415428
419774
421654
424382
431683
437911
442798
448112
455074
461355
469509
474948
483465
491299
500219
508445
513964
521440
528134
535500
546104
555340
563564
570044
579489
588160
598620
610371
621831
633590
644231
657808
669472
675795
686878
698925
708296
719854
729371
741979
751647
760369
767286
776303
786151
799286
809604
820004
829338
840463
851384
867025
881620
896713
909865
926685
944971
959218
979838
1000864
1026309
1054950
1087614
1121136
1156740
1200699
1246791
1292948
1347091
1401492
1467610
1536080
1611456
1693276
1773832
1857076
1944846
2031276
2118604
2204622
2287220
2366798
2437296
2497579
2544084
2591603
2621402
2639914
2652684
2653006
2645554
2625457
2597547
2560826
2516408
2460781
2403379
2330431
2252721
2174128
2086221
1993892
1897315
1804544
1705296
1609379
1516497
1422151
1329350
1239994
1156321
1076393
1001386
933982
871509
816155
761802
712443
668736
632299
600745
572609
547631
526686
503895
486954
472947
458977
449451
437771
428859
423163
416649
412244
410158
407780
406572
403491
403931
402298
400615
400137
402691
405257
407970
408980
410534
411866
413055
415720
421177
423255
426795
428586
431913
433945
435990
436279
438027
438681
439740
441910
444282
445136
446896
448294
448630
450107
453167
456862
457196
459125
461141
462175
464360
465972
470562
471721
473601
474762
479540
483411
483933
484937
483750
484813
488706
490786
491419
491996
494914
494778
495631
499826
502308
502691
501436
501205
501474
500706
504741
508682
508859
510575
510053
510787
512166
513303
513257
514025
515913
517621
519922
520030
520795
523651
527233
534191
536180
537270
542453
546915
551953
556833
563409
572083
577746
581891
587968
595387
603533
610071
616662
626331
637467
652583
666945
682599
706124
727579
752820
781143
818053
862330
904390
953985
1010507
1077284
1148918
1225442
1309710
1400138
1497051
1598999
1706454
1819304
1934855
2050575
2167801
2286308
2409621
2527272
2635434
2746424
2846373
2940082
3029712
3104013
3170517
3231433
3277354
3310135
3321930
3327625
3313325
3283762
3232837
3170956
3094302
3011593
2910248
2801762
2681858
2554613
2425358
2291713
2151973
2014743
1880959
1747871
1622091
1503348
1388901
1283819
1186670
1096689
1012685
933642
862282
799502
739971
689526
643100
605091
572556
539115
508132
482204
462553
442773
427487
413406
398675
388157
375906
369173
361790
355088
348632
345710
341573
340280
338524
334215
333317
331218
332615
332307
329834
331160
330850
330312
330191
331132
333127
335555
336471
336772
337766
339946
340480
339585
342962
345919
349136
352227
354776
359961
363164
369930
375424
379293
381866
389154
395143
401792
409622
414121
417770
422296
424900
428974
432088
438160
442774
445235
447568
451014
453467
454709
455116
453642
455822
456092
454654
453458
454131
454695
452636
451973
451842
452633
454080
454258
453215
453604
453257
454596
454994
455564
458295
458455
457839
457638
458039
458179
456576
456451
457105
457238
456648
456093
452438
450996
448315
447905
447348
448017
446725
448279
450305
452981
454014
453600
454876
462038
471592
478872
486255
492373
498845
510374
523594
533635
546688
557640
569352
580285
591528
603506
614356
625657
636893
649313
655972
659371
666885
671840
676174
678687
680500
679434
673708
666415
655816
646477
635173
621246
609737
596262
579305
562611
543372
524929
504136
487817
468892
453049
439662
425007
409701
395460
383271
373031
363278
353410
344800
337026
329750
322057
316981
311625
309364
308245
305200
303568
300037
298684
297868
296972
294470
292566
290611
287276
286394
286901
286162
287606
286914
285733
285678
284189
282145
280678
281294
282542
285773
285476
284031
284590
284414
284315
285633
286831
290327
292781
293221
294056
295534
297425
300058
300863
301969
303929
306333
309838
311184
311512
314422
314791
316170
316210
314715
314200
319379
320488
319334
318433
319773
319950
318569
316349
315631
314562
315342
312667
311772
309512
307146
306716
306806
305917
303189
300838
301035
300168
298885
296349
296740
296058
293389
292147
292014
289863
289970
290117
289607
289781
286055
286807
286510
288574
289054
289603
288814
288033
288109
289034
290740
291861
291723
291602
291715
292554
293382
293265
291193
289611
289867
290010
288938
291208
292241
293456
292640
291114
289399
288626
288298
288472
287087
283709
281781
281967
280047
279579
278353
275543
272853
271821
273917
274244
274283
273175
274095
271087
271443
271498
270993
271408
272280
270893
271747
272751
270958
268587
270008
269317
267052
266613
269615
268123
267903
269584
271192
270553
269503
269074
267417
266629
266400
267983
268347
266861
267649
266279
266086
268755
269739
270570
271416
270793
268362
267777
268826
270282
269315
269597
272208
271529
269526
269494
269877
268550
269230
270997
272160
271418
271067
269605
269490
270149
271115
273121
272436
269769
268516
270087
269994
269172
268854
267150
268569
269106
267964
266076
267073
265462
268146
270990
269892
268375
268280
266874
264360
264318
264663
265436
264038
262916
264134
265952
266134
268208
269299
268194
269827
269378
268050
268066
267329
267523
266150
266940
267577
267681
270427
268317
267165
266885
268653
270182
269341
271995
272025
271557
270214
269787
270501
270090
269382
269497
269136
266502
266255
267961
270218
270573
268968
266663
266170
264484
264357
265096
264722
263210
261776
261362
263702
262665
262239
265073
264049
262334
263181
261333
259985
258333
259579
257975
257565
257895
258006
260625
260141
261302
260656
262425
263406
264980
263784
262715
262880
262579
261656
261644
263758
265983
266964
266578
267732
266554
264336
262005
262642
263262
264998
265931
266434
263981
262880
262765
263295
261006
262453
264382
261787
260427
261533
261108
261316
260725
262769
265748
265422
264896
261440
260561
261837
262858
262507
262703
260442
259021
259942
261063
261330
260230
260099
262615
263720
262329
262219
262230
260435
261303
263075
264971
266446
265085
262953
261981
263392
261807
264050
263071
262741
260449
260987
261840
260193
259761
261894
260634
259082
257719
257621
257380
258765
257018
254899
256830
258511
257159
256220
257062
257635
258969
261313
259974
259505
260472
257867
258481
256794
256950
257952
258296
258782
260405
258562
259652
258361
260059
258947
258500
258353
260034
261514
261568
261143
260774
261173
260649
260124
259787
260677
260147
259942
259667
261676
261467
259642
260869
260196
259965
258277
258474
259004
258223
258164
261126
260760
260501
261264
259030
259512
259648
259345
262154
262853
262753
264081
264161
262232
259151
258119
258325
258384
260310
262320
262448
263655
266699
265205
265305
264073
265018
266199
266932
267235
266302
264614
263995
264471
264840
264765
264552
263033
262649
261978
261324
262342
262583
262871
262416
261451
260934
261494
260584
259533
260102
259715
259174
259552
259997
258345
256425
256107
257356
257091
257342
257421
256785
256305
256056
254315
254999
256113
257150
257980
258037
260455
260354
260851
261789
260786
258974
260445
260808
259801
259414
260436
261435
261228
260795
263307
263957
266238
263478
263624
264222
263379
264711
264120
263395
262281
260634
261771
263203
262082
260277
259336
259860
260233
260259
260074
259941
260317
260752
259738
257678
256797
256645
256331
256839
258525
259439
255403
254132
254070
257090
259746
260551
260224
261796
263509
264211
265145
264412
266199
264111
263652
264807
266227
266184
265893
264869
266849
268598
268069
265846
265394
268628
268566
265874
264168
262672
265784
266291
264821
265675
265867
266037
264843
264545
265081
262951
262650
261423
260916
261084
262835
262967
262789
263223
264104
263245
262114
260795
260053
260567
262453
261174
260657
259569
257480
256973
256577
257016
258328
259219
261030
260587
260350
260844
262181
266449
267070
267850
265188
262990
262315
263125
264497
265809
266275
265467
267381
267476
266988
266366
267645
263950
261410
263375
265866
268125
267903
266501
267012
269874
271217
269270
268492
264645
261653
262468
264498
264312
266201
264330
263426
263151
262163
262087
264102
264477
265494
265601
266130
263431
263106
263686
262062
260273
261551
260200
258372
258499
258268
256390
258153
257623
259725
260697
261772
260155
261243
262420
261716
262161
262312
262625
262675
262319
261741
262769
265704
263823
262598
265454
265334
262853
262407
264550
265096
264715
262725
262114
262098
262763
263097
263666
266057
266870
267073
268980
269886
267174
266353
265157
264336
265430
265956
265001
265483
267726
266174
265163
266395
267602
267073
267169
267560
265030
267134
267149
265965
265513
266132
262854
263353
261753
263441
262130
262075
262932
260543
261000
262560
262152
262856
263547
264011
264242
263674
262046
261885
261442
262306
261925
261413
261693
260723
261321
259657
260843
262340
262942
263641
264462
263881
266001
264152
265256
266143
266511
267258
268451
268656
268196
266135
267034
266901
266020
266358
266940
268229
268270
267654
267202
267072
265657
265149
265931
267719
267535
265729
266357
267944
266905
267150
268267
267505
267687
268718
269919
268222
268104
268367
268261
266405
267565
266519
266913
265908
265432
265427
265719
266909
266249
267141
267093
266370
267231
267779
268324
266569
264391
266490
267821
268256
267148
266624
266291
266547
269904
267009
265758
263279
265371
264100
264042
265056
264271
265153
265230
264329
264272
261802
259815
261432
263641
264578
263177
261590
263184
263026
267361
268505
270004
268952
267394
265897
265976
266905
266522
265047
266519
266969
266803
266305
268243
268108
267770
266431
267731
269020
269272
269686
271274
272642
271434
271467
268797
269891
271781
271917
272770
271385
271399
272007
269381
271724
272437
269752
269526
270036
271894
271508
271551
272597
270574
267800
266196
266843
268287
267026
268507
270039
269008
271124
270835
269426
269898
271429
269088
267265
269202
270499
270217
270630
272167
270896
270226
270400
269947
271217
271741
271839
272994
272625
272683
272428
272031
271556
269938
269631
267741
266563
269049
268987
269514
269820
272191
271074
269845
268973
268870
270209
271119
270324
268524
268300
269114
271827
271999
273694
271821
270974
270083
270203
270184
270094
272440
272679
273239
273142
272395
268584
267349
267232
268715
270263
271204
270576
269144
267707
267665
267797
268998
271059
270991
272777
273512
275731
273202
272111
270159
270825
269243
268815
268777
269687
268375
268845
269022
269522
268139
268360
266677
267548
268740
268078
267607
267226
265990
267500
267250
265650
264810
267720
269575
270219
268346
269400
269917
270871
269576
269696
272224
273071
272519
269724
269104
270105
272159
274215
273582
273637
271101
270832
272410
272128
272826
273217
271144
271165
270418
270126
270328
272231
272141
271679
272935
274305
273756
272960
270977
271351
272227
272917
274412
275808
276301
276545
276259
273753
273749
273259
275173
275805
273629
275400
274930
273953
274161
273787
272472
271703
271974
274572
276994
277775
276444
277853
276665
274798
274054
275513
276874
275678
273975
272961
273979
275061
274163
272774
272899
274267
274439
274681
274472
275074
275144
274285
276051
277610
276988
274758
272289
271897
272527
275082
273701
271587
271843
274877
274640
273502
271196
271232
273715
274132
271022
270595
272287
274478
274882
275818
275116
275993
274510
273838
274318
274761
274357
273096
274233
274294
275006
274771
274194
274581
272156
272326
271843
271148
273534
273554
274597
272404
272713
274828
273306
275057
274538
275608
276238
277327
277134
277000
274287
273144
274232
276285
276672
275600
273539
274697
275299
277781
278127
276981
275341
274938
275432
274938
274619
273845
277305
276561
277152
279409
278622
277877
277009
278332
278228
276898
275575
275536
273710
273472
273267
272885
274418
277189
278346
275464
275930
277441
276293
277099
278898
278431
276031
276483
276387
275975
275486
275268
275225
275340
277622
276953
275957
276086
279451
278978
278003
277710
277116
275567
275311
276043
276410
278159
279069
279330
280555
279505
278062
275422
274569
273897
273573
276409
275199
276543
278440
277799
279681
280661
279764
279284
279057
279936
280988
280779
281076
280212
281454
279861
279108
278853
278250
278815
280427
280945
280465
279588
277818
277791
279955
278656
279779
279977
278107
275078
274104
275386
277621
278748
278931
277523
278995
279768
280186
279599
281452
280265
280269
280803
281490
281636
281716
280822
280078
279838
280674
280859
280491
282041
284608
286989
289777
289320
290745
290571
292545
293689
296978
300096
302165
302329
306394
309113
310299
312588
316622
318779
321065
323898
328072
333180
338655
343550
345979
350222
356613
362212
367078
372692
379038
380851
386143
393092
398373
408439
417505
421989
428749
438512
448257
453176
461784
471116
481877
493447
505995
518783
529305
538724
546921
554461
557683
560340
561168
563930
564311
561870
557737
556190
555592
554554
553541
552788
553553
554752
552900
552396
551758
552800
552011
549711
551598
549823
551128
553027
556826
559402
559323
558217
558151
556963
556298
555208
557318
554280
551711
549345
549182
544978
544124
539684
534806
528877
518424
512385
503216
497449
492941
485135
479177
472000
465564
461155
455671
451873
443792
438123
437610
433410
428246
423576
415764
411694
408064
407053
405787
404483
401150
397321
394523
392706
389917
387607
385540
383649
383746
381934
378404
374909
371521
370173
366359
364111
359040
353686
351164
348640
347683
343650
339629
336986
333877
330389
326205
322277
319622
317828
313168
308139
303607
299377
298645
297534
293681
289955
288326
286374
282961
279599
278860
275807
273611
270226
265718
260485
258407
256274
254443
254880
251285
245991
241445
240322
239355
237504
234197
231635
229076
228310
225366
221880
216764
213386
209804
207693
206968
205244
201636
197802
194499
191964
186817
185512
183736
180040
176807
174148
172085
171750
167790
166009
162731
160205
159869
157449
155246
151893
149018
146453
143331
143783
143112
141792
140084
137372
135199
132820
129664
128151
126042
123923
122847
121050
119158
119681
117241
114994
114106
112288
111403
109536
107713
106774
106869
107637
107018
106683
105611
105383
104672
100972
 99288
 98745
100729
100724
 99190
 98856
 99819
 98628
 98375
 97953
 98201
 97133
 97072
 96602
 96209
 96047
 94639
 94828
 93653
 93014
 92476
 92722
 93548
 95115
 95194
 95689
 95888
 95141
 96106
 95749
 95430
 94936
 94400
 95983
 96798
 98933
 99456
101153
100531
 97813
 97703
 96944
 96962
 97326
 99022
100954
101651
102189
103894
103524
101416
101358
101439
103755
103881
103597
104724
106328
105434
108778
107057
105576
106473
106779
106753
105487
108059
110596
110433
111611
112283
113237
114226
114921
114364
115434
114583
114159
114945
115894
116745
116527
117300
120219
119405
118103
119858
121688
124012
124472
124676
126594
128131
127043
127833
128495
129353
129227
131602
132528
132812
132740
133739
133722
134243
134689
136171
137135
136627
137732
141203
141020
140631
142783
141840
141658
144519
145900
147613
147354
147062
148012
148275
147281
147774
147549
148418
148744
149011
150897
154140
156054
157278
158521
159224
161403
161973
162774
162959
162434
163287
164063
164913
166521
167390
169720
168275
169885
171028
172815
173057
172069
172420
175509
175245
173002
172905
172929
177275
178947
177155
179301
180093
179893
180033
179562
180707
181710
182486
183694
181708
180272
180056
178796
181101
183834
185776
186992
187497
187686
188897
189647
189952
191934
192636
195433
193195
189708
188853
190162
192103
194317
194280
195625
196094
195446
195211
194978
195360
196122
195763
196314
199663
200164
199855
198311
197455
197286
196665
197451
200862
204935
205824
205593
206204
205411
205719
205252
204456
205205
205487
204676
206893
208094
205280
203859
206359
207455
208060
209910
210053
210465
210018
211269
212154
211703
215959
233385
275835
352834
458879
594911
752424
922724
1102916
1304458
1561404
1880828
2233104
2542779
2770321
2917033
3023019
3091807
3117983
3100793
3060862
3020293
2973636
2929841
2876636
2815773
2743540
2658878
2561663
2457664
2350406
2246836
2152323
2071095
1999509
1934238
1875798
1825884
1776408
1739184
1710267
1680369
1650298
1624268
1601330
1572366
1547227
1524947
1499615
1475464
1455872
1440471
1422342
1405389
1385548
1368283
1349136
1330309
1313925
1299085
1284587
1271627
1257934
1241491
1227440
1211936
1198347
1181398
1166921
1149480
1131439
1113652
1094952
1076419
1060620
1045699
1030131
1010239
993155
973712
955295
940474
925014
908327
893895
881993
869582
855845
839590
828121
816985
806515
794976
785008
769272
754662
743190
732701
721334
708909
697417
689320
680592
669613
662945
658423
655497
650135
643287
640100
635938
631030
624856
615587
602539
585230
564713
538511
505294
471725
436665
402354
372829
348294
328485
311286
297356
284171
272433
262515
254995
246872
239380
234768
228320
222475
218027
215359
213678
210722
205001
202455
198765
197547
195124
193058
192313
190016
187705
186247
185295
183678
180811
181279
177136
175018
172613
171501
169620
169610
167284
165481
165073
164793
165729
165713
165121
165633
165720
164544
162500
159421
157566
156535
156114
155508
156285
155736
154437
153857
152113
152247
151878
150226
147884
145902
146576
146298
145811
145035
145540
144088
144048
145148
144237
143635
143623
140581
140111
139623
139232
140597
140948
142380
142206
140046
139778
141247
141292
140606
139243
137287
138555
137674
137618
138814
138604
138541
140078
141067
140662
137275
137471
135778
134828
133804
135942
134543
132792
134754
136573
135094
133844
133778
132580
131893
131494
130288
131329
131161
129677
128458
128724
128529
129236
128353
128664
127971
128704
129045
128179
128878
130075
128779
127802
129101
129199
126664
124442
126166
128961
127989
124805
125520
123348
123041
120320
120219
119421
120549
119328
119162
120777
117685
118777
118924
118469
118408
118197
115989
113873
112964
114438
116716
114763
114816
115767
115059
115803
114141
113404
111683
111763
110636
109524
108189
107383
108956
111333
113051
112145
110878
109026
109808
109768
107136
107238
107558
106635
106553
107658
108481
107373
106087
105825
106992
105393
105078
104244
101749
102727
104658
103416
103510
103791
105038
104294
104272
103967
103262
104789
103658
100992
101180
101681
101609
100525
101715
100218
 99976
 99989
 97728
 96347
 95581
 96796
 97925
 97380
 94262
 94637
 94296
 94643
 93528
 94191
 95136
 95587
 94494
 94043
 94697
 94011
 94299
 92264
 93178
 93608
 94522
 93737
 92104
 92185
 91233
 89771
 90958
 91375
 92330
 92661
 92641
 92707
 91875
 91925
 91754
 90904
 92356
 94100
 93899
 92244
 91063
 88999
 88125
 87743
 90042
 91911
 92189
 92812
 92796
 91250
 91692
 90285
 89485
 93108
 92735
 91156
 89838
 89522
 87566
 86078
 88085
 89199
 90095
 89107
 87971
 87779
 87711
 90258
 89631
 89130
 89570
 88902
 87616
 86818
 86785
 87202
 88158
 88563
 89185
 90267
 87814
 89070
 89945
 89691
 88565
 88056
 88113
 89045
 88657
 89003
 90159
 89894
 89057
 89611
 89700
 88769
 87530
 86930
 88309
 90478
 90031
 90244
 91186
 90850
 91078
 88416
 89585
 89297
 90107
 88763
 87173
 88449
 90265
 89957
 90498
 91452
 92780
 91996
 92234
 93110
 93811
 94257
 93989
 93999
 93109
 92665
 91629
 91154
 90403
 90256
 90777
 91180
 90421
 89534
 90110
 89190
 89193
 89406
 88886
 87664
 87046
 87916
 88292
 89849
 90767
 90187
 90263
 90800
 90721
 90405
 89720
 89880
 91727
 92461
 92412
 93133
 92906
 92096
 90960
 91686
 89813
 90463
 88727
 88788
 88696
 91017
 92057
 90946
 90045
 91240
 92687
 91335
 91357
 92926
 91393
 89962
 90759
 91623
 92617
 91796
 90849
 90847
 89867
 91841
 92876
 91688
 90868
 88799
 88603
 90208
 90492
 90296
 90934
 91247
 89851
 88185
 89039
 90062
 90395
 89953
 91246
 91608
 91069
 91138
 92847
 92605
 92935
 91091
 89989
 91978
 93299
 93826
 94253
 93403
 93244
 92935
 91133
 92114
 89791
 90262
 88384
 88739
 88722
 89944
 91864
 91116
 90689
 91392
 90141
 91687
 91939
 91791
 90524
 92328
 92738
 93397
 94153
 94347
 93142
 92578
 92269
 94121
 95459
 93708
 90712
 90684
 91971
 91629
 90044
 89899
 89833
 91094
 91382
 91788
 91791
 91262
 91244
 91564
 90182
 91539
 91295
 92605
 93230
 93088
 91000
 91336
 90780
 93108
 95766
 93956
 92175
 91366
 92552
 92213
 90593
 89295
 89724
 89326
 90344
 89267
 88794
 87419
 88634
 87073
 88850
 89403
 91543
 92918
 92165
 92060
 91753
 92749
 91702
 89801
 90374
 91534
 91194
 91237
 91680
 92385
 93090
 91695
 91167
 91670
 89561
 89843
 89305
 91177
 92316
 91029
 89513
 91638
 91855

[Instrument Method Data Header]

"hplc", "", "2021-04-16-13:54:48", "hplc", "", "2021-04-16-13:54:48", "", 0, 0, "GlycoSePN_40 min (Plus_HR1)"
"Separation of glycans at 50 C"
16844544, 1


[NAI Box Information]

0, 40, 40
2.272, 44, 1000
41, 0, 100, 0


[Instrument Configuration Information]

"FL", "PEN90x", ""
0, 0, 0
0, 0, 0, 0
16.777215, 1
16.777215, 0
"", "", "", ""
"", "", ""
"", "", ""
"", "", ""
"B", "C", "D", ""


[Real Time Plot Information]

[0]
0, 1, "", "Y", 1000


[Link Parameters]

5


[Link Parameter Offsets]

29
28
10
11
12


[Link Parameter Info]


"RATE", 29, 5, 1, 1
1, 0, 3, 0.1, 100, 0
44.01408, "", 1

"RANGE", 28, 2, 1, 1
1, 0, 1, 0, 10, 0
1, "1.0", 1

"EVENT", 10, 3, 25, 1
1, 0, 0, 0, 100000, 0
0, "END", 0

"EVTME", 11, 2, 25, 1
1, 0, 2, 0, 100000, 0
0, "", 1

"EVVAL", 12, 2, 25, 1
1, 0, 0, 0, 100000, 0
0, "0", 1


[PEAK TABLE FILE]


[File Complete Flag]

3


[Number of Peaks]

0


[SPECTRAL DATA FILE]


[File Complete Flag]

3


[Count/AU Ratio]

0


[Count Offset]

0


[Number of Spectra]

0


[Spectral Data Sets]


[Audit Log Information for C:\PenExe\TcWS\Ver6.3.1\Examples\Probka12=Probka9+fukoza.raw]

Number of Audit Logs : [0]
