# Supplementary material for: Interplay between de novo and salvage pathways of GDP-fucose synthesis
Source: PLoS One. 2024 Oct 24;19(10):e0309450. doi: 10.1371/journal.pone.0309450 (PMC11501016; doi:10.1371/journal.pone.0309450)
Supplement: S1 File — (ZIP) [file pone.0309450.s004.zip › Chromatograms/Fucosylation/GMDSKO_cmycFPGT_1.RAX]

Checksum Passed

Filename : <C:\PenExe\TcWS\Ver6.3.1\Examples\Probka 162+enzymy.raw>

[Modified Rawfile File Header]

0, 1, 48, 10019, 
0, 0, 0, 386514952, 12020464

[Modified Rawfile Data Header]

"hplc", "", "2023-07-05-14:17:12", "tcprocess", "", "2023-07-05-14:57:09", "", 0, 0, ""


[File Complete Flag]

3


[Run Log Information]


[Raw File A/D Header]

0, "20230705141703-0800", 0, "hplc"
"C:\PenExe\TcWS\Ver6.3.1\Examples\Probka 162+enzymy.seq", 0
"NONE", 0, 0
40.0088, 16777215, 85733, "7339280009"
1, 0, 5454


[Sequence Cycle Information]

"A", 0, 0, 0, "", "", ""
"C:\PenExe\TcWS\Ver6.3.1\Examples\Probka 162+enzymy.raw", "C:\PenExe\TcWS\Ver6.3.1\Examples\Probka 162+enzymy", "Probka 162+enzymy", "", "C:\PenExe\TcWS\Ver6.3.1\Examples\GlycoSeP N Plus (FL_40 min)", "C:\PenExe\TcWS\Ver6.3.1\Examples\GlycoSeP N Plus (FL_40 min)", "C:\PenExe\TcWS\Ver6.3.1\Examples\GlycoSeP N Plus (FL_40 min)", "C:\PenExe\TcWS\Ver6.3.1\Examples\GlycoSeP N Plus (FL_40 min)"
"Default", "Default"
1, 1, 1, 1, 1, 1, 0
100, 2, "", 1, "", "", 9
"", "", "", 0
"", "", "", "", ""
"", "", "", "", ""
""


[Raw Data Points]

102997
102812
102809
102805
102811
102806
101467
 97932
 97713
 99342
102088
100305
101548
101888
102225
103254
102747
102934
102001
102636
100652
 98247
 98381
 98556
 99836
 98881
100675
 98407
 98806
101036
100305
100265
102064
101123
101675
101742
102224
103553
103610
102108
100372
101354
 99339
 99577
 98702
100106
100473
100013
101178
102099
101819
101240
 99596
 99198
 98593
 98117
 99215
101671
 99763
 97679
 98041
 99250
 99405
100084
101844
101669
101268
 99875
100653
101652
103077
102471
100098
102261
101669
 99788
 99719
 98696
 98755
 99033
 98380
 99083
100794
100900
102122
101196
100003
100260
100170
101030
101658
100975
 99183
100078
101858
102300
100558
100917
103008
102988
102228
103140
102961
101241
 98886
 99077
100844
 99832
100476
100449
100440
101730
101425
102790
101437
100253
 98978
100051
100521
100996
100416
101062
102141
101406
 99989
 99309
 99066
 99289
 99756
101068
102095
103061
103491
102990
101181
 99205
101307
101585
101454
100125
102632
105566
107647
112657
117275
122256
128412
133057
138640
144706
152958
161948
168174
175935
183506
185617
184760
186101
184012
184395
187529
189766
191771
196471
202650
209061
212919
214930
215598
213562
211852
212853
211753
210447
208056
206444
207805
212384
217495
223879
230330
236458
235196
231731
228741
227259
223635
220088
219159
217019
215146
212319
216746
221007
225904
229682
233383
242102
251344
257836
260670
261161
257537
252914
248539
251493
261303
267333
274842
285624
309599
400905
719360
1616752
3545687
6673013
10570900
14312312
16777215
16777215
16777215
16777215
14320925
12046610
9843826
7864699
6196067
4840006
3773125
2953103
2332687
1865102
1516157
1254173
1058979
912945
802902
715801
645780
591801
546248
509692
487325
483660
501141
537465
584380
623138
643875
641207
619304
586769
544881
504832
468108
438342
411399
388104
373093
363749
357425
353745
355277
361963
370513
380107
389961
398320
407211
410802
412552
415094
414938
410946
406077
401216
393440
386305
379748
374685
367538
364687
361663
361030
358303
362296
367428
373001
378575
385721
390213
393253
393480
389205
384482
377745
370693
365686
366266
370404
381742
402332
440057
492725
556230
620595
672873
704477
715528
710189
687823
651156
612596
577585
547715
530303
520168
517658
523825
534958
546956
557736
565045
562473
554543
540131
522736
501782
478159
453485
431040
411854
396024
387553
378393
370731
367530
369721
376585
390843
412638
446309
491925
546956
608275
674222
732249
775684
801617
805868
788908
753276
705780
654313
600022
549898
508853
472635
437319
407271
381516
363871
347755
333730
326668
319537
311109
307274
307140
306191
307426
308436
309085
310352
311905
312364
313820
312296
312896
312084
313422
315009
312798
310186
309326
309767
309152
308163
304565
303029
304286
304083
301266
299016
298647
295607
294074
294117
294240
293731
294029
295932
297842
293910
291134
290485
292361
290218
284949
282061
278770
277214
273982
274078
269731
268896
269866
271323
273223
272607
273406
273249
272888
272566
271132
270999
267676
267576
266398
265435
264272
259913
255750
252081
249479
247253
248280
250252
253004
254973
260703
261166
260890
261884
259244
256678
253771
248111
245731
243551
244087
240332
240256
237688
235406
238035
239234
241231
241085
242658
245697
250722
258565
268391
281293
294605
313961
336599
362037
386893
410532
430582
442645
443817
441053
433397
420945
405338
391484
374776
356805
343124
332476
323288
314869
306491
299963
292399
288975
286330
282637
283538
284331
285414
289687
293222
301328
308578
316106
323749
331269
341463
354001
373384
399996
437933
492282
562754
648568
745955
847692
947203
1035704
1104751
1147112
1151791
1127851
1079812
1010646
924890
836386
746281
661332
584059
514827
458979
411579
371671
337578
310656
293083
276721
263919
253677
248239
242708
236410
228871
223956
220106
217988
215562
211514
209433
206467
203762
204611
205379
205520
205058
202626
202103
199870
200667
201032
203398
207043
205031
206469
208651
209924
212824
216630
218647
222479
227159
229738
234459
235228
240151
244884
250050
254666
258406
259712
265087
268722
271892
272460
273600
274137
272083
266030
262631
258987
253062
248111
240792
232824
226843
222758
220827
215970
211144
207792
204316
201062
196775
190864
189491
189807
191375
190141
188501
190099
190814
191097
191580
192622
190997
190129
192498
195328
198791
202799
206827
210482
217808
225699
233411
243144
252903
261774
272873
286210
299672
315435
333358
352240
375331
404647
440629
477877
518778
558328
596405
633660
664118
683939
693282
689803
676573
652730
618931
578864
540787
499046
457647
419407
380975
345134
317054
292364
272976
255304
239998
225792
215708
210840
204225
196713
191217
190121
186259
182416
178544
174817
173670
174348
174202
173281
173708
173717
173203
172112
171283
171348
171886
173115
175068
178226
179142
180281
182965
186497
187378
185871
187249
187236
188769
191362
191025
190252
191545
189664
186883
184314
183502
182895
182605
180047
179013
178091
174943
176254
176261
176466
176121
176227
176713
177137
176765
177194
176190
176810
174081
172736
173268
173985
171992
169544
169081
167545
166203
165779
166137
167620
167346
168217
167150
166465
166638
164498
165790
166511
165377
165992
166916
169392
171316
170594
170903
170297
169694
170504
172094
173221
175463
175586
175094
173744
170834
171878
174368
176297
176271
176104
175464
176159
175873
176150
176648
177950
180100
181183
182637
181962
180656
181562
181981
182252
181304
181370
180954
180485
178147
178027
175375
174105
171004
169300
169254
169521
170579
169724
168587
169423
169108
167698
167225
168071
167154
166213
164502
162604
163171
165098
164252
164906
162058
163390
162471
162775
163360
165167
164382
163806
165932
165865
168688
171944
171593
171901
173312
173646
173459
173300
174075
174959
175061
176114
176196
177063
176017
176146
176012
177407
178853
178318
179367
182727
186385
189975
191546
196810
202437
206471
211618
218880
225712
234149
241081
248960
257500
268668
280370
294132
307673
326027
346948
368213
394677
422670
449407
478747
510738
541596
569045
595682
616038
633762
647272
657101
660399
661129
653185
643963
627089
603947
579891
551082
521192
490598
458554
427631
398891
371894
347902
322212
296882
280596
267167
252604
238765
228749
222575
215656
212264
208149
206278
206387
206416
205240
205876
206132
204226
204156
206378
207999
209107
209063
206213
205812
204123
203175
202366
201028
198806
196457
193336
190722
190232
188865
187461
185272
184029
183581
182610
178842
178630
179325
179868
180425
179863
177550
176129
174598
176590
174892
176414
175979
175663
173441
174055
175217
176576
176753
177925
180049
180594
182335
183101
184534
182992
183216
184043
187326
187486
189799
189818
187460
189478
190644
187986
186083
187197
185935
184881
183694
183472
182338
181881
181217
180242
179431
178256
178988
178651
177894
177634
177396
177400
177852
177713
178382
179855
179358
178813
179827
182592
182946
181974
180729
183310
182868
182128
180896
179152
179586
179966
182795
184280
184534
188459
189673
189471
191861
193112
195558
203749
208842
214864
221363
228888
235919
245890
260729
280400
300367
325308
354335
385012
420184
458899
503392
547563
593182
637987
677840
713529
748788
779810
800644
815272
819808
815329
803614
784384
759855
726449
688028
644963
599765
556875
515530
474441
434711
394894
361794
334027
309991
287976
265719
250633
238321
227563
218914
213113
209577
205674
202702
201212
198702
195529
194334
194291
193613
194448
194521
193073
191326
192214
189128
190053
190539
189465
189889
188143
189415
188576
184539
184841
185074
186656
184993
180885
179031
179123
177492
177753
177212
175555
175651
178079
179917
178055
174217
173904
175557
176883
178893
179922
180530
184322
185123
186979
188270
189560
190217
191662
197203
201426
208134
214279
222524
232183
240300
247045
255912
266372
275440
285337
296179
303492
308810
314384
317820
319530
319082
320430
317557
312545
308900
302187
294700
287377
276712
272330
265509
256765
251476
245399
239965
235891
231499
230724
230894
229307
229273
228360
227784
229686
231942
234530
236030
237657
241814
242696
247770
254121
261534
269009
275329
283582
297127
310173
326344
344744
364549
389379
418199
453684
495605
545965
603457
671032
753978
847254
957124
1083785
1222861
1376240
1553026
1747306
1950383
2171166
2398714
2625576
2841823
3049675
3245213
3407330
3545759
3649610
3714886
3740498
3722985
3663030
3558267
3423198
3255930
3058785
2841597
2617920
2389235
2164137
1942455
1732138
1532500
1349868
1187011
1043368
911617
793157
694758
609944
537402
477983
428045
387320
358060
331972
310060
293464
279821
270766
262914
254984
250289
245896
245112
243170
241905
240239
240099
241333
236969
235151
236067
231305
227863
225822
224077
221712
221094
218949
214366
212293
209376
208617
206172
203318
199339
195235
194068
192118
190730
188749
188793
187194
185414
185806
183804
183563
182613
181763
180320
180623
177096
175698
178132
176019
175053
177948
180931
180867
179243
179069
177449
176682
177230
179313
180361
179737
181555
180165
178860
178727
181200
182118
181932
183306
183999
184071
182971
183749
186409
187264
186466
186642
187325
186336
185829
187350
190183
192044
193581
195466
198776
200380
201910
205051
210454
214075
214782
221033
226153
231420
236954
240453
245749
253706
258276
264204
274038
284713
294826
304472
315610
330048
341956
356147
374677
393814
417318
441523
472003
509291
551709
596933
653009
717583
792654
883757
990290
1115796
1260062
1421417
1610319
1821414
2062779
2328849
2625784
2952622
3298816
3654555
4018483
4388745
4747898
5100228
5432123
5727149
5983106
6181547
6322568
6397564
6410767
6364253
6247590
6073818
5846227
5567130
5253929
4914117
4548878
4175146
3801614
3429684
3077485
2741568
2429431
2141765
1880994
1646273
1435262
1251417
1091259
954081
835680
736455
651837
581747
522238
472808
431470
397862
367629
343244
322091
304313
285671
274099
263628
255194
248081
241680
233356
229595
226126
225821
222924
218367
215203
211535
211009
208898
206878
205827
205648
207243
207280
206192
206366
206937
205691
205746
207278
210927
207550
207572
209387
213505
215497
215964
219722
220991
225835
229780
231500
234999
241851
247470
252345
258302
266332
276298
289338
300054
314385
328332
344947
364144
389364
416857
448560
487245
529003
575412
630453
694622
767030
848965
937431
1035633
1138688
1249358
1365105
1486279
1604978
1723742
1833847
1939003
2039163
2120803
2194770
2251833
2292392
2311569
2317928
2309245
2279026
2234891
2174336
2097193
2007013
1913603
1812482
1711394
1611167
1507791
1403959
1302758
1206309
1114942
1026743
946100
870871
804369
738950
681459
627600
582665
542023
504134
472174
446125
419349
395521
377575
358639
343032
332367
319915
309664
302875
292821
283552
277586
269668
263011
258570
254953
252724
248361
246595
246618
248212
248479
250634
251494
253300
256596
259197
262786
267738
273138
276857
279183
284497
289126
289253
290456
291764
292878
292244
291326
288466
287360
286646
280812
276799
273810
267077
259910
259413
255307
252794
246719
242213
237386
234385
229427
227758
226992
226975
225691
224282
221880
221678
221222
221162
221482
221323
220943
221009
220950
223645
222367
222398
223122
222904
223344
225540
226455
227240
225999
226925
226618
227436
228411
230771
231822
231459
230719
232467
237062
240148
241799
242992
247617
254056
261228
263513
266718
272277
276029
279926
285834
289869
294957
299728
306802
310960
313641
317091
319074
324813
327706
329533
332405
331291
328939
326426
326052
325741
322295
321748
316151
312527
309228
303971
301594
299505
299189
296082
295143
293441
293976
298511
300507
304999
310634
319084
329973
338648
350063
362716
376018
386908
398802
416141
432994
448236
463555
477561
494401
508951
521405
533239
542054
551206
557416
563278
566639
564762
564309
561502
555865
550773
544713
535968
523833
510745
497570
483288
469210
456285
441936
428626
413621
399277
387403
373524
360478
348327
335413
325908
321073
310262
298902
292701
284171
274056
269016
262362
258662
257460
255326
251738
252203
249207
247102
247197
249121
249338
249587
251586
251479
250529
249296
248202
249130
249714
249610
252181
251052
253053
252333
253935
255921
257240
257662
257118
255868
256169
257446
257841
259450
262056
263436
260845
260277
261897
260433
258612
260609
260434
258451
259608
259862
260969
258925
260780
260914
260184
259653
259526
261470
266143
268069
272052
276344
281398
287654
294617
301061
304805
309156
316650
323143
328922
335988
342579
352298
358123
366974
373537
382304
392271
398472
403873
409322
416488
424883
431457
436278
441757
450197
455951
461128
466258
468392
471164
476222
477896
480564
481312
480757
476869
470969
466396
459975
453236
446189
436178
425873
416943
408385
396362
386017
377111
367354
358196
347856
340321
334586
329254
325957
322490
320412
321562
323586
326087
327764
329717
334996
341559
348924
359345
372000
385065
402226
420799
441248
461591
486984
516199
547519
585876
626521
670156
719813
775630
836305
904294
975833
1049464
1129498
1211299
1298543
1382495
1461415
1540501
1609312
1673850
1732036
1782566
1818283
1844638
1859493
1864196
1857247
1832581
1799818
1749402
1686997
1618427
1544180
1461828
1371748
1286567
1199400
1112702
1028538
951540
876745
805225
739148
676221
621560
573135
533282
495367
462311
433998
412692
392512
377184
362481
351295
342148
337344
334076
330674
329302
328029
327340
329362
330592
332639
337585
341433
344536
350577
356785
360321
364190
367970
370852
371923
372073
370146
371179
370464
368309
365319
358748
354262
350693
346963
340224
335496
328209
321769
315126
306794
299731
294182
287913
281118
274053
270641
269246
267091
264660
260478
258821
257505
253821
250773
248819
248948
247850
248495
248338
247619
246250
246379
248533
249229
249384
248155
249469
253613
253740
254095
255468
254933
252149
252665
251773
251916
252794
253474
251124
250766
248489
249482
248200
246682
243787
241331
240077
236322
234488
234560
233584
231993
231152
232885
233236
234257
236186
235940
236200
239356
240799
241173
243657
242733
243837
243210
248515
251704
255294
261063
264759
264654
268349
273242
275641
278732
281436
285265
290740
294994
300220
306833
312312
317640
320692
328663
335316
342822
348566
352740
357666
361821
362983
364615
367800
367117
364738
364089
358619
354151
349786
345997
343303
338160
332428
326323
318716
310247
303039
295601
286895
280979
274655
266201
259793
256494
251838
248553
246136
245347
241883
240855
240364
238048
235610
233625
233049
231650
231239
231158
232416
233579
234491
236254
235132
235075
237495
237550
237424
239663
241861
242287
242134
243018
243072
244125
242720
241881
245441
244848
245860
247678
248433
248270
250334
253185
254842
256569
258370
259669
260025
261768
264475
265908
266873
268286
268092
268057
268142
271675
276082
278527
279682
276996
276032
274194
272448
272367
271652
269889
267444
267200
268810
269618
267706
268287
270604
271380
272058
269775
272065
274063
274185
275164
274380
272895
276957
281009
283819
289963
296803
301575
306322
310813
318507
324512
330762
341512
347176
353163
358137
367694
374204
383292
391190
401977
411631
423152
436666
451563
466317
483420
500588
522424
551070
579009
612259
650586
695992
748592
809129
873195
944959
1025108
1111060
1207159
1306434
1408867
1507249
1604560
1699745
1787905
1874471
1953092
2022534
2084082
2133568
2168914
2193634
2201045
2192702
2175480
2141680
2085187
2018600
1944319
1857665
1762365
1660787
1560088
1456337
1349467
1248181
1152841
1063600
981733
900957
827032
759916
698805
638296
586725
542339
501683
464809
434322
410912
390722
373088
355822
343411
334528
326031
316750
307671
302649
301110
298592
294612
291901
291352
287955
286961
285753
284054
282930
284179
283822
282458
283915
284712
284777
286210
285887
289316
291908
291604
292250
292786
291659
289815
291907
294099
292642
293384
292938
293903
294001
294335
291891
292695
294571
296329
295783
292978
291134
286403
285598
285012
281446
276709
271788
270892
272413
270838
270292
269788
266330
264465
264403
263192
261702
261896
263302
261704
260715
262190
261001
258426
261228
258886
258690
259908
260816
260175
259747
259644
261667
260874
259788
261198
259657
261482
260409
260234
258027
255787
256569
253119
249658
247265
248672
249815
249371
249730
250276
249783
249069
249132
250144
250234
249778
248212
247577
249246
247950
247147
246985
246645
244717
245303
246869
247256
247077
248474
250777
249205
250587
249665
249185
249515
249423
250315
250894
249901
250149
250190
252851
252845
249956
250870
251527
254208
256191
259658
260421
261418
260046
262041
263865
262810
264117
265267
267165
267590
268259
269372
271831
274817
274758
275569
275490
275914
275795
274548
274605
274550
277247
278789
277686
276220
277524
279209
276286
277318
279264
282434
284204
287077
292151
295157
301909
306899
310759
314731
319115
324182
329044
336291
337767
340129
339467
340551
343047
343832
343990
343714
340055
339170
337047
336438
334030
327775
322980
317385
312954
308411
304124
298671
296113
292627
292323
291803
291481
289170
289269
290609
291460
293857
296218
296536
299743
304408
306906
310147
311844
313785
317563
318526
321950
326829
328830
328466
333643
334599
337337
339966
344438
349510
355264
364478
371479
379344
390384
401980
415522
433088
451787
474100
496957
521984
549289
580943
614239
651925
688986
734043
778538
825187
869971
915932
958092
1000924
1039482
1076718
1116764
1148496
1181907
1214056
1242759
1269177
1290335
1310693
1327594
1341267
1348166
1356270
1360068
1359746
1353732
1343553
1328044
1307687
1280924
1254800
1225048
1191257
1152093
1111411
1069613
1029374
987472
947189
904680
863673
822530
784508
750209
711101
676829
647851
619807
588754
557374
534108
511632
490660
470133
452036
436342
419281
404553
393033
385612
375199
361879
351252
345655
337616
329350
322935
318379
313941
309584
304086
299502
295928
292915
289658
284790
279454
278407
277354
278330
280151
279089
277772
274713
274076
275521
275430
276987
280260
285691
285781
286208
287079
288891
292206
295189
296919
300036
302328
309644
316252
323648
330354
335208
341555
344768
347625
351420
357899
362427
367987
370305
372614
376271
380347
383280
384475
384163
383358
384617
382839
384281
384054
383745
381214
379462
376830
375645
374920
370024
367295
365231
360781
357485
354330
351019
347511
342983
337948
334839
330153
325384
323868
319970
315879
309380
307426
306215
305891
302963
299065
295142
296116
294802
292057
290041
285978
283525
282367
278869
278740
276935
273989
271500
272456
271346
268155
265060
265148
265912
264734
262089
260295
260702
259092
257120
258329
258531
260101
261167
260393
260640
259442
258512
260340
259510
262062
264175
262187
262660
263700
262955
264104
264646
265534
263942
265654
267478
268401
266061
266743
269428
271932
271833
272538
273273
275097
278557
282016
283660
290940
295554
303242
309865
317374
323848
329634
336078
342402
349759
358702
368959
376471
383954
391427
398189
403776
412566
418355
425976
434650
438661
443547
446941
450225
453986
460011
464268
469666
471634
474745
480135
488566
494973
498120
502173
507338
511934
516386
520723
528713
536006
543467
548710
557014
563184
572866
584317
597519
613839
639795
668330
697031
735013
777379
823148
879031
941865
1013313
1104932
1197617
1294039
1400025
1513910
1636317
1766833
1903369
2039223
2180235
2322008
2460740
2591765
2718209
2838154
2941933
3024106
3091941
3135915
3153489
3151461
3124947
3080627
3015521
2925480
2820427
2699990
2575494
2437599
2292661
2141982
1995629
1851715
1710426
1573489
1444894
1321599
1203271
1093026
995244
907386
824072
745172
677168
619330
568503
523444
480756
445376
416692
392628
370423
351799
336876
325513
314121
306983
298236
292991
287695
283849
281431
281276
279389
278372
279973
280477
279337
279961
284500
285824
287461
289915
295915
296233
297198
299871
303977
304805
307956
311205
315351
319481
322855
324055
326599
331532
334568
337832
340315
343195
343936
342481
341267
338480
341578
343821
344633
344492
340331
337453
337250
334997
332233
329353
325127
322528
319102
314026
312727
312221
310538
308212
304624
301800
298365
293914
291508
290453
289945
288073
284295
281736
279826
277251
275578
272979
271221
270274
270715
267555
267601
265029
265067
263913
263958
266748
266660
267541
269047
272234
274892
276196
276380
277857
281521
286198
288972
292896
297062
302500
309574
316073
318960
321977
326317
329705
335941
338134
342848
349027
353396
356454
360083
362476
365188
369448
373796
377766
384230
389886
393723
394143
398579
403673
409857
415096
420002
426182
433274
440197
446403
454022
464683
473927
486506
499312
516572
532921
554070
581542
610948
642829
680108
727146
778000
837414
907060
986591
1076591
1174114
1282847
1401522
1528693
1664508
1815998
1975502
2140877
2307025
2479849
2656602
2836630
3010107
3179938
3347810
3498174
3629936
3740560
3832895
3894265
3928960
3933028
3916678
3859717
3773877
3668049
3546237
3403536
3245025
3068091
2889584
2710774
2525617
2339693
2161245
1983888
1819333
1661486
1514031
1376714
1249735
1130064
1021173
924230
837824
756046
684318
621092
567537
521752
478972
441720
411347
385328
364847
345068
328768
316629
303762
291322
285329
278909
273778
268309
266052
263636
261772
258200
258544
256734
256169
255314
254738
252684
253998
253752
252023
250204
250066
251023
252780
254060
255055
252834
251222
248982
246394
245865
245069
243259
245939
246208
245905
246870
248173
250056
252278
254177
253851
253611
253436
252193
253846
252732
254464
255022
254745
254560
254159
254086
254150
253970
253211
252545
249837
246121
244535
244452
242041
241542
239966
239875
238890
236671
234677
233720
230963
229554
229362
229644
230983
229777
231795
232162
235751
236092
233323
234041
233559
235325
236492
235572
237565
237953
240553
241399
243109
244763
247598
251555
254086
257541
260496
263384
267018
270527
273443
276886
279566
282294
285055
287725
291081
293568
296516
296185
297565
299408
300623
299507
300009
300675
299883
302180
298884
299210
301663
304222
302793
302381
305722
311058
316599
321162
325168
333554
344972
354021
362844
372931
383733
395862
408973
421555
433495
445548
457875
466769
469483
474302
478274
481404
483067
481361
477484
471801
462970
454762
446288
432362
417634
405318
394842
381372
365683
353083
339559
328478
317549
308896
296979
286246
275863
267193
261550
255683
248944
246144
242834
239087
234363
230835
227522
223814
222206
221271
218790
217006
216303
216851
216053
214855
216620
217514
215385
215803
215376
214501
215840
213942
213562
213889
214455
215512
217292
215212
215355
215393
214508
215978
217044
218391
217202
216714
218322
219602
222018
222506
223370
223038
223050
223765
225534
225961
224389
224329
224122
224161
224019
222077
220294
222203
222153
220673
220791
220989
221951
222414
222997
222095
219531
217804
217205
217838
216876
215729
215169
213516
212546
212057
212107
213728
214201
214826
212570
212411
213563
214104
215641
213497
212218
212922
212589
211294
211794
210148
208442
210036
211465
211724
212618
212079
212262
212735
213251
211090
212801
212636
210948
210942
211136
212926
215192
215734
214190
213290
214378
216118
217717
218483
220101
222235
220571
220306
219279
219026
221905
221155
220234
220793
221785
221576
218464
218546
217647
216220
218005
217598
214645
214658
215653
216572
214917
214551
214011
213093
212840
210943
209521
207786
208418
209630
210748
211008
209076
208592
206334
209426
211514
210219
209109
207754
207372
207440
209056
208717
207669
208648
206314
206226
208018
207582
207477
210040
209375
207656
206181
205611
204894
205453
204901
203221
203047
203097
202888
203304
202321
201512
202585
203683
204684
203438
204870
205258
205970
203088
204136
206633
204694
204892
206931
205711
207675
207550
208464
207391
206213
205620
206119
207612
208255
207455
208510
208523
206122
204995
204317
203440
203275
203198
205630
205649
208238
210098
208249
206371
205721
207910
206671
204313
205740
206903
206482
207579
208262
205555
205668
204428
204376
204774
204967
206073
207369
208658
209824
206975
206619
207606
208569
209130
209071
208525
207337
207991
209373
209516
209674
210367
209582
205960
205616
204072
206841
207908
206011
205839
206717
207719
205848
205081
204422
206200
207775
205962
204351
203611
207085
207597
207648
208355
210053
209237
208363
207595
206693
207118
205708
206638
207593
207640
206662
206153
206069
205441
205099
204484
204061
206010
206189
204151
206162
207124
208625
208683
208817
208926
208446
206349
207442
207194
207796
206206
205547
204292
204568
206001
205374
206067
208294
208488
207809
208013
209700
209403
209821
207959
206810
209266
209480
208444
206944
207488
209961
207918
204759
204986
208133
210117
209757
207970
208605
210138
210601
208476
206017
208362
210346
211296
213129
212646
212571
211862
208849
209763
207977
208938
210043
209886
210951
212060
211127
210883
209752
209459
207689
207056
208443
208965
210292
208081
207851
208622
208592
206742
206099
207513
210557
210138
207250
207793
207446
206231
206019
204973
203992
206066
207680
207522
206138
203978
205439
206472
204477
202877
204137
204858
203427
203196
205341
204030
205578
208025
207080
206793
206356
205571
206735
208403
207731
204593
207418
209164
208970
208109
208566
209567
210480
207838
206559
206482
206383
206322
206865
207076
206836
206256
205699
203443
204467
207944
209204
207975
207379
208162
206865
206533
205415
206760
207592
207219
206030
204978
203516
204578
205383
205236
206703
206884
205699
206136
206962
206407
204738
206565
206873
205106
205650
207951
208987
208469
210680
210007
208450
208442
208161
208108
208616
207574
207719
207481
207352
206697
208942
209051
210287
210978
211255
211595
211061
209544
207829
207701
208833
208479
210657
211328
209244
206459
203460
204807
203713
206895
208868
206745
205126
206078
207169
207903
206408
205908
207257
206632
204294
205682
206533
205900
205684
207052
207244
206271
206159
205785
206476
206835
206855
205602
204966
203727
203797
204340
204250
205289
204311
202060
201356
203958
204461
206258
204959
203314
203783
207022
208227
208934
208669
207977
207976
207223
205217
208018
207295
208005
209170
209997
210650
208368
208901
208493
207260
207670
204575
203005
203792
204024
205214
205097
205578
204521
206926
205490
206803
207814
208396
206884
205659
204509
203184
202089
201963
202470
202684
205474
204483
202777
202757
204545
205229
205331
205375
205752
204636
205973
206827
207589
204739
205538
206557
207674
209778
208372
207572
209444
206942
206030
206880
208538
207231
208639
208808
207095
205816
208007
208845
208131
207557
208746
211456
209719
210306
212115
208835
207552
208557
209141
208778
208206
208940
208494
208446
208671
211383
209794
207189
203237
203765
205760
206201
206484
207126
207226
208254
207227
205970
205677
206696
207559
208553
206747
204926
205501
206236
206324
208234
207644
206228
206404
205683
206301
206602
205372
203820
203568
205728
206229
206345
203547
204487
204623
204661
204779
206476
207689
203703
204566
209030
212469
210648
208610
209138
208960
207563
208146
208637
209187
208061
206981
205547
207231
208867
208707
208701
209398
207942
207565
206335
210708
211479
211069
211027
212851
212268
212326
211868
210800
211148
212410
212577
211277
209734
208493
208923
207381
207716
209135
210397
210058
209916
209102
210644
211968
211532
210460
208657
209956
208051
208846
211795
211259
212756
209992
209348
206575
206460
208191
206839
206686
206134
208631
208704
205445
206102
206117
207446
205239
205773
207004
205909
205263
205245
205907
208014
205866
205690
205573
207536
208111
206915
208560
208320
207816
207787
206017
208900
208844
210341
209669
209900
209219
208957
207486
208642
210721
210415
208382
207625
207015
207606
207554
208944
207464
207787
208100
207045
207209
208595
210131
211185
210138
212135
212735
210726
210154
207795
207779
208230
207972
207392
206921
207578
207516
206967
209737
209244
210013
208511
209929
211172
209360
208755
210639
209451
209483
208077
207798
209909
210592
211126
209614
210230
210720
211108
210154
209205
210790
211788
210042
209588
210321
211209
210548
209807
208572
206839
206726
208866
207744
210123
210579
210009
208125
209161
208188
208615
207996
208643
205878
206839
209084
208961
206700
209061
210478
210766
208275
206204
205704
205785
207269
209051
208774
207752
206392
207572
208185
207488
206916
207291
210574
210612
209156
209082
205806
204789
206545
205487
207416
207793
208194
208053
206118
206244
207760
209242
207420
207638
208854
208831
207732
208322
205360
205538
207757
207540
206367
206889
207805
207519
208665
209414
209240
207692
209413
208913
207677
208359
209143
209211
208642
207907
210308
210207
211624
212108
210418
208531
207915
207396
205724
207407
208553
210537
209875
210595
210588
210263
210858
208404
208341
209832
210149
211820
213091
214691
213756
211777
211477
211038
209658
207582
210310
212440
214275
212916
211897
214476
213748
211762
211965
212765
211518
211434
211018
211910
211172
209542
208998
209915
211449
209842
210837
211031
211767
211781
211373
210251
210076
208750
211024
210761
210998
210720
210378
208865
211058
212434
212725
213185
212984
212546
212492
213255
213761
212529
212157
214043
213130
211473
210545
211174
211556
213795
214023
212771
211476
213072
214494
212811
211731
211181
211817
211945
210506
211296
211739
211517
209278
210941
213762
212984
212750
210787
211850
212752
212769
211279
212176
212156
212750
212124
212882
212561
212051
210694
209460
212893
212168
211176
210873
213357
213469
211223
210274
210040
211494
211943
212208
212247
211127
209874
208984
208785
208165
208540
210920
210403
211780
212183
212768
212954
213554
211868
211463
213040
215058
214483
212602
210722
212100
213683
213659
212497
215180
214024
214504
212815
209410
209370
210973
210568
211158
212606
211873
211968
211246
211280
211874
210924
211921
209872
207616
209097
211227
211626
211676
210967
209561
210201
211452
211743
212398
210855
209844
207915
209406
213244
213739
214358
211936
212015
212533
212271
213100
212182
212661
212804
213996
214289
214420
214400
215069
215968
213496
213713
211932
211893
212196
211172
210118
209682
208633
212464
212736
212980
212759
213274
212433
211323
212365
211647
213551
214470
215678
214997
216037
215833
215860
215452
214491
212062
210874
209526
209921
212961
212986
212001
211925
214606
213422
214411
214731
214338
214140
215763
213812
212003
212937
215697
217037
216653
216434
214304
214257
212347
211594
213590
213824
214706
213942
213538
212458
213817
213567
212331
213599
214685
214926
214131
213278
212586
211081
209935
210778
211880
211237
212276
213215
213930
214119
213832
212621
213540
214438
211841
212120
211882
213058
210831
209782
211246
209705
209655
210803
212546
212660
212126
212748
214902
215480
216548
214261
212659
212406
212891
212877
213805
213117
212396
212591
213027
215651
215256
214373
215689
216287
213016
211733
212687
212429
213298
211894
215309
216253
216325
215761
216466
217821
219040
219366
216306
218884
222826
224162
228682
231389
230696
229983
229274
230400
234277
235192
234240
234508
236435
239971
242582
246015
249744
252260
256165
257603
260864
265256
267291
268633
270126
272836
276363
279876
279017
284455
285541
290364
296543
300657
301975
305949
312697
317909
319714
323570
327064
334938
339588
345610
351699
357283
360155
364148
370305
376817
381043
388297
397827
406094
415491
430013
446221
458874
469618
479972
487803
495526
495839
494897
491527
485150
478590
474198
472683
468107
463366
460095
459167
460197
461997
462103
460825
460093
460734
463307
464402
462884
461737
461319
461311
463345
461036
461640
459653
458106
457840
456895
455135
452658
449919
448247
447973
446229
445791
444772
445220
444943
443379
444796
443267
440915
439200
432944
427272
418534
410846
405048
397011
391503
384931
377746
373695
370722
365342
363522
361508
356885
353374
353701
349944
346057
342715
342083
338116
335725
332657
333570
331637
331552
330147
328123
326141
323852
321465
319151
315459
316526
316044
313272
311400
310010
308706
305874
306213
304926
302653
299540
300561
299435
299273
298003
295906
292023
290146
289144
286429
285278
283137
279459
274868
274863
272630
270451
268292
266981
264620
262543
261055
259217
255842
252048
249473
248798
249513
247765
244509
242910
240709
236753
234791
234594
235111
231141
227580
225740
226511
223387
221112
218068
216839
215021
213177
212857
212644
211047
210896
206548
201827
200320
197490
196468
195353
192759
191218
189404
187088
185535
184783
185576
186973
184303
179925
181157
178138
174425
174962
172405
172265
172649
170336
168668
165318
162288
162194
162240
162466
159988
159328
158160
158059
156164
157504
159280
157077
157371
158981
162402
163513
164067
163540
161725
161451
159495
158233
155811
155510
154057
152510
150465
150331
149201
148154
148480
149031
148298
148759
149601
148561
147387
148869
148481
148074
150335
149314
148954
147616
147921
150331
148894
147444
147179
148052
149392
149130
148143
147969
148884
148450
149853
150033
149967
150877
150311
151297
150468
149242
148264
149456
151922
151061
151384
151712
150244
150481
151668
152737
152600
153437
154106
153586
152580
154109
156972
157600
156600
155482
156371
156762
156807
158651
157736
158499
158539
159774
160731
161163
160641
159776
159644
159739
159474
158187
157426
159432
160816
160967
160901
160498
163538
164971
164720
164906
162004
162503
164252
164870
164891
162230
163276
165627
165791
164968
164546
165408
166922
168893
168665
167017
166268
167101
167070
167229
166974
169759
169779
169314
169557
168672
168108
170537
171959
172101
174003
173370
172806
170037
171867
170144
168960
170786
169613
171675
172086
173790
174600
173012
173814
176004
176551
175488
176560
176408
173903
177173
176765
175731
175259
176060
177849
178940
178364
177276
177962
179299
178627
179760
180142
180358
180865
179476
180170
178316
177366
176105
177320
177609
180198
180216
180375
180437
179774
181261
182935
182225
181338
183267
185026
184097
182662
180909
180637
184245
183706
180449
178474
178550
178468
180074
180172
180489
181148
183156
184355
183389
184179
182235
181455
182158
181098
182974
181801
179158
180991
176810
174909
176935
179078
177605
178021
178265
177620
174982
173345
174474
178949
178861
176228
174391
174196
172797
171422
171470
171270
169837
168442
170247
204853
333344
587898
928041
1280532
1615071
1916182
2165588
2361840
2507272
2611999
2681649
2741671
2800990
2835422
2830183
2771894
2667180
2523603
2360689
2178644
1982035
1771794
1551759
1343653
1165108
1021575
911055
826517
761974
710795
669359
634215
601453
573265
546844
524693
507516
488456
471956
455089
438653
426636
412797
402114
391188
381434
373290
366401
361528
354797
348262
338848
329490
323185
315775
310663
304464
297669
288148
281055
271125
260484
253129
244463
236472
229324
223823
219740
218721
214898
213838
213705
212600
211651
211300
212091
209600
206305
202707
201140
197752
191245
185142
180116
176883
172315
167952
163063
157042
156206
152971
149601
147693
145075
142948
142868
141778
138062
133956
133955
134258
133001
133094
132447
131340
127885
126704
126061
126449
125466
124666
124745
121898
121005
122749
120451
121670
122401
121338
121189
119546
117482
118461
118340
116614
114955
117233
116884
117440
116527
114008
112299
112598
114126
115230
115697
114796
114944
116779
117813
116218
115907
115096
113895
110589
110391
112484
114399
115640
114564
113013
113955
113462
113841
113159
113863
113879
111959
112121
111981
109574
108682
111250
111884
112541
111091
109767
106733
106422
105788
107555
108216
107131
107719
108338
107143
105760
105000
104894
105590
105350
104639
105534
107176
107685
107408
105602
105682
107818
106468
105505
105713
105472
103655
102336
101264
102913
104013
105108
105906
104740
102747
102832
104058
103358
101524
101152
 99959
100252
101027
101190
100974
100058
100238
101696
101878
102333
103744
104976
103269
104036
105758
103392
103248
104010
102845
102781
101356
101625
100475
101350
102206
100862
100711
100442
 99196
 98898
 99652
100259
 99119
 97180
 96628
 97769
100081
 98519
 98084
 95963
 94417
 93052
 93786
 95536
 96707
 95774
 96819
 97275
 95368
 97970
 97270
 94481
 94713
 93412
 94267
 95050
 96778
 96895
 97368
 95507
 93365
 94508
 98802
 99273
 97571
 95382
 94076
 93419
 94173
 93246
 93165
 94497
 95532
 95795
 94845
 93905
 92967
 92925
 93844
 92042
 93550
 93747
 95903
 96177
 96466
 94947
 94752
 93695
 92599
 92150
 92327
 93196
 94147
 94564
 94893
 93997
 92577
 93482
 93813
 91704
 92314
 92929
 92422
 92361
 92599
 92154
 92267
 89886
 89387
 90047
 90004
 88898
 89503
 90338
 91686
 93204
 92878
 92400
 92685
 92984
 93801
 91020
 90736
 90830
 90620
 91096
 90478
 91103
 91300
 91171
 90283
 90743
 91298
 89673
 89875
 90601
 90363
 91598
 90867
 89971
 90912
 91829
 89721
 89880
 92963
 92752
 91485
 90421
 90976
 89899
 88941
 89464
 89493
 87510
 87269
 88566
 87628
 90713
 93074
 90900
 89592
 89625
 90564
 90157
 90773
 91052
 90949
 89677
 89002
 90622
 88142
 88745
 89583
 87462
 86929
 86395
 87093
 87905
 87651
 88046
 88701
 89206
 89019
 90182
 88682
 87379
 88150
 89880
 91211
 90097
 89942
 89629
 88344
 87320
 87910
 86387
 86191
 87141
 86960
 88347
 88696
 90765
 90509
 90081
 88293
 87401
 86902
 88306
 89319
 90014
 87421
 85733
 86982
 89228
 89231
 89415
 89901
 90445
 89665
 89742
 89483
 89625
 89759
 89350
 90105
 88382
 88898
 87779
 87581
 88818
 88950
 86859
 87981
 87148
 87181
 88232
 89793
 89374
 89109
 88314
 90038
 90918
 90514
 91640
 90892
 88565
 88156
 88831
 89165
 89212
 89508
 87794
 88582
 87545
 87506
 89368
 91298
 92322
 90732
 90934
 91566
 91956
 92127
 92207
 91829
 92069
 91562
 90251
 89714
 90884
 90729
 90954
 89199
 88695
 89610
 89917
 88150
 91086
 91023
 91194
 90872
 91764
 92535
 91952
 91481
 93684
 94433
 93526
 91906
 91660
 93399
 95029
 94102
 93708
 90176
 89758
 88986
 89159
 90932
 89839
 90463
 90418
 91636
 94143
 92747
 92716
 92994
 92021
 93173
 94860
 92934
 92556
 90530
 90410
 90793
 91432
 91621
 90390
 91204
 90641
 91378
 91922
 92250
 94654
 93433
 91104
 91787
 93455
 93485
 93497
 92198
 89281
 90449
 93807
 94054
 95116
 93612
 93123
 92420
 92205
 91068
 91946
 91433
 92549
 92361
 92518
 94446
 94217
 94620
 94806
 94979
 92685
 93099
 92544
 91985
 92953
 94223
 94925
 93223
 91729
 92878
 94070
 92533
 93108
 95475
 96766
 93722
 95052
 96323
 95211
 94840
 93492
 94507
 96304
 94881
 93907
 95820
 94561
 93859
 94083
 93797
 93791
 94541
 94183
 93505
 93398
 93691
 92576
 92564
 93885
 94467
 92800
 93046
 92484
 94498
 95284
 95389
 95899
 94602
 95387
 96054
 95061
 95558
 96615
 97019
 96242
 96048
 94594
 94449
 95985
 95639
 94298
 94425
 93105
 92693
 94309
 93835
 92574
 94160
 96651
 97936
 99175
 98034
 97101
 98050
 96321

[Instrument Method Data Header]

"hplc", "", "2021-04-16-13:54:48", "hplc", "", "2021-04-16-13:54:48", "", 0, 0, "GlycoSePN_40 min (Plus_HR1)"
"Separation of glycans at 50 C"
16844544, 1


[NAI Box Information]

0, 40, 40
2.272, 44, 1000
41, 0, 100, 0


[Instrument Configuration Information]

"FL", "PEN90x", ""
0, 0, 0
0, 0, 0, 0
16.777215, 1
16.777215, 0
"", "", "", ""
"", "", ""
"", "", ""
"", "", ""
"B", "C", "D", ""


[Real Time Plot Information]

[0]
0, 1, "", "Y", 1000


[Link Parameters]

5


[Link Parameter Offsets]

29
28
10
11
12


[Link Parameter Info]


"RATE", 29, 5, 1, 1
1, 0, 3, 0.1, 100, 0
44.01408, "", 1

"RANGE", 28, 2, 1, 1
1, 0, 1, 0, 10, 0
1, "1.0", 1

"EVENT", 10, 3, 25, 1
1, 0, 0, 0, 100000, 0
0, "END", 0

"EVTME", 11, 2, 25, 1
1, 0, 2, 0, 100000, 0
0, "", 1

"EVVAL", 12, 2, 25, 1
1, 0, 0, 0, 100000, 0
0, "0", 1


[PEAK TABLE FILE]


[File Complete Flag]

3


[Number of Peaks]

0


[SPECTRAL DATA FILE]


[File Complete Flag]

3


[Count/AU Ratio]

0


[Count Offset]

0


[Number of Spectra]

0


[Spectral Data Sets]


[Audit Log Information for C:\PenExe\TcWS\Ver6.3.1\Examples\Probka 162+enzymy.raw]

Number of Audit Logs : [0]
