# Supplementary material for: Interplay between de novo and salvage pathways of GDP-fucose synthesis
Source: PLoS One. 2024 Oct 24;19(10):e0309450. doi: 10.1371/journal.pone.0309450 (PMC11501016; doi:10.1371/journal.pone.0309450)
Supplement: S1 File — (ZIP) [file pone.0309450.s004.zip › Chromatograms/Fucosylation/GMDSKO_cmycFPGT_2.RAX]

Checksum Passed

Filename : <C:\PenExe\TcWS\Ver6.3.1\Examples\Probka 163+enzymy.raw>

[Modified Rawfile File Header]

0, 1, 48, 10019, 
0, 0, 0, 386514952, 12020304

[Modified Rawfile Data Header]

"hplc", "", "2023-07-05-15:16:33", "tcprocess", "", "2023-07-05-15:56:31", "", 0, 0, ""


[File Complete Flag]

3


[Run Log Information]


[Raw File A/D Header]

0, "20230705151624-0800", 0, "hplc"
"C:\PenExe\TcWS\Ver6.3.1\Examples\Probka 163+enzymy.seq", 0
"NONE", 0, 0
40.0088, 16777215, 87177, "7339280009"
1, 0, 5454


[Sequence Cycle Information]

"A", 0, 0, 0, "", "", ""
"C:\PenExe\TcWS\Ver6.3.1\Examples\Probka 163+enzymy.raw", "C:\PenExe\TcWS\Ver6.3.1\Examples\Probka 163+enzymy", "Probka 163+enzymy", "", "C:\PenExe\TcWS\Ver6.3.1\Examples\GlycoSeP N Plus (FL_40 min)", "C:\PenExe\TcWS\Ver6.3.1\Examples\GlycoSeP N Plus (FL_40 min)", "C:\PenExe\TcWS\Ver6.3.1\Examples\GlycoSeP N Plus (FL_40 min)", "C:\PenExe\TcWS\Ver6.3.1\Examples\GlycoSeP N Plus (FL_40 min)"
"Default", "Default"
1, 1, 1, 1, 1, 1, 0
100, 2, "", 1, "", "", 9
"", "", "", 0
"", "", "", "", ""
"", "", "", "", ""
""


[Raw Data Points]

116269
116799
116802
116802
116805
116805
116333
114892
117122
115572
115481
116120
115179
114800
113478
114223
112723
113717
115606
115987
115677
113593
115307
115939
113666
113172
114316
114358
112903
112627
113308
112301
112683
113468
114108
115222
116942
116213
115925
116568
116827
116199
116922
117132
114973
115498
115024
116452
116003
115625
116423
117043
115434
113938
114019
115314
114781
116589
114385
113332
113822
113493
112481
112734
112725
114487
115591
116076
117944
116620
114731
114079
113847
113862
113198
113291
115039
114667
116172
115914
115710
115311
114939
115531
116077
115526
114666
115015
115609
115133
114842
114485
115860
117148
113921
114121
113969
112890
114009
113590
114402
114248
116586
115782
113998
115086
116277
116818
115068
114436
116848
117135
118240
117079
116102
115019
116074
116597
116636
116137
114653
112468
113718
116254
114746
113395
115360
116302
116311
118259
119247
115845
115710
114926
115404
114892
114114
114940
115585
117408
118195
121039
124568
127488
129795
131243
134347
138997
145263
149563
153224
157972
166795
174199
179696
183492
184094
184051
183836
182178
183670
186267
192149
197287
203371
206961
209589
212017
212872
214216
214247
217506
219978
220801
220026
217719
221567
235749
257413
285843
314830
333552
343581
346185
337899
327657
314402
300615
286016
273470
264147
256952
252989
249927
247549
248335
251196
258766
267162
274482
280694
283503
278285
273215
270359
265155
264979
270322
278088
286302
307547
378796
616960
1332248
2985371
5838527
9624364
13493209
16777215
16777215
16777215
16777215
14819197
12551991
10283300
8232262
6492011
5071648
3942722
3080828
2432844
1949241
1591690
1329759
1138542
990930
883074
797139
724521
667222
620030
581788
559983
554527
576184
626085
688063
744046
777609
781220
756617
712986
660315
602466
549265
503526
464289
437068
414324
398950
388493
383920
384340
389308
396588
405768
415430
425575
433348
439815
445502
445716
444920
441823
438391
430567
423778
413597
404770
399061
392130
384535
376844
371291
366625
366369
367497
370331
376767
385034
392789
397595
397012
396910
393381
391145
390189
387343
387738
390967
401494
427728
471548
535129
618088
709473
795565
854660
879358
874151
843650
793641
737313
686837
645550
612428
590687
585777
593334
610540
635292
658512
676497
684718
682321
671137
650202
622250
588610
556169
526071
495337
470625
450486
433348
421193
411974
411698
413632
418489
431080
451668
478261
510397
550130
593350
632361
665023
689293
699134
694162
676034
646968
612279
573728
535749
500429
468904
440553
416115
398002
380675
367279
356426
347450
341892
337406
333253
328897
327421
329696
330214
331340
331597
336261
340977
340891
341591
341891
341905
341889
343213
341858
341858
340629
339067
336836
338884
340473
340870
342151
342963
340024
336924
337093
331935
329764
327588
322943
318534
316728
316571
312364
309562
306187
306725
305753
305264
300973
297587
293672
292448
290388
289324
285500
286234
284286
286818
290099
291574
293526
297695
301498
301767
301159
299446
297130
295266
295465
294008
291376
289347
284545
277083
273624
269724
268360
269049
269370
270647
271766
272259
275166
274598
274374
269989
265094
261179
257924
255959
252717
248666
245274
244423
243323
244267
244103
243168
241711
240387
244085
249050
252165
260144
269858
277483
289981
304021
320923
336977
353546
370937
385468
396188
399697
397371
391744
380735
366490
353460
340841
331119
319214
308646
301024
294183
287500
284403
282918
284321
283756
282979
283845
287822
290896
296881
301915
305413
307369
309678
311912
310932
309824
312301
316974
325320
340942
364305
394914
437053
483859
530913
577036
618633
653668
678023
683342
668621
644742
611072
565176
520472
480747
442227
404154
373564
345580
321938
303925
285849
272919
263444
256895
250147
243394
239912
235335
232649
228618
225731
226061
224151
224206
221713
221567
218842
216038
215498
213733
214402
216868
217345
215205
215881
216778
216114
217262
219925
221060
221104
227052
231442
232853
237617
241332
245499
250724
256086
259851
262858
262966
268266
275057
279957
285263
290872
296110
299371
302630
305440
303707
302099
301402
298438
292917
287864
279934
273415
266590
259957
253406
247676
240766
234235
228755
223170
218691
215191
212472
211646
209205
209224
210607
209072
207238
208317
207195
207316
207946
209989
211335
210306
212562
215381
217883
219995
222171
225642
230881
236982
245905
255518
262143
270273
280202
289666
302644
317323
329435
343867
366075
386802
412301
440667
473652
506791
538787
571058
595968
611515
623556
623108
614348
599480
574937
541887
505581
468235
429921
393559
361103
333420
308850
287899
269876
255439
242534
233792
227035
221574
213819
206491
201752
198591
196461
194904
193080
191043
190741
188521
187836
187426
183928
183433
183159
184743
184286
185825
185527
185849
185381
186022
187381
188428
191792
191354
190060
189879
190945
190359
190902
192101
190942
192239
193954
191166
190800
191159
191181
192384
191031
189413
190278
188252
188707
189924
187978
189348
189333
186728
186408
186337
185613
186690
188386
188855
188072
187617
188349
188432
189837
188208
186728
185809
183893
183165
183883
184440
184285
184615
184776
185305
184173
181424
182200
181396
180488
182160
183640
185449
185040
185210
183521
183726
181764
184154
187939
188735
191597
189921
189888
189373
190353
192334
193874
192273
193304
197977
198888
196474
199134
204180
208337
209736
212075
215812
220405
224378
228726
230180
231999
235701
237833
233645
232629
232167
228515
223915
222841
219254
213840
211377
204695
201410
198668
193849
191775
188444
186675
184375
184360
184888
183146
183798
183283
180802
179074
179370
179518
179706
181499
179181
178700
179192
179430
181994
182313
182637
183095
183779
186723
187370
188290
190203
189214
189350
190426
191719
192256
191890
192214
192186
191321
193295
192763
194171
193519
193614
193958
194547
196152
195928
197837
200585
205087
209322
213999
217649
222526
229174
234213
243122
248408
253134
260641
269965
280482
293236
304532
320306
340108
359856
379280
403340
427820
455854
484334
518288
545560
568135
594596
615002
633789
650589
659348
661854
660085
651985
637521
619482
595286
570454
542809
513023
481460
451680
423414
396004
371428
344832
323816
308414
290978
275480
262105
255152
249112
244145
240342
237637
234502
236356
238360
238757
238697
239197
240222
240112
243150
242662
243168
240968
239954
241600
239529
238206
237252
237425
234660
232075
229910
227361
222138
217921
214692
212572
212374
213383
211469
208671
209923
208976
207830
207251
205161
207883
207566
206039
205117
207386
206732
206313
205944
207145
206412
204794
205313
203317
205672
206820
206257
205711
206937
205950
205758
209194
209646
211337
211407
211226
211721
210945
208193
207576
209241
208607
209460
208769
208637
207051
206537
205408
207633
205604
204655
204222
203511
205810
207153
206989
204949
204773
204084
203859
204462
207050
205274
203841
203226
203804
204641
203618
202607
203939
205790
206416
207156
205374
204401
205044
204251
207068
205666
206663
207762
206049
206644
209948
213904
217157
217212
220619
228347
238024
247252
257272
269977
287049
308309
333094
361478
394641
431608
472917
519767
572724
625779
677207
731703
782211
826792
865209
901841
924003
937312
944306
937877
919723
894868
861266
819370
771273
723022
673933
621088
571581
524116
479922
439104
402912
368974
342149
317304
298050
280072
266235
255927
245469
236526
230656
227192
224705
223992
219278
216341
215469
216967
215267
213231
212616
214537
214789
213470
211024
211324
210662
207191
209434
209435
207049
205430
204489
202474
200987
202180
201514
201770
200042
197374
196105
195340
194968
194372
193083
193219
192219
192593
191484
192457
194744
193993
192999
195647
195751
197601
197901
199133
200499
200763
202182
206598
210408
215979
222812
229119
233729
240777
250246
262103
270966
280985
292711
303711
313152
321275
327986
330281
334018
336757
338915
339289
336657
331857
326880
318796
310366
300984
290632
283025
277302
270602
264632
258161
253358
250507
248439
247354
245993
246493
245740
244691
243742
244457
246194
247598
248590
250405
254849
256106
256652
261820
265779
270546
277299
286079
292275
303339
317752
332555
349511
371589
403481
436962
476097
524459
583062
658180
744093
842018
963910
1102879
1259741
1442008
1643450
1862615
2090174
2335281
2582637
2835661
3077645
3302882
3506385
3683474
3826203
3930517
3987827
4001559
3965688
3880251
3754179
3602887
3420572
3205778
2970419
2728311
2487483
2252079
2025245
1803690
1593147
1402272
1231231
1077899
944048
824189
721020
635798
563688
502367
452127
408622
375676
349227
329088
311201
298018
288769
280914
274257
269156
267801
266285
264089
262476
261912
261160
258371
255772
256135
255647
253080
251486
251901
248124
246363
240066
237890
235130
232180
229850
226849
224507
220016
217381
213427
212385
211633
207481
203963
201194
199658
198604
197731
195506
196251
194790
195170
195089
194722
196398
197605
195892
194090
195041
195280
195577
196164
197497
197268
198233
197328
198765
198098
199003
199139
197800
198864
198959
200214
199873
197536
198869
199414
198932
198257
200201
201475
202785
201423
201370
200400
201739
202668
202860
202433
203670
203780
206587
208492
210616
214670
217065
221108
226157
227905
228516
231304
234262
240590
245906
252976
257852
261978
267735
271762
277567
286537
295982
304370
312844
322656
338688
356239
368084
384961
405788
431692
461173
496703
536203
579973
637633
710265
797198
898180
1011649
1150481
1311759
1505381
1723012
1966570
2249960
2565739
2912073
3286542
3684733
4097920
4521085
4953830
5371265
5776180
6150243
6478487
6759355
6979932
7121314
7195174
7201326
7131323
6981876
6761510
6490529
6174912
5812995
5422533
5013789
4599774
4183608
3774564
3383142
3016425
2666539
2346545
2057584
1806130
1576274
1376011
1202536
1049940
922456
817210
726315
646776
581106
522897
475918
438913
407358
379103
357774
338613
318363
301656
290532
280600
272651
263709
257137
251360
246064
242505
238122
234691
230639
228799
226810
225293
226440
223092
220637
219709
219374
217260
216044
215291
215029
215443
216429
216040
216936
216851
218371
219996
223619
227077
230686
232104
234137
235053
235519
241467
243971
249640
254745
259795
266090
270477
277892
289942
301726
313367
328840
348960
370579
394719
425223
460728
501791
553619
608261
669301
736719
812268
904558
1001405
1104333
1212553
1328566
1449947
1569477
1685553
1801362
1914840
2019913
2110643
2189787
2253607
2303804
2328330
2339195
2336759
2316503
2275370
2219983
2149315
2067968
1974419
1877687
1778513
1672943
1569776
1466437
1364888
1265999
1171973
1081724
995155
917813
848284
780875
721189
664343
618236
577573
540959
506714
475505
448793
424989
403304
382896
365890
352992
342263
333489
325179
316089
306575
297791
291431
285448
281132
276940
273721
272571
272673
271705
270200
270382
271117
274259
275913
278946
280993
285039
289092
294719
298035
299582
303249
308968
312351
312719
314035
317284
317126
315006
313891
312173
309131
304418
299830
297090
295373
290925
286443
276986
270285
267695
264614
262658
257553
251435
248609
245896
245417
242358
239190
238210
238180
238323
238235
240866
239052
237331
236788
236917
238070
238397
238422
238152
239409
238563
238823
239587
238282
236990
236221
235576
236032
237693
239612
242273
245748
249484
251837
252429
255976
261180
264700
267291
271952
275744
280584
283816
289689
294239
299128
305059
309843
314374
318556
323969
328400
332684
337387
345082
348226
347315
348245
348739
347763
349098
347887
346363
344453
341563
337371
335587
329533
322521
319737
318044
314790
311563
310141
311913
315698
318175
318688
319341
323456
332529
340285
353634
366622
379544
394357
409630
424126
440264
461118
484224
500118
516438
533609
549936
564439
581069
592431
599338
604649
610166
617169
617168
613508
607135
604084
593822
582328
569131
553473
541376
528218
514750
498853
483867
469360
453605
434143
419733
405788
390437
378338
365959
354404
345216
334421
324759
315561
307262
301497
294483
290019
284677
281391
277061
273947
271330
269864
267692
267933
266472
265329
266526
268608
268170
267190
267922
270527
270427
269485
271159
271080
270463
271678
274318
275218
274832
275769
275746
276733
277025
277831
276976
277788
278970
283541
282355
281821
280071
281304
281547
281919
280845
280223
279172
278897
277460
276480
274450
275387
274303
273041
273749
277868
279712
280418
283052
286876
289031
293205
297787
300709
306618
314774
323179
329612
337272
344026
351496
358035
368000
378826
387721
396941
405579
414538
420814
427959
435304
444156
450798
459823
467419
473023
482303
490504
496553
503921
511364
517969
521414
525136
526605
528103
528452
527381
523956
521710
517609
510453
500186
491429
479283
468350
457956
445697
434185
420747
409354
395855
385208
374682
366263
358735
352376
348375
345769
343378
341611
340727
340037
340965
344970
350296
359578
369405
379365
390425
404620
418803
438036
458454
481764
507769
539565
573069
612308
654168
705609
763257
826398
894775
964180
1038334
1118881
1204760
1294214
1388822
1478947
1565684
1653197
1735708
1807637
1871424
1919861
1962756
1990854
2005326
2006726
1989313
1955808
1912082
1849935
1784710
1706869
1621453
1531381
1441438
1348249
1257313
1166385
1077013
992099
910432
834215
765414
705455
651181
599486
554982
514563
481769
453343
429635
409090
390774
377784
368344
358347
350949
347047
345317
344105
346795
349152
348855
353685
356724
362332
369284
375419
381987
386055
388884
393372
397149
398226
398439
400648
399633
396306
394211
391126
386220
381830
374100
369006
363718
355396
348923
341659
336462
329915
321406
314093
309545
302987
298878
294315
290867
288350
284611
282377
278482
275807
271416
268896
268986
267229
266919
264439
262393
263075
261422
256771
258314
258758
259104
261787
264721
267151
269601
269055
271406
271195
271116
269496
269227
269094
269442
267164
265767
265155
262300
259756
259357
257242
256666
255818
251443
249220
248536
246207
246925
247748
247735
247647
248185
250419
252527
253210
252595
251753
251204
255150
258881
259767
261635
263120
265472
268288
269772
273885
276647
279564
282778
288266
293024
295376
299607
305760
312605
318805
327025
332563
339418
344634
350274
356072
363935
368645
376337
382991
388049
392890
396947
399398
401113
400126
401034
399947
396728
396173
390373
385960
378855
370788
363719
354118
348094
340935
331323
319799
310834
302996
297367
292351
287009
278887
274641
268457
261266
257984
257798
258282
258537
255305
254413
253429
253213
252777
252501
248745
247182
247707
248079
248225
250690
253826
256639
256343
255289
257151
259170
262249
263418
264088
264780
265068
266317
264597
264813
268852
270177
270105
270741
273629
273855
272961
276743
275712
274852
277478
282296
285380
287470
289954
291323
293905
295434
296978
297249
294957
293188
294076
291537
290502
291739
292176
292265
291584
288854
288240
286369
284961
285386
284610
282797
282075
281752
280820
280789
280111
280421
282330
281360
283779
285213
288341
290190
294883
298135
302866
306346
309934
315211
321076
328888
334761
339883
347707
357330
365213
370677
377414
385737
393474
400646
411478
419277
428724
443358
457022
472242
487846
506791
530773
555762
584364
620290
662236
710992
761550
821454
885718
963094
1044141
1132044
1222244
1317560
1421472
1525251
1631870
1741307
1839914
1932454
2022589
2104932
2176365
2236965
2287152
2318634
2336198
2342708
2329486
2298522
2257543
2206390
2139787
2055027
1963522
1867415
1771924
1667282
1561351
1454622
1353406
1252396
1157915
1066076
977753
897582
821291
754322
695332
643591
593835
550168
511210
477133
449527
425431
405272
387748
375770
364407
352891
342389
331176
323778
320590
317867
316902
311942
311552
309416
308523
307143
307881
308655
308160
307199
306160
309956
310058
309760
310176
312549
312951
311984
311855
312506
313150
312878
313430
317200
318492
321582
322055
322398
321772
321720
320860
317123
315593
315006
313213
310110
308327
305829
305017
303070
300681
298052
294706
293142
292789
292252
288717
287116
284115
283376
282327
279568
278116
277057
278732
277481
279037
278780
277723
276188
275203
275728
275502
276567
276825
277481
275770
272875
273406
275531
275252
274050
272836
271848
270243
268948
268611
269532
268080
268350
267074
267327
266531
268272
269343
268977
266780
264709
264539
261604
263168
262335
258908
257761
256924
258046
258963
260964
262213
263458
261594
260554
261742
262796
263037
263656
262474
262742
262558
262599
261089
260375
263584
264192
265899
265191
265691
264677
264866
265202
265863
265712
266058
265289
265911
267407
266922
266915
267075
268868
269422
273025
275551
277730
277035
277100
278691
282036
284659
283796
286886
287365
288988
287998
286397
286618
286412
287106
290718
292561
293636
293565
294131
294135
296653
297368
300186
300712
301616
305136
309946
313062
317744
323148
328746
333399
342045
348169
353181
358364
362921
370059
372802
375544
379161
379459
379245
378771
375052
371667
369005
364961
359524
354158
349556
343289
336015
332919
327317
322304
317832
314041
311719
309929
308324
309222
310100
310860
310724
310044
310293
309179
310855
312878
314021
317921
321643
325084
327828
333015
338617
343107
347026
347647
351613
355325
354202
354657
358260
361592
364653
370779
374494
380320
388923
398349
409720
425028
442694
462741
482927
505391
531497
563915
597502
633542
673360
710481
751257
791976
832615
874910
917055
964174
1010718
1056106
1102709
1144441
1185560
1228813
1270576
1310479
1351308
1388050
1418314
1439073
1458562
1474684
1482397
1487115
1485009
1475243
1461538
1443596
1423627
1398234
1374615
1344562
1311377
1276982
1236531
1195462
1152290
1106168
1064639
1017499
971136
923302
878191
837173
800082
757946
718490
681991
649173
617475
588135
562591
543039
519866
497066
478985
462331
446120
431760
417759
406456
393638
384735
373983
363406
355316
346025
337842
329881
325073
319395
315137
310909
307388
305875
305407
301467
299194
298932
296724
293653
293825
292230
290811
291597
290585
289073
291067
293904
294929
297701
299564
301775
302798
306847
312131
316407
317276
321470
327975
333205
340409
348175
352359
355453
362093
366411
370503
374865
376445
378612
380394
385010
391095
395631
400374
401978
404622
407003
407234
408782
411773
411575
410344
413981
414748
413335
409010
406869
405497
401199
394659
392659
389796
388019
383874
380751
375812
369847
367084
361404
357850
356027
353021
348747
344977
341860
338722
335300
329722
325203
323226
319425
316356
313973
310969
308477
305449
302546
301846
299960
298388
296458
294293
291509
289775
289799
288177
284585
283425
282668
282397
279747
280965
280672
280461
278075
274123
271754
272759
272492
273630
273495
273692
276475
276811
276784
277483
276871
277489
276534
277694
276773
275706
277396
279953
278729
278678
278576
278167
280423
278995
281315
284740
284104
288114
287639
289958
290704
295579
298411
302873
311345
319254
327307
332990
340526
351281
360298
369199
378051
388142
395265
404135
418543
429831
437423
443915
452851
463070
469665
475805
481675
488490
492935
493500
499879
506271
509645
512744
516447
517837
522361
528492
532125
538562
546987
549000
553995
561077
568535
576741
584113
591019
599735
605432
615071
627900
639469
649330
669382
694104
720977
751879
788940
834977
888340
948638
1018387
1100403
1192562
1298623
1409805
1533094
1667204
1809413
1962006
2122990
2284346
2443183
2601711
2746017
2884693
3021463
3130254
3221623
3292754
3339818
3369891
3378803
3365337
3331580
3270379
3195787
3103334
2993500
2864407
2722917
2571268
2415574
2257130
2101098
1947691
1795792
1644380
1501491
1368460
1240091
1124903
1021281
927942
841873
763174
691694
634016
581369
535105
496114
465302
436592
408314
386997
368460
354099
343089
333169
325021
319557
312886
306403
301899
299867
302497
302040
299510
299294
301370
302895
306018
310143
313211
315455
318943
324089
327001
329627
331816
334582
336686
339096
342854
348285
350275
351564
352546
355556
360594
362043
361071
361692
363350
363385
361571
361601
362945
362837
360051
361535
364363
362268
357564
357326
355660
355831
352148
347402
344159
341798
336855
332866
328717
323924
317800
314453
312091
309861
306466
305890
304905
303549
302726
296522
295411
292003
289076
288845
287472
286165
284369
285169
286291
284240
285474
285382
284061
283181
281593
280519
281880
283765
285866
286612
290646
293883
298090
301399
305564
310009
314944
319820
324774
330065
337185
341017
345650
350360
353556
356526
358499
361772
363473
366389
370804
374177
375352
377230
382318
383303
383097
387262
394105
397692
404167
411175
420918
426767
435667
446628
457294
466246
475044
483239
491225
503965
518617
532038
549410
567392
586799
609725
642583
677933
719075
767418
823410
887776
963055
1051148
1153035
1268502
1392559
1532133
1693411
1867802
2047314
2236649
2440152
2651139
2861836
3072954
3271497
3467610
3652025
3804698
3936959
4060854
4155812
4222523
4256253
4258769
4232501
4189435
4123748
4026293
3909915
3769811
3616370
3447419
3266284
3083287
2892511
2696843
2497512
2307649
2118587
1937820
1767221
1605691
1452347
1308455
1181421
1063609
956838
867490
786375
711817
649550
595758
548570
505615
467334
436449
408949
387612
367319
351251
338070
328669
319842
314275
306000
299702
295282
293792
292103
288969
287643
285470
283553
282269
280585
279385
278103
275005
271354
267371
266827
265847
266285
264556
263861
263789
262889
261663
261142
259049
260015
260785
260995
262761
263938
266951
266116
265133
266894
268672
270921
271462
271512
271314
271221
270900
271212
271023
269901
268378
268097
266970
266869
266110
264490
264742
262731
261840
261300
258681
256731
256786
254826
253499
252640
254346
255649
251103
248423
248213
248382
246029
245550
247753
246994
245141
242427
242811
243959
244999
247451
245439
244878
247995
247862
249103
252336
253757
254316
255877
258815
261366
266463
270659
275795
281257
285590
287180
290061
295106
298359
302386
305243
308490
312579
315872
315736
315947
315988
313188
312618
312991
312886
311842
311115
313008
312255
311120
313975
316464
320110
322914
328387
338322
343284
350640
358965
369699
383537
395803
406849
418917
430860
448189
463137
476635
488389
499649
504055
511198
518896
521783
523754
521818
518797
516566
511344
504204
495589
480629
467416
457600
445304
431965
417747
404754
390823
378469
363991
351570
339106
328829
318897
307159
298583
291489
283755
275265
267656
261607
256154
250823
245489
240641
237218
232395
230697
228377
227196
225004
223108
223944
223605
225400
225187
225688
225455
226152
226556
225833
227170
226446
224417
225835
229231
229433
229277
231726
230091
230966
233575
233793
232299
233589
232496
231616
231915
230518
229192
228189
231112
231634
231496
235920
235201
233502
234427
233102
230680
231947
231958
232560
235166
236815
234947
234323
232778
230225
231935
232464
230980
228325
227534
227579
227588
227540
226779
223856
224200
222452
221927
222476
222158
221827
221747
219283
220864
218667
216898
218252
218154
218139
217033
220873
221317
221376
220957
221091
220026
220613
220002
219205
220795
221210
219888
217829
221182
221152
220628
221808
222208
222234
224330
225721
224356
223289
224640
224151
222855
225139
225094
224688
225473
226664
226997
226808
229117
228669
229719
229559
230855
231798
231196
230335
228583
227731
230503
230764
229096
226208
224404
226152
223977
225705
223660
225014
225397
224034
221110
221034
222073
218164
216207
218393
218770
219335
220038
217820
216815
216141
217217
217687
218200
216661
214879
215187
214172
212584
213635
214676
214683
218269
215753
215218
214928
215808
216198
217397
216863
215302
216570
216325
215436
215532
216627
215649
215823
215362
213582
212838
215476
215961
214190
213570
214295
214866
214960
215278
213196
211419
211302
210363
210235
210847
208947
208857
211173
212392
213778
214419
216428
216623
216186
216524
215973
216276
217926
217198
216599
217116
217031
217452
217944
218124
215668
215103
214451
213778
212303
212961
214000
214935
214909
213246
212267
212371
213554
212605
210067
208946
209655
212305
211901
210539
211983
215103
216138
216767
215658
215645
215321
215235
215208
213057
212567
212931
211646
212829
213527
214593
216094
214986
216574
216142
213471
213206
215657
215632
215419
212989
212026
213437
213619
214408
215501
214532
211753
211238
211279
210712
210918
210558
211117
209543
208368
209365
209662
208540
208365
209137
211619
211508
211921
210994
211903
212410
210877
210353
212837
212582
213142
213992
214935
212696
212400
212191
212688
214212
213738
213185
215847
217127
218053
218690
218788
217542
214844
214815
211525
211167
212332
213845
215634
215713
215112
216077
216262
216138
217707
217785
217473
218022
216725
217407
215692
216552
217085
217947
216841
216301
217328
218666
219415
219177
217254
217852
218185
218126
219272
218398
217842
218187
217629
215919
214782
215732
216398
218976
217520
215291
217031
216427
215821
216910
216404
219096
219987
218180
218077
215955
216504
217106
217150
217200
215925
215538
215008
215890
214796
212408
212514
211909
211793
212863
213600
215134
214998
214530
214348
215222
214807
213781
213011
211175
211923
211012
210957
210685
210572
211280
211536
212132
211924
209325
207457
206604
210906
210776
211281
210479
211448
210520
211759
213835
215454
212782
211022
211620
211313
211035
210538
209280
208979
211494
211962
210381
210622
212203
212148
212828
210787
211607
211135
210726
214142
214414
213336
212966
212484
213379
211464
210279
213036
215502
214182
212212
212035
212782
213342
215988
213958
210536
208839
207814
209314
210970
211282
213374
212973
212040
212884
214640
213758
214183
213219
212777
214185
216043
216194
215119
217081
216804
216654
215619
213385
213197
212418
213461
214902
213852
215382
214755
214819
212856
213589
213524
213314
212504
211458
210318
213240
214764
215185
215410
217562
216282
216149
214950
216760
213887
212034
213466
211876
212856
213334
211995
212652
212907
210754
210485
209666
212052
212613
213806
211673
212792
212815
212354
214009
214449
214603
213232
213725
214483
213120
214153
214271
213123
211871
213786
215304
215741
215059
213465
215790
215108
216163
215210
215450
214243
215083
216201
215419
215675
213934
213700
213344
212356
213028
214261
213688
212387
212569
211985
212378
212145
213089
213702
210569
210027
211073
210651
209716
210016
210556
210425
210582
208102
209427
209574
209489
208931
211560
212177
211258
210673
212032
211591
212215
212377
212024
211028
211987
211919
212043
210832
210382
210626
210029
210152
211584
212336
210291
208817
209415
211283
212077
213884
214380
213498
212209
212221
212770
212913
211992
211921
213623
212898
212605
213990
214117
213675
211852
210928
210410
211986
211323
210623
210196
210986
213292
212723
212569
214623
215035
215434
215819
215720
214868
213045
214514
214124
213719
213428
212641
211713
213902
215029
214492
213099
212090
211768
210900
210171
210040
209917
210624
208829
207819
209136
208818
210599
212534
210387
209516
210884
210668
209570
208730
211647
211258
211284
212144
213102
213537
213000
210819
211414
212425
211917
212304
213153
212269
211812
213623
211003
211895
212740
212612
212914
211954
209854
209871
211741
209133
210247
212010
210962
210402
208572
208832
208288
208841
207863
208674
212138
213681
213706
212113
210939
212492
213183
214046
213282
212171
210486
211295
210931
208706
208652
208770
210287
211585
210738
211908
212198
212079
211364
210543
210305
212248
212899
211258
213094
212065
209692
208924
210270
210648
211540
211812
210040
210481
210978
210723
210020
210817
209450
210563
212588
211430
208856
210910
210601
210597
210200
209775
211702
211998
211735
211956
213126
213787
213322
213423
211881
211545
211031
211632
213690
215621
214821
214798
213335
213916
213875
214489
212865
212517
213679
210363
210601
211487
212815
215364
215683
215289
212886
211711
213403
213220
212606
212984
214176
215535
215885
215249
213805
215670
215736
213993
213150
213075
213417
215884
215997
214008
213004
212085
211846
213139
211816
212554
215780
215427
214194
213663
213192
212304
212397
211908
213135
211903
211799
212883
213539
214497
214635
215537
215369
213300
210587
211326
210732
210905
212152
211597
212288
213121
214106
213459
213273
214351
212689
210843
211741
211574
212599
213079
210847
211582
212702
212583
212732
214035
212615
211670
211606
210874
211137
213089
213428
212988
213715
212835
212720
214182
217802
216678
214474
213901
214899
214888
217449
215352
215552
215017
216233
214451
213296
213436
215674
214745
212590
212147
213007
215000
216146
215534
215864
215932
216195
215616
215131
216716
217938
217820
217469
217775
219081
216564
214472
214829
214639
212131
210725
211122
211990
212366
212864
212233
213825
214176
214723
215233
215082
214456
215792
218195
214678
211840
211577
212910
212820
210664
211160
211490
213349
214802
215825
215367
215542
212857
213271
213999
215790
216302
215442
214663
213164
211925
214562
215789
215970
215344
214453
214784
215863
216999
216196
216235
217007
217564
216165
214781
213022
212996
212392
211604
211807
212529
211663
211177
213925
214304
214504
213726
211577
210050
211230
212462
212302
210751
213165
213135
213118
212535
213560
212463
209964
210005
211076
212379
212825
214384
212956
211793
212370
212457
211865
211983
213712
213329
212983
214552
214641
216465
214183
216257
217470
216170
213815
216275
216778
219067
217780
214380
213293
212591
214745
217059
216954
216726
216427
214911
214996
216637
214976
215474
215002
213830
215031
216217
215695
213735
213961
214628
217026
216083
217093
216103
215790
216362
219082
218560
218748
219118
217968
216336
217525
218918
218955
218696
217049
216819
215260
216273
215616
214000
215003
213976
212753
214493
214995
214602
215354
213998
214299
214328
215935
216483
217064
217511
214920
214836
216659
214234
213330
214518
214564
216437
216360
216979
215212
213763
215249
213646
213120
212619
211813
214360
217072
217467
217026
218416
219783
218127
218230
217296
216053
217122
216641
217834
218486
215870
216001
216451
215927
214797
216807
217140
215707
213945
215208
217275
219052
219511
218380
216912
216780
214372
214223
214444
215600
215361
214874
213080
211498
210978
210467
213000
214361
214079
216015
215746
215239
215322
214355
213888
214110
213948
214246
214028
214860
213871
215021
213516
216324
218683
219148
218361
216058
216070
216301
215225
213338
213025
214128
216525
217538
217103
215898
214899
216873
215875
216074
214769
215122
212534
214120
213914
214350
214540
215292
213260
212334
213909
214854
216499
215838
214595
214744
215714
215623
217299
217898
218481
217799
216750
216740
215770
216240
215695
216746
219645
221084
222096
219400
217053
216579
217084
216439
218351
218201
219015
219761
218269
217885
216040
214973
215673
215452
215961
215498
216597
217434
217361
220484
221103
219514
219970
219015
218265
218178
218069
214274
215308
217178
217015
217064
219561
218665
217608
217910
219135
217258
216133
215442
214667
216780
219289
217373
217618
219253
219513
220478
221527
221144
219285
222091
222129
222559
223995
223954
225256
226326
228396
229361
230243
232712
235436
235934
237493
239942
243664
243864
245809
249765
253964
253478
255497
258326
262037
265017
268956
269474
271534
274876
280408
282403
285855
287140
289123
292942
293856
296678
300779
305674
309723
314410
320328
323629
330572
337174
339620
343782
349575
353192
359624
366049
370770
375703
381027
388788
396441
403395
415883
428972
444124
458288
469741
484119
496710
507253
513962
514539
512427
506226
502392
496299
489114
483634
478819
472930
469305
467770
464976
464631
467516
468103
467153
465748
466603
464947
464244
467254
468283
468220
467069
466105
465389
465096
465807
465820
465962
463913
461726
460444
459491
459853
456222
452704
450227
449954
450570
449392
449062
443667
439012
435501
432213
423527
417787
411089
403507
395906
390059
385439
380735
378153
377170
373036
367915
365345
364867
363269
361327
357736
353995
352140
351444
350515
348747
348821
346112
343765
343348
341758
338731
334974
333467
332472
328241
327269
326527
324623
321030
320211
318871
317234
315559
315982
314622
311335
309018
307566
304913
302708
301042
299218
296493
298017
296619
294469
293567
292596
289789
285287
281524
280496
278453
277141
274887
271339
269719
268113
266748
263841
261710
259505
257711
254934
252313
250808
249149
248590
245948
244851
244151
241279
237092
233693
231757
230561
230468
228175
227037
226647
224560
222324
220274
217679
212628
208670
207770
205029
206076
205287
203081
200665
200763
199957
198011
197919
197379
194948
193782
192262
189388
186886
185439
185461
184640
182115
180928
178150
175975
176180
176314
174099
174859
174251
170785
169463
169435
167966
164911
163675
164339
162444
163299
163948
166779
166108
167697
168108
167088
167423
167738
167672
167685
168176
165577
165984
164519
162502
159680
159071
157906
157307
157243
158077
156866
155242
155672
155651
157191
156296
155092
154805
153002
153008
155148
155862
156255
156282
154282
153959
154673
153555
152886
154203
153058
153791
153651
152352
154710
155519
155773
156535
155626
155929
157079
157168
156711
156874
158058
157990
157681
158103
158788
159799
160007
159687
159098
158133
157417
159026
161836
162424
159362
159840
161701
162655
162192
163563
163424
163284
165467
165523
165836
165786
165310
165803
166291
167627
167364
167198
167053
166764
166241
165189
167283
169029
168563
168733
170141
170114
170452
170007
166500
168981
169857
170397
171499
170183
171103
172259
175452
174221
171952
172761
171967
172833
173200
172752
172081
169688
170376
172655
176035
175460
175362
173411
174989
176157
176254
174876
176186
178095
178717
176949
174965
176714
176690
175994
175751
177856
178214
179273
178290
178034
178578
178861
178359
178162
179284
180374
180758
180860
182091
181460
181572
183466
184078
184297
184312
183297
180872
180206
182722
183323
182817
180581
180559
182326
184841
184230
185044
184304
184337
183637
183313
184053
183975
184566
184504
185075
184363
185327
187160
188711
188653
188895
187749
185895
186493
187231
187601
185144
183786
183835
183117
182681
182102
183448
183011
182382
183288
183823
183308
183389
184876
184910
185475
184999
184114
185160
186066
186671
185235
184315
183406
182773
183359
185931
185131
182819
181691
181828
179892
179493
178239
176757
177751
178610
176320
174966
173300
170312
167866
166953
169789
184196
258716
455060
764525
1119533
1469256
1789673
2065890
2290783
2460054
2585728
2680703
2750307
2810922
2861552
2864672
2824468
2740548
2616601
2455983
2277596
2086744
1868550
1632286
1404219
1212802
1062557
943035
853030
785694
732728
685136
646171
614647
586073
561290
539049
516498
496993
480934
463581
449229
436335
424790
409747
396191
385186
377860
370479
361833
355413
349334
342404
335647
330201
323801
316372
309548
300005
289409
277682
268512
263261
255794
248483
240680
234093
228150
222387
219470
216597
213816
212719
212882
215103
217668
216968
212199
209164
204535
202569
201456
198668
192894
187943
182104
175697
172795
171406
166098
161241
158208
153594
150288
148261
145937
143692
141789
141065
141424
139315
137036
136463
135829
134625
133300
131493
131004
130082
129358
129765
129929
129111
128902
127669
126994
125964
124227
124824
124807
122726
121298
121797
122193
121769
122012
121071
123892
123029
121940
121555
121644
121443
121194
119970
119478
120180
119948
120579
119938
120141
119691
121213
120331
120654
117665
118567
119584
119705
116832
117611
115702
115590
116875
116184
115869
115317
114223
113880
115994
114779
115777
114605
113554
111977
111606
112050
112906
112801
112628
112997
112445
112968
112505
111472
111112
110589
111657
111300
109690
110351
110751
110237
110120
110224
109719
107379
107172
107683
108653
109286
107753
109355
108811
109087
108104
109764
110078
107983
107572
106693
105939
105750
105646
106814
106233
106128
105678
103539
102012
104135
104173
104981
105106
104885
102067
103151
103822
104509
104928
105804
105720
105686
106161
105752
104992
103720
103539
104467
104293
102607
102909
102438
 99935
100030
101453
103041
100898
100143
 98622
100880
102129
100318
101709
101724
101279
 99391
100883
101419
 99950
100552
101326
100543
100176
101434
102412
100676
 98653
 98027
 98354
 97951
 98219
 98850
 99548
 98336
 99185
 99761
 99426
100030
 99081
 99248
 97852
 97174
 96868
 96704
 96096
 94376
 93717
 97008
 97743
 95229
 94318
 94195
 93668
 93492
 94268
 94349
 94394
 94426
 95910
 94378
 94184
 96688
 97109
 97414
 95526
 93373
 93573
 94429
 94970
 94807
 95302
 96128
 96305
 96191
 96746
 93149
 93463
 92643
 91642
 92826
 93058
 94641
 94871
 94762
 95154
 95484
 96295
 96473
 97245
 96248
 94814
 93554
 93059
 93845
 94845
 95697
 94436
 95072
 95392
 95067
 94953
 94192
 95145
 93882
 92472
 91642
 92685
 91879
 92465
 92530
 92428
 93009
 93378
 93192
 93157
 93529
 95016
 95085
 94210
 93660
 93023
 92326
 92206
 91894
 90548
 90718
 90964
 91203
 91009
 90926
 93701
 94751
 94985
 95841
 95237
 94491
 93403
 92439
 90923
 91091
 91007
 89796
 89102
 90685
 91797
 91146
 90786
 91526
 90402
 88731
 88701
 89169
 89524
 89171
 88832
 89616
 89177
 87177
 87248
 88859
 90470
 93104
 93299
 92736
 93486
 95055
 93192
 89939
 90989
 93149
 94453
 92929
 93786
 93674
 93506
 91911
 90841
 90990
 90598
 91061
 90583
 91752
 91764
 92261
 90758
 90693
 90441
 90703
 90513
 90910
 88608
 87339
 87643
 89062
 90725
 92707
 90807
 90004
 90017
 89374
 91375
 90752
 91038
 91647
 91221
 91779
 90550
 89672
 91949
 92681
 89040
 88988
 89526
 91003
 91679
 91569
 91606
 91392
 91013
 90527
 90156
 90928
 90768
 89693
 88983
 88882
 90846
 91905
 92429
 92607
 91421
 91898
 91481
 91367
 93043
 93795
 93182
 92249
 91700
 90803
 90392
 89856
 90656
 90013
 90992
 93917
 94278
 94952
 94753
 94536
 92839
 91622
 92617
 94438
 95631
 95847
 94760
 94070
 94071
 94790
 92753
 94478
 95939
 94508
 94464
 95765
 94862
 93598
 92430
 92833
 93746
 92157
 91434
 90762
 90975
 90596
 92412
 91637
 93197
 93084
 92906
 94412
 93674
 93698
 93858
 94534
 93636
 93923
 94966
 95981
 96405
 95809
 93104
 92579
 92366
 93194
 93589
 95298
 96311
 98000
 99222
 99327
 95979
 95988
 96666
 97447
 96950
 96006
 96881
 97314
 99411
 98422
 96186
 95902
 95963
 95681
 96628
 95262
 94416
 94596
 94527
 94475
 93469
 92942
 94264
 95387
 96002
 95404
 95734
 96656
 97490
 97343
 96801
 97928
 96147
 96215
 95883
 95663
 96444
 95387
 94316
 96451
 97429
 95167
 94291
 96254
 97204
 96815
 96161
 95688
 96229
 99061
 98030
 97746
 98973
 98742
 98173
 98413
 98957
 98236
 98595
 97987
 97082
 96703
 98856
 99510
 98716
 97757
 98084
 98047
 98245
 98291
100006
100162
 99304
 98561
 98449
 97566
 96467
 96289
 96088
 96515
 95037
 95445
 98165
101245
100442
 98246
 97996
 97420
 96755
 98317
 99068
 97444
 96861
 97046
 97247
 98181
 99475
100432
 99146
 98940
 97577
 96412

[Instrument Method Data Header]

"hplc", "", "2021-04-16-13:54:48", "hplc", "", "2021-04-16-13:54:48", "", 0, 0, "GlycoSePN_40 min (Plus_HR1)"
"Separation of glycans at 50 C"
16844544, 1


[NAI Box Information]

0, 40, 40
2.272, 44, 1000
41, 0, 100, 0


[Instrument Configuration Information]

"FL", "PEN90x", ""
0, 0, 0
0, 0, 0, 0
16.777215, 1
16.777215, 0
"", "", "", ""
"", "", ""
"", "", ""
"", "", ""
"B", "C", "D", ""


[Real Time Plot Information]

[0]
0, 1, "", "Y", 1000


[Link Parameters]

5


[Link Parameter Offsets]

29
28
10
11
12


[Link Parameter Info]


"RATE", 29, 5, 1, 1
1, 0, 3, 0.1, 100, 0
44.01408, "", 1

"RANGE", 28, 2, 1, 1
1, 0, 1, 0, 10, 0
1, "1.0", 1

"EVENT", 10, 3, 25, 1
1, 0, 0, 0, 100000, 0
0, "END", 0

"EVTME", 11, 2, 25, 1
1, 0, 2, 0, 100000, 0
0, "", 1

"EVVAL", 12, 2, 25, 1
1, 0, 0, 0, 100000, 0
0, "0", 1


[PEAK TABLE FILE]


[File Complete Flag]

3


[Number of Peaks]

0


[SPECTRAL DATA FILE]


[File Complete Flag]

3


[Count/AU Ratio]

0


[Count Offset]

0


[Number of Spectra]

0


[Spectral Data Sets]


[Audit Log Information for C:\PenExe\TcWS\Ver6.3.1\Examples\Probka 163+enzymy.raw]

Number of Audit Logs : [0]
