# Supplementary material for: Interplay between de novo and salvage pathways of GDP-fucose synthesis
Source: PLoS One. 2024 Oct 24;19(10):e0309450. doi: 10.1371/journal.pone.0309450 (PMC11501016; doi:10.1371/journal.pone.0309450)
Supplement: S1 File — (ZIP) [file pone.0309450.s004.zip › Chromatograms/Fucosylation/GMDSKO_cmycFPGT_3.RAX]

Checksum Passed

Filename : <C:\PenExe\TcWS\Ver6.3.1\Examples\Probka 164+enzymy.raw>

[Modified Rawfile File Header]

0, 1, 48, 10019, 
0, 0, 0, 386514952, 12031800

[Modified Rawfile Data Header]

"hplc", "", "2023-07-05-16:17:10", "tcprocess", "", "2023-07-05-16:57:08", "", 0, 0, ""


[File Complete Flag]

3


[Run Log Information]


[Raw File A/D Header]

0, "20230705161700-0800", 0, "hplc"
"C:\PenExe\TcWS\Ver6.3.1\Examples\Probka 164+enzymy.seq", 0
"NONE", 0, 0
40.0088, 16777215, 102053, "7339280009"
1, 0, 5454


[Sequence Cycle Information]

"A", 0, 0, 0, "", "", ""
"C:\PenExe\TcWS\Ver6.3.1\Examples\Probka 164+enzymy.raw", "C:\PenExe\TcWS\Ver6.3.1\Examples\Probka 164+enzymy", "Probka 164+enzymy", "", "C:\PenExe\TcWS\Ver6.3.1\Examples\GlycoSeP N Plus (FL_40 min)", "C:\PenExe\TcWS\Ver6.3.1\Examples\GlycoSeP N Plus (FL_40 min)", "C:\PenExe\TcWS\Ver6.3.1\Examples\GlycoSeP N Plus (FL_40 min)", "C:\PenExe\TcWS\Ver6.3.1\Examples\GlycoSeP N Plus (FL_40 min)"
"Default", "Default"
1, 1, 1, 1, 1, 1, 0
100, 2, "", 1, "", "", 9
"", "", "", 0
"", "", "", "", ""
"", "", "", "", ""
""


[Raw Data Points]

117716
116873
116867
116867
116867
116865
116788
117161
117760
117966
116130
114371
115382
116406
116320
117415
118123
120558
119552
118358
119335
117708
117395
116960
118096
117323
118507
118505
119305
119100
118041
117035
119041
121663
119239
118477
117182
117401
118271
119575
119778
120259
118879
118975
119603
118590
121385
124004
120510
119089
117527
118633
118335
119055
117508
117350
117430
115957
116720
119178
119672
118020
117181
116888
118536
118758
119248
117629
116177
117165
117792
120514
119820
118264
118670
120804
120729
119419
119119
119691
120121
120263
119760
119834
119273
120544
119254
118123
117919
117897
117418
119314
120023
119970
120356
118873
120783
120456
120770
121022
121810
120950
120934
119288
117764
117873
119557
120196
120409
118409
117622
117150
119834
121548
121235
121015
120043
118974
117487
118451
118206
118549
118269
118448
117585
118717
118177
120217
118076
118442
120467
120560
120042
117087
118783
121077
121065
119751
122313
122878
124068
125946
127715
131922
140166
144789
150572
156488
166849
176678
183601
195097
208392
220597
232752
239847
243171
244288
244033
242609
243419
244450
250314
257419
262683
268978
273399
279152
285119
288990
292136
294052
298275
299804
299456
298646
301049
315625
347020
385500
430097
469261
492097
495441
483088
461801
437520
414051
386689
364655
346860
335914
329318
325891
325556
324706
325235
326370
331507
341813
347472
346092
343336
337603
332617
329819
333273
344172
354517
363160
375999
424486
606253
1197991
2709781
5650841
9976409
16777215
16777215
16777215
16777215
16777215
16777215
16777215
13784094
11155365
8861888
6959490
5423583
4230675
3315707
2637569
2132206
1757963
1481354
1272814
1112502
987716
892963
817414
755840
707435
677967
674918
709489
791109
911071
1033884
1131666
1177906
1168115
1110813
1031312
945577
859937
779309
715585
664292
623799
597772
581080
571129
570735
573565
579704
587343
591927
599053
608689
611675
613386
612270
608017
604026
596675
587323
575364
566130
558832
551409
542395
538280
537674
541214
545119
553551
567899
586316
610002
635667
658962
676726
676702
671952
656923
635068
614492
595220
578430
563594
560610
573924
604104
658068
737602
838626
937748
1015790
1062740
1079875
1059245
1013912
955948
895481
843060
801749
774864
768527
776093
801675
837481
871454
899745
918039
923724
910693
888700
856630
811569
763530
713720
668104
629654
593581
564666
542801
523211
513101
508321
514050
528087
551319
581611
622983
678841
744056
807541
868050
918770
944097
947800
934259
899484
853832
802778
745385
686394
634994
591671
551506
517082
487566
463873
442890
426711
413225
400616
391873
385900
383267
378860
378621
382100
384348
387576
391434
397140
400840
404764
409931
412975
414153
418787
422930
424208
423393
420227
416623
413818
410183
407770
405315
405260
400766
394429
388326
380615
377758
374305
372447
371052
368799
367653
365101
360372
357909
355451
355185
352081
348339
345395
343517
338972
336634
334250
332549
333994
336811
342492
345695
351279
355291
358066
360237
360974
358748
358474
357380
353106
347850
343640
339494
334335
328186
323055
318545
311676
308340
307632
305878
304213
305332
310093
313183
311082
310383
307146
303239
297780
294666
293329
292703
290475
286950
285622
286723
287356
286157
285084
284538
284531
289301
294473
301588
309323
321656
333394
348226
367867
390021
413236
433605
449385
461452
466641
467504
462394
450224
436197
421368
408526
397387
383690
371942
365305
359652
355237
353904
351216
349493
351887
357590
361787
369233
379462
394374
413088
432444
454245
478903
500926
514972
524483
534923
541221
545393
556046
570904
593881
625817
669115
720638
774863
825293
863460
889481
894230
881525
851467
805455
748696
691937
630893
569053
515089
468159
427522
394680
366540
343420
326758
312129
300237
290740
283561
277223
275347
270685
266409
261910
257292
255101
253029
251292
248968
246956
247734
246946
246087
245692
244027
243619
245374
245387
245016
244644
244207
247782
251213
255744
259536
263914
271200
279014
285882
288923
293260
299869
306190
311354
316182
321412
326354
329573
332471
335435
340700
344931
348891
349315
347867
344297
339297
333399
328354
321594
314426
305054
295258
287627
280181
272431
265139
256465
251397
247149
242528
240733
240406
237053
235388
234440
231670
230487
231656
232005
231149
230685
232738
233083
232756
232970
235485
235991
237698
243270
247942
250615
254778
259642
266879
276521
287840
301003
310690
320786
336503
352279
370704
390366
417314
445438
480813
524260
570284
618963
661115
703102
740874
769039
783230
783705
774587
749437
713246
671323
627171
580252
534404
488325
449195
413538
382309
357778
334797
316825
303261
290609
279377
270559
262978
254935
245986
240229
234003
229877
225003
221198
221831
220294
216439
214924
215259
213037
211665
211106
213725
216157
218601
220742
224506
228965
233230
240222
247759
253398
259298
263038
267725
273823
274989
275105
272231
268309
267400
264094
260125
256969
251375
243812
239250
235929
233017
229102
225455
220985
218587
215884
213802
212799
210053
209622
211431
211677
212630
213224
211484
211976
210444
209130
207813
207552
208159
207020
204924
204672
203965
204531
202600
203130
202609
200843
198858
198556
198132
197260
196728
198001
199922
200038
201643
200895
200725
201436
202916
201802
202347
202594
204592
206915
206885
204978
205831
209653
213074
214928
216011
216689
217827
219296
220324
220551
221546
227930
232592
233444
235809
238909
241790
242880
244245
243999
243107
243290
240788
237388
235517
230754
228014
223425
220461
218286
215734
213170
208782
205692
204920
201928
200759
200686
201517
198912
198514
200327
200606
198408
196383
194786
197106
197967
197627
199957
203266
203930
203801
204543
206692
205223
205252
207571
207446
208889
209555
210376
211073
210241
210610
212445
214442
213913
211455
210133
209314
207910
207631
209120
209797
210746
213676
216324
217154
217135
222160
225157
227494
230110
234873
239491
244150
252905
261015
269804
276763
286354
298398
309795
323965
340723
359324
381914
407633
435861
462350
498301
532627
569009
605717
642457
673952
701375
724925
744243
754966
765604
767782
762480
750371
733953
708495
678516
647338
612444
580155
547639
510810
474884
440347
411325
383676
357194
337175
318474
303131
290451
277785
268243
264748
262633
259527
258303
257678
257773
258114
259130
259432
261531
261249
261609
262930
264058
264176
263355
261101
259541
257627
256521
252254
249159
248185
243433
240673
238999
234527
231890
229229
226722
228919
229845
227827
224786
222422
222052
221130
220774
219378
222133
222998
222790
221588
219819
219553
221299
222697
221975
223223
224371
226429
229896
231547
231376
231363
233122
234681
235703
236635
236546
237514
236072
236932
236172
237231
236596
234319
232913
232252
232392
230864
228345
227414
225639
223075
222632
220685
220859
223003
222257
219339
218383
216787
218386
222449
222470
221755
218381
219047
219209
220049
221621
221006
219744
219349
219824
219596
220392
220889
221797
222873
221903
220425
220742
220077
222168
221930
222323
223018
225050
227495
229155
231860
235958
242280
248147
257245
267548
280126
296491
315843
337214
365557
400502
439760
486461
537907
591282
650814
710811
772640
834287
890358
948110
1000909
1039795
1066807
1082150
1090657
1087641
1071143
1039235
1000774
952934
900249
842242
782031
720768
659472
602612
549040
500173
457087
418783
384249
356566
331865
310219
293676
281409
271116
263738
258218
251194
246884
244908
241974
241002
241479
240385
239740
239406
238221
235997
234622
234509
233936
231604
230345
228603
229247
230065
226994
225497
225997
225492
222933
221251
219185
218304
217240
214805
213909
213430
212358
212128
214331
211807
210027
211077
211073
212402
216494
216053
215617
215928
217529
217096
218234
220600
223005
225654
230683
235339
240272
243586
251072
259935
270501
277968
286357
298413
309723
321194
334403
346059
357999
368930
377344
382745
385168
385995
385586
381378
377364
374035
367260
356260
346403
334304
323456
315833
306398
299568
291277
285665
283233
279091
274613
271655
267636
267909
268657
268939
269794
270073
269589
268957
269333
272935
276411
277853
280705
284941
290280
298528
308239
317813
329821
346376
364154
383231
407909
433850
467895
513085
569658
636430
714723
806932
921436
1056693
1212532
1390028
1588565
1815254
2066272
2329127
2610397
2900392
3194698
3480219
3755382
4010591
4239252
4419617
4554383
4636397
4659905
4636489
4553830
4427956
4256619
4042280
3796206
3529652
3244024
2951712
2667752
2390124
2124353
1879430
1651548
1444943
1262649
1103311
960508
839370
735917
645694
571393
510455
460649
419756
387862
365041
346471
327831
314114
306075
298503
290378
285871
281871
279929
276612
274146
272114
272081
272668
271901
268978
266701
265516
263099
259815
255912
252818
250248
248435
245467
244412
244746
240873
236294
234940
230417
228765
230980
229431
225177
222703
218798
217017
217786
218668
215525
214412
215212
215560
212596
210073
209313
207842
207679
207757
210284
212030
210447
208712
210836
211783
211697
214121
214517
215458
213632
213367
213282
212914
214793
216833
215297
215307
213424
214773
216600
217935
218708
219497
221085
222316
221417
221146
221446
222354
224012
225095
228341
231627
232567
234545
235881
237920
242215
244788
248133
250575
255870
261292
265700
269537
276192
282037
289079
295435
303992
309946
315779
326552
338031
348443
362654
379531
396676
414925
435348
460118
488445
525728
564847
613752
670012
738322
822903
921551
1043041
1182156
1352330
1551071
1782408
2047766
2352974
2692942
3072285
3492674
3948167
4431481
4936968
5458186
5967414
6482712
6964576
7413970
7799946
8121412
8374166
8539931
8614941
8590107
8481843
8298856
8035998
7701254
7309822
6873394
6396622
5899953
5400890
4893231
4395388
3931893
3493015
3077469
2703319
2367590
2064831
1795107
1561141
1359531
1186911
1035552
909747
803873
712137
637972
577382
526990
484433
448932
417141
391470
369883
350956
333910
320352
306644
297376
291159
282918
275763
269617
264437
258171
254792
252538
251787
251719
250358
246725
244054
241958
239071
240194
240518
239698
239446
240812
240119
240254
242193
239385
238985
240985
241999
242340
246671
250994
253515
255558
259675
263547
267626
271880
278120
283060
288860
298511
306994
317299
328774
344998
363816
384908
407968
433953
465559
501208
544745
598229
658654
730396
809800
899344
999137
1106371
1224250
1351581
1484652
1617413
1762055
1903102
2041412
2174453
2295253
2410324
2511135
2592866
2652065
2688912
2699881
2695543
2670289
2627483
2567969
2491740
2400772
2299879
2183542
2066162
1946075
1820501
1691734
1570304
1454688
1342907
1237247
1136031
1041938
956975
879253
807985
743925
689519
642954
597375
560367
524191
495153
470340
446295
427529
412165
394660
380056
366197
353860
343228
334379
325696
320013
314017
307783
302157
299780
297896
295046
295787
295500
295527
296828
299500
305314
307925
313063
319966
324111
328513
330371
333245
337303
340533
341425
343608
347521
348662
349280
350472
347881
343322
340590
336794
333102
327915
323813
318666
312710
305516
298018
293250
288773
283656
276207
272025
270283
269620
266589
264311
262031
262744
263328
261976
259295
260757
262274
260721
260734
261062
260637
260393
261461
261925
261617
263029
261095
262493
263139
262910
262167
261251
262918
267503
269818
270342
273371
277261
278714
282858
286449
288787
291677
294246
298119
302626
308420
318002
326006
330178
332213
336838
344419
350373
357135
360103
363114
367802
372054
375210
376171
379250
380414
381767
380305
376097
372449
371164
367748
364546
359002
355644
351518
348882
344964
342914
339328
339270
339521
340835
337949
342072
344532
347727
354469
360471
370905
380955
394350
410107
427796
444630
461032
482640
503650
523288
545323
569007
587642
607511
626891
645938
662361
677841
689586
696499
703719
708588
710668
710715
709834
703227
695502
689051
676247
662668
644960
628133
612073
592851
575711
555563
534946
512817
496109
478471
461359
445696
428749
412237
396413
383208
371004
359021
348301
339949
330595
324021
317081
313444
308697
304007
301248
301432
301923
300216
301250
301710
303427
303173
300869
300081
301566
302527
304106
305055
306279
306575
306125
306773
309064
307613
308120
309575
313144
313928
313882
312423
312969
315339
315627
314759
314371
315738
316145
315485
315694
315251
314277
310603
307289
307007
306813
308231
307735
308073
308811
308845
310471
310741
314234
315805
321112
326098
329771
336468
343553
352486
361896
369520
377935
386736
395242
405421
413807
421104
429536
439454
449349
457492
465143
473688
480926
489951
500351
508711
513635
519783
526516
532576
540504
549576
556079
565141
569650
573961
577173
581130
583997
585777
584983
575468
567732
561474
553160
545746
533043
518311
508346
494923
480582
464273
451431
439255
425555
413026
401826
391880
383774
376552
371369
366314
364043
364755
368763
372530
376975
381703
387563
398078
407605
420480
434757
451710
471055
491288
512374
538405
567214
599986
640477
685166
733780
787594
849710
918084
987800
1061027
1142303
1231292
1320502
1420704
1517018
1613648
1703526
1788676
1873231
1954805
2020840
2072843
2109484
2133738
2143656
2137659
2113254
2076043
2021973
1960963
1890630
1809123
1723881
1631145
1531622
1430211
1328551
1230383
1137232
1045995
965127
884942
813636
749584
692558
640449
593216
551249
517459
489109
463016
440732
422064
404593
394606
386130
382982
377938
373633
373595
376173
378831
382322
385999
391749
395545
401799
409632
414174
422219
425667
427053
428686
429887
428383
426645
428302
427645
424689
420805
414496
409578
402695
396104
389044
380689
372374
364304
355514
350408
343121
336220
329565
324025
315837
310440
305835
302474
298020
297129
295815
291514
290254
287184
285744
286918
284268
284662
285641
286422
286475
286325
285519
289130
289844
291856
294366
296463
295686
294726
298051
299105
299598
301317
299100
297644
294703
293100
291866
290464
288930
287967
288537
283662
283459
281144
279711
276431
274022
271430
270313
268318
268677
269409
268895
270831
271498
272438
271562
269352
271804
273498
276355
278556
280102
283047
287583
291098
295293
297443
298435
300938
306736
313921
321391
326992
330414
336294
341422
347685
353973
362017
369073
378311
385793
391564
395524
402241
409758
412584
414492
419490
425008
429636
431205
432752
433065
433776
430313
425697
422775
415407
409822
399992
393531
384695
374634
365736
355804
348423
338761
326070
320057
315673
309319
305031
299763
293467
288146
285307
281417
279591
278094
277387
274366
270493
269962
269629
271423
271270
270766
272730
274773
275879
277742
279670
279782
279536
280111
281221
281793
282965
283897
286061
288010
288553
289145
291826
293782
293522
291125
291240
293805
297947
297866
297509
300266
299808
299429
301766
306033
308921
310255
312270
315047
316733
319411
319832
321916
322122
321388
320202
319341
316929
316369
314041
313654
311085
309422
308374
308147
308241
308039
308059
306379
303428
304239
303242
306176
308062
311496
311341
311465
312391
314732
316374
318555
322929
328297
333360
338069
342665
351279
358210
363277
369034
376408
382231
389904
398959
407683
414683
423872
434933
443555
451679
462173
473420
485943
500744
518836
538226
562482
586820
617071
649604
689336
736834
791229
852328
918306
992078
1071366
1163209
1261891
1368622
1480449
1591079
1702555
1818957
1928626
2037543
2135949
2227816
2306078
2373134
2424497
2461443
2480178
2479585
2459436
2420209
2373131
2312875
2241076
2160018
2068546
1965891
1856967
1747315
1638972
1529719
1419136
1311817
1207078
1111210
1024313
937518
860247
792391
729334
673382
623193
578700
540214
506913
474962
450189
429828
413269
397194
381043
370531
362837
354660
350969
348441
346035
339279
333772
332700
331905
328157
325905
324832
321635
320229
319631
319092
320954
323281
324607
325505
327589
328608
327965
328408
328161
330547
330579
329310
329752
329981
331311
330229
331778
332018
333403
332882
331693
332339
335385
334498
332682
328994
325197
323426
321026
319121
318041
315579
312570
309975
308384
305720
303966
301912
301117
298161
296499
295613
295529
293728
293980
291430
292018
292429
294780
296720
294057
294032
294918
296817
295823
296656
297296
298291
296074
296244
298289
297495
297158
298532
297066
295241
293810
294083
296223
294438
291746
291255
290369
289850
288046
287793
283716
283648
285075
283878
283347
283476
283321
286485
286898
285595
283923
280462
280865
282018
280306
280353
282390
281930
281527
284770
287098
287532
286833
285357
284734
281682
281387
283608
285171
287718
287111
285019
286613
285552
286367
286815
286462
285380
287800
289437
289254
288686
290358
292346
296719
299623
303715
304152
302425
302735
305227
308188
307441
307317
310610
311198
311083
310649
307775
309423
312826
313474
314599
315664
315191
315245
315913
313073
310247
312624
317604
319839
323021
326906
331329
338281
344199
347079
351273
356443
363164
369895
377028
382971
388538
392268
395485
397347
398473
398576
396839
397045
397547
391894
386755
383024
378074
373263
370978
367607
363840
360195
354284
350434
349740
347575
343222
340854
340181
340751
341232
345019
345044
348028
351702
353718
357982
361274
364372
371449
376819
382633
387656
390441
390791
392757
395327
396674
396565
396463
397904
397768
402085
406482
409542
411466
417539
426047
437487
452146
468373
483270
498747
519015
541565
566194
593379
626319
659890
696120
736235
780454
824411
870729
919886
967516
1016966
1070502
1121229
1173498
1223231
1271330
1316618
1357606
1395682
1429366
1458311
1488088
1509043
1525806
1540061
1551688
1558022
1565652
1567269
1561346
1550199
1532881
1511131
1483323
1448256
1408316
1364670
1319296
1269691
1215128
1159693
1104333
1050584
999671
953347
904655
859942
817115
776233
739502
705859
672389
643820
617764
588794
563991
541176
518431
498322
480252
460438
444649
429769
419015
407015
395012
385679
380447
373558
365259
360469
356630
349873
344790
339830
335657
332953
329716
324255
319444
317529
317105
313425
309507
309573
310975
312221
313492
314516
313452
312496
314826
317474
318161
322855
325075
330316
333513
334656
335417
336809
340841
342729
346322
352448
355844
357951
361042
365345
372958
379088
381188
385285
390956
396445
399138
402456
404692
410352
411103
414513
415137
416655
417963
419401
416078
415977
416438
417068
418041
413846
415655
414137
412377
409627
408701
402166
399225
398306
394181
388150
385216
379161
374847
370797
366828
361163
355153
349711
345241
343170
340067
337067
336407
334887
333085
330956
329580
325903
322708
321125
317299
314010
313834
312345
312362
312056
309092
309005
306952
305253
304774
306172
305065
302308
301627
301096
300885
303506
302602
304170
302733
303961
303480
302731
302430
301985
300262
300776
298860
298281
296798
298109
299268
300899
301172
301091
301207
301980
303258
303365
304674
304093
304040
304605
307015
309513
311435
313856
319437
322241
329338
334836
342636
352257
358753
369252
380476
392829
405049
419196
434050
445435
462299
480394
498198
512870
526872
539603
550600
562441
572602
578455
585550
589836
591184
595293
596913
595333
597356
600664
603612
604454
606120
607776
607620
607499
610060
611768
614992
617913
619915
621777
624479
624617
627244
630467
635672
640586
647340
652478
659126
672424
690529
710080
737598
770219
805011
848219
898283
961050
1031578
1113754
1207047
1311570
1423432
1542373
1664798
1794579
1936243
2077614
2213091
2354204
2491610
2623680
2751702
2871260
2980955
3081404
3163227
3236789
3286743
3313401
3319866
3298479
3254793
3196725
3122117
3029704
2914042
2782293
2640243
2490753
2332466
2180373
2026512
1876065
1730137
1590381
1457532
1329785
1212313
1104420
1006500
914194
832591
760799
696852
638474
586527
542813
503176
469866
442320
419553
400543
383968
367863
354696
342175
337052
329848
323786
318902
317208
313476
313564
312549
310785
310404
312788
313927
317529
319921
322678
324599
327774
329711
332759
336045
339497
341949
342387
343755
344581
346691
351534
354304
357594
360841
364032
369345
371167
370786
369772
371839
373728
373773
372816
372615
371405
368734
365191
363825
363639
360298
356079
353627
350943
346528
344637
343656
340912
338434
336342
333246
328742
327017
324385
321067
319386
316994
315162
312406
310614
306709
306165
304207
304027
301551
299880
298017
295551
294680
293938
291371
291418
291958
294377
295458
297977
299508
299951
302537
304560
308687
314579
317003
320811
325613
331360
336995
344053
353218
357667
364193
369988
373518
377189
382030
384517
387508
393358
397419
399816
401232
405470
408521
412118
414856
416718
419276
422476
429073
433924
439384
445769
452530
458634
465064
470795
475038
481587
489257
495588
504263
515703
523662
533761
548995
566153
581075
600962
623839
652752
692275
737398
787220
847696
919668
1002716
1095543
1201655
1319004
1444825
1585796
1735939
1899594
2068688
2250822
2434616
2619619
2809222
3000248
3188181
3367160
3536887
3694157
3831447
3952605
4051397
4126742
4181080
4205080
4196611
4161871
4094507
4000600
3880717
3743076
3589960
3414527
3221308
3023267
2825663
2627016
2428630
2232925
2047828
1871992
1706779
1552032
1407144
1275882
1157766
1047680
947653
859412
783133
715033
654922
602670
556443
515118
481443
450585
424160
402311
382893
367146
351413
337739
327741
319648
311869
305798
300277
297611
294839
289934
286691
287537
286434
284858
283308
281078
279110
279032
280185
282101
279562
276329
276301
276196
275796
279009
279264
276972
277703
278558
279955
278142
278292
277343
275468
276258
277262
275460
274443
275883
278310
281085
280168
279415
282613
284198
283364
283814
284708
283665
282863
280010
280668
282565
281290
278101
276115
276309
272215
269921
271286
271164
270332
268595
265291
263811
263067
262898
259535
258195
257735
255753
256267
257779
257763
254795
255478
254488
255561
259062
262144
264562
263884
263999
264044
265515
262890
265122
269378
270127
270904
273347
274119
279284
284572
284828
287501
291653
298510
301513
303673
303914
306390
311558
314794
317513
322753
324123
324028
326389
329135
328104
328274
327581
327886
327293
328035
328215
326080
327567
330139
332335
333435
339046
345175
351486
359498
369499
374707
384687
396995
410069
422387
435914
447521
460122
471890
483490
496803
506438
516047
522043
526540
526983
526288
523105
521081
514667
505428
495445
481445
464828
452127
440563
426597
414829
399321
385815
372932
360119
346209
334946
322712
313404
303199
297441
292867
285997
278695
272777
267300
262680
256480
251558
250290
248770
245231
243336
241393
242605
242898
238971
237653
236534
236268
235319
236478
236345
234330
234471
235427
237925
238666
237605
235320
234566
238036
238832
238354
238786
238540
240936
240460
243510
246968
246261
243338
244039
244910
246630
246865
247704
248287
248824
247635
248014
246926
247161
246269
249959
251287
249811
248545
246240
243208
241577
240485
238865
239205
238402
237795
239482
238570
236432
238753
237008
234780
234201
235288
233653
233828
232769
232150
234289
235985
235272
234773
233803
234731
235079
234981
234854
234420
232984
234113
235530
233031
231731
230112
229722
228788
230317
228537
228429
229544
231862
232571
232610
234554
236448
236329
238453
235571
233945
233297
237130
239693
240433
239419
240785
241905
243301
243404
241617
240169
240741
242243
242235
242628
242777
242597
242864
241521
240778
240749
240505
238539
235954
236683
237385
237347
236474
237164
235513
233536
233216
230510
232949
233107
235003
233423
232916
232192
232831
232488
233562
232588
229419
230228
231595
233707
232788
232052
230885
227138
225847
226705
228411
230318
229970
227149
226183
225934
228118
226196
225487
225133
225163
223586
225767
225695
224406
223958
224814
225801
226644
225289
224991
225740
226555
226159
228049
227433
228297
229801
230862
228833
227417
226478
225482
225943
225446
225328
223749
224040
224274
226406
226231
226240
226658
225533
224768
224715
223707
223290
223412
223335
225822
226599
225640
223921
223225
223897
224545
223666
222818
225332
228698
228561
228626
229745
226403
225558
224675
225299
225225
223877
222369
222628
224453
225630
227401
225150
225144
225664
224308
223216
222179
223870
223870
224219
224541
225596
224670
224458
225176
226789
226217
226080
226108
225912
226441
223550
224213
224760
225472
223938
223289
225671
226741
225309
223612
222022
223552
224046
224536
223579
224264
225736
228693
227157
228094
226544
224258
225587
223485
223227
225094
224125
223987
223534
222568
223056
224437
223809
225414
227170
227326
227599
226335
226214
226204
224963
224688
225839
227248
226034
224737
226114
225909
225940
225636
224310
225047
224980
225435
223544
225018
226800
226083
226082
228229
226805
228158
227832
226440
226710
226523
228969
228050
225620
226166
225774
226891
227757
227051
229611
230082
230994
231498
227376
225992
227714
227541
228487
228363
227995
228514
229331
229048
228023
227205
226257
226765
228544
227990
228843
226907
225740
226081
224985
224905
226788
226574
227317
227113
226900
226958
226831
225809
224333
225446
223235
222332
221995
220463
221256
222534
221554
224527
224682
223338
224752
226946
226265
226707
224759
224728
227431
226608
225054
225302
225109
224160
225922
227261
224622
223297
222795
222732
223538
223276
222771
223009
221811
222782
223765
223809
222634
220933
221865
222625
221985
221668
221927
223928
223997
219916
221724
222597
221595
221778
221422
222067
223301
225079
224766
224904
223735
222694
222221
223398
227029
225480
222967
223618
223791
222855
222277
224761
225495
223986
224238
225640
223050
223613
222982
222710
221608
223803
224953
225812
224780
223637
225956
227620
226539
224175
227217
224362
223271
223687
223397
223407
225144
223264
223534
224336
225161
225460
226426
227051
225321
224132
224062
222975
223392
224213
226664
226981
225144
222674
223624
223279
222699
221269
219236
219931
223394
224618
226637
225748
224751
226210
225511
225266
225789
225843
225146
225107
225463
225875
226078
226946
227446
226308
224584
224544
225350
226623
226098
225962
225665
226262
224045
222095
224301
226041
226068
225887
225549
221707
222413
222666
223621
225811
225749
226057
224694
224512
223574
222531
223930
222344
219973
220413
222352
221617
219845
221588
221711
221928
223446
222743
223090
223786
224791
223610
224847
225167
224181
224599
223800
223194
224895
224690
223956
225688
226207
225397
225235
226050
224860
223777
225710
226411
225375
223533
224231
223870
225905
224936
223072
222685
222500
223666
225151
222015
220646
221072
221912
221224
221310
220762
221501
220855
221682
222312
224321
227274
225317
223739
223993
222045
220537
221129
222813
223023
223781
223796
223526
222228
222998
221794
223761
223242
224493
221066
221544
220311
220421
223116
224430
223306
221826
221969
220088
221932
223092
224520
225013
225077
223602
224728
226486
225512
226074
224080
222813
223531
224139
221968
223236
222818
225788
228589
228537
226084
226523
227591
225971
225166
224207
223379
222276
220485
222305
224127
224536
223907
220669
223287
224882
223721
222851
223321
221982
221857
224389
222753
221275
221241
223990
223993
224183
223914
224143
223110
222280
224891
224394
223843
224135
226109
224194
223728
221932
221066
222993
225466
227495
227649
225570
225227
224142
221480
220515
222448
223134
223142
224721
224407
225320
226297
225226
224058
223578
222771
222582
222625
221369
221853
222558
223130
224961
227515
228557
227567
227424
227641
224245
223556
224289
223539
223702
225708
226505
226141
225998
225563
225143
224059
223431
224422
224826
225548
227261
227245
226793
225685
225438
223995
222631
223130
222550
222265
221941
223479
223946
221795
221516
223419
222436
223222
222842
223475
223090
224739
225303
224494
225169
226175
225969
227090
227846
226069
222660
223164
223814
222878
223273
226256
224291
225101
226441
226929
225993
225303
224640
225604
223235
223020
223664
220785
220382
221810
221922
222728
222494
222363
222480
224460
225559
223601
223597
222654
221153
221519
221843
221549
223130
223413
222785
224709
226286
227346
229370
228892
227719
227566
226402
226147
224565
224840
224812
225997
225588
225942
225601
227184
225031
225662
224757
223683
225998
228333
229341
229778
226752
226757
227976
226891
228009
226879
227280
227823
228077
225353
225750
227495
227786
228453
225543
225721
225908
226885
225909
227108
227627
227442
226719
226243
225567
226575
226466
225159
226679
227039
226633
226882
225855
224842
223899
224122
224427
224905
224477
225041
225233
224727
221298
221019
224036
225824
224233
225175
224620
223858
225848
226267
225400
226045
228547
229327
228144
228740
230174
229751
227360
224545
224233
224578
224220
225760
227181
226823
228993
227579
226914
225237
226007
228919
226547
226791
227217
226269
225497
224269
224115
225268
225313
225515
225278
225463
224880
223729
223933
224717
222611
224669
226076
226981
229499
229082
226013
224002
224695
225263
223537
224843
225997
226553
225184
225391
224365
225926
227112
226456
224259
224031
222450
222287
226025
226543
226876
226702
225403
225650
227013
226591
227700
225945
226458
226222
228061
228762
227024
225296
226952
226897
225920
226441
227352
229259
228496
226880
227569
230324
228457
227466
225742
224871
224951
225294
224623
228063
227686
229205
227474
225546
224259
224846
227290
228161
227707
227659
225716
225255
224394
224149
224248
223796
222648
222927
223933
224941
226239
228022
228632
224555
223829
224963
226046
227871
227928
226684
227769
227397
226546
225879
228611
230466
228674
227946
227562
224867
227156
226848
224829
226914
227773
228338
226964
228224
226780
226573
226410
226202
228154
228440
228131
225859
226359
228881
229048
228510
228544
227923
227355
227949
229480
227720
227272
226726
226820
228225
227145
225503
224020
223183
224934
227270
229233
227424
229455
228392
228225
227760
227934
228441
229444
229881
228494
227219
224945
225524
226360
224966
226060
226583
226755
225779
227574
227203
230009
228528
229191
230353
232269
231636
230066
228283
227045
227371
226416
227564
227179
225850
226011
226806
228434
228008
229171
228990
227789
225822
227417
229258
231207
230606
229435
228593
228079
228189
227034
227876
227977
228031
228922
227550
227691
230103
231488
230529
227199
228012
230075
229559
228674
230464
230732
230252
228885
228313
228458
229835
230417
230967
229653
231794
230279
230523
230667
229958
231152
230341
227266
228240
229501
229827
229383
229925
229128
229623
230286
230476
229023
226446
226780
228405
226060
226899
226696
226075
225210
225846
226907
225817
227656
229158
230303
229708
230023
229438
230155
229521
229996
227650
226818
227650
228686
228106
229054
229524
229310
228719
230616
229722
227441
228823
232097
232632
233397
232239
232154
232051
232865
231374
229676
230018
230794
229795
227097
226290
226640
225849
227445
229170
230924
231935
231941
230036
231071
230262
227686
228807
226509
227646
228407
227654
227476
228401
229316
228841
229345
228746
227771
227033
227729
229598
231996
232303
230515
227463
228501
230310
230358
230132
230235
230066
228925
229490
231319
231176
229249
228907
231007
231596
230802
231795
231674
233246
234351
234980
235921
234808
236104
238387
240947
244329
248416
251453
251235
251025
250982
250803
253904
255657
258617
260862
263416
264891
265168
268328
274171
275005
275113
278448
280005
282601
286162
290545
293263
296020
301166
305031
307402
310261
312904
316468
321026
324549
328915
334444
337604
341287
346634
351308
354813
357357
363696
370672
376064
379997
383345
390863
395648
403209
412142
423208
433875
448651
466477
481450
492408
505855
515473
518899
520307
519581
516359
511675
506118
497642
488605
483636
482433
477678
473860
471945
469944
469794
469245
469350
469863
470743
472841
472958
474631
472124
473976
473768
471208
472757
471651
471383
470074
472779
469655
467466
465382
462832
461258
457129
452710
452705
453505
453782
451107
451119
451618
447464
442095
434253
429243
421621
415877
411387
406873
405506
401548
397231
392589
388610
386680
382255
381256
378733
376008
376507
375809
372552
369944
365535
362213
358355
357369
356793
355420
355129
353043
351661
349787
346105
340826
340373
339877
339254
337757
337488
337048
334441
331563
331313
330448
329153
327009
325258
323293
322637
319563
314768
313067
311954
310561
307889
305781
302242
300012
297844
298066
297601
293863
293416
291729
288654
287031
284997
282122
279737
278436
276183
274499
272333
271540
269050
268103
266196
263567
261327
258987
257052
254592
251396
248455
246306
245539
243085
241188
240815
239578
234107
232172
231967
230276
230075
229351
226000
225838
222721
219501
217785
217597
216584
214628
211600
208579
206480
204198
202481
203163
201918
202027
198887
199432
197103
194316
192211
188650
188285
187072
185374
184314
183937
183904
182284
181981
181673
178593
177989
178190
175892
174582
173219
174593
178806
181229
181000
180628
181614
182450
180336
178962
179218
175788
173457
172459
172700
171387
170302
168018
168333
169792
170133
168199
168108
167041
165731
166222
165649
166182
164566
166311
165594
165541
164349
166234
168286
170852
170707
169687
169214
169157
168678
168261
166534
168495
169025
170631
171442
170433
170197
170836
169077
170141
170047
171872
172866
172425
170180
170853
171909
171369
170617
170624
169215
167475
168565
168945
170399
171851
170506
171571
175235
176086
175337
176738
176067
173914
175447
177048
178355
179571
178586
176490
176103
177179
178680
180680
180197
179929
178609
179670
179072
179426
182064
182683
182781
181077
182762
184896
184821
184446
183882
185737
187161
186892
187201
186599
185489
185339
185572
184854
183887
183782
184108
184533
185610
186308
185375
186096
186890
186381
186089
186421
186541
185872
188601
189229
189358
189256
189315
189972
190283
189544
190000
189647
187765
189633
192254
193244
191476
191447
191002
192166
193840
192661
192862
193168
191378
192750
192827
192031
193690
193737
193320
194500
191874
191652
193789
195100
195389
195728
193091
193348
193161
194912
197969
196270
196808
196901
195232
196485
196182
197742
197457
198894
199272
196471
196481
198126
199391
200139
199570
198351
197748
198984
198192
197106
196432
196973
197003
198060
198783
198279
197196
196991
197948
199969
202059
201318
199422
199076
199473
199326
201601
198144
194485
194327
197354
196676
196977
196043
194741
197294
196009
197165
197189
198363
196968
194349
193401
194939
194488
190757
190897
192004
191259
192290
190956
190756
191198
191647
190182
189067
188762
188156
200725
282553
489978
800640
1154423
1507313
1826790
2096494
2306211
2467495
2586338
2670569
2731754
2783480
2833864
2842828
2803176
2720743
2598231
2446617
2277683
2090842
1878727
1653813
1431720
1238490
1084044
961167
868333
799409
744034
699206
659502
626732
599219
572894
549478
526021
509469
491366
476022
464787
451715
436897
425914
412820
402677
391763
383134
377122
371706
364069
357121
349069
342924
337763
330074
322826
312850
303894
296412
288559
280229
270049
263046
256559
250053
242277
238374
233790
230171
229224
229023
228966
230124
230291
230957
231384
226440
224658
219841
215202
211549
206330
200797
196183
191457
188132
184669
180061
175761
171574
168813
165435
160974
158981
158960
157972
156247
155108
154704
152795
151749
149806
149055
146808
143544
142803
141981
143764
144171
142261
140226
139853
141341
139411
138385
138195
138399
138225
136383
135508
134230
134385
136473
137290
136382
135927
135964
134534
134250
133090
132393
132137
131464
131788
133933
133550
133150
131890
130459
130109
128645
129521
132834
132219
130648
130103
131037
131346
132731
132781
132208
131759
132482
132085
131219
130147
129409
129159
128366
126809
126022
127615
128104
128474
127210
127904
127545
126078
125400
125609
125588
125827
126563
124292
122654
122862
124452
124154
124913
123355
122623
121483
121301
121907
121160
121903
120672
122585
121133
121406
119953
122601
124503
122310
121575
122044
121171
121380
118819
120750
121044
120152
119654
117790
117531
119127
119131
118835
118513
120545
118815
115350
115065
114845
116190
117712
116578
115929
116623
117258
117284
116908
115317
116399
115864
116337
117568
116776
115845
114711
114320
113664
113819
112698
114303
114482
112966
111466
111797
114315
118423
116152
115043
114708
114167
113594
112068
109761
109238
110815
113009
111971
110734
111909
113541
113398
115236
115006
114208
114995
114515
112899
113074
111727
110922
108565
108403
109251
109280
111364
113862
113967
111179
112906
112123
112765
113697
111887
111067
110072
109998
111190
109905
109248
109539
109700
108125
107111
107730
109713
110331
110048
109959
108531
106987
106655
107699
106677
105647
106143
106258
107931
109080
108247
110029
109233
107189
106506
107445
108021
108217
109388
110290
110258
108859
109210
108749
108053
107763
108972
109334
107252
105598
106016
108683
108916
108278
107521
109481
109712
109683
108953
108111
106923
106706
104461
105604
105820
106644
106928
105657
105466
107243
107130
106254
108194
107681
108035
107198
108150
106253
105924
105717
104524
105227
104685
105014
104562
103667
105147
104599
104175
103584
103568
104186
102345
105183
104278
104466
104349
104076
103948
104191
105574
102949
103239
103703
103345
103988
104852
105663
104642
104637
104126
104681
106419
106550
106797
106090
106566
105406
105802
107320
107014
105682
105007
106329
104785
103691
102244
103067
104784
104193
102053
104157
104358
105057
105446
104600
105543
104267
103608
103561
103527
102887
103262
103702
104308
104534
102568
102793
102767
102733
103960
104652
104467
106427
105743
104731
104487
103862
105792
106281
105111
105436
105170
105579
106428
106984
104750
103635
105506
104754
104099
104353
103566
104026
104555
105370
106157
105628
103590
103850
106469
106461
105886
105493
105444
104622
104928
105438
104802
104886
106470
105595
107212
105701
105154
104342
105202
105781
106049
105222
104663
102533
103026
103960
105582
106431
106461
105265
104883
105382
106136
105518
106090
105301
103470
105054
106235
105257
106992
107644
108615
106960
103434
103532
104340
103801
103558
103677
104128
103819
102660
103038
103797
106540
106249
106239
107976
109537
108893
107882
108190
108240
107234
106751
104123
106197
107968
107076
107345
106273
105012
104710
105665
105332
105525
105357
108398
109463
107790
108307
108135
106352
104643
105446
106624
107834
106740
106079
107281
105599
105082
106061
108761
109925
110479
108948
107400
106961
106070
105295
106697
111189
111506
109809
109070
108601
106981
105421
105931
107969
109434
109119
106370
106732
107213
107980
108948
109841
110047
110038
111933
110673
110611
111768
111598
110320
110053
110527
110388
110485
109322
110570
109498
110545
111638
109695
109600
108132
108890
107524
108486
110725
110488
112622
113278
111690
111403
111552
111563
111520
110566
108705
109401
110569
111622
111237
109393
110684
112293
113302
112830
112163
111913
110107
109675
108539
106645
107401
109152
110559
110354
110567
110194
112029
111135
108012
109384
112395
113781

[Instrument Method Data Header]

"hplc", "", "2021-04-16-13:54:48", "hplc", "", "2021-04-16-13:54:48", "", 0, 0, "GlycoSePN_40 min (Plus_HR1)"
"Separation of glycans at 50 C"
16844544, 1


[NAI Box Information]

0, 40, 40
2.272, 44, 1000
41, 0, 100, 0


[Instrument Configuration Information]

"FL", "PEN90x", ""
0, 0, 0
0, 0, 0, 0
16.777215, 1
16.777215, 0
"", "", "", ""
"", "", ""
"", "", ""
"", "", ""
"B", "C", "D", ""


[Real Time Plot Information]

[0]
0, 1, "", "Y", 1000


[Link Parameters]

5


[Link Parameter Offsets]

29
28
10
11
12


[Link Parameter Info]


"RATE", 29, 5, 1, 1
1, 0, 3, 0.1, 100, 0
44.01408, "", 1

"RANGE", 28, 2, 1, 1
1, 0, 1, 0, 10, 0
1, "1.0", 1

"EVENT", 10, 3, 25, 1
1, 0, 0, 0, 100000, 0
0, "END", 0

"EVTME", 11, 2, 25, 1
1, 0, 2, 0, 100000, 0
0, "", 1

"EVVAL", 12, 2, 25, 1
1, 0, 0, 0, 100000, 0
0, "0", 1


[PEAK TABLE FILE]


[File Complete Flag]

3


[Number of Peaks]

0


[SPECTRAL DATA FILE]


[File Complete Flag]

3


[Count/AU Ratio]

0


[Count Offset]

0


[Number of Spectra]

0


[Spectral Data Sets]


[Audit Log Information for C:\PenExe\TcWS\Ver6.3.1\Examples\Probka 164+enzymy.raw]

Number of Audit Logs : [0]
