# Supplementary material for: Interplay between de novo and salvage pathways of GDP-fucose synthesis
Source: PLoS One. 2024 Oct 24;19(10):e0309450. doi: 10.1371/journal.pone.0309450 (PMC11501016; doi:10.1371/journal.pone.0309450)
Supplement: S1 File — (ZIP) [file pone.0309450.s004.zip › Chromatograms/Fucosylation/GMDSKO_HAFCSK_1.RAX]

Checksum Passed

Filename : <C:\PenExe\TcWS\Ver6.3.1\Examples\Probka 159+enzymy, 3 of 10ul, range=1.raw>

[Modified Rawfile File Header]

0, 1, 48, 10019, 
0, 0, 0, 386514952, 12020704

[Modified Rawfile Data Header]

"hplc", "", "2023-07-05-11:56:05", "tcprocess", "", "2023-07-05-12:36:03", "", 0, 0, ""


[File Complete Flag]

3


[Run Log Information]


[Raw File A/D Header]

0, "20230705115556-0800", 0, "hplc"
"C:\PenExe\TcWS\Ver6.3.1\Examples\Probka 159+enzymy, 3 of 10ul, range=1.seq", 0
"NONE", 0, 0
40.0088, 16777215, 72395, "7339280009"
1, 0, 5454


[Sequence Cycle Information]

"A", 0, 0, 0, "", "", ""
"C:\PenExe\TcWS\Ver6.3.1\Examples\Probka 159+enzymy, 3 of 10ul, range=1.raw", "C:\PenExe\TcWS\Ver6.3.1\Examples\Probka 159+enzymy, 3 of 10ul, range=1", "Probka 159+enzymy, 3 of 10ul, range=1", "", "C:\PenExe\TcWS\Ver6.3.1\Examples\GlycoSeP N Plus (FL_40 min)", "C:\PenExe\TcWS\Ver6.3.1\Examples\GlycoSeP N Plus (FL_40 min)", "C:\PenExe\TcWS\Ver6.3.1\Examples\GlycoSeP N Plus (FL_40 min)", "C:\PenExe\TcWS\Ver6.3.1\Examples\GlycoSeP N Plus (FL_40 min)"
"Default", "Default"
1, 1, 1, 1, 1, 1, 0
100, 2, "", 1, "", "", 9
"", "", "", 0
"", "", "", "", ""
"", "", "", "", ""
""


[Raw Data Points]

 93107
 93156
 93160
 93155
 93155
 93154
 93988
 94855
 93063
 92162
 91914
 94313
 94895
 93301
 91493
 90035
 91809
 92845
 92698
 90246
 90540
 89879
 89249
 89122
 88819
 90966
 93575
 94352
 93845
 93208
 92588
 90690
 92253
 93500
 94564
 93206
 91697
 92487
 92266
 91980
 90420
 89595
 90919
 91897
 92567
 92659
 92419
 92417
 91662
 92366
 92675
 92996
 90712
 90063
 90105
 88673
 89499
 88328
 89807
 91466
 92131
 91450
 93089
 93913
 94422
 93646
 93419
 92842
 92500
 91724
 93014
 93584
 93911
 92795
 93341
 93054
 93400
 94001
 93989
 94998
 95071
 94507
 93304
 92674
 93215
 93206
 91703
 93782
 93838
 94158
 93586
 94031
 94293
 93742
 94669
 93995
 93829
 92937
 91567
 91303
 89524
 90974
 91181
 92618
 92643
 92665
 92876
 93758
 92234
 92965
 90452
 90201
 89740
 89681
 91315
 92105
 95581
 94697
 93682
 92937
 92379
 92573
 92508
 93320
 92669
 90966
 89897
 91800
 93523
 92700
 91780
 93335
 94465
 93602
 93625
 91668
 91631
 93685
 94867
 99358
100378
101352
103222
106385
110343
116343
126741
135191
146139
159180
172477
187659
205218
220395
230955
238891
241534
241978
243045
247550
252162
263320
275408
295047
318767
338824
353168
364181
372172
376392
383532
389466
396658
403362
407390
407053
402340
403846
418950
444607
472918
496109
509160
509114
495586
475288
450993
423609
397750
374929
354348
339290
326493
317079
310979
310211
309991
314871
325482
335513
341235
343220
340919
332012
321532
311305
304484
301837
303589
311169
328777
371748
519987
1015118
2371806
5233825
9806095
16777215
16777215
16777215
16777215
16777215
16777215
16777215
14477779
11657783
9199567
7181270
5578381
4337323
3389332
2684099
2160530
1772431
1487148
1274728
1110390
982917
884145
804835
733678
683033
650994
651101
695340
795120
935611
1083880
1193210
1244158
1225219
1153706
1055899
944444
834056
740821
665640
602837
553847
521106
500753
488928
483337
485382
492815
496437
500957
507987
512635
514724
516899
516100
514431
511947
505347
499474
491324
485097
478489
474052
468123
461358
458661
457940
459212
465039
471707
481960
495935
513060
529808
546469
555248
554530
544999
532584
518781
505742
493514
481435
476862
481071
500699
535858
593233
666846
752634
834286
890237
924657
922973
896607
854740
804747
756832
715209
688141
673623
670877
677043
689460
707027
726144
738168
743199
739279
723058
697746
669000
637205
605302
570984
541980
516874
497843
484782
474974
469731
472089
479785
493318
515874
556883
612159
689138
781285
877810
970322
1043397
1088557
1101112
1084682
1037481
967565
892291
811425
738038
672522
610833
561966
519851
486294
458585
433669
418956
403349
388659
378857
373161
368706
363767
362426
366470
369357
371848
375453
376512
378071
376588
377408
377041
377789
377393
377035
375321
370174
368322
363697
359561
358092
353932
351930
349640
346583
344280
338867
336565
334036
334961
335303
338727
339476
340817
344825
340128
336027
334179
332625
331252
329222
326862
325128
322576
319285
313460
309055
305375
302467
302475
298910
297807
294768
291822
289623
287454
288191
287890
288628
288988
290344
291004
290789
289784
286681
283816
281046
279992
278499
278266
282353
284442
286317
287805
287759
288032
284544
282075
277591
278028
274966
270171
265458
262684
259799
259071
259602
260104
262231
264602
266074
268484
274405
284254
295267
310915
329200
348312
376883
409373
445159
481705
520863
552424
577571
589637
588805
577410
556907
530298
498136
465764
433088
408126
387456
367416
353209
342495
333109
326049
320793
318381
316286
312197
310603
311561
312252
313348
314696
316313
319204
322649
326221
334723
345989
365259
395097
435660
494464
579877
694060
830521
982181
1140236
1292157
1428336
1527445
1580767
1588445
1556030
1478321
1369813
1243461
1110009
977525
858540
747717
648972
568132
501196
445777
403050
369494
344484
323674
306508
291706
280305
271387
261583
254795
248820
244261
239918
237669
235679
235108
231823
228600
224862
222640
220615
218879
218287
219246
217682
217642
217233
217363
216628
216912
219744
223870
226769
229195
231777
235920
238642
242738
247852
251403
253884
255522
259799
264330
271085
277503
282588
284765
290301
295685
300208
301475
301789
298424
296337
292642
288231
283688
275027
265968
260121
251498
245043
239914
235081
229326
223803
217232
213264
211090
209103
207339
207088
205950
204578
201469
199999
198222
198601
200180
199960
201477
202997
204714
207501
207393
208805
214937
221429
227606
236726
247843
257903
270614
283844
299159
317093
335871
360001
389463
425396
470596
524053
589676
667234
750878
838509
930720
1019392
1097542
1162992
1209287
1234454
1231276
1203318
1153756
1085934
1005936
916804
827430
737706
655274
578332
509638
451103
403791
365683
329856
303256
280674
264492
249272
235312
225328
215103
206911
202620
198531
194811
190749
187891
185423
185621
185551
184139
180195
179476
179229
179178
178324
178098
178103
176933
177849
178244
178165
179043
178958
178100
176648
178190
180835
182778
182130
183266
183886
185210
187951
186424
183695
184280
182832
184625
184823
186124
188308
190108
190925
191182
187395
187383
188351
186464
186805
188506
187349
186732
189302
189030
188780
187706
186593
187543
185596
185471
185250
183292
182886
181638
180613
178651
178545
179399
176223
177648
178045
179124
180646
180283
181310
181911
180349
182075
185165
184302
184238
185229
186143
187807
189858
189054
187659
189812
186709
185965
186616
186304
185526
183305
183783
184724
184804
185600
187540
187721
188652
188962
189459
191721
192386
194218
195771
196736
196906
195967
194660
190385
187648
187451
183333
181040
178234
177892
177319
175639
177542
174334
170640
167488
168746
170589
170493
170624
169937
171458
170709
169863
171147
170966
171289
170615
170961
172614
173370
170918
169427
171604
171938
172826
176201
175556
176189
178728
179157
180989
183866
185789
187864
186948
186145
185490
187420
188583
187934
189106
190442
189746
189677
190117
189705
189809
189578
191182
195719
201238
202633
206305
212207
219114
226423
233563
240116
249225
263182
278123
293416
313984
335390
360857
391840
426192
468677
518345
572370
639317
714768
791707
875729
968174
1060139
1152673
1242396
1335620
1420198
1498067
1564368
1612948
1647111
1668013
1659567
1635916
1600768
1546691
1474026
1391387
1297244
1198586
1094417
996503
900342
807326
722824
642252
573082
508798
455368
408698
370553
340905
318618
298576
281813
267338
258408
252130
248200
244509
241835
239077
237758
237981
239547
239588
240125
237266
234117
233998
231581
227773
225770
222536
218425
216491
213177
208134
205053
202594
197592
195550
193757
194557
193541
190332
190679
190784
191254
192594
189809
188000
185329
185678
187468
188662
188460
188555
189346
187590
187931
186715
184406
185804
186603
186484
186633
185396
187131
187832
190156
190619
190742
192868
195235
195594
196405
195756
194103
192457
194871
195143
194641
195541
195375
196228
194230
193885
191155
187276
185866
185875
185663
186138
186320
185535
183630
184163
186868
188464
189873
191110
191290
190691
189336
188930
187807
187924
185645
185991
185450
185797
186572
185166
184742
185856
186315
184557
182781
181849
179294
180631
179644
176905
178782
177594
178236
179377
178485
180021
179668
179681
181412
181884
181011
182544
185430
187633
190452
191965
197234
201409
206123
210920
214353
215659
219197
223172
227296
230404
233240
234069
236305
234196
232545
228832
224544
221335
217901
212635
207629
206803
203121
199236
196579
193944
191266
188813
184557
183419
182122
179756
180127
181424
181642
180780
181475
180997
181913
183345
186231
185181
184254
184256
185659
188365
192583
194727
196387
197328
197244
197430
198438
199545
200850
202731
202465
202846
202190
200603
198677
198218
198317
196445
192311
191360
192588
194116
191580
191548
190774
191530
191710
191069
190060
189038
190575
190924
192218
195118
197404
200754
202589
205764
210948
216594
223802
228728
236758
246944
258184
270125
284856
300860
316188
333301
351685
370904
391063
411209
428020
441105
455121
464313
470622
474797
472703
466320
459454
449520
438096
426553
412746
394860
376763
360077
345919
335246
323050
308195
297680
289942
285273
281919
281460
280984
280307
280622
283807
286958
290774
297935
308285
315013
325546
333504
343768
358531
376103
394899
414846
440232
470822
503829
540253
585129
637327
701890
771184
855267
959375
1084401
1226672
1392666
1595324
1834441
2110676
2430622
2799872
3210890
3664395
4158072
4684472
5247948
5822018
6406940
6970698
7517319
8001750
8428488
8783858
9044758
9199553
9265688
9215451
9055995
8806401
8470598
8059806
7577962
7042206
6481441
5903576
5321604
4761891
4223728
3714993
3245923
2819111
2436739
2094499
1793028
1532456
1311177
1125953
968255
838899
730324
643228
570524
512744
467722
431209
400589
375650
358212
345190
336643
330526
324144
318246
313250
310451
306597
304920
304113
301369
297511
294051
290502
286201
278976
273119
269417
266112
261240
256265
251958
245144
240232
236507
230556
226323
223303
215637
210566
208777
207339
204892
203406
200482
198630
198143
197687
194558
193489
192180
189624
189236
189434
188080
186711
186313
185645
184338
183747
183537
183427
184121
185839
185356
184490
183737
185312
186873
188079
185590
185906
187486
186878
185646
185443
186836
188237
188965
191305
189258
187762
188795
188833
189217
188794
190220
190956
190510
189742
188321
187719
186618
188966
189012
187081
188694
190040
191508
193256
193348
195235
196860
196974
196755
198269
200886
199864
198901
199694
201346
202891
204098
203884
204788
205097
208643
208994
210443
212301
215268
217961
221059
226167
233144
237807
244972
253401
264327
276945
288640
304340
321002
344917
369192
391938
417912
448381
480652
515009
546556
584090
621336
652970
684925
712098
737471
756766
772667
784251
787354
785500
779568
765785
745646
721984
695322
668577
637803
607175
580462
550781
519025
494294
469647
445679
424107
406989
390794
374610
359669
347340
337500
327403
316325
306852
299046
292337
284988
277286
267659
261122
256110
249129
243951
240003
235820
230990
227367
222735
219266
219115
215286
213499
212395
212706
210748
210222
210398
209359
207612
206550
207511
208382
209890
210283
210588
211445
213687
214576
217201
218695
220408
219788
221892
224340
229027
232153
235471
239863
247238
250020
256249
264644
273125
281637
291542
301390
314640
327916
346696
365988
385767
406609
434578
463452
501382
544871
592187
647815
713364
787933
871232
964836
1074880
1198457
1339175
1489716
1660308
1832767
2015527
2211205
2404997
2597069
2793846
2982487
3164405
3325678
3468101
3576093
3660730
3717801
3740476
3741384
3701862
3635987
3550218
3438768
3305078
3157780
3000167
2825611
2646242
2463968
2285870
2107908
1939505
1777146
1623950
1482734
1349564
1226645
1117109
1018383
929257
846768
774165
709686
652033
603429
561668
523778
490048
462331
437483
414195
391238
370996
354188
336695
323003
310305
298705
290366
283198
273530
266198
263852
260858
257649
255024
250723
247690
245987
246615
246680
248775
247714
247706
249468
252359
255104
258092
259719
257955
258210
259808
262259
264835
264972
264544
263418
262835
259341
256360
254391
250976
246734
243519
242802
242021
238349
235839
234277
234326
233828
233905
230714
232190
232639
232456
235447
234875
235226
237145
238969
239980
240847
241881
245198
243541
245376
248639
253364
257022
260747
265440
268995
269515
270411
273264
277493
282469
289847
292075
295956
301571
308888
316176
320618
327653
334367
343370
352482
361361
370649
380810
390991
402955
416584
429193
441313
456719
471913
486719
500772
515351
527254
539541
549040
559382
564929
570856
574288
576510
575262
570951
567030
560291
551131
539838
527058
510130
493442
477545
462389
447401
433925
416974
399411
386577
376452
367225
359388
352326
347528
345199
343585
341992
340871
343857
346265
349309
353796
361242
368769
376275
384602
390799
398920
409601
420577
432910
446465
462589
475790
487820
501208
517995
535223
549440
564517
580286
593823
602077
609206
618369
625772
628163
626299
620723
612595
602793
589819
575085
559317
543310
524444
504357
482998
461768
441853
421396
403720
387746
373572
359455
346864
335747
322190
310939
305115
297894
290415
282600
277309
274423
271572
268136
263145
259694
258369
258901
259908
255908
253016
253836
253486
255142
255850
254832
253612
252445
249832
249332
252453
253003
253163
252341
252113
253685
253031
254335
255883
260041
259269
258677
256725
255138
255475
254563
254255
256065
255184
254124
254455
254931
254897
256190
258008
258939
260348
261188
262330
261608
262956
263133
266664
269648
272414
272073
273514
275227
276489
276880
279367
276572
277878
280780
285398
292283
294272
296755
302475
305412
307716
306610
311913
317017
316855
316161
314452
314332
313207
313510
312397
311211
309609
304684
301167
300035
295140
291090
287027
282679
279067
276084
271876
270322
269107
265921
264503
262912
260557
259150
259723
258219
259563
261866
265064
268342
271590
276584
282689
288312
293931
299954
308296
316909
327669
338528
346254
358562
374144
388335
408757
431333
453814
476589
503626
534439
573450
615546
664247
716912
774345
836491
901414
976062
1063793
1147908
1241530
1341654
1447029
1547952
1649813
1750147
1850056
1939513
2031894
2113686
2176342
2224947
2261953
2281799
2288273
2275311
2244043
2203774
2142590
2071784
1992302
1899513
1798885
1690978
1581451
1468718
1356883
1252620
1149075
1053482
962688
880090
807387
741091
684565
631182
580321
540100
507266
477815
450028
426418
407552
392692
382769
372461
368033
362936
362181
363350
366431
371777
379102
384744
391306
400385
406597
414676
422040
429120
436736
443519
447501
451065
452408
449670
446473
442481
436861
431637
424400
417234
407087
397671
386725
374556
362747
352739
341020
330442
319557
312541
304349
297189
291434
285886
282340
278196
276196
273846
273691
272531
271028
272063
275456
279557
279210
280587
282761
287011
291932
299846
304912
309056
311111
314111
319469
324989
328286
331245
332486
334704
336544
339494
341234
338868
336435
333529
333166
329453
324124
320152
317668
314509
308883
304045
299665
297083
292812
289233
285616
283092
280647
279277
278291
276563
273553
273990
275157
272844
274715
278341
281780
283170
283081
286694
291344
291355
292932
293757
294555
298343
299954
303219
305081
306657
306312
307612
307785
305865
304887
303931
302775
300854
299324
294592
290873
284025
280870
277850
275831
273963
269572
265544
262351
260545
259842
257287
255694
254899
254665
255830
252859
251810
251948
252281
252273
252857
250554
249853
248165
248768
248609
246302
245954
246124
243558
243482
244129
242983
241202
240613
240422
240161
240405
238024
238703
239626
240149
238877
238158
236525
236785
238583
241615
240464
238489
238927
238075
238746
237836
236803
236992
236447
236751
238304
237392
235307
235622
236796
233942
234993
238331
238488
236580
236269
234940
235100
235120
236837
238177
239811
242095
242095
243044
244189
241881
241739
243188
247579
250620
251474
251496
251514
253778
255041
255128
255902
256901
256073
260464
260708
261231
262336
264121
264765
266655
268508
270442
273147
274296
276700
280367
286199
286734
287682
290419
293305
298666
300815
302199
304650
311922
318836
325902
330995
338408
347263
355156
362775
371783
382077
392293
400155
408906
419869
434649
450249
466607
488657
512264
541202
576650
613805
658037
711578
772935
843298
921359
1002715
1093911
1189389
1288967
1393879
1510289
1635393
1759280
1884528
2010315
2131877
2252580
2365321
2464992
2550539
2615569
2651176
2668681
2669462
2653901
2617167
2562946
2496893
2411156
2318528
2212560
2100783
1983281
1865303
1743346
1621819
1497211
1378865
1263315
1149744
1046409
953204
866581
787296
715051
649556
594734
548882
507065
472710
441976
417773
392669
375445
360484
348722
340252
330887
322689
316999
311383
305779
302961
301449
298773
296087
296380
297291
295529
293800
292097
292917
295942
298139
300666
298224
298822
297567
297653
298274
298392
297827
299403
299259
298232
298959
302759
307206
305759
306713
306263
304875
304211
304521
304566
299898
297709
296479
293966
292278
289894
285902
284864
283429
282534
281008
277184
270992
269880
265825
265022
264033
260121
255683
253041
252236
252476
248880
249545
250533
250173
250668
249348
249215
250038
251229
251099
248642
246388
245735
244850
244282
246330
246081
247714
247973
247421
246958
245668
247662
248846
249395
249547
249496
249659
248551
248447
250920
252581
251895
253132
252780
251782
251331
249592
249954
253117
252980
254379
256415
256615
256335
256738
256597
255227
255786
258826
259781
258444
260123
260745
260005
260772
258827
259216
259797
259010
259419
260407
260588
262449
260594
259153
258808
257916
257939
257524
258159
258503
258719
258583
258306
260513
261702
258423
259964
261655
262338
262674
263797
262431
264548
265907
265254
265631
266624
266106
265209
269768
269713
268189
271476
274093
276443
277475
279603
282313
285367
289667
295760
300844
306292
311419
317355
322386
329916
336888
342759
350171
357597
366344
375097
380565
386982
391454
393215
393682
396512
395082
391671
389770
386259
380541
375764
369658
362378
355860
349021
345364
337455
330739
322730
315345
310709
307458
306000
306450
306132
305821
306930
304266
304793
305510
308212
313046
314518
316636
316776
318296
319290
324026
329808
332791
332838
335377
338071
341010
344512
348595
351136
359200
365326
369813
379308
387255
397940
409661
424663
445196
465105
490872
519041
547212
582067
619664
658868
700805
752243
801748
854804
909783
965463
1022151
1080936
1142088
1201115
1259767
1314702
1370041
1430577
1487281
1541500
1593005
1639743
1678595
1708992
1738994
1765546
1782989
1792568
1794919
1790501
1777548
1759673
1733013
1703421
1664482
1616396
1570174
1520360
1465232
1406563
1346328
1282081
1216894
1152989
1088508
1024916
965505
909406
851532
796708
746419
700620
659879
619744
583937
552227
523544
498499
474946
453513
434923
419255
403310
390367
379261
366312
357895
349963
341694
334741
328162
322332
314612
310705
306045
301963
298540
296505
294805
293715
291436
289856
287291
288003
287550
288500
286761
285502
285672
283992
283602
286002
287126
288485
289194
290717
289153
291378
296692
302127
305848
310163
316683
319885
322216
326167
330320
336620
344257
349014
352531
358474
363667
368448
372411
377668
380944
383333
389265
394096
397150
400962
403856
406415
406116
407868
407155
406514
404808
403600
402349
400794
398232
394899
389203
385661
380827
376556
372445
368323
362721
361565
358813
356381
354635
350894
345401
337175
333120
328212
324221
319943
317170
312859
308619
305053
303005
300320
294990
291264
286966
286013
283387
281238
280269
280884
277362
274925
273788
273518
272493
270677
269326
268024
268175
267263
264534
263959
261824
262521
260731
259179
256011
255616
254753
253067
252519
253225
253387
256522
257672
258427
255932
258677
257953
257065
256748
257775
259003
257862
257701
256593
257790
258402
261383
260934
259551
262516
267533
269280
269735
270048
272254
276583
278858
282374
288068
293533
298260
303721
309380
315071
320536
328673
336365
341340
347350
355017
361120
369070
376790
384950
391794
398318
406574
408809
414990
418195
419822
424902
427569
431234
436388
440217
443760
448878
453563
457221
462331
468504
474737
480899
487873
493868
501014
510392
520792
531421
541947
556394
574396
589991
608477
631832
655664
685489
718486
762179
807958
858111
920824
996176
1086367
1184067
1294954
1418220
1552552
1701728
1861442
2034831
2219268
2406176
2596959
2793709
2991242
3183317
3361023
3528883
3680088
3814741
3915037
3997833
4057453
4088599
4094277
4073834
4029249
3957295
3855928
3733156
3598140
3449642
3285122
3103064
2911854
2719590
2526842
2336519
2148625
1960387
1785080
1619493
1463373
1322171
1188214
1067058
959817
860950
772551
698200
632884
574576
526941
487137
453297
421631
398431
377846
358662
341426
331505
324139
316561
309177
300212
295055
291798
291539
291548
292781
291539
292783
294330
297446
301630
304521
305807
309139
314535
319254
322010
327416
335059
339507
343173
345241
346864
351136
359013
362292
363607
367544
369156
371231
368664
366772
365783
367116
364647
363796
363833
363069
364886
362189
361104
360611
358163
353623
352029
350085
345849
345703
340185
336558
330690
327951
322782
319198
317891
312612
309350
306837
303292
298796
296372
294204
291901
291806
290918
287773
285467
285824
284801
281652
279456
280259
280705
279384
277042
275330
274968
275580
277367
277096
275991
279437
280408
282302
284764
289542
293443
296147
301693
306839
311707
315299
321729
327339
334834
341087
344459
350769
357039
361793
365226
368847
373570
376959
380258
384469
387146
389498
393315
398425
403632
406706
410979
416276
423320
431729
437545
445880
455850
466512
477448
487860
495899
506967
520764
528862
539150
552137
563127
575519
593989
615119
642149
673336
705035
746405
795014
851630
914222
991342
1073077
1169557
1280644
1395328
1527490
1670420
1826184
1992933
2163748
2332257
2503986
2674114
2843447
3004191
3150795
3280271
3388127
3474373
3532328
3569173
3581271
3572048
3534513
3471447
3391516
3296180
3179811
3059771
2927412
2780903
2632407
2476415
2318015
2157755
2000347
1845983
1694156
1548971
1407288
1277605
1158397
1049471
948278
853451
768416
698546
632981
574576
524294
479725
438671
408115
383776
359564
338931
321631
307657
296346
286064
278322
272885
268102
264316
262654
263500
261837
259916
257544
254301
252097
254222
253891
253676
252588
253840
251662
248814
247538
246610
247107
245897
242493
241347
242436
243111
242926
244754
243242
244513
245529
245041
243713
245740
248505
249888
251940
254173
254155
255381
254176
255177
256326
253965
252454
254684
254582
252879
253113
252509
251523
250986
249967
246804
245202
246994
245966
242353
242510
241912
241517
241197
238584
236566
235220
234250
235405
236284
236768
235546
234895
233631
232892
234371
233299
230860
229007
226771
226147
226609
227954
228449
229242
230295
230785
231310
233675
235516
234691
235493
242139
246611
248405
252375
255873
259469
263778
266904
270466
274902
277492
278163
279889
280608
279753
284087
283664
281545
281730
280675
277780
277394
279597
279385
280470
281059
282740
283447
283551
286336
289855
292973
296144
302081
307065
314484
325826
336171
344630
352490
360521
372413
382272
391439
402096
413658
422999
429714
436918
442299
446413
449869
450463
448208
441127
438501
432539
427297
421085
410511
401217
392401
381382
368580
358581
347035
335980
323875
312993
302836
294100
283254
273341
265750
258274
251370
245093
237926
233305
230639
226186
223303
221528
216544
213962
213611
211839
210763
209693
209450
207917
208319
207933
206506
206146
206836
208322
209454
211368
210793
208732
209684
209870
211062
210874
211495
212492
213543
215197
213657
214782
216695
217042
216735
215420
216281
217271
216907
218608
220759
219739
218859
218858
219417
219310
219375
221000
221434
220169
219535
217855
216925
216921
216577
215896
216699
215602
218390
218772
216118
215356
214712
214969
213470
211947
210154
209777
210696
209114
208081
207119
207486
209191
206802
206472
209484
208642
209276
210208
209006
205865
203547
203188
202888
201762
202735
204087
205220
205422
207633
209488
207013
207632
208079
208301
206749
205790
203855
204925
203157
208332
209090
211347
210624
212907
213512
212960
215429
216822
216949
216530
215062
213182
211089
211290
213165
214641
214790
213429
212708
214953
212811
213527
213891
216088
217600
217264
214159
210197
209123
209492
208941
209948
210010
211074
211295
211625
210557
207274
208133
209022
207762
205961
205510
204965
202713
202423
202589
204201
202739
202380
201614
202494
199819
198596
197980
198326
198667
197862
198268
198430
197064
197965
198119
196876
198701
199887
199935
200116
200387
199329
199270
198468
200516
201557
200105
200009
198757
199601
200390
199785
199387
199297
197155
196332
196811
196936
198052
199595
199784
200241
199530
198569
195566
196890
200315
199833
198353
200473
201863
199274
199570
199704
197917
198636
199769
200274
198275
198817
200768
200154
198858
197994
198244
198372
199488
200002
203010
202267
200954
200455
199898
195843
196117
198347
198865
198612
196522
195921
197959
198022
198407
199434
199171
198816
197347
195168
198161
200694
201261
198481
196727
197080
196108
196853
197589
198134
198053
199425
198784
196902
197118
197697
196771
195515
194770
197674
197861
198257
197514
197770
197444
198432
199379
198961
200354
199934
200228
200584
199315
200883
200714
198965
197605
197291
196638
195128
196133
195748
195940
196797
195385
195823
194728
194101
195551
197226
197803
197638
196775
195852
197098
198639
199571
200159
196444
196196
196062
195833
194690
195776
197941
199765
199510
199587
200319
200811
201138
200743
200519
202341
203351
204719
203489
200630
200993
199354
199780
198744
199447
201549
202457
202738
202706
203622
202089
201297
200401
201584
201393
202524
203843
203104
203892
203466
202481
201982
202778
202164
202083
203476
203634
202839
204435
205698
205875
202995
202376
200904
201064
202020
201939
200562
200976
201423
200533
200380
200692
201052
201661
200633
200363
201067
201382
199595
198760
197639
198249
196911
195552
195248
195975
193813
195040
195853
195446
195660
197338
197646
196208
196233
199050
198097
198400
197258
195325
194919
194632
196136
194516
194024
195456
197002
197404
196414
195476
195343
198129
197099
197571
198213
197328
199404
198029
196309
195383
193560
194220
195840
197862
196671
197467
198446
197690
198663
198322
197168
196770
196671
195668
194148
193897
195940
196850
198911
197927
197248
199025
198297
197801
194891
195682
196375
198558
195953
195561
196382
196354
197607
198834
197536
198470
199832
197725
198297
197534
196715
197664
199214
198536
196969
198513
200118
200041
198487
198912
199215
200229
200793
201687
201686
200505
199291
200972
201336
200801
199498
197663
199403
203680
204505
202887
201898
199265
197668
198214
196628
197571
198488
198257
197642
198217
196758
196888
194950
194806
194876
196176
196752
195637
194448
196252
196394
197142
197262
198951
200073
200401
198608
199125
197522
196284
198708
199821
199758
201276
199093
197099
196469
197738
201141
200875
198212
196284
197294
196755
197026
197965
199628
199531
201121
200168
199937
199355
199448
198682
198116
198629
198399
197008
198290
197205
197424
196139
195189
197120
197932
197663
199251
200280
200085
199013
197873
200166
201531
199560
196699
196505
195907
196229
197140
196019
195454
196201
196567
197786
198478
197897
200250
200084
197535
197457
198110
198441
197201
198347
200829
199580
199896
201384
199189
197934
196262
196955
198498
200078
196773
194697
197559
196843
196784
196100
196838
197969
199408
199424
198456
198542
199416
199272
201354
200635
200782
200425
200758
198217
199235
202484
200173
199302
199911
200776
197348
197700
200112
200873
200294
197339
197183
198598
198342
198838
197998
196504
196740
194152
194366
195608
195573
194896
196547
198173
199340
198411
198559
197400
196324
195763
196101
195311
195769
197332
198885
198508
197557
198190
197513
196394
194469
195277
194407
194166
194653
195851
196993
197141
196550
195674
196121
195605
194859
197173
199099
197785
195643
196209
196841
197063
195734
198017
197743
199093
199517
199900
199929
199089
199200
199103
199565
198439
197351
199289
200193
201064
201762
199905
198238
198966
198281
199326
197579
197621
197052
195711
198211
200371
198853
198058
197707
198812
199009
196187
197716
198646
199294
199359
201307
199910
199360
198794
199836
198281
198400
196378
196772
198250
198881
198141
199127
199829
198989
198552
196943
197409
197617
196754
195586
193771
195833
198724
199075
197245
198631
195737
194879
194913
195553
193641
197250
197341
196415
197725
198990
198339
198449
197863
197594
198014
197132
197183
199746
197457
200228
200045
200371
200032
199579
198884
201771
201595
200038
201923
203585
201692
202749
201816
201432
200521
199844
199150
199433
199029
198812
197942
197576
200748
201309
201500
200619
200995
201791
200716
200926
201965
201659
203285
202766
203769
204364
203410
202850
202034
200526
200751
199710
198506
198596
198622
199349
199120
200179
199051
197692
199895
200731
198124
198945
199871
200614
203060
200550
200284
199771
199358
197951
197543
199038
197874
198932
199485
200018
200721
200849
200465
199706
199093
199165
198486
200284
199316
198548
196991
196454
197601
200105
200008
198698
198781
200078
198731
197844
197721
198889
199293
196054
194766
195409
196591
197684
196629
196434
197191
196694
194691
194578
194961
195336
194990
196644
196589
197484
200042
202805
201979
201342
201421
200163
200106
202333
200610
199634
200247
199071
197968
198659
198698
199157
200587
201993
202060
201843
200572
200788
199747
199064
200244
200258
199721
199033
199283
198432
198278
200318
199346
197065
199434
199049
200088
200306
199442
201068
201547
202111
202026
200881
199698
198299
199991
197678
201048
199788
198896
198414
199246
201436
202747
201098
200475
200402
199969
197818
198237
198927
198991
199187
199511
199246
200769
200537
200832
201526
198347
198979
200136
198367
198076
198602
199720
202856
203447
201612
202009
204023
204057
200465
197592
197770
198290
198502
200720
199987
199592
199982
200746
201149
199862
198145
198795
199307
200177
201523
201331
200575
201010
201513
202290
205305
205134
203886
202419
202554
203199
202813
202195
201957
200393
200986
202103
203446
202048
200375
200091
199428
200598
200817
199997
201727
203316
202506
202320
200631
201180
201807
199539
198962
199596
199863
202459
202705
201219
199471
199358
200361
200185
200891
201382
200015
201796
202383
201787
200947
200247
201720
200659
199325
200237
197394
195036
195948
197684
199664
202337
204618
204425
202976
204003
203972
206324
204349
201184
200596
199484
201131
202713
201113
203183
203649
202481
200113
199828
199601
199941
199382
198580
199935
201928
201549
201822
201485
201334
200127
201641
200976
201798
199484
199300
198973
200737
201194
200991
201323
201288
200330
199290
198399
199392
200128
202085
202008
201521
202589
203940
203267
202381
202584
203373
203963
203401
200633
202600
203531
204555
204162
202870
199407
199280
200018
200707
201157
200936
201899
202634
202524
200441
201252
203322
201831
202900
199206
200782
203457
202760
202161
201518
202168
201518
199933
198786
199145
198816
199508
198839
199936
200669
200959
201714
202571
201146
202509
204598
202592
202401
203431
202163
201864
202452
201795
198370
199194
201258
202100
202886
202852
203120
204016
203000
201073
202714
204071
201757
202580
202882
201892
201681
201913
202264
201223
201123
202316
204018
203524
202055
202881
204062
204677
203958
202139
202037
201950
201889
200845
201380
201304
200935
200795
201886
203445
203190
202862
202512
203786
203870
204647
204837
204233
205020
204341
204643
203188
203208
204292
205259
205502
203665
203311
203028
202558
202114
201042
198473
200417
202137
203947
204484
203798
202430
202198
200738
202522
201714
201445
200124
199900
199391
198625
199180
199149
200013
203479
204807
205278
204641
204020
204940
205220
203983
203690
205034
203143
202838
203728
205601
204902
205131
206205
208207
211018
211879
211573
212275
214535
215456
217304
220095
221482
223339
225980
227864
227297
229305
232412
236098
237717
240349
243082
241312
244590
246530
248499
249123
251725
258394
260805
266542
268364
271230
274656
279598
282736
284651
289401
292727
297445
300582
303796
309314
313840
318623
324730
329261
334136
339120
342981
347945
354578
361302
369714
375396
382286
393512
404455
416109
428215
440671
457213
469858
479735
488523
490520
489605
484462
479269
474064
468509
461515
459738
458068
454068
451257
453297
448739
449444
447607
447218
446291
445726
445180
445835
446157
444798
444300
443186
443155
444359
443614
442825
440214
437315
435713
435715
433383
431169
430738
428848
427375
429727
430739
429910
430294
431613
433222
434535
429771
424486
417611
409811
399563
387940
377384
372798
366435
358957
352258
348293
347406
344628
339527
337482
336125
330885
330799
329256
326379
324618
320826
318278
317336
316371
312815
309402
306819
305693
302815
300986
301923
297639
296839
294090
294322
293307
288918
288532
287819
286940
285013
280350
278165
276654
272299
271561
272323
272025
269504
266174
267373
268578
266238
263049
260931
259599
258561
256836
253413
249862
247694
244881
242495
239085
238245
236631
233984
234926
232919
230950
228871
227805
225459
221824
219233
216815
214481
214360
213649
211261
207367
205356
203787
203536
201113
197447
196615
195995
193826
192573
190273
187937
186382
183493
181805
180149
178240
175479
173648
173923
171803
170100
168029
166339
165498
164553
164718
164063
162654
159211
157731
157258
157633
154408
152850
151210
148020
144992
145078
145701
147118
148414
146823
146401
145815
141387
139820
138697
139633
140006
138342
137614
139260
142684
142423
140765
139326
140451
141335
140836
139088
138575
137570
135895
133870
134446
135496
133265
132182
129612
128334
128390
128971
128739
128235
125414
127256
130617
131980
132219
131902
129842
128484
127060
128968
127308
126823
127896
129541
130985
130592
133316
131653
129360
128572
129613
129505
129409
129624
129521
133099
135209
135073
133898
133922
132853
136404
137222
136935
136340
136211
136781
138383
140183
138961
138178
137557
136768
136626
137343
138009
139021
139314
141237
140809
141555
139487
137244
137231
136123
137010
138198
139186
139310
141776
143851
144359
143749
143547
145529
145276
145263
144924
144703
145244
145292
147360
146598
146937
148747
149814
150130
150763
149120
148173
148255
148513
150283
151807
150810
151271
150538
150739
150541
149469
148106
150566
153015
153023
153283
155403
154424
154017
153583
152694
152818
153220
153215
152969
155070
158330
157483
156629
156987
157414
158686
157701
157439
157211
156899
157739
158025
158138
156370
158416
157860
160057
160696
161366
160192
161408
161058
160762
161035
160759
160450
160520
160757
161413
162136
162298
163978
164994
164988
162593
163835
165925
163624
162730
164237
166693
165581
165216
162281
163042
164845
164129
166300
165233
163852
164530
164662
163486
163802
164499
164548
162791
164832
164320
166053
166952
166324
166154
165553
165897
167895
168245
167529
166813
168541
167831
167828
168035
169930
170527
170041
167582
167045
166051
167695
171199
170021
168304
169475
170272
168880
167923
167802
170607
168957
169282
169225
168730
166801
166986
166600
166164
163908
161702
160634
159484
159854
175327
259236
461172
775368
1135253
1485462
1800901
2072632
2284470
2441340
2550747
2630349
2687813
2737014
2780636
2792460
2751503
2675207
2558301
2409401
2246125
2073774
1874693
1659013
1445669
1250459
1083197
955051
856624
781144
719428
671523
634135
600364
572508
545900
522286
501523
481992
463114
448801
435513
423941
409392
396362
382586
372112
364852
353211
347343
340666
333793
327823
320728
310084
302033
295029
288251
282698
277034
268940
260058
252180
243937
237648
232005
225468
219596
213196
209021
205802
202637
202270
202259
204302
202451
202135
200629
198739
196452
194505
191071
187153
184076
178160
171722
165435
159746
155783
152948
149644
145913
143017
138741
138219
138633
136384
133161
130063
127206
126719
125655
122681
121555
119551
120179
120158
118760
118174
118420
117066
118334
117897
115738
113278
112318
112658
110951
110966
108998
107913
107539
107934
107281
107909
108513
108843
108795
109257
109198
108092
106830
106205
106461
107859
107440
106603
104426
106143
104456
103931
105940
106004
104125
102840
103626
102794
102951
102940
102985
104559
104589
103787
102550
102140
101950
102501
101073
102786
100781
100220
100912
 99352
 99420
 98882
 98964
 98663
100262
 98861
 99630
 98021
 94954
 94388
 94968
 96418
 98430
 98328
 98807
 98804
 99472
 99292
 96074
 94215
 94334
 96980
 94558
 94225
 94843
 93270
 92159
 91035
 91869
 92557
 91947
 91898
 92413
 92593
 94016
 93819
 92857
 92588
 91152
 90216
 91985
 89357
 87603
 88065
 90600
 90736
 90245
 91776
 92073
 91273
 90038
 88937
 88201
 89250
 88510
 87156
 88395
 85207
 86507
 88501
 88062
 88681
 87082
 85406
 85734
 88190
 88442
 88717
 88563
 88411
 88725
 87140
 87642
 86667
 85844
 86039
 85367
 83303
 84629
 86960
 86236
 83660
 83431
 84556
 85204
 83506
 84275
 83746
 83095
 82026
 81466
 82216
 80248
 80322
 82011
 83200
 84122
 84846
 84505
 84352
 82526
 83019
 82263
 83069
 83395
 83095
 83162
 83330
 83613
 82558
 82890
 82963
 85043
 83449
 82303
 81177
 81782
 80996
 80901
 81255
 82131
 80410
 79772
 80854
 80783
 81903
 83277
 82889
 80783
 78051
 76790
 79544
 80132
 80026
 79384
 79961
 79612
 79214
 78499
 75644
 76583
 76004
 77622
 78695
 79151
 79258
 78162
 76830
 77039
 78542
 77763
 81183
 81906
 80012
 80558
 79675
 79544
 82050
 81139
 78537
 78348
 77162
 76439
 76124
 74054
 74041
 75031
 76535
 76428
 76037
 75779
 76806
 76698
 77522
 77731
 76087
 76339
 77298
 77255
 77536
 78777
 78092
 77119
 75842
 76237
 75918
 75767
 76811
 76968
 77989
 78089
 78143
 80555
 79857
 80219
 77371
 75189
 74697
 73543
 72395
 73924
 74901
 75614
 75649
 75444
 75189
 75584
 76033
 75789
 75269
 75674
 74545
 74481
 74074
 73475
 73432
 75531
 76186
 74799
 74100
 75577
 74481
 74201
 75569
 75398
 73745
 73327
 74598
 76055
 76461
 75036
 76880
 79438
 77850
 76555
 74984
 74391
 75331
 74543
 73974
 75652
 77107
 76122
 74788
 74513
 75366
 76519
 75307
 74953
 76534
 77523
 77137
 76679
 76234
 76228
 74848
 74231
 72407
 73341
 72459
 73099
 74216
 72838
 73276
 74097
 76013
 77767
 78247
 76726
 77948
 77838
 77349
 76054
 74065
 73417
 74915
 75223
 73927
 73416
 74033
 74802
 73598
 74625
 73862
 74573
 75437
 76245
 75827
 77839
 77722
 75134
 73107
 72977
 73790
 74029
 72906
 75824
 77161
 76839
 75897
 74339
 75468
 75049
 75176
 76264
 77161
 76214
 75691
 75274
 73812
 74017
 74263
 75251
 75414
 78363
 80169
 79073
 78276
 77043
 76662
 77704
 76242
 75723
 75410
 73710
 74277
 75018
 75670
 76563
 77835
 77395
 76135
 76046
 76231
 78035
 76994
 75678
 75891
 77871
 76234
 76680
 77273
 77452
 77226
 79236
 78881
 79767
 78250
 78239
 77835
 76898
 76081
 76292
 75777
 76349
 78031
 78568
 79579
 78090
 78071
 79162
 78650
 79670
 79418
 80776
 82218
 81864
 81411
 79735
 78611
 78505
 80020
 80142
 79675
 80291
 81337
 81320
 79718
 78234
 78549
 77216
 78341
 80387
 78573
 75706
 76200
 77537
 79835
 79201
 79780
 78751
 79030
 80816
 78395
 79003
 79165
 80388
 79660
 81587
 80686
 80300
 80967
 81557
 82593
 80667
 81115
 81074
 80813
 81386
 80235
 79333
 78837
 80991
 82245
 80519
 79725
 79517
 79906
 78540
 78480
 79569
 79997
 80428
 80213
 80106
 78340
 79332
 80096
 82523
 80919
 81526
 82518
 82685
 83466
 83674
 82624
 78687
 78271
 77998
 81529
 84205
 82019
 80747
 80500
 80722
 79296
 80373
 81520
 81795
 83491
 85087
 83567
 82392
 79537
 80349
 81023
 82386
 81326
 81771
 80807
 78516
 78458
 79616
 80603
 80914
 81420
 80255
 80140
 80394
 83034
 82877
 81721

[Instrument Method Data Header]

"hplc", "", "2021-04-16-13:54:48", "hplc", "", "2021-04-16-13:54:48", "", 0, 0, "GlycoSePN_40 min (Plus_HR1)"
"Separation of glycans at 50 C"
16844544, 1


[NAI Box Information]

0, 40, 40
2.272, 44, 1000
41, 0, 100, 0


[Instrument Configuration Information]

"FL", "PEN90x", ""
0, 0, 0
0, 0, 0, 0
16.777215, 1
16.777215, 0
"", "", "", ""
"", "", ""
"", "", ""
"", "", ""
"B", "C", "D", ""


[Real Time Plot Information]

[0]
0, 1, "", "Y", 1000


[Link Parameters]

5


[Link Parameter Offsets]

29
28
10
11
12


[Link Parameter Info]


"RATE", 29, 5, 1, 1
1, 0, 3, 0.1, 100, 0
44.01408, "", 1

"RANGE", 28, 2, 1, 1
1, 0, 1, 0, 10, 0
1, "1.0", 1

"EVENT", 10, 3, 25, 1
1, 0, 0, 0, 100000, 0
0, "END", 0

"EVTME", 11, 2, 25, 1
1, 0, 2, 0, 100000, 0
0, "", 1

"EVVAL", 12, 2, 25, 1
1, 0, 0, 0, 100000, 0
0, "0", 1


[PEAK TABLE FILE]


[File Complete Flag]

3


[Number of Peaks]

0


[SPECTRAL DATA FILE]


[File Complete Flag]

3


[Count/AU Ratio]

0


[Count Offset]

0


[Number of Spectra]

0


[Spectral Data Sets]


[Audit Log Information for C:\PenExe\TcWS\Ver6.3.1\Examples\Probka 159+enzymy, 3 of 10ul, range=1.raw]

Number of Audit Logs : [0]
