# Supplementary material for: Interplay between de novo and salvage pathways of GDP-fucose synthesis
Source: PLoS One. 2024 Oct 24;19(10):e0309450. doi: 10.1371/journal.pone.0309450 (PMC11501016; doi:10.1371/journal.pone.0309450)
Supplement: S1 File — (ZIP) [file pone.0309450.s004.zip › Chromatograms/Fucosylation/GMDSKO_HAFCSK_2.RAX]

Checksum Passed

Filename : <C:\PenExe\TcWS\Ver6.3.1\Examples\Probka 160+enzymy.raw>

[Modified Rawfile File Header]

0, 1, 48, 10019, 
0, 0, 0, 386514952, 12020624

[Modified Rawfile Data Header]

"hplc", "", "2023-07-05-12:44:33", "tcprocess", "", "2023-07-05-13:24:31", "", 0, 0, ""


[File Complete Flag]

3


[Run Log Information]


[Raw File A/D Header]

0, "20230705124423-0800", 0, "hplc"
"C:\PenExe\TcWS\Ver6.3.1\Examples\Probka 160+enzymy.seq", 0
"NONE", 0, 0
40.0088, 16777215, 69817, "7339280009"
1, 0, 5454


[Sequence Cycle Information]

"A", 0, 0, 0, "", "", ""
"C:\PenExe\TcWS\Ver6.3.1\Examples\Probka 160+enzymy.raw", "C:\PenExe\TcWS\Ver6.3.1\Examples\Probka 160+enzymy", "Probka 160+enzymy", "", "C:\PenExe\TcWS\Ver6.3.1\Examples\GlycoSeP N Plus (FL_40 min)", "C:\PenExe\TcWS\Ver6.3.1\Examples\GlycoSeP N Plus (FL_40 min)", "C:\PenExe\TcWS\Ver6.3.1\Examples\GlycoSeP N Plus (FL_40 min)", "C:\PenExe\TcWS\Ver6.3.1\Examples\GlycoSeP N Plus (FL_40 min)"
"Default", "Default"
1, 1, 1, 1, 1, 1, 0
100, 2, "", 1, "", "", 9
"", "", "", 0
"", "", "", "", ""
"", "", "", "", ""
""


[Raw Data Points]

 96588
 97222
 97223
 97225
 97226
 97228
100088
 99448
 97986
 97040
 96485
 98224
 97356
 96888
 97632
 95127
 96008
 95741
 95914
 95654
 96087
 95344
 96364
 97197
 97628
 96061
 96391
 95139
 96050
 97251
 96899
 95665
 94600
 94902
 93652
 94735
 95736
 96455
 96072
 95908
 93669
 95141
 96054
 95930
 94459
 96493
 96654
 96007
 96384
 96878
 96408
 96960
 96084
 96074
 95371
 94296
 95071
 96133
 97079
 99824
 97996
 96207
 96587
 96647
 97047
 97747
 99171
 98001
 97755
 96303
 95434
 95424
 97022
 95837
 94711
 95372
 95226
 93244
 95117
 94306
 94782
 95796
 96492
 96666
 96469
 95923
 95794
 95378
 95962
 95052
 96215
 96093
 94826
 94222
 95402
 98193
 98056
 99535
100246
 97638
 95793
 96398
 97249
 97681
 96650
 95765
 94663
 96811
 97710
 96807
 96191
 94772
 94530
 97071
 97649
 97240
 96264
 97857
 96742
 95904
 94440
 94988
 95556
 96666
 96692
 95667
 97352
 96804
 95234
 94761
 96375
 97565
 99104
 97763
 96059
 95763
 96673
 98745
100424
101635
102748
105530
112927
122471
135195
151315
168248
187532
209336
239777
273698
308549
347979
388029
427425
464060
494605
519918
537466
548510
553319
557288
558759
559537
560331
554291
545419
531678
514919
496110
481603
466197
449593
434669
419260
404219
386371
373987
367678
366207
364272
362363
358523
351395
341821
332016
323404
312732
299212
286829
279993
278653
278626
279955
280927
285881
291474
299597
309851
318766
323325
324346
322304
314979
306486
303690
309256
320433
325151
328793
341704
390576
578221
1167306
2580734
5158880
8725472
12567428
16777215
16777215
16777215
16777215
15332232
13150442
10905856
8823371
7015248
5505198
4303662
3376098
2661475
2121946
1722268
1424000
1202517
1036803
910041
814761
738754
680608
630631
593165
570403
572708
613325
687315
789283
886779
956623
990120
974367
928862
858607
781907
707906
642687
587207
544359
511085
485422
472430
465432
465005
469835
478637
489528
503726
513797
523595
531620
539532
540207
537917
534926
530183
522758
513220
504434
498458
492258
483547
478035
475431
470593
467911
469063
478146
490416
505838
519640
530788
541454
547645
543836
533242
522094
509647
498801
492687
495694
513055
547199
607250
704265
833423
980177
1121526
1237214
1305561
1314690
1276252
1205975
1118326
1028624
943339
868256
810028
770881
752440
748241
753830
762467
772838
775272
769380
754499
730285
699993
666596
633722
596252
568054
540008
515527
498426
486029
479604
480511
485483
494030
508905
533868
567161
612352
667657
728536
793029
850149
891792
914434
915897
894551
857798
809623
755508
699765
649871
599250
558249
523442
492358
466082
444309
423828
407467
393768
386308
380455
376062
372087
372578
376024
377725
376640
375387
377195
378371
380361
381501
383693
386681
385098
384370
383879
385743
387834
387364
389653
389060
386480
385112
383801
382147
376046
371223
366994
361113
356585
351703
350506
349751
346123
341781
340554
342039
340191
337688
334924
334289
331329
325716
320206
316506
312817
306470
299772
295885
291849
286841
284429
282794
281230
277688
275211
276273
276784
278704
278598
279123
280715
278999
277737
276909
275784
274019
272651
272562
271903
270704
272490
275854
278190
279624
280600
279567
277324
273277
268838
265850
262447
257537
255950
255266
255022
254518
252228
251467
251526
251614
253301
257427
263400
268122
275451
288366
301631
315345
333454
354332
378981
404362
427621
447444
459761
464262
465307
457150
442201
424651
406380
387866
370137
351787
336340
322477
312924
304256
297309
291940
285825
283224
279701
278090
277220
277880
280085
282793
286226
288700
293163
297900
304741
310395
318256
331172
350311
383218
427349
487955
563097
649660
747203
844179
934778
1013000
1066113
1091603
1089964
1060605
1003941
929311
850112
769742
688305
612119
541261
480409
431063
389119
355213
328777
307034
287741
273337
263303
254525
245647
241067
236836
230869
227880
226085
224006
223065
222856
221855
220317
218827
218509
216717
214681
213165
210932
208255
208095
211737
215896
216148
218223
221866
225900
231710
237395
243902
250877
257332
261662
266291
270738
274113
279266
285099
291325
296645
300750
303899
310425
314864
316374
317248
317991
317066
312604
307437
301146
293409
284674
277774
273155
265629
257717
250644
243837
237843
232681
226972
222562
218391
212622
208737
207004
205432
203947
200624
198887
199690
200042
198189
199334
197902
199094
198656
199943
201933
204729
207056
210338
214553
220224
227808
234744
243307
253721
263689
276773
292469
309500
326994
348248
372201
405835
445459
488408
540563
595965
658055
723131
786124
843257
892547
925734
942895
938446
920992
888210
844744
793203
730067
663738
600973
539178
482258
430828
386550
349701
315449
287953
271475
255561
239374
227596
218970
208628
200710
194519
190524
187518
183717
180863
179187
177901
177752
178503
177162
177694
178131
175951
176178
176863
175691
174827
174830
174298
172896
174676
176463
176782
178226
177978
179016
179047
179512
181699
180674
178541
179339
179275
180505
183951
185377
183772
182966
184111
183149
181856
181989
183298
184589
186413
186454
186286
187695
189380
191504
190317
186449
186696
185869
186053
185032
182629
181174
180532
178594
178411
178167
178911
176494
177270
176729
175181
173398
173172
174014
172356
172052
171270
172589
173077
172494
174226
175615
175066
174901
176598
177088
179522
181477
181709
182514
183679
185827
185762
184704
184226
185850
186426
188944
188439
187882
190868
194222
197344
199464
204321
205750
208457
213920
217101
218279
221088
221371
223626
222562
219673
220059
217225
212977
210381
205975
201660
197557
193244
187147
182706
180502
177781
174377
175331
174562
172503
171087
171143
171452
171011
170082
170061
170564
169797
168728
168215
168154
168242
167991
167767
170503
172101
173423
173696
172523
172112
173652
176213
177320
178061
179145
180188
180013
180838
182433
182454
183056
183136
183179
184095
186274
185495
186271
186388
187310
186939
189236
191781
195679
197919
199576
202911
207089
212164
219198
229208
237478
245687
256101
267941
282490
297690
316436
337347
360651
391858
429125
469773
515463
569999
626086
691816
761739
837084
916617
994432
1071205
1144787
1219030
1287819
1339828
1382014
1408921
1421108
1415941
1394800
1360681
1309519
1242149
1167074
1086816
1002047
917027
835077
754644
677097
606360
542786
487305
441104
400968
366985
337582
314184
293648
277415
266245
257521
250057
247674
246437
242697
241108
238377
238698
238422
239157
238010
237318
233814
229703
229131
225925
222473
220945
216871
214344
209714
208465
204449
203496
201951
198051
196591
195718
194413
194620
193552
192514
195058
195637
196459
196359
194141
193492
194444
192223
191020
191413
191281
192026
190395
189668
191782
190002
191782
190713
190914
189369
191693
191745
192128
194691
194653
193990
194035
192874
194336
194632
193103
193778
194909
194839
193683
194219
193470
193457
190927
188001
186967
188228
186973
187912
187347
187469
189305
190677
187723
186559
186339
188312
188678
187185
187385
190684
189527
187903
187156
187464
189971
189233
187887
186965
185754
186036
183611
182776
184200
181786
180913
180917
181207
180164
177402
176022
176398
177076
177384
178263
178162
179321
178669
179432
178677
180193
181121
181123
182191
184822
188451
189826
192262
195938
198570
202526
205793
209878
214087
216566
219805
219776
222735
224226
225139
223164
221364
219423
218156
215228
211808
207794
205527
203329
199762
195058
193150
190759
188749
186665
184408
182610
179952
179539
178741
180297
178902
178549
179777
181165
182187
182556
183018
182837
183242
184443
185554
186979
187908
192073
194440
194834
193964
194372
196363
196997
195380
195779
195962
195796
196699
195167
194155
192302
191214
190773
189920
189389
189715
187413
187302
189195
188268
186190
184848
187120
185790
184250
182257
182437
183341
184831
187232
189579
192465
194524
199124
204283
207978
214892
220924
229174
237979
246183
257740
272749
289141
302555
319061
334703
351643
366599
379512
393833
404413
414440
418549
422636
423988
420523
415804
409818
401525
390752
377181
361235
347314
331516
321595
312405
304961
296817
287025
283837
281234
277126
278917
280970
278801
280220
287594
295039
301740
309390
318874
328972
340899
355380
370405
387940
412994
437612
465658
496846
534657
574522
619717
676781
739471
815361
905002
1008988
1130507
1276761
1452035
1656638
1897505
2177307
2499441
2873707
3295049
3765752
4286873
4861427
5479243
6123522
6794360
7456947
8103159
8721828
9273151
9747992
10145274
10444429
10634492
10705319
10641096
10461205
10158266
9756965
9276949
8716884
8110954
7466843
6810176
6151267
5508506
4884765
4292165
3746800
3246768
2803040
2405683
2055931
1757861
1502020
1283804
1098014
946222
819333
715432
630388
561026
505660
461502
427246
400286
375470
356271
344630
334145
324890
318156
312268
307900
307436
305532
304080
298914
294408
289835
284487
279236
276765
272280
267131
262118
260341
255047
250110
244447
238929
234883
231062
225409
220822
217725
214395
211058
208176
205853
202792
201299
200245
197513
197827
195252
192429
190870
189514
188693
188202
186728
186954
186328
184426
185457
184396
185333
186825
186671
185529
184763
184653
185064
185934
184652
185194
187178
188849
190355
192184
193093
192584
192128
192084
190529
188633
189654
190724
190696
188783
187522
190149
191256
191777
191217
191158
193282
194169
195781
196695
195780
197658
196693
196886
197022
198388
197959
198734
198983
200148
201214
202249
202320
204124
203304
205006
205452
204407
204757
206767
206656
208926
210935
212589
214110
216839
220526
226049
229886
232636
239738
248771
257471
268365
283105
297092
312496
329034
351947
378051
403980
432807
467127
503834
538416
578311
618345
655078
693729
730399
762902
793551
816918
834162
844114
851034
851763
846481
835213
815776
795303
769802
738406
707469
670134
636548
602004
569340
537942
506997
483110
458095
434948
417024
400338
381745
368748
354669
341758
329465
317844
307322
300644
293400
284453
273653
264634
258710
252851
247445
242847
235417
228758
225572
223706
218706
216883
216452
215077
215506
212801
212411
212505
209611
209079
209938
213758
212610
211917
212487
214296
216726
218805
221038
222248
222256
222476
223943
225743
230032
233330
237252
241086
245919
250896
255968
262249
268935
275931
284166
293235
302627
314424
331488
346163
363213
385104
410266
436164
469140
502615
541316
590129
647009
712106
788384
877608
978736
1091050
1217228
1363689
1524641
1703504
1897780
2101041
2313295
2537902
2765461
2992087
3217336
3427810
3621555
3803698
3956254
4072217
4158052
4213911
4232683
4215307
4170019
4086248
3969625
3825417
3660426
3485220
3301319
3098793
2883300
2673016
2470718
2268846
2075011
1893360
1721559
1561327
1416425
1275408
1151766
1039764
940512
853841
778548
708367
648272
595887
548846
512503
480531
449165
424041
400994
381424
364004
347542
330265
316752
304211
293111
286090
280721
272358
266888
259386
256268
252273
249953
248672
246418
245391
246150
244942
245059
246182
247467
251769
255330
257075
260790
262130
265462
266327
266496
268322
268535
266845
262746
262897
263191
260445
257755
254312
250415
245730
241659
239670
239697
238228
235716
230618
227753
228273
226187
225130
225303
225330
227658
230332
231521
231176
235426
238124
238490
240843
240072
244295
249006
250559
252774
257492
259208
261351
264116
268429
270514
274529
281350
285116
292721
296706
300512
302508
307224
315660
322568
329909
337188
347198
357389
367652
379605
393058
406366
421463
437360
450616
465730
483023
498580
513417
528431
543452
558211
572002
584355
594493
603288
611594
618044
622195
620884
620160
615003
607056
595582
586074
572484
559006
543110
524291
506207
490578
473520
457669
440293
423799
410804
400141
391651
384589
378255
373603
369823
368555
369511
376421
378200
382587
385415
393451
399972
408885
419579
431724
445079
460405
477464
493229
511798
532288
552150
577356
603494
627106
653683
679536
706719
733554
754738
775334
794635
812137
826546
834128
837871
837060
829721
818132
805039
788165
768022
744838
716897
689358
658296
627275
596795
566271
536152
507186
480635
454031
429220
409762
391668
376436
362601
347214
332990
322755
314652
309072
303241
296487
294533
291499
287940
283291
280620
276679
272595
270132
267848
265497
262863
260519
258804
258114
259980
259814
258615
257382
256839
261542
261836
260599
258028
259649
261643
260757
259636
258034
259708
261547
263389
262630
264368
264188
261920
261686
260072
261335
264102
265428
266907
268503
268702
269314
270787
272468
273408
272716
273579
275131
276653
275251
277116
277121
279377
280435
281582
281011
283091
284905
286450
288055
291286
293624
296015
296710
299111
302331
303631
306506
309991
312512
312064
312058
313695
311937
310151
310180
309446
308679
306311
304650
300231
296465
292833
288860
284179
283546
278098
273723
272947
269380
267645
262376
259873
258992
255806
253585
254773
255669
258361
259634
262045
264404
270059
272090
278859
288803
294806
303524
311455
323719
332149
340969
351251
365818
381443
395171
415620
434678
457036
481456
510036
540074
577103
619261
667608
720414
781139
844821
920208
1006712
1093459
1181552
1276659
1374760
1473364
1577426
1680497
1777140
1869105
1953616
2027963
2095513
2150307
2186423
2203279
2203027
2194639
2167483
2120035
2061056
1991272
1907575
1818062
1718683
1618753
1515380
1411445
1306387
1205094
1110252
1019948
938351
862840
789806
726760
670181
617889
572442
536290
503939
477907
452969
433425
421109
409065
396740
387460
384013
380096
376474
376611
377565
381473
386508
394860
399366
408125
414463
421616
427941
431819
440380
451208
455927
458591
459704
455978
453672
449222
443562
440114
432288
422914
415313
406688
396437
384267
373559
363547
350837
341355
331343
324668
315487
306845
300040
292727
289099
285999
280539
278164
277668
276057
277416
277276
279864
284131
287328
293418
298772
303614
310287
316576
324071
329603
335407
342215
348751
355992
362862
366359
370163
373981
378325
381562
382452
382661
379607
380056
376318
374099
368652
364585
359331
352865
346026
339342
331506
323604
319963
315853
311371
307383
303582
300296
296108
292278
290628
287368
287992
286520
287214
288117
287655
286595
286179
286012
287745
289209
290780
290786
293596
295036
293728
297645
301753
302406
305396
305305
304028
304472
301903
299523
299333
298839
296760
295666
292624
292223
288339
286483
282064
278257
278088
278949
275663
271777
270079
268799
265867
263242
261980
260268
258755
257340
256611
256488
255340
254766
253891
253975
253152
255262
252199
249482
247756
246677
245767
246846
245752
242298
239210
242849
244713
243662
241930
237907
235337
233270
234074
236143
236563
236478
236149
235672
235524
234785
236807
235522
237350
238946
240718
242124
239751
239040
238802
240786
238648
239501
242276
241246
241319
240891
240613
240862
241630
241443
241221
241335
242794
240256
240157
238867
242052
243493
245458
247093
246959
247951
251345
254903
256717
256409
260564
263452
264265
263980
265740
267035
268667
269689
271773
272205
272603
273481
276060
277627
276608
277933
279179
280331
281480
279655
280506
281597
284075
287816
289477
291573
294012
296943
301966
304426
308802
313843
319906
325893
331618
335087
341609
347272
353430
358693
364632
371225
377670
386002
398994
409560
423374
442445
456352
471703
495548
520939
548076
579946
619993
664109
711300
765531
831331
900340
976587
1066005
1163415
1266289
1379088
1494993
1610919
1724719
1833681
1935655
2035747
2128949
2212175
2282501
2346518
2400090
2437691
2458819
2461437
2447841
2423117
2386165
2331571
2263684
2181267
2083752
1976710
1865680
1750470
1630848
1514067
1403477
1293823
1185357
1087597
997461
911104
830935
756718
690802
630146
579606
533868
497863
463083
431898
404972
384222
366442
353513
345844
335303
325311
318317
312725
308875
306689
305460
303117
299498
295257
292462
291536
290507
289296
288938
288655
287462
289736
291173
291003
289858
289012
289319
291720
294184
296655
299115
298267
296732
295490
297873
298845
297990
297590
299117
300366
300705
302939
301222
301120
300896
299854
296415
293691
291086
287847
286210
285334
284537
281044
277650
272713
268777
266485
267151
265031
264966
262742
260241
259208
258703
257928
255701
253339
250995
249368
250281
249491
245826
243155
245527
245817
244744
246184
245933
248364
248656
246990
246933
248110
249995
249791
248327
247326
248747
248534
250114
250235
249967
250913
251783
251627
252589
250959
254170
254512
254664
255931
255207
256032
255748
256696
258378
257743
255939
256902
256727
258004
259119
258330
258877
259663
261488
262994
263627
262768
263688
262568
261241
259882
260816
259290
258974
257772
258880
260117
262129
262557
261611
261736
261816
261800
261234
260459
258298
258659
260176
261540
259846
259843
258349
256531
257332
257493
258277
259188
259804
259887
260440
262543
264185
263996
267344
267122
268689
270399
273145
273727
275634
277342
280253
281938
286366
290358
290291
295264
303199
310112
316076
324673
334121
340152
344482
351289
357703
364730
372407
377265
378300
382112
385678
385351
388026
387671
386615
383345
379895
377218
370177
366995
358455
352222
347410
341444
334923
329726
323667
320358
318450
314423
311881
310020
308408
310556
314030
317300
321026
325227
326977
330432
332936
336792
341498
342723
344711
350070
355061
359470
361817
363379
365467
366787
368738
374461
379417
387637
396781
404271
413113
425828
435869
446261
461380
477558
497895
522026
550536
581391
613923
649627
690286
733563
780108
824573
876713
929458
983758
1040041
1094556
1146133
1196038
1250687
1299276
1342318
1388973
1427425
1468761
1507222
1544392
1578099
1604741
1629939
1652341
1662869
1671139
1677202
1666314
1654381
1638907
1613001
1579768
1540085
1499691
1457005
1412317
1358674
1297456
1240931
1181895
1123552
1068486
1012456
955363
902058
847475
799077
751933
708779
666007
627007
591817
559105
531825
502237
479143
457641
436043
416905
401299
387129
371468
360532
352021
343502
336272
329639
325500
317748
311565
306909
300712
296468
293153
289932
287258
287629
284201
281785
281444
280602
279106
277920
276821
276254
276109
275361
278285
280021
282941
284818
287879
290179
290726
291661
294699
297580
301553
306085
308741
312466
317591
321111
326438
331573
336840
341434
347961
353749
359253
364384
371366
376643
382862
385752
387802
392037
395083
398940
401336
400739
401706
401624
401721
400571
398256
396055
392491
389163
388251
386901
384917
381801
381107
377391
373813
368236
362096
358582
358076
352917
346798
342073
334066
329239
327352
324527
322091
318359
314768
310271
306213
301868
298758
294645
291162
288206
287301
285158
281056
278983
277060
274167
271980
271598
268205
265576
264995
263548
263517
261289
260992
261583
261616
260605
259395
259097
258227
260880
261162
259104
258739
257636
257614
258377
258150
254892
255281
253544
252798
254022
259265
261572
262238
264836
265185
265051
263394
265768
267974
267454
267874
268012
268254
268433
269710
271294
271816
275005
280379
284111
290695
297355
302783
310088
316553
320591
330378
340784
350310
360327
374041
387368
396122
405798
419339
428708
439935
446488
453260
459386
463788
468494
474051
478168
480812
481628
484227
486587
485830
486552
487096
491075
496157
497393
496734
493176
493846
499844
500037
504536
509491
516005
521134
524369
530122
536563
544353
558234
575612
593912
611633
635373
660927
692442
730615
776556
831186
895381
966903
1047854
1137377
1235891
1343882
1462303
1598264
1740545
1889575
2045883
2206941
2372129
2537894
2700134
2866504
3023765
3174023
3308512
3426250
3527805
3609665
3666420
3694653
3692028
3662112
3604112
3533318
3435294
3321714
3185942
3036953
2882055
2713257
2540943
2364888
2193774
2030180
1871513
1709297
1555755
1418261
1288352
1169998
1058100
956039
861957
779033
706227
640270
582719
531419
488728
451786
420677
392674
371292
350543
334907
322496
313639
304032
298314
293222
286354
282172
284219
285539
283732
282537
283838
285588
287240
288906
294050
294973
292689
296346
299792
301099
303922
307872
312217
316540
319021
322060
326137
329313
334435
337214
341242
343092
347250
347856
349613
351094
353369
353935
353510
354015
353064
351749
352984
348038
342590
337159
334377
332230
329915
326979
322346
320680
318158
314961
309624
307198
307341
306969
306425
303556
302340
300692
297391
294106
289858
289156
285076
282229
278329
275632
271275
271181
271542
271347
268879
266668
266901
267758
267799
266228
265503
265922
267371
272964
275800
277562
279607
281764
287230
291044
297279
302437
307361
312049
316796
321950
326020
331074
337681
342529
346586
351063
358246
363297
369548
376458
383427
386196
390528
396746
401713
406901
410038
413839
415114
419377
425596
430530
433457
439086
445296
450114
455310
461495
468065
475134
483858
494387
500875
509266
516482
527065
536727
551841
568117
590187
614464
639121
673951
714223
757637
810419
873047
942883
1018542
1108737
1205531
1311527
1427559
1553297
1679610
1815736
1955844
2102062
2247332
2392343
2540777
2678779
2810401
2936259
3043127
3136034
3212401
3251670
3272709
3282730
3257169
3213260
3143918
3054100
2943097
2820973
2689255
2544622
2393598
2238908
2082776
1929015
1778676
1636313
1502969
1372507
1251829
1141811
1039028
946995
860779
780164
706169
642800
589435
541941
499554
458557
422900
396612
371307
349509
329589
314649
300987
288695
280710
274114
267039
262381
258662
253191
249668
246822
242908
241422
240090
238251
239787
241318
241856
240878
241855
241717
241121
239727
240320
240895
241445
241269
240182
239559
239875
239589
237444
237934
237470
237653
236728
237151
237610
236460
235810
236429
236363
238172
240464
240517
239074
238044
239694
242184
241809
243831
244663
246007
245044
243320
242956
243535
240880
239873
238933
236356
235820
237528
236033
234182
233732
232120
230959
229018
228898
229547
228648
226700
226007
225932
228050
227136
227812
228137
228216
229095
229307
230386
229376
229875
230611
228972
228296
231432
232879
232914
235059
235143
235469
238351
241706
243081
246890
249017
251738
256176
256414
260734
262758
266052
268878
272396
273227
273366
276963
281000
282147
285946
288978
287131
283495
285887
286201
286740
288496
288175
286009
286383
286021
286237
287766
289923
292213
299192
306190
309663
314989
321467
328978
338189
347925
355919
366804
376817
384783
393129
401456
410073
414874
419492
422565
421927
419631
418114
414897
411347
406020
398469
385419
377386
369555
360902
352431
342840
330075
319547
306261
297080
289323
280807
270887
263593
257669
251386
244768
238858
234018
231267
228175
225500
222910
220535
218278
217350
215331
213724
211324
210086
210137
208969
207963
207072
206786
206971
206546
206217
206425
205878
207701
207940
207279
207771
208580
210075
210804
210438
210378
209683
211578
212176
212454
213995
215564
214388
212895
215323
217963
218741
218614
219749
220014
218566
218754
218718
218222
218913
218220
217264
216077
216107
215937
215167
213266
214757
214693
213879
213237
213437
212869
211842
210664
211372
210720
209950
210397
208848
208611
209028
210006
208845
208376
209549
207902
204326
205308
206175
207674
205494
205557
205660
205239
201990
202895
200821
201726
204178
204075
204211
203574
204955
204418
203515
203599
204785
206427
204641
204280
204597
205077
203243
203733
207235
209141
209558
209120
208362
209680
211186
212427
212945
212865
213732
211507
212224
213877
214744
216234
217938
215702
213759
211519
207754
209115
210026
209307
210911
210678
210134
209454
210621
211498
208259
207939
206714
205540
204590
204505
202974
202829
204310
205990
207772
206767
208033
206030
204004
203673
202937
203484
203314
202847
204232
204417
203341
201495
200457
202122
202074
199132
197697
199201
200052
201330
202641
200637
199433
199151
198132
198080
196846
196567
199544
201660
201977
200930
200598
200896
198844
199094
200000
200417
201446
202333
202100
200876
200401
199690
199609
199736
198790
198976
198976
198624
198088
198821
197847
197386
197372
197665
196297
196775
197540
197542
195242
197839
199250
199648
198054
197122
198152
198872
198616
198682
198701
198224
198533
198680
199349
198880
197903
195380
194239
194138
194815
196668
199735
201376
200544
200352
201034
199783
198348
199553
198983
197668
198946
200975
200764
200859
198978
199047
198921
199195
199386
199464
200336
199208
198866
198809
199791
199418
198347
198737
199932
199671
199901
199982
200761
200839
201204
201049
200494
200921
200743
202956
201587
198996
197277
197746
197754
197846
197649
198186
200482
200469
199844
198122
197775
198290
198647
199908
200890
200389
199335
198199
198088
198490
198471
198159
199388
199014
199489
201114
199874
199511
199534
199947
200203
203843
202866
201148
201959
201097
199461
197771
194862
196143
197457
199584
200670
199297
200487
204610
204202
203610
201803
202385
200751
203457
203910
204061
203832
203622
202333
200396
202136
202187
203820
203503
203967
201970
203172
205406
205148
203782
203576
202690
202400
203180
204036
205178
206219
206420
206697
206289
205990
202580
200788
199207
200232
200596
199266
200355
200053
198506
197585
196676
197391
199286
201658
201827
200846
198358
197021
197017
198144
199384
197688
196743
197200
197489
199589
199995
199194
200521
201636
201398
201694
200884
199138
197561
196990
197100
194386
195759
196888
198132
199088
197630
195813
196679
195946
195230
195222
192907
194015
196232
196256
195726
197222
198080
199226
198456
197916
200727
200662
198660
198968
201729
199492
200663
200777
198577
197663
198419
199532
197775
196070
195990
198974
199619
200692
201750
201619
202411
200359
200676
200148
200276
201975
201900
201655
199809
198175
198350
198493
199194
198341
198873
198194
199575
199252
197798
198236
198507
198562
196186
196541
195839
195566
196566
196147
197896
198851
199993
199001
199370
198179
196919
197437
196370
198497
200398
201192
199858
199423
198949
199592
199421
198573
197874
199072
200295
200014
200935
201230
201077
200390
199410
200059
200283
199738
199565
202668
203318
202873
202550
202225
202275
202156
202642
202431
201910
200152
199415
200394
199399
198659
199051
198314
198969
200309
199511
199163
201086
199917
198504
197929
198673
198837
197183
197622
196341
197353
198196
199753
201075
200077
199592
197237
196185
196914
198312
198862
198109
199641
197039
195247
197223
198264
198084
200663
203649
200788
201871
201265
201411
200253
199249
200308
198227
198072
198743
200206
200716
200319
200777
199711
198590
197341
198330
198270
199865
203826
204615
202371
200974
202203
202501
201087
198557
198594
199575
198203
197582
196718
197378
197144
197313
197287
198360
197721
196701
196094
195623
196780
198062
197466
197995
197494
197006
196631
197489
197498
196875
196327
195930
194644
194994
196751
194584
196760
196976
196300
195757
196962
198050
197378
195956
197363
198859
198080
197656
197027
198945
198542
199027
199915
201218
201197
200140
201310
201517
199505
198968
198583
198751
197845
196519
195875
198583
201276
202910
202751
202613
201772
200199
199876
200285
200846
199815
199992
201194
202014
200629
199169
198596
200635
202027
202802
200424
199843
201204
199993
198313
197475
197135
198126
198246
195785
196280
195903
198885
198464
196774
195905
194488
194863
197283
196485
197374
196390
196687
197568
195331
195034
196345
195780
197326
197953
200422
198023
197152
197092
197521
199198
199890
197815
198064
197613
198916
197720
196737
197374
197656
197420
199670
201264
200615
200753
201767
202585
201092
200333
199940
201033
201124
202775
204791
201636
200747
203083
202611
203918
203638
202105
203499
203086
202420
200752
202510
205275
204935
204234
201907
200899
201528
201146
202396
202061
200530
201585
203292
204383
204548
203257
202507
202353
203804
201693
200022
198079
198853
201272
201074
201289
199156
198314
199574
198842
200034
200550
200401
200421
202126
201737
200354
200599
201746
202473
204831
203981
204196
201519
199866
200585
200634
198387
197314
196914
197714
197969
198121
197325
199575
200128
199459
201240
201596
202339
202194
201896
200748
199620
199578
201064
201041
198179
199207
200088
203084
203146
203209
202279
200938
199625
203196
202350
201804
200676
200530
200152
200943
201635
202160
201677
201638
201785
200215
200726
201340
199735
199705
198926
199960
202111
201867
199715
200806
201799
202770
201839
202415
200650
199994
199249
198265
198659
199087
199562
200555
201323
202352
202381
202574
202645
200627
201128
201627
200114
198073
196980
196114
197763
198150
199080
200350
201355
203551
202662
203120
202633
201860
199570
200997
201506
202259
200731
202146
201772
200702
198753
200542
199636
197673
199449
199362
198889
200911
202305
200848
200150
202162
201684
200546
200609
200467
200349
201511
200773
199876
200892
200831
200173
199821
199597
197811
197718
200053
200866
199766
201042
202996
202964
202006
203840
202275
202701
200950
199957
198458
195290
197697
197414
198345
200647
200993
200908
199047
198406
198908
198653
197980
197721
198767
199407
197410
197015
198709
198625
197896
198446
201649
201443
198789
197882
198539
196440
196821
196350
200052
200515
199926
199035
200252
199989
198473
199435
198453
199285
198000
195927
197051
198200
199436
199925
201603
202306
202352
201239
200199
200066
197948
198899
198845
198689
198866
199129
199711
200185
201862
200479
202205
202885
201946
203179
205817
205542
206686
207075
205240
205138
203001
201702
201604
201081
201216
200775
201357
201301
199316
200048
201191
202418
203225
203543
203529
202838
203192
204818
205570
202902
202758
201478
201924
201021
202641
205029
205862
204670
204869
204769
202062
200774
201570
201803
200816
201014
202167
201935
203405
203493
203211
203417
204404
204695
205189
203984
202257
202608
202282
201465
201210
202425
201926
201340
201617
201847
200140
199665
198691
199992
201668
200761
199811
202332
202664
201455
201298
202054
201620
201881
201788
201362
201628
202979
202260
201803
197772
198757
201310
201955
200989
202605
203044
200992
201623
203565
203864
200783
200755
199472
200338
203043
202610
203332
204719
204695
203076
202143
201489
201928
203093
202864
203462
202487
200684
201871
201899
202297
203463
203813
204194
202604
201434
200854
199652
200071
201415
200590
201428
204017
204976
203397
203037
203305
203604
204216
204576
203389
201870
201712
201417
203451
204945
204409
205392
201411
200663
201692
202983
204388
204835
204202
205160
205113
202594
202700
204773
205944
204064
202802
203166
205157
203836
202228
200141
201576
202003
200880
202468
201521
203131
201911
202141
204347
203054
202319
201069
202428
205395
205338
204320
204769
205696
206807
206659
204075
204249
204833
206558
204288
203361
203795
203002
202988
201811
200264
201865
201899
202022
200957
201804
203174
202093
202819
201215
201716
203246
203396
203870
203206
205020
205529
205121
205964
205228
203955
203689
205172
203099
202101
201757
203487
205242
202792
202901
203633
202362
201736
205278
204148
206642
206181
206209
204442
200902
199579
200541
201882
200822
202985
203556
202823
203770
202851
203352
203951
204577
203158
202569
202060
202136
201999
202918
201873
201600
203130
204626
205139
208120
209824
208720
209134
210691
214764
218106
218481
219597
221083
223375
223574
223690
224258
225187
228647
230469
232769
235143
239136
240249
239402
240406
243521
248325
251588
254103
260057
264804
265759
266957
270429
274414
278798
282874
284125
290237
294918
298231
301519
305545
311140
316043
321166
323189
331169
333766
337058
341757
347111
350821
357463
365516
369804
375350
384146
395816
406544
422135
436928
448768
459582
472530
478768
485565
486630
484035
480564
477763
473199
465763
459386
457361
453936
453471
451668
448208
444394
445318
446201
443010
446163
446049
444452
446673
447418
447682
448895
449330
448572
449032
449183
451977
449036
446215
441402
438468
437515
435971
437042
434461
435725
437682
438416
440305
440017
439788
441801
440972
438276
432694
425648
417193
407517
396596
389709
383832
377562
371620
364892
361326
355950
350464
346387
340656
340729
339192
334890
331623
331364
329366
327965
325379
323434
321306
319395
318904
316594
315705
314160
310628
307693
305535
305053
302032
298968
298885
298767
294784
292132
288578
286158
285588
287974
284246
281927
280272
278230
278728
277671
276573
273337
271129
268165
263943
262025
262250
261810
261036
259052
256247
253119
250152
249037
245356
245900
246307
243214
242790
238949
235601
234698
233578
231825
227773
227606
225493
224196
221040
218303
216364
214364
212783
210638
211814
209622
207670
205194
205170
201983
196746
193949
192471
189928
186284
187253
185628
183057
183267
180499
179505
177787
176632
175119
170808
169112
168734
169765
169511
166305
163967
160599
157839
157817
157434
157044
155618
154113
151734
150331
148684
149158
149325
148487
149110
148793
147302
146517
146167
143082
141718
142407
143291
144741
146896
146368
147020
145983
144888
145231
146119
144295
142478
141806
140882
139030
135196
134939
137005
136557
136750
136316
134509
134279
132448
131634
132465
131178
131245
131205
130495
130439
131227
132024
132280
132721
132514
133599
133429
133381
134152
133012
133246
133949
133913
135512
135831
135534
136159
137645
137811
139699
141406
140837
139600
139825
138468
137301
134836
136867
139211
138843
140311
140756
141761
142175
142953
142864
143096
143902
143680
141667
141571
142314
143754
141709
140649
141895
141825
139664
140301
143412
144608
146965
145964
145143
145354
146344
149528
150478
150572
149975
149745
149917
149132
149878
150063
150166
151124
151866
152662
151449
152880
152705
151512
152477
152442
153620
152104
153370
152390
151890
150322
151740
152053
152631
153836
152826
154232
154537
154953
155133
155867
156132
155864
156812
156204
156377
156768
156037
156022
156918
156574
157991
159601
157351
157977
158266
157306
157247
156997
159306
159322
158428
159977
162039
162112
163568
163457
161755
161887
163209
162619
164595
164167
161294
161067
162472
163753
161955
161824
165669
164963
163061
161059
161381
164659
165419
165361
164269
163496
164251
167065
167203
165993
166870
167579
167798
169123
170205
167686
167913
166790
165498
165951
166984
165973
165499
167277
168152
169009
169114
168433
169009
170165
170804
170554
170332
167805
167695
169909
169601
168528
170296
171117
170233
170637
169920
170053
168967
166915
166592
167419
166939
168481
167821
169751
168354
167226
166696
166578
164804
165280
166836
163758
165380
165177
162246
160864
159604
159266
160672
159924
166605
214539
366588
644072
990717
1347056
1675872
1963411
2200887
2383871
2521059
2618999
2688468
2740655
2789234
2815544
2799370
2727647
2619775
2472459
2310805
2131113
1932414
1717081
1495442
1288803
1115332
978646
873841
790974
729442
685056
645442
610081
579153
554700
528649
506809
486661
467875
450075
436386
423525
410943
399918
387146
376746
367011
360186
353568
346451
340758
332417
324253
316350
309684
300662
294849
286654
279661
273445
266542
257775
248522
241398
231614
223884
219146
214843
210633
206470
206703
202957
201471
202667
202226
202701
202024
199773
196184
191133
189932
188144
184759
178581
173802
169911
163760
158356
152505
147459
143915
138926
134657
133896
132787
132287
130934
130361
127634
125017
122714
121699
119962
117134
115719
115992
115087
113724
115587
113871
111241
110141
111189
111997
112445
113268
111700
110522
108225
105498
105961
110128
108091
106596
106563
105850
106080
106065
106991
106530
108541
108945
107446
104842
103154
105198
105520
105177
105205
105609
104189
101563
101658
102890
104534
104491
102768
101596
100244
100062
102058
103571
105169
103572
102705
101191
100916
 99577
100310
101674
100327
 98916
 99633
101588
 99617
 97833
 98548
 99649
 97136
 98197
 98407
 97808
 96475
 97219
 95472
 94442
 95289
 94107
 93786
 93284
 92525
 93516
 94132
 95413
 92138
 91547
 91687
 91520
 91285
 91209
 93438
 93372
 92096
 93093
 92997
 92655
 92524
 92424
 92928
 92475
 90601
 89872
 91212
 90314
 89900
 89821
 90065
 89813
 89220
 87476
 88473
 88410
 87359
 87908
 88027
 88165
 86910
 86728
 86721
 87897
 88281
 86858
 86826
 89075
 89731
 89496
 88071
 87516
 88249
 89712
 88340
 85455
 85967
 85251
 84329
 86191
 86353
 85601
 86546
 87571
 88213
 87176
 85827
 85629
 84938
 84508
 83021
 82358
 83718
 84714
 86489
 87406
 86714
 84902
 83582
 82145
 81226
 82443
 81480
 82309
 83926
 83714
 83831
 84839
 84189
 85266
 84740
 85150
 83642
 82226
 80882
 80936
 80639
 81242
 80582
 82506
 82618
 81631
 81213
 81524
 82862
 82487
 82373
 80417
 81450
 83463
 83305
 83448
 82197
 82569
 81844
 80748
 79949
 79472
 79640
 80941
 82498
 79704
 80540
 82827
 82128
 79470
 78836
 78530
 79969
 79895
 78143
 78272
 78786
 79037
 79155
 80515
 80278
 78774
 76448
 74744
 77792
 77975
 78729
 82076
 82944
 81548
 79014
 77420
 78257
 79595
 79950
 78119
 77673
 77511
 76972
 76776
 77294
 77052
 77852
 79083
 79659
 80332
 80335
 78303
 77992
 79935
 76956
 74083
 72776
 72553
 72162
 74697
 76401
 76979
 76775
 75643
 76293
 77269
 77502
 76844
 75322
 76208
 75163
 74644
 75459
 76975
 76925
 77700
 77844
 75069
 73937
 74650
 74017
 74547
 75244
 76883
 77360
 77467
 74870
 74095
 75908
 75952
 76523
 74336
 73788
 72565
 74397
 75646
 77372
 78568
 78487
 79659
 77416
 74628
 73424
 73285
 73046
 74240
 75369
 74969
 73343
 74280
 73687
 73910
 75887
 74933
 74797
 74443
 73906
 73716
 73340
 72934
 74335
 74008
 75180
 75696
 75451
 76302
 76465
 77084
 75906
 76079
 75137
 75297
 74584
 73735
 73802
 73432
 74041
 75905
 76287
 76552
 75958
 75609
 74642
 75564
 76686
 74251
 74425
 74031
 75879
 74593
 75759
 75832
 74535
 73537
 76559
 76126
 74606
 75765
 77165
 78294
 76637
 76743
 76752
 75270
 77831
 76917
 75038
 77176
 76761
 74807
 73002
 71807
 69817
 69945
 70171
 72776
 72675
 74651
 76826
 75278
 75544
 75325
 77226
 76327
 74909
 75250
 77260
 76758
 75903
 75027
 75275
 74029
 75886
 74987
 75216
 74907
 75827
 74868
 73882
 74334
 75193
 76198
 76101
 75301
 77102
 76893
 78313
 78458
 76751
 76867
 76503
 77645
 79186
 79252
 78773
 77383
 75861
 77764
 77922
 77577
 78696
 79185
 78931
 77498
 76900
 76699
 75925
 77588
 78380
 78273
 77350
 78520
 79848
 79787
 79798
 79467
 79027
 79810
 79070
 77732
 77655
 76619
 76221
 75542
 76443
 76640
 77772
 76843
 77275
 77625
 78155
 79292
 77976
 77559
 78294
 76209
 74898
 76060
 75911
 76185
 76289
 78642
 78192
 79190
 77902
 77834
 78842
 77838
 77726
 76288
 76217
 76898
 75674
 78515
 78058
 77189
 78243
 77174
 76525
 78930
 81719
 82139
 80658
 80466
 79725
 78777
 79325
 80800
 81839
 80788
 80302
 80262
 80318
 80384
 80752
 78932
 79599
 80021
 80885
 81326
 81491
 80006
 80025
 82012
 81414
 80763
 80626
 82085
 82438
 81379
 80306
 81040
 82035
 81769
 83750
 82958
 83089
 82320
 82790
 82980
 81326
 81259
 83065
 82458
 80519
 78654
 78963
 80659
 80621
 81740
 81291
 82679
 82621
 82472
 81425
 79921
 80542
 80009
 79020
 80508
 81248
 83251
 84201
 84543
 83407
 81323

[Instrument Method Data Header]

"hplc", "", "2021-04-16-13:54:48", "hplc", "", "2021-04-16-13:54:48", "", 0, 0, "GlycoSePN_40 min (Plus_HR1)"
"Separation of glycans at 50 C"
16844544, 1


[NAI Box Information]

0, 40, 40
2.272, 44, 1000
41, 0, 100, 0


[Instrument Configuration Information]

"FL", "PEN90x", ""
0, 0, 0
0, 0, 0, 0
16.777215, 1
16.777215, 0
"", "", "", ""
"", "", ""
"", "", ""
"", "", ""
"B", "C", "D", ""


[Real Time Plot Information]

[0]
0, 1, "", "Y", 1000


[Link Parameters]

5


[Link Parameter Offsets]

29
28
10
11
12


[Link Parameter Info]


"RATE", 29, 5, 1, 1
1, 0, 3, 0.1, 100, 0
44.01408, "", 1

"RANGE", 28, 2, 1, 1
1, 0, 1, 0, 10, 0
1, "1.0", 1

"EVENT", 10, 3, 25, 1
1, 0, 0, 0, 100000, 0
0, "END", 0

"EVTME", 11, 2, 25, 1
1, 0, 2, 0, 100000, 0
0, "", 1

"EVVAL", 12, 2, 25, 1
1, 0, 0, 0, 100000, 0
0, "0", 1


[PEAK TABLE FILE]


[File Complete Flag]

3


[Number of Peaks]

0


[SPECTRAL DATA FILE]


[File Complete Flag]

3


[Count/AU Ratio]

0


[Count Offset]

0


[Number of Spectra]

0


[Spectral Data Sets]


[Audit Log Information for C:\PenExe\TcWS\Ver6.3.1\Examples\Probka 160+enzymy.raw]

Number of Audit Logs : [0]
