# Supplementary material for: Interplay between de novo and salvage pathways of GDP-fucose synthesis
Source: PLoS One. 2024 Oct 24;19(10):e0309450. doi: 10.1371/journal.pone.0309450 (PMC11501016; doi:10.1371/journal.pone.0309450)
Supplement: S1 File — (ZIP) [file pone.0309450.s004.zip › Chromatograms/Fucosylation/GMDSKO_HAFCSK_3.RAX]

Checksum Passed

Filename : <C:\PenExe\TcWS\Ver6.3.1\Examples\Probka 161+enzymy.raw>

[Modified Rawfile File Header]

0, 1, 48, 10019, 
0, 0, 0, 386514952, 12020544

[Modified Rawfile Data Header]

"hplc", "", "2023-07-05-13:27:06", "tcprocess", "", "2023-07-05-14:07:04", "", 0, 0, ""


[File Complete Flag]

3


[Run Log Information]


[Raw File A/D Header]

0, "20230705132657-0800", 0, "hplc"
"C:\PenExe\TcWS\Ver6.3.1\Examples\Probka 161+enzymy.seq", 0
"NONE", 0, 0
40.0088, 16777215, 72483, "7339280009"
1, 0, 5454


[Sequence Cycle Information]

"A", 0, 0, 0, "", "", ""
"C:\PenExe\TcWS\Ver6.3.1\Examples\Probka 161+enzymy.raw", "C:\PenExe\TcWS\Ver6.3.1\Examples\Probka 161+enzymy", "Probka 161+enzymy", "", "C:\PenExe\TcWS\Ver6.3.1\Examples\GlycoSeP N Plus (FL_40 min)", "C:\PenExe\TcWS\Ver6.3.1\Examples\GlycoSeP N Plus (FL_40 min)", "C:\PenExe\TcWS\Ver6.3.1\Examples\GlycoSeP N Plus (FL_40 min)", "C:\PenExe\TcWS\Ver6.3.1\Examples\GlycoSeP N Plus (FL_40 min)"
"Default", "Default"
1, 1, 1, 1, 1, 1, 0
100, 2, "", 1, "", "", 9
"", "", "", 0
"", "", "", "", ""
"", "", "", "", ""
""


[Raw Data Points]

 85395
 85010
 85007
 85009
 85006
 85005
 86088
 86226
 85526
 84561
 85637
 85563
 84638
 83707
 85276
 84725
 85321
 87321
 88082
 88817
 88228
 87069
 86121
 85438
 85881
 88403
 88184
 87687
 87208
 88086
 87821
 87405
 86215
 85921
 85231
 86026
 85547
 84613
 86005
 87505
 87576
 87244
 85696
 87312
 89302
 87726
 87617
 89490
 90235
 90514
 90712
 90060
 90462
 88306
 88494
 87162
 88561
 87543
 88391
 86587
 85283
 86267
 86561
 88406
 87048
 85557
 85751
 87360
 86105
 85884
 86876
 87280
 89251
 89915
 88258
 86605
 84647
 86578
 88274
 86905
 85951
 85151
 84897
 85181
 85519
 87387
 89668
 89609
 88283
 87234
 89036
 88808
 89509
 88740
 87971
 87287
 86839
 86867
 86739
 87107
 86732
 87842
 88812
 87562
 87847
 89337
 88641
 89348
 87340
 87456
 88647
 88541
 88074
 87302
 86450
 87185
 87387
 89957
 89672
 90844
 90366
 88267
 87066
 86633
 88225
 88435
 86807
 87731
 86433
 87498
 87826
 87712
 86751
 86826
 86210
 88872
 89902
 88165
 88914
 90531
 92961
 96841
 98954
103696
110088
119000
128240
137484
147827
159832
172299
184892
194913
203086
208230
212665
212900
208747
206440
204779
201366
201920
205122
207869
211573
217440
220915
220838
219869
221750
222510
223962
225935
222763
220398
218680
217990
219481
225973
234532
245071
251244
254463
254148
251344
247190
239138
233158
233249
230986
230018
230880
235207
243625
251757
257663
270933
287714
305546
323448
331628
331664
326245
318766
312399
313902
319927
329716
334458
336596
357462
455614
819589
1863939
4122411
7839474
12492425
16777215
16777215
16777215
16777215
16777215
16777215
15008060
12334112
9902813
7826608
6130181
4781075
3741009
2955592
2368057
1930931
1610603
1371790
1193359
1057347
948565
858640
789307
730386
688439
661508
658281
686800
735966
801730
857463
889386
889373
862014
816217
758630
698570
648671
602627
565287
538899
519313
503055
493795
491547
490792
493056
500855
508328
515601
525536
532902
536562
541637
544167
543209
538429
537821
531330
527444
521877
515390
511834
507033
502857
500087
499444
499772
501550
507955
517140
528878
539900
549948
555633
555511
553858
545583
536271
528614
522385
521356
521934
527181
547922
583134
631387
697195
766211
824636
866070
881648
877038
855373
822542
787651
759380
735633
723125
721239
734671
763348
795553
830706
862714
885825
894591
887714
868367
840186
803757
759997
716712
679017
644869
615028
589755
570689
559206
555950
557139
563964
572451
589076
610505
641084
678881
722240
764106
801608
835588
858380
863700
854086
828237
794519
750582
702905
659604
620727
582373
548402
519584
497591
478649
462503
448665
435798
428857
424056
418320
413266
413439
417198
422917
426815
432087
437482
445269
446758
447190
446174
446669
444967
440333
435215
437228
434517
430464
426432
421780
416831
412659
409459
405792
401638
393280
388976
387346
385351
381810
380776
379254
380637
380739
381630
382252
380987
380073
378441
380154
379676
375302
373112
370509
365795
359148
352663
345563
341050
337170
330156
326221
322622
319310
317584
316810
315017
313694
310366
309979
311486
309506
305612
302720
300664
300344
299315
293030
288915
289167
290226
293244
297333
299549
301088
299931
298971
298870
294489
287759
282541
281458
277978
276620
273557
271026
268310
266191
266748
268694
273121
278012
281829
285893
290733
304101
311967
322364
336749
354451
374104
391736
409005
423081
432427
434338
436483
433026
424327
414515
399572
385424
370775
357688
346944
340585
333235
326868
322524
318948
315403
310402
306111
302037
299378
299243
298266
296905
296812
298308
296532
295548
294368
295919
300174
305064
312916
324325
341383
365323
397196
435773
477616
522980
564840
601209
625751
636458
635078
624779
600217
566567
531366
493374
455429
418199
383117
355772
332461
312753
300437
290035
277769
265715
257484
251239
245773
240385
237014
233273
234254
231247
229030
227870
224521
223498
223717
219773
217446
217748
215579
214454
213494
214271
214020
211726
210905
210539
213515
217113
215272
214770
217712
219122
222863
223567
224400
226913
228098
229060
232080
235612
241801
246228
248779
252247
254846
261086
265164
266091
269955
273177
276049
278156
277122
274800
271728
268085
262502
255869
252650
246885
240872
237621
230917
226569
219740
216661
211894
208320
206006
205549
204280
202269
200896
202223
203794
199922
199272
199046
197636
196991
200298
202028
202901
203318
205926
210527
213492
217094
222431
228125
233532
241171
251859
261126
273913
284236
295319
306676
317397
333259
350504
367040
387108
408449
431603
460972
486213
510314
530145
543593
552606
551652
541981
528622
507013
479707
449562
419070
387622
358465
332291
305198
281861
261309
245252
232799
222025
212148
204148
198035
191345
187393
185727
184898
182631
178539
176612
174469
174307
174012
171926
171213
172261
173831
173243
169763
168290
167246
168215
170008
169942
171091
172283
172066
172188
172932
170704
170499
170740
170979
171350
172938
173390
173267
173423
176503
178499
176490
175211
175041
176459
176515
176159
174947
176223
177378
177846
176751
177642
179183
180560
181253
181239
180170
178445
180247
178728
176298
175440
174292
172553
171415
170716
169143
168322
167655
167430
167461
168486
167566
167374
168382
167236
165178
167184
168421
168852
168602
168224
165713
166965
168115
169119
169151
172926
174683
176279
177057
176650
176523
175603
177387
177999
176947
177300
176591
177604
177982
176584
176994
179849
182295
183028
182715
183032
186467
188950
189880
190837
192187
192808
192845
193523
191042
187571
185189
183706
184656
181808
179951
177869
177201
174969
172633
170427
168408
169170
168867
168066
165512
165011
163854
164239
164809
163939
162967
162860
163746
162761
160295
160216
160105
161217
163908
165762
164437
162496
161986
164803
164793
167392
169634
171327
173733
175124
176306
174209
174861
173908
174787
175289
176092
179128
179351
180904
181119
181875
183208
183751
187385
189185
189088
192338
195462
198227
202417
207149
210574
218087
224168
230711
239292
249855
260527
270500
282876
296009
310702
327398
347171
369078
394649
426063
461257
498616
543994
592313
650494
711942
775821
845787
914978
988382
1052913
1110173
1163533
1202742
1234882
1251858
1250223
1231842
1200287
1155645
1099234
1039973
969332
891904
816994
743075
671497
604793
541098
487790
438905
395166
358949
327276
303688
285031
269334
255985
246412
238776
235202
231947
229946
225891
225104
223965
224193
222800
222775
221503
219526
217831
215714
215322
213736
212883
208363
205868
201606
197751
195402
191697
189721
187621
187032
187920
185215
184754
183595
183444
181253
181770
182113
180818
180495
181186
181596
182319
181940
180048
181167
179995
177362
176582
177410
176836
177542
178204
179379
180743
181892
182020
184592
183960
182228
185177
184630
184818
188657
189993
189348
186033
186049
187386
187464
186741
188381
186108
184630
184769
184913
184298
184965
183185
180206
179786
180719
180819
182013
181605
181880
182350
180635
181847
182217
180824
179818
181958
183901
183249
183739
184165
182118
181222
179405
180331
177658
174719
173404
172578
172490
172503
171576
172415
174051
172321
171079
169941
170814
170155
171621
171968
173896
173706
172172
173406
175228
174502
175515
179278
179017
179573
185258
189002
191703
194977
199401
201616
204963
208623
211431
212151
215328
216696
217850
217796
218838
215596
212207
211294
207816
204637
200647
198348
194116
191215
190267
186292
181623
181248
177691
176012
177686
177277
178366
179260
176884
175280
176077
174377
174093
174676
175825
175925
177534
181407
183932
183044
183916
186512
187371
187795
186596
185399
183896
186087
187502
189141
189437
189124
187741
186924
185772
186574
185159
183274
180667
180472
182029
184477
182969
179795
181719
185301
186251
184997
185963
186339
186679
186584
189387
192567
195099
195311
196539
199435
199895
204267
207250
211631
216699
223721
230406
236060
245353
257362
269588
282490
295537
311290
325974
336927
351568
363030
377412
385684
392267
397944
403425
405897
404856
401382
392319
384893
374483
363767
352549
344280
334201
324219
314913
307131
302092
298291
295594
295415
296196
298486
301557
306381
313516
321071
332729
342907
353196
366370
379695
395377
411301
431530
455007
476153
502987
532189
562346
594138
630862
672991
718929
771402
834923
903716
984307
1079943
1191179
1319389
1466876
1646928
1854899
2089613
2358680
2666475
3013809
3396043
3820189
4261522
4724457
5200695
5669826
6124831
6552151
6940098
7269194
7529941
7705639
7801545
7810763
7726968
7548043
7298859
6986238
6609116
6184912
5729895
5252330
4768827
4288764
3822185
3383029
2969963
2591098
2250343
1942319
1673603
1432951
1230486
1059387
912762
792093
688653
603808
534475
479652
433995
397828
370217
348641
331798
319616
310748
300963
294345
289611
286076
284512
284108
280135
279493
277298
274486
272216
269566
266096
262166
257931
253889
250531
244360
239044
235554
232530
228293
223424
218933
214657
212162
206090
202802
200944
198661
195084
193106
191777
191665
190230
188113
184128
184614
185448
182825
181336
179284
181157
182059
181858
181433
180166
178183
178725
178167
180803
179566
180079
180138
178779
181572
182205
180343
179698
181336
181584
182170
182402
180377
180775
181031
180211
180946
180470
181611
182255
184279
183035
182222
182584
184371
183742
183848
183458
183507
184933
184020
183824
185130
187164
186313
187166
188835
190554
191650
190370
188532
187640
188204
190446
192244
192835
193659
194073
192123
194357
196337
199758
200734
204173
204565
205318
207266
209228
213895
217067
221864
225996
231755
236676
244596
254524
263471
273192
284964
298402
316571
334536
352446
376182
400767
426328
453055
479223
507037
533049
557905
584079
609884
629492
642894
656429
663535
667152
666919
660097
647788
633472
616180
597169
577309
552208
526583
500321
476865
453453
432501
411107
390519
373061
359577
346122
332596
320842
310284
300136
292737
285806
277927
271663
263516
257002
250762
242579
237881
235301
231088
227423
225200
221270
218180
212563
209430
208019
204007
203935
205983
205426
204550
206381
206460
205101
201652
201442
202893
202886
203000
203866
206400
208430
210394
213049
214053
215310
218569
220731
224369
228735
232602
236437
242323
248006
252880
259690
266171
273472
280114
290928
300854
310650
323265
336458
348522
361892
378540
396029
412664
436237
462582
490435
522429
561934
600224
650195
704761
768069
838173
918877
1008417
1107935
1219624
1343763
1472309
1610465
1755060
1907463
2060955
2210779
2355499
2494561
2624672
2736585
2830173
2908182
2965459
3003077
3012918
2994029
2955489
2890791
2807299
2710623
2593027
2471280
2343929
2204421
2057736
1915914
1774637
1639656
1511766
1386909
1270482
1157618
1057627
967643
884932
810274
741313
676782
623074
574337
534423
496768
467006
439871
413631
388734
370197
352484
339128
329888
315700
302817
293406
282861
272709
266798
259545
252247
246498
244005
240315
238367
237360
235084
232153
230823
233977
233896
233602
235782
237827
240084
238509
239741
239683
239735
245509
247169
247652
246043
245389
243850
243543
243147
239857
238954
239031
236259
234395
229603
226914
225705
224061
223322
223586
223376
223392
222521
223227
222140
220835
220001
221816
222369
224142
226869
226710
229877
234591
234449
234400
236762
240532
243895
246305
247584
249594
250519
251451
255236
258146
263557
268785
274588
277956
281197
284932
287265
292552
298941
304658
311530
317759
326568
334886
341085
347702
357348
366977
377454
386882
398627
411885
424925
437955
449422
459589
472415
479625
489401
498753
507586
514019
518978
521804
521309
518893
518205
513755
507746
496443
484619
471743
459842
449917
437016
420532
406344
393210
380340
367703
357947
348111
339353
331747
325780
323109
320933
320447
320399
321259
322728
327678
330966
334520
338636
342536
345674
351456
357704
366098
375632
383278
389359
400380
411167
426171
437431
448191
462914
474136
486133
497429
508815
521094
527847
536294
543796
546291
547924
545901
543566
535700
523138
510572
499976
487572
472302
456316
438648
420598
406508
392877
374026
362230
349727
338077
324249
312419
303126
291214
282814
278053
274408
268223
263897
262653
259835
256013
253094
250747
248810
246649
245058
242654
243693
242928
240323
237841
235973
235993
237429
238291
238371
236862
236192
236055
236879
237626
237348
238169
238428
238482
239371
243476
242954
241794
242014
241789
240845
242019
241466
242021
242080
242510
243503
244115
246339
246897
246111
245274
246861
247065
247690
247000
245652
246959
249428
250295
251427
252213
253289
254416
257446
260267
260945
261581
262330
265541
270631
273789
273648
277193
276812
278417
281689
282930
283269
285851
288586
289200
290335
292937
291219
292172
292436
290179
291060
288109
285450
284274
281198
281319
278324
276516
273909
269375
264857
261176
259141
258640
256891
255148
254044
255956
256271
257330
257194
260489
263909
266489
270704
275370
276863
282054
287270
294695
303424
310625
320350
331677
341998
351298
362525
377974
391394
403821
419812
439497
462345
484371
511163
541593
579112
622650
667545
715662
769397
826171
891146
961793
1038944
1121460
1208371
1295224
1387389
1477298
1565090
1650345
1728011
1796804
1854736
1901344
1934481
1957017
1962764
1957196
1933853
1902943
1856617
1801694
1739324
1664031
1579964
1496177
1403723
1307016
1217624
1128181
1038960
958757
881529
809546
742894
682600
630686
582221
538367
502343
469494
444892
421855
401490
384174
371424
358798
349840
345030
341630
337203
336247
337026
339024
341772
346784
352914
358131
364003
370494
374967
380940
387150
391602
393348
397369
398147
398963
398649
396637
395415
394275
386761
379452
371095
364148
353865
346227
336272
326877
316075
305745
298442
293523
286992
282226
276828
271566
268280
265358
259669
255538
253814
252802
251742
251093
251760
252046
251859
257343
259441
259769
263416
267412
270541
275767
280316
283118
285171
292986
297140
301170
302848
303375
305958
308229
311157
312228
310437
308359
307450
305557
302497
298805
296270
292222
288603
284449
282127
280639
277430
273015
270821
267074
265452
266472
265805
263518
263302
263903
263213
259269
259372
261621
261596
262619
265382
267672
270915
271618
272684
273545
275484
275946
278144
277751
280187
279986
282157
285121
287666
287200
285762
285081
285203
282305
278792
278356
277216
273012
269807
265774
265634
263024
258904
254469
251468
247366
246445
244746
245259
244127
243677
240558
238064
237393
237039
236055
236319
235163
235330
234430
232770
232651
231880
232058
233582
232575
230121
228433
228957
231226
231673
229993
229563
228294
227377
226554
226388
225457
223484
224749
226557
227528
225432
225184
225767
225008
225378
226551
227337
226530
226466
226193
228002
228664
228250
229305
231488
233680
233418
233458
230909
227943
229482
230347
230695
230630
226485
222814
222758
223983
224970
228161
229137
227822
230198
230135
229400
228990
232030
233717
233964
235844
239715
243203
245835
246084
247563
248387
248654
249582
251691
252881
254000
255598
256176
255582
258460
261004
265196
267753
268854
267909
268585
271829
275897
277391
279783
283735
285199
289264
293364
297292
300492
304677
310776
316102
321461
327234
335184
342157
350682
360548
369681
378085
387876
397252
406084
412021
422297
436093
450924
469061
488760
511245
537048
569436
607042
646883
691502
744107
802424
865228
933396
1009463
1089346
1174932
1267602
1363204
1459774
1562657
1666663
1770981
1875406
1975716
2070322
2147257
2210215
2265189
2299720
2318633
2319597
2305222
2269242
2224678
2165049
2097869
2019133
1927129
1828763
1730908
1630996
1527453
1425272
1321231
1220840
1118100
1022081
930647
851387
773055
703031
645067
591023
542430
501304
463097
432367
407298
382340
362137
345508
332847
323746
314497
306863
300982
293530
289448
285830
284625
283385
283523
282321
282828
283419
286390
284427
286086
286336
286271
285164
284715
283051
283994
285055
285125
285994
284063
283901
284594
286285
286562
286868
284007
285357
285061
285618
287219
287591
287273
286582
282549
281032
278971
278201
279003
279900
277781
274565
273758
270994
270353
269771
267618
263360
259127
255807
253683
250620
248254
247493
246091
244719
242995
239764
240252
241102
239461
236782
236532
237274
238475
239261
238848
241147
240575
237573
236347
236900
236482
235366
235119
237869
238536
237581
240997
242090
241797
241546
241712
244731
244973
245553
245371
242361
240272
239418
239250
239640
241171
239957
239031
238470
240745
239611
238397
240162
238785
239973
242457
243370
246019
247405
246496
244423
241826
240987
241455
241302
240442
238259
238346
241662
242375
241808
241774
242125
244076
245267
245382
244635
245358
245889
247067
246868
244525
244187
244166
243584
244496
246095
247112
249044
248813
250541
252035
250019
252491
253600
255108
255952
257354
257340
258615
260746
263297
262064
261667
263329
265572
266382
266621
267892
270826
274156
276147
280486
284118
287818
291523
296627
301054
305226
312227
320708
327070
331536
334242
339251
344478
350964
358537
360059
363874
367461
369294
370087
371821
369110
364106
358515
352142
348343
344198
338060
331733
326640
321462
315393
310668
308915
305831
306777
304064
301227
300752
302265
302653
302890
303971
303729
304723
307320
310976
315877
320675
326786
332571
336548
338390
340096
343685
346328
349155
355213
357901
361386
364461
366607
368754
372285
378800
387880
398446
408704
422088
440111
455481
474728
498600
524318
551677
581431
615747
652802
692503
729665
769719
813707
859978
906490
955427
1003832
1056159
1106309
1156247
1206647
1252986
1300319
1341816
1384869
1419803
1451402
1480239
1509470
1527965
1541940
1553452
1557875
1554774
1545190
1531189
1514639
1494911
1466341
1435623
1397734
1360069
1318131
1270406
1215277
1164220
1111783
1056528
1001453
947741
896745
845119
789539
740845
697823
659289
620737
587676
554794
526152
502907
482577
462581
443407
425071
408268
393317
380144
367939
359003
344976
334502
326397
321149
315981
310886
304646
297687
291023
288638
286501
285159
282400
278295
276889
276617
275965
275681
271974
271244
272384
271991
271194
270348
271120
274574
274444
275405
277303
278216
281151
284772
287283
291265
296428
299096
303902
308981
313266
317468
320930
323405
329465
333254
338382
343690
348641
351310
352992
354488
356672
362172
369607
374399
377885
383581
385679
388314
388528
389334
390508
391384
389264
387206
387301
387082
386009
382498
380990
376714
373709
368567
364636
360759
357544
353691
349497
344954
341794
336075
330307
325491
323564
323001
318973
312949
308687
304034
301668
297956
295606
291104
288159
285173
279308
277563
276466
275430
272428
271964
271912
271317
269806
266716
266739
263100
261910
262316
262758
262425
260811
257931
257885
256426
255006
256871
257507
257574
257464
256999
256148
255502
253590
253518
253970
256288
255967
254885
254825
253909
253730
256574
255860
255978
254926
256275
253298
254023
256226
256141
257202
257611
259016
261456
265898
270016
272593
274629
277607
283494
288217
290814
296880
304287
310254
318422
329349
338453
345734
352682
361545
373040
382714
391343
401097
407663
416785
424449
429061
433280
436782
442257
445222
449139
446749
449543
451968
454790
457053
460732
461989
467498
469014
473115
478504
483430
486429
490979
499328
511457
518681
526356
537958
549018
560304
573383
588957
607398
628196
653437
678251
711057
748756
792900
843881
903202
972419
1049220
1139930
1240029
1349677
1474747
1606542
1749485
1906993
2064899
2222023
2383396
2544982
2704540
2853457
2991821
3114349
3222322
3307455
3374968
3428066
3461992
3476988
3474352
3450035
3410627
3344805
3258479
3157448
3037928
2908716
2764942
2615076
2458173
2294873
2129394
1965463
1805576
1648621
1496415
1356271
1223999
1100545
990074
891017
804626
729735
658821
595440
545954
502452
461797
429284
402222
377853
356612
339971
326636
314643
304122
296412
290347
286803
283417
281503
280418
281263
278477
277752
278194
278180
281883
286412
290012
293586
296535
300558
300221
301798
306696
312177
315356
318408
321503
327305
330264
333958
340358
343087
341730
341018
343606
345112
344361
344012
343176
342218
341019
339754
340657
342627
343188
341608
340637
339106
335818
334041
333537
332385
328874
320786
316910
316223
316310
311617
305046
299303
295745
294652
292631
289849
287462
284438
282924
278744
277635
275275
275081
272959
270429
272248
269845
268727
267556
267012
268061
267622
267619
269537
271614
271322
270617
268558
271279
273471
274113
274502
275937
277992
282698
283737
288109
294791
301048
304674
310375
315099
318575
323328
330578
334443
338786
343120
349913
354298
357577
360612
361844
366275
369466
372777
376089
380950
384884
386622
390090
393274
401498
412928
423723
433593
441364
449086
456743
468590
480479
491413
502543
514666
526856
536173
549604
565816
585306
605399
628448
656183
694225
737616
781152
833517
894143
966894
1053696
1145423
1249036
1363930
1492725
1629681
1775667
1927086
2090161
2253238
2417614
2571768
2721225
2862207
2986171
3092203
3180226
3248725
3290491
3312594
3310477
3289204
3247357
3192502
3108452
3010926
2903643
2785166
2652635
2511072
2371648
2225790
2080588
1938494
1792392
1648986
1512035
1382116
1256180
1138707
1031709
936169
844771
764751
690319
624223
566614
517438
472747
432221
401541
374225
354262
334131
317629
303277
289737
278087
270097
264608
261352
257085
252128
250447
250034
247843
243845
246024
244461
243492
244025
243205
240209
241426
244787
242045
238610
238312
235206
233914
234961
236288
234291
233528
232460
231246
232794
233014
236387
238312
239295
238588
237772
237310
237880
238540
238316
240517
244597
242036
243321
242780
242049
243815
243738
241084
240572
239715
237743
236536
236065
235142
236465
237136
233774
233737
233767
231483
230571
230875
229090
227703
228003
230035
227865
228124
226389
223209
220165
221349
221555
223632
223849
224370
224154
222290
221878
224208
224468
226331
226869
227009
225420
226469
227070
231052
234105
235981
237842
240953
243518
244635
247867
253062
255398
260811
264979
267223
268299
268313
269753
272611
274991
275060
275963
274387
274529
275759
276423
274115
273897
274045
275811
276313
274401
275996
277542
278800
282595
285261
287441
289994
297091
303620
311392
320467
329386
335785
345375
354326
364853
376127
388105
399090
403496
407955
414178
419475
423007
424901
426360
426052
422301
418160
414323
408681
403401
394614
384981
376930
366641
358066
346531
333912
324375
314413
305596
294101
284368
274822
266410
259752
251678
245438
241843
235183
231159
227872
225566
222771
219068
216718
214123
212390
209238
207085
205278
205110
204997
204223
204326
205133
204015
203165
204750
206144
206542
205941
204236
202548
201527
201877
200731
203066
204553
205518
208192
207767
207707
208744
209346
208892
209364
211861
213091
213513
214005
212986
213348
214414
214378
213854
213628
212542
214651
215590
215645
214375
213189
212301
213388
213085
211525
208740
206382
207945
211671
212369
212016
209071
207973
208287
209688
210392
209813
207793
207480
205759
203487
203209
202963
202642
203455
204383
201163
202817
203157
202537
201374
202817
204250
203360
201214
200037
199710
199441
200029
201145
201857
201895
198535
200799
203594
202999
203562
200040
199457
200901
200654
202209
203579
204365
205799
205722
207348
208653
208834
208420
210205
211313
212779
212162
210377
207913
207763
210027
210545
211817
209269
208075
207998
209168
208641
208874
207160
206174
206418
206222
206539
205331
201559
200362
200026
200133
201203
203262
202861
202033
202305
201738
200506
202169
200991
198724
200374
199969
197870
199805
198872
199270
199640
198147
197162
196577
197371
194757
196547
195274
193388
191850
189805
192056
194746
195592
193552
194503
193777
196024
196568
195174
195430
196588
194314
194289
195061
196495
197940
198384
195895
193936
193833
194321
195004
197089
196995
195406
197707
198861
197410
195191
195447
196262
196695
196907
195893
196734
197322
194514
194731
196405
196187
195878
195872
195258
193500
195850
197239
195815
193298
192908
192382
192458
191555
192031
193365
195054
194621
195878
196231
196449
195712
194666
191884
192125
194424
197286
198554
197038
196078
195620
194366
194551
197023
195963
196133
196487
195023
195083
197307
194854
196411
196819
196395
197027
197569
196714
194366
194782
195619
195250
196059
197125
195073
193182
196710
196949
194994
195050
194845
195912
197683
199423
200924
199186
199001
198141
196081
195281
195771
196144
196330
195434
193749
193044
194074
195767
197172
198200
195190
194461
194817
193522
194373
197051
198716
198082
196726
196609
196558
196180
195310
194939
193986
193414
193090
195305
196873
194500
193396
195256
195584
196538
195424
195072
196968
198190
196942
195450
196127
196146
196510
195739
196056
197761
196733
196156
197205
199132
198916
199235
198168
197117
196247
196495
198454
201660
202357
201142
199198
199318
198882
199412
200338
200750
200030
200002
198407
199113
198667
197255
196333
198470
199196
200126
197996
196592
199612
198999
198987
200609
198682
196784
194289
193742
197426
197519
196952
197141
195878
196616
196964
197957
198059
197491
196602
197516
196828
195004
192817
193092
196002
195312
195865
196420
194963
194078
194189
194020
194125
193106
191167
192080
191962
193285
194728
195932
195485
195565
193443
194178
194919
195254
194136
195555
196294
196159
196904
197962
201044
199161
196723
194878
194112
194816
194478
192934
194464
193938
194611
193357
193238
195007
196771
196533
197502
199001
197562
196688
197704
196897
196086
195866
198131
197730
196115
196646
196391
199075
197876
198496
194929
193700
192070
192313
193718
194971
192151
192056
194189
196060
195761
195205
194420
194191
196872
197831
198618
199158
197222
197026
196435
195698
197405
197862
199954
198486
197013
196481
196873
195534
196490
197755
198706
198757
198391
199046
196979
195696
194362
192823
192256
194553
193398
192909
194199
195013
197312
198179
196326
194866
194570
194295
193020
192491
192689
193199
195359
196524
197609
196166
196731
195413
194166
193534
194644
196254
196797
197770
196958
199044
198336
198271
198682
198424
198440
197136
196639
196496
196684
196208
194351
194238
195865
195629
195545
196921
196201
196440
195710
194329
194919
197251
197274
197228
194700
193265
195330
195881
195492
194495
195735
196930
196820
195708
196094
196460
196085
195550
195391
193838
193382
194648
194567
192504
194668
196265
195890
193994
193185
192162
193062
193613
192115
190719
191597
192211
194049
193058
194020
196120
196233
194175
193911
195207
194388
195668
196350
197028
196837
197075
198171
197220
196934
196008
194025
195164
194143
195007
194992
193547
195500
195360
196393
198950
200648
200193
199444
198156
197871
196410
195557
197880
197363
195245
193702
194721
197692
198743
198398
196419
194559
193283
193744
193353
192896
195629
195416
195432
195015
193623
193608
192720
194601
196184
197926
196734
196180
193579
195493
194024
193087
192698
191531
192059
192902
193772
193263
191986
193532
197001
197963
196361
195177
193678
193882
192872
193824
195926
194701
195687
196621
196425
196641
194199
196096
197595
196405
195928
195545
196957
197546
199187
196163
198366
197244
196377
196911
197415
198536
200922
201546
201443
200800
201098
199821
199432
199316
200674
199484
198185
200417
199970
198063
198754
198267
198932
197307
197312
197697
197915
198220
197099
194765
194976
196889
197419
198907
198797
198946
199002
199673
199647
198949
199567
197098
197136
196969
195963
195633
196594
198025
200015
198075
198375
196362
194126
193270
194571
194760
195335
196086
194705
194947
194678
195151
197658
196245
194707
194175
194722
195703
195274
195085
197197
196510
196066
196698
198013
195231
195325
196317
196759
198632
199693
198967
197792
196679
196323
194016
195548
195972
196244
196275
199077
199015
199301
200645
199244
197545
194693
193964
197715
199201
199689
198705
197850
196713
197268
197968
199178
199589
198740
196752
198903
198436
198995
197713
198703
198409
198237
196967
196159
197639
196415
197311
197968
198851
198180
199761
199281
199239
196828
195584
194817
194687
197235
197096
196963
196606
195281
195479
196898
197458
199066
198583
198163
198028
196221
195458
197276
198344
196599
196586
196710
195656
196247
195710
196587
194652
194462
194410
196398
199409
199708
201389
200238
197764
196429
197537
197947
199769
200729
198550
197764
196237
196959
196780
195191
196938
193896
193113
193064
195674
196765
196946
194972
193042
192127
195172
195416
194296
194714
195183
197123
197025
198662
199212
196947
195728
195425
195695
195791
196732
196270
196337
196476
196687
198064
199456
200140
199626
199129
198531
199857
200663
203338
203533
200159
201493
201083
200905
201382
200618
200061
199701
198794
199001
198234
199374
199573
197254
198501
200376
199185
200315
200298
202003
200045
200347
202208
202108
201771
199896
201492
201693
201033
201826
201450
199042
199460
201987
200069
200758
198900
199052
200648
200966
201989
202169
200340
200289
200142
199939
197841
198719
199750
201184
200110
200007
200609
199011
198794
199470
197950
198642
199783
201038
199712
199397
200203
200945
202467
202692
201959
201308
201819
202611
201312
200095
199579
200010
201506
201502
201188
200186
198933
200293
201452
203830
200912
199236
199779
201895
201464
199867
199935
200245
199842
200602
201226
200559
201185
199713
201619
201580
201613
202109
200916
200448
202027
202984
200409
200125
200714
201860
199567
199144
199074
200129
199439
197383
199848
201004
201960
201170
202466
202548
203032
201730
199623
200099
200196
201986
201666
202253
203842
201242
200034
201894
201152
200113
201527
201448
202718
202554
202834
202724
201643
203316
204625
203101
203743
203324
203073
203296
202126
201176
201600
202168
201663
202037
200414
199433
199069
198760
199989
202208
202141
200618
200807
200745
200250
198181
199848
200063
199591
198439
199356
200029
199541
199554
199470
198552
199811
202805
202595
203974
201784
202322
202636
200847
200197
201260
202598
202176
200670
198060
197697
197575
198700
200312
200264
199074
198941
200511
201913
204062
202478
202472
201480
200262
200428
199989
199195
198939
200085
199988
200690
200743
199237
199565
199989
200792
200683
201728
202929
201595
199417
199694
199665
199763
199769
200109
198635
199343
200287
202827
202643
203117
201723
199046
198778
199664
199785
199408
200223
201997
203006
202365
201165
200690
200295
201047
202113
201398
200442
200895
203172
203918
202844
203371
202501
202713
204529
203940
202023
202745
202799
201664
201034
203210
204163
203109
204182
203189
202166
202565
202162
202094
203942
203684
203931
203375
204287
202724
203328
203800
203604
201631
202810
203053
204198
203177
203239
203399
205488
204200
205823
206269
204929
202415
203849
202865
204012
203289
203427
202988
201341
200014
199958
200606
200172
201930
201988
201810
200900
200918
200584
198873
197620
197821
201478
202043
200124
200992
203875
203603
203251
205448
206421
205560
204384
204281
203636
202278
202210
203645
203583
201871
203944
203550
204378
205096
205042
206869
205670
208243
211336
210566
209579
206664
208225
212134
212391
215190
216606
217250
217249
218054
218329
219646
221082
223298
226073
226548
228133
231539
233904
237562
239527
240943
243501
247137
248684
251022
251818
252532
254838
258530
261316
263395
266427
271589
277308
281841
284164
286775
293294
296050
298804
302642
306100
311557
316539
322982
329386
334350
337984
340925
343048
348149
355556
361732
369604
377631
383802
391604
401772
410702
421940
433442
446356
456943
463064
468423
470729
471913
468507
463420
459260
451238
449150
448124
446322
445497
443209
440427
441482
443240
441777
441759
439437
441482
443099
443713
444941
443064
444592
445326
442574
441208
441713
441299
439443
437992
438079
436236
435980
434646
434431
435617
435463
437106
438499
440224
444816
447463
446232
443111
438140
430273
420677
410818
400115
392417
384674
375300
370567
366645
361622
356246
351177
347255
343832
340650
336322
334663
332534
330929
328928
325567
322924
320568
319511
318275
315331
313551
311126
307682
307121
306709
303040
300031
298715
297719
298704
298140
294373
291411
288245
286317
283104
283245
284785
280480
278102
276505
273905
272777
272720
271811
270138
266434
267054
265857
263841
262525
262283
257263
254900
253390
252142
249102
244961
244593
244304
240709
238919
238776
238700
235525
232139
229131
227152
224583
225113
223958
222220
220058
218094
215036
214042
213967
210074
207353
203865
201232
199483
198107
195628
196295
195786
194688
192877
189585
187367
186399
182191
178363
175215
174520
173380
173108
171394
170381
169808
165884
164919
163187
160715
159406
158743
157390
157479
156905
157631
159277
157593
153850
151913
152280
151661
151188
149566
148681
148107
146230
144674
141847
142642
143096
144081
143454
147184
149162
149381
148785
148024
147845
144412
144200
142675
141261
138193
135077
134604
135171
135236
135099
134759
135399
133780
132197
131134
131420
132061
131054
133505
133179
133003
131888
132564
134672
132325
130378
130338
131373
131408
132308
135214
136463
133793
133973
135200
134060
132662
134293
134609
133238
134968
133436
132669
133959
135030
134317
135835
137319
137422
134784
137078
139214
139705
140206
138238
139438
139595
140687
140471
140475
141248
142563
142111
142623
143464
143083
141343
140853
142900
142838
143164
143150
144943
145716
144048
142962
141084
140016
142684
145161
143543
144898
145861
146804
147642
148430
149477
148755
150015
149160
150756
152343
152393
150552
149062
150838
150956
150234
152545
153343
152894
154695
154638
154482
153888
155318
152875
151863
152171
155008
155633
155724
153997
155239
154866
153828
153359
153717
155782
157076
157336
158305
157605
157846
158296
157488
158378
156744
157927
159802
159893
159344
158383
158701
160501
160837
158453
156714
158304
161496
161832
163140
163907
162780
164052
163195
161697
161615
163898
163052
161405
163750
165649
166813
165873
164715
162986
162278
163951
162872
163669
166328
165721
167733
168961
167671
166691
169753
169816
170320
170565
168806
169947
171028
168746
168216
166898
166619
167630
165852
165630
163655
165345
166808
168280
167645
166112
165993
166701
168439
168675
170081
168280
167657
167559
167503
168650
168302
169517
169573
169769
169904
166054
167135
167872
168214
166242
164877
165236
166656
166733
165221
163712
162656
163055
162838
162673
164451
162184
159765
157890
158091
156055
155963
177354
265518
478825
799859
1154734
1502636
1812352
2083265
2299180
2460017
2578732
2664538
2721346
2779242
2816562
2821917
2777589
2687204
2556999
2394085
2214232
2021197
1816590
1605793
1392914
1204330
1051772
932491
839174
767002
709523
663865
628187
596418
565447
540439
517414
497355
477738
460511
443599
428227
414963
402634
390761
378355
367083
355675
350541
347396
340674
331644
324451
317538
311424
305011
297150
290639
284436
277519
269861
261324
251004
241143
230140
221581
217799
213338
205504
203267
201820
199927
200306
199999
198497
199510
200254
200122
196804
193531
192058
188828
182394
177253
171749
170832
167993
161190
154437
148727
145184
142069
138556
135953
134655
132247
130780
128525
126198
126466
123985
123016
121895
120780
119729
117477
116762
115581
117247
118410
118220
115556
115259
113591
112357
111992
111031
111481
110173
108505
108392
106978
108017
108425
107368
107434
108589
109426
108393
108318
106419
104655
103932
102510
101421
100496
100437
101330
101969
104044
103683
102466
103682
105114
103489
105363
105373
103987
103227
104257
104932
103196
102157
101097
 99608
100444
100660
100558
101191
102071
100139
100034
 99231
 98986
 97835
 98409
 97806
 97203
 95060
 96261
 96143
 95307
 95358
 93996
 96149
 97747
 96346
 96276
 94475
 93217
 92886
 94470
 93009
 93830
 93266
 93673
 94220
 94917
 94569
 94810
 94927
 94110
 92435
 92000
 93134
 93447
 92504
 91718
 91594
 91412
 91102
 90114
 90934
 90179
 88247
 86450
 86674
 88134
 88969
 88574
 88820
 89308
 89455
 88977
 89474
 91296
 90468
 88683
 88632
 89050
 89273
 89538
 89448
 88411
 88697
 87502
 85775
 85274
 85711
 89039
 87221
 88079
 89091
 89454
 87975
 86304
 87679
 87816
 87772
 88441
 87418
 86481
 85770
 85142
 85079
 84545
 85907
 87059
 86574
 85752
 85797
 86777
 86730
 85633
 85266
 86669
 85318
 85107
 84802
 84192
 83253
 83448
 84203
 83729
 83651
 82763
 81159
 82088
 81895
 84160
 85945
 85297
 83348
 83248
 83318
 82170
 81313
 79887
 81501
 82717
 82556
 82058
 83166
 81640
 82716
 81787
 80737
 81948
 80795
 81284
 82226
 82834
 83055
 83354
 82623
 81522
 80876
 81637
 81368
 80517
 81370
 80042
 78504
 79734
 80573
 81054
 82304
 81904
 82483
 82004
 80119
 79374
 78825
 78679
 78467
 78763
 78141
 76430
 75660
 78152
 78502
 79280
 80481
 78841
 78982
 79622
 80692
 81138
 79556
 77969
 77925
 76940
 77410
 76738
 77274
 77556
 78635
 78861
 78611
 78410
 77690
 76609
 76208
 75033
 74778
 77070
 79261
 78017
 78950
 77222
 79144
 79192
 78660
 78378
 76947
 77162
 77346
 79334
 79453
 78744
 79083
 78324
 77185
 75214
 76753
 78000
 77734
 77396
 77207
 77640
 76288
 76103
 75314
 75253
 76225
 77752
 77720
 76536
 74882
 74253
 74457
 75390
 75392
 75096
 75355
 76857
 76316
 76126
 76265
 75842
 76758
 76813
 75528
 73852
 72483
 73460
 75723
 76916
 76221
 77388
 76571
 77005
 77348
 76554
 77337
 76569
 75268
 74210
 76408
 76989
 76571
 77379
 77246
 77062
 76841
 75728
 76542
 76515
 76820
 76499
 77578
 78180
 78853
 76001
 75058
 74835
 73746
 74000
 73851
 73409
 73633
 74585
 76140
 75741
 76837
 77584
 77302
 78989
 77450
 76046
 76973
 78636
 76640
 74697
 74894
 74477
 75708
 77263
 76428
 77226
 78043
 78754
 76689
 75847
 76895
 77116
 75840
 76423
 77100
 74783
 74918
 76636
 77129
 76709
 77992
 79904
 80447
 78666
 78409
 77453
 79406
 78070
 78151
 78230
 77882
 78098
 77561
 74518
 77403
 79422
 78988
 77931
 78679
 77877
 76884
 76634
 77447
 78773
 78217
 76954
 76674
 76700
 78681
 81313
 80283
 78583
 77302
 75209
 75449
 75151
 75192
 76126
 78144
 79257
 78754
 77094
 77059
 78413
 78137
 78331
 78828
 78319
 78143
 79591
 79778
 79250
 78481
 78249
 77568
 76973
 79072
 79736
 78165
 80400
 81609
 78897
 77489
 76448
 77711
 79434
 78558
 80052
 80091
 79428
 79969
 80259
 79328
 79138
 80115
 80048
 79882
 78297
 81170
 80821
 80054
 80544
 81439
 82035
 82418
 82838
 81965
 80021
 81093
 80509
 81644
 81602
 81730
 82027
 80932
 81749
 81053
 80284
 79722
 80010
 79974
 80577
 80267
 80872
 81147
 81054
 82408
 82681
 82216
 81837
 80995
 82190
 81168
 80686
 80883
 81110
 81400
 82633
 83055
 82095
 81044
 82462
 84294
 82734
 82521
 83037
 83695
 83457
 84219
 83890
 83192
 81634
 81249
 83591
 86555
 85045
 84172
 83914
 83787
 82370
 82587
 84626
 83537
 84210
 83733
 82419
 81725
 82128
 82006
 81846
 82497
 82551
 82651
 82350
 81938
 82761
 82195
 80740
 82855
 84472
 85272
 83707
 83541
 82771
 83537
 84944
 84323
 83543
 83618
 83543
 83955

[Instrument Method Data Header]

"hplc", "", "2021-04-16-13:54:48", "hplc", "", "2021-04-16-13:54:48", "", 0, 0, "GlycoSePN_40 min (Plus_HR1)"
"Separation of glycans at 50 C"
16844544, 1


[NAI Box Information]

0, 40, 40
2.272, 44, 1000
41, 0, 100, 0


[Instrument Configuration Information]

"FL", "PEN90x", ""
0, 0, 0
0, 0, 0, 0
16.777215, 1
16.777215, 0
"", "", "", ""
"", "", ""
"", "", ""
"", "", ""
"B", "C", "D", ""


[Real Time Plot Information]

[0]
0, 1, "", "Y", 1000


[Link Parameters]

5


[Link Parameter Offsets]

29
28
10
11
12


[Link Parameter Info]


"RATE", 29, 5, 1, 1
1, 0, 3, 0.1, 100, 0
44.01408, "", 1

"RANGE", 28, 2, 1, 1
1, 0, 1, 0, 10, 0
1, "1.0", 1

"EVENT", 10, 3, 25, 1
1, 0, 0, 0, 100000, 0
0, "END", 0

"EVTME", 11, 2, 25, 1
1, 0, 2, 0, 100000, 0
0, "", 1

"EVVAL", 12, 2, 25, 1
1, 0, 0, 0, 100000, 0
0, "0", 1


[PEAK TABLE FILE]


[File Complete Flag]

3


[Number of Peaks]

0


[SPECTRAL DATA FILE]


[File Complete Flag]

3


[Count/AU Ratio]

0


[Count Offset]

0


[Number of Spectra]

0


[Spectral Data Sets]


[Audit Log Information for C:\PenExe\TcWS\Ver6.3.1\Examples\Probka 161+enzymy.raw]

Number of Audit Logs : [0]
