# Supplementary material for: Interplay between de novo and salvage pathways of GDP-fucose synthesis
Source: PLoS One. 2024 Oct 24;19(10):e0309450. doi: 10.1371/journal.pone.0309450 (PMC11501016; doi:10.1371/journal.pone.0309450)
Supplement: S1 File — (ZIP) [file pone.0309450.s004.zip › Chromatograms/Fucosylation/TSTA3KO_10_1.RAX]

Checksum Passed

Filename : <C:\PenExe\TcWS\Ver6.3.1\Examples\HEK_KOFX_1st+enzymy.raw>

[Modified Rawfile File Header]

0, 1, 48, 10019, 
0, 0, 0, 386514952, 12048688

[Modified Rawfile Data Header]

"hplc", "", "2022-01-29-19:43:31", "tcprocess", "", "2022-01-29-20:23:29", "", 0, 0, ""


[File Complete Flag]

3


[Run Log Information]


[Raw File A/D Header]

0, "20220129194321-0800", 0, "hplc"
"C:\PenExe\TcWS\Ver6.3.1\Examples\HEK_KOFX_1st+enzymy.seq", 0
"NONE", 0, 0
40.0088, 16777215, 1, "7339280009"
1, 0, 5454


[Sequence Cycle Information]

"A", 0, 0, 0, "", "", ""
"C:\PenExe\TcWS\Ver6.3.1\Examples\HEK_KOFX_1st+enzymy.raw", "C:\PenExe\TcWS\Ver6.3.1\Examples\HEK_KOFX_1st+enzymy", "HEK_KOFX_1st+enzymy", "", "C:\PenExe\TcWS\Ver6.3.1\Examples\GlycoSeP N Plus (FL_40 min)", "C:\PenExe\TcWS\Ver6.3.1\Examples\GlycoSeP N Plus (FL_40 min)", "C:\PenExe\TcWS\Ver6.3.1\Examples\GlycoSeP N Plus (FL_40 min)", "C:\PenExe\TcWS\Ver6.3.1\Examples\GlycoSeP N Plus (FL_40 min)"
"Default", "Default"
1, 1, 1, 1, 1, 1, 0
100, 2, "", 1, "", "", 9
"", "", "", 0
"", "", "", "", ""
"", "", "", "", ""
""


[Raw Data Points]

  5769
  6148
  6153
  6150
  6145
  6146
  6852
  8101
  7312
  4821
  4168
  4538
  4502
  4727
  4524
  6866
  7193
  6950
  7003
  5107
  4519
  5000
  6627
  6274
  6097
  5395
  4343
  5506
  6927
  5574
  5442
  5472
  7044
  6472
  6595
  5553
  4120
  5320
  5257
  4603
  5089
  4784
  5803
  6736
  8277
  7815
  6685
  5980
  6949
  5859
  8112
  7336
  6345
  5782
  5387
  6399
  8819
  8317
  7204
  6570
  6231
  6707
  7614
  8211
  7652
  7886
  7554
  8181
  9022
  8465
  7791
  7313
  6484
  6633
  6588
  6326
  6922
  7485
  8112
  7278
  6419
  4575
  4317
  6954
  7933
  8051
  8113
  7941
  6543
  8185
  9766
  7605
  7170
  7122
  7549
  7885
  7383
  7585
  9242
  9249
  8488
  8247
  8055
  8393
  8677
 10132
  8201
  7315
  8209
  8542
  6257
  4517
  4562
  6495
  6771
  6451
  7163
  6532
  5109
  7673
  8405
  9134
  8608
  7409
  7134
  5982
  8504
  7801
  7211
  6114
  5668
  6647
  8080
  9018
  8411
  8569
  7997
  6879
  7516
  9159
  8499
  8971
 10563
  9991
  9772
 11933
 13604
 15754
 21614
 29993
 41696
 61131
 84628
112453
144199
178015
211563
238128
261645
280007
296363
303017
305266
304692
299453
293636
285764
277264
267483
261667
257023
255756
257527
259978
261686
258428
252353
244176
235914
225752
217370
209753
204614
200397
197241
196393
200069
209835
221831
235037
247560
264485
284886
306227
322809
333331
335812
333575
331658
335624
351126
384201
444748
543130
694694
916888
1224410
1654466
2240280
3094888
4521912
7144754
11317359
14703348
16777215
16777215
16777215
16777215
16777215
16777215
16777215
16777215
16777215
16777215
14587766
12364397
10322237
8558140
7076918
5851060
4846843
4028715
3358252
2815683
2369205
2006224
1713631
1475063
1281460
1123654
998574
901009
823723
770218
746116
759949
807310
877255
947405
994648
1009274
989328
944916
887382
818995
752692
692039
642445
600451
564090
542538
530462
525133
527402
534251
547782
563329
576585
585912
588532
591110
590254
583475
578048
573759
565970
566843
567418
569574
572594
575911
582901
588724
590712
594866
601329
612641
630599
655254
691694
735608
783429
834021
895237
968841
1061758
1160699
1252771
1323154
1358050
1354076
1317272
1255938
1172484
1088887
1008505
931520
870326
821667
795146
792246
821723
889373
996673
1140590
1303832
1466385
1595427
1674504
1691091
1650271
1563761
1453615
1338388
1224794
1119817
1031747
953346
888690
841182
811528
793372
782586
779070
777184
773335
770430
762005
748799
737120
725386
705971
690225
674410
666573
662784
663615
672300
687191
716806
752430
801820
864504
951717
1072188
1240495
1474799
1789074
2195156
2691786
3247055
3815605
4326735
4727214
4963971
5030237
4939766
4715136
4394115
4016650
3621442
3237401
2868694
2529319
2224328
1953953
1721600
1517969
1344022
1193922
1067841
958175
870251
796864
738720
692236
653701
628015
608882
594815
588178
584964
577142
566090
549222
532552
512706
493646
477779
463974
452213
441670
431396
422535
413083
402551
391592
380937
373485
366515
357198
346292
336488
330682
323556
319904
314395
307938
306826
307208
307564
310959
318363
325309
335930
345106
349721
355176
361752
366097
371195
375038
373936
372179
373209
374750
378743
384474
389945
396508
406723
411855
417389
419493
417228
410090
403855
397284
386523
379752
373578
365696
360806
357420
358666
360491
363927
369397
371961
375217
378339
376728
373857
369639
362477
354801
344587
332776
320478
309686
301785
292709
284290
277307
270292
267675
264709
264433
265454
262600
264429
264648
264950
266118
269961
277184
284857
295325
310656
329323
357905
393041
433681
479249
528832
581948
632537
684240
725393
755897
767364
767277
755331
732109
696227
657274
618258
575797
536162
503440
473517
450402
430017
418971
414001
412834
417782
425173
434154
450500
469851
489221
509769
532026
554460
580135
608577
638413
668916
697525
729546
764097
801685
845195
893640
953785
1035256
1143751
1297969
1506196
1789836
2152442
2598363
3105998
3650264
4190255
4692395
5109195
5391829
5520790
5495407
5331752
5043282
4666208
4228111
3755507
3291268
2849153
2446873
2086056
1767090
1495046
1264080
1070984
912258
782323
676587
589114
518548
458956
410765
371065
339996
313928
290098
271589
255491
242559
234086
225422
218311
212241
208352
204189
202484
198457
199440
201225
204038
205303
205818
204890
203639
201379
199785
197482
192220
189604
187989
185654
180180
178583
175730
172278
168787
167763
168557
166547
163937
165661
166284
165526
163035
163849
162047
164392
164921
164292
163570
164001
167617
167092
165344
164951
164521
164567
164736
165816
166689
167930
168957
169823
173476
178334
183474
189107
194421
200162
207727
215991
219676
224921
231169
237658
243208
252617
261018
271558
282168
291783
301910
316185
330496
348168
369494
388920
411756
432828
454572
477082
498809
526440
557634
589837
639070
700179
778242
882433
1018698
1179921
1363419
1574137
1803673
2032829
2254306
2459506
2621860
2732696
2789778
2789044
2730837
2630825
2481091
2299355
2097618
1882470
1671833
1469213
1281613
1110643
961188
827002
709507
609248
525199
457782
400278
353617
315782
285631
259444
237261
220234
205620
192461
185200
178389
170159
165463
161707
158499
154988
151045
147258
145300
144219
145352
146029
147150
148722
149467
149925
150471
151484
153152
155745
158586
157566
157866
161145
163409
164597
164258
162593
162204
157327
155754
154658
152788
148321
143421
138942
136692
135015
132808
131196
128496
128238
125689
124537
122638
122207
121948
119112
118301
117717
118836
118712
119090
120179
118912
120794
122274
121127
121872
121324
120370
119710
118176
116082
115767
115538
115284
116068
115994
115369
116671
118246
118379
119347
121847
125808
127286
125418
126059
124734
126498
126023
124279
121389
120098
118116
116506
115621
114774
112908
112529
111724
110605
108770
110367
111933
111040
111032
112536
111366
110388
111691
113117
116461
118372
116452
118290
119782
120742
120566
122032
124414
126191
128735
132248
133157
137083
140031
142894
145615
145882
148071
148613
148830
151084
153395
156990
158210
160633
162925
165240
168311
171639
174988
181325
188409
197539
207706
221539
238732
262091
287878
319690
357115
399230
441599
488460
531953
573002
611564
646253
669868
684592
689036
682181
668848
646257
615586
582318
545014
508273
474394
440342
409784
382853
359795
341674
328919
315865
306051
302799
305565
314023
324673
337483
355383
376736
402721
434793
468507
508032
554079
606277
665693
730940
797105
867921
944472
1021532
1094579
1163175
1223289
1273460
1306296
1330110
1337066
1326243
1301420
1260296
1206767
1148170
1086241
1024474
968417
921420
883694
853283
837860
830329
837966
852067
872571
896585
923614
944270
960065
970419
970153
959810
942672
915962
875562
829907
779642
722830
665484
606119
551063
502324
452435
407778
370204
337549
309076
284840
264906
250034
238039
226080
219708
212575
206288
199762
192669
188997
183939
178730
170873
166574
163165
160068
157350
153310
148864
146512
143473
140570
138600
133623
128623
125195
123518
121926
119278
116392
114222
112191
108565
106541
106221
107451
106661
106445
103679
103041
104361
107525
107830
108850
108551
108794
111881
114490
114161
113437
113570
114207
114853
114340
113915
112414
112716
113660
113140
112012
111653
109098
109718
111502
113880
114020
113767
113964
115031
117056
116729
118883
120494
121110
120315
120861
123377
123523
122348
122143
121390
121086
119371
117145
114665
111849
113637
113136
113917
115891
115917
115903
117610
117061
115525
116053
117611
117782
119672
120607
120920
123513
127238
128879
131361
133444
136149
138351
139442
140388
142662
146461
148006
147321
146174
144220
141978
141192
141663
140643
137509
136244
138251
140101
141481
141823
144368
146953
149860
150510
152411
155476
159007
159497
162778
163085
161924
160408
160774
160116
160044
158007
156884
151431
147435
146092
143305
141422
141644
141457
141771
140277
139502
140093
141824
144516
146947
151967
155971
160927
166125
173404
180525
186878
191312
197038
203847
209946
213217
214039
214510
214850
212459
208807
206968
203527
197900
190991
184575
180757
172322
167075
162983
160026
156138
153401
149984
146458
143239
142513
142479
144226
146041
147784
150228
153382
155871
158763
165080
172274
179636
188125
195627
204285
208945
215588
227944
238006
246369
253817
264477
269860
273354
277209
279933
284620
288472
290789
293707
295567
296939
302928
308221
310784
317307
323233
328899
333765
341044
351506
360028
370547
382672
395637
413291
427877
443577
461190
479758
498935
518800
539955
562853
586882
612213
636750
662678
692061
719110
747908
779770
813904
847262
879505
913337
949268
980525
1015785
1054987
1096137
1136396
1178615
1226134
1275323
1325822
1375587
1433225
1500026
1582449
1672663
1776190
1906359
2061011
2244017
2469662
2749732
3087951
3497160
3980942
4554078
5206623
5950837
6775605
7681022
8634680
9639399
10662378
11675290
12643448
13548863
14381069
15068791
15605175
15945749
16099811
16039710
15774256
15332117
14719163
13980593
13122793
12181206
11192762
10171486
9137825
8122332
7156278
6254187
5417511
4656534
3981351
3383463
2867875
2423409
2040397
1719321
1453463
1231114
1050141
897266
774752
676478
596170
531590
480457
438744
404303
374188
352166
336175
323066
310543
301363
294101
283934
276280
267885
259771
253188
244225
234544
226330
218340
211504
203841
197296
190588
184398
179239
177113
176265
173676
169456
169750
166685
165837
165821
166433
167584
166769
165273
165719
167127
168710
169191
170145
168534
170290
173655
175960
178574
180512
182410
185397
185322
185687
184772
183891
183776
184200
184276
185871
185771
183163
180394
181063
181790
181512
182805
184405
184173
183407
182791
181801
179451
180079
182525
185553
186454
187373
188498
190978
195702
199255
202074
204193
208582
212982
217566
221300
228346
237495
246549
252818
260336
266721
271931
276619
282827
286975
290586
292569
293957
293872
292765
293140
293823
292797
292193
293022
296107
298012
302502
308987
316441
328435
340686
358141
381612
403387
433665
469203
507885
549325
591067
636102
681218
728523
773040
812784
850963
883766
911619
932769
947340
949880
946122
933328
915081
891310
860342
822992
782750
745052
706401
670759
630827
593304
563467
537726
515537
498750
489885
485909
487029
498780
516563
543302
577896
621608
674029
735203
802674
881724
967247
1050427
1138695
1232495
1328714
1416230
1495810
1565297
1625099
1671514
1700698
1712799
1711452
1690558
1656162
1603722
1538060
1462764
1379762
1289654
1195612
1104686
1010704
919595
832157
746600
672363
607176
545711
491348
444141
402483
365437
335959
312860
292817
276070
263710
250861
243089
236423
231040
227717
225218
221324
220333
217534
216088
217348
218452
220784
221414
223139
224196
226786
230243
232899
234833
237039
238998
241687
247413
254071
261767
270677
277449
289338
301522
319186
337462
359245
386448
418724
454079
492881
536604
590256
648412
710838
770635
836531
902782
968524
1027392
1088219
1145171
1189374
1223680
1254283
1274548
1281901
1275983
1259475
1232550
1197265
1153981
1105033
1051467
994879
936121
879876
825504
769705
718283
673950
632041
591617
556602
527220
503546
485216
470198
456587
442490
430861
425480
419738
413798
406859
397920
391409
384268
376883
368933
360278
355298
347923
340395
333288
329258
324796
322092
319562
313917
311358
307086
304206
301154
297907
292334
287100
284127
279283
271902
265710
258479
251914
244861
236029
226196
219084
212549
206906
202390
196394
189076
185591
183426
180771
180423
180367
179458
179104
180074
180122
181723
184288
185494
187705
191360
192800
194674
197568
199456
199706
202144
203970
206584
208355
210093
211731
212426
213838
215480
220704
221195
220629
224321
224961
228604
233665
234929
240366
244925
250403
257303
266138
273185
283174
294773
309745
324821
340825
359468
376569
397832
421461
446708
475075
500275
530981
564310
592851
621963
651391
679825
706925
727653
746920
764858
778283
790777
797223
797949
792506
787144
774983
756285
735065
709898
683775
653265
621734
591374
559751
531071
501196
468692
439031
415359
392510
369119
345961
325613
307156
291683
282583
273941
268141
264287
260750
260305
257733
258316
262554
266757
273430
280970
289274
300977
311950
323027
336687
350330
363883
378009
389769
401519
413363
424095
433144
435581
436638
440237
437457
433691
431467
429436
422544
415183
405600
397271
384935
374794
365410
355187
346714
336622
327157
321650
316727
312140
308140
301667
297645
293387
289459
287193
284785
283959
283283
282844
281340
279137
280765
283257
282260
280920
280118
280915
279955
277935
277954
279279
279508
279490
280486
280855
280483
276924
273199
270811
269725
265434
262192
259155
256414
254630
252791
251237
248915
244784
240878
239130
236869
234559
232969
234753
232929
231044
232915
231675
231007
231980
234241
236102
239463
240005
240894
242256
244148
245370
245048
247722
252039
255196
257111
257648
260534
265692
268880
272428
281399
287097
293651
301333
307980
314713
318895
323489
327589
333309
339271
344036
350111
353490
357025
362048
365067
372833
379899
383178
388017
395417
400623
406537
412355
418136
423141
429073
439099
445796
451345
460778
470979
478771
492653
508009
525511
543745
565747
592790
624639
663061
708442
760276
820055
892454
976738
1071489
1169566
1277114
1399796
1525739
1656940
1784054
1911003
2042368
2165633
2283310
2380665
2464574
2535825
2584855
2607571
2605739
2584751
2542229
2478719
2396927
2299271
2188791
2070173
1939705
1802904
1665172
1529433
1391558
1263483
1146175
1033602
929122
831925
748323
671222
603976
542670
491903
448271
409399
376958
351151
328803
310755
296022
284159
272464
263834
258558
255585
253899
249825
250938
252821
252862
258594
263776
266316
271509
274958
278949
282164
286443
291845
296754
301331
304570
308934
310363
313181
311145
310523
308187
308215
303069
298458
293504
288350
283225
276278
267082
259005
253131
246793
239200
234210
229608
222510
216942
210210
205480
201706
198517
194526
191480
188414
185431
186929
184153
182881
182229
181910
181067
182029
181657
180034
179443
178413
176598
178414
179273
180180
181548
180588
182368
183471
184058
187836
191004
191946
195136
195437
198286
202377
205124
205948
211141
216273
220730
223626
230070
233016
236816
243435
249032
251792
258137
264717
270923
273312
275830
280657
285960
289504
292644
295133
296370
298032
300797
302516
305177
307470
307359
307012
308145
309696
307358
305336
304045
304458
304079
302581
299957
297559
294213
290745
287300
282432
277377
274087
269238
265798
262190
254284
249193
243144
238682
234423
229699
226312
224471
217190
212902
206779
203731
199394
197497
193919
189287
190778
190797
189776
189733
189415
190728
190935
191437
194162
195620
197243
199838
202367
204582
204403
205164
204639
205896
207478
208991
206786
208039
208457
212449
213767
214973
214715
215492
215891
217502
218559
220204
221282
223268
224129
226873
228660
229779
232396
236113
240301
244287
249836
253487
257851
259079
262476
268140
272954
275599
280072
285952
289164
292159
295091
299488
303883
308022
310427
315265
319172
322822
323830
325086
327649
330466
334444
338482
341733
345117
347566
350089
353613
356214
362294
366440
371759
373233
373765
378009
382341
388267
392611
399791
407527
414056
422553
431494
444049
459691
476484
496337
520617
550938
584921
625368
674969
729450
794800
869208
950793
1047177
1153636
1268508
1389144
1520044
1649985
1782652
1913797
2037506
2156736
2271728
2378528
2458916
2528074
2578516
2607736
2620596
2616141
2584467
2539565
2476404
2396291
2297573
2188508
2067501
1938045
1802045
1664800
1530616
1395564
1267414
1143892
1033482
929042
831973
747907
673744
606254
545426
493643
449103
413222
377682
347944
324962
303628
288047
276701
267642
257668
252381
247347
245979
243525
243790
244196
244957
246430
246248
249787
250223
248802
247962
249673
249715
250437
249685
248116
247236
244607
244340
244464
239777
234536
234919
233421
230650
226574
222472
222131
219588
218298
219403
215769
212997
210656
210496
211324
211478
212796
214304
211798
208534
207172
205616
206471
206671
207513
204821
203903
202906
201746
200365
200849
199070
197995
199751
201801
204725
207013
205157
204471
206784
209071
209038
211908
214692
217874
220463
224491
224225
226111
227858
229991
235165
238400
239458
242552
245400
247581
246726
246223
247037
248717
249428
248031
246216
243996
243603
240705
239951
238966
237228
234440
231078
228031
226563
227137
225830
225748
224470
222352
218290
216062
217145
217640
213072
211322
211247
209915
207437
205739
204083
201933
202597
199758
198445
194216
193959
195477
194542
194700
191638
189885
188953
190848
189182
190218
191260
190846
190882
188723
188596
189536
190587
192247
193168
191992
193079
194949
195249
193944
193534
193570
195738
198208
199622
201073
200889
201774
204479
207558
206670
208675
210849
210064
212185
213435
214548
216328
215175
216712
219813
222828
221712
221775
222624
224008
227835
231367
233082
232749
234631
238101
241255
244926
246695
248278
251112
255216
260687
261895
266244
269594
272875
275775
279573
284538
287084
290856
295468
298791
302775
304678
306402
311256
312051
314784
317931
319018
320910
324171
327359
331822
335316
342021
347966
356334
365359
374404
386922
401369
417440
436538
457615
480566
508984
540238
572303
606265
645687
687604
728520
771642
818075
870136
919071
967166
1019593
1071593
1120641
1170247
1218350
1263919
1307036
1349692
1386118
1415806
1438726
1460355
1474667
1480946
1480413
1476543
1467393
1446222
1420956
1387152
1346628
1302828
1250173
1196608
1136992
1076305
1011458
947695
884736
822325
762121
705196
650262
599205
551879
508648
470702
436489
403567
376661
353180
332769
315346
303645
294689
285481
280690
278181
276829
278554
280892
279273
280099
282631
286748
292026
293642
296131
299325
304756
306711
307459
307297
307035
305570
305947
304210
300978
296026
289996
285221
280720
277976
271814
266712
262113
260727
256762
254733
250754
246641
245674
248301
250081
252729
253986
255274
257851
260409
262445
266959
269990
273647
274061
277024
277784
279370
278578
277472
279564
280712
282302
287036
288684
286462
284778
283518
283879
284164
286294
287907
288353
290123
293196
293627
296286
298817
300600
299565
298917
301680
304096
307723
307256
307899
310512
311836
311882
311900
313148
313782
315864
313233
310814
309169
306635
302933
298121
292859
288551
284060
279635
275855
272900
269643
265570
261151
256186
253620
248696
245715
245490
245070
241763
240378
240389
237952
239332
239479
238340
238448
239037
237644
239451
243225
245810
245469
250154
255157
259428
262713
264171
268709
272120
276251
279123
282183
286698
292231
298154
304764
307103
314520
323318
329697
334089
341832
351284
362108
373453
384429
395265
405282
416829
431610
444630
458203
473430
489536
504684
520886
535920
554347
573886
587649
605406
626408
644734
664472
684206
702941
718996
738215
754529
771163
788636
806031
821770
840572
851174
862174
876137
890359
899625
906899
912913
919169
923898
929714
929953
935660
941582
948185
954704
961282
972654
989222
1011041
1041251
1074835
1117857
1171335
1241060
1323761
1419261
1526754
1648603
1789556
1943739
2108928
2284256
2473849
2664573
2862106
3059423
3247658
3426748
3591405
3738452
3871297
3976238
4055651
4108596
4132232
4130212
4098767
4033205
3948643
3840333
3707844
3553669
3386568
3201432
3009158
2810072
2605997
2395146
2191202
1998350
1813932
1639724
1478918
1329160
1194772
1075782
967919
868636
790820
720238
660423
611833
571916
539665
512741
491869
473279
458124
449211
442893
438597
438018
438524
437190
438129
438875
441165
442518
442332
442388
440950
439269
440753
440380
443974
441389
440864
443778
445170
444633
444017
443616
443203
445090
445333
447701
449869
450201
453214
456498
458203
463476
467384
473519
478368
483982
490171
497103
507545
518206
528241
537391
543897
553155
560680
567087
573094
579941
581959
584937
587030
585083
578803
573637
570306
564136
554802
548366
539615
528299
515830
504394
494840
483987
468523
459287
451763
441874
429920
422595
418205
416030
409499
401998
400010
398909
397135
394935
397324
401613
405605
406291
408426
412980
417927
421559
426723
431880
440772
448190
456104
461988
466976
474349
483048
492013
499159
508534
517829
526191
534135
541514
552588
562625
570363
585576
598018
610130
622014
637797
651143
664995
682390
700287
721501
741232
765350
790911
822484
860543
902960
951020
1008132
1073458
1148837
1240386
1345450
1463338
1598221
1751200
1920272
2109784
2320875
2556534
2807947
3074015
3358308
3647965
3938858
4236075
4523629
4803739
5075807
5322992
5543894
5737017
5893742
6017098
6089842
6119886
6104251
6039562
5929001
5782447
5592486
5368713
5118777
4839926
4538046
4231899
3918062
3604896
3293841
2995158
2707320
2434553
2178202
1946047
1730795
1534158
1356973
1198859
1055937
931331
828530
735737
656628
589167
529589
480699
442110
407887
380088
358540
341158
325931
314495
302789
294633
286081
280641
278600
271887
269135
266412
265472
262730
260431
258742
258248
257883
256992
257028
258896
259578
258779
261082
263635
265108
268850
272723
275684
280226
283745
287704
291241
294210
297225
302421
310410
317436
322348
326163
332364
337421
344176
349305
355177
358421
364444
369474
374005
379016
381888
384732
384691
386696
388879
391309
392124
393024
393267
392975
389244
382720
377211
372015
366878
362085
357817
349811
341532
335982
329659
320038
313277
309362
304835
297847
293390
289011
281916
275478
273228
272897
271797
270573
270811
269575
268755
269914
272182
275716
279326
282007
285815
289499
292444
294193
297217
298494
299493
302198
301775
303127
304481
305595
307910
311735
314067
316230
322055
325816
334354
344235
353197
365479
380681
397295
419330
442814
467907
498603
531872
563316
598155
634955
669385
705538
741765
775438
808004
840772
869328
890877
910515
921112
929098
928307
926607
919547
905909
885449
862694
837499
806519
771887
737008
700599
662491
621305
584281
545052
508160
473105
437669
405669
377589
349517
324118
301146
279798
263141
249703
238200
227468
218484
208885
202946
199506
194123
188348
185005
183102
179467
178881
175366
173098
172685
171861
172262
172722
171006
173082
172766
173334
173478
172107
171271
171418
171524
170249
170221
171070
170949
171119
172798
171228
170238
170487
172129
172609
171899
171188
172720
174494
175392
176807
181797
183719
184412
189131
193003
195878
199069
203732
206542
208283
210341
213518
217173
219042
222637
223729
224345
224195
224426
224242
224138
222903
221530
219502
217169
215222
211958
208398
206815
204495
200774
197207
195164
193334
193820
190560
187509
183799
181881
180608
177295
172892
171059
169512
170273
169404
167316
165617
163752
162514
165036
165776
165196
162948
163309
165390
165750
166047
166631
166617
168244
170572
171881
171070
171798
171019
172002
173142
175203
178608
179868
180929
181373
181925
180758
181696
182505
179867
178438
177158
175685
173668
170296
167112
165638
165109
164561
163263
162784
161548
158061
155713
155307
155787
157512
156203
154074
152821
151216
148605
146387
145218
145892
145358
144501
145401
146355
144990
143712
144207
142594
143069
142056
142447
143998
143906
145619
145148
143886
142083
142514
141976
145874
146202
145664
144809
145136
145462
145800
144392
143466
144969
143731
143902
142625
143191
144493
143606
143565
143873
143794
143599
143257
144123
143986
144170
145694
148193
145825
146564
146334
145824
143589
143565
143872
145340
148595
149947
149574
149476
148338
147693
147571
148912
150253
148351
146188
147532
148992
150574
151096
152215
151169
149862
147986
147235
148654
150324
149701
148871
147864
148179
150306
150407
151650
149831
150525
152199
155057
152815
150313
149478
147027
147226
148804
147198
148178
149688
151462
149880
149278
150615
147283
146839
148702
146325
145200
144510
144837
145864
144157
142349
142559
143283
143151
143895
142510
138379
137834
139132
140598
138734
141079
143120
143295
142010
141175
141581
141830
139712
137650
138375
138540
138010
139507
139238
139782
141685
142134
141200
140612
140334
140373
139914
139526
140894
141348
142630
140932
140892
141948
141295
141865
141749
142455
143673
143389
141473
141113
143773
144647
145937
146819
147845
147106
148458
150090
151689
149472
152012
152625
151541
151066
152171
151322
155582
156298
155589
153651
151238
153806
152385
150481
151002
149232
148921
149825
146686
145564
147108
145076
144521
142699
143516
142851
140564
139616
139215
139259
140420
138779
137557
138551
140181
139487
140174
136867
134285
137380
139622
138012
137246
136512
138604
138899
139295
141374
141141
140992
140214
140698
138011
136474
138282
137539
137454
137639
138600
139377
137207
136425
134955
136262
137584
136840
136174
136106
135146
132656
132976
134440
134289
135168
134223
134486
134859
135131
135902
134805
133685
133645
135176
137340
136345
135177
135952
134723
134707
136127
136072
134874
135303
136732
136538
137468
137814
137238
135426
135237
133197
134513
134278
134738
137386
138063
136886
135847
134224
133893
134892
134142
135088
135860
137521
136194
137083
138084
136989
136679
135390
134625
135051
136386
133815
132648
133100
133511
135225
134252
134020
134878
134360
132626
133837
133706
134276
134298
134098
134491
134948
133629
132416
133894
136332
137583
139423
137875
136717
137872
138069
137635
137598
138339
136281
135267
135851
136454
138004
136914
137306
135395
135879
135847
133889
135309
133361
132110
133406
135023
135133
133031
134131
134426
134314
135001
138067
137072
136416
136421
136331
135519
134175
132841
133231
133289
133494
135696
137371
138362
138618
136317
138281
135325
134813
136917
139864
138327
137529
136629
134966
135339
135538
134515
133022
132902
131391
132449
133950
136405
134538
133402
134303
134836
134066
134664
135765
135598
134823
132872
134409
137935
138738
135448
134210
132217
131537
131870
134180
133374
132745
133352
131540
132945
131849
131374
133494
132214
132285
133220
132219
133733
134707
134379
134503
135106
135680
133267
132436
132447
130968
130643
131766
135326
134906
133929
134466
134624
136774
137683
138204
136753
136332
135851
134761
133558
133261
134528
135423
136044
135532
134698
135115
131846
132864
133857
133956
133165
133054
133224
133546
133489
134982
134509
131219
131184
134234
135350
133417
134025
134476
133900
135224
136849
137641
136920
135730
134655
135334
136408
136522
135065
133515
134024
135610
134613
134422
133937
133572
133778
135466
135282
134970
135330
134831
135932
137036
136193
134735
133410
131936
133384
134237
134602
135753
136650
137900
137503
135210
136187
135771
135346
135099
135888
136773
136725
136295
136578
136149
136188
132578
132252
132395
132009
131757
130879
129705
130458
130682
130944
130712
132014
132459
133217
130836
131136
132290
130366
131108
130181
130308
130422
132872
134632
135153
134531
134888
134620
133840
133645
133866
133199
132144
131419
130747
130710
130895
131261
131458
132519
134402
133384
134409
135027
135394
134101
134607
136709
136391
136242
134275
134405
136052
137124
138903
137166
135806
133322
132835
133416
132903
134982
136941
136358
136093
135914
137266
135697
133914
133875
134140
133909
134758
135289
134197
133396
133612
134002
134834
134088
133717
133730
134609
135702
137068
135909
134231
134719
134168
134322
133639
132587
132639
133054
133470
133418
133208
131146
132272
132855
131910
131961
132993
134234
135788
135518
135175
136708
136668
136746
137230
137040
134931
133494
135071
136246
137608
138738
138288
137026
137256
137089
136847
136945
136807
136091
136117
135729
135754
135467
133119
133429
134424
134238
133685
135539
136198
135097
137324
138542
136890
136964
137467
138870
138358
136735
136812
138909
137496
134505
135522
138848
138248
135453
133826
134189
136450
137055
136383
133209
133982
135960
134568
133271
133039
132888
135445
134823
134279
132448
133329
134679
132014
133202
134413
130825
134066
133692
134759
135280
134365
134600
133982
136552
135384
135621
137819
136681
137645
137185
139450
140313
137625
136614
135173
135010
133500
136726
136338
138251
138551
139305
138822
138136
139742
139670
139404
138336
136250
135046
135465
135676
136586
138233
138666
136139
133657
136224
136339
138164
138837
136744
136594
137851
137477
136306
136547
137730
138705
138333
139081
138632
138810
137760
136446
136229
136226
137528
137819
138419
137426
137091
135917
136831
138921
138449
136781
135474
137798
138210
136572
137537
137326
135539
136375
137176
138733
138312
137549
136816
136446
135944
135364
135295
136045
135773
135621
138356
137958
135756
135960
137435
139945
140384
139907
140729
141814
139574
139781
136963
136920
136412
135942
136060
137057
138561
139136
141177
139582
139500
140915
139617
139591
138009
136405
137935
137216
137217
136313
135913
137879
137787
135967
134758
134237
133801
135395
136374
137598
137206
135816
136011
135890
136643
136623
136968
137821
138410
139026
139227
138954
139361
140161
139075
138860
139904
141119
139286
140214
136424
137174
138439
139817
139064
138426
139927
138114
136763
139737
139592
139477
139875
140834
142014
141361
142212
141654
140517
140349
139481
137439
138963
139077
138994
139097
141140
141190
141723
141869
141950
139330
138474
137909
141126
143053
140661
139853
140054
141077
141305
142408
140550
141464
142197
142142
142872
141357
141032
141824
140568
139663
139911
141330
140508
139963
140812
140281
141522
140234
137603
138695
140036
142747
142449
140853
139117
138192
137865
137618
138527
138055
138102
135676
135590
136953
138601
141083
141253
139720
139455
139384
140274
141073
141005
141956
141054
141876
139615
139034
139269
138221
137685
138820
139975
140266
140029
140510
140494
142439
143255
140395
140077
138520
138774
137495
139718
141833
141584
139177
139928
142452
142500
144339
143792
144795
145696
144399
143024
140053
139129
137932
139662
140320
138563
138230
139343
139727
142592
141172
141175
141152
141236
140268
138752
139968
143294
145261
144358
143349
141504
140736
138905
138032
138588
138054
134937
138178
137889
139638
142133
142973
139458
141972
142102
140543
137575
140342
139807
140679
141958
141876
143041
142231
141829
141024
139091
138380
138822
140102
141505
142750
142902
142274
139117
139470
137370
139059
141074
142274
141135
142769
140870
140165
140415
141536
140398
139016
138916
138407
138715
140395
139592
139133
139759
138601
139548
140560
140198
140141
139721
139451
138698
140515
141888
141873
140424
140482
140864
137783
139201
141701
140245
141291
141539
140110
139332
139448
139768
139926
141583
142852
144970
142669
139565
140017
139654
141367
143274
140793
142260
141274
140537
141080
140978
140749
143360
143598
143061
143118
142811
143691
142814
142714
140722
140230
140376
139508
138859
140183
140788
141854
142436
144503
143845
143172
142400
141096
141171
143296
143728
142373
141519
142819
141523
142468
144713
144625
141036
139759
140619
140217
141230
141419
142025
142514
142582
141395
138788
138980
138669
138360
140931
140420
140275
140951
141445
139724
137031
135743
135909
137427
137032
137420
138782
138866
140349
141222
141115
141045
139944
140322
143256
143599
145273
146790
148167
147285
148609
148951
151301
155122
156989
157185
160216
165504
168083
171511
173293
176433
180690
185422
187871
191259
194471
198254
203428
209362
215890
220427
224467
229436
236361
241671
248365
254799
261871
271175
282422
295550
310293
323459
335273
344210
354190
359299
360972
358424
353961
349590
345837
343060
340944
338938
336152
334804
332649
332757
332408
333158
334693
339126
341750
342612
345438
346745
351703
355385
356212
358456
358942
358736
360200
358791
358482
358841
359474
358589
358005
353949
352020
345808
337118
323252
310143
296279
280239
266454
254261
243359
231110
219578
207906
199721
190136
181990
174594
169303
162637
157049
152079
147970
142300
135588
129901
125981
122161
119423
116993
114336
111363
106576
105569
103975
101389
 99032
 97781
 95708
 94914
 89505
 87098
 87614
 86273
 83053
 79804
 75180
 72550
 69078
 66022
 63391
 61481
 61233
 62832
 58643
 53575
 49879
 46944
 44891
 42416
 40643
 38402
 36088
 34351
 30802
 28106
 26994
 23700
 19260
 17915
 14102
 13851
 15119
 11861
 11187
  9267
  6112
  2273
  1324
     1
     1
     1
     1
     1
     1
     1
     1
     1
     1
     1
     1
     1
     1
     1
     1
     1
     1
     1
     1
     1
     1
     1
     1
     1
     1
     1
     1
     1
     1
     1
     1
     1
     1
     1
     1
     1
     1
     1
     1
     1
     1
     1
     1
     1
     1
     1
     1
     1
     1
     1
     1
     1
     1
     1
     1
     1
     1
     1
     1
     1
     1
     1
     1
     1
     1
     1
     1
     1
     1
     1
     1
     1
     1
     1
     1
     1
     1
     1
     1
     1
     1
     1
     1
     1
     1
     1
     1
     1
     1
     1
     1
     1
     1
     1
     1
     1
     1
     1
     1
     1
     1
     1
     1
     1
     1
     1
     1
     1
     1
     1
     1
     1
     1
     1
     1
     1
     1
     1
     1
     1
     1
     1
     1
     1
     1
     1
     1
     1
     1
     1
     1
     1
     1
     1
     1
     1
     1
     1
     1
     1
     1
     1
     1
     1
     1
     1
     1
     1
     1
     1
     1
     1
     1
     1
     1
     1
     1
     1
     1
     1
     1
     1
     1
     1
     1
     1
     1
     1
     1
     1
     1
     1
     1
     1
     1
     1
     1
     1
     1
     1
     1
     1
     1
     1
     1
     1
     1
     1
     1
     1
     1
     1
     1
     1
     1
     1
     1
     1
     1
     1
     1
     1
     1
     1
     1
     1
     1
     1
     1
     1
     1
     1
     1
     1
     1
     1
     1
     1
     1
     1
     1
     1
     1
     1
     1
     1
     1
     1
     1
     1
     1
     1
     1
     1
     1
     1
     1
     1
     1
     1
     1
     1
     1
     1
     1
     1
     1
     1
     1
     1
     1
     1
     1
     1
     1
     1
     1
     1
     1
     1
     1
     1
     1
     1
     1
     1
     1
     1
     1
     1
     1
     1
     1
     1
     1
     1
     1
     1
     1
     1
     1
     1
     1
     1
     1
     1
     1
     1
     1
     1
     1
     1
     1
     1
     1
     1
     1
     1
     1
     1
     1
     1
     1
     1
     1
     1
     1
     1
     1
     1
     1
     1
     1
     1
     1
     1
     1
     1
     1
     1
     1
     1
     1
197815
598803
1174026
1869451
2641427
3487456
4373403
5222467
5934436
6436976
6658764
6581277
6288078
5908174
5525489
5183871
4873800
4587334
4322328
4080192
3849727
3632540
3421352
3220635
3027960
2847931
2690261
2554228
2435686
2325272
2220938
2129379
2044611
1968656
1893885
1810315
1725863
1637790
1549024
1466745
1394477
1337670
1297520
1256454
1218248
1175067
1125327
1079952
1037968
996900
955539
911352
870677
833848
790406
750100
713265
677498
645782
612909
586307
558187
526685
500192
473392
448073
422600
401221
381938
363010
344751
326610
312370
297778
285088
270847
258627
250047
244228
236431
226706
217428
210542
204446
199402
193432
187333
179363
176759
170920
165633
160859
157567
154546
150522
144493
139276
138092
134046
129869
126087
122912
118890
116709
115941
112402
108746
106172
102933
102802
 99561
 96297
 94500
 93868
 94177
 94801
 93902
 90951
 88068
 88419
 88904
 85425
 81193
 80403
 78744
 80178
 79067
 75968
 74190
 73740
 74740
 74300
 71224
 69777
 70543
 70285
 69011
 67046
 65123
 63032
 62854
 62771
 63755
 62183
 58767
 58974
 57336
 56249
 56622
 55050
 56058
 56402
 55146
 53736
 54067
 55026
 54377
 52615
 53168
 52234
 49653
 48217
 48795
 47228
 49070
 48516
 48390
 50006
 49393
 47508
 46604
 45857
 44699
 43686
 44065
 43989
 44819
 46794
 47032
 46234
 44248
 41096
 42018
 43955
 43131
 42631
 43008
 42949
 42106
 40365
 41869
 41758
 42263
 41475
 39595
 39186
 38754
 38633
 37030
 37989
 36751
 38105
 39520
 39158
 36980
 37294
 37728
 37283
 37210
 36758
 35621
 33947
 34873
 34916
 35164
 35073
 35172
 34690
 35251
 35471
 34996
 35382
 33922
 33493
 35018
 36734
 33912
 34785
 35460
 34577
 33834
 33180
 34597
 33154
 32377
 30601
 31198
 30995
 29672
 28105
 31181
 29900
 30289
 29369
 29471
 30946
 30914
 32936
 31806
 28674
 28572
 27677
 27092
 27336
 27780
 29429
 26743
 26642
 26680
 25800
 24351
 24493
 24637
 24330
 24472
 24750
 24530
 23897
 24967
 23279
 22313
 23289
 23340
 20884
 20936
 22993
 19773
 19749
 19727
 20957
 21291
 20241
 20651
 20104
 18545
 16186
 17903
 17443
 17288
 17847
 16662
 16448
 16505
 16135
 16100
 16902
 18428
 15933
 14341
 14392
 13758
 14489
 13810
 12892
 13558
 13511
 12368
 13993
 13565
 13408
 13311
 13186
 10701
 11579
 13293
 13208
 12590
 11574
 10267
  8581
  7826
  8814
  9630
 11147
  9666
 10626
 11632
 10525
 11087
  8707
  9398
  8225
  8711
  9087
 10090
 10551
  9728
  9246
  8877
  8266
  7345
  8128
  7858
  7933
  8718
  7148
  7812
  8397
  9293
 10953
  9524
  7553
  6021
  4693
  5559
  7405
  8062
  8051
  5006
  4390
  5576
  5827
  5399
  5690
  5758
  8070
  7557
  8576
  7704
  7125
  5725
  4907
  6503
  7227
  5038
  6054
  6209
  4821
  4130
  6807
  6815
  7207
  4786
  6285
  4802
  4858
  4397
  3685
  5325
  4034
     1
     1
     1
  2705
  2523
  2224
  2161
  2354
  3122
  3329
  4402
  6059
  4924
  3304
  2604
  3097
  2530
  1330
  1492
  2218
  2801
  3215
  3732
  4248
  3422
  4321
  3264
  5833
  5969
  6456
  3913
  4119
  3676
  3459
  2590
  1907
  2249
  3047
  4464
  3043
  4752
  3718
  5112
  6357
  4281
  3696
  2673
  2277
  1588
     1
   589
     1
  1837
  1416
  3428
  3142
  3458
  2535
  3369
  3999
  5101
  5044
  4185
  3267
  1147
   578
     1
  2486
  2939
  4254
  4442
  4939
  4830
  5217
  4513
  4381
  3420
  1983
  2150
  4053
  2129
   686
  1913
  2973
  2879
  3181
  2754
  1715
  3589
  3220
  3321
  3123
  4512
  5921
  5975
  4508
  5331
  3751
  1273
   633
  1948
  2077
     1
     1
  3452
  2684
  2500
  4348
  4833
  4474
  4521
  5123
  3777
  3984
  4898
  3501
  3320
  3734
  6267
  5991
  4621
  3070
  2350
  1549
  2482
  3551
  4301
  4794
  4393
  3925
  1893
  3373
  4273
  3929
  5152
  4910
  4069
  4985
  4211
  3398
  2730
  3720
  4610
  6127
  5132
  4525
  4348
  3632
  4256
  4814
  3203
  5324
  6262
  4713
  6333
  6369
  4672
  4680
  2352
  2040
   819
  1824
  1965
  2543
  3290
  2049
  2480
  2463
  4450
  4627
  5455
  6171
  4839
  3056
  1598
  1908
   807
     1
  3029
  4243
  4259
  5387
  4715
  2281
  2244
  2819
  3241
  4817
  4596
  5189
  2809
  3180
  4182
  3668
  1996
  2555
  2119
   923
  2702
  2516
  2958
  4747
  3090
  2118
  3035
  3829
  4213
  3950
  3732
  3675
  3867
  3981
  4075
  1543
  1108
  2740
  3140
  4444
  3691
  2615
  1858
  2766
  1502
   697
  2307
  3310
  4257
  5059
  3535
  2569
  3730
  4549
  4226
  4061
  3770
  5149
  4860
  5162
  3271
  3429
  2797
  2088
     1
  3117
  3286
  1538
  1135
  1670
  3794
  3555
  2254
  1604
  1518
   799

[Instrument Method Data Header]

"hplc", "", "2021-04-16-13:54:48", "hplc", "", "2021-04-16-13:54:48", "", 0, 0, "GlycoSePN_40 min (Plus_HR1)"
"Separation of glycans at 50 C"
16844544, 1


[NAI Box Information]

0, 40, 40
2.272, 44, 1000
41, 0, 100, 0


[Instrument Configuration Information]

"FL", "PEN90x", ""
0, 0, 0
0, 0, 0, 0
16.777215, 1
16.777215, 0
"", "", "", ""
"", "", ""
"", "", ""
"", "", ""
"B", "C", "D", ""


[Real Time Plot Information]

[0]
0, 1, "", "Y", 1000


[Link Parameters]

5


[Link Parameter Offsets]

29
28
10
11
12


[Link Parameter Info]


"RATE", 29, 5, 1, 1
1, 0, 3, 0.1, 100, 0
44.01408, "", 1

"RANGE", 28, 2, 1, 1
1, 0, 1, 0, 10, 0
1, "1.0", 1

"EVENT", 10, 3, 25, 1
1, 0, 0, 0, 100000, 0
0, "END", 0

"EVTME", 11, 2, 25, 1
1, 0, 2, 0, 100000, 0
0, "", 1

"EVVAL", 12, 2, 25, 1
1, 0, 0, 0, 100000, 0
0, "0", 1


[PEAK TABLE FILE]


[File Complete Flag]

3


[Number of Peaks]

0


[SPECTRAL DATA FILE]


[File Complete Flag]

3


[Count/AU Ratio]

0


[Count Offset]

0


[Number of Spectra]

0


[Spectral Data Sets]


[Audit Log Information for C:\PenExe\TcWS\Ver6.3.1\Examples\HEK_KOFX_1st+enzymy.raw]

Number of Audit Logs : [0]
