# Supplementary material for: Interplay between de novo and salvage pathways of GDP-fucose synthesis
Source: PLoS One. 2024 Oct 24;19(10):e0309450. doi: 10.1371/journal.pone.0309450 (PMC11501016; doi:10.1371/journal.pone.0309450)
Supplement: S1 File — (ZIP) [file pone.0309450.s004.zip › Chromatograms/Fucosylation/TSTA3KO_10_1_0,01FUC.RAX]

Checksum Passed

Filename : <C:\PenExe\TcWS\Ver6.3.1\Examples\Probka 37, 2nd + enzymy.raw>

[Modified Rawfile File Header]

0, 1, 48, 10019, 
0, 0, 0, 386514952, 12061264

[Modified Rawfile Data Header]

"hplc", "", "2022-11-14-10:51:51", "tcprocess", "", "2022-11-14-11:31:49", "", 0, 0, ""


[File Complete Flag]

3


[Run Log Information]


[Raw File A/D Header]

0, "20221114105140-0800", 0, "hplc"
"C:\PenExe\TcWS\Ver6.3.1\Examples\Probka 37, 2nd + enzymy.seq", 0
"NONE", 0, 0
40.0088, 9072316, 50370, "7339280009"
1, 0, 5454


[Sequence Cycle Information]

"A", 0, 0, 0, "", "", ""
"C:\PenExe\TcWS\Ver6.3.1\Examples\Probka 37, 2nd + enzymy.raw", "C:\PenExe\TcWS\Ver6.3.1\Examples\Probka 37, 2nd + enzymy", "Probka 37, 2nd + enzymy", "", "C:\PenExe\TcWS\Ver6.3.1\Examples\GlycoSeP N Plus (FL_40 min)", "C:\PenExe\TcWS\Ver6.3.1\Examples\GlycoSeP N Plus (FL_40 min)", "C:\PenExe\TcWS\Ver6.3.1\Examples\GlycoSeP N Plus (FL_40 min)", "C:\PenExe\TcWS\Ver6.3.1\Examples\GlycoSeP N Plus (FL_40 min)"
"Default", "Default"
1, 1, 1, 1, 1, 1, 0
100, 2, "", 1, "", "", 9
"", "", "", 0
"", "", "", "", ""
"", "", "", "", ""
""


[Raw Data Points]

 92842
 92527
 92528
 92530
 92532
 92525
 90922
 90632
 90258
 91534
 92048
 92612
 93659
 94582
 94812
 93655
 93926
 93782
 93319
 93094
 93659
 91031
 91009
 92630
 93552
 92983
 93285
 92388
 92442
 92789
 93724
 92656
 93031
 93401
 93705
 94288
 93885
 93701
 92299
 91996
 93004
 94125
 94171
 94575
 93165
 94224
 93979
 92981
 93491
 94226
 94691
 93545
 93632
 94801
 95406
 95413
 94899
 93728
 91645
 90954
 91347
 92638
 93488
 92762
 93022
 93368
 93820
 92999
 94263
 94272
 93677
 94048
 93947
 94146
 92570
 91800
 91628
 91715
 91265
 93037
 93446
 94192
 93897
 93374
 94305
 92981
 92812
 93096
 93260
 94796
 94120
 93953
 93708
 94041
 93458
 94642
 92741
 92608
 92609
 92953
 94853
 95351
 96022
 96121
 95819
 94720
 92604
 90970
 91199
 92148
 91646
 91859
 93307
 93867
 92813
 93152
 92621
 92908
 94199
 94608
 92625
 93281
 92562
 91643
 90414
 91971
 92848
 93177
 93059
 93670
 93219
 93625
 93061
 92745
 93527
 93138
 91686
 93220
 94401
 95329
 97078
 96898
 94334
 93691
 95352
 95033
 96917
 98823
101804
105783
113480
120111
126020
136574
146544
157659
167024
177413
186642
194220
202158
208319
213907
216299
218439
217953
220169
221961
225086
232155
240690
250199
259111
268933
277666
282636
288598
296859
304820
313918
326628
339970
353353
365158
378121
388490
398486
406244
410259
413430
416166
421456
426978
431756
435898
440493
440626
444282
450512
459028
478101
507860
547314
600083
671962
769793
898170
1073488
1318842
1669068
2147141
2758326
3489630
4307257
5192703
6116159
6989249
7739892
8301783
8650896
8793110
8793007
8702651
8559834
8406337
8268728
8154152
8028440
7862163
7619686
7270037
6838273
6348396
5847832
5366743
4937197
4590538
4315528
4141232
4052031
4021258
3997421
3904845
3700521
3409241
3075150
2736484
2426647
2165094
1944494
1765047
1617169
1492470
1386598
1294041
1214078
1139974
1076988
1019917
972209
930809
890320
856248
830876
806542
784775
768979
758539
750435
745717
744972
743980
743395
745899
749457
751938
749938
746643
742320
736272
732688
725890
718038
708864
700096
686729
678978
671360
662456
654350
645332
636654
626877
620597
618180
615641
617681
618020
622421
628711
634141
639781
646387
652081
655598
659334
663171
671852
680025
693605
718858
762907
833170
936392
1082251
1277316
1512957
1785822
2084914
2387150
2675898
2928170
3124489
3256942
3308406
3275658
3165136
2985336
2765379
2509462
2249862
2004802
1784237
1596914
1441009
1311683
1210124
1131072
1069151
1017017
975955
943123
920532
907390
899770
894878
893055
900132
915970
936441
962895
994840
1031924
1080859
1141446
1207919
1297500
1425477
1605649
1856647
2188308
2609753
3119750
3708026
4341520
5003636
5656101
6273643
6817497
7281122
7651523
7913213
8056508
8089055
8007812
7810956
7503011
7111969
6672436
6198635
5716988
5233629
4767007
4328636
3927200
3557351
3229714
2928366
2658320
2413708
2191500
1996525
1828171
1683510
1551396
1433885
1326974
1231899
1144906
1061947
986984
918968
856343
803404
754698
712646
671529
637677
606990
582677
555899
531552
512710
496619
481751
468227
457642
447731
437114
425689
416069
408469
401087
395684
389573
381979
377383
368586
363199
358732
355381
354424
348868
345572
343733
339473
339532
338097
336590
335966
339764
340522
343350
346540
347537
350473
356399
357047
361124
364267
364572
368612
370537
371516
372925
374807
372820
371198
369223
365810
360930
356266
351093
346104
343487
340332
339120
338781
337104
335090
330883
330287
328515
329883
329234
327731
325639
322371
320859
316869
314073
310494
306412
300297
295994
289453
283285
279986
274390
267923
264129
258150
253634
251089
247099
245732
246776
245790
245041
245745
247316
250773
255450
261014
269187
280018
293611
304503
314976
326043
332343
340563
346408
347758
346404
344951
340067
331865
325270
321115
314362
304649
296453
291196
284949
279934
274130
271329
268784
268297
268568
269357
271701
275700
280204
281944
286791
292267
295454
298965
305837
311847
314059
316527
320990
324951
330174
333009
335880
339906
347773
357839
369160
380134
393908
405454
421634
432028
441369
449232
455148
457586
460643
458193
452490
441390
428169
414940
400646
386240
371924
358643
345263
331947
316281
306078
295762
282443
270829
262118
251972
243982
234235
224711
218583
211167
206198
203712
200864
194952
191626
188432
185731
182155
181387
179899
177037
175643
173146
173610
174887
176399
175207
175534
174846
173653
173857
175348
175456
173806
173678
174748
173430
174498
175676
176793
177097
176461
177215
177839
180752
182180
182086
183876
184380
184390
185810
186038
187795
185973
184705
188223
190685
192128
192725
194874
199128
203543
207845
210367
212423
215647
221300
225016
229168
235746
240233
245688
250256
254918
262887
272194
277854
284778
292195
302634
312578
323404
336366
350109
364964
378020
393439
406359
423330
438748
457404
471549
488401
509023
533047
561463
593410
627049
672591
725752
789022
868107
961180
1071355
1201630
1344989
1504900
1676740
1854353
2036109
2203033
2363419
2505251
2628575
2716382
2778224
2804600
2795524
2754589
2685914
2588894
2472927
2335490
2191982
2044203
1898502
1757062
1621215
1493842
1371862
1263713
1160845
1072145
987691
911303
842229
783675
730836
686428
645952
608494
574685
544681
519151
495485
474149
452519
435296
417819
400887
389471
379975
369230
360393
353729
348384
343516
335352
329112
325788
322582
320786
321428
321603
323445
324483
325871
326323
326643
326498
327077
326738
325893
325017
322783
316689
310818
305000
298683
295270
286264
281114
274851
271115
263957
260258
253894
248160
245119
239605
233516
229012
223916
220337
216820
213680
208828
203569
199418
199030
198134
196291
193299
191681
189297
187936
186244
185768
184439
182752
180174
179088
180185
180537
181304
178719
177846
178343
178291
177965
176841
174042
173977
173741
173340
172542
173491
173226
169975
168238
166139
165907
165084
161905
162075
161058
161845
163398
162342
159867
159164
159150
156469
157343
159350
159411
158052
157352
158062
160306
159415
159572
160026
159809
161917
162679
163101
164862
166415
168346
168861
169512
171379
171479
172660
174027
172903
175105
176953
180331
179260
178448
179489
178613
178488
180326
180615
182528
184693
185063
188191
190621
192515
193537
194998
196969
200360
204001
206178
207779
213579
217402
221005
224353
228559
230979
234878
238387
244582
248899
252343
257002
260916
264929
270268
275444
280573
285778
289960
296171
302879
309916
317250
328310
338489
352234
367569
384873
403307
430500
459939
491973
528457
573347
621192
672963
731823
790383
848575
910543
973067
1030728
1082952
1136929
1186613
1225940
1261096
1290977
1311284
1322462
1325032
1322661
1308054
1287313
1263682
1234065
1199132
1163213
1125796
1094058
1060937
1030689
1003176
982486
964289
948026
938246
929026
922200
916757
911648
908133
901762
895374
883931
871778
853623
831934
810180
788342
759800
728369
700503
668797
633600
601104
570086
539845
510993
483913
459507
433854
413524
395893
377986
359824
341902
327428
318183
305066
294997
284882
273707
264775
256345
249949
242762
235444
228904
222963
217018
210830
207656
201477
196701
191850
188486
185855
183844
182099
181215
178477
175969
175264
174046
172025
170274
170702
171200
170611
169943
170153
170456
170771
171332
170306
170803
171340
173665
174485
173266
174504
174865
174138
173139
174096
174074
172355
173382
172871
171844
170634
170315
169884
168785
166679
166829
167748
169266
169548
170375
171079
169761
169995
168495
166996
167953
167478
166378
167591
168342
170432
168959
170389
172551
174735
175239
173825
173077
173805
175694
175573
175030
175540
176265
177648
179757
183163
183259
183480
184378
185092
186586
189001
190156
192162
191210
193790
195670
196916
198403
201508
203836
207325
209670
210625
213880
220352
223966
231394
238947
247501
256734
267656
277422
289339
300421
312571
329350
342966
356154
370575
382174
391510
399795
409088
415079
418896
422388
423475
422900
419873
415279
407614
397991
387387
376336
364941
354676
342989
332248
319316
308306
300573
292368
284900
276164
268410
263685
257976
255141
254767
254064
256434
256619
255949
258453
257320
257906
260457
259333
258404
257875
260559
257934
254800
254415
252455
253388
248743
248291
248117
245210
242906
243144
242969
240053
238943
240084
240878
241435
241915
243661
247021
252255
257473
264131
270333
274188
277972
282862
289348
295644
302789
309816
317855
326850
333434
337459
341067
348337
353972
358751
362296
366075
371118
376922
380916
383380
385180
390072
391894
396728
404619
410632
413903
418091
423030
428903
434967
443135
450285
459523
469239
479040
492801
505611
520512
532046
544981
557550
572511
590041
602707
619097
635416
654125
672016
690232
708845
728307
748026
766496
784028
807149
827112
851065
875873
900594
925940
953662
986344
1027036
1073982
1125984
1186782
1259547
1342068
1439703
1560688
1698937
1860767
2047699
2262930
2498828
2778011
3087372
3421677
3787648
4185666
4598342
5036391
5475887
5932153
6387310
6828925
7252448
7659224
8024174
8344358
8614562
8830039
8981891
9060248
9072316
9009332
8881958
8688722
8440507
8141216
7807003
7433017
7025289
6596752
6157778
5718573
5277403
4846274
4428242
4036242
3663918
3314835
2990959
2693606
2426666
2185203
1968137
1776028
1604555
1447831
1311596
1190402
1085555
990520
910035
841936
782981
726592
677340
633661
596321
565698
537149
509902
487056
463035
443127
425517
410840
399635
388001
375828
363351
352142
341820
336635
330191
322545
315372
313646
309673
305965
299744
295238
295091
293794
291419
290389
292474
292480
293136
293440
292824
294716
294131
296420
298188
300535
304245
306569
308340
308278
308942
313529
316975
319207
323157
325923
329021
330431
333933
334973
339225
343035
346441
349211
353499
356758
361029
365033
373812
379843
384596
390013
396275
404237
410901
416867
426211
433815
444017
450875
461823
472802
482047
491046
503184
516121
528989
543824
553217
566812
583250
595762
609122
626855
646759
665490
685559
705941
725004
749588
781796
819001
857516
909744
972084
1044073
1125076
1214813
1316784
1438063
1577428
1726128
1893195
2077652
2278220
2488550
2716578
2958513
3208502
3463024
3717534
3972955
4220758
4466535
4704835
4921222
5121942
5299553
5454729
5575112
5660706
5723665
5745140
5725825
5670608
5581801
5466774
5313067
5141948
4951372
4738973
4516183
4275222
4026464
3778748
3535001
3295365
3064276
2846111
2638101
2439220
2255253
2094056
1950993
1819688
1703522
1599862
1509356
1433447
1369357
1316616
1271787
1236264
1208292
1185585
1165985
1150743
1134761
1118959
1105559
1091728
1079483
1065218
1047441
1026465
1004724
980837
953194
921423
888413
859215
826707
788916
750769
716430
680797
648204
615111
584588
556426
526206
499461
476121
451315
429182
409804
393599
379538
366030
354996
345366
334146
324389
317434
310233
303549
300022
295847
294333
290356
287126
286979
289390
288081
288793
290555
293715
297861
301000
306641
312077
320590
330795
339324
352464
367248
382669
401946
424801
446816
469822
494935
522319
550204
583366
614927
643691
676539
708543
738768
771274
803076
828641
852722
875464
892578
906440
919245
931206
938215
939644
934534
926409
914781
899507
884240
864617
842263
819822
793759
768348
743546
713750
684900
658034
633920
608734
584199
561097
535919
516784
495754
477216
458065
440024
423252
408851
398014
386957
375736
363048
350606
343503
339104
331093
326451
320958
315158
311233
307831
305534
303925
300741
300416
300040
299193
297164
296585
294683
293086
290342
287607
287022
285168
281554
277695
276069
272263
268995
265475
261025
258500
255572
252435
249952
245253
243194
242042
239402
236435
234805
233093
233462
233979
233597
230764
231736
234644
237613
236157
235871
237529
239875
240310
241485
241386
242764
245153
247535
247170
250271
251129
250506
251781
252658
253306
254031
254827
256335
257302
260574
262007
264021
268495
272466
279097
284682
291314
298621
302459
308416
317547
326943
334575
344439
353927
363886
372221
383465
393302
403505
411310
421939
432724
439729
451558
461824
470665
479729
485983
492067
496379
501446
504722
509359
514510
517458
518989
520593
525462
530633
532068
534762
537287
535610
535561
540019
545236
547542
550572
552019
553288
556738
561134
564711
568017
570980
570821
575317
577454
579585
582261
585938
587525
590218
592565
593925
598097
598469
601052
603965
606039
606348
608541
607502
606363
605406
602963
599812
595699
593180
587123
581821
576310
568708
560891
551292
539951
530105
519792
510342
499142
488687
481000
470555
461654
451487
441434
432338
421867
412664
404063
394524
386971
381803
375648
369773
363027
356545
351041
343920
341303
337993
332263
327622
322317
316414
311889
308280
304366
303361
302650
301365
300282
297976
293882
290430
286203
283209
283343
283853
284800
284303
285198
285813
286301
284295
282778
284233
287149
290402
291526
292968
294339
295268
298231
304010
309887
311220
314611
322529
329615
334130
336567
343755
349235
355550
360982
367410
376210
381662
388376
394712
402478
410075
416570
425264
431969
437830
446223
452366
458494
467695
473594
479672
485082
489587
497872
502973
509039
512583
516595
518717
520582
521015
519451
519675
520636
521352
519643
515832
513614
512231
511777
512634
515979
520087
525165
530566
538795
549419
564728
582490
602986
625324
653082
685590
721382
760563
803879
853729
902002
958787
1010391
1069495
1135057
1192325
1249779
1310040
1365913
1417585
1467592
1511540
1550068
1583416
1607781
1628092
1639908
1644285
1637330
1629791
1614985
1589518
1557783
1519198
1472731
1427012
1374695
1323552
1266383
1205910
1144826
1086080
1028560
972696
918114
861877
813466
764670
717447
672865
634518
596337
562489
530892
501246
475827
453592
434945
416982
400992
385348
373372
362040
353800
344514
336316
327498
322170
316316
310324
304731
301758
300017
297462
292154
290295
288836
286464
285167
285227
284861
285645
283545
284177
283194
281994
280693
280201
280661
281215
278226
278046
276959
274875
273495
273398
274926
276933
274079
271509
270329
269305
267644
265907
265755
264568
262520
260595
259786
257434
255295
254491
253825
253929
252948
251341
247178
243067
241143
239873
240247
236857
235488
235203
234203
232356
231391
231153
231460
233388
235496
240185
241558
243935
243150
246823
250702
253414
256145
260855
266749
273098
278019
281426
287215
293940
299858
305573
310962
314423
322802
330409
336689
341883
350258
357112
365413
371284
376398
381372
388089
394065
396712
402615
405557
408195
409619
411591
413182
413188
409967
409376
407131
408198
405167
402487
398698
394932
388104
385030
378990
371581
368333
360725
351658
344477
339960
334584
327745
323350
318724
314503
308634
303398
297696
291363
287647
285310
283159
279685
276164
273011
269243
268205
267680
266326
261757
259005
259399
259813
261671
260982
259677
260640
261260
261310
264673
264231
265480
266462
268472
266087
267326
267169
268114
270371
270996
273358
278638
279588
280598
283777
283796
286462
289300
291299
292962
295741
298915
300174
300068
301811
304049
304975
309721
312704
313079
314661
317050
320574
321552
323856
325132
325432
328642
330653
333205
334221
336847
338919
342570
342880
343386
345528
348477
351024
351645
355345
359499
363668
366992
371394
379096
383779
387037
390682
398857
409241
420046
431017
443872
459619
477171
495974
518490
542520
567025
600101
635327
673230
713027
756323
803156
854970
911806
970568
1031828
1090850
1153669
1215587
1281656
1341350
1402667
1463409
1522746
1572771
1615844
1657494
1695830
1731279
1754337
1770983
1783458
1784960
1779568
1769038
1746612
1720589
1690023
1651858
1601472
1552103
1497531
1438714
1378585
1316950
1254770
1190945
1129084
1066962
1009261
948854
890474
835768
785852
739612
695218
651858
609964
573339
539852
510171
482629
456589
433782
413477
396276
378575
363612
350692
336269
324091
314333
303885
295618
288989
282529
276566
271621
265814
257575
252955
248493
245968
242274
237948
234225
231706
228846
224719
221950
222501
220227
217239
215312
215082
214223
212534
207734
206381
206752
202873
200659
199705
201479
199698
199994
198808
195880
195433
196767
198044
197907
197526
197988
197738
197543
196316
196442
196381
196187
195443
194703
193288
193405
195038
194567
195878
198159
201157
202963
204875
206267
207421
209519
209339
210643
212168
213306
217247
220711
222882
223957
227028
231145
232884
234278
236779
237812
239498
240555
242284
243617
244297
244495
246507
248793
250002
251496
252881
253324
252222
251575
252462
253664
252916
254091
255573
256974
255205
253491
253774
253628
251075
251124
249875
251696
248913
248235
247873
247872
246574
244262
241970
241005
239608
237442
236117
234189
233243
231802
229795
229145
227069
226209
225820
226153
223503
222881
222021
220774
221728
223922
224450
223421
222264
221496
221158
220915
220056
220905
222040
223110
226201
228944
227401
227916
227944
230405
233412
232242
234211
234669
234530
235277
236441
238390
241008
242801
242988
244312
243757
244947
243167
246304
247075
247365
249966
252026
252378
253861
256970
257262
257516
258212
260901
261408
264115
267356
267697
269146
270648
271963
275269
277240
278782
279443
281819
283239
286260
287177
287201
287979
291950
295636
298857
300533
302827
304953
307173
309610
310825
313285
316813
319004
323646
329304
335764
344102
351222
360344
368476
376662
388172
398559
412318
425641
438597
457850
477384
494709
512250
535029
556377
577980
599952
623373
645902
668464
690550
712574
731858
753304
775771
797550
820164
843531
863774
883059
899452
913102
924082
935531
944576
954048
955792
954442
952373
944612
941467
933538
923906
911778
897299
883194
863932
846182
825657
807290
785720
764327
742888
721363
697276
677049
655516
632782
609459
589488
569984
552072
533817
517140
501015
481968
470140
456489
444669
433551
421529
409519
397341
390807
383119
374708
368150
358988
351429
344254
339467
332936
327160
321415
317288
312713
305874
301008
297030
292974
288844
284074
278626
275860
275679
273530
271043
267135
264687
261831
260345
259836
255972
255350
254401
253639
254203
253804
253607
253088
253490
252073
251583
252055
253084
251872
251699
253424
253932
254553
255394
257266
259164
261792
265230
266387
267217
267080
267685
271012
273195
273927
277588
281544
286023
287049
290143
292010
293028
295811
296223
297021
297469
300865
302252
304563
306667
307881
308988
308704
308956
308918
309597
309937
310449
309570
306739
307566
304756
302370
302008
299183
297981
293985
289747
286903
285966
285367
283207
277969
277183
275414
273392
273133
271880
270807
268778
266967
267659
265543
264559
265076
267196
266073
266294
268387
270658
269847
270159
271594
275079
275968
277409
279169
280913
282800
286658
289333
294244
296341
301061
304283
308140
313093
315691
321252
325987
332530
336894
341432
348478
353461
360670
368811
374926
382671
387148
392470
399549
405419
411428
419134
426078
429039
434594
445138
453262
457868
465779
471058
476330
482736
492281
498821
505977
513415
519348
524874
535133
545643
554076
559609
568400
577694
586628
597650
608041
617919
629623
641291
659659
679647
700395
726596
756703
792857
829071
869170
917063
969163
1025816
1084879
1151806
1215707
1286244
1364978
1446375
1524470
1601886
1676891
1752994
1830818
1906911
1976575
2046764
2109549
2164607
2215586
2254581
2286109
2308799
2328858
2343087
2342164
2335248
2314700
2284506
2247049
2201464
2150387
2097106
2042049
1979845
1916470
1851330
1781558
1712208
1642838
1573476
1506042
1438460
1375920
1316507
1257431
1196900
1142038
1087059
1029838
978291
930607
885738
845802
806581
768127
731115
698041
667499
637446
612822
589947
566074
545967
527053
510386
493477
480201
465745
452951
442779
433062
424112
415462
409107
404751
398191
395583
390488
385458
381073
381040
381874
383458
382782
384143
385888
388429
391845
396131
399478
402672
408753
413877
418336
423305
428759
437085
442601
449360
454933
457229
461729
465949
470132
474231
476556
479249
480921
482932
482353
482906
482022
482211
477890
474570
472532
468723
464767
463320
459595
455319
450442
449089
447179
443845
439833
438910
437187
436531
434925
431953
431520
430756
433519
435106
433745
434777
435359
437480
440010
441785
445071
447772
452671
456927
463472
466313
469376
474145
477568
480415
487847
493599
497117
501601
506240
516027
520382
525905
532929
540302
548613
556386
565501
579466
592808
604457
619801
638437
655090
673772
699426
730897
767623
804580
845882
894240
947625
1007626
1075386
1145822
1221791
1306786
1396901
1492026
1594833
1701470
1807356
1918569
2031516
2149077
2265299
2382879
2490524
2598183
2701340
2800279
2885889
2963393
3034645
3096697
3142816
3177097
3198272
3196928
3196088
3182421
3152009
3116298
3059085
2993969
2915817
2833918
2742964
2647621
2549259
2450485
2347579
2244725
2137937
2031339
1922996
1817249
1712169
1611522
1518315
1431198
1342733
1256231
1176790
1107019
1035679
970516
908328
849442
797070
747383
701015
658164
619955
586491
554951
525504
497873
473296
451812
429979
410285
393454
377353
363871
352590
342235
332476
324995
317471
310974
306734
300719
294003
289610
287052
286410
283892
282813
280075
279049
277975
276755
278304
278074
278548
279504
278669
277468
280142
281757
282268
282292
283874
284717
286097
287146
289541
289596
288147
289908
292509
291884
291013
290087
289012
286890
285385
283129
283273
282423
281166
281071
277702
278891
278895
274156
272167
272806
271088
270339
270371
269443
269086
271238
269331
270982
272766
272531
272601
274159
276115
275990
276157
275080
276392
279457
280326
279547
279018
278658
278834
280118
282876
282433
281317
280967
283907
286512
287990
288921
289205
291833
293887
297970
301627
304260
309999
316749
324517
333022
340228
347163
356594
366412
374039
384415
397389
407438
418854
429786
439095
450244
461427
473612
483702
491716
499326
507832
513862
520440
524230
525919
526667
525115
522250
518506
514474
509537
503660
499285
491590
480976
472528
464208
454330
440197
427927
416673
406223
394505
383470
371197
357728
344969
333625
323976
312924
305050
296817
289227
278948
271918
264206
257221
251954
246869
242382
237019
231141
229135
223758
219871
218348
216416
211617
209303
206972
205623
201360
199430
196698
197656
197089
195174
192953
189965
190663
190876
190984
190997
190441
193113
196585
195374
194689
195293
196763
198308
199648
199062
198515
200712
204053
205763
207454
207624
208741
209538
212861
212272
212051
213595
213397
213508
212950
212989
211280
210094
208666
207595
208715
208078
206573
203744
203911
202190
201601
200246
197150
195208
194456
195416
192226
190670
190154
189128
187324
185843
182626
181581
179772
179338
177324
176291
175487
175866
175382
174580
172807
173076
173237
172909
173386
171411
171990
173194
174627
174204
173812
173249
172389
173028
176696
176218
174895
175038
174753
173007
173601
174583
174692
175937
174463
174482
174442
177004
176589
176331
174798
174324
173597
175243
176039
177415
176106
176043
174618
171559
171571
170763
169621
170212
169760
168924
168230
168936
167970
167333
165924
166675
168530
169541
168905
168806
168424
166192
165335
164607
164758
165023
164123
162596
162007
163428
161718
161273
161569
161268
161761
161129
161406
162632
160751
159761
159274
159389
160901
160887
162834
163201
161522
161766
162566
162021
159896
160005
158345
159213
159692
158259
158054
158113
157664
158368
159716
159858
159655
157919
157104
158182
157541
158704
159682
159193
159267
158398
156559
156601
156288
156850
157376
158892
159532
159126
158911
157968
156514
156386
156208
157717
158560
157659
156762
156779
157383
159392
160635
159537
158399
159334
161019
159405
157731
156766
156661
157951
159316
159856
158506
158059
157933
159498
158434
157419
156985
156456
154357
154195
155996
158184
156153
157438
157694
157146
157725
156192
155552
155543
156602
157387
158799
157350
159802
159851
160428
160413
160690
161828
161402
160076
157828
158800
160721
162439
161824
160686
160695
161233
159363
159662
159834
158331
156061
154882
154638
155118
155761
156132
155508
154751
156239
158187
158107
157710
158119
158640
156945
157875
159343
156765
156095
156084
155298
155326
155633
156888
157707
157646
158305
157194
157237
154182
154879
157044
156545
157463
157506
156863
156070
155534
156778
157166
156639
157701
159709
157532
157215
157285
155572
154556
155167
156374
156819
152681
153889
154802
153388
153483
154358
154026
154158
152941
154657
154117
155528
156741
155324
153064
153087
152645
152987
153834
154318
153530
152411
151206
152329
154162
153797
152131
151303
152368
153216
152011
151479
153329
151936
151678
150212
151393
150786
150472
152444
153390
152414
149832
148369
149447
149588
150457
150959
150598
152425
151725
151820
153124
152966
153124
152347
152492
152504
151889
152301
152073
152243
152080
151610
150641
149706
150426
151369
151920
149848
150903
152386
151659
151387
151872
151220
150604
149375
148363
149217
148503
148275
149688
148625
151558
152811
152401
150238
148710
149469
150497
151864
152845
153383
153113
151716
152293
152447
151808
150514
151576
151494
153565
154310
152719
152005
152384
151274
150757
150365
150068
149508
150585
151320
151671
152585
154161
152740
151151
150522
150329
150742
151534
150159
149134
148364
148063
148471
149272
150221
148931
147895
149187
149436
148149
149246
150868
151670
152103
153393
153478
153597
150850
148932
148470
149564
149598
149799
151634
151285
152235
152695
151765
151490
151362
149108
151939
150810
150896
149966
150068
150793
149769
149535
148068
146694
147641
149126
148498
150142
150231
150551
150597
149219
150220
150624
149622
148396
149581
149549
150904
151233
150007
149561
149728
150933
151407
149385
148250
148309
147769
146879
148336
149558
150443
151638
152272
152051
150630
148824
148325
150147
151021
151308
150912
150433
152194
153457
151804
151235
149421
149703
150621
150229
147690
148112
149879
152370
153232
153129
150535
148342
146462
146220
149000
149623
149737
149953
149790
150044
149724
150901
148853
146668
147275
147711
147970
148491
150590
150253
149607
150398
150764
149854
150258
152136
152003
150873
150956
150155
148932
150978
150388
148056
149508
149977
148018
148678
151038
150571
151977
154077
152978
152058
152730
152004
151175
150594
149998
149639
149103
150497
150208
150781
150731
151044
151376
151732
151634
152349
152369
150542
149093
149839
150360
150714
147991
148194
148348
149755
150224
149770
148384
148357
148427
147676
147543
147556
148408
149706
149804
149147
150808
149464
148836
149478
148752
148018
147945
148070
147955
148860
150466
150253
149443
149053
148762
150524
150193
152017
151300
151961
152396
151855
150606
152460
151127
150990
153037
153489
153775
151136
151148
152379
151815
152151
152879
154254
153126
152247
151654
153185
152994
152282
151826
149834
148613
149924
149287
150390
150347
147867
147253
147101
148318
148647
147580
148422
149650
149454
149558
150511
151302
151256
150216
150951
149543
148386
146633
146615
147341
148709
147722
147817
148530
147838
149677
149622
149365
149059
147856
146726
149720
151452
152667
153092
150957
150062
151276
149893
150087
150563
152162
150954
149949
151134
148498
148552
150535
151845
152405
152929
153532
155065
153865
152829
151904
151700
151884
151962
152569
152265
149834
149385
149960
150532
149914
151017
151064
151335
149420
147712
148217
147813
148367
149656
149044
147907
148200
148539
149108
150250
149552
150022
150711
149415
149589
151009
150667
151084
152531
154866
154602
151507
150081
149712
151097
150876
150775
149749
148339
149383
150259
149664
149869
153331
154523
154162
151444
152859
152812
153463
153416
151713
150545
150114
152293
154183
152869
150422
151982
153190
153621
153192
153395
152767
152963
153689
153070
152064
151381
150134
149878
152074
152061
154241
153970
151696
149794
152254
153013
154791
154712
154788
153100
153924
151652
151038
148877
147914
148291
149649
149304
148467
148352
149322
150542
152853
154726
153989
154380
152401
150643
150486
150704
151219
151271
151396
149526
151822
153449
152491
150758
152652
153427
151867
151399
150494
150084
149883
150458
148291
149981
149634
150076
149879
150663
149675
150606
150839
149410
147822
147747
148927
148396
149779
149397
150311
149380
150013
149593
152166
154531
152874
152552
153842
154093
153891
154407
153486
151840
152180
153378
154341
153460
153151
153127
151777
152434
151955
152125
151630
152496
154754
153703
154418
155262
154374
154214
154776
154296
152967
151422
150942
150431
150169
150784
152628
155203
156214
156701
154059
152716
151551
151396
150737
152550
153268
152855
155498
155868
155441
154449
154325
155451
155308
153904
153233
154352
154404
152242
151910
152031
152206
152681
152381
152039
152443
151869
150918
151417
152255
153307
153402
154242
155003
153817
151953
152850
153706
156352
156489
154709
153887
155094
156615
154329
154112
155654
155545
153936
153108
154239
153191
152727
153440
153821
154226
153527
153828
153483
153860
154622
155916
156320
154843
155333
153010
152769
151565
151876
151897
153915
155558
156197
154951
155419
155500
154894
152944
152714
151007
151402
150599
150967
150902
149120
149979
150997
150668
149945
149657
150549
151993
153657
154077
154643
154652
154624
154476
155012
153211
152510
152037
153315
154195
154306
153337
152306
153211
154126
155584
155231
154756
155053
154624
153407
154458
153149
154758
155016
153805
153764
154720
154541
153070
154107
154854
156140
156501
155839
155108
156436
156801
156801
156099
155587
154877
157569
158177
156286
155212
154055
152324
153328
153254
152402
153235
153360
155790
157084
157637
157205
157205
156826
157121
156272
155626
155913
155920
157033
156074
154812
156740
157704
155534
153900
151730
152410
153433
153944
155637
154472
152182
154191
153486
154390
155332
156545
155886
153290
153471
154005
154153
155471
153719
153041
153012
153564
154691
154952
154369
153979
155721
155939
155683
154264
154449
156209
156836
157294
157552
158682
158119
159263
157615
156473
154677
154356
155325
155522
156012
155084
155132
157396
155841
156405
156942
156317
157080
156378
156684
156478
155697
156739
155916
154317
155573
155632
155723
156695
158751
158754
157977
156032
154366
154489
155874
156924
156745
155545
153548
154343
154148
154512
154613
153822
154579
156868
156606
156653
156105
156933
158654
156851
157500
157530
157144
156569
157548
157973
158141
156705
156064
156577
155704
157761
157076
156927
156630
156497
155988
157516
156099
154545
154454
155751
155782
154239
155471
156704
157976
158200
157496
157690
157714
156885
156381
159033
158202
154321
154147
154160
154343
153433
153243
153781
153511
152984
154000
154453
156207
158090
158674
157728
158556
156552
156445
156272
156439
156259
154669
155588
155846
156398
155674
156945
157633
155975
155696
156577
156439
157332
157141
157861
157699
158543
156130
154652
157613
157771
156602
156928
157924
158372
157563
157838
158391
159067
158900
159295
159271
157984
157602
157727
158905
159766
160078
159375
159360
160265
158782
157806
156305
155981
157283
158262
157770
156564
155805
155995
158491
160034
159446
158738
158965
156054
156699
159375
157887
156923
157333
158915
158973
157798
159899
159250
159284
160053
160201
158835
157420
157589
158403
158815
157773
157329
156961
156996
156878
157240
157852
157762
156442
156653
159535
161628
161542
159843
160796
160940
161273
162538
163531
162964
162024
161478
164637
163130
163142
164913
166556
168417
171299
171702
172457
173679
174981
175105
174132
175774
178995
180348
180768
181414
181061
183139
186477
189732
191571
192882
195794
197623
200149
206798
211414
213941
217804
221938
226028
230705
234649
242664
249881
257632
265603
272850
280457
288418
292854
299519
302815
304411
308326
308497
310726
310903
311574
310612
308801
307311
305310
303998
303548
302209
301645
302201
299592
298323
296536
295507
296203
297031
296702
296836
294959
294380
293145
292944
294104
294330
293453
290984
288863
284866
284637
285412
282646
279574
278640
273883
271362
269800
270061
269402
268672
267829
264292
260235
257335
256040
255320
252955
252620
252982
250059
248533
246126
241430
239269
237281
235137
232701
229351
228725
227450
224187
220904
219459
216222
214508
215114
213678
210422
208226
205742
203252
202010
200083
197456
196901
195170
190873
188010
186015
183539
183497
183747
180988
181248
178180
176295
175971
173291
170048
167747
166098
164384
162378
161594
161766
161360
161290
159559
158161
154637
153005
153017
152228
149325
147988
146447
142803
142320
141251
139748
139715
137293
135550
134321
133263
133442
131293
130075
128768
126779
127734
127867
128775
129105
128562
124023
121991
122280
121986
121721
119496
118782
117344
116293
114611
114765
113309
112177
110333
108959
108162
108266
108764
104969
104993
104237
105093
104096
 98902
 98563
 98748
 98855
 97657
 95343
 95098
 94043
 93212
 91978
 91316
 91342
 88955
 88371
 87586
 88452
 87985
 87668
 87359
 83472
 83346
 82097
 82204
 80541
 79867
 80262
 79202
 77122
 76423
 75893
 76287
 76149
 76596
 76168
 76094
 75320
 73844
 72289
 72982
 73619
 72784
 72664
 72182
 71173
 72900
 72234
 71828
 70682
 70767
 69250
 67588
 66853
 65554
 64411
 64364
 64725
 66025
 64990
 63359
 63000
 62145
 62700
 62595
 62540
 62299
 60150
 59910
 59864
 60598
 62672
 62984
 61254
 61574
 61090
 61010
 60141
 60464
 61206
 61221
 58521
 57515
 57652
 58776
 58202
 57716
 59395
 59794
 58876
 57557
 56059
 56444
 55030
 56108
 55694
 55061
 54810
 56005
 56334
 56546
 56251
 53838
 54365
 55858
 54184
 53404
 53801
 54684
 54307
 54700
 53924
 54773
 55330
 54130
 52690
 52609
 51222
 52117
 51902
 52105
 52958
 54430
 53925
 53904
 54588
 53054
 52551
 53728
 53751
 54328
 54744
 53743
 54126
 54788
 54490
 54586
 54008
 51342
 51521
 52392
 52972
 52456
 54473
 53799
 52364
 50370
 51339
 52770
 51376
 52680
 53128
 53435
 52849
 53147
 53134
 53478
 54817
 54751
 54670
 54730
 54498
 54040
 53903
 53210
 53555
 53516
 53977
 54798
 55287
 56048
 56942
 55520
 55590
 56250
 56018
 55607
 53862
 52861
 53137
 54139
 54446
 54755
 54665
 53881
 55012
 55355
 55058
 55623
 55647
 54957
 53662
 55079
 55631
 56083
 55381
 55389
 54190
 54607
 55692
 56485
 56107
 56870
 58168
 58156
 59340
 60454
 59031
 58866
 59385
 59167
 60206
 61378
 62886
 65482
 65132
 65689
 68572
 71465
 72369
 73555
 75284
 76011
 76914
 76772
 76949
 80097
 81079
 81845
 81700
 82973
 83398
 83140
 85160
 87417
 88672
 88779
 88784
 89530
 90101
 90760
 91804
 93071
 94589
 97699
101920
104144
106921
111291
114565
120162
125310
133555
152855
184449
213294
241741
277471
319800
366649
414657
462587
513500
582135
678303
787406
898947
1011096
1124473
1238254
1337525
1401229
1425990
1416717
1382793
1346334
1312560
1288305
1274825
1269854
1261260
1251573
1238031
1218259
1198697
1179177
1157279
1138152
1121461
1105723
1089432
1070338
1040354
1012739
985922
959607
932716
904488
877482
849330
822960
797144
772321
752898
733520
712631
694403
679926
668295
649865
639879
629056
620357
609507
599791
592606
586798
579182
575831
570354
563896
555060
548383
544623
537985
530878
523988
519182
513536
508042
503825
500204
492578
488691
484514
479591
475124
471951
467509
463045
460032
457115
451759
447847
443327
436283
433867
432179
427442
425808
422363
416317
410787
408000
405698
403504
401552
399065
394728
390713
385554
380260
377073
372249
368948
366541
362719
359847
357679
355068
349844
346839
344270
342037
339063
334884
330350
326453
323578
320367
316528
313254
313360
310133
308017
302899
300939
299450
298416
296350
291635
287631
284496
281936
281467
278446
276844
273289
271051
267681
263739
261812
259468
255465
252684
251313
248167
245901
243549
243629
241939
239556
236242
232970
234787
232743
229056
226011
222883
222622
219035
216853
215493
214828
213208
208830
210132
210291
206334
205266
201800
199185
198891
198352
196750
195750
194500
192167
189096
188059
187520
187022
188020
188058
188459
190906
195686
197488
197266
192525
184011
176325
168134
160032
153673
150060
145175
141877
141076
137954
137329
136902
135155
133776
131938
130532
129993
129021
128689
128205
128759
128538
127605
125775
127570
126550
124701
125140
124478
123840
122322
120719
119402
118775
121003
120155
118857
119193
118376
117349
117086
116535
118243
118166
118889
120027
119405
119126
117230
114239
113778
113513
114052
115335
115142
114380
114433
113533
112811
110730
112338
110904
110596
111718
113308
112549
111990
113429
113192
111427
111609
109970
109413
108437
110325
110212
109496
109051
108757
110223
110517
110705
107995
107877
107476
108152
107564
107547
108104
107700
106334
107607
107301
107323
106468
106557
105457
106432
106783
106978
107194
108511
106939
105125
105722
105689
106715
105945
104950
103950
103395
105249
105292
102905
104185
106279
105391
103264
104023
105058
103511
103196
102367
100300
101328
102910
101555
102314
103348
101526
102385
101761
101440
100915
101435
100084
101491
103133
103225
104009
102255
100195
100357
 98069
 97538
 99356
100797
101420
102645
103127
101838
 98574
 97868
 98237
 97642
 98078
 97446
 98739
 97415
 97262
 96812
 96297
 97153
 96252
 95658
 95155
 94551
 95758
 95780
 95779
 96266
 97217
 96755
 96044
 96349
 96041
 95266
 95209
 95681
 95578
 95891
 96237
 96556
 97206
 95527
 96350
 95843
 94147
 95926
 97522
 97162
 97633
 95660
 95419
 95405
 94758
 93223
 94563
 94089
 94578
 96226
 95439
 97025
 97289
 97772
 96779
 97023
 97419
 94647
 95638
 95688
 95813
 94874
 95427
 94731
 93584
 92850
 94284
 95693
 95454
 96216
 95286
 96234
 95435
 95832
 95175
 95132
 95081
 94852
 95389
 95044
 96258
 94801
 94941
 94723
 94862
 94546
 96070
 97190
 97790
 96846
 95904
 95276
 94793
 93850
 94697
 93854
 94671
 94468
 94352
 94415
 94292
 94654
 95590
 95651
 96448
 97052
 95953
 96340
 96090
 96236
 97352
 95428
 95299
 96630
 96555
 97781
 97242
 98178
 98311
 97083
 96254
 94647
 94924
 95651
 98203
 96856
 96147
 95588
 95971
 94793
 94556
 94386
 95317
 96791
 97300
 96644
 96493
 93873
 94239
 93790
 94962
 95323
 95184
 94461
 95440
 94972
 94759
 95988
 96536
 97501
 98341
 98729
 97847
 99016
 96773
 95897
 95953
 96295
 96282
 97241
 96534
 97328
 97112
 97788
 97000
 95548
 95580
 95868
 96781
 97689
 98310
 99605
 99498
 98282
 97826
 96925
 96633
 96165
 98837
 97788
 97390
 97089
 96855
 95976
 95585
 95114
 95534
 95470
 95700
 96142
 96311
 94892
 95582
 96855
 98059
 98472
 97751
 97316
 96615
 97290
 97092
 97820
 97155
 96595
 97040
 97438
 96905
 95436
 96284
 95576
 96636
 96736
 95756
 96175
 97375
 99318
 99559
 98398
 98126
 99034
 98964
 99429
 98647
 95997
 95793
 96803
 95566
 96335
 97084
 97651
 97481
 98297
 96857
 97639
 97811
 99070
 98573
 99020
 98839
 97532
 99284
 99309
 99365
 98201
 96974
 96537
 96689
 97312
 96816
 97437
 98444
 98367
 98363
 99464
100431
 98849
 97501
 99280
101164
 99179
 98651
 98613
 98259
 98287
 97070
 98536
 97922
 98867
 99529
 97302
 97189
 98146
 95994
 95810
 97843
 97977
 97899
 98643
 98314
 98365
 97820
 97757
 97391
 97023
 97464
 96294
 97302
 97492
 98209
 98775
 97804
 96619
 96617
 96706

[Instrument Method Data Header]

"hplc", "", "2021-04-16-13:54:48", "hplc", "", "2021-04-16-13:54:48", "", 0, 0, "GlycoSePN_40 min (Plus_HR1)"
"Separation of glycans at 50 C"
16844544, 1


[NAI Box Information]

0, 40, 40
2.272, 44, 1000
41, 0, 100, 0


[Instrument Configuration Information]

"FL", "PEN90x", ""
0, 0, 0
0, 0, 0, 0
16.777215, 1
16.777215, 0
"", "", "", ""
"", "", ""
"", "", ""
"", "", ""
"B", "C", "D", ""


[Real Time Plot Information]

[0]
0, 1, "", "Y", 1000


[Link Parameters]

5


[Link Parameter Offsets]

29
28
10
11
12


[Link Parameter Info]


"RATE", 29, 5, 1, 1
1, 0, 3, 0.1, 100, 0
44.01408, "", 1

"RANGE", 28, 2, 1, 1
1, 0, 1, 0, 10, 0
1, "1.0", 1

"EVENT", 10, 3, 25, 1
1, 0, 0, 0, 100000, 0
0, "END", 0

"EVTME", 11, 2, 25, 1
1, 0, 2, 0, 100000, 0
0, "", 1

"EVVAL", 12, 2, 25, 1
1, 0, 0, 0, 100000, 0
0, "0", 1


[PEAK TABLE FILE]


[File Complete Flag]

3


[Number of Peaks]

0


[SPECTRAL DATA FILE]


[File Complete Flag]

3


[Count/AU Ratio]

0


[Count Offset]

0


[Number of Spectra]

0


[Spectral Data Sets]


[Audit Log Information for C:\PenExe\TcWS\Ver6.3.1\Examples\Probka 37, 2nd + enzymy.raw]

Number of Audit Logs : [0]
