# Supplementary material for: Interplay between de novo and salvage pathways of GDP-fucose synthesis
Source: PLoS One. 2024 Oct 24;19(10):e0309450. doi: 10.1371/journal.pone.0309450 (PMC11501016; doi:10.1371/journal.pone.0309450)
Supplement: S1 File — (ZIP) [file pone.0309450.s004.zip › Chromatograms/Fucosylation/TSTA3KO_10_1_0,05FUC.RAX]

Checksum Passed

Filename : <C:\PenExe\TcWS\Ver6.3.1\Examples\probka 38, 2nd + enzymy.raw>

[Modified Rawfile File Header]

0, 1, 48, 10019, 
0, 0, 0, 386514952, 12042328

[Modified Rawfile Data Header]

"hplc", "", "2022-11-14-11:44:25", "tcprocess", "", "2022-11-14-12:24:23", "", 0, 0, ""


[File Complete Flag]

3


[Run Log Information]


[Raw File A/D Header]

0, "20221114114415-0800", 0, "hplc"
"C:\PenExe\TcWS\Ver6.3.1\Examples\probka 38, 2nd + enzymy.seq", 0
"NONE", 0, 0
40.0088, 7244979, 65203, "7339280009"
1, 0, 5454


[Sequence Cycle Information]

"A", 0, 0, 0, "", "", ""
"C:\PenExe\TcWS\Ver6.3.1\Examples\probka 38, 2nd + enzymy.raw", "C:\PenExe\TcWS\Ver6.3.1\Examples\probka 38, 2nd + enzymy", "probka 38, 2nd + enzymy", "", "C:\PenExe\TcWS\Ver6.3.1\Examples\GlycoSeP N Plus (FL_40 min)", "C:\PenExe\TcWS\Ver6.3.1\Examples\GlycoSeP N Plus (FL_40 min)", "C:\PenExe\TcWS\Ver6.3.1\Examples\GlycoSeP N Plus (FL_40 min)", "C:\PenExe\TcWS\Ver6.3.1\Examples\GlycoSeP N Plus (FL_40 min)"
"Default", "Default"
1, 1, 1, 1, 1, 1, 0
100, 2, "", 1, "", "", 9
"", "", "", 0
"", "", "", "", ""
"", "", "", "", ""
""


[Raw Data Points]

110091
110140
110140
110137
110141
110148
109013
107061
108020
107435
106643
105592
104290
104873
104449
105606
105676
104780
103979
105925
108298
109424
108240
107632
105601
104400
106603
107290
108604
108333
106620
107932
108918
109184
110333
109317
108659
107732
107485
108658
109270
108077
107783
107189
107329
107877
108092
106802
105978
106767
107558
106902
106009
107103
109428
109611
107979
108363
109459
109760
108288
107036
108458
109625
108508
106704
106213
106887
106807
109173
110078
110442
108240
108608
107387
108160
108412
109092
107828
108470
107906
106517
106275
106849
107897
108421
108994
108964
110982
109565
110496
110578
110534
110659
108568
107824
108139
107333
106191
106549
108183
108992
107375
107499
107841
108552
108720
109078
108650
108964
108124
109835
110098
111374
110167
109556
110228
109889
110602
109179
110700
110120
109937
109461
110312
110002
108448
109533
109297
110416
109290
107955
109336
108971
108844
107932
108115
107828
107871
109720
110002
109752
109468
108555
109674
110655
112792
116190
119859
124335
132510
142049
155284
172536
189962
209505
228895
248660
266741
280481
292768
298448
300795
301619
302463
304977
305102
302731
302506
305103
309923
321741
337660
362105
388475
418212
441304
458922
468224
465279
462026
456401
444649
436385
427066
423220
425276
426184
428726
429838
431389
430632
427215
426174
426995
423857
423545
428331
436473
447541
466201
491086
523347
563775
617823
683540
759169
851301
972766
1134826
1353898
1640057
2006613
2453815
2987972
3623251
4332874
5064841
5711289
6195175
6490646
6621274
6624816
6548928
6434459
6326294
6230961
6149438
6036075
5855585
5598961
5259333
4865682
4449680
4050395
3678640
3347926
3067411
2836135
2652977
2507891
2402087
2313230
2228642
2138179
2023128
1888871
1747759
1612371
1487015
1374934
1274436
1183913
1108193
1042867
978681
926310
883371
845630
814591
786440
761402
737386
721648
706098
693333
681002
670580
663186
658079
654066
651134
652152
650292
648802
648225
645334
644940
644968
645186
642029
639992
638617
637875
637532
633988
627123
624098
618390
612783
609292
605530
601421
597109
591479
589016
592919
601182
610001
618354
628574
637819
646351
648830
652674
655826
656093
660485
668957
684416
714593
764898
841626
951862
1088309
1256801
1448929
1650472
1844651
2020773
2171306
2275964
2330180
2329322
2276962
2182622
2049088
1895155
1739228
1585963
1451580
1335543
1239980
1158809
1096586
1050481
1010624
982357
963755
948716
937825
932349
935379
940317
947447
961465
982252
1007708
1032395
1068476
1106567
1151278
1208078
1287271
1396808
1551175
1767097
2057309
2425202
2863423
3366154
3905556
4452666
4999219
5511782
5983504
6389691
6732229
6998196
7168657
7244979
7207858
7056716
6805504
6472848
6079201
5646473
5204677
4769707
4348757
3953308
3583507
3251381
2946620
2664216
2406842
2179654
1972425
1783191
1617815
1473070
1343025
1231704
1135221
1048042
972696
906261
848065
795201
748830
707745
673702
644129
618058
592922
571104
550667
531654
514072
494961
480559
465694
454314
440355
426323
416562
404737
394764
389879
384805
377210
369476
366060
361293
357638
353215
351945
349900
346342
343066
342650
342067
340387
337748
335997
336868
338502
338733
339366
340510
341909
344615
344193
344784
348137
348463
348125
351339
354967
355713
355055
355364
354256
350832
348579
347548
346335
344034
340313
335200
331300
327913
323302
322610
322134
318998
318548
316720
315546
314524
312019
312376
312082
310780
310823
307348
307020
304211
298142
292527
288647
286367
283984
280455
276237
274354
270563
269465
267736
265493
266003
267513
268403
271471
275285
284061
294289
302943
316772
332632
349640
364761
378174
391913
405712
416891
425525
430850
433700
432119
427463
419917
413052
404184
391929
382005
373311
363276
352743
347508
343414
341549
342419
344561
344092
341188
343304
348113
352090
357031
362602
368389
373912
379989
384938
391407
402188
417659
439613
465167
496100
539816
595937
661793
737808
823855
917253
1019182
1123627
1228209
1323014
1407390
1483640
1543613
1589554
1610155
1613279
1592570
1552225
1491613
1415599
1334450
1247234
1156285
1066021
980881
904390
831417
762917
703798
649271
598857
553777
513666
476163
444385
417200
392558
369077
350457
333339
319133
306430
293638
283948
273400
262900
255585
249491
246319
242413
238988
236205
233486
228002
226532
224412
223451
222970
222862
221166
220545
220855
221688
222333
222076
220367
221047
221660
222519
221451
223609
224319
226024
228195
228516
229306
230514
230298
231814
236501
237015
240919
245654
246691
247363
249773
253055
256686
260373
265235
267509
271570
274488
277401
281820
286427
291885
295001
298810
308194
312447
319212
322628
328440
336953
347634
357288
367947
378881
387816
399453
412010
424752
434940
449114
460857
473720
485658
502966
518813
539457
563311
593119
627592
670095
723856
788737
869560
965558
1078573
1206886
1343503
1488694
1644263
1802730
1957371
2108263
2245998
2360557
2454863
2525130
2561817
2563251
2533146
2472476
2385725
2279607
2154132
2024875
1882905
1740796
1602221
1468095
1338220
1219929
1107522
1006107
918803
837450
765005
699313
641554
593414
552399
515401
483484
455774
434459
415986
397049
382054
368327
357075
346759
337144
329486
322892
317925
312536
309166
304181
299751
297039
295238
296327
294717
293677
293763
295863
294668
295828
298171
298004
298100
296337
293706
293029
292877
291244
287869
281653
274849
271474
268437
262669
254229
248901
245839
239007
235719
232329
230776
227566
223027
220541
217350
213597
211121
207407
205299
204378
206954
204008
202611
201467
198448
196457
195980
197333
196270
194564
192512
190400
188570
190031
189427
187332
187703
187124
187368
186618
185029
183913
183417
182099
181739
181350
181373
181524
181051
180006
178183
177192
177689
178379
178310
176575
176613
176828
174399
174107
172851
173806
175842
176034
175266
176546
175331
171078
170519
172075
173350
173427
176125
176575
175929
177137
178041
176901
177802
178355
180599
183293
182159
181564
184560
187760
190307
191291
191565
191121
192693
192670
194823
197210
198007
199024
199328
201078
201587
203609
204770
205309
206808
210147
212108
213434
215638
219342
221233
222283
224977
227058
229858
231977
234852
237710
241561
243047
243591
248719
252311
254852
257044
260861
266048
268537
270776
274076
277596
278763
284337
287340
287860
291489
296825
302238
306477
312872
320454
331297
345618
362483
380691
404770
433230
463819
498811
539300
584406
632838
682805
736887
789915
845377
898369
952234
1001739
1044675
1087354
1120803
1145236
1165566
1178566
1180809
1173335
1164247
1150917
1130078
1107608
1077391
1040883
999464
966788
933515
903790
876054
850142
829696
808939
788839
773527
759529
746555
732745
718324
705488
691729
676968
658023
641875
622382
604303
584363
563787
539000
514254
492462
473178
451470
429319
409952
393136
376716
360694
346696
332657
321919
311958
302346
291984
282257
273936
268193
262177
254431
246140
238317
232988
226792
222233
218000
212019
207874
207144
204839
202452
199643
199717
197461
194421
190660
188914
188815
187601
185598
185840
187060
186379
187021
186632
185189
185795
186419
187096
186987
187832
187749
186873
190532
188961
188002
187937
189336
192123
191886
189414
188783
189101
188405
189774
188420
186610
186028
185388
185501
185005
185899
186836
186367
187027
188343
190081
189207
187907
189130
188549
187380
191566
193836
192742
190858
188848
187662
188311
190443
191792
190675
193566
194632
193149
193112
194977
194743
195224
196977
198044
197244
198403
197380
198925
200954
199996
198971
199861
200497
202029
204733
204460
205788
207838
210266
213774
216403
221246
226708
230304
235333
241413
249201
258930
268906
279906
292334
305224
318042
333219
348165
362738
375983
387832
404999
421747
432211
440030
450208
460421
465423
467154
468054
467457
465429
462322
459996
452621
443421
431984
419485
407966
395177
383268
368785
355688
343813
332034
318976
308963
298320
289325
282613
276585
272217
269867
264340
259519
256889
255411
253261
249393
249279
250004
250247
250236
250566
250149
248480
248113
246253
244393
245600
245469
246263
247286
246410
246106
246273
245798
247083
246871
246591
247533
248193
250701
255114
258206
260892
266227
271737
273887
278219
282851
288522
294238
301760
306009
313219
320291
323582
327618
333693
339725
344333
350017
352931
354423
356204
360448
363435
365422
365060
364914
366278
367683
369335
369670
370833
372274
376383
376543
376914
378115
379275
380498
383762
390563
397927
403009
407902
411021
416060
422412
428266
435449
442603
447454
453422
460750
468702
478265
488769
495931
504870
512679
519214
525061
532802
541086
551050
561377
572203
580441
589918
606050
622743
642833
665729
691461
720008
756005
798424
847982
909817
981239
1064488
1158674
1272869
1402675
1543902
1699329
1871612
2058914
2259484
2473393
2691227
2920332
3150888
3381411
3609358
3827286
4025653
4212602
4376594
4514600
4633195
4718999
4769973
4781436
4763348
4707305
4625782
4508045
4367832
4201704
4008275
3801866
3587008
3360835
3140655
2916218
2694231
2480610
2273088
2076529
1895446
1727878
1571608
1428119
1299717
1184660
1076341
980501
897728
824928
761403
703493
656555
616008
577643
543454
513880
489063
465615
447423
430067
414634
403858
392082
382570
373969
366319
358970
353128
346727
342611
341316
335260
331233
328602
327547
325645
324316
325240
325555
325671
326113
327126
328355
330303
331455
332874
335375
336336
337719
341425
343626
347300
351288
352446
353784
356931
362133
365481
371137
378862
384735
387122
392758
397563
401654
407464
412308
417175
421961
427464
433404
440683
448211
452804
458562
465336
473065
479898
486353
493272
497935
503808
511985
522501
529643
541414
552437
563876
573173
581211
592691
603415
613217
621471
632755
642775
653697
665571
677545
689623
702897
718528
734147
746475
760427
775521
792282
812249
834495
863125
894432
933607
979601
1030743
1091645
1167246
1254276
1351194
1465129
1597943
1750957
1924442
2117249
2331549
2568042
2821702
3092037
3380999
3681314
3995337
4315973
4633662
4949397
5257696
5559518
5845336
6100344
6327389
6534629
6700545
6831428
6920050
6961645
6952694
6901488
6817077
6693132
6524686
6327815
6094036
5831880
5553069
5265074
4959548
4650540
4339802
4036079
3738216
3452167
3178416
2918873
2674015
2447570
2234708
2047212
1872721
1714822
1568737
1444025
1330590
1228882
1141827
1063386
993149
929505
879591
832936
788268
749718
715739
684928
659879
634706
611469
591572
572913
552635
535038
517452
500748
486916
472834
457403
441850
428918
415077
401030
389338
377281
365443
355027
345757
333957
326240
316865
311488
302501
298743
294610
288735
286189
282213
279254
275089
271250
268960
268242
266244
264282
261514
261092
262681
261496
259867
257988
258883
263065
262088
262508
263430
266819
269341
272982
277308
281164
287496
292866
299476
306301
316983
328192
342600
355692
368943
384894
400954
416858
433052
450959
470503
489756
508155
526427
542185
557302
571690
583643
595566
604499
611803
617518
621611
621743
618294
616156
608641
599493
590830
578711
566024
553651
540996
526985
508388
492200
477605
463688
445304
431508
418038
405565
391170
379518
369058
359470
347729
335815
325773
318777
312171
304798
296746
288512
282807
279441
274869
269107
266507
264230
262593
260001
257334
256933
257092
253991
254783
253748
253931
253848
254143
252285
250226
249109
247848
246506
247512
246202
243123
241869
240227
240476
238948
239776
238809
237532
237020
237632
237590
237483
235465
234133
236820
237161
238173
239875
240311
240684
240392
240480
240437
241032
243187
244620
245214
245088
246891
247624
249065
249112
249568
251218
249734
251366
252115
254271
257983
258739
259984
259493
261465
260432
262466
262319
261967
263664
265112
265638
270054
271311
273613
273861
274844
278096
282878
289757
294110
298430
302409
308215
314996
319666
322683
327471
333506
337866
344942
351906
358796
365542
371078
378829
385825
393337
401886
409326
417488
428157
435374
443058
452658
463475
473533
484434
497054
511109
521907
531024
538449
549977
563058
571828
582552
591919
599720
607011
614159
619949
623460
627895
631243
633100
633117
634736
635114
635602
634447
627152
623552
621996
618881
614684
609142
604984
600058
593353
590499
586634
577877
571655
567871
560250
554446
546571
539788
531377
522358
516571
507187
497557
491693
481798
472795
463919
454517
446782
438114
427674
418344
410048
403094
394243
386885
382121
375446
369518
361454
358232
353809
350438
347575
345976
339053
332347
332155
330339
324756
322710
319303
317833
314104
313268
311721
308518
304781
301724
300466
297022
294852
292377
292385
289521
287342
286165
284082
284381
284745
285773
284774
283193
282383
282828
281191
279751
282553
282057
282323
284349
285314
285769
288070
289884
291340
294262
295189
294854
295535
301027
306564
308461
309409
312951
315649
319091
320269
324676
327361
330994
334204
339677
344300
348179
351309
354532
357765
361052
367525
371559
374385
379665
384608
389793
393777
397280
400208
402620
407228
410764
412420
411710
413681
414076
412748
411879
410407
410909
412319
411335
409670
407727
407007
406439
407118
409424
415036
420928
425743
429707
440554
453511
469015
484667
502204
525390
551475
579333
609291
639912
677953
716792
755056
796676
839401
882486
925562
967479
1009881
1050533
1090520
1126586
1156884
1182460
1205068
1226111
1242171
1250400
1253968
1251907
1245390
1234177
1217152
1191766
1164126
1133414
1099493
1065172
1022464
980961
937544
894474
849596
806792
765203
722576
682385
644793
611604
576677
544180
516791
491784
467154
445436
429485
412317
395555
378745
366669
357980
346229
336354
330160
322243
316375
311421
306511
304609
300212
296069
293985
290260
287398
286163
283837
282020
282564
283076
280876
278756
275601
276129
276401
274953
274661
274622
273659
272121
272252
271179
269808
268882
271223
272966
272460
272612
271821
271391
270632
270732
271380
271443
271099
271799
270133
270277
270014
267655
266133
263781
263658
262167
260535
261314
258676
257578
257799
253937
251103
248986
248078
247424
246900
244747
243759
243662
245417
243812
241924
243033
240770
238949
240376
243456
246401
248357
249917
252112
255872
258044
261653
262625
262402
265906
270681
276214
280139
285173
290078
295559
303313
311135
318456
327356
338205
348870
359523
369711
380822
392599
406628
418480
427920
436706
446725
457697
466869
474076
481783
491308
498400
503477
506618
508571
511699
508891
508843
505094
501430
496452
493096
487705
479279
469744
459283
449835
442108
431891
423119
411128
399632
390423
382660
373876
365975
356312
347503
339205
328538
322983
318284
314095
310344
306194
299984
297202
294331
290300
289690
287981
286424
284921
284836
284456
286197
287089
285211
284364
287144
288019
287553
289638
292350
294081
296317
299012
301797
306292
312426
315655
319179
323422
329537
336094
343236
349451
354040
361329
367073
373237
380223
387440
396545
404323
411626
418878
427395
436296
446622
453432
457007
460697
464550
469661
472951
472691
472521
471127
470590
470237
468760
466433
463866
458360
455340
453020
449075
444258
440471
434987
430015
427979
424783
421986
420144
416885
415653
415252
414377
416244
416863
419752
425947
433477
440268
449913
461650
475728
495681
515384
535343
562628
592327
626227
660997
699252
741391
789613
843024
895293
953835
1014359
1072060
1133350
1195656
1257350
1315200
1375189
1437449
1496374
1548835
1591787
1633601
1675287
1709974
1737552
1761055
1773237
1782588
1783594
1775926
1760905
1740408
1711880
1679336
1643755
1601316
1553580
1504508
1444998
1390017
1337419
1280507
1222509
1163039
1102831
1046489
990755
937792
889555
842082
794715
749033
708099
667160
629908
599459
572449
544514
517036
494295
473230
451363
432632
415336
399583
386018
372312
361182
349682
339726
331061
322098
314416
306453
298618
293525
288471
283298
279495
275735
270500
268051
263853
262681
259989
254375
251170
250855
248417
246066
244590
242896
239392
236661
232653
232063
231630
232899
232790
231925
229917
229941
227818
226255
225009
225304
227190
226332
224966
225044
226107
225178
224226
223010
221912
223273
223839
221658
224314
222968
223318
226455
228119
231203
232107
231861
232751
235216
237649
241346
242775
244578
247888
248473
252620
256117
259574
263222
266169
267754
269846
274454
277098
278421
280510
282009
285005
285878
289981
293522
296408
293759
294582
295281
294941
293245
293365
293301
292744
293118
291761
291494
293109
287824
287680
287827
285833
282558
280957
280674
278937
276298
274925
272109
269275
267607
267898
265486
263993
262541
261107
257528
258371
257082
254061
254249
254548
253721
255791
259168
260824
259899
261742
263985
266329
267144
267917
270547
272735
275141
277322
278177
279622
280302
283293
284857
287718
289043
288778
287896
290374
288938
288116
288706
288661
287754
289119
288800
289513
290827
289193
286395
286397
284560
282548
284043
285548
284538
286494
286835
286558
285945
286009
286681
286591
288316
289524
289188
291461
292478
295388
298254
298375
299306
296815
298794
301050
301835
304476
304183
306237
308865
312183
313864
315938
318884
322320
324997
327584
329949
334244
338272
343024
349021
355057
361550
370200
380028
389935
403161
415679
429206
440511
455150
470672
492605
512853
529313
547596
568738
589301
613170
635014
654936
680045
701251
723980
745014
764720
785762
805083
822266
839176
851503
861088
870161
877957
884374
888321
889279
890101
887221
879015
868909
857607
847335
833583
817850
799528
780744
758186
734897
713793
693050
670353
647441
626022
601788
580156
559082
538986
521472
502103
483261
468577
453396
441478
429388
417587
406419
399113
390538
383998
377951
373117
370064
366520
365387
360308
356422
352564
347000
342263
337764
334298
333903
328878
324786
321382
317128
312799
309586
305169
301170
297865
296902
289913
285423
283824
282015
279013
276039
273327
270387
268991
269773
267544
266144
265680
265893
261973
261578
260852
259674
259289
260701
261831
262210
261289
261709
261757
263270
262142
262615
265729
268018
266899
267176
269179
271084
271558
274198
276829
277658
276478
278460
283116
284734
284539
287691
289703
290976
292942
297431
300603
301522
301960
303360
305402
306454
307882
308391
308231
310669
313423
312583
311757
312182
312570
311897
311651
311234
311546
309724
307447
307340
308144
309139
307019
305474
304520
304945
305574
307090
307834
307516
308060
309002
309249
311940
313759
314933
314960
315579
317116
320712
323634
325434
327399
329370
332163
331620
333079
337838
338977
341269
345022
348400
353655
357291
359272
361606
368027
369559
373374
378795
382272
386718
391534
395339
400122
406872
412971
418950
424302
429216
435663
440702
445491
449599
454048
459853
465599
471229
476248
480008
486237
489502
496003
501635
507752
513577
518797
522684
527597
537151
543604
545120
549169
556208
565531
571139
577143
587058
593241
598455
604272
615296
622813
632269
643287
658813
676082
690327
710545
733482
758902
790060
820804
852710
890181
931903
983684
1034759
1087916
1143313
1200916
1266405
1333279
1399293
1461692
1528025
1589176
1650178
1706423
1761539
1814209
1862117
1908104
1942519
1967000
1990692
2007638
2016644
2018297
2014111
2001769
1984872
1956203
1919238
1870721
1825236
1775886
1722515
1666614
1602991
1537802
1471746
1405309
1339516
1277118
1214656
1151224
1093320
1034992
982007
931775
884874
840042
798881
757273
720559
687680
657442
629940
601073
577265
556031
538639
522236
504470
490438
476728
464876
454346
443536
433225
423961
417260
411378
406354
401296
397321
393413
390106
388371
387173
384473
380252
379256
375640
376214
372970
369305
366567
366487
367966
368413
367356
367890
367329
369753
370149
373039
377696
380231
381039
382378
383476
386132
389915
390477
393359
396278
399856
401851
403259
403737
408525
411631
412314
415092
417261
419924
421538
421215
425868
427097
428813
429665
432775
432926
434176
435298
435477
436766
438041
437170
436281
436521
437777
438342
439218
441234
438755
440320
443948
445136
443534
444622
446405
448660
447872
447226
453133
455417
460167
461521
465712
465410
470778
474554
477527
482629
486350
493393
495357
497709
502497
505721
508449
514345
520451
529070
535995
543615
554752
567021
579876
598568
616523
637011
661899
690862
719990
755384
794641
838954
885935
935334
992234
1053168
1122785
1194362
1273109
1356307
1444210
1539794
1632626
1723999
1822792
1923897
2020793
2116327
2203504
2294679
2379096
2455903
2522057
2580504
2637862
2677393
2705314
2724082
2732113
2730232
2716752
2691924
2658964
2615527
2561603
2497806
2426422
2352438
2267911
2180472
2088289
1992075
1895709
1797784
1698882
1603190
1507329
1416706
1325444
1234151
1146561
1068575
994914
925508
861653
801397
748216
701345
656623
617591
579096
546562
516856
488810
466119
443590
422929
407669
392834
379539
368506
358644
348894
339650
331634
325486
320098
313311
308345
305847
301533
297596
294567
289485
287503
287464
286831
285166
284714
285396
286267
286372
287354
287272
287652
288300
288610
290311
290424
291743
290554
291197
293181
294363
296273
295082
296418
296306
298191
301978
305369
308843
309942
308532
309388
308603
309094
308562
309502
311379
311787
309862
311037
309558
308772
306949
307441
308499
306239
303147
304116
302793
300866
299544
299221
300428
301758
303026
301659
301547
303625
305385
304188
304470
304631
303851
304372
304747
304495
302828
302166
302855
302558
302531
303383
304353
304584
304569
307259
305401
305547
305827
306308
305060
306625
308681
309622
311179
313355
314541
319499
323051
324460
328682
334671
339005
346253
356269
365834
373687
381897
391298
398184
408280
417411
427947
437374
445124
457021
466746
472046
475849
480664
484623
488882
494133
495810
494927
493365
492375
487700
481731
476585
470576
464681
453840
446165
434289
423445
414121
404122
393557
383826
372034
362332
351625
341198
331736
323050
315269
305845
298722
292046
286571
278719
271716
265493
259864
255345
251266
249886
246125
241332
242514
240446
236159
233123
230949
230682
226923
226106
223630
221727
223094
224333
224226
223088
222376
219879
218006
218826
218430
219317
220641
221311
221107
222789
223659
222130
224552
227467
230094
230239
232245
234196
236181
236077
237283
241642
243098
243548
243783
244680
246068
244188
243934
242241
241822
242594
241861
241731
242054
242388
240977
238966
237315
236666
237098
239068
236500
233626
231778
229644
229631
226521
225467
226290
224660
222511
224171
222742
219925
219068
217487
216415
214430
214762
213355
211210
208278
210330
210777
210074
210271
209305
210052
209835
209645
209433
208469
208301
208757
208658
209408
211299
214100
212606
212531
214383
213482
211499
210629
212324
211428
210500
211391
213116
212315
210842
211092
212443
210668
210438
211126
211349
212798
210328
211123
211557
210995
210687
210165
208962
208779
207532
207060
206394
205250
205416
204410
203789
204561
205737
205376
205990
207656
205687
202855
202322
200900
199250
200613
200078
200482
200543
199370
199489
201359
202986
200474
198159
198748
198786
197673
196327
197904
200648
200415
199887
199543
200034
200430
198525
197100
199556
198055
197177
196042
198592
200189
200406
199928
200585
200020
199053
199971
200351
198968
200959
200263
202957
202507
201804
202782
202512
201499
202666
202372
201712
202914
203290
203202
202221
201171
200263
199192
199081
200875
202426
202511
202334
201963
200182
200616
199666
200072
201721
200144
199161
197297
197055
196056
195871
197250
197221
198428
199042
200636
201364
201369
200252
198925
199024
199417
199434
198960
198564
199413
197715
198628
199042
200837
199938
197737
198590
199526
198805
198442
198238
196065
194821
194544
196252
196120
196638
197321
195878
195925
195597
196957
197494
197022
198488
198590
199167
197796
197338
197583
196814
196092
195511
196798
196585
195142
193860
193016
192476
192934
194750
195807
194375
194541
192769
194455
195819
195541
194696
192533
192165
191782
193196
191975
191517
190928
192344
192707
191459
190708
189266
189948
189976
189261
190525
191196
190788
190119
191130
192285
193245
193415
192004
192789
191807
190244
190719
191736
192746
192878
191570
191089
191323
191682
190482
187941
188897
187425
188503
189134
188749
188370
188575
188746
190957
192574
189544
190242
189345
188882
186729
187898
189857
189214
188930
189366
189456
188690
187188
186853
189040
185646
185748
185947
186668
187153
187096
187782
189007
189096
186854
187540
187353
186188
187726
189058
189296
187295
186303
186782
187555
186118
185982
186441
187447
187692
188163
188600
187567
189872
186924
188071
187651
185882
187891
187174
185221
185671
188750
188408
186388
185279
185105
187432
187709
189766
189037
189518
190888
190752
191842
192708
190310
190253
188190
187809
186595
185086
185409
185838
184613
183892
183880
184924
186734
185800
186800
186313
187040
186319
186026
187743
186817
187423
187964
187545
185247
184657
185974
185535
185712
186359
187775
189329
188359
187802
186892
188317
186627
187121
188978
187954
187196
186004
186933
186637
187280
185586
185201
183950
184722
185912
188485
189358
189106
189608
188337
186098
186369
185781
183567
185653
183802
184980
184984
184489
187884
189457
187938
186431
185534
185678
187451
184513
184070
184453
183791
185466
187403
186577
186042
183637
181843
181477
182975
183873
185818
184483
183958
182631
182166
182203
183084
182382
181303
182269
181524
183423
183194
184342
183957
184376
185815
185183
184807
184867
184883
183888
184300
185226
184082
184722
187961
188642
187931
186497
185679
185493
184715
182668
185157
186675
188286
188725
187989
187915
186710
185953
185825
186247
186370
184765
185572
184304
184932
184323
185261
185305
186303
185134
184260
184304
183638
185608
185286
185220
185520
185376
184932
184575
184608
184732
186316
186387
186162
184947
184403
184674
185350
185532
185746
185732
183975
185665
184017
184855
185241
183926
185871
186673
184913
185075
184385
182747
182500
183098
183693
183851
185794
186314
186277
184164
184387
185564
185602
184633
185163
186372
185300
184325
183692
183531
183419
183252
185602
186836
184803
184726
185026
185379
185341
186685
185416
184178
183979
183951
183568
184637
186030
184112
182323
181978
182446
184220
185525
185183
186282
185798
186079
184883
184457
185579
186445
184310
183588
185152
184624
183993
184687
185356
187454
187653
186773
186481
185280
185230
183542
183676
184272
184027
184552
186654
187704
187643
187469
187197
186122
184816
183922
183437
183237
183987
183177
183724
183901
184351
183584
183564
181998
181547
183090
182596
182257
183006
183086
183512
182153
184119
185242
185601
184797
183619
183910
182753
182855
183425
181683
180299
183050
182368
180262
180962
180955
181709
182209
182182
182826
183379
183673
183838
184846
185787
184853
186861
186539
186414
185549
184075
183108
182620
183807
185581
186316
186400
185849
185018
184204
184504
185079
185739
185973
188006
189028
186124
184744
185990
186384
186112
186725
186273
184472
183248
183672
183396
185145
187224
186159
185627
184278
184545
183073
184127
184570
183736
184069
185377
185017
186034
186326
186110
185715
184334
182448
181037
180201
180898
181119
182533
184322
182676
182567
182444
182601
183458
183478
183619
183410
181751
180780
181487
183441
185482
185560
183508
182901
183363
183889
183044
182006
183734
183976
182921
182194
182175
184072
184801
187790
188631
186823
185535
185604
186451
185523
185280
187282
185761
184103
184408
184682
184506
186824
186024
184345
183100
184024
182987
181596
182618
183369
184688
183965
182754
180708
181631
184335
184166
183513
182615
183410
183750
183680
183929
186221
186111
185312
184607
186056
185257
184707
183765
183173
184935
185758
186342
185524
186006
186789
184633
184467
183540
182453
183912
185219
183911
182620
184479
185491
183332
182569
183416
185329
185064
184474
185377
185734
184114
183907
182309
182869
183599
183683
183748
184124
184981
185374
186410
187535
185868
184531
184535
183612
186353
185971
185316
186572
188552
187941
186545
186461
185717
184999
183705
185442
186943
186295
186151
186071
186474
185718
186693
189061
188886
187472
188339
183899
183781
184677
183536
184429
186327
186856
186391
187286
189476
188467
189247
188619
188960
189357
186887
187228
189013
187599
186534
185914
186599
185701
184779
186421
186257
184446
182625
183337
183275
185100
186798
187776
187143
186916
186840
186613
187073
188813
190411
186653
184647
184606
185384
186090
186694
186943
186824
184796
184802
186105
186234
185946
184868
182359
181057
181058
182396
181603
183659
183299
183642
182910
185184
184268
183754
182853
183399
182513
181318
182063
182339
182646
182221
182256
183876
186025
187724
186377
184827
182371
182947
183417
181581
181409
183184
183392
184156
185753
186400
185892
183734
183126
184043
184106
184245
183617
182459
182069
182522
182705
182987
183178
185298
186818
187243
186749
186666
184812
184001
183249
182368
184445
183835
183712
184267
183186
184390
185712
184998
184757
184815
184647
185402
186643
187680
187836
188516
188822
186441
186367
186259
188034
187716
188968
190571
190748
190110
187549
188916
188710
191120
189755
187466
188695
187418
187468
189002
188423
188929
188197
189787
190712
191980
190916
190477
190121
191075
191270
191311
190034
189534
189401
190920
189535
187818
188329
189212
188207
189084
189311
189604
189207
188955
188688
188657
189341
188249
186679
188846
189395
188017
188107
187053
185279
187691
187568
186699
185721
186737
187206
187994
185653
184236
184369
185084
184579
185624
185424
184733
184289
186604
186693
186772
187322
186602
186073
186697
186791
187203
186103
185462
187022
188588
188293
187420
186079
186278
184853
184427
183794
184697
184530
184797
186176
187065
184769
182344
182407
183649
186142
187518
187852
188223
188257
185890
185286
186510
187637
185966
184497
185880
186331
184508
183173
183568
183576
183769
185567
186785
187532
186315
186572
186351
186973
186367
186557
185679
185888
186198
186750
186618
185843
185042
187244
186659
186168
186420
183423
183284
184639
184133
184686
186153
187243
186355
187212
186748
189318
188782
185981
185524
185988
186083
185673
187268
186792
186812
186870
188017
187005
186336
185997
186082
186480
185285
185190
188061
188100
188150
188609
188152
188444
188041
186520
186824
186626
186794
186020
186687
188589
186666
185910
185226
183751
185044
185339
186451
186613
186436
186390
187880
186972
187287
185982
185675
187007
188714
189040
188378
189130
188542
188108
186897
186710
187245
185494
185791
184800
182963
183433
185735
187231
186994
187498
188429
187976
187202
185555
185024
186023
185615
186433
184989
186959
187687
188142
188300
189116
189525
188152
185843
185398
185990
185450
186216
187706
188471
186264
188028
189522
188550
186859
188124
189317
188288
187908
188336
189479
189562
188105
187837
188920
189847
191020
188753
188061
189008
187719
185751
187043
191002
191165
191412
192700
191703
192082
190649
189006
187625
186639
184584
184412
185676
185821
186276
186984
187098
188086
187973
186630
188432
189883
189429
189785
187944
189512
187778
186105
186620
187766
187284
187390
188602
189015
188637
188290
188177
188735
187871
188426
188556
187597
187472
187068
187449
187243
189520
189263
187535
185528
186526
187812
191733
191883
192916
191956
190163
191427
193195
192260
191462
191639
192653
193791
194873
196110
197027
196225
194745
197300
198184
198340
197772
197939
200998
202708
205007
206696
205806
204965
206822
208770
211207
212050
215275
218030
220033
218319
220787
221880
224584
227057
229744
234500
237029
240655
245395
247184
251746
257533
262573
266990
271686
277095
281142
284692
286433
287595
287842
286961
284280
283454
282137
282646
283551
282505
280028
279704
278051
276854
276372
276214
276856
274571
272304
272490
270765
269845
270260
270362
269918
269286
269244
268747
272534
272105
272091
272764
273741
273975
271856
270867
270884
271975
271684
270871
270287
270488
269286
269666
270254
272995
271075
270078
269895
268286
267619
268243
266323
262523
260871
258806
256235
255008
251480
247362
245542
244325
244573
242361
238644
235626
233019
230382
228935
226617
224450
222913
222652
221455
221685
219711
216514
214145
211666
208968
207169
206182
203254
201870
199196
197958
196304
194429
192438
191717
190834
189132
187869
186289
184805
181832
180964
179270
178976
176625
175872
174734
175465
175199
170732
168758
168867
165193
165159
165125
163713
161376
161008
160387
158132
158000
156942
155157
155797
155105
153470
151171
149698
148936
147367
145313
145250
145275
145783
142891
142166
139419
136525
136699
136488
134337
134405
134569
132975
132281
132382
131074
130655
130231
126797
124526
125201
125576
124835
123996
124044
123007
122638
120669
119084
118715
118175
117198
117119
114386
112713
110742
109931
108902
108481
108136
108112
108295
106895
104586
104995
103616
102711
100255
100700
 99901
 99329
 99898
 99289
 98735
 98534
 96278
 95638
 95690
 93895
 92096
 91276
 91908
 91118
 91723
 92893
 92913
 92577
 89667
 87432
 86129
 85534
 85088
 84352
 86054
 85953
 86077
 84532
 83897
 83811
 81255
 81709
 81419
 81585
 82955
 83337
 82379
 82702
 80795
 78912
 77543
 76347
 75868
 76886
 77378
 77271
 75964
 75054
 75378
 75023
 75111
 75778
 76427
 76219
 76562
 75582
 75698
 73312
 73718
 73158
 73311
 73242
 74288
 73944
 71719
 74070
 73129
 72790
 73876
 73849
 72111
 71507
 71955
 70415
 68282
 68921
 69491
 71104
 69847
 69694
 69697
 68135
 68577
 69161
 67413
 65545
 66700
 66676
 67758
 66812
 67577
 68053
 66260
 66707
 66052
 66196
 67512
 68828
 67095
 67392
 66684
 66186
 66449
 67597
 69502
 69789
 67794
 66015
 68461
 67288
 65500
 65875
 65203
 67168
 66299
 66032
 66849
 68460
 67499
 66859
 66829
 66493
 65475
 65808
 67317
 66847
 67093
 66911
 66471
 66141
 67046
 67153
 66915
 67029
 68946
 68515
 67957
 67364
 66446
 65706
 66845
 66619
 66419
 66249
 67246
 69425
 71542
 70584
 68385
 67594
 66278
 66494
 65668
 66823
 67028
 68312
 70157
 69196
 67735
 68045
 69159
 68359
 67394
 66958
 67601
 68702
 67847
 69029
 70132
 69164
 67158
 67970
 67914
 67767
 67491
 68720
 70427
 67218
 66921
 67563
 67886
 68068
 68396
 69544
 70725
 71308
 71020
 70946
 70933
 70257
 69950
 70868
 72304
 72428
 72698
 72522
 72246
 72402
 72416
 70955
 69784
 69971
 70774
 71898
 72327
 71841
 70255
 69318
 69658
 71775
 73077
 74718
 74685
 72952
 73750
 75626
 76145
 76423
 76810
 77790
 79178
 79285
 79978
 79772
 82291
 83963
 84774
 87158
 90014
 97691
113645
137338
169324
211495
260351
311813
366342
422135
475388
537023
618761
724099
849335
987005
1125313
1246748
1333671
1384976
1397534
1382083
1350199
1313123
1279621
1258893
1247467
1242516
1239345
1234548
1220414
1198787
1179559
1153543
1135532
1116111
1097215
1077064
1054931
1034149
1006991
978345
950812
922658
898213
870575
844076
819982
798922
774812
750667
728810
708488
689632
675328
663895
649054
636937
626609
616667
606925
599524
590103
583510
578699
572747
568533
562905
556795
551050
540928
537295
531058
526469
521943
518643
513865
508459
505369
499202
493099
488518
484482
482102
477282
473414
467485
463809
460748
458742
455768
451101
445734
444670
439626
435206
433027
430502
426984
423918
418721
415949
412393
409002
404438
403796
401061
395240
390951
385841
384742
382638
381402
377919
375306
370944
365218
361525
357389
354282
351115
350362
347928
343403
339305
334766
334354
332823
327605
323512
321784
318454
315598
311785
308847
306249
305233
303358
298967
295908
294444
292465
289131
289624
286285
282507
278702
277038
275134
273522
271327
269312
267814
266641
265552
262362
260960
258528
257328
256555
254474
250960
249280
247649
244305
243936
243575
242094
239859
235733
234076
233108
232330
231742
228846
229454
226920
225947
224743
224110
222494
221542
220140
220325
218244
218465
216828
215635
214809
211735
212132
213278
215987
217826
219044
221201
221798
219451
211753
205889
198533
191387
189017
183868
178107
172896
168295
165797
164713
165052
166036
162755
160235
159661
159352
157550
155866
154483
154992
152716
153338
154052
153821
152795
150841
151964
151255
152859
152257
152747
150005
149439
148643
147661
147519
146211
147802
147491
148820
148525
148617
149066
148254
147326
145229
145465
145542
146974
147896
146893
146279
145858
147042
146514
144495
144884
145621
144795
144436
143945
142634
143947
144554
144050
144021
144509
143909
143613
144670
145913
144815
145315
142646
142818
141219
139279
139999
140145
139701
140037
139932
138758
139387
140235
141414
140920
139098
138171
137955
136486
137355
136344
135035
133974
134735
135837
136709
135749
135931
136261
136476
136621
137057
137961
140046
138814
137427
135959
135232
135916
135099
134403
134732
135087
133978
136023
138098
134931
133708
135911
134699
135628
135742
134420
135456
133922
132786
132911
131669
131014
132645
133328
131439
131655
131320
130846
131052
131209
132164
132472
134657
134494
133293
130707
131426
132169
131512
131940
132685
130593
130941
131722
131295
132340
133220
132490
130177
130461
132690
133139
131917
132258
129362
127475
128563
129910
131344
130081
131290
131874
132232
130437
129812
128211
129033
131250
133039
132409
131181
130855
130796
129281
129440
128677
128666
128420
127843
128376
129720
130530
128207
127851
127467
126856
125629
125621
128910
128111
127387
128031
128416
128253
127166
126385
126124
128112
128270
127749
128584
129705
128783
128918
128395
127898
128295
128115
128301
129908
129164
126957
125252
126291
128651
128691
127688
128465
128186
127082
127345
127346
128303
127596
127838
126998
126736
127981
128046
127812
127563
127282
126860
129212
129646
128281
128635
128038
126287
125182
127422
128221
128465
127475
127705
127337
127464
125413
125618
127434
126597
126581
128284
129079
129613
128855
128859
128702
128114
127591
127377
127371
127772
128253
130164
128491
125245
124669
125358
124578
126554
128395
127842
127418
128347
129413
129735
129323
126145
125461
128339
127318
126733
128329
129018
128147
129051
128711
128102
126852
126266
127722
129186
129056
129006
130390
129098
127173
126773
126105
125782
126536
127431
127704
127422
129120
129616
128671
127092
127394
129148
129886
128861
127510
127608
126184
126335
127222
128002
128003
127810
126655
127700
126890
126764
127856
127851
127861
127940
127860
127290
127005
127599
127946
127446
126647
127099
127583
128185
129245
129149
130239
129490
127734
129245
129154
128339
128335
127292
127858
128464
128769
128419
129184
128050
127791
128181
129293
129402
130020
129216
127584
127686
127924
128304
128355
127456
127575
127319
127825
127832
128025
128917
128648
126482
124712
127053
127159
125990
126979
126032
124874
124820
127208
127628
128169
130625
129812
130770
129990
130809
130434
130603
128102
124882
124916
125812
126259
125240
126021
127187
129970
128688
128472
129219
128313
127610
126764
125993
124860
125436
125090
126264
126952
127346
127183
126654
126828
125955
126557
127415
128457
127631
126672
127098
128700
129023
127218
127246
127770
127474
127099
126170
125781

[Instrument Method Data Header]

"hplc", "", "2021-04-16-13:54:48", "hplc", "", "2021-04-16-13:54:48", "", 0, 0, "GlycoSePN_40 min (Plus_HR1)"
"Separation of glycans at 50 C"
16844544, 1


[NAI Box Information]

0, 40, 40
2.272, 44, 1000
41, 0, 100, 0


[Instrument Configuration Information]

"FL", "PEN90x", ""
0, 0, 0
0, 0, 0, 0
16.777215, 1
16.777215, 0
"", "", "", ""
"", "", ""
"", "", ""
"", "", ""
"B", "C", "D", ""


[Real Time Plot Information]

[0]
0, 1, "", "Y", 1000


[Link Parameters]

5


[Link Parameter Offsets]

29
28
10
11
12


[Link Parameter Info]


"RATE", 29, 5, 1, 1
1, 0, 3, 0.1, 100, 0
44.01408, "", 1

"RANGE", 28, 2, 1, 1
1, 0, 1, 0, 10, 0
1, "1.0", 1

"EVENT", 10, 3, 25, 1
1, 0, 0, 0, 100000, 0
0, "END", 0

"EVTME", 11, 2, 25, 1
1, 0, 2, 0, 100000, 0
0, "", 1

"EVVAL", 12, 2, 25, 1
1, 0, 0, 0, 100000, 0
0, "0", 1


[PEAK TABLE FILE]


[File Complete Flag]

3


[Number of Peaks]

0


[SPECTRAL DATA FILE]


[File Complete Flag]

3


[Count/AU Ratio]

0


[Count Offset]

0


[Number of Spectra]

0


[Spectral Data Sets]


[Audit Log Information for C:\PenExe\TcWS\Ver6.3.1\Examples\probka 38, 2nd + enzymy.raw]

Number of Audit Logs : [0]
