# Supplementary material for: Interplay between de novo and salvage pathways of GDP-fucose synthesis
Source: PLoS One. 2024 Oct 24;19(10):e0309450. doi: 10.1371/journal.pone.0309450 (PMC11501016; doi:10.1371/journal.pone.0309450)
Supplement: S1 File — (ZIP) [file pone.0309450.s004.zip › Chromatograms/Fucosylation/TSTA3KO_10_1_0,1FUC.RAX]

Checksum Passed

Filename : <C:\PenExe\TcWS\Ver6.3.1\Examples\Probka 39, 2nd + enzymy.raw>

[Modified Rawfile File Header]

0, 1, 48, 10019, 
0, 0, 0, 386514952, 12061104

[Modified Rawfile Data Header]

"hplc", "", "2022-11-14-12:30:54", "tcprocess", "", "2022-11-14-13:10:52", "", 0, 0, ""


[File Complete Flag]

3


[Run Log Information]


[Raw File A/D Header]

0, "20221114123043-0800", 0, "hplc"
"C:\PenExe\TcWS\Ver6.3.1\Examples\Probka 39, 2nd + enzymy.seq", 0
"NONE", 0, 0
40.0088, 8293027, 70137, "7339280009"
1, 0, 5454


[Sequence Cycle Information]

"A", 0, 0, 0, "", "", ""
"C:\PenExe\TcWS\Ver6.3.1\Examples\Probka 39, 2nd + enzymy.raw", "C:\PenExe\TcWS\Ver6.3.1\Examples\Probka 39, 2nd + enzymy", "Probka 39, 2nd + enzymy", "", "C:\PenExe\TcWS\Ver6.3.1\Examples\GlycoSeP N Plus (FL_40 min)", "C:\PenExe\TcWS\Ver6.3.1\Examples\GlycoSeP N Plus (FL_40 min)", "C:\PenExe\TcWS\Ver6.3.1\Examples\GlycoSeP N Plus (FL_40 min)", "C:\PenExe\TcWS\Ver6.3.1\Examples\GlycoSeP N Plus (FL_40 min)"
"Default", "Default"
1, 1, 1, 1, 1, 1, 0
100, 2, "", 1, "", "", 9
"", "", "", 0
"", "", "", "", ""
"", "", "", "", ""
""


[Raw Data Points]

132064
132305
132308
132304
132309
132307
130379
129727
128052
129247
131000
130139
129743
130032
130130
129797
128641
127738
128562
130025
130179
129693
128482
128948
129353
130346
130211
128124
129311
129883
131303
132387
133980
135905
133955
131601
129534
129184
129370
129514
130040
129792
128973
129923
132022
132285
131637
129706
128148
128734
131083
131971
133824
135018
133287
132524
132856
133414
132482
131850
130658
130743
131631
132259
131827
130946
129512
127940
128176
128328
129484
130295
130449
129529
130382
129323
130755
131624
131005
130234
130159
131026
128881
129728
131070
131003
130070
130101
131396
131324
131294
132128
130516
130028
130778
131800
131846
131339
133184
131515
132349
130212
130028
131039
130961
131502
130951
130778
130531
130088
129568
128880
128571
129030
128802
129960
128708
128954
129169
130030
129743
128511
127711
129458
130833
130021
131228
131520
130275
131375
131788
130627
131285
133073
132454
130890
130668
130422
131371
130077
130529
130905
131105
131527
130572
132002
133366
134295
135402
137323
139836
143346
145929
148410
152849
158202
163043
167163
173271
179449
183449
187840
187986
192952
195185
197978
199210
200923
202207
202436
205063
209604
215090
223309
229929
236896
241852
241958
242471
243365
242222
240322
240359
238506
237567
239860
242989
246568
249769
253186
256975
260980
266470
269365
275533
281439
288755
296853
307789
321163
339777
364308
394588
434187
482527
541983
618126
705329
816711
961335
1147022
1382741
1686755
2063123
2520458
3101074
3849014
4776049
5789125
6766532
7546847
8054548
8291413
8293027
8128263
7867711
7578059
7288970
7004168
6708462
6379311
5995489
5563540
5110772
4650898
4223247
3843974
3513783
3239341
3014077
2839368
2719739
2636254
2583136
2536390
2474782
2381862
2250723
2098653
1934990
1781514
1641749
1514385
1399886
1303504
1217656
1145929
1084741
1030655
981951
941995
905152
874884
846112
816708
791406
768218
751809
739048
728756
719434
712237
707998
704335
701448
700468
697384
694464
689502
688027
685929
678892
675583
670839
664124
658935
653609
650572
643451
633240
627094
623089
623847
622433
625639
630942
639620
648010
658405
668918
678129
688017
696875
700338
706761
708851
710166
713378
717573
731135
754848
798330
863103
952807
1071836
1209973
1364511
1527326
1689537
1842255
1962128
2049612
2096770
2103571
2079887
2019601
1929651
1819983
1690263
1554760
1430544
1318395
1225014
1150043
1091677
1046103
1013843
990419
973005
960540
951609
942437
932813
923906
917173
915703
919542
928836
939800
957796
984170
1015351
1053122
1107987
1181097
1281345
1417045
1606495
1856728
2171470
2548054
2972028
3441815
3945806
4487037
5026582
5567437
6068029
6509058
6846986
7058722
7117491
7020073
6783298
6437362
6011334
5548857
5087396
4645068
4232314
3856371
3515083
3210900
2933907
2677291
2444140
2227252
2019690
1827624
1656379
1493069
1347397
1221428
1116061
1023428
945747
882041
824827
775925
735840
699776
670907
644490
619280
597849
576203
554362
537354
521742
502884
486781
476280
464319
451597
438593
427637
417409
405955
397153
391490
385820
377956
370173
365792
362405
359219
353756
349629
347045
343887
341276
339122
337091
337533
339214
339471
339306
340262
342140
344164
347097
347759
348731
351768
353525
354482
356039
355958
355409
355499
356893
356325
354787
353407
350074
346958
344081
339830
337918
332379
329031
324521
323593
320954
318814
313521
313668
311605
312120
309909
310119
313421
312009
312097
310507
306034
304551
302458
299221
295896
294156
291495
287519
282601
279310
278865
277204
274739
273174
272328
272781
271776
275576
277924
282574
289333
296144
305590
316543
328508
343135
358094
371848
386428
399317
409426
417792
422823
424969
422313
419777
415274
404225
395662
383004
370960
359852
347355
336834
329792
322802
316231
310110
306468
302777
299416
298421
298862
298722
297549
297551
299883
299003
301920
303322
305494
306280
308304
312918
322419
329695
342061
355953
372861
394211
415676
437573
458517
480243
503925
526278
547994
566958
579845
589244
592280
591442
583058
569667
551178
531813
511630
488904
464414
440278
417493
396668
377520
360903
345474
330029
316769
305729
295803
283932
274866
267787
261034
253966
248509
243688
239929
236173
233116
229419
226685
221929
218675
216488
215288
215246
213162
211728
212461
212408
210453
209239
208503
209815
211738
211830
211007
211686
213722
212058
212616
213914
215266
213841
216468
215753
217469
218399
218182
221000
221283
221336
223641
225637
229407
229459
231697
233749
236005
238503
244008
246996
248078
250432
252343
255745
259003
263067
267152
271696
276608
279580
283900
290519
293419
295808
302752
308324
314460
321628
330679
337029
343483
349324
357019
365703
375050
381687
390113
401660
410402
420124
431307
443544
458248
477031
499403
524410
555346
594232
638134
695313
769020
858086
958606
1069118
1194686
1331669
1477094
1630837
1792801
1946638
2093429
2230422
2351884
2453656
2527414
2575085
2598222
2585507
2545177
2481778
2388557
2272151
2138953
2001625
1857304
1712252
1569535
1431749
1301111
1180102
1070228
970093
878335
800146
729742
667897
612629
568152
526135
490187
459715
433299
410480
390931
374234
360967
350492
339579
328627
322734
318150
312896
310725
308234
305575
302136
302641
303917
306775
307302
306698
306771
304577
305927
308761
312158
315075
316010
317812
315001
313284
311229
308808
303256
299192
294905
289815
283084
279659
274231
266968
263377
260165
254327
248240
244410
240811
236423
232227
228145
225740
224015
221070
216611
215553
217809
215885
215433
215095
213244
211710
210188
210343
210577
210291
208791
207191
206893
206010
205516
206372
204476
203145
203878
202705
203026
203159
200894
199964
198865
200023
198102
196605
195605
195055
194633
194665
192206
193662
192994
194033
192491
190522
191527
190999
190910
189284
189137
187856
188855
189916
190634
190515
189718
190133
192337
191357
191689
192427
193314
195994
197043
197696
196999
197167
198560
199859
201499
201976
203641
204484
205678
204715
204866
206136
207257
209296
212627
212109
212972
213619
214729
216739
218457
220650
221625
223071
223493
226166
228878
230034
232196
232876
235798
237311
240696
242754
245639
250320
251816
252291
255038
258459
261908
266518
269808
274400
274220
276528
280467
283311
286283
290169
294959
296634
299287
301635
305545
309198
313431
318591
325029
334362
344764
357847
371176
388318
409099
433494
458585
491643
530328
574981
625033
682426
744710
808178
876242
945511
1016509
1078747
1144909
1206452
1259735
1304015
1340287
1364106
1373605
1376753
1371020
1349976
1317722
1279570
1235576
1188432
1139348
1087046
1038135
991148
949307
909822
875307
844945
817430
791736
770302
751556
735709
716821
701675
684618
667821
649722
630683
606835
585886
565214
542745
518178
495531
473632
450383
429858
410147
394871
379127
365768
353059
340456
328372
316844
308797
301075
292628
282751
276141
267276
260868
256231
249253
243105
238561
235105
232262
228357
223269
218759
216812
216562
212098
210486
208401
207443
206605
203858
201023
200201
199205
198218
195698
196378
197246
198711
197427
195016
196782
196116
195647
195638
196885
197201
196625
196777
197063
195764
195417
196844
196390
195581
197147
198090
196749
195191
195304
195272
195039
196507
195548
194783
194696
195332
195399
196711
195829
194036
196255
197667
198124
196330
196512
196533
194783
195784
197538
196956
197157
197894
197593
197285
195882
195568
200245
201445
200259
199331
199935
201981
203859
202923
202242
202868
204822
206295
207053
207729
209375
208832
207533
207535
208211
209387
211298
213577
215281
215221
215841
218613
222291
225695
230079
234635
239652
244910
250824
257777
266346
276133
286267
296537
309783
323042
335157
348768
364203
381112
394971
407766
420928
431684
440062
445328
451828
457427
457658
456660
455722
451102
444135
431415
422767
409586
398289
384911
371167
360171
347373
336542
325746
314267
304316
296717
287516
279869
273297
268760
265277
259483
258745
258020
256202
254489
252184
250471
247716
245926
246449
246283
245760
244932
245726
244717
243191
242518
241546
241271
241502
239722
239560
238912
240529
243558
242628
241579
244741
246569
248086
250638
252867
258110
259768
263357
270395
277349
283116
289142
295173
299994
307128
312295
319277
325416
330638
335715
339508
345149
347387
349967
352656
353463
354546
354385
352869
354237
353483
351302
350137
349013
348754
347425
347176
343166
341370
341109
341755
344228
345408
348452
346885
347594
351222
355813
360092
363567
364532
367723
372771
377319
383381
389378
393008
397419
401471
406493
414921
422567
431237
438349
445898
447682
454721
461865
466536
476318
486928
496921
505515
518074
531934
550634
568797
591988
621205
657215
698314
749276
810205
876653
959299
1054246
1158585
1273783
1399474
1539066
1694577
1851430
2017425
2192491
2379525
2563974
2747563
2927766
3098770
3251669
3396716
3525315
3623777
3707064
3771110
3802593
3804185
3785741
3742677
3677389
3587988
3479096
3346330
3200354
3047582
2882981
2713986
2538282
2367743
2197902
2030908
1869298
1721412
1578782
1443500
1320364
1204902
1101918
1009465
921005
842670
777983
720797
667190
620977
580328
543929
512601
484315
461649
439599
420221
405004
390403
379244
369167
357469
349783
341793
335363
327513
323919
319497
316187
314790
310283
307791
308276
307474
306599
306688
305441
302504
303600
304145
303307
306058
306883
308455
311615
312017
311068
313656
315045
320009
322037
325398
329062
330516
333042
337888
341429
341821
344232
348779
354806
357807
363492
367993
367977
374045
380214
384183
389522
393276
395872
401113
405876
408719
414702
421387
427346
434249
440674
445231
449225
456928
465953
475214
484575
491859
497361
505986
514000
523932
533436
540370
549618
557426
567121
578181
589586
598981
607581
614189
625767
638046
651745
663675
677743
694402
713858
734370
757698
784986
815406
852423
897731
950462
1013534
1082141
1164014
1259951
1370437
1497770
1639718
1795785
1966128
2155674
2362340
2576739
2809420
3061896
3311976
3565619
3830412
4090392
4343674
4585506
4814208
5030702
5224029
5380691
5510394
5610715
5674944
5698644
5688262
5639046
5562921
5455466
5306653
5132347
4937830
4721338
4490600
4250207
3997573
3744561
3492387
3243906
3000599
2768087
2546984
2336478
2141702
1962010
1796033
1645790
1506870
1382253
1270424
1170317
1082962
1003388
936915
877076
824947
778164
737251
704735
676973
651090
627016
602751
581931
566176
550493
534846
518802
505448
494287
482115
466026
453942
440737
431677
421208
407767
393910
380379
369566
360039
350906
342699
333159
323795
316248
308937
303218
296135
290996
288963
282686
275693
271285
267807
264188
263567
261008
261744
260437
258268
259814
257797
254283
253706
254075
253377
255002
256054
256407
258751
260956
261442
264185
267673
269898
274381
278225
283887
293812
301295
307897
317857
329369
340500
353956
365134
377143
389620
405165
419777
432698
448491
463722
476556
488866
501251
514121
521924
530597
537223
539966
542747
543099
542461
541122
535851
527965
521339
514210
505653
495590
481036
468466
455950
444954
434808
423368
411594
400144
387897
378304
367090
356769
348421
339064
329507
321548
315318
305827
299936
294985
290372
285792
281038
278113
274223
271103
268626
267367
267075
267685
268355
269060
269440
268229
264741
263320
263542
262281
261998
262160
260730
259801
258699
256927
256235
257577
258435
256781
253130
251048
249126
246645
246778
243302
243714
243409
242880
241870
241931
238980
238883
237073
233918
233526
234297
234781
234540
234124
234994
234672
236225
235261
235838
235976
236226
235228
237292
237977
238839
239817
240880
241427
241677
243532
245255
244462
244203
244320
245362
245545
246138
245684
246533
247607
248221
247702
248788
251717
254820
256198
259297
261324
262800
267011
269600
273858
278504
282785
287077
292520
296753
301708
308237
310753
318119
323960
329594
334097
340976
345601
350562
357092
362204
370078
377233
383249
388867
397358
405291
412659
419225
429436
438305
446983
453204
459605
464714
474970
482522
490586
498014
506724
511440
517784
522954
528328
532418
535578
537231
538093
538019
535462
535313
532329
529719
525867
517788
513402
508785
503226
497005
491831
487079
481699
476824
469614
461899
454286
447156
441317
435925
429848
424197
417591
412764
408561
401524
395188
390158
385508
377949
374639
367997
360643
353391
347906
344285
342895
339828
333186
328729
323608
320256
317138
315119
313020
311126
307358
306236
305684
302364
298591
294768
295064
293421
293307
290214
287219
285649
282425
284053
283476
281073
278228
276674
274431
272322
271065
271887
272288
270919
269845
269506
267768
268600
266355
266592
267345
267709
268933
267552
266738
267894
266466
269769
271492
272465
271546
271136
271979
274023
276971
279559
280036
281012
283176
286024
288128
290468
295636
299040
300539
304905
307668
310995
312648
314702
317981
322121
326863
329908
335674
337848
340774
342815
346466
351764
356795
360764
363405
365663
368418
368703
371224
372826
376484
379031
380455
378894
379282
377226
377656
380026
379692
379013
378224
375661
373999
375093
378097
378912
379852
381329
386336
391006
397981
407032
414897
425762
440328
456358
473392
492686
514222
539413
566426
596993
627380
663165
697385
730096
767148
802097
837697
874163
908535
942850
971344
997255
1021587
1042381
1059532
1073531
1080176
1084343
1084727
1075814
1062642
1045415
1025042
1000550
971454
937071
909533
880467
844786
806685
769015
735337
700226
664789
630855
597804
566052
536316
509031
483137
460349
438585
420439
403377
384539
371187
360591
349674
338176
326709
319279
314595
308258
301384
296228
293331
290470
289024
286046
281654
278987
277786
275175
275766
275137
273353
272124
270295
267314
268133
269945
271255
270184
268296
265809
267474
268331
266746
265056
267391
267245
266721
264727
267509
266745
266549
266572
265187
265603
264315
263796
265394
266741
266349
265232
263348
261017
259922
262552
260316
257183
259120
258765
257640
257032
256855
255446
254399
253916
251311
250357
249406
247537
246335
244620
243059
243803
244554
244284
243632
243036
242132
240961
240991
241560
243274
243348
242346
244702
247280
249401
251341
255144
256741
258470
260085
264841
270361
273960
279186
285125
289596
295998
303037
309582
316989
326040
336461
347130
354987
364555
373735
381880
389574
401815
411788
420012
428491
434831
440422
446390
450546
453928
461191
465574
467037
468468
468229
467056
464689
460821
455473
449059
443025
436007
427497
421724
409911
398801
391560
384343
374231
365703
360237
351508
340820
336687
334273
325120
316054
310166
305364
299821
296249
291352
287613
285843
285328
284241
281496
278344
277104
276159
274822
274454
273246
274259
273489
272855
273861
273929
276681
278537
279283
282231
285367
287712
289585
292277
295804
298999
304080
307352
309361
317680
324580
330717
335706
341570
347879
353856
360653
369616
377972
386247
394876
398645
404170
410515
415874
421462
426683
428059
431708
435287
435508
438397
443114
442113
440209
439713
436906
435246
435116
431139
429021
425627
419962
411458
405797
401804
399731
398424
397157
392769
390242
390729
392219
390680
388024
388712
389718
390490
395265
400788
407784
412874
423227
436108
450513
465836
481395
503392
528061
552089
581095
613087
648154
688910
727723
768530
812775
860961
909573
963171
1016248
1073578
1129000
1181274
1226285
1275305
1325179
1372803
1412988
1448487
1482928
1509004
1531929
1548896
1553818
1557559
1555323
1545701
1533062
1513913
1487431
1454062
1420974
1383749
1340925
1294755
1248676
1201362
1153456
1102240
1052960
1003193
951801
904966
859447
814409
772123
729176
689565
654395
623519
592481
562815
535302
511512
485835
463718
442704
424119
406819
390318
377415
367036
354010
343822
334183
326730
318556
311268
304132
297295
290496
283846
280075
274504
269700
267566
263494
260302
257736
254936
254393
252150
248591
244891
244746
244226
242029
240514
239539
237979
235987
236508
235189
232776
232027
230416
229291
230139
228529
228210
228805
227180
225444
224264
223694
225157
224964
223003
222270
223117
223980
224567
225299
225599
226394
226113
226551
229179
230327
230634
233268
234161
234110
237024
239755
240953
240459
243756
245750
250229
253498
256624
256724
258542
262041
263174
267500
271328
273282
274867
275243
275828
278666
283066
286677
287210
286895
288701
288223
288779
290350
290899
291309
290660
290612
291023
287419
288011
286035
283985
279739
278550
277709
274177
271868
269662
267791
267548
267135
265204
264753
262415
259606
257390
256714
254919
252983
252656
252382
251459
253044
255098
255738
253932
251918
253898
256094
256716
257901
258789
260882
262564
264153
262853
265287
266919
269389
270856
270057
271633
274272
274626
274186
274858
275813
277693
278443
277949
278349
279657
277549
279832
278685
279726
277624
275483
274387
273364
273815
277498
276692
275688
276040
274722
274563
275646
276623
274068
273347
274764
275760
276767
277161
278270
280358
279588
279673
280255
281404
283542
283555
286347
288240
290493
290265
290587
294616
295211
295924
298940
300542
301401
303071
305249
307873
311265
315708
320698
324341
330188
339849
345334
352356
358187
364023
373247
385165
397673
407768
419876
433701
447448
463205
478616
492722
511077
530075
547561
562332
580835
600541
617700
634318
650924
669070
685016
699746
711524
720958
730348
738937
746879
754395
758637
764049
767117
764723
756515
749044
744936
739271
729598
716636
704688
688288
672887
657155
641332
621210
602694
584025
564257
546814
526315
508999
491780
475398
462536
448281
435774
423138
410629
398413
389239
380443
371555
366781
361270
357632
352120
346085
342906
340925
333870
330872
331196
328355
324427
323365
319946
316649
313040
309115
306249
303822
299548
297794
294291
289566
288720
284592
281815
279720
276232
274075
272332
270732
268790
265233
262869
261924
261270
258882
260654
258991
256745
257839
259486
258294
256533
256951
257140
254194
254163
254195
254009
253381
252217
253759
253754
253524
254879
256363
258944
259928
261016
262965
264566
267124
266419
265148
266941
270253
271139
273347
274862
275461
276191
279638
284055
286210
285654
287150
289217
289517
288974
290563
291443
291975
292057
293573
294659
295885
295380
294982
295183
294800
293913
294132
294176
294770
294863
291688
290783
290460
289990
291089
291180
290996
292570
292649
293328
293220
291893
292331
292584
293042
296120
296084
295825
298005
298466
298713
300465
304285
306391
308314
310396
311033
314678
317524
318387
319334
321359
323236
326538
329999
333731
337376
338221
343232
346987
349382
353566
358824
363184
369039
371872
375017
377757
382024
385246
390151
396185
400201
405536
410096
413917
415290
418577
422941
425842
429252
434976
440732
443722
447056
451556
453266
457817
463258
469135
469651
473666
479731
488520
493142
496845
500878
505848
513816
519417
526675
532635
537645
544904
553577
562783
572284
582099
595917
611535
630851
648492
666908
690799
712960
740171
769904
804427
840883
880708
921264
963278
1011546
1059628
1107286
1155375
1203849
1255649
1303290
1352630
1403387
1452596
1489809
1525522
1555666
1583608
1607117
1628714
1641544
1646434
1642092
1635203
1623132
1608228
1581313
1555156
1521647
1485190
1441379
1397344
1350983
1300069
1244304
1196190
1147338
1097486
1046734
997070
947689
902819
859347
818319
780518
741516
704704
670395
639439
611354
585946
563889
545287
523548
503373
488801
476291
462961
451040
441555
429531
420504
411174
403390
397750
392776
387573
382419
375708
369950
368203
364024
362471
359735
357741
354032
352073
350468
347813
345888
343678
343280
341830
343810
344714
341681
339911
340323
339495
340747
339295
339584
340997
341403
343441
345299
346594
347893
347888
350247
352544
355304
361367
363677
363249
364716
368761
370560
371279
371803
374764
375976
377960
379903
383004
383418
384216
386689
384824
387428
387637
388147
388170
388385
390637
390968
391757
390556
388655
389215
391501
392576
392503
392375
393455
395076
395321
396043
395316
397219
399848
403117
402712
403401
404689
407111
408574
412019
411806
414688
417495
418598
421839
426013
428896
431215
433329
438666
445534
449972
454218
459929
464756
472552
478964
487726
497572
509177
524252
539952
557070
576442
600214
625428
653734
686460
720689
761468
807310
854441
906871
963344
1023307
1087357
1155796
1222998
1296586
1371391
1448114
1521393
1593235
1665201
1732647
1800999
1863774
1922810
1980108
2027691
2069029
2100847
2128675
2149192
2158795
2159781
2150918
2133932
2111859
2080396
2038197
1989645
1934773
1881081
1816462
1748034
1677147
1607065
1534355
1462026
1391039
1317846
1247427
1175794
1105934
1042069
982370
923346
865960
812387
762281
717654
676724
636260
598377
565129
532280
503548
479244
457596
435005
416021
398637
383129
369096
358036
348166
339642
330921
322601
316941
310859
308924
304854
298573
292905
288838
287997
284262
282318
281156
281382
282623
281734
279992
278481
278013
276894
280012
282708
283054
282070
281953
283854
283934
283604
284550
285134
286558
289827
291075
289802
288500
294757
296128
296014
298124
300047
298831
298320
298782
300211
300085
299807
299602
297611
297619
296980
295323
294712
295928
295286
293991
294375
294711
295635
293778
292382
291556
294234
294319
293820
293638
295704
294983
294435
293317
292727
293421
294814
295016
295366
297419
295932
294393
294393
295557
298326
297565
294699
295363
297347
298765
297589
298027
299946
299526
298507
298529
297925
299092
301990
302704
305304
305764
309173
312430
317265
321943
326105
332712
341388
346801
352014
359397
367195
374487
383601
390987
398185
407170
414536
421747
429927
436007
440867
444474
447015
452724
453717
454353
454885
454683
453920
449655
446621
444472
440875
433489
427124
419620
413453
405712
396951
387426
377936
366960
357692
349214
342928
333651
326695
319273
311318
303798
295261
287265
281206
274970
269018
264985
262469
258228
252087
249143
247012
244324
241492
239433
236422
233915
232994
231484
230576
229474
228255
225593
223684
224083
223487
221794
219253
220901
220477
220961
223082
222882
223453
223006
222054
222386
223683
224181
223667
225219
226474
227046
230748
232922
232840
233279
234442
236510
238261
238718
240035
240859
241789
242328
243148
243967
245702
247113
245314
243882
243477
242030
240144
240821
238129
237850
238394
236885
236422
234600
235019
232630
229010
227522
227238
225943
226227
225560
222718
221434
222310
220806
219547
218756
219746
218943
217802
219067
219349
219560
217902
216381
217172
218426
216399
215191
215059
214894
216100
217071
217714
216818
216314
216214
217296
217371
217974
217607
218518
217257
216894
218014
217660
218546
218284
218690
219087
218880
219131
218756
219504
218265
217864
218227
220986
219937
218045
214605
212704
211964
210902
211700
212927
212601
211780
211568
211134
209325
208088
207269
207069
206363
208383
207990
210943
211178
209269
208663
206841
204844
205918
204698
203119
204875
208528
210644
208375
207932
207268
207230
208342
207332
206904
205985
205232
206429
207070
208130
206040
205123
205616
206046
207377
207229
205123
205046
205432
206218
207374
207153
207770
208652
209813
209158
209054
209602
209813
210663
211671
211938
211876
211034
210024
211638
211640
210257
211222
211405
211856
211246
211978
212334
212012
210480
209956
210736
210216
210368
209484
208781
206478
206517
206490
206085
206589
208373
208690
206915
207082
204445
204038
205905
206607
204841
204808
203965
204063
205686
204638
204688
202954
202914
203002
205231
205801
207231
208244
208215
208473
206212
205717
205363
203463
201618
202304
202505
203042
202766
202639
202095
202814
203234
203388
201573
200988
200786
202395
201755
202329
201865
201443
201454
201536
201083
200269
200725
200657
201172
200606
202174
202670
202998
201811
199666
199268
199479
198677
197833
198321
199319
198419
198842
200344
201488
200840
200832
201154
201439
200131
202400
203003
200060
198945
197838
198020
199722
200598
201462
201079
199361
199847
201927
202721
201836
199470
198801
200502
200324
201028
200310
199771
200855
199787
198666
197208
198679
197275
199215
200072
199799
198776
198960
199557
199735
199463
199335
200823
199104
197641
198002
199810
199960
198821
199113
197355
196095
195966
194306
195090
196654
196590
196933
197321
198191
199088
198065
198039
198952
199098
198087
198460
196879
198239
198324
196282
196260
196242
196402
197593
197401
195719
194096
195892
194841
195241
198703
199135
197256
197322
195327
194766
194071
194677
194095
195403
197883
197731
197638
197060
195741
196264
195795
194148
194199
193793
192498
193072
193031
193845
196339
196127
195295
195336
197054
196860
198476
197464
195143
195049
194315
192700
193160
194785
196806
196910
195575
194784
194174
195843
194337
192517
192227
193193
195799
196719
195667
195408
193737
195357
197592
196997
195354
194170
193405
194613
195929
196013
195988
196079
197620
197977
198151
196439
195575
194435
195264
196375
198826
199110
197816
199140
199902
199821
198579
196862
195345
196593
194419
194659
194568
195443
195877
195553
195908
195005
194191
194138
194910
197366
196113
194743
194850
193994
196897
197421
196598
197765
198165
195160
193562
192092
191217
193622
193877
195021
195179
197120
195698
195554
195479
194243
194973
197603
194798
194870
195624
195952
194445
194224
194312
194059
195596
196104
196835
197812
196715
196639
194988
194850
193931
194104
195230
195425
196665
197766
196422
196026
195843
194334
194722
195044
194012
192232
193375
195053
194431
194594
193744
195458
195676
194775
191484
191324
193359
192825
192528
192200
192569
191870
192823
192112
191229
193536
193342
191973
192513
193832
193326
193375
194551
195406
194076
195229
197005
195412
196677
198402
195749
195168
194922
194170
193340
192853
194819
194664
195428
195511
193946
193953
193192
192184
193595
194519
195251
195994
196433
195832
195036
193881
194235
194280
192332
191445
192815
194780
193748
194438
194219
192915
192593
192484
192937
193023
193348
196989
196814
196560
193918
192722
193794
194108
194703
194284
195245
193150
191404
193233
193928
194678
197686
197406
196945
196028
195222
195363
194964
193969
192896
193357
193018
193068
193546
192636
193296
194999
195580
194045
194718
193874
192958
191556
192050
193708
194559
193326
193759
194946
194937
195474
195567
196665
195969
195923
196185
195197
194229
194064
195252
196020
194974
195882
195649
193148
192665
191631
191671
192627
192870
194377
195798
196262
194953
194866
193303
193414
192659
192193
191958
191944
193217
192988
193546
193463
194994
194375
192721
192987
191949
190552
191137
191632
191485
191232
191124
189414
191160
192502
193602
194053
194853
195115
193532
191679
192262
193655
192872
190830
189466
189359
191628
192623
191674
190736
191133
192221
192882
192225
192502
193465
193469
191094
191200
190320
190642
190595
188245
188855
189938
188600
186882
187487
189592
190858
191478
193177
193637
193173
193050
194205
194385
193263
192600
194747
194052
192876
192681
193099
193416
193015
192696
193268
193084
193602
194865
195543
196087
194379
193733
192690
193415
193024
195090
195398
193454
195077
196080
196056
194505
194988
193803
193676
195002
195160
193505
192188
194043
195280
193434
192248
191464
191145
191597
193769
196353
195692
194522
193834
193632
192560
192763
195198
194555
193403
194331
193210
191857
189441
191477
192300
193322
193598
192850
190956
190548
192261
191489
191297
191630
191515
191519
191352
191822
191681
191790
191782
193187
192829
192623
191844
192060
193833
193481
191757
191952
189287
190283
190926
191665
190686
190396
192300
193129
192943
194187
192353
191896
191052
192199
192945
192440
192615
193116
192004
191418
192575
191321
190798
191264
191803
191746
190202
190838
191377
189745
189665
191374
191524
191822
190695
191733
193624
192167
193370
194319
194727
193835
194629
194944
191979
190812
189420
189234
190021
190679
191480
191534
190403
192460
192801
192088
191919
191606
190472
190486
189614
190053
191667
190516
188712
188181
186591
189685
191144
191210
192387
194840
194540
193076
192437
192416
192780
192865
193248
191486
191394
190901
190453
188933
189906
191683
192595
193567
193906
192894
194049
194040
194983
193737
193066
193258
194271
194637
194605
193410
191830
194039
193948
194092
191847
190908
194106
195848
196449
196798
196298
196078
195620
197408
198346
196190
195218
194463
193942
193185
192080
193386
193901
195773
193770
195012
194851
195155
195585
194005
193242
195304
194420
195430
193462
193742
194228
195475
196143
197265
196928
195008
194578
194809
194875
193950
192910
192826
196036
196034
195759
193976
194790
194990
193580
192770
192033
191817
192339
194028
193993
194057
194507
194654
196287
197968
195596
195185
195128
195678
196033
192910
194044
194872
195894
196326
194892
193248
192393
189931
191043
192513
193216
194076
195722
195197
195802
195612
195402
194316
193818
192894
194779
195317
196870
196974
195342
194255
194993
197345
198738
197707
196261
196046
195079
196965
196253
193683
193177
193959
193239
194092
194140
193022
192493
194601
195377
194254
193308
192372
192137
193784
193185
191564
192741
193079
193074
194059
195537
194639
193908
192680
192138
192103
192841
192471
194668
196007
197113
195162
193966
193522
193508
194054
194758
196124
196562
196080
196512
197471
196145
195685
194282
193964
195316
195617
194107
195388
196176
195926
196168
194637
194329
195011
196531
196302
194096
194941
194398
194480
193251
194463
194306
195119
196376
194528
196310
197612
195293
195197
196449
197626
199143
197852
196183
196036
195777
194048
194726
195124
195433
195227
195714
195112
194336
193318
193351
191570
192968
194499
195942
195958
197063
194601
195621
196345
195942
195497
196215
195033
196051
196661
195599
195324
196529
194915
194146
193558
193960
196562
198637
197903
198113
197597
196354
194138
194442
195873
193798
195494
195985
197403
196238
197890
197094
196733
195949
196092
196349
196151
194638
192960
193116
196343
196321
197602
196284
195254
194790
196825
198726
198639
196552
195443
195129
196341
197661
196982
197961
197805
198056
198165
198062
197215
196323
197524
195184
194706
194194
195115
195864
194946
195106
196026
196996
196615
193972
194382
194925
193466
192742
192568
192282
194471
196589
196369
196587
196180
194983
194489
196478
199344
197614
197522
196725
196673
194605
195178
198361
196388
193913
192288
192223
193196
193322
194578
195311
194952
194212
194402
195356
196349
193925
194756
195886
196505
195600
196278
196665
197846
199183
198248
197056
197079
197439
196321
196962
196057
196324
196514
195042
194624
194802
195804
193997
195231
197110
197404
197216
197683
197194
197897
198321
195534
198106
198066
197505
197459
196696
194760
195933
195837
197602
197971
196467
196003
196665
197115
197397
198149
198612
198410
197222
196521
196354
196292
197146
198504
198517
196277
194640
193427
194898
195713
196654
197801
195875
194927
195642
196989
196683
196850
198391
198841
198396
198797
197549
196170
195787
195264
193869
195591
196049
196466
194259
193647
195264
194255
195029
193463
192289
193117
194377
195250
195316
195452
193262
192851
194353
197091
194786
196418
195175
194876
194111
193144
192973
191764
191721
194191
195337
195420
194145
193084
195565
195392
195134
197179
200173
197313
197493
198649
197839
197406
197067
198143
201767
203039
203045
203281
202533
203614
203870
205017
206599
209815
210403
208799
208601
209676
210207
210817
212649
213674
217108
220091
220816
221417
222614
224885
227302
228919
233653
237929
240464
242260
244133
251358
253152
257178
260297
263243
267539
271058
273184
274755
277201
276894
274918
275390
276965
275517
275208
273564
272601
270751
270138
268993
267226
266601
265635
265602
264746
262720
260632
259929
261165
261813
261368
262682
261048
259739
260350
260807
262701
264004
265037
264754
261014
261897
264009
263896
261673
259647
260128
261670
260887
259752
260235
260178
258685
258251
255798
255956
253368
251933
248623
248853
248841
246203
245259
243068
238183
234531
234366
231066
228261
228332
227993
225845
224353
222846
220640
219669
219354
219240
218676
213776
212436
209335
207179
206913
204349
202429
201522
200156
199554
198930
198042
198001
195805
194763
193796
190943
189143
187252
185859
186106
184583
183026
182091
180850
180349
179102
176024
175136
173829
174239
172295
169541
167656
166489
166551
166291
165625
163995
162642
162805
161969
160777
159843
158735
156234
156197
155610
153965
153121
150966
150020
147759
147765
146717
146327
145579
144072
142517
140439
139743
140309
138334
135142
136015
137190
135783
135230
134777
134890
132032
131863
130693
128088
126565
127315
127523
126612
127295
125757
123573
121362
119271
119733
119023
117473
117733
118877
115675
113955
113839
113637
111922
111868
111204
109198
108465
107644
108078
108482
105718
103681
104759
103555
101675
101040
102354
104999
102550
102047
100374
 99335
 99503
 98175
 95469
 96103
 95937
 94023
 94417
 94170
 93683
 91739
 91117
 92339
 92750
 90460
 91487
 93331
 93157
 91552
 88336
 87968
 88569
 88957
 88390
 88560
 88100
 88199
 87209
 86065
 84721
 84681
 83677
 84741
 84129
 82475
 80968
 81728
 82338
 81698
 80948
 80508
 79556
 78803
 78521
 78792
 78146
 78471
 79297
 79418
 76182
 76384
 78138
 76893
 76255
 77092
 76126
 77706
 78055
 78634
 78367
 77615
 77214
 78283
 75836
 74765
 75891
 76573
 77017
 77118
 76990
 75590
 75554
 75890
 76616
 76865
 75688
 75215
 77145
 75209
 74860
 75474
 73332
 74318
 73406
 72199
 73196
 71329
 71492
 74192
 74242
 72361
 71931
 71872
 72446
 72854
 74123
 72982
 70995
 71021
 70137
 71444
 71839
 71775
 71380
 71103
 72857
 73193
 72063
 71566
 70441
 71958
 72760
 73726
 72362
 71232
 72381
 74340
 74746
 75233
 75390
 73043
 73552
 73525
 73216
 73091
 72494
 71967
 71450
 71808
 73282
 74593
 73645
 70872
 71290
 72374
 73056
 73251
 75167
 73897
 74810
 74006
 74129
 74919
 75326
 75702
 76847
 76250
 76975
 75554
 75047
 76189
 75587
 74780
 74445
 75037
 75029
 73433
 72210
 73073
 72717
 73167
 73825
 74994
 75993
 74685
 76068
 76716
 76242
 76083
 75936
 75544
 76504
 76725
 76853
 76806
 76790
 75778
 75516
 75367
 75574
 75414
 75123
 75285
 74982
 75522
 74844
 74618
 75769
 77043
 77469
 79303
 79756
 79572
 78738
 79593
 80102
 80059
 77787
 78239
 77816
 78486
 79753
 80486
 80145
 78389
 78668
 77836
 77306
 79386
 79699
 79412
 79744
 79214
 78706
 78183
 77458
 80790
 81872
 81943
 81293
 82543
 84203
 95676
116305
145489
184572
233474
285821
338411
391971
447315
509345
593916
711352
854388
1006186
1148481
1259303
1332414
1361263
1354141
1332950
1306275
1276490
1256360
1245652
1243629
1240553
1233825
1224010
1208232
1190661
1172928
1150664
1133053
1111883
1094458
1075706
1052229
1027607
1002560
975603
948548
918783
888907
862905
834837
809300
787211
764302
744034
724157
703500
684074
669688
657121
646774
635684
625502
616927
605304
598815
593606
588456
580201
572435
565929
561265
554346
549009
542819
534857
529789
527522
521543
517312
514666
510293
506698
500526
493979
490563
484589
478848
476018
472919
468425
465213
463613
459847
455111
452374
447272
442144
439255
434861
431233
428449
423805
423746
419443
415904
413651
411265
406616
403584
402240
398570
394259
391535
389120
384023
379948
375489
371721
368396
366620
363782
360360
358224
354146
349983
347167
343610
342803
339261
334542
331219
327373
325101
323035
318263
314330
313117
313307
308964
304520
304131
301832
301406
298603
294919
293012
289779
287225
286175
281862
279814
279275
276947
273840
272969
271619
270056
270093
268473
266594
264242
263006
259451
256691
256220
254052
252884
251550
249408
248473
247387
246890
244685
242371
240768
240355
240256
238450
237045
235476
235323
233530
232719
229365
228375
226995
225828
224879
225074
225410
223819
221967
220146
219986
221498
221719
223133
226918
228666
230679
230135
224980
216769
208687
202820
197497
193360
187377
184884
181216
178153
177517
175055
172749
172477
171521
171469
168481
168297
167978
166319
167005
164636
162687
163178
163869
163090
163668
164754
165244
165575
163607
162432
163224
164987
163251
161424
163042
163189
161526
159588
157856
156584
156608
156965
157569
157893
157133
156882
157016
157126
156256
155925
156138
155177
156685
155685
156165
155532
154979
153591
152841
152488
151831
152033
151656
151054
150408
152167
152372
152119
152290
152570
153867
152645
152193
153011
153629
151676
149332
150248
150047
149670
149870
150387
150449
150854
149273
149071
148922
148279
148289
147465
148096
147777
147848
148994
150047
149323
148112
148449
148666
146734
146600
146406
145524
145415
145359
148296
148858
146828
144225
145274
145515
144138
144759
146401
146927
146532
145191
144437
144342
143627
144742
145129
144513
146087
145965
145830
144773
145337
145892
145777
144122
143782
145393
145180
143835
142937
142823
142473
141561
142171
141146
139501
141087
139787
142011
141354
141009
140908
138869
140472
141173
139941
140127
139088
140876
139991
139971
140946
141750
142527
141330
141294
140935
141816
141786
141465
140844
140295
140960
141660
142454
141956
141870
141666
140935
141200
141642
141629
140904
141427
140702
139856
140026
140350
140091
139390
138878
137928
136933
135352
136511
137643
138031
139138
138876
138858
139384
139576
139564
138508
138401
140035
139309
138949
138653
136696
136747
136771
138394
138796
137715
137537
137316
136342
137296
137546
139142
139511
139027
139352
138867
137692
136026
137068
140148
138478
136630
137292
136822
135898
136786
136160
136430
137821
137027
136586
136853
136918
137286
137467
137865
138170
138973
139434
141295
141223
142038
140607
137577
136893
137333
137690
136014
134593
135263
136576
137656
136959
137246
137974
138486
137185
137794
138551
138999
137666
137851
136777
135621
135965
136754
137078
137460
137321
137089
137474
137771
137953
136262
135449
137356
137994
138654
139226
137894
137959
137885
138729
137372
138096
138396
139224
136882
137405
137426
137790
139813
140084
139698
137271
136922
136729
136944
137587
136107
137600
138367
137606
136421
136347
136735
134550
136120
136796
136484
136293
137333
137128
138111
138201
139666
139015
137711
137070
137247
137881
136780
137338
139051
137195
137682
138071
137490
135819
136781
136606
136731
136915
139361
139078
137891
138088
138178
138171
137725
138425
138276
137821
137782
138029
137833
137538
136823
137650
135883
135783
135871
134827
136939
137696
138076
137616
136934
138045
138869
137153
137791
138573
138421
137697
138391
139027
138953
140454
138776
138688
140739
139376
138716
138331
138558
141170
140723
139078
140849
140407
140884
140537
138693
138353
138069
137164
137363
138470
138591
137806
139277
139622
137952
137193
137499
137888
138721
139521
140137
140294
141269
139400
140023
140658
138912
138126
138140
138385
137949
137124
137022
137631
139355
139412
139516
139105
137818
138774
138800
139289
139532
139257
138212
137851
138088
137699
138302
138958
141075
140241
139983
139570
140320
138332
137125
138387

[Instrument Method Data Header]

"hplc", "", "2021-04-16-13:54:48", "hplc", "", "2021-04-16-13:54:48", "", 0, 0, "GlycoSePN_40 min (Plus_HR1)"
"Separation of glycans at 50 C"
16844544, 1


[NAI Box Information]

0, 40, 40
2.272, 44, 1000
41, 0, 100, 0


[Instrument Configuration Information]

"FL", "PEN90x", ""
0, 0, 0
0, 0, 0, 0
16.777215, 1
16.777215, 0
"", "", "", ""
"", "", ""
"", "", ""
"", "", ""
"B", "C", "D", ""


[Real Time Plot Information]

[0]
0, 1, "", "Y", 1000


[Link Parameters]

5


[Link Parameter Offsets]

29
28
10
11
12


[Link Parameter Info]


"RATE", 29, 5, 1, 1
1, 0, 3, 0.1, 100, 0
44.01408, "", 1

"RANGE", 28, 2, 1, 1
1, 0, 1, 0, 10, 0
1, "1.0", 1

"EVENT", 10, 3, 25, 1
1, 0, 0, 0, 100000, 0
0, "END", 0

"EVTME", 11, 2, 25, 1
1, 0, 2, 0, 100000, 0
0, "", 1

"EVVAL", 12, 2, 25, 1
1, 0, 0, 0, 100000, 0
0, "0", 1


[PEAK TABLE FILE]


[File Complete Flag]

3


[Number of Peaks]

0


[SPECTRAL DATA FILE]


[File Complete Flag]

3


[Count/AU Ratio]

0


[Count Offset]

0


[Number of Spectra]

0


[Spectral Data Sets]


[Audit Log Information for C:\PenExe\TcWS\Ver6.3.1\Examples\Probka 39, 2nd + enzymy.raw]

Number of Audit Logs : [0]
