# Supplementary material for: Interplay between de novo and salvage pathways of GDP-fucose synthesis
Source: PLoS One. 2024 Oct 24;19(10):e0309450. doi: 10.1371/journal.pone.0309450 (PMC11501016; doi:10.1371/journal.pone.0309450)
Supplement: S1 File — (ZIP) [file pone.0309450.s004.zip › Chromatograms/Fucosylation/TSTA3KO_10_1_FUC.RAX]

Checksum Passed

Filename : <C:\PenExe\TcWS\Ver6.3.1\Examples\Probka7-enzymy_3.5 of 10.5.raw>

[Modified Rawfile File Header]

0, 1, 48, 10019, 
0, 0, 0, 386514952, 12029000

[Modified Rawfile Data Header]

"hplc", "", "2022-02-23-16:53:35", "tcprocess", "", "2022-02-23-17:33:33", "", 0, 0, ""


[File Complete Flag]

3


[Run Log Information]


[Raw File A/D Header]

0, "20220223165323-0800", 0, "hplc"
"C:\PenExe\TcWS\Ver6.3.1\Examples\Probka7-enzymy_3.5 of 10.5.seq", 0
"NONE", 0, 0
40.0088, 16777215, 109923, "7339280009"
1, 0, 5454


[Sequence Cycle Information]

"A", 0, 0, 0, "", "", ""
"C:\PenExe\TcWS\Ver6.3.1\Examples\Probka7-enzymy_3.5 of 10.5.raw", "C:\PenExe\TcWS\Ver6.3.1\Examples\Probka7-enzymy_3.5 of 10.5", "Probka7-enzymy_3.5 of 10.5", "", "C:\PenExe\TcWS\Ver6.3.1\Examples\GlycoSeP N Plus (FL_40 min)", "C:\PenExe\TcWS\Ver6.3.1\Examples\GlycoSeP N Plus (FL_40 min)", "C:\PenExe\TcWS\Ver6.3.1\Examples\GlycoSeP N Plus (FL_40 min)", "C:\PenExe\TcWS\Ver6.3.1\Examples\GlycoSeP N Plus (FL_40 min)"
"Default", "Default"
1, 1, 1, 1, 1, 1, 0
100, 2, "", 1, "", "", 9
"", "", "", 0
"", "", "", "", ""
"", "", "", "", ""
""


[Raw Data Points]

140191
140526
140532
140532
140534
140528
139542
138830
140017
139707
140030
140109
139813
139144
138932
139423
139386
139594
139833
140401
140251
138834
137892
138145
138164
137912
138986
139267
140051
140166
139928
139229
139416
139561
139600
139931
139705
139116
138743
138657
138914
139491
139553
139265
138886
139047
139962
140206
140176
140469
139900
139846
140161
140342
140765
141081
140775
140259
139739
138781
138732
139530
140039
139194
138858
139450
139955
139900
139060
139287
140567
140056
139704
139297
138791
139860
140162
139564
138818
139615
139252
138920
139394
139096
139891
140195
140281
140175
139476
139591
139965
139528
139017
138764
138180
138615
138981
139027
139016
138603
138613
138878
139406
140675
140633
140818
140259
139498
139327
140289
140675
140130
139718
139640
140017
140467
140209
139506
138975
138613
138290
138975
139449
139788
139948
140081
140448
140194
139824
139965
140059
139803
139539
139359
139571
139813
139919
139170
139564
139687
140028
140473
140493
140000
139957
140123
141462
142749
142635
142685
142894
143805
145788
149167
151792
154195
157695
161405
165462
169363
172268
175801
179399
181571
182510
182721
182429
182562
182765
182967
182618
182453
184188
188163
191244
194981
197775
199901
201212
201804
201274
201816
202648
202603
202898
204514
207504
213059
219577
226324
231766
237215
242324
248118
252552
256007
257725
257297
255656
254536
253576
256730
266494
283575
311497
357336
429192
539273
700351
937483
1308077
1964532
3226041
5461144
8785522
12688745
15628767
16777215
16777215
16777215
16777215
16777215
13864562
11755249
9811547
8117468
6672646
5475976
4503773
3722106
3092940
2592104
2192089
1871413
1610517
1397725
1223718
1079988
961671
862074
781377
716122
663781
624365
600102
595094
612419
652294
703724
750395
783304
790395
772664
733322
683866
632982
585939
544573
508379
479733
456753
440901
429964
423039
417539
415952
415177
415670
416263
416437
415230
414089
413017
411117
408840
406778
406374
407717
410304
412319
414922
418450
422885
426398
429269
432183
435358
440900
449405
462060
477916
496685
515328
536522
560210
588415
618380
647476
670098
683458
682912
668749
645583
618356
590511
563044
538642
521042
511184
510105
522161
551949
606756
692805
805814
940020
1077456
1196598
1278159
1312068
1299626
1248239
1172258
1083772
995170
911603
837382
770146
715612
672718
640193
619337
607049
602694
603086
604106
606584
610378
612150
610451
603160
588714
569357
547448
525858
503416
482711
464883
452065
443095
437826
436721
442157
452700
471137
497582
533935
581306
643720
722772
817882
923139
1031812
1127089
1201626
1248456
1260283
1239857
1194739
1128861
1049796
967038
883971
807837
736478
673941
621507
577955
542001
512971
491969
479697
475511
481112
497388
531464
583097
654036
744471
849909
953232
1045639
1116182
1152122
1155442
1127318
1075102
1005100
923729
842368
766155
697615
636631
583594
534506
493261
458064
428849
403849
382653
364356
347456
334675
324585
315779
307847
302119
297908
294176
291367
290367
292229
295123
300831
308732
318002
329107
341318
351846
360481
367209
370113
370810
370193
368471
367540
368604
371717
377069
386787
398354
410631
422254
431830
436007
436133
432383
422753
408966
393744
377651
360499
343947
329202
317241
306168
296619
289040
282600
277513
272971
269209
264913
262057
259499
257899
255337
253561
250305
247828
246861
246432
244933
244018
243754
243906
243677
243638
242680
242376
242886
244002
244744
244991
246334
248677
250027
252033
253796
258252
263988
271464
281500
295783
314457
336616
360991
387244
411200
433282
449563
459130
461527
457388
447481
432062
414179
395816
377754
360392
345269
332453
324944
319352
315624
314545
314910
317710
321163
325625
330769
334267
337491
340999
344052
346496
349846
353119
358295
364496
370895
378998
387143
395623
404802
415016
428983
447953
473999
511010
561486
628730
714189
816803
931862
1055635
1176411
1284380
1370194
1426174
1448193
1433114
1386203
1312569
1221584
1121216
1017720
913904
815210
726309
649433
582407
525831
477962
438275
406478
380667
359830
342371
328529
316940
307118
297170
289803
283158
276972
271577
267238
263698
259351
255984
252555
250294
248023
246001
244703
242820
240982
238895
238010
236619
234325
232620
232054
231601
232192
232988
233723
235901
238038
239903
243681
247234
249311
251870
254223
256103
257514
257243
255763
254102
250990
248332
246374
242709
240034
236742
234707
233546
231638
230864
230208
229452
230228
229984
229159
229383
228901
229684
230920
232387
233864
235414
237653
240703
243613
245655
248455
251704
254602
256795
258601
259732
261647
264150
266634
268837
272151
276229
281104
286454
293893
302623
311125
321472
333698
345999
358571
372444
384678
397862
412051
427652
446080
468674
499464
538087
588930
651984
730755
823952
927882
1038053
1150870
1260440
1357794
1433255
1488343
1516505
1514836
1490410
1437264
1359610
1267929
1166050
1060195
953690
853388
759330
674046
598712
532738
476646
430586
392392
360457
335388
315104
298599
284768
274107
265010
256999
251156
245231
239430
235851
232788
229845
227396
224946
222285
220745
219768
219116
218392
218555
219544
220458
222015
222749
222521
223727
226015
228479
231103
232617
233349
235240
237045
238242
239409
239815
239757
239772
239856
239379
237257
235214
233053
231436
228556
226787
224938
221888
219045
215907
212715
209972
207839
204972
202458
201331
200514
199769
199129
198745
198530
198443
197789
197813
197733
197314
197110
196522
196081
194671
193133
192825
192509
191854
191450
191533
191670
191429
191452
190360
191471
191742
191621
192500
193872
194254
193898
194507
194742
195013
195063
195188
195675
196641
197330
197773
198211
198717
198361
199300
200265
200425
200602
199854
200015
199784
199589
199798
200364
200281
199768
200007
200355
200259
200828
201511
202227
203352
204655
206431
208806
210867
211921
214770
215802
216651
218388
219541
220505
221009
221480
220838
221104
220486
219241
218213
218230
218380
217681
217207
217129
218089
220240
223271
227185
230944
235379
242282
251633
262784
275597
289448
306680
323388
341595
357713
373630
387825
400153
410619
416168
418105
414669
409148
399328
388102
376090
364592
350755
336867
322759
310743
299695
290775
283513
278069
274013
270388
267256
265306
264698
265172
267894
271440
276716
283850
294956
307932
324431
344446
368783
397971
431135
467476
509017
551854
595915
638170
678948
714516
740818
759576
770666
772390
764973
748001
725069
695657
662307
625541
587170
549543
514211
482250
453967
429220
409135
393596
381139
370738
362618
355548
350393
345344
340768
334484
328156
321367
313247
305369
296661
287027
277089
266994
257816
249206
241945
235530
230080
225359
220051
215797
213554
212101
210791
209082
207411
206010
205456
205055
205161
204532
202921
202584
201937
201497
200263
199208
197324
196087
194980
194291
192920
192488
191995
191456
190989
189729
188747
188593
187947
187653
186551
186770
186657
186454
185742
185890
185892
185882
185895
186214
185998
186015
186304
186418
186496
187042
187401
187919
187615
188180
188748
188813
189482
189990
190638
190754
190241
189762
190824
192177
192597
192840
192872
192661
192094
191851
191332
191149
191073
191392
191419
190614
191091
191003
191323
191373
191299
191932
191108
191349
191123
191860
192283
191422
190870
191459
192323
192883
192734
191970
192874
192926
192825
193281
192863
191976
191836
192336
191429
190598
191931
192335
192724
192896
193026
193523
194206
194615
194228
193895
194168
195829
196172
196209
196293
196746
197528
198797
200478
202552
204063
206865
210988
214696
218554
222313
227682
232038
237424
243435
247799
252860
256295
258966
261921
262651
261739
261440
258588
255522
251613
247970
243666
238825
234435
229472
225459
222567
218322
214843
213090
211649
208542
206480
205994
204910
203818
202824
202683
202682
203686
203580
203582
202913
202891
203728
204945
205781
206111
206460
206313
206274
207392
207726
207999
208238
208585
208548
208473
208642
208049
208021
207445
207097
206125
204546
203664
202765
202469
201883
202034
201599
201861
202734
204269
205199
206240
207214
209230
212328
214396
217486
220997
224084
227100
230321
233439
235556
237548
240011
242266
241842
242199
243001
242699
242110
242282
241818
240988
240103
239252
238898
239148
238244
240050
240390
241984
243332
244272
245431
247805
250557
253218
256459
260908
264004
268417
272911
277574
283137
288715
293757
299558
305759
311194
318470
326044
332304
338483
345830
354744
361922
369799
377252
387187
397349
405968
415692
426827
439276
452326
464437
478443
493354
509940
527096
547222
572019
600466
630913
669095
715337
769947
836986
918204
1015440
1132592
1266402
1421853
1602839
1804824
2028730
2271196
2531119
2802612
3077560
3344978
3602698
3837743
4045682
4218439
4349178
4433784
4470291
4453090
4375969
4248337
4079477
3872500
3633573
3371415
3101357
2821736
2543975
2275491
2019349
1781059
1562997
1367524
1194548
1043159
910323
795215
698626
617673
549179
493936
447843
408971
376306
350422
329129
312676
299948
288621
278775
272069
266543
261510
257331
253115
248648
246362
243748
242038
239954
237889
234891
231800
229975
227802
226242
224114
223290
222544
220973
220316
218776
217793
217943
217433
218004
218333
218754
218090
218120
218878
219327
219792
220588
221620
222793
223838
224185
226289
227353
228523
229426
231129
232471
234143
236050
237375
238760
240983
243755
245498
246960
248001
250649
252672
254279
256182
259168
261451
264148
266923
269174
272344
276153
279725
282890
286580
290805
296135
301234
306768
311984
318588
324379
330638
337484
345974
353878
362647
371407
379648
389181
399554
410328
420292
430042
441364
454191
466944
479558
493411
508499
524923
540406
556387
572990
592310
612470
633234
658113
687486
721464
762720
812754
872433
946719
1036983
1142438
1268423
1415106
1585331
1776623
1992663
2231081
2490282
2764050
3049073
3342840
3633960
3913274
4182785
4424830
4631456
4799763
4925398
5007193
5030132
4994295
4909648
4774324
4596223
4379751
4138221
3871141
3589042
3296269
3003397
2716001
2436241
2174600
1931517
1710290
1509627
1329459
1171681
1033609
915775
813981
728456
659294
603350
558933
523337
495870
476762
461275
451694
447262
445140
444563
445859
449275
451707
454295
454755
454532
453567
449287
443076
436222
427422
419508
407860
395469
383086
370259
357515
345414
334186
322828
312627
302915
294297
286368
277678
270735
264394
260259
255371
251208
248022
245388
243326
242405
240608
239963
239124
237603
236903
236391
236539
236381
236747
236626
236091
235704
235856
237137
238151
237744
237763
238517
239276
240258
241335
242468
244643
245893
247204
248128
250341
254595
260442
265494
272276
280308
289264
299923
312812
326273
342278
358755
377046
397381
419633
441139
463060
484884
505167
525431
542458
556148
566565
572788
577829
578854
573986
566534
556737
544482
529347
510033
489969
468352
446854
426925
406998
387061
369082
353251
337862
323758
311136
300370
289754
281734
274207
266315
260187
255301
250829
247092
243710
240865
238505
236446
235179
233375
233351
232943
232902
234072
234640
235221
235482
236247
238323
240233
239938
240241
240501
241488
242406
243063
243165
242342
240901
240292
239323
238500
237431
236012
234599
232847
230252
228333
227144
226970
226377
226745
226313
225542
224590
225453
227168
226254
227028
228389
228418
229426
231117
231700
233157
234580
235540
235870
236987
237687
238155
238525
238878
239800
240299
240583
240790
241453
241214
241697
242554
244002
244209
244986
245643
245640
245979
245921
246160
246312
246099
246428
245879
245672
245912
246694
247785
248275
249667
249690
250921
252605
254504
256688
258199
260710
264087
267021
269952
273263
277598
281331
285120
288116
290628
293275
297171
300502
303707
306211
310927
315483
319145
322904
328538
334539
340232
347620
355608
364174
373253
384064
395883
408255
421197
433001
445807
458022
468664
477874
485097
490366
492926
495314
496121
494108
490381
486044
480584
473561
466303
457290
450232
443705
435536
429570
424190
419203
415278
412912
411436
409892
409275
409560
410075
410939
410143
409384
406658
403804
400804
398023
392578
387079
381897
375431
370089
364077
357360
350208
343720
337122
331462
328083
323954
320686
316422
312229
309941
307902
306290
303930
302415
301072
299660
298056
295669
295176
294108
293909
293360
292872
291803
290534
290907
289590
287502
286264
284119
283064
282678
281495
278996
278443
276573
276545
275717
275703
275195
274316
273322
273277
272565
271309
270570
271221
270985
270839
269398
269431
269430
269730
268394
268314
268108
267138
266364
265830
265673
266455
265707
265182
265635
265739
266361
266821
268241
269564
269974
270589
272586
274333
276759
278902
279122
279929
282660
284061
286258
288550
291166
294653
298607
302745
306811
310345
313655
317190
320409
323246
325529
328501
329802
330345
331884
332884
334583
334944
335989
337109
335978
335196
334631
334731
335385
334633
334862
335314
336443
336654
340051
343966
348025
352110
358271
366910
376909
389649
404612
422805
444340
471638
500175
535026
575905
619660
667779
718968
774870
835959
898786
961045
1023101
1084264
1145253
1200283
1248339
1289159
1321694
1345347
1358897
1361774
1353649
1335381
1306146
1267436
1219641
1167614
1110586
1049795
989323
928307
867221
808402
750307
695242
643379
596654
555213
517029
482182
449969
422777
399682
379502
362132
346123
333319
322100
312338
304043
295771
290230
285673
281684
277209
274118
271200
269347
267741
266587
265964
264814
263064
262083
261654
261670
261746
261927
261420
260477
259789
259248
259036
259455
259702
258253
257346
255872
256025
255665
255045
253718
252981
252983
251216
249990
249870
249429
249769
248818
247850
248232
248071
248233
247705
248160
247370
246819
246711
246803
246445
245620
244582
243618
243523
242490
241104
241314
240128
240032
239626
239675
240741
240518
240723
241131
241471
242245
242889
243310
243966
244681
246855
248338
250822
252178
253839
256263
258407
259792
261967
264260
267373
269274
272278
275974
281023
285120
287950
290995
294599
298813
303650
308777
313647
320084
325630
332380
338739
346643
354951
363878
374522
385538
395712
406311
416693
425908
435090
444199
453505
461189
468495
475130
479493
483598
485655
486107
485271
483989
479676
472905
465507
456957
447033
436216
424471
411118
398123
385565
373395
361784
348931
338021
327152
317046
308474
300291
292300
284402
277734
272849
266861
262761
258833
256915
254168
250673
248071
246465
245224
244667
244378
243447
242692
242544
242955
242843
243250
244071
243822
244193
244710
245392
245197
246976
249280
251020
252124
253354
255300
256984
258427
262151
265556
269956
273743
277903
282264
287951
293295
298503
305441
313172
319406
327068
334279
341075
345958
351184
356707
359866
363724
365745
367990
370610
372170
372212
372511
371241
369595
367955
365327
362228
358847
355047
351553
348619
345171
341844
339285
336712
335809
334123
333240
333111
333729
333513
333787
336718
338706
341028
342361
343356
345694
349617
353971
358698
363124
368325
375922
384251
393721
404058
417188
430319
445697
464589
485525
511057
538623
569134
606547
647513
691013
740536
793656
851307
913458
978499
1043598
1111387
1178625
1242347
1303845
1361537
1412641
1458233
1491718
1516211
1534670
1541093
1540348
1530906
1512077
1486449
1452671
1413185
1365856
1311861
1258109
1198988
1137901
1076842
1015160
953510
895841
840267
787757
737471
691417
647665
608279
572976
538489
509145
481915
457946
435834
415079
394650
377176
361023
347216
334151
322156
312541
303427
295422
288002
282000
277185
272549
268942
264924
261555
258552
256873
254062
251329
247565
244009
242446
240234
238286
236581
235694
234146
233210
232328
231332
230134
229553
228798
228981
229017
228334
226722
226520
227000
227319
226851
226817
227012
226415
226189
227299
228496
228538
228573
228311
228254
227089
226585
226358
226004
225747
226608
227344
226543
226325
225911
226542
228078
228630
228018
228094
228838
229618
230457
231232
232164
233436
234569
234781
236500
238244
239755
241050
243213
245351
248825
252066
254359
257438
259665
262315
265522
268152
270166
271745
272292
273412
274662
274965
273734
274022
274908
274256
273262
272130
270417
269168
267538
266355
264400
261538
258744
256209
254720
252679
251220
249830
247645
245763
243706
242479
240845
240183
239241
238645
237886
237514
236066
235301
234940
234491
233569
233470
232871
232917
233324
233079
232636
232066
231801
233752
234872
236017
237209
238403
239200
239519
240398
241992
243403
244747
245981
246671
247408
247878
247853
247116
247313
247791
247388
246634
247051
247447
247841
247714
246667
246667
247701
247248
246475
246828
247413
248119
248182
247060
246471
246897
247761
248628
250556
253224
254920
255980
257113
258671
260845
262985
264410
266564
269007
270616
271156
272703
274948
278162
280199
281348
283358
286110
290116
292239
294239
295995
297544
299799
302496
304239
303174
305063
306141
306917
309494
311101
313189
316240
320665
325730
331722
338463
345292
354252
364258
375204
387375
401128
416667
432787
449162
467215
486088
506481
525457
546562
567029
590424
615524
640221
664730
688138
711746
734417
757004
774948
791624
805917
817980
824933
828474
827606
826245
822338
817816
811634
803092
793357
782572
770691
756394
739851
721435
702316
682699
662411
638103
612468
586506
559581
531654
505095
479132
455121
430529
408880
388976
372619
357485
345646
334713
326047
317450
311865
306203
300558
297037
293385
290171
288151
286194
285507
285547
283934
283353
283039
282611
282492
280872
279770
278892
278016
276791
276097
274508
272110
269788
267093
264113
262129
258458
255013
252488
249398
246229
244172
242174
239237
238601
237407
235557
234577
235048
234102
233323
233693
233238
232591
231976
232971
233322
233556
232815
232839
232057
232304
232884
232692
232670
233040
233876
235486
237251
238383
239237
240485
242021
243290
243286
244232
246250
247908
248208
249753
251937
253476
255336
258130
260275
264213
266383
268865
271309
274672
277375
278048
280199
281613
281998
281766
282119
281338
279522
278498
276154
273364
271056
269650
267263
266665
265312
264348
262424
261298
260649
260387
259955
260789
260944
260684
260130
260065
260782
261048
260786
261327
262913
264163
265777
266835
267374
268922
270298
273144
274573
275171
276859
279931
281549
284037
286406
289382
291730
293309
295398
296532
298120
300597
302834
305784
309775
313621
319257
324527
330197
337105
344709
353257
361424
370235
378406
388532
397972
406612
415517
423264
431550
439653
446084
453692
460992
466850
471946
477831
482697
489615
496266
501920
505689
511361
517059
522805
527867
532837
537022
542062
546458
551101
554818
557174
563033
567032
570955
573886
576377
579783
582812
585836
588285
590375
594148
596956
600137
603991
609386
615007
622839
632985
645992
662431
682160
705206
732402
764540
801240
845763
894960
952339
1016210
1085814
1157021
1231729
1311016
1387843
1464367
1536010
1605009
1664992
1713814
1748572
1773909
1782568
1779815
1763223
1736904
1696486
1647335
1589207
1527101
1459595
1388344
1312787
1236847
1159869
1085351
1011196
938884
870765
805384
742211
683878
629038
579400
535911
497776
463745
433223
407102
385217
365953
349288
336269
324934
314894
308108
301026
295424
292761
288952
285238
282758
281780
281285
279979
278667
278194
277003
275578
274815
275321
274140
273777
273257
273048
271802
271360
271897
271953
271960
272145
272445
273101
274988
276001
278103
279820
282099
283331
284987
287418
290847
292484
293577
294523
295353
296962
298727
300722
302635
304308
306996
310447
312707
314438
317588
320696
322594
325315
329012
330919
332099
334388
336254
337786
339370
340398
340337
339863
340079
340108
339754
339158
338738
339417
339227
338488
338791
337207
337199
336814
335467
334522
333807
332546
332174
331721
331861
331423
331464
330250
329830
329639
328266
328506
329607
331383
332602
334225
336502
339664
342558
346318
349252
353425
356833
359266
363105
367377
371236
376073
378867
382198
385755
389093
393261
396440
400700
404801
409597
414913
420687
428264
435554
445084
455586
469441
484854
503823
526553
550478
580181
615945
656022
702688
756129
814446
881322
953436
1036250
1122216
1210891
1304552
1402725
1505043
1603453
1706900
1803646
1900791
1992425
2077445
2156607
2223867
2278512
2318972
2348065
2360593
2354316
2334838
2295205
2242933
2173540
2089103
1995351
1894441
1785556
1670648
1553295
1435684
1322025
1212276
1110158
1012060
921852
839653
763894
694478
633068
578728
528981
485840
449045
416601
387968
362492
341573
322957
307853
294849
283605
275070
268110
261257
256559
251387
247685
244392
240786
238504
236405
234153
232383
230270
228852
227860
227219
226559
224968
223754
222493
221450
221502
221662
221565
221246
221749
221355
221620
221495
221019
220405
220316
221154
222052
222716
224472
224137
224133
224544
225331
226279
226929
228299
229737
231670
233279
235886
239332
241701
243947
246683
249483
252272
254550
256892
258956
261356
262880
263942
266097
266586
267428
268098
269434
269409
268661
268360
268940
268459
267716
266393
266342
266533
266685
265808
265057
264129
263237
263506
262533
263536
263016
261950
261239
260832
260869
260091
259955
258963
258817
258795
258500
258928
259323
259480
260668
260720
260852
261072
261461
262561
263482
265452
266232
268986
271155
272892
276045
278365
282067
285492
291023
297464
304406
312816
321711
332332
345654
358996
372885
386872
402014
417853
433590
449195
466241
483178
498175
512317
524753
536724
546669
554426
561077
563119
563336
561706
557712
550899
540415
528088
512358
494995
476504
456693
436076
417287
397900
379025
359758
342861
327208
311896
297193
285549
273492
263744
253862
245063
238341
232531
226912
222556
218582
215477
212610
210983
209465
207731
206439
204858
203770
202691
201783
201242
200652
200381
200955
200088
198788
198749
199034
198504
197714
197429
197327
197378
197009
196604
197421
196599
196288
195654
195489
196008
197134
197337
197706
198802
198592
199079
200150
200971
200783
200124
200994
201953
202359
203048
203666
204917
205707
206841
207872
208843
208930
209813
211081
212367
212994
213192
214000
214574
214622
214846
214257
213569
213707
214057
213506
213685
213039
213429
212905
212430
211633
210404
209516
208995
207954
207777
207700
206548
205989
206103
204914
204100
204137
204133
203932
204420
203198
203312
203594
203963
204137
204257
204812
205597
206985
207332
209178
209145
209843
209957
210570
210810
209935
211633
212058
211645
211303
212666
214376
214697
214930
214830
213710
212853
212176
212231
210646
210109
209399
208251
207171
207078
205981
204850
204420
201906
200996
200379
200213
200106
198827
197577
197146
196701
196031
195669
195030
194073
193826
193503
193561
193055
192050
192539
193063
192032
191810
191808
191231
190733
189913
189861
190476
191377
191525
191565
192297
191798
192161
192694
193482
194030
192971
192166
191860
191717
191765
191839
192150
192625
193323
193741
194297
194443
194006
193374
192935
193660
194735
194918
194201
194212
193969
195266
195529
195996
196070
196213
195816
196067
196927
197206
196749
196707
197012
196544
196593
196255
195831
195195
194679
194718
194988
195275
194963
194111
193402
192821
192356
192276
192782
192117
191361
190904
191970
192487
192290
191743
192162
192036
192107
192152
190836
191148
191749
192358
192371
193038
192081
192257
192099
191792
192001
192870
194108
194025
193269
193099
193164
191961
192104
191211
190581
189934
189811
189510
189944
189790
190447
189587
188546
189323
189903
190179
189694
188902
188682
188502
187964
187844
186966
187384
187553
186694
186536
186976
185663
185388
184825
184755
184132
184556
184499
184254
184485
184563
183586
183191
183676
184086
183759
183548
184075
183858
184339
183986
183951
183699
183640
184300
184881
185254
185052
184904
184977
185594
185088
184857
185840
186037
186242
186334
186744
187125
187294
188143
188862
188496
188424
188381
189437
190384
190322
189434
189614
189238
188611
189115
189554
189493
189863
189824
188594
188909
188732
188422
188725
188410
188217
187394
187495
187556
187544
187753
187220
186641
185983
185722
185562
185163
184525
185197
184956
184030
183652
183362
183203
183318
183070
182984
182649
183722
183768
182376
182761
183445
183070
183693
184369
184217
184942
184581
183322
183803
183641
183588
183625
183322
183122
182700
182458
183033
183643
184247
183358
182645
182889
183230
183395
182506
182137
182655
182077
182495
182921
182655
182624
182726
182608
182624
183584
183249
183064
182311
182049
182356
183004
182974
182500
182473
182664
182219
181764
181514
181731
181612
181549
181589
181085
180780
180742
180914
180868
180723
180671
180922
179864
180419
180944
180753
180038
179173
179659
180522
181162
180663
180903
181713
182717
183100
183630
182873
182971
183829
183281
182293
183264
183624
182872
182505
182705
182401
182512
182625
182931
182807
182096
181758
181356
182031
181960
182155
181532
181224
181590
181709
182098
181881
181749
181422
181216
181157
181479
181934
182161
182117
182778
183259
183275
182032
181552
182013
181454
180237
180756
180413
180300
179573
179102
179820
181069
180240
180080
179930
180456
180182
180172
180209
181480
181213
180801
179854
179400
180030
180605
180314
180584
181040
180831
180388
180900
181139
180205
179520
180141
180507
180753
180681
180657
179780
179089
178962
179896
180152
179548
180476
180225
180407
180054
179530
179331
179661
180178
180511
179920
178967
179419
179307
178834
179161
178868
179362
179069
178841
178966
179391
179882
180291
179957
180233
179745
179461
179739
180569
180927
181133
181527
181706
181566
182102
181721
181199
180976
181165
181047
180905
181374
181075
181210
181157
181662
182187
181396
181196
181516
181784
180613
180129
179959
180872
181805
181456
181084
181622
180809
179945
179984
180063
178783
178476
179340
179800
180401
180346
180034
179927
180099
180068
179251
179236
179945
180890
180775
180473
180372
178428
178731
179694
179819
180106
179914
180107
179941
180332
180744
180248
180028
179854
180010
179756
179598
179346
179709
179910
180018
180163
180084
180281
180792
180679
180636
180172
179297
179556
179919
179719
179475
179106
178218
178306
179364
178857
178547
178868
178811
179195
178895
178349
178662
178954
178974
178266
178077
177344
177464
177284
177607
177469
176995
176541
177123
178076
178092
177401
177399
177607
177374
177965
178442
177462
177262
177529
178055
177496
177150
176622
177450
177836
178266
178544
178509
178201
178440
178208
178413
178273
178386
178570
178652
178139
178617
178643
178145
177815
177676
177079
176591
177349
177859
178372
178613
178144
178189
177672
177336
177411
177249
177360
178017
177604
176526
177207
178258
178713
177444
177514
177815
177633
177710
176778
176513
176120
175720
175524
175993
176090
176062
176443
176779
176875
175980
175973
176557
176559
177651
177385
178211
178459
178166
177850
178207
178079
177137
177505
176605
177106
177679
177202
177631
177921
178713
179251
179882
179028
178230
177186
177837
177343
177762
178491
179337
179680
180025
180049
179957
179422
179611
180169
179470
179261
179854
179277
178479
178612
178710
178834
178510
178578
179133
178962
178160
177600
177640
178088
176871
176724
177923
178036
178831
178614
177819
177211
176981
176863
176936
176901
177040
177709
178024
178268
177911
178267
178093
178105
178200
178431
177511
176595
177043
176791
176733
176929
177098
177763
177718
178146
178140
178120
178013
177716
177345
177049
177416
177415
177850
178527
177963
177116
176345
176982
176852
177059
177263
177314
177032
177719
176860
177508
177796
176727
176809
177401
178090
178286
177950
177989
177586
177277
177054
176995
178651
179277
178318
178403
177423
176961
177662
177367
177598
177486
176290
176365
177282
177290
176948
177741
178066
177700
177619
177708
178010
177462
177394
177056
176758
177262
177692
177379
177167
177116
177247
177052
176661
175891
175667
176271
175819
176046
176410
175839
175997
176656
176115
176232
176660
176818
175852
176287
176431
176294
176366
176417
176021
176112
177542
177673
177875
177217
177310
177170
177884
178748
179098
178905
178873
178167
177812
177439
177752
178185
178712
178662
178512
178450
178438
178388
177787
177981
178020
178389
178915
178667
178649
178471
178405
177665
177712
179518
178752
178339
178109
177306
176999
176916
178021
178418
178105
177250
177337
177136
176839
176507
176554
176515
176253
175993
176627
176638
176444
176975
177428
176580
176649
176949
176380
176334
176642
176517
176851
177589
177149
177760
177792
176780
176872
177507
177739
177760
177372
177362
177404
177065
177046
177815
177020
176799
176604
177512
177993
177172
176569
177076
177573
176838
176155
176410
177315
175898
176322
175985
176137
176021
176685
176738
177294
177660
177053
176507
176114
175930
175952
176738
177082
176485
176259
176857
176912
176113
176199
176788
177349
177325
177430
176750
176024
176379
177397
176848
176812
176933
176841
176412
176698
176547
177036
177614
177139
176454
176636
177230
177134
177990
177465
177749
177891
177798
178473
178695
178932
179107
178428
177810
177203
176869
176803
176931
176731
176027
176654
176184
176592
176971
177086
177464
178082
178639
178998
178308
178908
178442
177407
177637
176832
176129
176378
176467
176676
177197
177176
177014
177327
177366
176984
176924
177708
178058
177474
177069
176993
176342
176201
175743
175865
176480
176713
176766
177725
177103
177379
177231
177548
177373
177188
176803
176943
176540
176785
176723
176309
177075
176974
176427
176445
176962
176400
175911
176305
177192
177576
177869
178459
177811
176839
177049
177276
176746
176677
177472
176896
176522
176608
176225
176867
177302
177837
178064
178029
177718
177460
177736
177937
177862
178034
177759
177038
176966
176583
177351
177266
176544
176188
176029
176731
176986
177481
177920
178411
178723
178185
177620
177698
177435
177161
177515
176827
176879
177155
176782
177345
177011
176667
176962
177904
177922
177602
177156
177162
177296
177620
178481
179067
178536
178134
177152
176715
176880
177222
177397
177248
176927
178179
178437
178087
177629
177883
178009
177782
177435
176916
177751
177514
177595
178074
177398
177143
176842
177131
176246
177228
177055
177153
176154
176202
176281
176448
176667
177221
176952
176891
177354
177122
177274
177605
177524
177510
177548
177739
177709
177853
177613
176291
175895
176333
175913
176335
176428
176135
176503
177298
178243
178300
178273
177290
177117
177302
176543
176450
176528
176376
177406
178162
177788
177379
177261
177342
177060
177419
177047
176979
176551
176750
176933
177661
177476
178104
178478
177194
177684
177500
177622
177894
177982
177195
177067
177491
177502
176978
177949
178542
178518
177913
176999
177853
177823
178069
178726
179920
179336
178778
178188
178365
178586
178848
178671
179486
179811
180264
180646
180116
180421
181059
181902
181420
181724
182114
182756
183282
184483
185284
186536
187685
188381
189211
189539
190119
191804
192575
193901
195689
197602
197960
199388
201627
203539
205622
206970
208811
210952
213676
216111
218100
220479
223316
226548
230846
236404
243065
249787
255115
259938
264067
267737
270445
270710
269031
266039
263035
259288
255021
251368
247380
244240
241760
239846
238939
237877
236147
235409
235845
235880
235953
236182
237410
238929
238818
238220
238150
239502
240896
241874
241946
242837
242535
241577
241080
240289
240439
239561
238387
236043
232869
230691
227863
225021
221859
219635
216543
213785
211056
208603
206136
203998
201437
199376
196989
195046
193394
192081
190754
188297
185643
184696
182546
182138
181300
179395
178068
177301
176849
176217
175314
174144
173109
171859
171412
170066
169016
168343
168600
168034
166480
166607
165262
163373
162918
162483
162471
161818
159859
158729
158135
158076
158069
156191
155456
154663
153636
151916
151699
150459
150430
150293
148911
148984
148653
148111
147841
146763
145411
144217
143516
142950
142841
141839
140820
140691
141400
141002
139812
140139
139651
138500
138542
137799
137384
136672
136139
135657
135237
134606
134498
133773
133209
132640
131718
131175
130673
129385
128794
128028
127728
127228
126905
127130
126270
125786
124874
124430
123337
122858
122361
122208
121612
120668
119916
119384
118713
118790
119204
118709
118021
117217
116598
116327
116012
115651
115709
115895
115393
115167
115100
115337
114664
114690
114756
114532
114212
113677
113421
113201
112833
112706
112215
112004
111538
111461
111592
112340
112526
111555
111822
111059
111118
111728
111988
111687
111987
111968
112067
111670
111533
111374
111241
110412
110152
110351
110817
111536
111723
111680
111607
110964
110800
111259
111142
110571
110214
110893
110762
110387
110747
110897
111211
111290
110809
111527
112029
111444
111422
111291
111483
110260
109923
111123
112411
112732
113181
112904
112034
111496
110937
112206
112615
112920
112667
112291
111639
112205
112339
112281
112381
112145
112047
112807
113943
114103
113553
113269
112785
112275
112439
112407
112969
113569
113543
112918
113608
113889
114089
113798
113861
114974
114798
114238
114469
114142
114381
114433
114598
113783
114005
113913
114265
114873
114763
114834
114591
115017
114974
115276
115388
114770
114925
115462
115457
115426
115165
115991
115865
115141
115605
115423
115627
116035
116585
117435
117934
117409
117002
117530
117805
117977
117148
117028
116988
117353
116822
116325
116362
116719
117503
117981
118051
118007
118277
117965
118434
118957
118242
118221
119052
118212
118166
118407
118131
117817
117737
117899
118113
118101
118771
118540
118413
119094
119609
119418
119595
118975
118228
118896
119580
119762
118840
119461
119410
119490
119959
119791
119761
120428
120239
120315
119695
119640
119788
119655
119855
119609
119530
119674
119969
120354
120533
121658
121395
120553
120236
120280
120240
120638
121000
120871
120611
121517
122096
122303
122374
122553
122571
122310
122315
122641
122114
122403
122124
122155
121389
121435
121883
122112
121614
121157
120379
121138
121070
121780
121287
121153
121669
122260
122514
122785
122426
122569
122771
122577
122061
121882
121604
121595
122166
122491
122513
122435
122268
121879
121318
122422
122562
122665
122275
122729
123259
122888
122593
122873
124066
138276
180733
269317
417653
615090
852030
1105227
1341252
1531465
1664862
1739073
1767820
1759488
1724270
1672374
1607973
1533360
1455278
1380929
1312336
1249415
1191316
1133661
1072018
1013291
962175
919864
886510
859743
838853
818256
800393
782218
767648
752292
738143
726063
716486
707751
702613
698081
691815
683460
673956
661275
648946
637703
626548
614930
600604
581881
559436
532972
502196
470735
441395
416787
396462
377584
362995
348810
336114
324471
313138
302834
294018
286000
278273
271584
265630
260292
253651
246774
241640
237399
233248
229054
224394
220419
217527
214385
211754
209181
207046
204489
202072
199596
197065
194549
192799
190651
188870
187098
184925
184337
182504
180519
179597
178340
176331
175636
175002
173555
172357
171383
171031
170206
168429
167128
165973
164211
163200
162954
163662
163534
162755
162038
161453
160806
159948
158983
157803
157391
157193
156152
155055
154085
154425
153761
153535
153656
153847
153777
153302
152785
152322
152258
152058
152631
152386
152350
151218
150901
150555
150325
150090
149907
149261
149176
149001
148622
148379
148465
148171
147730
147518
147045
147336
147344
146534
145674
145198
145034
144435
144202
145860
146242
145764
145998
145235
144594
144539
143791
143219
143339
143573
144213
144345
142914
142653
141887
142335
142119
142227
142441
141902
141592
141162
140999
141506
141550
140847
141609
142060
142030
141265
140444
140458
140634
140904
140805
141597
141152
140902
140745
140373
141011
140676
141334
141399
141688
141452
140222
139719
139230
139166
139530
139828
139448
139163
138988
139473
139273
139020
139567
139520
139490
139967
139370
138888
138608
138499
139194
138808
138293
137312
138108
138020
138371
138629
138162
137917
138104
137735
138151
137775
137803
138228
138441
138442
138833
138628
137719
137240
137014
137948
137524
137017
136655
137216
137390
137336
137167
137640
137412
137468
137314
137116
136761
136722
137063
136420
136083
135566
135930
136055
136285
136087
136026
135557
134823
135889
135932
135562
135044
135216
135019
134898
135438
135418
135246
134319
134391
134422
134504
135115
135387
135245
135304
135330
135570
134663
135043
135335
134412
134932
134722
134408
134021
133799
133557
133117
132875
132903
133203
133643
133312
132380
132375
133135
133218
133083
133774
134327
132583
131462
132000
133004
132676
132712
132953
132348
132455
133769
134087
133327
133130
133276
131808
131217
132085
132295
132944
132762
132668
132503
132141
131886
131677
132430
131978
132827
132578
131464
131567
131542
131707
131503
131545
131030
131337
131704
132218
132199
131800
131406
131974
131879
132604
132245
131995
131563
130938
131322
131422
131495
131503
131420
131754
132000
131900
131509
131411
131549
131144
131683
130870
131285
131363
131893
131749
131549
131275
132212
130804
131111
131271
131188
131006
130727
130268
130490
130699
131044
130530
130498
130671
131359
131283
131294
131906
131805
131832
131501
131345
131306
131322
131511
131678
131499
131297
131340
131110
130745
131025
131030
131003
130590
130906
130971
131236
131375
131768
131787
131791
131707
130306
129959
130112
130308
130935
131299
131219
131822
132134
132062
132026
132383
131223
130938
131376
131172
130816
130425
130624
130605
130553
130895
132011
132208
131399
130993
131111
131780
131488
131892
132529
132939
133564
132886
132108
131595
132050
131951
131446
130873
130870
130807
131787
131309
132044
132495
132621
132715
131908
131788
131293
130594
130306
130798
131980
132149
131464
131567
131731
132042
132009
131763
131461
131139
130633
130820
131117
131399
131333
131789
131383
132186
131996
132164
132504
132187
132603
132512
132370
131984
131196
131818
131866
132224
131979
132268
131800
131827
131581
131345
131483
131980
131907
132496
132500
132173
131433
131050
131181
132365
132739
132269
132043
132127
132167
132052
132214
132435
133239
132661
132467
132295
132367
132227
132169
132002
132340
132163
131916
131586
131201
132214
131833
131605
131081
131605
131418
132168
132258
132299
132410
132616
132627
132300
131566
131448
131693
131898
132251
132437
131815
132002
132184
132286
132140
131498
131799
131624
131650
132475
132134
132027
132846
133299
133520
133828
133867
133400
132962
133441
132575
132272
132666
131903
132036
132448
133085
132922
132745
132733
132268
132471
132404
132088
132136
132434
132475
132698
132787
132291
131550
131991
132244
132428
132209
132305
131950
131671
131095
131103
131664
131454
131460
131892
132566
132912
132282
131593
132500
133030
133235
132513
131996
131686
131457
132427
133024
132937
131930
131741

[Instrument Method Data Header]

"hplc", "", "2021-04-16-13:54:48", "hplc", "", "2021-04-16-13:54:48", "", 0, 0, "GlycoSePN_40 min (Plus_HR1)"
"Separation of glycans at 50 C"
16844544, 1


[NAI Box Information]

0, 40, 40
2.272, 44, 1000
41, 0, 100, 0


[Instrument Configuration Information]

"FL", "PEN90x", ""
0, 0, 0
0, 0, 0, 0
16.777215, 1
16.777215, 0
"", "", "", ""
"", "", ""
"", "", ""
"", "", ""
"B", "C", "D", ""


[Real Time Plot Information]

[0]
0, 1, "", "Y", 1000


[Link Parameters]

5


[Link Parameter Offsets]

29
28
10
11
12


[Link Parameter Info]


"RATE", 29, 5, 1, 1
1, 0, 3, 0.1, 100, 0
44.01408, "", 1

"RANGE", 28, 2, 1, 1
1, 0, 1, 0, 10, 0
1, "1.0", 1

"EVENT", 10, 3, 25, 1
1, 0, 0, 0, 100000, 0
0, "END", 0

"EVTME", 11, 2, 25, 1
1, 0, 2, 0, 100000, 0
0, "", 1

"EVVAL", 12, 2, 25, 1
1, 0, 0, 0, 100000, 0
0, "0", 1


[PEAK TABLE FILE]


[File Complete Flag]

3


[Number of Peaks]

0


[SPECTRAL DATA FILE]


[File Complete Flag]

3


[Count/AU Ratio]

0


[Count Offset]

0


[Number of Spectra]

0


[Spectral Data Sets]


[Audit Log Information for C:\PenExe\TcWS\Ver6.3.1\Examples\Probka7-enzymy_3.5 of 10.5.raw]

Number of Audit Logs : [0]
