# Supplementary material for: Interplay between de novo and salvage pathways of GDP-fucose synthesis
Source: PLoS One. 2024 Oct 24;19(10):e0309450. doi: 10.1371/journal.pone.0309450 (PMC11501016; doi:10.1371/journal.pone.0309450)
Supplement: S1 File — (ZIP) [file pone.0309450.s004.zip › Chromatograms/Fucosylation/TSTA3KO_10_2.RAX]

Checksum Passed

Filename : <C:\PenExe\TcWS\Ver6.3.1\Examples\Probka9-HEK_KOFX,#10, enzymy, 3rd.raw>

[Modified Rawfile File Header]

0, 1, 48, 10019, 
0, 0, 0, 386514952, 11970600

[Modified Rawfile Data Header]

"hplc", "", "2022-01-30-16:44:05", "tcprocess", "", "2022-01-30-17:24:03", "", 0, 0, ""


[File Complete Flag]

3


[Run Log Information]


[Raw File A/D Header]

0, "20220130164356-0800", 0, "hplc"
"C:\PenExe\TcWS\Ver6.3.1\Examples\Probka9-HEK_KOFX,#10, enzymy, 3rd.seq", 0
"NONE", 0, 0
40.0088, 16777215, 23970, "7339280009"
1, 0, 5454


[Sequence Cycle Information]

"A", 0, 0, 0, "", "", ""
"C:\PenExe\TcWS\Ver6.3.1\Examples\Probka9-HEK_KOFX,#10, enzymy, 3rd.raw", "C:\PenExe\TcWS\Ver6.3.1\Examples\Probka9-HEK_KOFX,#10, enzymy, 3rd", "Probka9-HEK_KOFX,#10, enzymy, 3rd", "", "C:\PenExe\TcWS\Ver6.3.1\Examples\GlycoSeP N Plus (FL_40 min)", "C:\PenExe\TcWS\Ver6.3.1\Examples\GlycoSeP N Plus (FL_40 min)", "C:\PenExe\TcWS\Ver6.3.1\Examples\GlycoSeP N Plus (FL_40 min)", "C:\PenExe\TcWS\Ver6.3.1\Examples\GlycoSeP N Plus (FL_40 min)"
"Default", "Default"
1, 1, 1, 1, 1, 1, 0
100, 2, "", 1, "", "", 9
"", "", "", 0
"", "", "", "", ""
"", "", "", "", ""
""


[Raw Data Points]

115770
115389
115383
115383
115378
115381
114865
114307
115064
114157
115836
114722
116400
116678
116816
116482
115444
114231
114567
115963
116334
117054
116952
116180
117015
114889
114930
115124
115422
114939
115052
114165
111929
112894
113378
113766
115373
116461
116013
115603
115152
116169
117337
116198
112930
112978
113995
113746
114569
115306
115259
115803
115411
115388
115235
116260
116130
116730
114401
115163
114373
114560
114810
115515
116579
115987
115708
115920
116079
115110
114227
114985
114376
113709
114127
115423
116217
115732
116839
116343
115680
116377
115615
116123
116250
116247
115583
116705
116751
117758
116977
114366
115614
116091
114957
116308
116255
115764
114781
116262
115757
116025
115159
114952
116171
117097
117000
115194
114350
114223
114939
115206
116630
116970
117346
117028
117113
116433
117118
115097
115341
115617
115681
116880
116403
117070
116631
115934
116914
115792
115420
116031
116456
116902
115832
117027
118034
116512
116211
116647
117371
117639
118026
118406
119076
121019
122358
126109
130518
136982
146779
159802
177480
196019
219788
245029
272529
299544
326703
352396
373640
389438
396290
401034
403663
400514
396335
389975
384002
380623
386174
399568
423984
458709
497719
534851
569539
592697
602626
603579
600473
593877
595113
612587
669142
788902
990608
1268412
1579994
1865232
2062276
2148403
2132782
2041259
1902360
1742058
1583556
1433225
1302575
1193696
1107483
1049283
1030818
1065208
1167540
1353383
1654160
2095709
2725483
3670125
5258919
8188270
12473716
15496369
16777215
16777215
16777215
16777215
16777215
16777215
16777215
16777215
16777215
16777215
16777215
13469546
11364398
9510302
7935950
6629685
5552651
4668234
3945718
3355866
2868014
2473053
2145259
1876225
1661103
1484623
1344319
1235117
1153767
1102615
1096100
1138004
1227284
1342416
1449575
1519508
1538283
1509787
1441334
1350192
1255565
1166178
1082972
1013656
957867
913510
879084
859143
850653
856886
870498
888680
908180
924410
933976
935753
934841
931396
924142
912294
901068
890619
888195
890569
894364
900156
908544
918320
925363
934493
942005
949632
961058
985256
1021691
1065191
1119323
1180683
1249945
1334069
1435378
1553830
1683076
1809945
1904670
1948752
1934898
1876802
1783381
1667472
1545806
1432035
1327981
1242712
1178803
1138131
1122038
1145312
1218691
1342714
1514612
1711057
1911528
2079257
2190474
2229917
2197528
2105271
1974971
1828077
1682902
1543072
1425012
1328209
1250498
1196716
1159601
1143016
1137313
1140758
1147552
1152583
1151534
1145253
1139215
1133791
1128844
1125063
1123935
1130332
1148994
1181377
1225956
1288932
1372414
1478040
1603563
1757494
1947544
2194789
2527804
2992352
3670021
4664505
6052348
7856303
10012565
12320730
14526389
16777215
16777215
16777215
16777215
16777215
15652478
14143743
12547159
10967865
9486991
8146096
6961549
5939204
5061527
4322115
3693082
3169224
2736131
2373299
2070280
1826521
1623505
1456487
1315458
1204056
1121093
1054739
995736
946171
896638
847296
802423
757608
719075
689139
664662
642735
626809
612300
597566
586397
577351
567809
557647
548220
540141
529197
519738
515070
511546
507433
502375
496449
493182
488154
483037
483702
483839
487582
490621
497315
504911
517491
529739
538732
546950
555858
558611
562372
562436
565817
567033
572161
582049
599234
622189
650608
691263
731197
767299
797068
814672
821218
814178
797579
769626
739948
709211
677585
647300
620406
594573
573914
559667
550494
544509
540469
536729
533570
530368
526073
518722
510318
499765
490193
480271
470673
460267
450920
440911
433800
426481
419711
413159
407478
405808
402305
398385
395351
394770
395072
398830
405081
413662
424269
439410
458238
483978
518631
559741
610080
666594
728044
793099
858413
922390
974612
1011827
1033548
1042489
1033804
1006411
969872
918549
867748
817061
764817
714631
670502
630871
595143
569811
549276
537752
529201
524761
522182
524641
532369
546275
561415
571945
585870
602138
616697
632622
651869
671795
690831
708385
728094
750854
781768
819695
869128
937615
1035229
1166939
1341203
1571175
1849656
2158969
2490171
2822979
3121489
3355058
3514588
3580749
3542786
3406249
3207136
2957428
2678644
2388130
2102283
1835611
1593872
1384700
1203797
1046521
912534
804443
713833
638431
574156
522877
481967
447852
422071
401762
383525
367434
355041
342801
333167
324383
317051
310209
307233
303261
302674
299094
297660
297681
300034
301688
303383
305806
308078
309306
307919
304765
303411
302658
302157
301668
303732
303562
299434
296952
294851
294119
292691
293103
291407
289259
287876
286540
286078
284907
285748
283690
283995
283567
282848
283161
283854
285542
284860
284504
284982
285626
287210
287229
288299
291394
293140
294808
298166
300203
306001
310370
313655
319759
328696
335677
341930
350902
359365
369766
379452
388078
395886
408151
420619
432035
447941
464789
483017
505545
532247
558833
587273
614094
640446
671013
701702
734259
768750
808816
855737
916661
997820
1102856
1243217
1421454
1640684
1893891
2187749
2501254
2825388
3140012
3431180
3683182
3872102
3981351
4002032
3937838
3805308
3608271
3355037
3067409
2762687
2462562
2171756
1895234
1646118
1424207
1229437
1062602
923586
807495
706050
622253
557833
503698
460783
423533
396568
372550
352991
336606
320675
308147
299478
292371
285846
281659
276902
274307
271908
271333
268396
266377
265978
268487
270639
271731
272573
273178
274582
275617
276462
278453
280001
280435
279844
277609
277252
275333
273666
271805
269581
265571
262066
258895
257495
255015
251806
248473
245157
242333
240919
240041
239939
237487
237583
237231
234184
232329
232348
233255
232905
235099
236862
237250
236517
237774
238780
238968
238804
237125
236305
236770
237484
237518
236638
236617
234745
235666
236887
235333
234881
237127
238573
240136
240553
242031
243923
246711
247686
247942
248976
247868
246528
245272
245654
244624
243335
242117
239007
237131
234135
232179
229836
230017
228425
228699
228358
227851
224454
225016
226578
226507
226625
228773
228877
228128
230368
233013
234050
234914
237924
238386
239590
241388
243616
248896
251820
255822
259632
264417
269052
275146
278879
281852
283639
287329
288618
291197
296036
299772
304390
309420
312707
314821
320302
323303
327258
334502
346322
358706
373600
387544
405977
433494
462346
497031
538014
583966
629347
671201
716945
755801
786345
813703
828099
838941
837735
830668
814772
795102
770398
748442
722373
697559
674537
659137
652544
650471
657325
673116
701589
743342
796151
863598
942653
1038249
1151347
1274032
1405980
1544994
1686192
1818919
1948563
2069262
2174078
2265655
2348112
2416055
2468396
2506864
2531383
2541416
2538535
2512406
2475546
2423147
2350768
2264620
2161864
2055335
1933721
1807061
1683576
1560283
1449068
1346460
1256642
1186796
1132948
1093068
1070640
1059595
1058195
1067120
1079666
1088911
1099566
1108250
1109045
1098322
1073087
1045794
1007779
958174
908111
854095
795174
740168
683639
629718
582383
541634
503386
470320
442827
419441
400561
380959
369730
360938
351160
340935
333960
326553
321243
315506
308547
301639
296232
291106
284889
278317
272300
266439
261987
257623
255981
251828
247645
243903
238953
237171
233428
230285
229220
227521
224394
220600
220343
221385
219551
218804
217406
215683
215018
217886
217801
215428
216775
217520
217629
218149
219281
219707
221842
224099
224144
221929
222064
220894
222267
223375
224717
224211
224468
221963
221854
222087
223762
224193
223261
224247
225836
227686
229784
231341
232222
233564
234991
234614
235101
235267
234604
234766
233372
232376
231253
233052
230518
229507
229172
228785
227821
229448
229106
227292
227071
228117
228430
228439
229054
229740
230126
232696
233871
236179
236649
239486
242662
245597
248007
250656
253847
257005
259117
259158
259921
260987
260809
261258
259241
260868
260457
261655
259569
255416
254501
256039
255007
253936
254834
254185
254089
256105
257041
259715
260822
262656
263995
268213
268290
267861
269128
266712
266616
265527
264648
264179
264553
265634
265888
263842
258494
254615
252883
252084
250977
248161
249457
251439
254051
255916
260830
263245
266756
269610
272956
277400
283549
292325
297254
301420
309526
316218
319742
320214
321024
320561
322583
323558
322260
315673
312229
309069
302839
297269
292326
286662
282119
279984
276702
271158
268268
267226
265864
263231
261669
261746
262345
264168
263926
266480
268878
274073
281681
289766
295958
303705
312111
320879
331338
340141
348363
358636
368086
378393
386126
391813
396705
402737
406442
407652
410620
409745
410904
412188
415420
417698
421264
425172
430699
436805
443443
450324
459114
465950
473425
485900
499802
512520
529285
545094
564950
583514
602700
622999
647492
674565
704539
730356
754912
781723
812704
844230
880874
915767
950066
984269
1023021
1063258
1102233
1143267
1185666
1230754
1271908
1319119
1369567
1417289
1469438
1524285
1585115
1649573
1717921
1791920
1872694
1968872
2080895
2213333
2371915
2569865
2810128
3103709
3452595
3880208
4395462
5009693
5731049
6560769
7495773
8535723
9676930
10894979
12170180
13462175
14730716
15942599
16777215
16777215
16777215
16777215
16777215
16777215
16777215
16777215
16777215
16777215
16777215
16054547
14879264
13642072
12366826
11098136
9860921
8690736
7583441
6567934
5657168
4837664
4118430
3501148
2966456
2514316
2129627
1808680
1541366
1322251
1139844
989847
871297
775432
698713
639040
589013
551408
520433
496609
475909
458735
445362
431810
420790
407475
398839
387693
379833
372297
364070
354079
344092
337483
328941
318241
308162
300806
295296
290592
284740
278227
275021
272582
271213
269000
267815
265823
265075
263398
264648
263916
263379
264277
266034
268671
272818
275147
276079
279524
278826
280253
282195
285331
285553
288467
289645
291016
290475
291173
293878
294539
292287
289534
290354
289967
287878
286882
287100
287871
289669
287842
288572
288718
289430
291303
291362
291040
293485
294365
295484
296908
297449
299738
300654
303443
305597
308833
313874
319989
322504
327338
335289
341371
348662
354589
362562
371169
380438
387530
393948
399339
405746
410485
414163
417087
418480
417826
418912
416780
416556
416445
412015
411171
411883
415218
419648
428582
436497
448093
464323
484445
509489
538563
569324
604345
643813
686078
721883
760726
798818
838372
874065
906999
932083
953611
970802
985870
991450
991558
984291
970899
951295
926238
901227
870360
835350
800305
767252
739272
711039
683418
658849
642610
629341
625703
631369
644168
662799
689718
727824
774733
830645
899010
973690
1055830
1146841
1244054
1346038
1449247
1552379
1653353
1748236
1831339
1905892
1973466
2023847
2051104
2065213
2056647
2021763
1973370
1903843
1817719
1721508
1615027
1501992
1392396
1280823
1172958
1068886
968679
878929
797121
724037
661323
603669
555076
514203
476885
448510
425631
405912
389231
377795
370191
362042
355515
350928
347747
345794
343235
343249
346938
348668
351923
352642
353376
355280
357248
358297
360643
363908
369861
374944
377271
381838
388527
393274
404935
415928
429125
443417
462079
484258
508771
540682
576137
619029
669066
725653
788267
861774
936924
1015226
1095082
1179638
1261770
1347180
1429208
1502628
1567423
1619767
1660625
1690761
1699033
1694272
1674562
1643778
1600537
1548761
1488360
1422453
1353725
1279273
1203080
1130685
1059633
992619
925729
867889
814717
764702
718920
681932
647463
623635
599599
582225
564544
546786
533999
520627
511030
502996
494405
485265
480949
475049
470537
463399
457088
453305
450385
447702
444025
442167
439120
435461
433196
433947
430689
425268
423321
418371
412444
406046
402187
395761
388960
384016
377069
367309
358231
349127
340650
333291
323819
315185
310536
307040
301247
298142
291745
288674
287164
287220
284462
282892
285145
285153
284901
286112
287127
289048
290850
293055
293118
291795
292436
294941
295030
296059
297459
299494
303254
306355
305953
308751
311060
310828
316581
320191
321807
324796
327124
329989
332810
338716
345379
350985
358656
366048
374028
383906
398521
412754
426197
444584
464829
485340
508298
536126
564209
592836
623796
652664
686851
719551
751661
781808
813449
842191
871977
900067
922539
940402
957340
970579
977327
977719
977269
969593
957041
941598
917379
891609
861193
827271
791222
757757
723079
686893
653230
621793
589036
556889
526234
502469
479105
458113
441731
424929
411694
401589
392372
387017
381280
378993
379089
380967
383993
389757
399087
408603
421477
435275
450051
464569
480843
498375
516937
533482
551615
566658
579752
596400
606289
614872
621743
627441
627065
623471
617382
610927
600617
591745
584310
569494
557988
544402
530316
516202
504588
492502
480201
469239
461579
451725
443731
435427
427147
420423
415668
411319
405488
400194
394865
388806
384548
380676
377978
376812
373290
372020
371212
367223
363421
361878
360043
357990
356576
353693
347834
342362
338921
334711
332207
330219
325859
321207
314341
309662
308805
308338
305522
302466
299764
298066
298149
300717
301864
299191
298688
298823
300175
300672
299379
299196
303544
304291
306082
309304
308983
312602
313364
315593
318603
320341
324791
328801
330285
334405
339111
344136
346587
347117
348198
352513
355380
359733
365503
368571
373558
379632
385983
392601
397540
406276
413046
420752
426240
434086
439403
446581
452884
458313
466394
475189
482098
488398
494474
500781
510302
519484
524656
530822
539332
548934
553940
564539
578711
591596
602321
614633
629145
641325
655362
675091
695117
722353
751766
786207
827733
876426
936941
1011611
1095897
1194962
1310303
1433548
1571726
1726201
1887696
2058577
2233429
2412376
2586474
2766760
2933675
3085068
3221472
3331015
3414002
3469959
3496229
3483040
3441809
3374594
3274955
3145124
2992188
2822006
2630434
2434465
2241829
2050972
1857541
1675812
1504628
1351038
1205998
1075233
959920
859982
769599
695018
630722
574716
530741
492077
461269
435155
413622
395329
383172
371991
363185
358156
354785
351408
350097
349923
348846
350416
354590
361672
366474
369950
374230
378140
380641
384192
390377
393180
394772
396768
398819
399062
398617
400103
400667
398518
398111
395028
390061
382510
377311
369615
362037
357779
352073
344028
337407
328068
320587
313906
310181
305910
300013
294232
290040
285870
281178
277005
275653
274012
273093
272330
270448
267672
264444
265411
265860
264280
265738
267911
267006
264254
262430
263606
264655
265058
266365
266870
268915
268354
269596
270166
274410
277695
280822
285003
289441
294624
300317
305047
312693
319568
322814
327985
333688
340739
345396
352790
359513
365394
370930
377018
383496
388774
394665
397321
402080
406968
408695
409938
412002
415989
418847
422852
423779
423091
421338
421067
420316
418182
418823
417080
415961
413481
412852
410725
409721
406454
402166
398195
392516
387597
384558
379906
373035
368034
360050
354004
346171
342319
336785
332510
325047
321788
315793
310699
305026
299627
295820
293856
293610
290640
288165
286598
287844
289357
288047
286449
288902
288841
289624
291031
293116
295237
295814
296292
296460
297186
296977
299698
300998
301274
303239
301537
301090
300397
300230
300384
299748
301452
301327
300863
304099
304874
304849
304487
304832
309936
313218
314718
314458
316379
319065
324095
328939
335029
337587
341325
346576
350328
352733
353609
359931
362889
368755
375088
380580
384109
387220
389860
394744
397651
401172
408241
412228
416264
421658
424590
428568
431688
434228
437741
443585
446929
452064
457260
462835
466408
471771
476141
482722
489460
493108
498275
504224
510523
516648
526678
535770
548050
561137
572990
590308
611045
638546
669919
709943
754710
806405
868245
937451
1014914
1104310
1207916
1313487
1425428
1554500
1697340
1846790
1996102
2152001
2310688
2462292
2603186
2737541
2852552
2947565
3028585
3081575
3113329
3122541
3106621
3068296
3011255
2927320
2818307
2698058
2564746
2419810
2269604
2112317
1956605
1806200
1653433
1506376
1369143
1239069
1122938
1011836
911050
822163
744904
678048
617157
564910
519892
482590
451544
425243
402577
383140
366919
354684
343728
336192
332330
327935
322786
320520
318820
318711
319831
319893
322506
324279
322699
324752
327726
327726
327085
326802
326018
325495
323598
321705
321840
318668
314681
311128
308435
304590
303179
300767
299389
297166
294876
292580
291549
292022
288891
288399
285985
284631
283080
282258
280557
278603
279462
280744
280037
280594
278482
277603
278949
279089
279007
277994
279855
282091
281617
280674
277963
276299
279543
280003
282236
281731
282185
283810
287261
287582
289773
293873
297244
300516
304491
307215
311173
313999
316647
319065
320790
320165
320724
323129
328815
330807
331521
331365
331702
332416
330518
329027
326844
325479
324452
322762
321840
318206
313877
311679
309247
306626
304599
304294
300316
298371
296673
296053
294176
294925
293757
291040
287317
284891
283471
283042
280491
279490
278337
276146
274060
271932
272150
272163
272557
271426
271780
272159
271230
269409
268148
267466
266486
265945
265204
266837
268061
268229
266712
266380
269613
270412
272390
273118
273876
274705
274867
277170
276248
276424
279027
280186
281075
282879
284132
284998
285037
282079
285294
287313
291082
293639
295986
297282
298493
302454
303512
304904
305058
305159
304959
306192
309999
313228
316507
318015
320717
323092
325769
328572
334935
338073
342450
346719
352053
358076
362595
367065
372111
375841
380147
381983
383865
387621
391000
396525
399162
404689
410505
413802
414762
414575
417485
421757
425548
429399
433943
439791
446213
449937
454886
466064
478466
491133
507010
525134
546543
573627
602234
633571
672306
708662
749235
792739
838786
887319
937948
990864
1043559
1095665
1149829
1203605
1257476
1304482
1359038
1414260
1467159
1521224
1575257
1623182
1666973
1705286
1738005
1761460
1775773
1779630
1774767
1763663
1741857
1716172
1683205
1642669
1595816
1547215
1493083
1431770
1369317
1300394
1233124
1165014
1093009
1022756
953626
884372
820300
758017
703053
651899
606406
563272
525528
492225
464301
441508
423741
408494
395011
382960
375039
371152
371758
370508
370430
374805
379130
382654
384218
386194
387176
390095
392033
393302
395023
394876
393203
391723
392781
394047
393983
388572
384874
381430
377315
370061
364150
359653
354236
347046
341816
336552
331778
329557
327330
326992
324597
325917
326607
330427
331994
332706
334167
339268
343157
346745
349677
353369
357770
361823
363059
364966
367866
369664
368521
367578
368270
368346
368566
366155
367072
369474
371935
372780
373176
375687
377271
378351
380032
381743
382913
385076
387114
389982
391556
394801
395571
394976
394072
392417
393252
396626
395078
396410
396145
393629
393143
391178
390850
389518
384669
380326
375783
374732
370526
365423
358060
351233
345735
341454
337422
332338
328194
325106
322047
318849
315464
313586
315281
313747
311368
309477
307572
308903
309813
309900
310548
309442
311734
313866
315034
314560
317175
320179
323341
326334
329680
331148
335409
338701
342575
347241
351877
358827
363045
367720
373561
379800
387012
395249
404204
415481
424660
435567
446317
459252
468044
482101
498529
512718
526976
545466
561142
579219
596229
612284
631092
650788
665070
680249
697466
716550
734193
753303
773656
792355
805564
826194
846442
867900
890128
912935
933976
951566
970193
989019
1004822
1021644
1031923
1040987
1049761
1051672
1055308
1057151
1056446
1059450
1059345
1065220
1072517
1080345
1090881
1109201
1131451
1165878
1214891
1267196
1333176
1412084
1506826
1625030
1751939
1894213
2057791
2239152
2433679
2630138
2841446
3064249
3294641
3520377
3743450
3959850
4167243
4352844
4505917
4639974
4741300
4804585
4831365
4827159
4781964
4701865
4586573
4441152
4261001
4058255
3828281
3592328
3345513
3100347
2856435
2619334
2393470
2175354
1972572
1788331
1614179
1454733
1306156
1176155
1063432
967308
883254
812156
752698
698973
654106
619988
589473
566420
547989
534083
522631
515313
510309
504702
503046
499784
500243
501077
502015
502156
504132
504475
505138
508460
510856
512419
510323
509529
509693
510465
509893
508967
506587
505435
506376
508365
511930
510670
510234
512459
515174
518484
522327
530412
536270
545505
553616
562107
572087
582403
594234
606023
614890
625782
635208
642229
651449
655871
657955
660008
667166
669839
670333
668346
662490
655700
646568
638176
628099
620917
607443
591430
577941
569048
555937
543340
531756
519559
507684
498614
491816
483240
477389
471933
469659
467610
466843
466609
468331
470515
470531
474709
478137
484170
489117
498561
504570
508259
516210
524396
531085
537623
545167
557210
567087
574837
581396
590650
598942
608347
618892
628841
643280
651779
664188
679089
691896
704762
720459
737921
756358
773388
792004
812649
836579
860977
891774
926878
964852
1010713
1064525
1126579
1199244
1286106
1380513
1487289
1615449
1760640
1925195
2111038
2318357
2555548
2822167
3101103
3398311
3712868
4047354
4392841
4750160
5102723
5440172
5763782
6056006
6317742
6537548
6712964
6844527
6927595
6951913
6925871
6854706
6734873
6566215
6359404
6114622
5847484
5554649
5239090
4914576
4579348
4246017
3913052
3589522
3269714
2957905
2664493
2387267
2131172
1896211
1681331
1488791
1317968
1169364
1034188
919682
819877
736322
664593
604942
553957
512484
480136
454245
430589
410258
394988
380006
369678
364158
358857
354041
347476
341976
339067
335665
335573
336027
334359
335853
335588
335717
336473
334095
333424
335615
338531
341155
342629
344297
346305
347934
351476
355431
359983
365784
369976
377995
381727
387687
394983
401968
407480
412329
418847
423838
429111
434703
441374
441767
443813
446490
448109
451202
451624
454824
457967
458276
457709
456279
456773
457694
455995
453547
449784
445414
440985
436332
430630
423974
418103
412449
403989
399691
392691
386312
382164
376130
372739
370155
365887
364272
359936
357283
355686
354950
358273
359212
358857
360523
362498
365951
371569
376129
380009
382418
386421
391082
397336
400871
401515
402969
409395
414586
417048
418282
421464
423080
426753
429272
435884
440871
446840
457881
469548
484302
501896
521333
543070
569715
602079
636312
673175
712489
751985
798118
844448
890056
938455
984681
1028950
1066426
1100168
1129129
1152130
1166401
1171478
1172136
1163343
1151679
1129412
1098460
1067417
1032472
991843
949306
908297
863581
817413
774395
730101
687593
647072
606457
568541
533963
500880
468486
440398
416414
393270
371692
352072
336182
322391
309890
301512
294729
292502
285417
279720
275311
271050
268108
264559
263004
260569
258694
256909
257897
258414
259762
259216
259777
260291
258274
258285
257714
257016
256616
257868
257714
258155
258715
260812
262465
264498
265278
263890
261719
264296
265995
268324
270963
270067
272049
275088
275389
276636
277141
279981
280405
282896
287754
294531
299907
302569
305700
307989
309676
313323
317931
320257
322502
320686
320129
322654
323440
321836
320934
317704
316665
313938
310467
305698
303214
300887
297668
292276
289862
286253
284815
282992
280993
279794
276419
274392
270982
268881
266167
264818
262560
262532
263031
262972
263914
264401
264751
264843
264839
264142
264966
266448
264820
267155
268954
272697
273365
273706
274643
275275
276769
278377
280362
281851
283280
282602
282219
283397
285108
284310
282771
282877
281410
279143
277840
275829
273150
271733
269778
267801
264910
262140
262382
259371
257422
256253
255973
254981
254070
251673
253275
252909
251703
249892
249902
248109
245071
244677
244114
243973
246052
247322
247639
247222
245782
245143
245420
244044
243114
242141
242321
242361
243884
244236
242311
242287
243390
242778
244405
243887
244586
244020
243301
244834
245361
244547
243778
243191
243406
244055
245269
244528
244193
245538
245059
244354
243612
243269
246486
246170
245260
243834
244279
247223
246577
245219
247097
247826
247202
245079
244733
245367
245833
244717
244569
246374
247613
246638
244842
245298
245622
245333
247744
250253
250817
251826
250189
250078
252766
250669
249812
251722
252505
250357
251351
250009
249713
251971
250939
249967
251420
252013
250799
250521
251410
251452
250054
248391
246305
247572
247870
247428
249445
248851
248152
248219
247998
244966
245290
246564
246068
245337
243512
242271
242168
242248
243121
243201
243587
245049
245644
245308
245454
244659
244020
244234
244058
245507
245683
243960
241572
242285
241819
241861
242173
242150
242746
242104
241225
241160
239487
241273
242495
243038
242272
243719
243122
242367
241646
241058
243194
242625
242941
243468
245116
243733
244730
245615
246978
246394
247296
248389
246369
248294
250061
253144
254246
251145
250919
252279
253849
253358
254333
255249
256692
258096
258632
258850
259296
260239
259820
260531
261026
261567
261063
259502
258636
258584
257601
255166
257076
256996
253863
251538
251775
250905
249781
248167
249582
246917
247193
248207
247318
249429
248932
246374
244661
243738
244506
246584
245638
245061
243945
246413
245572
244540
244639
242387
241965
241062
239972
238981
240334
242261
242360
242471
242188
242155
242076
242570
243910
243259
242541
241465
240833
242081
243727
243930
240987
240636
241060
241713
241592
241150
240870
241331
240099
239765
239777
241337
241760
242210
243050
244231
242938
243495
242552
242235
242862
244166
243728
243905
243311
243170
241635
240623
243143
243134
242701
243878
244707
243760
242950
243892
242908
242373
241800
242110
241153
238426
238151
241727
243437
244019
243445
243443
244636
244628
243795
243956
246133
245852
244393
243978
244467
245399
246434
243645
243309
244270
244253
243553
244295
244925
245610
246918
244993
245152
243902
242687
240731
241429
242456
241471
240003
240025
241843
242514
242600
241466
239463
238905
240166
240778
241615
238995
239720
241098
241654
244561
245219
244227
243760
243173
240113
240102
241787
243138
242389
241719
240790
242078
243398
243485
241867
245468
246664
247652
244686
242801
244170
244441
245727
244481
243606
245476
247911
247048
246655
245750
242849
243593
243986
244585
243687
243781
243858
244555
244682
245778
247079
246583
245893
242160
240648
241102
242164
241406
242743
243303
244056
242768
243289
243395
244017
245756
245189
245905
245384
245194
244016
245095
246242
246563
245480
245439
246218
245219
244842
244466
243391
245525
245017
242869
243520
243821
243737
245122
244667
247246
245635
245636
246726
244602
245661
245544
243135
245234
246699
245842
245248
245985
246535
247966
247844
246366
244568
244986
245568
243226
244318
245670
246396
245060
244577
246297
246972
247059
244988
243933
242226
242125
244601
246730
246136
245650
246670
246606
246394
245528
246598
247113
248049
247085
244330
245146
247320
244551
245199
248159
247938
245643
246465
246404
246813
245338
245875
247317
246993
247759
246597
245570
245866
245864
247945
248925
250014
248467
248849
247857
247305
247003
247576
246952
248707
246442
245929
246626
245266
246349
248641
246990
246343
247905
247048
246744
245249
246676
247358
247393
246418
246819
248476
249499
247262
247919
248019
247312
247262
249032
248247
247185
248689
249733
248170
247011
246858
246009
247669
247837
246722
248162
250489
249912
250847
250135
248849
249914
249577
248337
247437
248214
248667
249274
247901
247624
248047
249636
249165
248970
249769
248997
248764
246034
246713
244774
244972
246208
247068
247878
247299
247757
247614
246589
247751
248961
249470
251094
249516
248000
246495
244743
244848
245778
246770
248513
246759
247749
249305
248836
248754
244883
246106
247120
247650
247135
247898
246438
248084
249707
249996
249993
249702
250535
251941
252465
251820
250886
250899
250285
249564
248815
249531
249766
250800
249914
249606
251128
250844
251670
251632
250486
248743
248185
249335
250418
250943
251916
251621
251485
251532
251133
252504
251767
250522
250836
248755
250356
250061
249763
249578
250510
252365
252264
249962
250639
250515
252957
252155
249647
248831
249618
250102
252506
253574
252037
252128
251238
249578
251673
252004
252279
252299
252313
252612
250320
249172
250009
251065
251126
251471
251610
250125
249041
249415
251694
252639
250841
252598
254074
251078
250826
251582
253300
252670
251980
251895
251086
251616
252502
251614
249639
248958
250894
252789
252893
253310
253183
253103
251462
252641
254215
252890
251597
250534
253098
253807
251359
250437
251952
253261
253090
252430
252501
253417
253217
253863
254019
254563
253209
251236
251151
253030
255426
254880
255101
255079
254406
256490
256452
255419
254324
253280
252838
251989
253154
251666
251174
251196
250867
252755
256515
256162
256139
255273
254575
253179
253306
254678
253503
252870
254511
252091
251818
253263
253298
253179
251796
251666
254409
256195
255519
255567
254682
255554
253436
251887
253925
252561
251072
253128
254156
250814
252419
252653
253331
251432
251413
251689
252712
252813
252420
253306
253793
252385
251333
250977
251662
253538
255331
255055
253554
253104
254431
255250
254871
253358
253404
253997
253820
252891
253634
254086
255442
253691
254311
252910
252334
252200
253616
255537
255329
253428
254571
253965
254745
258037
256264
255301
255197
253995
252343
254751
254432
253773
254693
255439
255286
254950
257023
259562
259392
260287
259047
256869
256718
256930
256403
256211
256393
256326
259274
257641
256787
257285
256413
256883
256211
255663
257152
256664
255268
255408
255409
254198
254429
254325
254046
252996
254485
255282
254245
254333
254052
252952
254127
254401
253312
253903
256119
256658
256697
256038
258365
256962
256681
256853
256818
254679
255036
258049
257728
256944
256787
257686
258018
257735
257981
257771
258414
259546
259065
258651
258000
258219
258280
257614
258403
258344
258297
255736
255861
252575
253762
255236
256266
257624
258716
259490
257884
257363
258796
259170
257130
257722
260018
259002
257969
257658
258497
259243
258877
257990
258339
258622
257674
256853
257410
259475
260667
259054
258412
257394
256389
257635
258643
259177
257676
256650
259195
258937
258023
258701
258755
259192
257594
258018
258913
259134
261023
259736
258285
257656
255485
255436
254610
254295
254888
255458
255105
256973
257943
258073
257752
256008
256052
254819
254616
254680
255994
257828
258611
257612
257113
258348
257076
257386
259427
259599
259758
260496
259955
256873
258519
260330
260165
258986
260711
259443
257914
258146
257146
258199
258207
259709
259467
257991
258728
256233
254669
254984
256343
256938
258044
259910
259726
260689
261448
261077
259459
260292
260660
260909
261084
262350
261186
261437
259119
257667
259955
261522
261674
259836
256945
258935
259761
259522
259603
260723
261451
260942
262401
261151
260057
260413
259478
257016
258905
260151
260126
261149
261603
261820
260747
259786
260046
259439
259588
260310
261135
259625
260820
260575
260585
260230
259239
258654
258535
259874
260121
261701
261833
262456
262707
260781
259531
260487
261546
261523
261989
258794
259476
260302
259674
262354
264127
263998
265547
263441
262940
260060
259404
262137
262974
262569
261439
259412
260374
263210
262287
261831
261349
260332
260926
262545
261469
261383
263482
262985
262676
262945
263346
262896
264146
263751
263648
265141
264724
263631
262069
261701
263594
263430
262771
263662
264422
261613
260700
264622
262613
262625
263497
261236
260852
260246
259995
261511
261138
261455
261381
260498
258889
258196
259002
260375
262053
261888
260583
260331
260495
260143
262007
263438
262056
261895
259087
258321
259577
259951
259155
257037
258805
258052
257269
259337
257974
255322
255174
255230
257247
257163
259376
261516
261646
262777
262056
262229
263627
263557
264227
265806
268449
271166
271747
271296
272620
274366
275419
276747
278870
279373
281896
286715
290592
293413
295634
298840
301177
302777
307783
312403
316824
318392
323546
331442
340377
348547
359904
369699
382093
393823
403414
411894
414323
415752
413628
405921
396816
388790
380435
372121
366907
357669
352507
349390
347641
345213
344930
345412
344814
346697
347091
346751
345845
345075
345811
344401
343029
342629
346194
346439
346903
347139
346290
344548
344751
345270
343433
343421
342045
338111
334428
328404
319994
312018
302874
295018
288630
282534
275990
270141
266440
259814
256129
252004
245119
241507
238841
237928
236276
232598
229264
224224
223501
220504
216694
215380
213572
212508
211808
210942
210787
208104
206143
205416
204944
202143
199468
196754
195343
191953
189530
188857
189284
190530
187380
181055
179467
177807
174989
173426
171862
169221
166038
164525
161761
159176
156948
155769
151716
149148
146497
144222
142677
140594
138749
137758
133987
132178
131727
130492
129001
128622
128358
127355
125462
122331
120599
118651
114732
113454
111738
110980
109981
108445
108010
106056
104082
103543
102643
100382
 98072
 94834
 92624
 93174
 93075
 91336
 88110
 85793
 85239
 83485
 81812
 79887
 77013
 76346
 75349
 73564
 72138
 70342
 68975
 66723
 67140
 65546
 63187
 62519
 60371
 59207
 55257
 54091
 53118
 51903
 51829
 49339
 48688
 48775
 48065
 46337
 46843
 44958
 41869
 39675
 37825
 40372
 38993
 38646
 37423
 35281
 35746
 35769
 35761
 34674
 33926
 34255
 35538
 35156
 33342
 31759
 32548
 30841
 30732
 30084
 31578
 31253
 30454
 29527
 28418
 29693
 29231
 29586
 28353
 28729
 29347
 30254
 29112
 29479
 28831
 26795
 26048
 26100
 25512
 26485
 26637
 27685
 28150
 26459
 26498
 26249
 24741
 24836
 23970
 24978
 25363
 26511
 26978
 26169
 26804
 28809
 27506
 28558
 29390
 27714
 28062
 27482
 26291
 26550
 29096
 28884
 28963
 29344
 30359
 30581
 31332
 31576
 32841
 33281
 32826
 33749
 32293
 31564
 31753
 32953
 33205
 33686
 35489
 36134
 34918
 33417
 33505
 33670
 34532
 34876
 35495
 34159
 35152
 35658
 36308
 36311
 36396
 36988
 36796
 37742
 37268
 35370
 34955
 36210
 36248
 37889
 38005
 38576
 39908
 41498
 41457
 41663
 41254
 39422
 40636
 40179
 39177
 40677
 40994
 41450
 41842
 41818
 41280
 42185
 42753
 44257
 45368
 44892
 44160
 43769
 44365
 43526
 42802
 44966
 45544
 45580
 44556
 44349
 44809
 44598
 43525
 44644
 43589
 44408
 46099
 46405
 47365
 47033
 48103
 48967
 49860
 50174
 49634
 49901
 48927
 48584
 47865
 48653
 47204
 48194
 48878
 47931
 48652
 49676
 51149
 52392
 52284
 51080
 51339
 50445
 52491
 52966
 53671
 54675
 54398
 55052
 54700
 54288
 53451
 52732
 53685
 54955
 55541
 55905
 56131
 57220
 55651
 54913
 53923
 54319
 54491
 55406
 56069
 54740
 52911
 54219
 56836
 56906
 57325
 56855
 56465
 55999
 56644
 57123
 58227
 58319
 58304
 58400
 59403
 60377
 59507
 59791
 61977
 64347
 64011
 62647
 61247
 59802
 59799
 59832
 60241
 60513
 60366
 59294
 58644
 59795
 60349
 60171
 62018
 63073
 63387
 63628
 65357
 65645
 65489
 66376
 64304
 62685
 61102
 63223
 63142
 63590
 64577
 65562
 64839
 62422
 62992
 63355
 64398
 64635
 63378
 62791
 64202
 66148
 67272
 65876
 65073
 63494
 65123
 65967
 65405
 64435
 64397
 63943
 65970
 66043
 64936
 65896
 80040
176890
446641
907921
1531699
2289628
3158692
4101729
5051350
5889968
6488029
6757873
6709666
6448504
6098628
5745010
5424563
5132710
4862456
4605055
4356669
4112833
3874908
3648098
3427181
3233056
3062237
2918071
2792549
2676228
2567308
2468975
2376295
2285886
2208316
2138029
2067426
1993014
1914534
1831157
1743565
1660216
1589269
1528049
1475999
1428031
1379260
1324769
1271999
1217027
1163242
1113278
1063742
1016787
970338
931509
892526
852750
814222
779981
751454
723298
696251
671228
642859
618142
594778
568580
545046
523063
503057
483882
464918
448895
434086
422707
409814
398606
388898
377969
369424
362839
355261
346145
339287
330967
324194
319963
312353
306297
301683
295115
290002
285070
281194
277854
273730
269707
265718
261672
257457
255795
252414
247066
244856
241936
240413
240603
239124
236409
234150
229876
227154
227819
226552
224324
220819
219730
219547
218627
216672
215351
212481
209846
209164
208249
206376
205523
203724
204265
205563
205352
203010
201323
201537
200267
200913
199352
196293
195078
194334
194940
194560
194330
192473
188788
189499
190555
189740
187986
186667
187161
186177
183333
182291
180359
181185
181061
180357
180167
179931
179607
179285
181045
180406
177695
177973
177405
175941
176592
177239
177261
175370
174753
174603
176176
176972
176883
175901
176852
174555
175601
172875
172525
175123
175445
173568
171576
173912
174708
174155
172933
173140
172899
171555
171419
169882
169699
170060
168377
165754
168369
170284
170012
168720
167882
168844
168822
168729
168487
169840
169590
170105
168964
169233
168731
169024
168299
166772
165332
164103
162984
164192
164787
164729
163978
163660
164992
165217
164440
163081
163541
162185
162391
162979
162026
161449
160683
159850
159757
160894
160971
159701
157944
159206
159219
158754
159133
160829
160093
159090
160155
158155
156954
156215
156626
156415
155276
154402
152998
151231
152742
153541
153778
154063
152447
152214
153257
154666
154278
154853
155234
154003
154199
153502
152562
152494
151548
150174
151130
151341
149958
148344
147752
148996
150819
149080
148254
147781
145462
145207
147666
146740
147454
146655
147811
146514
143431
142708
143705
143919
145143
143061
142070
144718
144381
144125
144113
143146
142775
145842
146352
143141
142796
143795
144796
143826
142734
141065
140991
140307
140160
141384
142319
143444
143087
141389
140807
141950
141264
139997
138875
139893
140394
139908
139649
138507
139624
141772
141271
140287
138303
138749
140449
139012
137168
136026
137256
139876
139495
137793
138929
139398
138986
139501
139704
138121
137725
137076
137932
138205
138034
136905
137802
136109
136332
137227
136945
136032
134629
133609
134005
135948
135385
133936
135683
136143
137063
138406
138016
137357
137848
137263
136276
135327
136085
135632
134140
135147
134580
135331
134418
135063
135568
134066
134096
133486
133177
134491
137209
136251
135316
134512
135651
137453
137161
135936
134779
133840
134132
135041
134090
134068
133276
134813
134615
134908
134474
134331
135840
136270
136324
134096
134709
135132
133795
133193
134242
133160
133423
133727
133424
135654
135428
133660
132235
132226
132910
132556
132463
132659
133220
133303
134203
133844
132618
131252
132264
130901
130296
132583
131844
131130
130029
130438
130559
130759
131128
132165
134243
133810
132068
133129
133051
133209
132843
133342
134259
133881
132928
133606
134891
133041
133594
134836
133904
132480
131302
133354
134848
133674
133925
137183
135829
134362
131017
131403
132867
132936
131903
132216
134482
133347
135471
136843
136576
135788
137343
135907
135020
136047
134842
133816
134482
133417
131429
131846
133055
135265
135037
133779
132887
133238
134132
132095
132733
133740
132141
133055
133605
133639
135488
136019
135979
135518
135677
135581
135563
135044
134284
133647
133249
133226
134171
134211
134253
132596
133022
132977
133581
133773
131906
133867
136480
134245
133985
134554
133644
134589
134387
134112
136068
136752
135570
136021
135830
134209
135236
135406
133264
132504
131925
132204
133872
135990
137608
136608
134729
134813
134833
134289
134794
135364
134359
135720
134695
135067
136090
134743
135336
137114
136915
136338
138157
136816
136559
136001
135020
134568
135179
135477
137025
136241
134073
133823
133046
132209
132085
133453
134541
133817
135223
136166
135668
135117
134169
133600
133871
133424
132887
134008
134864
132921
132559
134078
134268
133454
134685
136481
136572
133149
131802
132924
131939
132313
132960
135732
134622
134447
134448
134525
133346
134003
134789
134510
134144
134924
133327
132989
132116
131307
134149
133970
131996
132273
132805

[Instrument Method Data Header]

"hplc", "", "2021-04-16-13:54:48", "hplc", "", "2021-04-16-13:54:48", "", 0, 0, "GlycoSePN_40 min (Plus_HR1)"
"Separation of glycans at 50 C"
16844544, 1


[NAI Box Information]

0, 40, 40
2.272, 44, 1000
41, 0, 100, 0


[Instrument Configuration Information]

"FL", "PEN90x", ""
0, 0, 0
0, 0, 0, 0
16.777215, 1
16.777215, 0
"", "", "", ""
"", "", ""
"", "", ""
"", "", ""
"B", "C", "D", ""


[Real Time Plot Information]

[0]
0, 1, "", "Y", 1000


[Link Parameters]

5


[Link Parameter Offsets]

29
28
10
11
12


[Link Parameter Info]


"RATE", 29, 5, 1, 1
1, 0, 3, 0.1, 100, 0
44.01408, "", 1

"RANGE", 28, 2, 1, 1
1, 0, 1, 0, 10, 0
1, "1.0", 1

"EVENT", 10, 3, 25, 1
1, 0, 0, 0, 100000, 0
0, "END", 0

"EVTME", 11, 2, 25, 1
1, 0, 2, 0, 100000, 0
0, "", 1

"EVVAL", 12, 2, 25, 1
1, 0, 0, 0, 100000, 0
0, "0", 1


[PEAK TABLE FILE]


[File Complete Flag]

3


[Number of Peaks]

0


[SPECTRAL DATA FILE]


[File Complete Flag]

3


[Count/AU Ratio]

0


[Count Offset]

0


[Number of Spectra]

0


[Spectral Data Sets]


[Audit Log Information for C:\PenExe\TcWS\Ver6.3.1\Examples\Probka9-HEK_KOFX,#10, enzymy, 3rd.raw]

Number of Audit Logs : [0]
