# Supplementary material for: Interplay between de novo and salvage pathways of GDP-fucose synthesis
Source: PLoS One. 2024 Oct 24;19(10):e0309450. doi: 10.1371/journal.pone.0309450 (PMC11501016; doi:10.1371/journal.pone.0309450)
Supplement: S1 File — (ZIP) [file pone.0309450.s004.zip › Chromatograms/Fucosylation/TSTA3KO_10_2_0,01FUC.RAX]

Checksum Passed

Filename : <C:\PenExe\TcWS\Ver6.3.1\Examples\Probka 37, 3rd + enzymy.raw>

[Modified Rawfile File Header]

0, 1, 48, 10019, 
0, 0, 0, 386514952, 12061184

[Modified Rawfile Data Header]

"hplc", "", "2022-11-15-16:02:05", "tcprocess", "", "2022-11-15-16:42:03", "", 0, 0, ""


[File Complete Flag]

3


[Run Log Information]


[Raw File A/D Header]

0, "20221115160155-0800", 0, "hplc"
"C:\PenExe\TcWS\Ver6.3.1\Examples\Probka 37, 3rd + enzymy.seq", 0
"NONE", 0, 0
40.0088, 7850645, 159645, "7339280009"
1, 0, 5454


[Sequence Cycle Information]

"A", 0, 0, 0, "", "", ""
"C:\PenExe\TcWS\Ver6.3.1\Examples\Probka 37, 3rd + enzymy.raw", "C:\PenExe\TcWS\Ver6.3.1\Examples\Probka 37, 3rd + enzymy", "Probka 37, 3rd + enzymy", "", "C:\PenExe\TcWS\Ver6.3.1\Examples\GlycoSeP N Plus (FL_40 min)", "C:\PenExe\TcWS\Ver6.3.1\Examples\GlycoSeP N Plus (FL_40 min)", "C:\PenExe\TcWS\Ver6.3.1\Examples\GlycoSeP N Plus (FL_40 min)", "C:\PenExe\TcWS\Ver6.3.1\Examples\GlycoSeP N Plus (FL_40 min)"
"Default", "Default"
1, 1, 1, 1, 1, 1, 0
100, 2, "", 1, "", "", 9
"", "", "", 0
"", "", "", "", ""
"", "", "", "", ""
""


[Raw Data Points]

228611
228204
228197
228199
228201
228198
225584
221631
222524
223023
224902
225285
226276
225108
224976
227052
227951
228201
228630
226618
226450
225940
227432
226888
226302
226043
226067
226543
226782
224455
227206
229212
228897
228059
227221
226536
225989
226184
225962
226365
227700
225422
222864
223877
224279
225117
225270
225200
225471
226676
227557
227421
227353
226071
225369
224065
224415
224010
223414
225521
224927
226966
227098
226520
226609
225420
224652
227918
229550
227786
225440
228043
229318
227070
227438
228528
228954
226647
226291
225483
225291
224712
227460
229146
228759
228406
227884
226679
226760
227385
225658
228241
229566
227998
226438
224885
225578
227331
225971
226983
227368
226808
226685
226201
226308
227106
227674
226964
226133
226539
225430
227148
227023
226781
225089
225286
227109
227859
227130
226286
226147
227577
226955
225891
227011
227450
226395
225296
226689
225532
225040
224775
224814
225854
224740
223026
222549
223414
224012
226477
225802
224746
224751
227744
227160
226850
228114
230795
235231
237759
245146
252756
265048
281182
296351
314200
330971
348903
366734
383495
398628
409542
420772
430572
434995
440209
441175
440926
440161
438408
442460
445567
453792
465120
474776
485725
497650
504968
511733
518859
527967
543056
563914
598873
651904
720483
803687
893524
975095
1045034
1091908
1113579
1116296
1110216
1093639
1071286
1047272
1023408
998857
981219
965870
957516
961614
973612
994521
1018844
1061322
1122617
1218148
1360666
1566879
1847181
2215478
2678139
3246383
3936230
4742611
5596582
6394939
7057294
7518625
7779950
7850645
7780677
7612243
7388490
7144340
6912849
6716369
6539253
6343259
6113065
5812495
5451215
5049936
4644750
4262554
3931206
3649636
3423829
3247280
3109825
2991213
2884014
2764299
2621790
2459883
2293771
2133474
1981148
1839995
1717982
1606722
1508521
1416817
1337227
1263585
1203058
1148386
1101456
1060410
1030308
1001034
978450
955746
929592
911166
895719
880574
869963
863684
857133
849248
844198
841236
838078
835152
833092
830701
825707
820027
816082
816228
811277
804530
797488
792294
787168
777343
765735
757704
749735
741095
732961
727266
724698
722856
722652
726955
729445
731136
735158
739398
743136
745292
751547
759926
771092
784684
807853
847650
907642
1000914
1132776
1306760
1507752
1731855
1967928
2189534
2379718
2525077
2623171
2669921
2656218
2599711
2498751
2357901
2202912
2031452
1856052
1692935
1546205
1419052
1314009
1227306
1152070
1090556
1043698
1003877
968000
938470
914812
900849
886437
877190
874896
880813
890178
901854
918057
943023
978481
1017370
1067560
1135637
1238710
1378855
1574607
1828530
2159130
2552251
3004065
3508315
4044793
4598295
5141438
5646277
6080260
6419570
6639741
6721159
6667142
6483583
6208371
5859669
5463280
5049930
4641801
4250528
3882506
3539233
3223850
2935297
2671865
2428200
2201120
1992856
1811282
1651686
1507503
1384024
1275869
1177826
1092981
1018864
952227
896214
845626
803018
763622
729873
701373
676339
653497
634026
615432
598119
577994
565476
552117
540803
528282
515173
507683
496349
488817
483292
476975
470966
463259
456940
455824
451657
449030
445279
440921
441002
438999
437382
434883
431536
432113
435109
438221
439173
440714
443015
446449
451034
454665
458809
461102
463682
466215
471322
472750
474076
474666
473237
471267
465249
460547
458449
454847
452311
448453
444889
442157
439139
434403
430654
428948
425220
423580
424000
422082
419475
417740
413814
412641
412790
412296
410913
411413
408789
407471
405365
400922
396038
393641
392277
386565
382466
381015
378374
372533
368105
364469
361163
358785
356456
358586
361100
364566
369179
374387
381347
388936
397045
404805
414083
422593
429459
435563
437017
438619
438192
436401
433336
427532
421386
413219
406604
400513
395829
390117
382881
377184
377649
375514
371886
372917
375349
375599
379366
383307
388102
392416
396653
400915
403992
409280
413897
416184
420937
425745
428808
429501
432324
434161
439120
445846
456725
467178
477216
486405
496906
506363
516897
524869
531825
538756
539373
535187
530912
521007
510328
497242
482012
466392
452820
438621
424104
410296
398326
386951
378610
370950
365153
357798
349897
343267
335847
329074
325389
321141
319104
317068
313540
308563
307250
307343
306200
304070
302921
301388
298347
298580
299304
298167
296596
296658
297950
297659
299257
297901
297180
296042
294425
294619
295217
296354
297794
300106
300722
301162
301406
300455
300383
302478
301953
300746
301728
305127
305741
305832
306419
308270
311139
311622
312785
315775
317002
317963
321498
327654
330134
332052
334275
339082
340733
345050
347246
348664
353258
359600
362341
370013
375710
379838
388054
392695
398561
405687
413218
421867
430814
439377
449517
461279
471301
483626
497682
512615
526461
545797
564469
586246
611934
644876
684156
733303
792532
866488
950393
1047290
1157869
1283318
1419994
1558255
1699886
1840693
1980457
2103120
2210687
2301366
2372074
2409886
2414864
2391292
2344096
2269751
2179993
2070637
1956472
1836900
1710604
1585836
1469485
1357559
1255702
1159068
1068522
990405
914217
849159
794213
745462
700339
665412
634978
603507
577122
556661
539246
522802
507303
493890
480851
468890
460608
451120
442687
437965
433001
426912
421410
418388
415459
411718
410950
410294
412764
413332
413561
414124
414093
415254
417142
418552
416580
417078
417890
414167
412265
407468
402942
397936
394327
389141
382613
375110
370504
367430
362049
356417
352247
348645
344370
340721
338532
335387
332930
329743
327714
326281
324514
321860
318023
315271
313638
310244
309137
307962
307725
307566
305385
304292
303874
304139
306817
305691
303487
303117
303207
303961
302111
301666
299730
300005
297319
296906
297651
298748
295173
294582
290496
290568
289985
291320
291876
291423
289677
287013
286076
285787
286218
285259
284989
287961
286266
284634
286164
286251
285689
286590
286548
289967
288629
288037
290770
289901
288969
291651
292036
292333
290099
288690
290849
291101
292563
293758
296692
298063
296527
295915
295277
296010
295831
296691
297050
300270
299108
299174
299649
302643
305824
306999
307944
309607
310069
312310
315923
316934
318930
320850
322177
323972
326704
329858
330627
331687
334170
340424
344117
345355
347127
348323
351584
357610
360331
364242
365238
368149
372693
376862
381183
385136
389718
397491
406183
413958
424480
439133
454473
471306
490942
512971
540095
567287
599176
638147
683334
724978
770828
820628
869025
916850
967111
1014340
1059923
1098683
1135486
1168276
1191526
1212325
1224598
1228695
1222743
1214181
1194316
1176525
1156093
1131891
1105151
1080391
1054841
1032438
1010577
996472
982734
969975
955474
945002
936795
926321
916962
904179
890414
875672
858762
838448
819701
793667
769189
741862
714076
685857
655792
628756
603597
576103
551305
530785
512658
494003
475600
461605
447712
436880
429082
421192
411922
403143
393788
382639
372589
365944
360427
355859
348804
343771
338644
334393
329636
326272
322372
319606
317905
317025
312884
308340
306872
307252
307107
306360
306130
303928
302741
298777
296204
296326
297472
296717
297911
296215
296058
296488
296186
297942
297381
298504
297641
299577
300478
298649
298773
299511
301365
299856
298983
299154
298298
297879
297869
296048
296287
297343
296780
295288
297371
298481
297870
296231
295954
296819
295561
295474
293636
294457
296919
295810
297777
299897
297363
295724
295812
298530
299033
297769
297710
297977
299921
302772
305571
305548
305446
305062
304682
307777
309486
310357
309992
312148
313657
314619
314243
315608
316748
316593
318133
318828
321300
325536
326124
326938
333349
336128
342040
347310
352630
360729
367118
373336
381127
391635
399930
408408
418516
428562
438461
447368
457527
464795
472714
477808
481683
483627
483381
484085
479673
472761
467670
461650
454692
447889
438829
432281
421905
412131
404314
398865
393274
387633
382122
378374
372218
370793
364846
361745
357999
356548
356829
357011
355541
354358
356094
355803
358328
357416
356969
354510
352145
351828
350239
349523
349417
347975
348033
349771
346717
344461
341826
340625
340100
340874
339554
339660
338768
338838
338592
341343
343917
345915
346798
350396
354074
359828
365203
371371
374983
377193
380249
385704
392430
398242
405100
409751
414796
420089
427301
432084
433788
437871
440235
442413
444206
447195
450730
452268
455200
458196
461557
464508
465185
469972
475541
478601
480810
485659
494356
502140
506785
513432
518487
523569
531820
541788
553768
563390
574508
584450
595783
604938
615889
626519
638847
650534
661503
676571
689544
701399
714234
730544
745369
761827
776578
796260
817573
843844
869107
896939
928820
971193
1018197
1074786
1142058
1225042
1320213
1430109
1557055
1707796
1872227
2061456
2276142
2513298
2768682
3047370
3349745
3664329
3983769
4303215
4632887
4959401
5275832
5583822
5861018
6112514
6332402
6518014
6666960
6762332
6818131
6824671
6777262
6678679
6544014
6372982
6154843
5909550
5634578
5339828
5039394
4724889
4407993
4091932
3785203
3485073
3201214
2930465
2675218
2438446
2222169
2027034
1845151
1680755
1531006
1399502
1282008
1177426
1086746
1006951
937944
877254
819953
770560
731395
694103
659029
630376
606946
583781
563365
545256
530174
516285
505247
494639
488153
479756
469553
459916
451317
446804
441058
434743
433288
426985
421126
418069
415990
415555
413423
412337
411477
410800
408645
408698
412552
413537
413193
412832
412943
413235
414375
414942
416691
415875
417002
420314
425316
430883
430989
430436
431844
434414
437386
440131
441033
444701
445914
447937
454125
456289
461450
469844
471978
477819
484016
486512
490931
497352
502601
509506
516053
522992
527985
534137
542037
549514
558736
568419
575697
582539
591129
601355
613865
625127
636033
646558
659199
671464
687914
701462
716802
732375
751156
774170
801611
832993
867934
908754
955399
1013012
1077637
1152364
1240746
1338562
1447525
1572637
1704154
1849394
2007132
2182072
2361975
2542362
2734177
2929322
3124022
3308955
3488377
3669314
3829964
3978427
4107070
4210927
4295778
4353957
4385250
4395423
4373216
4332426
4267004
4166688
4050571
3919137
3772757
3609300
3442513
3267074
3085433
2905025
2725998
2551235
2383910
2228850
2076841
1939529
1810382
1699045
1596333
1501988
1421558
1353621
1293435
1243521
1198953
1161330
1130572
1108528
1086042
1071546
1056167
1042620
1034931
1027273
1016463
1003248
989101
972792
958413
942572
925663
906648
886012
862246
836113
810908
783710
756021
729675
700977
674777
650550
625379
602047
578547
557075
539317
521873
504051
490110
477406
465680
451948
440025
431413
424279
417644
413056
406955
402844
398767
395141
391919
388812
385024
383304
382095
381617
380510
380859
383357
383053
382840
386444
389304
391490
397355
402958
410677
417234
425928
435103
446991
459462
474663
491946
509058
529995
551971
574528
597191
622468
644998
671159
697410
720778
744701
770103
790941
807867
825655
841076
850392
861715
869308
876453
876683
871946
866578
855650
846843
837115
821492
805249
788487
766135
746643
726577
705218
684626
664875
645535
624642
605095
588845
571146
555234
541125
526997
511839
498211
487715
473454
461910
451158
440988
434432
429467
425885
422878
417152
412326
409709
408146
406058
403524
397832
396619
396009
396475
397464
397182
393669
391418
387989
383324
382099
380511
381483
381252
378192
374727
370084
368694
367525
366951
363953
363221
360341
358124
356542
353176
352350
352636
352899
352082
351760
353593
351338
350624
351546
352243
353670
352919
354073
356201
355856
356889
356830
360869
365374
364859
363047
364250
366948
367113
366244
368470
370186
368010
368074
367640
367479
369549
369455
371099
372023
374447
379576
383112
386604
389156
392215
396651
402011
403942
409924
416464
422365
431870
439815
446511
451039
457660
464750
471208
481152
491699
497442
502815
511778
519235
519957
522676
530201
535060
539646
545609
550446
551332
554090
556655
558794
558261
558832
561662
563551
566278
567181
566683
569833
575030
577810
577431
581040
586980
591508
593395
594296
594137
595163
599933
602509
604103
607264
614876
617207
618678
620270
620214
620379
621934
618958
620721
622232
623958
626447
626397
626036
626617
626598
622219
618044
613711
608666
605032
601732
597911
590219
584680
576461
567536
561716
553681
546065
538691
531901
525071
518383
511617
506035
498725
493385
486128
479288
475585
469971
462167
458837
454857
450866
445894
443168
440773
437335
433417
428596
426778
424642
420232
418554
414657
411537
408362
404913
404131
402550
400558
401776
401820
400217
399220
398203
397601
399009
398846
398447
398448
396383
397299
396771
396806
400061
401711
403007
401425
402146
402675
405185
407123
409326
411320
415779
416361
419495
423948
425851
427365
430884
433542
437589
440684
447048
451858
457553
461316
464510
470895
475163
479717
483622
488402
494642
502159
505148
509913
514418
519227
523314
530656
534314
535585
540312
539606
544230
544756
547398
547174
548935
545472
548162
546697
546757
547920
547520
546575
547345
543088
540542
541774
541848
542919
547506
552018
557479
564881
574981
585655
598986
612200
632515
655788
676576
700365
729380
763445
800944
836728
876299
921456
961762
1007954
1052279
1096052
1139956
1184108
1223300
1256305
1289797
1322377
1351603
1371745
1387014
1401363
1407762
1413523
1407496
1398980
1381595
1356164
1330273
1301169
1267339
1229796
1190169
1146198
1100844
1055832
1010842
963347
919103
874892
833290
794709
756037
722962
690751
660761
632328
603533
578500
557150
537910
521655
507728
494619
481692
471019
459731
450043
441978
436540
427206
425801
422900
418135
413686
409498
404975
401820
400499
397274
396827
396878
394333
391438
391222
390730
390075
385714
384475
384824
385088
385606
383111
383666
381227
379358
381033
381049
382304
382726
380847
379500
376289
376694
376771
374133
371342
370101
369928
368064
365957
365131
363530
363483
362745
362944
360674
358133
356273
356517
353700
349948
348742
349340
347369
346850
349028
348985
348353
347932
347532
348500
348782
349535
348528
347902
349877
350500
353155
355873
358305
362529
365980
369409
373613
376670
377671
380341
383682
390099
396088
403698
408043
411888
418110
425666
429786
431560
434074
442138
449875
456821
462824
468052
472857
476464
480952
483070
486065
488437
493670
495598
497520
497419
496046
495863
494553
493053
489766
484521
482153
479009
472299
469042
464453
461328
456602
452002
444077
435403
431354
426782
419536
415834
410645
404113
398084
391750
388802
385919
381932
378599
380443
375555
372458
370323
368663
367968
367523
366243
365396
365778
362489
358864
360073
359931
360249
359574
361095
361833
361895
360263
359576
358811
359980
362809
364058
367119
368245
369231
372661
374678
373926
374841
373328
373769
376967
379889
381992
385046
384071
385163
387378
386825
389613
391917
391853
393890
396109
399247
401034
401516
403397
405256
407668
408593
410315
409400
409669
408857
411066
412671
413711
417423
418784
419730
421919
423642
422575
424580
426653
429037
429793
431505
434206
438168
441811
444316
448822
452495
458292
464125
471093
476903
485493
496527
505999
516682
530967
547483
563118
583836
605376
627092
651302
679670
712811
749815
789487
830296
873391
920237
966851
1013933
1065101
1116663
1164305
1216213
1266019
1312225
1357660
1400711
1436220
1465488
1491306
1511575
1525504
1535300
1542925
1543956
1540505
1528697
1511843
1489970
1462706
1429278
1392361
1355243
1313798
1268935
1222539
1173376
1125237
1076068
1027364
981884
936594
891846
848586
804236
764468
726909
693566
661615
631894
606003
580557
558487
538737
518684
503274
485968
472562
462182
453727
443491
432637
422986
417762
410993
405879
398996
392755
389902
386658
381367
377765
373987
371483
368091
365424
361363
359877
359029
359283
357220
353728
350254
348490
350815
349825
346633
344752
342797
338730
336441
333557
331070
330771
329957
328489
327872
327038
326503
325188
322018
320365
322430
323540
323619
323042
325450
328992
328230
325949
325222
326292
329196
328811
329994
330627
331579
333082
335339
337112
338503
338472
339417
343635
345963
347499
347518
346609
347921
351653
351690
352855
352977
356360
358390
358309
358467
360012
359189
359707
361257
361685
362282
365210
366497
366372
365190
362730
362355
363856
364289
363755
362620
362479
361729
362687
363772
363737
362722
358070
355365
356297
353141
352103
352559
352977
352414
351583
346982
344264
342923
342307
341568
341884
344080
342911
341661
341673
340836
340060
340095
338132
338225
336487
333741
335184
336308
338432
335980
335888
336246
335673
334621
334681
337401
335858
333261
332808
335576
338158
338720
340079
341341
341909
342809
342924
344997
346334
345440
347221
349546
349930
349112
347460
347834
348313
350658
353039
354458
355923
356776
359935
358577
358418
358430
359911
361539
363194
362986
365943
368058
368035
368149
367118
371466
373725
374656
377066
378836
381421
383970
387234
387772
387744
387890
391105
391736
390092
392249
395405
398508
401981
404628
404796
406752
407651
409859
413440
417377
423865
427830
432744
438162
443690
449809
458685
469427
478843
487878
500036
512889
526435
539776
556237
573181
591625
608018
626260
648328
667456
684391
703013
725849
748707
769211
788741
810171
829796
842433
856302
873129
885576
896299
908214
919773
924418
927969
933362
932382
930620
929229
925574
915232
904335
887794
870343
855267
840503
826849
808095
788701
766715
744128
723846
701102
680281
659910
640470
621305
601529
584532
569486
555759
539303
524084
512197
500634
488149
477245
471740
463954
454962
446146
439459
434092
429850
425217
421063
419026
416312
412735
409560
408126
403902
399385
398118
396560
394022
389713
386508
384339
380263
377083
375532
371735
368534
366869
365081
362629
359646
358752
357625
356880
355048
354148
356067
357062
356691
355355
355036
353662
355059
355152
354386
353339
352352
353665
354073
352492
354070
355240
356051
355417
356196
357618
357646
356937
356273
358393
362022
366033
367953
368270
367857
366302
371479
375450
378482
380213
383747
387038
387444
388725
388797
391438
394154
398032
399153
398962
399148
400308
402606
402347
400870
399163
402344
402542
402681
401393
397462
396278
393786
392913
392582
390603
387764
387908
385030
383660
380798
377056
374827
370635
368099
369628
369112
369183
366611
366336
366289
366369
368145
366693
365669
365240
364380
364202
364831
365310
367901
368931
369582
369116
369831
373038
374280
375666
378096
381684
383414
385465
389068
392313
394215
400996
404762
407226
411223
413015
414721
418300
421926
427428
434441
442368
446608
450531
454226
456963
462630
472700
475738
480823
487672
493318
498707
503721
508097
514205
517593
519965
527717
533562
539105
544309
549383
552185
559603
566296
572131
576311
583281
590338
595373
598911
606805
613359
620933
626545
634296
642284
651719
663222
676750
691853
709097
728481
754467
783791
816226
850640
883396
924247
967139
1014081
1066196
1120736
1174748
1230863
1291348
1353131
1414160
1475285
1538034
1595323
1651274
1707750
1754001
1801599
1840574
1871404
1898431
1919314
1937405
1948606
1949037
1940420
1928157
1905521
1876634
1843400
1804521
1754499
1700398
1642919
1583513
1521433
1459594
1395670
1333231
1274488
1213637
1155419
1102488
1051143
997165
947998
900189
853636
813053
774060
735972
704620
678470
652395
627496
602778
582029
563971
549000
537072
525587
513923
504668
496389
490748
484237
479438
474288
470611
468580
466504
464484
464106
463237
466496
464832
465604
465615
468345
470110
471874
474422
474395
477241
480727
484402
489464
493866
497025
501782
505314
509049
513504
519052
525098
530309
537417
541310
543839
545521
550662
555338
561097
563434
565548
565815
566715
567516
566754
568338
570037
566965
563940
562730
563046
558136
554330
551398
544956
539237
532463
528942
521822
516471
512120
508802
504663
501668
496824
494433
490043
486136
481581
480626
479067
477134
475347
474884
475388
475336
476419
475847
474505
475085
477560
480290
481410
480781
481728
484902
487481
492435
494463
498347
502831
504053
505519
510525
516043
519959
523591
527865
534365
540482
547212
553075
558941
569765
579870
594957
611234
626948
647481
668449
691048
719533
750102
784844
824068
871126
920353
971908
1032566
1096058
1165024
1238850
1316186
1399296
1485829
1579212
1672999
1765572
1862108
1954790
2050092
2140721
2229395
2315002
2392080
2461378
2522478
2574390
2609440
2643695
2664145
2674920
2680531
2673351
2653481
2626415
2582339
2532522
2479849
2418776
2348589
2264132
2179271
2091153
2004244
1909548
1817996
1727828
1637807
1547177
1457995
1374844
1296060
1218635
1143737
1074971
1014324
952313
897881
846914
800354
753917
712795
678820
648002
617823
591363
567155
544114
523471
505499
489083
475640
463354
451423
439138
430106
421279
414265
409753
402949
400277
396303
391068
389752
386810
384850
384650
383677
383517
383323
383188
384009
382761
383189
385917
385811
382415
384061
385360
387090
390717
393670
396939
398388
399303
402026
403492
404455
406196
407391
407945
409691
410011
411263
411897
411070
410076
411439
410073
408958
409690
409185
404479
403254
400725
398647
397531
396705
394795
391555
388887
390218
390569
387350
386273
384838
382865
382674
382048
379588
380936
383481
381651
382643
380989
382064
380419
382029
380085
380196
379815
379560
376013
378086
378568
379105
377106
376034
375619
376479
375709
376900
376570
376735
378274
377452
376808
378287
378378
379825
385936
387550
386986
391242
396085
400538
410507
419362
426669
434108
443512
450585
459043
467411
476258
483933
492058
498498
506922
513859
519057
524219
528679
534501
540187
541756
544609
546477
548546
549883
547329
543472
537567
531956
526567
520624
514041
506899
500965
490498
478853
467764
457252
451485
442285
433868
426481
419313
410091
402201
396534
390284
385680
377473
369929
368784
365459
361504
356786
354510
350952
347513
343001
340242
339556
338945
337285
335729
333462
332631
330987
333214
333244
332220
330724
331149
331637
330277
329049
326802
327746
328713
328909
329047
328105
329234
331656
331689
332594
333684
332426
333277
333634
334722
335778
335344
335952
338701
339925
340511
341261
342171
342822
343009
340618
343075
343226
341876
341824
342387
340328
340381
339867
339833
339553
337649
335722
332081
330876
330693
329031
327535
325286
322621
319385
317441
318518
317922
316299
312940
313745
313079
311655
308794
307753
308401
307186
306355
306294
305338
304027
303721
304063
303172
302166
299040
296888
299976
301908
300769
301779
302799
302399
303939
302199
301750
302287
300766
300501
301459
300198
301178
303135
302536
300926
301745
301266
298040
297380
298179
296796
297004
296497
296420
296076
296025
295897
296163
299363
299348
298039
294774
294911
294676
295557
296152
295754
293780
293377
291586
291281
292398
293061
291711
291651
290844
290144
290463
290619
293120
290315
288299
285924
286612
288380
288680
289282
289407
291749
292627
292543
294006
291347
290936
290345
289086
288761
289471
291444
291302
291911
289843
291367
289281
288573
290841
289915
288553
288983
290116
289216
291456
292907
291491
289925
290208
289427
289180
290778
289185
289458
291349
292829
291343
292217
292035
291449
288733
287224
286926
287340
285532
288000
290681
288646
285750
285221
287344
288967
288803
289890
289803
286863
287990
287186
288365
287441
286919
288264
286955
285224
286204
287272
288330
290070
290837
290919
289776
289675
286450
285598
285246
286703
287055
284990
284015
284570
284597
286529
287937
287850
288173
287362
286127
286174
285079
284123
285234
286226
287214
285943
283039
283313
282112
282825
283760
285123
285616
285493
284940
284595
284622
285810
285476
283845
282817
283495
283165
283303
285436
286410
285760
285013
283615
285955
285744
285583
283238
282025
281290
281958
282783
282412
282947
283784
282567
281743
281075
282009
280659
280342
283095
282064
283001
284202
283744
285275
286191
286881
286400
287551
286999
285290
286403
283578
283997
284800
284508
284322
285599
285864
284958
284046
284135
283031
282193
282358
283704
285331
285151
286577
286610
286890
285338
285708
287983
285836
284316
283795
281496
283312
283417
282044
282386
282290
281046
281325
282506
283762
284933
283426
282891
281063
280226
280423
280179
278096
280188
280375
280162
280239
280639
278442
279906
279111
279740
279713
280121
280470
278498
278094
276258
276429
276407
277663
275495
276595
278258
281051
281721
281722
280437
278945
279151
278822
276462
277888
279012
278649
279641
278278
277970
276554
276339
278470
280197
281319
281085
278448
278399
280391
278423
276560
276644
275686
276683
274631
275173
277580
278033
276187
276660
278733
279136
279136
280984
284329
280841
279074
278268
278004
278432
277658
276538
276179
277433
277878
276935
277884
276430
279290
278928
277240
275146
276715
276668
276290
274398
274690
277228
276519
275040
277192
278180
278439
276823
276663
277736
276164
274627
276165
276025
277379
279153
279934
279975
278606
277174
278448
275741
274351
278471
280128
281505
278846
278987
280321
282577
280363
278909
278704
279847
281126
280608
277256
276536
275100
275028
274914
275230
276992
277134
276154
277920
279210
277327
276846
279143
281751
281383
281519
280033
280936
279685
277861
278225
275979
276820
275133
277144
277983
277639
278005
277929
277805
276090
276620
277445
277636
277001
276760
277309
278679
276736
274726
275070
275967
275023
276154
275858
276401
277103
277621
276325
275183
274455
274087
276490
276664
277454
278884
278294
278407
279953
278782
279767
279001
278276
276311
274876
273495
275749
275134
274747
276251
275735
277164
277952
277597
279466
280229
278874
279336
277707
277563
278382
276920
276804
276263
276585
277322
277603
277706
277584
279619
281431
278962
276184
274483
273543
273754
274037
274194
276727
277785
277609
277135
277656
278407
277649
277908
276940
278228
279250
278143
276029
273886
273638
273959
273799
276201
275419
276750
277795
277962
279042
278102
279994
281169
279226
278916
278983
277469
275537
276182
276840
276693
276567
277653
277099
276726
276608
277344
278936
276300
276948
275753
274101
274622
276069
277166
277967
275894
276200
276729
274735
275707
277504
279307
278406
276834
277265
275582
276177
277451
277819
277775
277936
276630
275221
273285
275394
277153
275532
273485
274189
275481
275523
275165
272119
272401
275609
275546
275754
276297
276256
277899
277526
277585
275940
277319
277151
277127
275139
275382
277072
277940
277403
276448
275868
276503
275806
277637
277296
276202
275355
274083
274992
273787
273909
274394
274278
275978
274961
273243
275772
273687
272671
274191
275012
274559
274731
274706
275010
273425
274214
273243
273013
274739
272728
272614
275042
275693
274405
271983
272923
273645
274539
273863
272572
273152
273443
274670
275260
275867
274291
273368
273546
274622
274059
275892
275794
276360
274907
274894
274099
273915
273394
275331
275305
274432
275097
275202
278146
277073
277000
277858
277999
277641
276317
274016
273475
275306
275400
275823
275244
276584
277474
276188
275843
276703
280053
277951
276658
275687
273481
272340
274492
274785
275330
273810
276152
275112
276475
277748
278008
274537
272338
273762
274452
275407
274661
273845
273912
273440
273563
274698
275475
275839
275509
273691
273195
273189
275932
274319
273262
274955
274475
273587
273824
274525
275191
273895
274127
275556
276514
276807
275599
275938
275276
275311
276182
277295
274834
272846
274577
274990
272407
273761
274743
275219
274493
275539
273809
271495
271703
274781
274002
272201
274369
275382
274421
276177
276392
277640
277208
277116
277094
274250
274050
274688
274416
274900
276201
276724
277126
275856
276346
277654
275930
275656
274242
272833
273462
272874
273447
274651
272997
272615
273543
275317
273655
273161
272565
273287
273793
274525
275736
276306
275891
275367
275642
275241
274977
275085
275877
277122
277385
276613
277061
277345
274672
272660
272105
274097
273452
275073
275331
275664
275333
276527
278046
279139
279992
278725
279184
277547
273952
273031
274055
274879
274944
274112
276857
278178
275974
276553
277374
277736
278183
279522
278082
275213
272838
275597
276819
276681
277167
276713
277477
277585
276978
276491
275030
273292
273748
274454
277514
276135
275462
277665
275606
272539
274541
274304
274518
273021
276096
275639
275805
275291
276546
275726
274824
274743
274272
275116
275041
274456
275684
276239
276845
275729
274015
275103
275362
276078
275975
277298
278061
276153
275758
275543
276446
276365
277030
276352
277750
277454
277366
277771
278890
276687
275945
275284
273438
270963
271980
273400
274367
274447
275395
274717
273768
273438
272439
272342
272805
273126
273028
273511
274989
275785
276750
277067
275843
274745
275943
274785
273010
274088
274919
277616
277400
275539
275547
276697
276550
277120
279196
278581
278591
277064
276649
276081
272911
273665
275155
273705
273914
273520
272010
273316
274455
275402
277247
276227
275576
274873
274635
273735
274027
272883
273292
273921
272073
273763
273210
273748
275750
276480
276099
274413
274668
275025
275915
275853
275275
274599
274028
277485
278125
277575
277753
275368
276847
277328
276538
276508
276424
275738
275042
274885
273364
274365
274367
276028
275162
275638
277592
276561
276785
276908
275563
276054
275060
272410
274724
275857
275541
275314
277200
277540
276271
276844
275274
276188
275490
274004
273119
274858
276999
277860
280186
280327
278135
277713
277640
277984
277610
279284
278526
278668
276830
277735
275355
275542
275762
275433
276567
276138
276978
276979
276578
275592
276022
275985
275846
275742
276973
276480
277123
276540
274595
274778
275080
274672
276248
274987
274906
275025
275069
275501
274820
275250
274549
275137
276130
278026
278068
276917
275514
272299
274955
275599
274531
273235
274219
274815
275869
275702
274685
274318
274225
272796
273526
273376
273082
273863
276953
277262
276204
275479
274329
274960
276128
276818
276933
275819
273408
273592
274403
274306
272831
274271
273959
274073
274663
271912
273092
277190
276518
277262
278036
277968
277952
277314
275321
272463
273393
274943
275165
276089
277488
275268
275751
276583
276936
276138
275594
275329
275090
275427
274017
275596
276953
278503
278006
276741
276581
275494
275212
275871
276995
276275
275946
276174
278555
277504
275823
275624
277176
275370
275265
270988
273303
273361
276205
277414
276031
275053
272931
273367
274756
276501
277100
278371
275090
275114
274841
275423
276025
275489
273182
276142
277202
277932
275871
276422
276575
275929
277122
276992
274495
275943
276419
277048
276021
275430
275336
273376
272630
273840
275597
275335
275249
274011
273972
273489
273103
274172
275470
276678
275630
275450
275248
274370
273559
273202
273793
274045
274184
277966
277561
277096
277348
275868
275911
275357
276165
276254
276959
276951
275587
275209
274925
273165
272740
272896
275384
276701
274501
275178
276214
275923
275741
274179
272403
274034
276101
275739
275679
275014
274801
275490
276738
275352
276200
274301
274238
274417
275296
278197
278011
277227
276404
273887
272783
274240
274896
275235
276374
275085
274818
276532
275999
277789
274852
275339
274783
273130
273448
272803
271927
272884
274176
274775
275272
275034
274855
276618
277695
277692
278339
276503
274645
276194
276395
274658
273481
274367
275104
274676
274347
276380
276168
275576
274737
274307
272913
273960
272842
271891
273016
272771
272965
272523
273112
276715
276798
275095
276561
276672
278001
279050
278110
276938
279613
279276
280418
281626
281630
282668
282078
283464
283962
283334
282688
283004
284324
287806
290187
290782
291173
292461
295080
296313
297718
299939
302168
303814
306724
310080
312869
314407
316468
317526
321392
323325
326246
328782
333349
337987
340538
342850
343622
344391
342928
342609
344443
341069
339060
338119
336429
336250
333734
334356
335413
335865
335124
334598
334000
333968
332790
332131
331290
330898
331863
332791
332139
332148
335247
334058
334139
335007
336166
335987
333541
333942
334256
332678
333097
333992
334171
333553
334378
332472
329293
329629
329292
325939
323576
321452
321029
320092
317375
316078
312664
311860
311339
310676
309993
312173
309418
309561
308341
304699
302453
301599
298951
296955
293427
290237
289859
291027
288067
285947
285378
282965
283466
285026
282641
280804
277536
276620
275652
275470
274305
274588
274165
273771
274643
272522
271552
271588
268990
265197
263254
262479
260709
257907
257460
258492
259674
258694
254741
253824
252559
251618
250853
246939
244041
243963
244473
244188
246100
243969
243564
241441
239965
239531
237572
236049
235370
235399
234813
235584
233955
233147
233064
231567
228890
226812
229023
230013
228260
226341
224718
223883
224581
222730
221301
221551
221188
219514
217609
217228
217041
215402
214511
212683
213096
212165
210793
209628
208586
207256
207606
207740
206904
206290
204458
203682
202650
202221
202133
201759
199008
198590
198346
198590
196815
194826
192961
193730
191542
189860
190700
190794
191143
190047
190115
187123
186033
185075
186603
186933
187311
186137
184596
185231
185696
183920
184290
183858
182524
181728
182081
183878
182167
181126
178777
179630
179256
178276
177031
176651
177472
176964
176346
176657
176452
176672
174623
174926
175678
174235
172402
172667
172345
171758
172382
172695
171602
169511
170704
173353
172716
169848
170423
169903
169050
169066
167898
168032
167556
166460
166347
165758
167292
167516
165655
165494
166107
165659
165565
165094
165052
165009
166120
165577
164898
162230
162447
164467
165573
165885
164915
165535
163446
163770
165278
164738
164748
163185
165303
166047
163647
164234
164165
163014
164680
163535
163723
162123
161069
160122
159645
161429
159951
161268
160443
160021
162727
165837
166063
165562
167606
167223
166382
164109
164394
161371
160639
161111
161091
161809
162566
162022
161216
161651
160873
160638
161907
162506
163415
161907
160932
162958
162600
161345
161813
163439
162188
161787
162768
162212
159807
160649
162218
163447
163103
164472
164798
163727
164249
163657
163032
162341
163443
162233
162957
162685
161726
160946
161120
162355
162542
163696
164374
162074
161273
161455
162191
165162
165324
166464
167006
166926
166874
166942
166343
165687
165853
164725
163894
164976
166242
165997
163615
162547
163616
165876
164311
164950
165435
164747
165855
165817
165316
165870
163938
161617
161871
163821
166699
168402
167453
166714
167930
166470
165646
166843
166134
167121
166514
165704
167046
167472
167054
166924
168502
167910
168197
168054
165769
166147
166500
166315
166938
165765
166872
168462
169584
169257
169168
168448
167647
167628
168743
174082
185956
210382
246261
291507
339206
390365
457455
545302
649042
761063
880894
998596
1106891
1196925
1271322
1320930
1337512
1338648
1321711
1295117
1272574
1254024
1244232
1238932
1233929
1229206
1213273
1195213
1175449
1156604
1137724
1120476
1104809
1084224
1066375
1050129
1027085
1001586
974760
949240
926280
900425
874303
853327
832415
808482
789000
769834
752028
734696
718646
704550
691275
682734
673097
662557
653822
646575
638259
633212
627629
622016
616737
611753
605611
600572
594195
589253
585892
580545
574186
572283
567158
563524
559309
554456
548513
544405
542023
540204
536562
531626
529143
523956
518252
515949
513729
509233
504952
502383
498023
494598
493203
489654
485286
482943
479216
477008
473358
467904
464155
460579
458542
457077
453525
451024
450351
448169
444467
441466
438058
435753
432494
429913
427266
426342
422833
418279
415509
410681
404459
399668
397611
394394
393230
393672
391847
386290
384950
380780
378107
374928
372530
370734
368516
365852
365197
362615
360628
358086
354669
354122
354237
350810
347789
347079
345736
345992
343581
340551
337659
336010
333343
333666
332774
330111
328091
325740
326786
323324
319812
320068
318006
315973
312870
313209
313516
314511
315588
312597
310370
308252
306116
304116
302361
302283
299045
299391
299565
298794
295498
295036
293868
295244
295762
294723
292272
294416
294544
294186
294861
296060
297927
301064
302843
301402
295777
289278
280523
273645
270548
267934
261980
260373
258775
255933
253989
253315
251679
250267
250604
251531
250790
248124
248291
249573
248697
246789
245920
244779
243590
243365
244009
241757
241870
242591
240333
240782
241734
242353
240666
241341
241693
240662
240353
239972
239802
240933
240110
236679
237615
238590
237785
236706
237012
235350
236650
236257
237450
236343
233547
233759
233220
231536
231412
232279
233795
234174
234834
234304
233698
232649
232964
232215
232136
231769
231246
233152
232614
231277
230861
230524
232111
231280
230939
230188
228404
228011
228630
229102
229149
228316
229222
230586
229952
230183
230174
229349
228946
228948
229943
228432
227064
228264
230834
229626
230620
228920
226648
226790
226504
225075
223639
225247
225981
225998
227137
226829
226651
225773
224515
223806
226175
225263
224750
223307
222754
223478
224190
224047
225125
224836
226345
225758
224602
222942
221026
220207
221660
221521
222338
223271
225048
224976
223536
225923
225090
224269
223217
224311
222734
222129
223670
225369
224693
225239
224255
224398
221975
220380
220287
221504
222526
220635
219663
218844
218794
220150
222599
221582
219597
217973
217977
219461
219881
218117
218551
217681
220414
220186
218478
217626
216905
217556
217624
220706
220245
220598
220005
218222
216809
216205
217741
217616
218250
218525
218493
220780
220367
220024
218874
218736
218132
219860
219890
217623
216377
218164
218822
217452
218032
217577
215890
215527
215346
214810
215949
216673
218454
217946
217646
219716
218398
217821
217789
216943
217804
219480
219473
217716
217496
217119
217459
216506
217576
217565
218366
219923
220147
220362
220070
220158
221344
221002
220280
218239
218370
217813
219083
218661
218450
217832
217603
217032
219040
218474
217340
218486
216375
218611
219505
218752
218515
217132
217691
219329
220067
220243
219263
218875
219093
216811
217246
217650
218379
217984
216764
215927
217860
218559
220115
218882
220169
218923
217577
214728
216223
219283
220237
221264
221355
222286
222879
221107
217741
218593
217279
217517
217239
215593
215297
214926
217133
216997
218564
216953
217332
216785
215093
214689
216214
214562
215781
216540
216822
216931
217075
216137
216148
217141
216656
214642
214405
215487
214308
215152
214248
214634
215083
214894
215090
215845
215089
215646
217633
216784
218004
218452
219189
217620
216570
217007
216768
216082
215562
214513
215141
215042
214786
217142
216866
217511
217319
216793
216699
216078
217451
216970
215550
216072
216316
217689
217839
217084
215937
216047
217188
217100
217509
219150
220201
219579
218575
217674
217459
215793
217286
218038
218782
219468
219086
219514
218698
217335
215388
216826
215894
216433
217649
218496
219089
218829
218166
218212
219404
219006
217816
217813
218586
216994
216542
215998
216537
217136
216978
214795
213993
214183
214849
215854
216985
218049
216474
216193
216495
217284
218534
217752
216557
215808
217644
218379
219053
217844
216471
217793
218166
218510
218656
216355
214960
214416
215929
215863
215947
218096
217281
216547
217165
216398
216455
215820
216376
215927
214856
214636
215615
215359

[Instrument Method Data Header]

"hplc", "", "2021-04-16-13:54:48", "hplc", "", "2021-04-16-13:54:48", "", 0, 0, "GlycoSePN_40 min (Plus_HR1)"
"Separation of glycans at 50 C"
16844544, 1


[NAI Box Information]

0, 40, 40
2.272, 44, 1000
41, 0, 100, 0


[Instrument Configuration Information]

"FL", "PEN90x", ""
0, 0, 0
0, 0, 0, 0
16.777215, 1
16.777215, 0
"", "", "", ""
"", "", ""
"", "", ""
"", "", ""
"B", "C", "D", ""


[Real Time Plot Information]

[0]
0, 1, "", "Y", 1000


[Link Parameters]

5


[Link Parameter Offsets]

29
28
10
11
12


[Link Parameter Info]


"RATE", 29, 5, 1, 1
1, 0, 3, 0.1, 100, 0
44.01408, "", 1

"RANGE", 28, 2, 1, 1
1, 0, 1, 0, 10, 0
1, "1.0", 1

"EVENT", 10, 3, 25, 1
1, 0, 0, 0, 100000, 0
0, "END", 0

"EVTME", 11, 2, 25, 1
1, 0, 2, 0, 100000, 0
0, "", 1

"EVVAL", 12, 2, 25, 1
1, 0, 0, 0, 100000, 0
0, "0", 1


[PEAK TABLE FILE]


[File Complete Flag]

3


[Number of Peaks]

0


[SPECTRAL DATA FILE]


[File Complete Flag]

3


[Count/AU Ratio]

0


[Count Offset]

0


[Number of Spectra]

0


[Spectral Data Sets]


[Audit Log Information for C:\PenExe\TcWS\Ver6.3.1\Examples\Probka 37, 3rd + enzymy.raw]

Number of Audit Logs : [0]
