# Supplementary material for: Interplay between de novo and salvage pathways of GDP-fucose synthesis
Source: PLoS One. 2024 Oct 24;19(10):e0309450. doi: 10.1371/journal.pone.0309450 (PMC11501016; doi:10.1371/journal.pone.0309450)
Supplement: S1 File — (ZIP) [file pone.0309450.s004.zip › Chromatograms/Fucosylation/TSTA3KO_10_2_0,05FUC.RAX]

Checksum Passed

Filename : <C:\PenExe\TcWS\Ver6.3.1\Examples\probka 38, 3rd + enzymy.raw>

[Modified Rawfile File Header]

0, 1, 48, 10019, 
0, 0, 0, 386514952, 12040248

[Modified Rawfile Data Header]

"hplc", "", "2022-11-15-16:44:42", "tcprocess", "", "2022-11-15-17:24:40", "", 0, 0, ""


[File Complete Flag]

3


[Run Log Information]


[Raw File A/D Header]

0, "20221115164431-0800", 0, "hplc"
"C:\PenExe\TcWS\Ver6.3.1\Examples\probka 38, 3rd + enzymy.seq", 0
"NONE", 0, 0
40.0088, 7883991, 116478, "7339280009"
1, 0, 5454


[Sequence Cycle Information]

"A", 0, 0, 0, "", "", ""
"C:\PenExe\TcWS\Ver6.3.1\Examples\probka 38, 3rd + enzymy.raw", "C:\PenExe\TcWS\Ver6.3.1\Examples\probka 38, 3rd + enzymy", "probka 38, 3rd + enzymy", "", "C:\PenExe\TcWS\Ver6.3.1\Examples\GlycoSeP N Plus (FL_40 min)", "C:\PenExe\TcWS\Ver6.3.1\Examples\GlycoSeP N Plus (FL_40 min)", "C:\PenExe\TcWS\Ver6.3.1\Examples\GlycoSeP N Plus (FL_40 min)", "C:\PenExe\TcWS\Ver6.3.1\Examples\GlycoSeP N Plus (FL_40 min)"
"Default", "Default"
1, 1, 1, 1, 1, 1, 0
100, 2, "", 1, "", "", 9
"", "", "", 0
"", "", "", "", ""
"", "", "", "", ""
""


[Raw Data Points]

215807
215867
215870
215870
215871
215870
214893
212939
212331
211390
210998
212206
214485
214538
213438
214639
215903
216672
216986
217506
215796
215216
218057
218479
217385
219211
219615
217966
216377
218218
217821
216138
216270
215363
213551
213488
213910
215344
215893
214311
214930
214655
214291
215891
214698
213415
215717
215499
213202
213063
213235
213649
214020
213192
212613
213464
212371
212560
212257
214608
216537
214700
213292
211693
211927
213475
214500
215843
215275
215080
216475
215494
214819
213646
214092
214270
212199
211619
212309
212431
212790
211952
210990
211568
213837
213680
211113
211820
214126
215033
214432
214687
214870
214251
212584
212394
211755
211190
213261
212778
212223
213788
212143
212492
212645
213934
215105
215474
214332
211953
213264
211752
212910
213032
213083
211682
212709
215648
216496
215649
216179
216340
215277
214148
213597
213090
211728
212908
213734
213688
213699
214839
215097
215686
214403
215032
216387
213693
212146
211627
211842
211519
214206
215475
216427
215550
216117
219231
223676
226596
231207
236645
244449
256731
273675
289403
305071
322687
338774
350695
365682
378394
386804
395490
401763
406778
408883
409365
408263
407753
406611
408681
416077
426121
439726
453273
462901
469866
474034
473648
470728
469889
468449
469354
470971
481626
500797
522342
544973
566184
580473
590534
594909
595437
593734
591974
591141
592029
590623
593976
598849
606687
624260
647562
675640
713489
769446
843147
943103
1084148
1280300
1543984
1896901
2341908
2898167
3577324
4380558
5237152
6047510
6704447
7143982
7371974
7393859
7263493
7038931
6776808
6527619
6326006
6174872
6062953
5949415
5780875
5509684
5143806
4721848
4300206
3904170
3558907
3267113
3035934
2840024
2691822
2560430
2444718
2326028
2200719
2068283
1928923
1793522
1672655
1556540
1453082
1361131
1283321
1213535
1148384
1088554
1037373
990569
945270
907679
877646
849974
825017
803697
789146
773824
763088
759189
754100
754181
757425
761916
768553
775918
782191
787302
791430
793795
795218
796612
790301
784972
777125
769414
761871
756259
747031
740325
726955
714214
705820
701304
697633
695006
696025
699401
702565
709655
717281
724697
730754
732001
737525
742635
743884
745439
754865
761789
772435
794329
834705
896468
982290
1102128
1255756
1438674
1636786
1834334
2016229
2174259
2294798
2371299
2398228
2381335
2325471
2232323
2110376
1963429
1806075
1654928
1513876
1393454
1287420
1195882
1125450
1065473
1014551
973209
938935
912674
894936
883315
874083
872447
876510
884208
894955
913708
936343
965852
998184
1033473
1080702
1141399
1225869
1344548
1516846
1748979
2059949
2462203
2949846
3519636
4162130
4846257
5536884
6209746
6805425
7290272
7636352
7841779
7883991
7777140
7541524
7206003
6787510
6335743
5864127
5397146
4936877
4501497
4091158
3710363
3359602
3039922
2748572
2489818
2258337
2056174
1881832
1727875
1589397
1472976
1368482
1270959
1187518
1107420
1035550
971545
914887
862672
814954
771553
735709
701467
672507
647702
626859
605899
586661
567858
552649
539401
529856
522148
515292
508747
501990
496326
489245
481776
479171
473712
469504
465911
460077
458162
455555
452257
450005
449116
448936
445559
443208
438808
437290
439131
437883
440842
441896
445072
446827
447336
449157
452811
457939
461282
461494
465057
465324
465594
465537
463852
460181
457179
451774
449242
448680
444270
441419
438462
434057
431559
427629
425455
421526
417044
413835
412496
411583
410806
409544
409298
407366
406309
403450
401120
399131
395775
394012
391139
389472
386329
381663
377761
374130
370859
367894
365144
363181
362763
364889
365958
369731
374224
379488
386921
394871
407133
421240
434338
448062
463172
477184
490021
500404
506681
511661
513459
515212
510963
502127
495272
486818
473830
463248
455710
447153
437995
431931
426469
423055
421270
421698
424206
426535
431085
434182
437296
443527
450530
456935
460481
467386
475253
484542
495186
509210
525171
548696
582363
625552
684447
756840
839000
928486
1026691
1132598
1243050
1354320
1458444
1554717
1630761
1685782
1721893
1732148
1724864
1693337
1642774
1579996
1502222
1412314
1320745
1236029
1149196
1059845
979046
906513
837177
776220
719957
666236
618493
575659
538960
507268
480078
454712
434520
416714
400462
384958
375053
365239
355810
350988
346004
341605
337439
333863
330273
327151
323742
320871
319614
318355
316496
316082
314298
314527
311946
309142
307346
307645
308101
309284
307387
307239
305976
305853
305365
305208
306102
308384
311055
312148
311526
309532
308660
308453
310431
311563
312780
314037
314461
316995
319616
322621
324503
326932
330140
334512
338109
341695
344792
347668
350044
352426
357855
361549
366219
372805
378245
383099
390989
396869
403018
410142
417823
429243
439871
452074
463401
475769
488247
503001
515031
531390
548509
568847
591730
620499
652834
691601
739297
799136
868318
950463
1047595
1161285
1286543
1421332
1569805
1725630
1878182
2029368
2170000
2297180
2398095
2482792
2537050
2560047
2547702
2508733
2441199
2349663
2243332
2122519
1995729
1861814
1728468
1596798
1474365
1358775
1253718
1162215
1081316
1005969
936343
875860
822587
779381
740442
705611
674085
644808
622417
600285
578714
560962
544630
530689
515039
502195
487223
473030
462343
454568
446610
438430
430872
423795
421290
416896
413536
409538
407757
406857
404148
402216
398582
396643
396907
396945
395560
392469
389324
385797
382791
380412
375955
370479
366174
362272
357105
352051
345573
342031
338497
333623
327307
325939
324968
323108
318525
317310
314538
312771
310450
306728
306578
303232
301398
299803
295496
295193
296124
294980
292434
290225
288340
285653
285677
284950
283298
283686
283003
283112
280968
280575
280290
279719
277599
277438
277608
276580
276597
278557
277551
275722
273461
272120
271153
272209
271421
271231
269975
267154
268062
266254
267031
268010
265648
264953
265485
265869
267335
266401
266239
265229
264310
263162
264008
266297
266853
269601
270430
269714
271076
270863
270262
271416
271864
272669
273399
273725
274800
277908
278302
278574
278183
280085
281226
281990
280451
279144
278703
281180
283586
285786
290112
289729
290068
292049
293777
293858
295636
300320
304701
306633
308472
309773
310981
313132
316505
317523
318222
320466
322941
326956
330743
333025
337525
341682
343789
344681
347304
351871
354356
358688
360106
363681
367698
372564
376271
384832
395946
406372
417598
431121
448133
469718
494598
520005
550226
584600
621928
663601
709844
761428
806809
854472
904069
953169
999113
1043037
1083705
1121774
1154475
1184620
1203688
1221692
1232215
1234273
1229642
1221192
1205403
1182739
1154752
1128276
1096042
1061568
1024339
991616
958118
929185
901390
873635
849774
830248
811176
792886
780743
764516
750901
740228
727671
714121
699368
681720
661325
639349
618921
597118
577308
557801
536651
519227
502646
486575
470139
452962
437585
428064
416766
403673
395653
386772
378510
371030
364271
356750
348834
341975
336510
329700
325865
320572
316430
311525
309908
304347
299155
296543
294913
292461
291284
291995
289644
286881
285449
282538
279817
276699
275858
276871
278404
278411
278191
277972
276994
275473
274180
275699
277512
277972
277842
277869
278014
276253
275083
274815
276376
277938
277273
275810
278130
278704
276842
274861
275026
274753
274874
273941
272649
274168
274776
273471
274168
274476
273960
275042
275067
275671
277773
276974
277243
277463
276222
277234
276540
275488
276188
275846
277869
278523
277228
277812
277501
277336
277270
278399
281841
283327
283810
282667
282504
282838
283627
286328
287365
287307
288463
290429
291932
293485
294537
297377
296939
296626
299067
302182
306322
311790
318088
324103
330778
337785
345916
356888
365697
376486
390816
404359
418098
433200
445976
464936
480769
495517
508644
520238
529418
538453
548721
554784
556784
558127
558198
555397
549145
538690
528742
516499
504003
490989
476835
461425
446469
431712
419315
407880
396156
385928
375575
368910
361214
355032
349921
344571
340198
336602
331641
328166
326609
325377
322687
321703
319615
317251
315765
314123
316959
316775
315093
313025
309996
309496
308360
306755
304789
302987
302840
302351
303987
304639
304225
304815
306732
307154
308549
312209
313080
316441
321106
323596
328396
332939
338327
341963
347067
352739
356986
363857
369440
373555
375566
379976
384389
387092
390411
392914
395416
394775
396669
399004
397867
399244
397458
398782
400272
400223
397268
397263
396510
398543
401214
403505
405071
407433
410616
414082
417452
422632
425894
428077
432229
438224
443766
447484
454225
460909
467684
475838
484057
493111
499806
505790
512479
523279
533633
542181
552030
561215
571715
581122
592075
604434
618148
631584
645838
665191
685562
710997
742442
774898
819120
867689
922665
989654
1068439
1159718
1263241
1384153
1516595
1668482
1833405
2006260
2188093
2387324
2596171
2811819
3027181
3243896
3459914
3662327
3851630
4024965
4178602
4316084
4426174
4503499
4550744
4570422
4557055
4504433
4423696
4323693
4192455
4040732
3870279
3680690
3482809
3280637
3073120
2866402
2660505
2459345
2270498
2091247
1919545
1761671
1615899
1479140
1357325
1244401
1144284
1057880
976256
903139
837597
780579
731145
685609
646198
610737
581053
555618
533069
511134
494946
480695
466366
454187
444155
432055
423859
414515
407660
401948
398222
393718
388910
382865
379777
377897
373329
369686
366077
365397
363549
364148
363268
363305
364841
364897
364006
366330
369393
369072
369917
375697
377091
379227
383151
385439
388215
390494
395072
396643
400373
404929
410172
414841
417071
420927
427837
433714
438216
441081
446330
455100
459771
462570
469467
474285
480144
488498
493925
499376
508531
517773
525961
536810
540598
548761
558936
566434
575111
586267
597178
609882
622857
633187
646089
658582
670810
684329
695676
712348
729730
743490
758351
772634
785842
806785
829003
853503
875141
901454
934091
970271
1009683
1055914
1114618
1183854
1263119
1355797
1460226
1585130
1725528
1881815
2055055
2247870
2460718
2694041
2942077
3204831
3473344
3750311
4035021
4325090
4616451
4890314
5158433
5413382
5650124
5856740
6041520
6190541
6309058
6389388
6424689
6425603
6389939
6323654
6210699
6070743
5901225
5705451
5489232
5254226
5000686
4735446
4467864
4201584
3931560
3665394
3404389
3154438
2919416
2697782
2486320
2291524
2107212
1945207
1798819
1660270
1533570
1421333
1324137
1234964
1155331
1084833
1023041
967914
922303
882024
839665
802878
772713
746637
720654
698693
677502
656376
636507
616629
598235
580019
565674
552608
535649
518592
506145
491053
477810
464673
453413
441451
431226
422825
415127
404821
393361
385740
383416
379839
377071
373008
371567
367950
364367
359255
353950
351211
350448
348687
346318
344005
344930
344755
342927
339164
339214
338467
336905
336858
339351
341764
344204
345666
346124
350787
354407
358804
366744
376385
384194
391900
402290
413796
425045
438752
453672
469839
486208
504679
520711
538607
555330
569620
584546
601334
614584
627695
639583
650117
658523
665601
671026
670781
670747
670974
667893
662375
655494
649012
637299
626506
614574
601923
588468
573056
555826
542896
529477
516302
501912
487349
475176
461644
448132
437694
426886
416279
407051
399884
392253
381640
374114
367435
363239
358753
353837
349152
346519
343651
338197
334211
332747
332213
331576
331326
332578
331923
330596
330119
329502
328390
327037
325410
323859
322335
321360
320391
319622
319385
318900
318281
317733
315163
313470
313948
314511
312837
314564
313707
313970
312664
310605
311006
312412
312499
314174
314447
312130
313204
313462
312077
314078
316222
317922
318050
320026
320966
324553
326363
324942
324723
326072
326451
326573
327968
332215
332338
333724
333831
334570
336097
337189
337367
335358
338041
339884
341490
342988
345099
345007
346958
349817
351622
354094
358999
363904
369683
375481
377277
379911
383897
389392
393630
399746
407370
411175
415073
423401
431647
436167
443564
450855
458305
465271
471929
477182
488506
497330
506289
513816
523973
536216
546291
555609
568579
579103
589178
595943
605407
614133
624399
634827
643629
650452
656569
662883
667574
672561
673235
676076
679034
678630
676926
675052
673082
671469
670790
669418
664725
657981
653235
648298
643652
638685
632997
628675
620890
617913
614104
610051
604386
599766
592990
584785
577320
568497
558787
552538
545265
535590
528132
520131
512220
506856
497394
489197
481152
477020
467877
458687
452336
443504
438305
433982
429760
427296
421260
416856
412393
408119
403945
399975
395576
392924
389731
389323
384780
380746
379905
378309
373249
372164
370039
367783
364986
363904
361366
359266
356260
355761
355301
354088
353395
352775
352773
354048
351166
350335
350728
351013
349388
351253
350188
350270
352534
352656
351200
352578
354682
354063
353685
358232
359244
360854
361236
364079
366627
368971
370602
372348
376525
379133
380936
386157
391252
393589
394962
397977
400732
405548
408925
414009
417599
421970
427200
430061
434524
438931
444665
447056
449775
455073
458269
463519
466348
470480
472769
472476
472971
471250
472189
471904
471710
470865
469336
471144
468024
470678
469289
467828
469012
468894
471737
478114
485639
493677
502701
514000
525124
539338
558983
580292
601471
626884
656318
685567
716744
750935
785453
821542
859963
899787
939857
980255
1015832
1050861
1082068
1117956
1149359
1176987
1195592
1212693
1226744
1231561
1234254
1235082
1234829
1228163
1215034
1195753
1169319
1140592
1109784
1077455
1042342
1004090
964439
925276
886310
846072
807773
773939
740010
709115
678463
643244
613635
585735
558259
536157
515112
495032
479481
466569
452545
438541
426292
417168
410103
401447
392771
384550
382414
378429
371453
367136
363528
361517
358365
354977
353000
351390
350510
350821
349557
348777
347409
345359
346206
346672
344098
342046
342014
340744
341914
342527
342642
341725
339139
338869
340119
340868
341058
341815
340823
338823
339733
338732
338953
337424
335996
335775
333768
333612
333750
331779
332300
330471
327980
326718
326044
326922
325810
320568
320584
319177
317050
314789
315711
316419
314020
310987
310708
311584
311775
312363
311136
310778
312467
311539
311298
313660
315115
317464
319714
318853
320107
321967
325310
329260
334638
337955
341565
344928
352133
357497
362330
367419
372981
382689
392346
400283
407348
418769
425747
435898
446754
456790
465463
473770
482751
491393
500890
511615
519815
524456
532214
537891
541611
544180
546479
546187
547457
546821
544967
541568
536987
531528
524134
519384
512069
503395
496412
486355
475153
464890
455049
446224
438609
430205
422354
414783
404989
395727
388345
385473
380100
375606
367365
363911
359991
359314
354981
349326
346371
343722
341363
337839
338126
337862
336842
337048
340509
339482
338851
337430
337117
338505
340298
341735
345160
345823
346839
347948
351924
355137
358782
362074
363390
366808
371600
380237
384363
387757
393483
399917
406689
412117
420695
428358
431577
438616
446676
454114
461109
467645
473423
476697
483528
487623
493263
498130
502408
502581
503155
504362
502856
502343
498748
497387
494894
492453
492939
488873
483487
479341
478622
476800
475173
470793
469500
465328
464480
463072
463276
459909
459274
461012
462115
462495
468399
473193
478612
485390
492523
500006
514504
527658
542431
558957
581341
604597
630475
658270
688658
726199
763942
803825
849948
898182
949459
1001874
1056172
1114062
1173500
1232224
1290041
1349630
1405158
1459209
1512768
1559488
1599670
1636070
1669419
1699056
1722260
1735482
1746329
1750099
1743169
1729020
1708539
1686112
1657466
1622766
1580215
1533230
1487911
1439642
1387983
1333025
1280989
1227079
1173265
1119736
1068168
1012497
962813
916447
874041
831215
789094
750621
713784
681058
649679
620149
595608
570647
547178
526845
506876
489149
472804
453798
440079
427172
415608
405074
396746
388803
382233
374611
369368
363370
359361
354546
348192
342336
339273
335649
332347
326761
324713
323501
320642
317899
316115
314657
313848
311536
309733
308745
308997
305515
303188
301373
300039
299281
298679
297278
297503
299306
298902
295371
294606
291691
291198
292388
290398
288778
289275
291583
291812
292707
295055
293805
292638
292896
292460
294072
294362
297830
298012
299332
301870
302057
302696
304049
308380
310200
312040
313736
317869
321728
322570
324006
324474
326959
330664
333501
335800
338807
342133
344104
342279
345939
347580
350011
353400
353952
353761
355874
356108
356498
355839
353508
352857
353450
352390
351286
349917
348045
347734
348104
346518
342495
341000
343008
340959
336346
335387
334881
332260
331285
328779
326390
324145
322117
321099
320503
322587
321922
320610
318471
319272
317160
318999
319102
320859
322802
323655
325347
326291
328117
329891
332155
331796
331969
333332
333546
332920
335924
339620
341312
342266
343930
344140
344708
344243
345379
345377
345853
345341
346213
345789
345033
343748
342288
342029
343091
342328
339235
338168
339088
339789
341607
342880
342886
343053
343911
344410
344957
344332
344902
346311
346487
346531
346971
345971
348955
350409
353435
353396
355614
357347
358320
358504
360278
362520
364860
368044
370888
374055
376658
376585
376931
379303
383744
387711
392372
398174
400763
403150
406056
414524
424020
430682
437144
446438
459476
470462
481897
494596
506682
523986
542241
557693
573724
590310
607343
626541
646041
668273
686855
705355
724736
746470
766161
785023
803948
821239
836248
850067
862818
873913
881482
888254
896797
902124
901641
899319
897033
892245
885220
878069
866994
853677
838637
818934
798971
782181
765040
745219
724128
702564
679941
658702
637702
618975
601429
583703
565096
549711
533015
518725
505467
492498
480801
471763
461734
453966
447042
439252
433795
429386
424950
420936
415347
411537
405206
402410
398675
394723
393403
391368
386185
381150
375980
371565
367752
363566
359491
356889
355738
351640
348644
343797
341238
340989
339500
337374
332454
327941
324991
323924
321471
319156
319222
317259
316572
315473
314605
315338
316462
314731
314294
313770
313456
314932
317029
315762
315280
317075
315598
315542
317234
316810
318021
318505
319619
318454
319311
320019
321608
323844
325255
328303
330456
332339
332654
334566
336341
338437
339894
339229
341529
341320
342800
344592
344222
347587
348293
349876
350988
350180
351163
350646
351272
353084
352574
353675
352651
352314
353091
351986
348978
349200
348520
348684
347790
348210
343521
344182
345145
345735
348058
348742
348975
349356
348940
350271
350894
351031
350878
351871
353850
354365
355128
356537
359674
362196
361833
364773
369019
370590
372961
378376
381238
382682
385469
389696
393010
393958
397758
400678
404983
407491
411246
416976
422896
427239
433170
439703
444050
446545
450337
455286
458289
463769
467003
470021
474957
477680
481855
487207
490501
493381
498552
506291
512863
515977
521141
527616
532904
538418
543474
545605
551307
558359
567003
573893
580523
585451
589718
599224
606550
609731
615592
622707
631096
643543
653303
664956
677809
692002
708468
725850
744750
768404
794780
821115
854696
890638
925129
967353
1015297
1065189
1114484
1167197
1216651
1270762
1326973
1386187
1447995
1506264
1557205
1610269
1664357
1716088
1762998
1798742
1831719
1857186
1869556
1878962
1881008
1876988
1865966
1851532
1826502
1794460
1754479
1712384
1665230
1615343
1563616
1507414
1450746
1391792
1334691
1277358
1215261
1156589
1100658
1046555
995787
943622
894775
845780
800370
761069
725945
693420
664626
636411
608231
583121
563656
543856
525429
511044
496531
484626
471613
461766
455340
446530
441461
435385
430090
425747
422130
418603
417336
416576
415270
414127
413657
413493
413760
412114
413005
412075
411396
410793
413457
417703
418797
419210
420901
422560
421997
423432
425845
429374
431995
433073
434123
434931
436866
440841
443187
444125
446923
449608
452496
453569
454809
456273
457545
461855
464628
465368
468290
469440
467708
467565
467877
468634
467350
465813
464986
466640
468315
466289
462243
462119
465628
465444
463853
462327
462423
461291
460261
458682
456075
455795
458754
457167
456526
457107
456751
455057
455136
456334
455215
455045
454707
454749
455843
457358
457725
460159
461896
464431
467303
471373
474872
478938
483252
487665
489297
493730
499178
505756
512440
518343
524175
529726
540371
554184
564646
577489
595313
611259
631958
660720
690743
722661
760025
795451
841207
894516
948007
1005310
1071939
1143732
1218883
1294883
1376145
1465107
1550598
1641249
1730638
1823015
1909615
1996628
2083899
2160297
2231083
2299357
2359636
2421072
2470742
2513001
2543511
2563396
2573316
2573956
2564094
2541938
2507662
2466458
2419543
2361287
2292903
2220764
2148315
2069042
1984723
1896307
1804562
1715803
1627834
1541043
1457898
1372509
1293145
1223663
1152966
1080581
1015544
954354
898787
846839
797888
751600
710454
671363
636124
606596
577526
549081
525757
501629
481260
463355
447511
433885
422092
413879
404019
396937
388789
379492
372911
367938
364541
360269
356882
352971
347535
345813
344361
340205
339441
340643
340554
337742
338939
338783
341353
339939
340356
341850
341883
342008
345647
349668
351247
354383
355493
356354
358443
360767
361753
364106
365381
369004
371090
373113
373883
371995
374248
374215
374743
374463
372651
374356
375872
373284
371840
373509
371785
371059
370477
369884
371346
371505
370768
370049
367428
367027
367701
369078
369305
369520
371258
369203
368856
370150
371220
372776
373366
370185
371157
372089
371926
371926
371117
369397
370590
370453
367185
365752
365701
364976
363867
361645
362942
363590
361657
359561
361512
363163
365975
366229
365836
368933
370954
374218
374961
381310
388687
393700
397667
401329
407703
413296
418495
424568
434600
442422
448853
456194
463855
472360
479466
484337
488114
491984
495070
499153
501571
501580
500692
500932
500451
497584
494483
490432
483887
478350
474305
472505
464594
456642
449244
439129
430957
423264
417825
409744
402661
391552
385316
381037
372321
363404
356124
349067
343371
339064
336855
334099
331183
329196
325263
320974
319414
316229
314004
312256
311458
309307
306511
305197
304194
302917
303667
301420
302379
299647
298088
297744
298228
299869
301331
302473
302432
302379
304774
306573
305576
306610
305331
303122
303759
304859
305428
306700
307611
310661
312237
310723
312617
313893
313654
313309
315287
316111
315162
317789
320613
319608
318903
319892
317552
317242
317633
316232
315784
316508
313831
313589
315582
311626
309608
309130
304709
303913
300863
296337
296715
296372
294780
294147
292538
291419
290041
286726
285734
287638
288399
289427
287254
283802
282978
281511
281114
280534
281767
281545
282199
282251
279014
277133
277238
276546
277927
277958
278168
278326
276096
277047
275031
275986
276770
276202
276923
277416
275497
276175
274899
274889
274926
277234
276498
276328
274320
273624
272799
272704
273529
273627
275125
273233
271718
270072
271123
269789
270762
269676
268074
267242
268510
268970
268702
267500
266399
266342
266387
265791
262401
261305
260951
262125
263721
263670
263154
261424
259329
260105
261990
262501
260415
260579
262772
264310
265166
265165
264889
265532
264612
263095
262595
262515
262853
263591
263979
263841
263707
262473
262202
262153
260669
260014
260943
262231
264011
264970
265828
266251
265989
266557
266615
267287
268488
266676
266192
267043
266551
265571
267811
267333
267022
265152
264572
265266
266631
264765
262247
262892
265215
263266
262966
263314
264450
263654
264310
265288
264784
264351
263206
261789
261316
261617
259911
260330
259912
260458
262262
263013
261714
259986
261425
263048
261185
262140
260147
260451
259154
260475
261321
259775
260154
260866
260343
259409
259913
260841
261105
263031
262758
262903
260541
258184
257388
259214
257645
256553
256451
255235
254535
255349
255065
256693
257748
258162
258335
257983
257501
258381
257086
256038
254313
254239
254364
254879
255508
254343
254652
254257
252693
253344
253884
252326
250799
250707
251833
251439
249733
249122
249466
248323
249832
249767
248654
248731
249119
250287
249123
248418
252038
250609
251727
249798
248996
252285
252573
253494
255586
256440
255749
253738
252681
251513
251518
253966
254003
253229
253332
254750
254800
256624
255874
255302
253246
254295
254334
254191
254953
253181
250652
251356
253877
255780
256129
252789
251744
253839
254940
252241
250865
250712
249719
250391
250411
250658
250955
251271
250167
249161
250317
251540
249332
249564
250558
251778
250719
249003
249488
250490
248938
247976
247352
246871
248071
249296
248412
248552
249322
249245
249701
249636
248193
248453
248913
248689
247491
247967
247183
245677
246067
245648
248293
251059
250316
248991
246394
246290
248461
248739
248466
248274
247700
248157
248376
247873
246870
247239
246849
247258
246402
245446
248241
249359
249529
250537
250481
251771
249625
248558
248294
248874
248304
247144
247586
247158
246883
246072
247002
245125
244737
244232
246098
245821
246590
247356
247844
247652
245938
245971
248046
247726
248239
248827
248581
248588
248698
249693
251171
248691
250273
250239
249986
249949
248881
246489
246750
245937
245325
247361
246943
248051
247593
245039
245706
245429
245227
245210
244805
244351
243950
244614
245509
245449
246998
247526
247546
246379
244317
246288
244362
244943
244287
243439
244440
243356
244648
245254
244988
245369
242877
241662
242630
244863
246396
245487
242540
242907
242596
242143
243354
242765
243023
243849
243656
242080
241507
242728
244263
243887
241672
242951
243754
243706
245051
245008
244777
244514
245088
244366
243626
245650
245460
243728
241879
244066
243189
241542
242886
244621
243618
245060
244373
244088
245256
246612
244563
243811
244977
245169
244450
242711
241439
242468
243555
242980
241095
240141
239749
242268
242906
242248
242041
242013
243387
243871
243023
242874
241410
241835
241408
241615
244681
245103
243639
244691
244871
245416
243427
243354
243720
241926
242865
242988
244627
246006
247223
245599
243826
242665
243960
244128
245419
244595
245369
244540
246308
247231
246712
246159
245171
245635
243280
243240
243820
243954
243130
242453
241774
241047
242402
243427
245492
246896
244352
245403
243908
243750
244165
246373
245515
242963
241003
238906
239591
243282
244766
243615
240678
239648
241246
240437
241333
241613
244174
244176
243395
242183
243502
246209
246083
244935
244641
242568
242784
243070
243097
240885
242090
242216
242484
240755
241436
242210
240780
240097
241473
243895
243952
242999
241764
241488
241987
240720
240327
239363
241466
240864
238164
238679
240772
240948
241752
240932
242142
241863
242313
242672
241660
239325
240799
239050
239636
237926
234884
237947
238549
239580
239840
239622
238940
240224
240770
241450
241830
240683
241558
241462
241074
242511
242270
241413
240292
240037
239642
239049
238195
240674
240908
240760
241006
241814
244243
244311
244057
243739
244756
242338
241532
242466
239912
239542
238755
239582
239768
239863
241402
242327
238765
239148
239390
238169
237267
235631
237180
239996
239351
237885
237634
238475
236747
237236
236380
237420
234818
234857
235156
235854
237028
238006
239380
239213
237536
238848
237686
237579
236461
236440
239426
238763
237238
236377
236953
237780
236798
237730
240002
240577
239792
237395
237868
238869
239366
239096
239737
239591
240050
240203
239189
240041
239892
240129
240575
240364
239654
239879
240649
237583
239946
241009
242096
242022
242290
240501
241695
242264
243292
241704
241113
240478
238973
237837
237919
239345
240590
239245
239734
238283
237636
238440
237199
237096
238538
237040
234304
234712
235193
235229
235924
237631
237136
237403
237833
237234
237555
239900
240018
239273
239207
238908
238699
238433
237334
237216
236614
237780
236876
238716
239206
238717
240273
238705
239343
238782
236700
237155
237599
239512
240022
240465
239264
237886
239272
238130
238483
240036
241063
238173
237895
236836
236644
236731
237492
236955
235840
237567
237539
238992
238519
239928
241564
242257
240409
239387
239574
240217
239854
239351
238598
235568
235026
236499
237850
237235
237602
238893
239038
239529
237682
236444
235193
234478
233774
234456
235577
235853
234685
234123
236321
237909
237329
238605
238032
238283
239214
239660
237388
237674
239781
240736
238436
236639
235740
235951
236565
237626
239189
236944
236549
236632
237025
235175
235676
235779
234560
235351
236236
237779
235134
234076
234621
235953
236435
236480
235316
236241
239057
237985
236338
236663
236939
236732
236642
237345
237062
235701
235798
234085
234575
235802
236510
236536
236243
234642
235073
236019
235798
236511
236660
235400
236148
236333
234528
235157
236946
237048
236931
236385
236914
237300
236148
235685
236798
236969
237776
238203
239460
239698
239541
239378
237391
238668
237612
237141
236790
236788
238718
236962
235530
234550
233336
236003
236507
235729
234255
232321
233042
234408
237172
238390
238380
236714
236511
234256
235216
236455
236553
237170
236836
237804
236064
235910
236054
236056
235091
235509
237347
237943
239391
237350
236365
236949
237481
236303
236419
236126
234176
233915
235779
235472
238280
238650
237529
237117
236399
237566
237511
234630
234488
235590
235498
234772
233592
234495
234424
234451
237000
237455
237531
236714
237548
236996
237136
237967
237631
236764
236076
235258
235167
234786
235872
236927
236228
236193
236124
237467
237536
238587
238424
235394
233063
233117
236128
238112
239113
239197
239117
236782
235354
235871
236325
235517
237180
236045
235040
237001
237526
237181
239340
237866
235552
235573
237772
236006
233400
233555
233554
232494
233198
232244
232700
232823
232461
232327
231917
229588
230330
232975
233969
234157
234245
234281
236327
236471
236143
235305
235178
233358
231611
233557
235239
234383
234776
235750
234571
232937
232631
233680
233423
235473
235590
237049
236581
235484
234934
233764
234351
235191
235336
236738
236226
236071
235668
235248
236704
235611
236233
235875
235750
235635
234934
231589
234180
234336
233103
233230
233810
238018
238578
239231
239342
238462
238952
240373
240242
239895
238180
234200
233462
234650
237063
236908
236895
234007
235206
236191
236127
237102
236370
236765
236906
236142
235407
233539
234435
236005
237327
236880
236280
235768
236572
235056
235238
237440
236904
236259
233835
234379
234518
236349
235596
234954
236235
235416
232103
233472
236410
236724
235469
236158
236542
234401
234533
238765
238938
237818
237224
237608
238657
238676
238331
236588
237593
235633
236846
235953
235858
237832
236967
236735
238466
238275
238628
237897
235438
233713
232968
235549
235953
236949
237666
235379
235867
238230
238200
237692
236544
235922
234102
235717
235517
234629
233566
233107
235670
234572
234793
234941
234235
236690
237616
237335
236136
234248
233967
233386
233936
233791
234360
235347
235813
234678
235513
234852
232568
233223
234990
235590
234399
234826
233586
232385
235254
236684
237969
237850
235359
233757
235457
236265
235592
233985
231998
232195
233605
232125
233128
233892
232324
233400
232799
232448
235044
235528
238164
238090
238743
239121
237641
236862
234239
233448
233172
235004
235918
236513
235238
233623
234010
232917
232777
232959
231825
231803
230344
229846
231236
233401
232677
232605
232981
233769
232389
231576
233764
233693
232020
232383
231819
231886
231866
229717
229080
230342
228990
230714
233002
233713
234705
233643
232266
231864
232978
233032
233146
233969
232947
232903
231454
232273
233937
237463
238361
237759
238297
239613
239179
239668
241240
240447
242210
242845
244802
244748
247215
246648
247266
247297
248637
250116
252607
254437
254378
258180
260125
261777
264314
263630
267314
271707
277131
278557
280669
283931
288854
292895
294091
295006
297984
298339
300631
304897
306101
307147
308859
309090
306830
308660
306864
306108
304514
304491
304912
304611
304619
302460
298922
297132
295809
297070
296783
297013
298378
298506
298495
298247
300013
299632
298482
298999
299892
298250
296598
297108
297934
298341
299728
299073
301037
300504
298470
298101
296574
293511
294170
293392
292310
290544
289617
288920
286078
284570
282824
280741
278812
278702
276890
274636
273325
272274
271245
267781
264649
262637
262951
260889
259715
258826
258183
257631
255732
252782
252841
251269
248858
247529
245933
242985
240321
240090
240436
238727
238912
237595
237405
238695
237291
234317
232426
231727
229238
227423
225622
225279
224545
223834
221168
220707
219722
218151
216913
218032
217360
218397
217982
216937
214283
212324
211707
212362
211757
208311
206256
206896
206141
205480
205328
202901
202076
201479
200616
199099
197693
196640
196425
196672
194165
193159
193257
192978
191329
192617
192448
190962
188494
186705
184533
183205
181085
181217
180650
180068
179319
178760
179066
178782
177757
177289
176286
176246
174890
174363
172556
171710
169144
168218
169061
168233
166894
165669
165728
164685
164362
161291
161018
160413
161313
159881
158742
157263
157500
157575
156813
153631
152900
153455
153740
151412
149944
148768
149255
148813
148206
147508
147411
147282
146526
145940
144948
142236
141093
140354
140265
140085
141196
141891
142247
140566
139822
138221
139102
138103
137956
136055
133985
133405
135377
135269
132668
132903
135538
134787
133704
132817
133249
134058
133400
133211
131091
130023
129275
127177
127754
128595
128984
129149
129474
128658
129115
128014
128163
125774
123999
125214
126621
126568
125573
124919
123692
124383
126036
125762
124876
124153
123575
123271
121666
122117
123313
122019
121523
121706
121745
121810
124250
123758
123133
122807
122120
122207
120753
121257
121841
120855
119937
118950
118635
119709
120038
119609
119569
120463
121638
120861
120143
120378
119684
119183
119080
119976
119875
119887
120843
121927
122586
121662
120554
120537
120167
120133
121430
120124
119827
117831
117215
119948
120951
119744
119933
118039
118403
117940
116478
117224
118065
118899
118424
117472
117547
118678
120382
120948
121038
119580
118051
118717
119808
118419
119807
120517
121417
118938
118726
120679
122995
121498
119329
119081
119888
119759
119636
119574
120671
121029
121841
123061
121979
120051
120602
120210
121829
119712
121080
119983
120920
119819
120638
120817
120792
120315
122012
122081
123663
123414
120995
120210
121025
121230
122097
123652
124531
123415
121891
121036
120492
122409
122367
123611
124360
125520
125511
124594
122944
123568
123958
123750
123197
123127
124559
126423
126341
126769
125787
124475
122187
122002
122401
122377
124721
124287
124389
122454
123571
125404
125562
125225
125874
124371
122976
122731
124370
125134
125800
125312
126312
126421
126516
126012
125126
125125
130526
144974
169747
208988
253606
305939
360968
416573
476509
546752
633307
741274
864447
1001026
1135725
1249361
1328936
1371561
1377397
1353681
1319214
1291333
1272851
1263404
1251993
1239101
1220431
1199938
1177680
1155241
1133651
1113419
1096582
1080386
1060849
1041342
1020571
1002784
980812
953098
926639
895773
866381
838980
812270
786302
761462
740765
720464
703030
686895
671344
657051
645166
637483
627734
619724
612047
608062
598296
593154
588121
579862
572210
566703
563406
557746
553710
546732
538936
532618
529462
526339
523595
520558
515694
510800
507117
502248
496133
491582
488721
487278
483423
480054
477150
473297
470776
464856
459435
457167
454224
452160
449065
445518
441270
436981
433421
431702
428474
423945
419441
414234
412752
410901
409823
408214
404237
399018
396576
391887
388108
386072
382048
377077
373526
373049
371341
369498
366390
362570
357034
354792
352188
349409
347916
345929
344875
342106
337164
332892
331440
329966
329763
325091
322368
318578
317646
315058
312707
310549
309801
308910
307901
305117
302299
300092
298561
295025
294073
293305
291212
289198
286927
285326
284661
281385
279784
280307
279459
275792
275056
273588
274366
273586
271721
268975
266748
265289
263647
260209
260183
259294
256955
254666
253529
253845
253330
252699
252384
252103
250164
247543
244657
246236
246153
245954
244954
245805
245547
245928
247263
250351
250178
252431
253500
249286
245223
239770
233101
225536
222422
219158
214358
210731
209496
207638
205142
204394
200488
196560
195924
198365
197594
197662
197860
196029
196322
196135
193140
189246
190305
193512
193103
193621
192750
192993
192916
192989
193600
191974
190093
190357
190814
189070
188061
188352
189080
190857
191070
190304
189179
186994
186925
185314
184594
182564
183036
183043
183726
184393
185065
184246
184460
186314
185614
183819
184049
183176
182496
183764
184501
185339
186697
185007
183323
183400
183506
183203
183048
182459
183675
183470
180478
181182
180866
180201
179457
180932
180544
181162
180195
177350
177854
177962
177155
176966
177108
178180
180441
180104
177077
176202
176431
176490
177027
178093
178116
178015
177359
177251
177351
178892
177449
176657
177190
177267
175401
176890
176069
174479
174763
174115
174765
174684
174716
174417
172286
171802
173396
173113
174287
175034
173316
172053
172191
172520
173111
172598
171804
174589
175733
173924
173823
172643
172089
171161
172537
172003
173065
173376
171781
170534
170804
171182
170341
170079
170703
169792
169207
168116
168187
168525
169521
169313
170121
171453
172264
171173
170497
170297
171554
173040
170152
169218
167666
167357
168877
169639
170367
168507
168784
168796
169460
169384
168456
165736
165912
167304
167123
168438
169137
169506
168725
166523
166882
167505
167322
166296
168611
170582
171336
169224
165730
165453
166669
166366
165958
166005
167507
167551
167121
166224
166439
167285
169058
168425
165953
166082
166989
166277
166076
167538
168687
168574
166350
166990
168679
168309
167326
166371
167852
168197
167374
167209
165364
166049
167830
166757
167575
167491
167905
170113
167352
165702
165292
164622
163467
163579
163713
163099
164184
164696
164176
163537
164370
164272
164906
167198
167092
168406
166757
166812
168509
167385
165846
163495
164772
165385
163861
163309
163282
163535
165684
166598
165162
165612
165577
166057
165025
162801
161837
161251
162995
164052
164959
166124
166289
165695
164032
163736
165100
164911
165684
166290
165411
165425
163171
162698
165834
166649
167115
168504
167352
167499
166338
166156
166764
165574
164409
165485
166584
167104
168010
167734
167775
167805
168333
168010
166840
166405
166736
166694
167495
167157
164724
164303
165614
164149
164078
163919
164668
163404
162798
162255
161384
161647
163066
164006
163610
163170
164374
163680
166140
166649
166424
165258
165704
164598
164954
163706
163660
162550
163723
165130
164044
163634
164889
166953
164939
164789
166263
166260
165376
163731
164733
165910
164313
163476
163278
164264
164789
164865
162087
162525
162964
162818
161728
164855
166447
164709
164688
164973
164640
164293
165167
166029
164670
163992
164896
164567
165292
166480
165212
163067
163405
164285
165399
163977
162114
163575
162683
162791
165368
165234
164416
164237
164742
163381
163523
164904
165946
165690
167678
168752
167646
165486
164695
165387
165807
165310
164611
162920
160612
162074
163784
163989
163109
161674
162547
164479
165204
164385
163369
162712
164521
162626
162505
162408
164400
163532
161639
159283
160874
162544
162995
164234
162785
163269
163450

[Instrument Method Data Header]

"hplc", "", "2021-04-16-13:54:48", "hplc", "", "2021-04-16-13:54:48", "", 0, 0, "GlycoSePN_40 min (Plus_HR1)"
"Separation of glycans at 50 C"
16844544, 1


[NAI Box Information]

0, 40, 40
2.272, 44, 1000
41, 0, 100, 0


[Instrument Configuration Information]

"FL", "PEN90x", ""
0, 0, 0
0, 0, 0, 0
16.777215, 1
16.777215, 0
"", "", "", ""
"", "", ""
"", "", ""
"", "", ""
"B", "C", "D", ""


[Real Time Plot Information]

[0]
0, 1, "", "Y", 1000


[Link Parameters]

5


[Link Parameter Offsets]

29
28
10
11
12


[Link Parameter Info]


"RATE", 29, 5, 1, 1
1, 0, 3, 0.1, 100, 0
44.01408, "", 1

"RANGE", 28, 2, 1, 1
1, 0, 1, 0, 10, 0
1, "1.0", 1

"EVENT", 10, 3, 25, 1
1, 0, 0, 0, 100000, 0
0, "END", 0

"EVTME", 11, 2, 25, 1
1, 0, 2, 0, 100000, 0
0, "", 1

"EVVAL", 12, 2, 25, 1
1, 0, 0, 0, 100000, 0
0, "0", 1


[PEAK TABLE FILE]


[File Complete Flag]

3


[Number of Peaks]

0


[SPECTRAL DATA FILE]


[File Complete Flag]

3


[Count/AU Ratio]

0


[Count Offset]

0


[Number of Spectra]

0


[Spectral Data Sets]


[Audit Log Information for C:\PenExe\TcWS\Ver6.3.1\Examples\probka 38, 3rd + enzymy.raw]

Number of Audit Logs : [0]
