# Supplementary material for: Interplay between de novo and salvage pathways of GDP-fucose synthesis
Source: PLoS One. 2024 Oct 24;19(10):e0309450. doi: 10.1371/journal.pone.0309450 (PMC11501016; doi:10.1371/journal.pone.0309450)
Supplement: S1 File — (ZIP) [file pone.0309450.s004.zip › Chromatograms/Fucosylation/TSTA3KO_10_2_1FUC.RAX]

Checksum Passed

Filename : <C:\PenExe\TcWS\Ver6.3.1\Examples\Probka 39, 3rd + enzymy.raw>

[Modified Rawfile File Header]

0, 1, 48, 10019, 
0, 0, 0, 386514952, 12061024

[Modified Rawfile Data Header]

"hplc", "", "2022-11-15-17:31:01", "tcprocess", "", "2022-11-15-18:10:59", "", 0, 0, ""


[File Complete Flag]

3


[Run Log Information]


[Raw File A/D Header]

0, "20221115173051-0800", 0, "hplc"
"C:\PenExe\TcWS\Ver6.3.1\Examples\Probka 39, 3rd + enzymy.seq", 0
"NONE", 0, 0
40.0088, 7879330, 61815, "7339280009"
1, 0, 5454


[Sequence Cycle Information]

"A", 0, 0, 0, "", "", ""
"C:\PenExe\TcWS\Ver6.3.1\Examples\Probka 39, 3rd + enzymy.raw", "C:\PenExe\TcWS\Ver6.3.1\Examples\Probka 39, 3rd + enzymy", "Probka 39, 3rd + enzymy", "", "C:\PenExe\TcWS\Ver6.3.1\Examples\GlycoSeP N Plus (FL_40 min)", "C:\PenExe\TcWS\Ver6.3.1\Examples\GlycoSeP N Plus (FL_40 min)", "C:\PenExe\TcWS\Ver6.3.1\Examples\GlycoSeP N Plus (FL_40 min)", "C:\PenExe\TcWS\Ver6.3.1\Examples\GlycoSeP N Plus (FL_40 min)"
"Default", "Default"
1, 1, 1, 1, 1, 1, 0
100, 2, "", 1, "", "", 9
"", "", "", 0
"", "", "", "", ""
"", "", "", "", ""
""


[Raw Data Points]

157881
158314
158310
158312
158312
158312
159464
158420
156589
156465
155225
154311
155623
156738
156889
155431
154960
155950
156505
157513
155574
156602
156416
156041
157345
157599
156636
155916
156769
158092
156843
157289
158083
159650
159166
158848
156348
155505
156411
156871
157954
159370
157664
156062
155324
156018
156452
157257
156264
157158
155882
153694
153742
154102
156150
156595
156898
157197
155560
154776
154244
155597
158009
158741
158269
156863
156418
155268
157348
156523
156820
157673
155681
155318
154793
153401
155561
155011
153295
153347
153286
155029
155018
152948
154149
155123
154545
155712
156659
154224
152956
152032
154713
153886
152939
154604
154049
154577
154863
155925
155308
155035
154241
153308
154636
155069
156777
156762
154531
155635
155514
154619
153903
155544
156414
158592
159278
158108
158410
156244
154989
156433
155744
156847
156879
156202
156554
155347
155219
155889
155671
154751
154363
153306
152810
154003
154847
153824
153165
152346
153212
154472
155683
155125
156819
160400
162741
165234
168274
173124
180688
188864
201028
210460
219994
230391
241821
251771
260741
269998
276197
283445
287819
290662
291203
290875
292367
293251
294866
298771
306617
316124
324607
328423
330528
330314
328364
327327
326820
326109
327002
332299
340244
353529
368500
383006
399570
411659
420708
424522
425486
426537
427740
429376
429443
431424
433990
437200
441614
454009
476349
503974
542965
595564
664057
756195
879267
1047130
1269054
1556308
1932633
2411425
3016130
3758773
4620477
5519662
6351007
7028919
7493415
7748232
7805218
7688455
7448091
7120723
6745329
6369167
5995644
5672870
5379445
5116072
4869764
4639806
4409705
4175940
3940852
3710924
3504633
3330619
3189520
3080759
3007905
2958325
2924415
2885648
2819867
2713646
2572287
2409316
2236960
2065001
1904525
1761493
1630955
1512926
1406349
1310823
1231920
1165275
1104641
1052395
1012042
974967
941890
914552
891290
875070
861750
849368
837282
827021
823315
820424
822362
824126
828053
828592
833836
839271
841946
845016
851170
854451
856460
853391
849270
845644
839575
836077
831736
827691
826114
827459
832887
836036
841382
843808
844017
842874
839446
835668
830452
826059
820260
813673
807395
802992
794862
789421
791608
802013
821477
855812
909231
980545
1083837
1213574
1364239
1527806
1685594
1830414
1950460
2038629
2093856
2115537
2110651
2085283
2040363
1975664
1896921
1797730
1690368
1579350
1470584
1362913
1269954
1192224
1126776
1079442
1034283
996995
964395
937802
914626
894810
876923
865539
856713
851831
855990
864669
879427
901162
927952
964624
1010600
1069433
1150416
1264071
1420187
1638357
1928115
2300388
2761390
3309151
3934829
4610875
5301219
5977844
6597369
7129146
7536507
7787182
7879330
7796863
7558085
7183873
6710061
6179001
5635273
5110245
4612590
4160442
3751089
3386469
3061166
2768023
2500202
2259345
2043778
1851457
1682650
1533819
1400067
1284701
1185981
1100907
1028645
963259
905002
852247
805687
763184
727121
694963
664568
636189
614792
595691
577612
561212
547194
531211
519302
509869
500423
491361
485313
478040
472036
464522
457959
453798
451107
446427
440185
434641
429780
424723
421622
419192
417567
413916
411037
408723
407029
404350
404733
404990
405381
407518
407153
407000
410945
411425
409284
409343
410444
412114
410161
409191
407547
404632
398233
393597
389514
387089
384795
381866
378658
376471
373490
368983
363370
359326
355845
353487
354308
354065
352767
351976
352953
346815
343274
341940
342583
340416
336066
338100
336105
330657
327216
325111
321552
316204
311944
307998
306125
302300
301328
299570
301242
301082
301695
305730
310768
315808
324930
333362
342733
354645
367116
378289
391739
406926
419406
428579
437722
444870
452253
455815
452329
446950
439515
429995
418262
405683
390745
381152
370153
359535
350352
341935
331975
327726
326095
322702
322826
321863
320448
320619
323948
326433
326046
325486
325271
326694
327929
330949
334204
339568
345305
351471
360681
374772
392159
414015
437726
462892
490969
518427
546246
571605
593843
614613
632896
645573
654122
651639
645413
632928
614654
594114
570078
547690
521645
495192
469653
446127
421852
400389
381798
364200
346351
329711
316286
306594
295448
285686
277772
272082
265755
260700
255513
252691
249106
244962
243156
240146
237275
236800
236656
235565
235835
235655
236708
234967
234108
235096
234020
231589
228445
227715
226754
226283
227761
227859
230426
230588
228076
225234
227272
229639
229085
230321
230564
231332
231746
230633
231911
234550
236586
236652
240037
240486
239565
241279
245018
246450
247517
251184
254524
255775
257850
260942
264393
267086
273450
277302
281275
282316
283821
290150
294869
299563
305682
312799
318551
323765
329702
334429
343691
355014
364537
373631
384805
396588
407476
419790
432783
443182
461592
478682
495371
521734
552075
590523
638645
693911
761468
844927
939943
1051226
1180862
1318931
1470725
1630583
1793951
1961909
2121034
2270145
2402588
2510737
2589129
2640472
2667342
2668131
2627179
2557439
2466227
2355493
2227393
2093392
1950936
1809508
1668750
1535098
1409676
1296349
1191660
1095199
1009703
933092
869660
816136
766892
723979
683977
651041
621958
595342
573979
553432
531202
514383
498555
485968
467137
452467
440131
424815
412252
398324
388917
378909
367610
356137
348355
344010
339817
336480
333184
330225
329352
326693
324237
321427
322018
322219
321715
321438
320606
321071
318344
315086
312768
306719
302212
297555
292840
289300
284605
279906
276849
272987
268864
264167
260693
259901
256883
255498
252876
249341
249204
245278
242283
240783
239499
238904
236805
234640
231505
229900
228210
227383
227130
227256
226980
225015
224883
224010
223792
223136
223239
222972
221929
222265
222394
222416
220130
218786
218410
219231
219562
216215
213880
214288
213269
212899
212102
210204
210378
209982
208806
208959
209629
210039
208326
207568
208500
207714
205834
205626
207706
207577
206123
204325
204340
203839
203869
203384
203753
205702
205808
209573
209464
209918
210173
211177
212293
211841
211384
213836
214177
218765
222158
221740
221343
222412
223442
223609
226156
225688
228559
230569
231595
232093
232834
234525
235818
236984
238592
242234
243021
246335
248738
251202
255420
257854
258978
261560
262346
263754
267793
271548
276357
279545
284032
287381
289541
291515
293950
297324
299896
303506
308655
314068
317844
323264
330201
334724
342851
354147
366304
379151
393220
413074
435153
463065
494355
529685
571093
615621
667520
720114
778360
840615
900102
962297
1026698
1086721
1143890
1194170
1238973
1281577
1315787
1342649
1363726
1379735
1384834
1379065
1364229
1342441
1312326
1276325
1236744
1194792
1148934
1101234
1057987
1010965
964365
920679
881908
849228
817165
788257
763659
741423
722899
702617
686103
670708
654981
637403
618820
601013
582559
565827
547757
529868
511668
493090
475928
457945
439230
422557
407547
390133
377495
364406
353588
340849
329995
320343
313141
305147
299697
294448
287462
279815
275121
273140
267177
262747
258270
253709
249344
245280
243153
243028
239328
238463
236519
232550
228714
228303
226222
224729
222203
221845
220477
220508
219615
216703
218153
218463
217979
217372
217382
218542
218219
217357
220230
218890
216911
216666
215359
218416
218677
216207
215660
214026
212946
213591
215900
216131
215562
214689
214964
214287
214139
214796
216191
214926
214270
214028
213243
213791
214724
213540
214921
215601
215400
213265
215200
217066
217130
214992
214844
213901
213936
215776
215716
215730
216748
217712
218747
217416
216648
216611
217714
217799
219242
220150
224178
226121
226376
225991
226313
228218
228155
227116
227782
230456
229733
231154
231992
233809
236515
239198
242064
245147
250855
256360
259904
266142
273640
283015
291576
304131
313960
324080
337206
348614
360759
377088
393134
405189
417645
431160
443854
455567
465809
473464
478041
479801
479905
479744
477204
471349
465595
459015
447487
435675
422349
408030
395301
383316
371360
359933
347424
339454
328210
319124
310236
303836
298296
293835
286248
279417
276741
274544
273176
273119
271797
266665
263220
263561
263398
260627
260776
260547
259154
259165
259647
257682
252884
250177
248829
250243
252255
250743
247680
247275
247905
249741
251763
255418
257122
255220
259158
264747
271054
275704
279754
284436
290387
298081
301025
306328
313497
321757
328045
335117
337895
342155
345604
344299
349337
350834
352514
352981
353477
353451
352549
351284
349948
349214
347761
349711
348458
348064
348733
348404
347770
346347
349459
350084
351553
353632
354942
357817
359706
360461
360696
365481
371170
375312
381833
388891
394977
401410
405952
411563
415910
421271
428983
437435
445109
450560
458478
468047
477508
486748
495935
503355
512295
522445
532251
542457
557137
578931
600526
622778
650224
680074
716819
760367
809905
872464
946203
1028085
1119417
1219194
1334171
1463324
1599398
1746269
1903770
2067127
2239161
2417810
2599522
2775830
2949708
3116729
3273697
3419115
3549963
3659100
3746806
3817062
3855962
3870591
3867136
3837434
3781015
3700469
3593740
3477206
3351516
3203752
3044283
2879825
2711991
2537806
2368753
2205497
2046378
1890387
1743566
1605977
1475632
1353203
1244403
1142718
1051878
968499
895740
825141
762698
707256
657467
613785
575305
538165
507040
479536
456354
438617
421613
406544
393363
382175
372116
359847
349731
342988
334329
327934
323669
318738
312136
308099
306581
303012
301454
299517
299155
297942
300179
295690
293614
294619
294632
296130
297304
298994
299992
300329
300852
302641
303733
307904
310599
311614
316054
318492
321635
324720
326711
330378
335862
337769
342884
350078
353565
356750
359428
362825
366187
371587
375606
383097
388489
392554
399849
406556
411778
419439
424903
434668
441804
448222
454762
464571
473682
479952
491857
500601
509999
520887
532110
544067
553642
564203
575988
585087
598259
610925
620094
632147
645706
658049
670771
686983
703951
721541
741272
761295
786227
812152
838559
871940
912083
958859
1012494
1079485
1156345
1237196
1332732
1440910
1569990
1708874
1875349
2053799
2240238
2448938
2677273
2915457
3167929
3426866
3686444
3959788
4233478
4498105
4749951
4981237
5197846
5401196
5577160
5717337
5817777
5889192
5920347
5914281
5872168
5793101
5684367
5531265
5351741
5154586
4943648
4709708
4462031
4209288
3946311
3685132
3434520
3190716
2949548
2724839
2518019
2319690
2133417
1962615
1805170
1662520
1532805
1417223
1310781
1220389
1136511
1061112
994139
937318
886266
841979
799771
762549
729736
704182
680090
653266
629888
609499
590749
575540
556967
539872
522010
507707
494681
479138
463583
448260
434027
419369
405673
394879
382291
371766
361619
353162
345530
337845
328309
320770
314183
311208
306216
299067
294689
290528
288849
285166
281412
278000
275366
273075
272846
270171
269768
269562
270745
269171
269070
268310
268445
268545
270010
270060
270624
270714
273725
276607
281097
285375
289594
297330
303376
310371
318875
329792
340453
352647
364940
375657
389128
402703
417609
434250
447757
463783
478333
494239
504296
518264
529941
541683
550246
558982
566426
573389
573952
573261
575119
573296
566054
562418
555019
546881
537762
528581
518528
505435
490138
477383
466313
455420
442230
428441
416805
406563
396754
386745
376908
368052
359095
349151
340545
333277
327343
323426
318081
312325
307494
303324
299477
297714
295967
291066
289724
287897
286175
286924
288477
286317
287369
288363
286357
285937
284748
284531
286221
285709
285451
284783
282774
281289
275758
274432
272314
269238
266082
264711
262762
261520
259228
255413
254043
251120
250283
250616
250593
249528
247923
247150
246942
245769
245530
243004
243317
245865
248531
247662
247997
246653
242085
242503
244268
247630
250103
252913
254171
254174
253231
251516
251154
252336
253803
253460
254281
255831
257959
258230
258985
261256
262711
262975
264051
268933
272014
274833
279561
282982
285169
285221
289205
294775
298464
304748
308700
313387
318996
323432
329292
336876
344121
349321
353559
360126
367935
371975
380073
387277
393661
400515
407413
415436
421056
428508
436180
443826
452264
462626
468083
477669
486046
497074
505693
512433
520698
528303
532912
540636
544221
547874
551336
553928
554975
558571
563926
562045
559221
555652
551532
549813
545941
542109
538001
534467
529891
523080
516232
509871
503454
497348
491757
484925
477982
472272
464427
456112
450837
444819
437581
431752
426688
421694
417062
411079
405093
399276
388818
382264
378728
372634
367186
363741
356833
350966
346113
344450
339417
335954
331264
329037
326298
323703
318995
315966
314002
312435
310898
307722
305698
303274
299062
297372
294892
295060
292151
289697
289027
286999
286460
284416
284233
282266
278867
276280
276267
274882
274553
274810
273526
275425
274694
274524
275485
277311
276705
276339
276558
275820
274036
274842
274971
274903
278248
278675
279853
282860
285241
285590
283951
285088
286409
288631
292498
295909
295998
298495
303020
307676
310336
313132
316885
319702
325084
326993
330982
335838
338896
340442
343912
348223
354071
356796
360713
365637
370102
375003
378484
380634
383011
385478
388869
392716
394449
396645
392644
390756
389133
385536
385030
385309
385689
384903
386165
385892
387361
389110
388801
392435
395604
400769
406116
414118
421956
433586
446318
461241
479272
497980
519255
543531
567614
596116
630056
664134
699278
733834
766517
801711
837660
871122
908581
939711
970118
996907
1023217
1042854
1061985
1077537
1087472
1094585
1093978
1090686
1086983
1078101
1061825
1043697
1021831
999278
971063
942781
914699
882934
848063
812265
777558
744115
707492
671254
636824
606633
576774
549809
522713
498708
475291
454688
435338
416162
399385
385006
371658
361224
350479
340615
331335
324998
318547
312577
308075
302116
298570
296021
293370
290754
287089
283507
282516
280416
277574
275320
273335
270718
269843
268882
268800
269370
268973
267115
268739
269633
270102
269351
269098
268028
268063
270071
270428
269611
268523
267717
266762
266485
267049
267322
266896
268221
268431
265323
262221
263236
262222
259662
260347
260528
260513
259154
259391
258187
256676
255598
255412
254274
252251
251253
250538
248640
246578
245462
245142
244019
244760
243444
243595
242929
242403
243735
245939
246875
246510
247172
250202
251117
253501
255282
259707
263204
265571
270161
273675
278265
282444
288956
295580
302984
309995
316786
323943
332460
340549
348776
357657
367134
374392
385262
394866
404344
413479
422232
427700
434649
443539
449805
453203
456385
458272
458987
461382
460020
457521
457141
455294
452477
448625
443408
437635
430874
423793
418678
409949
401020
392147
383244
375746
369437
362112
356697
348057
338987
331145
325740
320963
314648
308866
303242
299557
294925
291026
287619
285355
282300
280622
278355
276380
274888
271412
268564
265081
262566
264175
265460
266699
268485
269573
270459
273199
276088
276862
278256
280848
282952
285061
287021
291199
294469
299332
302918
307922
310906
316539
322486
330581
335142
342005
350318
356414
361460
369690
377072
385616
392537
398967
402212
406760
411641
417187
422123
423645
427032
429111
431287
435342
436189
435954
432225
430813
430062
426334
422831
421341
419690
417733
415853
414760
413548
410782
408477
406535
405575
405867
404878
404788
405741
406777
410053
415880
420174
426545
434083
442165
452042
464077
479655
496060
511803
532684
557166
586909
616731
654255
689386
729084
773105
817699
863214
910885
962443
1013150
1065352
1118449
1171414
1218651
1267648
1316107
1357041
1397368
1435243
1465249
1489307
1505738
1520172
1532585
1537310
1534553
1530871
1521530
1501455
1479647
1448307
1414461
1379704
1346554
1309764
1266305
1225111
1182663
1140170
1096418
1053437
1010362
967368
925949
885117
846535
805492
766541
731943
694142
663496
634734
607358
579858
552503
528899
505426
484788
464107
441611
424614
411862
396936
382860
370404
361040
351140
339471
331459
323337
316896
310464
303219
298455
293984
289268
283056
278680
275468
272918
268252
264855
262227
257745
256376
253732
248572
249441
247251
245669
243072
242691
240394
238869
238537
237913
236102
237088
235359
232607
231086
229941
229606
227662
226603
228961
228677
229329
228228
226978
224744
225522
227066
227515
225333
225162
224688
225258
226243
227299
230890
233172
232250
232063
232826
235275
237463
237599
240411
242529
244341
247821
251107
251530
255237
258140
258385
260701
262943
265124
268141
270622
271394
274114
273944
276954
277994
279456
281420
284508
283949
283386
283865
284343
284267
283859
282797
282810
280504
278645
277346
278185
278175
276716
274055
270530
269707
269458
270086
268431
264414
262982
261147
258591
260038
257798
256928
254947
253676
254159
252954
250838
249635
249141
246950
246642
247481
250240
250121
249881
249099
249634
250087
252318
255614
256037
255400
257804
260384
259661
260933
262444
263577
264777
266371
266587
270235
270189
269429
270738
269505
267191
267163
269662
270298
269274
269081
269587
270616
270588
270851
271102
273278
273927
273342
271456
272658
272050
270562
271287
271068
270494
271159
273139
273083
272660
274100
275502
277247
278292
280875
281479
281967
281894
280526
280986
283605
284838
287880
289577
290173
290976
294176
297204
298077
300912
303389
305445
309056
311638
316306
323570
329076
334235
340620
348668
359486
367856
377458
389303
398126
409918
420857
431906
447090
463953
479268
494759
510949
526992
543006
557584
574314
590964
606117
621946
635385
649327
661921
675428
689676
701454
710307
718232
728693
732511
732841
740302
744048
744644
741792
740724
737506
734387
728403
719139
706015
695316
686238
676707
661324
646204
629528
612992
595993
579353
562646
547558
530716
518507
504047
489142
475657
462747
450243
437062
423617
414671
404827
395850
388908
382584
375907
369515
363878
358068
352441
346783
342507
337988
332720
329520
325875
323441
319856
315877
311757
308132
305959
300622
296738
293848
292359
291420
288584
285227
280064
275216
273080
267349
262827
261714
261744
260045
256550
254206
252808
250470
250151
250387
247931
247109
247098
245691
243277
242805
241738
241869
242250
242056
241368
240908
240476
241593
244096
243912
241771
243604
244144
244054
243759
245562
249084
249653
251314
252145
252830
254212
255512
257980
259614
261542
262739
264966
267365
268259
270749
271442
272450
273877
273518
276772
279429
278247
279607
280697
280629
279875
279659
278196
277814
276586
276495
278202
277213
275448
274509
275671
274051
275199
275362
273483
272863
272449
272793
272162
270256
271235
272679
274309
275628
275650
278091
279076
281462
281868
280823
281492
283562
284720
286848
288216
291103
292770
294196
295154
297813
302600
304151
306580
309004
310172
312445
316162
321821
328190
331453
335675
337788
342226
348426
350916
353213
357345
362277
366131
369523
371371
374320
380073
387388
390425
393915
398293
404304
409079
412014
417941
420360
427075
431645
433903
439832
445715
449806
453985
456059
456640
463077
469250
475404
482862
487722
494104
497953
503977
510086
513494
519575
523784
529315
539231
547258
558098
569456
581702
598534
614793
630540
650389
671035
696696
724886
755097
783900
818366
856481
896732
939928
980377
1024298
1071789
1117575
1168370
1217631
1263798
1311810
1357406
1398932
1436200
1469061
1499110
1525875
1546831
1562897
1573080
1573665
1573136
1574376
1566389
1553496
1532550
1510746
1483460
1452772
1419190
1384888
1347551
1302684
1258099
1209735
1163193
1117936
1070060
1021898
980647
935604
888449
850582
813246
774197
737778
702565
670411
641545
613126
586196
564351
541226
522738
501131
484354
466760
454118
441394
429181
420533
409652
402692
395638
387201
381485
374208
367636
364265
364071
361580
358522
355486
354532
353722
352695
349684
348628
349522
349558
348520
350095
350828
351373
353279
354652
355665
355744
355749
355659
358444
360338
362780
365840
365581
367145
369115
369729
371027
373584
373799
374533
377813
378402
379311
382001
383976
383840
385142
387437
389293
391512
395414
394835
394519
397460
396640
394307
391267
391891
391822
394551
395876
397036
396492
395675
392336
391371
390238
390467
388391
385374
387310
386623
386677
388363
385774
383789
385175
385918
384660
388277
388870
389083
391071
389082
388304
387244
387224
391063
393334
395502
398962
400979
401998
404423
407405
411806
413549
415897
420813
425986
433592
440393
447365
453561
462306
473887
487773
502707
518808
535700
557075
580866
608405
640208
675696
714709
759436
806196
854168
904765
962588
1026398
1093924
1159661
1227631
1299194
1368505
1442213
1515074
1586289
1657366
1732006
1794638
1854345
1907094
1957812
2008310
2052994
2084131
2107726
2131831
2149437
2149722
2147838
2133727
2116157
2095609
2063598
2020899
1970572
1914827
1861173
1806034
1743444
1674302
1608278
1538405
1470692
1404351
1336855
1270563
1205284
1145613
1082318
1020386
963476
907855
856603
805285
758413
717753
679841
642240
604296
572825
542226
514645
490222
465764
443119
426064
409486
394049
379246
364906
350786
342174
334769
324999
316352
310293
303330
298416
293597
289825
286543
283250
283825
281062
276752
275030
274064
275754
275063
274106
274259
274624
275657
275395
275482
276086
278629
280781
280473
280942
284613
288415
289178
289745
291876
294246
295936
298983
300393
301400
302135
302326
301792
303122
305121
306152
305118
304128
305478
306677
307686
309426
310017
310234
308251
307404
306112
305178
305857
306692
307377
307804
307764
308869
310388
312239
312183
310042
308532
309131
308762
310691
311653
311004
309444
307881
305785
304414
304266
303471
302610
302823
301311
300930
299409
297909
298073
298109
295118
294901
294782
297764
297112
297421
300261
301747
304052
305343
308673
312543
316562
321621
326242
330669
337576
341870
348096
355595
364465
372195
378266
382054
389996
397689
402634
408223
415151
421145
421793
425662
428978
431186
432100
431553
429182
427936
424958
424942
421620
418017
410405
405375
400576
394859
388406
381457
376304
368368
363086
357140
347238
337332
330494
324115
317647
312923
306228
300042
294372
289176
285928
280875
277099
274326
270507
266293
264143
260100
256391
253893
251844
248831
247024
245198
244059
244695
245883
242754
241173
242475
242148
241305
240065
236462
235296
234783
237056
239192
238692
237604
237888
237173
236089
238235
240947
240513
239973
240598
241346
241235
243069
243376
244106
244813
244564
247359
249156
249255
249073
246302
248752
252107
252952
253252
252491
253361
252417
252081
251812
250927
249364
249776
247860
247915
247412
245773
246260
243716
241569
239691
239138
237777
233757
231591
231115
230067
226915
225858
227173
226024
225174
223935
222823
224186
224079
221685
219694
216561
216425
217384
218610
218737
219544
217712
216697
216088
214831
215673
216058
215243
213877
215333
216293
217274
217439
218290
215237
214042
215972
216664
213961
213388
212520
213488
212353
214211
212680
212382
214316
214742
213879
211807
210331
209538
209175
209173
210014
211177
210210
210253
209693
208406
208074
208125
206724
206413
205174
203296
201206
201471
199553
200187
201843
202683
202299
201843
201226
201355
199750
200504
201597
201266
201679
200771
200658
200617
199709
200095
203012
202086
202915
201147
200237
199936
200243
199869
200152
201229
200650
199141
199579
200426
199244
197532
198636
201026
200723
201421
202597
202014
202642
203145
203214
202907
202403
201798
201977
201541
203763
203444
202642
202233
203711
206853
205749
205162
206833
205600
204349
203509
204905
205472
204080
204132
204432
203954
204342
203840
203240
204613
203041
201410
203736
202131
200950
201921
203684
202759
200416
200157
198930
197653
198846
201018
200344
201633
202662
202530
202341
202335
201095
199997
200277
199747
199496
199697
198820
197416
197776
198415
199006
198048
197025
196932
196462
197250
197574
196314
196592
197517
196621
198561
197884
199352
199053
197946
197483
196913
196351
194807
196218
192280
189930
191333
192298
190252
190923
190883
192511
193567
193553
191871
192222
190922
192044
191614
191777
192354
190461
189009
187185
188602
190405
190296
189057
187745
186944
188908
188362
187593
190611
190586
189670
190265
192069
190766
191614
191247
191700
190179
189662
191227
191246
191674
191443
192137
191222
191770
192299
192239
192588
191958
193331
192841
191980
191222
192895
192537
192343
190588
190994
190791
192186
193800
194048
193234
191727
192461
193205
193012
192232
191973
192631
193037
194065
194238
192786
190884
190347
191315
191000
191097
190066
190420
191448
191627
190229
189311
187473
189818
189369
189220
189471
190667
190696
190423
191857
191379
190365
188672
188348
188409
187493
187162
187323
187404
184800
185435
188717
190250
190437
189626
189920
191203
189322
187629
187173
187688
186536
185963
188498
187970
187274
185656
185419
186797
188281
186498
187859
188517
189114
189554
188894
186705
188102
187532
187056
187663
188261
187313
186366
186601
187689
187382
185628
187513
187994
187504
186882
187751
186528
185437
186344
187358
184594
185085
184816
186278
187736
185841
186141
184872
182936
184718
185111
184263
183860
184236
184866
185195
185837
183126
184484
186745
187051
188618
188683
186462
186022
186878
187933
186290
184941
185233
184847
185025
185249
185802
185016
184500
183322
182573
183894
182782
182555
183910
185180
184815
183249
183223
183506
184554
184151
182801
183230
186068
186098
186111
184858
183161
182247
181926
183628
184391
182964
184997
184110
183642
184495
181956
181961
181873
182025
184266
185013
185063
184748
184413
184433
182571
182710
183187
183233
184077
184063
184227
185794
185289
183693
181916
182489
184531
182351
181976
182546
182038
181523
181975
180736
181094
183060
182551
182026
181700
182388
182352
181905
181968
181683
180961
180358
180887
180238
180267
179678
180285
181963
180097
184125
188066
186418
183645
182896
182307
183444
183320
183169
183257
181752
180952
182071
181361
184705
183511
183717
183516
183981
184310
184770
184728
185152
183257
183551
182293
183303
184356
184245
184422
185496
185441
185085
184258
183008
182973
182799
183231
183314
183953
184953
184828
183602
183541
184674
185369
185492
183149
180828
181632
182462
183617
184896
183861
185232
183572
184053
182841
180198
180181
182665
184341
183735
183689
182473
182058
183342
182832
184695
184744
184232
184835
183164
182953
183543
182103
181655
181476
182247
182381
181344
181598
182934
184087
184316
183274
182005
182219
183698
183163
182718
181419
181773
182930
184921
185678
185710
185433
183661
182655
183443
181848
182821
182215
182004
183249
184929
184184
182504
182217
182757
181599
181446
181985
179785
181173
180675
181776
180146
178473
179139
179275
182673
182189
181563
180579
179817
180420
180593
182679
182300
181788
181300
180998
180189
181785
183025
182313
180504
180763
181140
182215
181159
180231
179004
176650
177964
180723
180743
181659
180713
180967
179773
178653
178755
180524
180792
180164
177669
178833
179967
180015
180632
179530
181170
181359
180071
182133
183445
183318
180934
181144
180342
178549
176571
176009
176381
176454
178259
178391
178358
178681
179611
180230
177340
177359
177393
179318
180013
178618
178609
179812
179233
178131
179333
180961
181270
180714
180105
180202
181323
181689
180916
178638
179348
181709
180843
183224
183751
183347
182261
180928
181617
180919
180360
180466
179906
180613
180865
182507
183746
183450
183769
182005
181009
178837
179936
181724
182050
181976
181676
183769
182431
181481
182044
181188
179465
179625
178635
179624
180058
178843
178361
179270
179601
179381
179045
179350
178837
179285
180703
181052
179359
179017
180547
180950
182465
182576
181749
179871
181379
180359
179915
178924
179566
179427
178841
178926
178099
176681
177455
177857
177511
176572
174557
174633
175021
174688
175169
176595
176850
176534
175706
174909
175737
175790
175608
175969
175320
173893
172196
173671
175413
176371
178180
178318
178023
177813
178686
180052
180813
178462
178187
179162
179382
179369
177427
177791
178875
180020
179435
178436
178063
178170
177859
177779
177865
178537
179690
182122
180520
178832
178966
179303
179704
180050
180528
178379
179146
178609
177409
178606
179817
179891
179325
178788
177932
179261
179522
176636
177276
176277
177627
177860
176851
177225
177749
176952
176099
176996
175510
175891
178364
178905
178525
178810
179288
178469
178510
177480
177625
178231
177949
177886
178918
177578
178130
178542
180453
181981
181881
179181
177625
176875
177349
177620
178287
176798
178807
178824
177305
176730
178632
180298
180753
179426
178859
178225
177313
177962
179572
179552
180397
179709
180575
179174
179087
178639
178801
180232
179591
178365
179198
179448
178222
177129
176215
178730
179711
178294
179835
179283
177693
178308
177812
179191
177659
176769
178119
178080
178172
178919
178829
178866
178935
179896
180153
179703
180182
180594
178545
179395
179536
179603
179027
179749
179654
181824
183046
180752
179869
180672
183268
182787
180191
178675
180601
182832
181059
181524
179782
177716
177068
177203
178336
180319
178591
176670
176238
177473
178940
180105
179829
180608
180496
179963
178660
178578
179414
179589
180691
181015
179979
180503
180254
178453
176794
179353
181956
181185
179390
178385
178612
180408
181025
180723
181079
181975
180616
178662
179573
179858
181110
180866
179529
180764
181850
181910
181344
183542
183453
179805
177784
177029
177034
177572
178692
179719
180078
179172
176953
176572
178145
179136
179255
179361
179369
178565
179530
180441
180836
178540
179259
178735
177533
177413
177851
179232
181408
181203
182414
181853
178844
178217
176267
177104
179587
181154
181118
178446
179266
181831
181710
181213
181289
181471
179593
178535
177323
176833
177660
176314
178302
180213
181324
179505
177876
177940
177307
178012
178175
179020
181874
182255
182830
181239
180298
180694
181003
178927
178313
178863
179705
179428
178514
178739
179314
178208
177994
177585
176286
178448
179074
178855
176743
177413
178073
179902
180292
180289
180154
177080
177643
176701
177993
179045
177144
177650
177430
176920
177699
178781
177761
178787
179302
178545
179765
179761
179519
180411
181626
180610
181354
181544
180611
179866
177676
178908
179174
180084
179260
179316
180309
179603
179044
179337
179914
179412
179356
178820
180056
180765
180429
179367
179524
179168
179053
178385
177597
177553
178754
180100
181211
179331
179373
178520
179423
180541
179025
179045
177342
177224
178935
178587
178614
177344
178206
178417
180153
180878
179388
177765
176509
176384
177294
178552
178598
178287
180176
180591
181169
180271
181612
182736
181323
180526
179627
180129
179939
181050
179699
178590
177815
178350
178171
180875
180232
178229
177746
179861
180160
179982
179323
180269
178677
179350
178914
178802
177509
176039
175919
177089
178242
177412
178848
176464
177817
177986
178171
178596
178406
180104
177867
177821
178538
181041
181520
181373
179465
177667
178291
178694
180102
178206
177395
179010
180447
180454
180703
180641
179358
177319
178796
178642
178152
178343
179601
179392
180338
178766
178514
178966
178465
181181
181170
179816
180408
179320
180022
177767
175886
176159
177394
177430
176135
176452
177261
178061
176177
176593
178523
177798
176968
179154
180553
181040
180184
179629
179742
180060
178156
178957
177206
177858
179375
179051
180821
180505
180074
178282
177060
176700
178053
179422
180691
180512
180336
180146
180579
181708
183214
181363
182292
182657
184044
182886
181177
183202
183532
185382
187295
189382
191677
192979
196024
196456
195950
196754
196196
198418
200806
203421
204378
207016
209718
210797
216087
220931
222583
224904
227383
230697
235664
239229
243746
248362
252692
255204
258809
261279
262793
263270
262322
263654
263686
261155
260993
259622
257087
256822
254215
252796
254144
256001
255092
253618
252101
249289
247982
250154
249874
249802
248413
246983
248084
248113
248409
249420
248262
247293
248302
248209
246820
247621
246630
244155
244192
244594
245323
245660
246605
245564
243098
240352
240592
238319
236685
236216
235080
234196
231843
229906
227770
227220
225796
223115
220580
218488
214726
213810
213618
211713
208114
204649
202510
200335
200963
200821
198713
197187
195795
192513
191679
190124
188656
185336
184396
183177
180794
178571
177594
176422
175321
175066
174338
172432
171937
172871
173013
173490
172509
170085
168452
166375
165622
165416
165418
165838
164561
163715
163111
161260
161334
159781
158069
157099
155944
155009
154109
153498
153407
154256
150408
148460
147066
146977
145120
144545
145010
144060
142798
140559
140641
139137
139901
138966
136083
135805
136462
135946
134424
133908
132811
132278
130975
129189
127697
125599
122914
124070
122787
120876
118914
118392
119088
117648
116904
117234
117257
117433
117552
114930
116033
114572
113575
112920
111331
108641
108093
106740
106460
105576
104525
103697
103669
101635
101482
102757
101603
 99966
 99116
 99914
 99917
 98869
 96929
 95273
 95382
 93524
 93970
 94117
 92304
 91487
 91313
 88872
 86979
 86393
 87691
 88760
 88653
 86142
 84939
 85584
 86701
 86010
 84857
 84169
 84351
 84885
 82683
 81895
 80360
 80878
 81011
 82276
 82711
 81078
 79783
 79982
 79906
 78051
 78376
 78586
 76015
 75110
 73588
 73007
 74164
 74553
 75153
 74578
 74711
 73376
 74603
 73742
 72335
 71172
 72447
 72306
 71083
 72652
 72581
 70756
 72906
 74093
 71679
 71405
 70976
 69492
 69290
 69855
 70656
 70555
 69957
 68281
 65986
 66310
 66549
 67142
 68385
 68397
 69633
 68497
 68015
 69320
 66650
 65702
 63895
 64140
 64225
 65627
 65724
 66946
 63785
 64255
 64374
 64810
 64816
 65058
 63823
 64037
 65237
 66913
 65745
 64642
 63337
 63175
 64021
 63855
 61828
 61815
 62759
 65234
 65917
 65417
 66120
 66201
 65449
 62904
 63615
 64003
 65257
 65632
 65447
 66827
 65631
 64614
 63729
 63014
 63039
 64359
 64043
 65054
 65353
 66072
 66329
 65390
 64894
 64253
 65036
 64972
 66011
 66048
 65300
 62421
 62529
 63985
 65604
 64592
 64611
 65259
 65661
 64577
 64460
 64868
 66035
 66806
 66247
 66273
 66722
 66062
 65205
 65142
 66777
 67009
 65407
 66274
 67971
 67401
 66625
 67023
 66483
 66359
 66718
 68092
 67900
 67150
 67536
 67440
 66776
 68717
 68430
 67741
 68039
 68080
 68883
 67572
 65164
 65321
 66332
 66409
 65622
 65958
 66705
 66642
 66660
 68227
 69192
 69000
 68962
 69078
 70023
 70009
 67891
 68636
 69020
 70538
 71935
 70703
 70805
 69368
 68810
 68197
 68752
 68083
 67651
 68505
 67599
 67982
 68209
 69164
 69536
 71124
 71799
 70670
 70755
 67396
 67018
 67819
 68061
 69259
 69088
 68998
 70342
 69458
 68606
 67143
 69372
 70489
 68288
 68387
 67139
 67436
 65847
 65881
 67441
 66790
 66992
 67942
 67431
 68803
 69196
 69129
 69301
 69398
 69115
 68835
 67918
 68087
 69924
 70084
 69470
 68630
 67763
 67302
 66475
 67079
 68040
 69797
 70107
 70647
 70170
 69636
 68063
 67045
 68114
 67692
 67966
 67574
 66833
 68000
 68107
 68296
 68270
 68700
 68207
 68726
 67484
 68394
 68415
 67489
 67525
 66504
 66576
 66087
 66707
 68535
 69840
 69553
 70101
 70787
 72028
 73002
 72558
 71243
 69381
 68727
 69011
 70246
 70068
 70323
 70432
 70629
 69463
 68503
 66722
 66240
 67990
 67922
 66850
 67972
 68607
 68645
 68639
 67300
 67768
 67016
 69305
 69011
 69705
 69459
 69098
 69468
 68620
 70108
 70375
 69427
 68818
 68705
 67482
 70247
 69540
 70287
 70165
 70536
 70818
 71217
 70572
 70093
 68870
 68689
 68103
 69518
 67608
 67763
 67992
 67715
 68203
 67401
 68143
 69605
 69222
 70038
 69881
 68250
 69414
 69599
 69598
 70403
 70007
 69795
 70132
 70467
 70920
 69934
 69081
 68978
 71029
 70289
 70786
 68760
 68418
 68067
 69746
 70316
 70730
 70188
 71546
 72020
 72107
 72450
 70699
 68669
 68331
 69803
 69664
 68487
 68136
 68358
 66410
 67867
 69281
 69925
 70725
 68803
 68574
 68906
 69606
 68799
 68048
 68566
 68599
 68729
 68274
 68628
 70519
 72922
 70971
 70194
 70786
 71828
 71259
 71433
 70561
 70020
 69047
 69993
 70734
 71480
 69839
 69144
 70926
 71156
 70318
 70703
 70083
 70077
 70266
 70563
 71015
 72543
 73158
 72883
 70198
 68919
 66998
 67736
 68283
 68925
 69193
 70498
 70522
 72065
 70588
 69168
 68291
 68639
 69018
 71120
 70902
 70530
 70758
 70098
 71301
 70741
 70052
 69454
 69712
 69426
 70146
 70671
 72424
 69455
 69075
 68932
 67757
 67603
 69458
 70603
 70746
 69633
 70921
 72329
 74506
 73711
 72009
 71485
 70883
 70145
 69751
 69316
 70165
 71779
 71932
 70530
 71269
 73205
 72096
 72364
 72880
 72627
 70852
 70020
 67980
 68701
 69598
 70041
 69252
 69486
 70021
 69072
 69855
 69451
 69012
 69908
 70714
 68797
 69103
 70163
 70179
 69928
 70556
 73320
 72645
 72789
 72316
 71187
 72522
 71527
 71893
 73304
 74107
 70843
 69148
 69978
 70267
 71083
 71091
 71695
 71838
 72004
 71140
 71960
 72265
 72098
 73075
 74042
 74291
 74203
 72926
 69787
 69982
 69526
 69019
 69038
 69698
 71046
 70330
 68483
 68925
 70368
 70162
 70898
 72278
 70076
 68418
 68007
 69143
 71092
 68958
 69712
 70332
 69408
 69185
 70625
 71042
 70612
 70080
 70437
 70466
 70932
 71252
 71712
 72045
 72878
 72443
 72556
 72694
 72434
 71759
 71562
 71465
 73650
 72486
 71880
 71838
 71540
 70893
 71093
 70283
 69708
 69443
 69204
 69971
 71518
 73026
 72806
 73135
 72399
 70352
 72023
 71914
 72445
 70786
 71933
 72078
 71555
 71926
 72385
 72675
 73085
 71063
 70827
 73190
 73796
 73689
 72638
 71624
 71850
 71381
 71669
 71433
 72095
 72223
 71200
 69147
 70604
 70008
 71486
 71175
 70533
 72041
 72940
 72194
 72811
 73790
 72268
 70315
 70341
 71457
 71761
 71691
 71648
 69957
 70180
 70072
 70439
 73279
 72490
 71538
 70219
 69681
 69726
 70817
 70847
 69941
 70442
 70918
 71432
 71241
 70712
 71031
 71469
 70686
 69762
 71881
 72765
 73063
 72951
 72136
 69865
 70196
 71585
 70880
 69825
 71457
 72461
 73057
 72051
 72049
 71515
 72684
 72205
 71732
 71440
 70919
 70059
 69668
 69644
 68524
 68203
 70333
 71174
 71765
 70668
 71094
 72122
 72009
 73609
 73157
 73332
 73688
 72882
 72554
 72439
 72346
 71511
 69303
 67746
 68974
 71204
 71933
 71549
 72401
 73464
 72829
 73112
 72465
 73334
 73319
 74364
 73940
 71485
 74385
 73888
 73169
 71351
 69943
 69421
 70444
 70328
 70719
 70922
 71014
 72414
 72327
 72759
 73787
 73174
 72264
 72271
 72726
 72057
 70015
 68895
 70246
 69931
 70843
 72279
 73573
 72591
 72091
 70901
 70180
 69512
 70352
 71324
 72650
 73621
 73415
 72729
 73989
 75766
 73976
 72203
 71835
 72719
 73554
 73138
 73699
 72868
 71940
 71784
 72564
 72334
 72313
 71810
 71407
 71722
 70605
 71061
 73384
 72484
 71167
 72987
 73562
 73052
 72065
 75327
 75083
 73980
 73715
 73502
 72279
 73312
 72603
 73062
 72700
 73034
 71551
 72483
 73046
 73203
 71332
 71333
 72164
 72509
 72411
 71689
 71543
 71638
 71556
 72181
 73197
 73632
 72358
 71884
 71290
 71099
 70636
 72340
 72708
 73552
 72136
 72465
 71394
 72149
 71241
 72333
 72548
 72542
 73584
 73356
 75511
 75052
 74941
 74472
 74529
 73399
 72713
 73728
 75014
 75725
 76292
 74350
 73744
 72180
 72524
 74539
 73659
 76406
 75964
 73205
 73340
 72473
 71679
 72076
 72558
 73802
 73467
 73922
 74916
 75244
 73043
 71532
 72021
 73335
 73715
 72758

[Instrument Method Data Header]

"hplc", "", "2021-04-16-13:54:48", "hplc", "", "2021-04-16-13:54:48", "", 0, 0, "GlycoSePN_40 min (Plus_HR1)"
"Separation of glycans at 50 C"
16844544, 1


[NAI Box Information]

0, 40, 40
2.272, 44, 1000
41, 0, 100, 0


[Instrument Configuration Information]

"FL", "PEN90x", ""
0, 0, 0
0, 0, 0, 0
16.777215, 1
16.777215, 0
"", "", "", ""
"", "", ""
"", "", ""
"", "", ""
"B", "C", "D", ""


[Real Time Plot Information]

[0]
0, 1, "", "Y", 1000


[Link Parameters]

5


[Link Parameter Offsets]

29
28
10
11
12


[Link Parameter Info]


"RATE", 29, 5, 1, 1
1, 0, 3, 0.1, 100, 0
44.01408, "", 1

"RANGE", 28, 2, 1, 1
1, 0, 1, 0, 10, 0
1, "1.0", 1

"EVENT", 10, 3, 25, 1
1, 0, 0, 0, 100000, 0
0, "END", 0

"EVTME", 11, 2, 25, 1
1, 0, 2, 0, 100000, 0
0, "", 1

"EVVAL", 12, 2, 25, 1
1, 0, 0, 0, 100000, 0
0, "0", 1


[PEAK TABLE FILE]


[File Complete Flag]

3


[Number of Peaks]

0


[SPECTRAL DATA FILE]


[File Complete Flag]

3


[Count/AU Ratio]

0


[Count Offset]

0


[Number of Spectra]

0


[Spectral Data Sets]


[Audit Log Information for C:\PenExe\TcWS\Ver6.3.1\Examples\Probka 39, 3rd + enzymy.raw]

Number of Audit Logs : [0]
