# Supplementary material for: Interplay between de novo and salvage pathways of GDP-fucose synthesis
Source: PLoS One. 2024 Oct 24;19(10):e0309450. doi: 10.1371/journal.pone.0309450 (PMC11501016; doi:10.1371/journal.pone.0309450)
Supplement: S1 File — (ZIP) [file pone.0309450.s004.zip › Chromatograms/Fucosylation/TSTA3KO_10_2_FUC.RAX]

Checksum Passed

Filename : <C:\PenExe\TcWS\Ver6.3.1\Examples\Probka8-enzymy_3.5 of 10.raw>

[Modified Rawfile File Header]

0, 1, 48, 10019, 
0, 0, 0, 386514952, 12030680

[Modified Rawfile Data Header]

"hplc", "", "2022-02-23-17:43:56", "tcprocess", "", "2022-02-23-18:23:54", "", 0, 0, ""


[File Complete Flag]

3


[Run Log Information]


[Raw File A/D Header]

0, "20220223174344-0800", 0, "hplc"
"C:\PenExe\TcWS\Ver6.3.1\Examples\Probka8-enzymy_3.5 of 10.seq", 0
"NONE", 0, 0
40.0088, 16777215, 106496, "7339280009"
1, 0, 5454


[Sequence Cycle Information]

"A", 0, 0, 0, "", "", ""
"C:\PenExe\TcWS\Ver6.3.1\Examples\Probka8-enzymy_3.5 of 10.raw", "C:\PenExe\TcWS\Ver6.3.1\Examples\Probka8-enzymy_3.5 of 10", "Probka8-enzymy_3.5 of 10", "", "C:\PenExe\TcWS\Ver6.3.1\Examples\GlycoSeP N Plus (FL_40 min)", "C:\PenExe\TcWS\Ver6.3.1\Examples\GlycoSeP N Plus (FL_40 min)", "C:\PenExe\TcWS\Ver6.3.1\Examples\GlycoSeP N Plus (FL_40 min)", "C:\PenExe\TcWS\Ver6.3.1\Examples\GlycoSeP N Plus (FL_40 min)"
"Default", "Default"
1, 1, 1, 1, 1, 1, 0
100, 2, "", 1, "", "", 9
"", "", "", 0
"", "", "", "", ""
"", "", "", "", ""
""


[Raw Data Points]

134139
134226
134225
134225
134231
134226
132150
131063
132992
133081
133656
133780
133714
133396
133668
134458
135884
134936
133941
134075
134213
134492
133166
133604
133753
133383
133685
133166
133332
133605
134875
134490
134152
134315
133850
133732
134264
134691
133560
133175
133657
134088
133891
132483
132128
132383
132940
133258
133932
133910
133412
133387
133185
133158
133526
133735
134110
135273
135162
134367
134431
135199
134980
134029
133515
133194
132298
132554
133005
133256
133419
134033
134014
134961
135042
134628
134613
134461
133623
133450
134200
134514
134618
134580
134532
134155
134117
134050
134434
135104
134586
133839
133053
133455
133306
133633
133910
133496
133625
134198
134558
134889
134583
134428
134524
134524
134138
134707
134566
133547
133554
133132
133111
133290
133238
133754
133713
134022
133210
132896
132501
132883
133869
133715
134713
135379
135099
133839
133777
133523
133279
132999
133458
133679
134804
134792
134833
134577
134284
134866
134971
134707
134047
134461
134305
134556
134800
134972
136452
137803
140089
144125
149802
157349
165742
174933
184022
192342
199459
205951
211445
214650
217436
218434
218284
217051
216243
214651
213124
211094
209452
208745
208883
209050
210732
212731
213517
214976
216134
215767
215721
216269
216053
216190
216308
217229
220314
225153
231083
237944
245346
252660
259389
267115
276565
282822
286523
288173
286956
286245
286641
291212
305633
333022
380235
456795
578710
759356
1024309
1417568
2033025
3138698
5255903
8986011
13299585
16777215
16777215
16777215
16777215
16777215
16777215
16777215
16777215
16777215
14971440
12706718
10623748
8812183
7288935
6037333
5019831
4194266
3532595
2999637
2565839
2209271
1916332
1673089
1472306
1303997
1163300
1047219
951449
874360
817584
782656
767982
776065
797504
820118
828810
823505
800704
763581
718087
672402
629875
593008
563211
539836
521605
510514
503368
500823
501420
504758
509462
515164
521511
526147
530579
534769
537282
540032
542167
543738
546745
552980
560841
569871
581634
593250
603812
612999
619158
624694
629092
634744
643898
659886
682989
709584
739851
777668
822132
874551
933223
994297
1047979
1080198
1090310
1074743
1037586
985905
928912
874754
824310
781749
750120
731824
729589
750529
800840
884226
1004800
1155010
1312137
1458704
1567669
1622500
1622848
1575636
1497654
1400315
1298705
1203464
1117849
1042512
981059
933403
904853
889896
887207
892704
902338
911384
914728
911624
899243
875655
846530
811318
772726
732110
689587
651733
618896
588997
564361
544632
528614
517909
515271
517959
527256
544412
567631
601120
647516
706614
776857
855842
937822
1015189
1078271
1121142
1139569
1133748
1104644
1058561
999881
935696
868976
804672
743936
690836
642969
600722
565036
536134
511551
493415
481383
475671
476818
487552
508338
542537
587327
641066
697401
749715
790370
815245
821129
808279
780603
742508
699156
654747
610418
571311
537906
507854
481987
458412
435339
415920
397866
382148
367369
354220
343733
332974
324449
317418
309881
304958
301167
298518
295457
295242
296625
299081
303183
309863
316697
323213
330640
336710
340670
344158
345080
345187
345408
344843
344613
345056
347473
351145
355969
362201
367050
371607
374127
373849
370794
365636
357525
348180
338228
329399
319720
309334
301922
295254
289231
283898
279734
276382
273367
271970
271102
269249
267905
265621
262360
260732
257871
254420
251619
248948
246733
246815
245377
243325
241908
240450
238979
238045
237202
236759
235851
235077
235146
236414
237773
240053
241988
245387
249525
255617
263842
275355
291354
309559
330377
351747
372647
391972
405512
414807
417532
415911
407330
394549
378747
360530
343254
327126
311931
298407
286947
279380
273080
270488
268577
267491
267802
269314
271345
272515
274722
277833
281285
284125
288454
293308
298473
301999
306108
310702
313828
317569
320535
322216
325382
328329
333649
340812
351911
367354
389354
414886
444760
477223
510264
538171
560591
572840
575840
568175
552974
530148
503036
472942
443676
413879
386540
362213
339837
320204
304504
290848
280402
271903
266499
261689
257157
254304
252408
250857
248745
245857
242440
239796
236689
232768
228734
224607
221470
218671
215866
213736
211560
209809
207943
206354
204984
203170
201163
200108
200489
200097
200225
200821
202069
203551
205731
207783
209839
212094
214432
216463
218486
220557
220983
222102
222749
222587
222094
220434
219518
218432
216321
215077
213757
212488
211286
209972
209979
209901
210089
210286
209639
210498
211957
212872
213936
215354
217457
220181
223352
226732
230583
235162
239434
243266
247782
251546
254011
257135
258440
259785
261234
262569
265028
268086
272771
279728
287815
297478
309164
323066
338684
355413
372529
392271
410281
428095
445890
464031
481500
502779
528931
563352
606001
660528
728646
813665
911330
1016191
1125752
1234343
1333818
1417138
1480445
1517747
1527729
1509751
1464760
1396912
1310122
1213141
1108348
999639
895823
797888
707842
627329
558371
497650
443974
398541
361984
331716
307710
288372
271764
258652
247108
238254
230910
224763
219658
215625
211903
210024
208638
207259
205419
203793
203080
203617
204009
203734
203285
203745
204670
205776
206333
206853
207052
207453
208244
209132
209802
209541
209562
208919
208231
208030
207404
207602
207237
205562
203853
203495
203431
202543
202359
201853
200020
198721
196829
195077
194332
192852
191222
191578
191225
188671
186872
186698
186995
186940
187095
186895
187023
187215
187869
188051
187801
187233
187099
185675
185017
184021
182878
182341
181408
181012
179598
179081
179207
178995
178850
178811
179457
179772
179906
179348
179218
180269
180543
180256
179613
180400
180635
180157
180592
181032
181424
181554
181257
181279
181961
183269
182862
182475
182520
183536
184500
184939
184566
185009
185766
186334
187007
187645
188984
189994
191111
191617
192088
193074
195506
197609
199058
200858
202633
204780
207216
208085
208507
208823
209910
210398
209715
208904
207700
207300
207064
207651
208126
209263
209943
211391
214475
217932
222242
227938
234680
243994
255532
268300
283789
300931
320581
340751
361649
383665
403324
420195
434630
445581
451162
451302
447574
439635
428542
414530
398696
382251
366063
349944
331994
317933
306292
296536
286469
278875
273652
269537
266635
265248
264568
265076
267485
271492
277789
284962
294826
306645
321310
340487
363182
387912
417505
449380
483199
518768
555498
590912
623635
651881
673803
689161
695893
695932
688581
674261
654054
627762
599744
568447
535574
504236
474469
449446
425514
405377
390727
378971
368727
362965
358133
354930
351200
347007
343552
338943
333502
326715
318722
310151
300105
288669
277124
266573
257409
247977
240022
232291
225112
220053
214812
211248
208007
205468
203899
201743
200020
199152
197374
195956
195362
194942
193191
191788
190352
189334
188164
185247
184222
183144
182801
181889
180236
179486
179119
178471
177942
178523
177360
176746
176711
175603
175427
174949
174909
174864
175039
175281
175503
174680
174018
174366
174262
174192
174077
173486
174232
174497
174630
174633
175040
174808
174781
175715
175736
176445
176872
176619
176198
176557
176368
175999
176248
175863
175670
176122
176915
177290
177027
178487
178128
176724
176902
177902
177802
177896
178622
179317
179245
179089
178975
179566
179211
180259
179898
180394
180679
181197
181125
180959
180186
179465
179735
180259
180893
181142
180800
181003
180666
180529
181108
182048
182491
183223
182981
183181
184153
185781
186901
186458
186624
186852
186109
186817
188462
188956
189750
189819
190689
192448
194369
196953
199110
201953
205624
210142
215142
220915
227049
232617
238258
244663
250592
255738
260122
263210
265855
266916
266771
264656
261472
257621
252822
247857
241960
236720
231376
226397
221041
215807
212118
208133
205117
202885
200977
198661
197671
197767
197673
196987
197305
198258
198381
198233
198183
199118
198617
199037
199010
199224
199421
200260
200305
199719
198783
198228
197503
196764
195951
195763
195357
195377
194513
194542
194243
192110
190343
189651
188843
188343
187925
187111
186299
186724
187165
187233
187843
189278
190862
192622
194502
197059
199259
201550
203584
207248
210205
213200
216388
219481
221840
223319
225423
226946
227752
228539
227358
227477
228595
227973
228993
229116
228253
228296
229087
230661
231431
232904
235496
237772
239213
241680
244263
248682
252778
257068
262475
267940
273512
279149
283444
289494
297081
305471
313239
322234
330239
337527
346991
356277
366048
376478
387600
398158
407358
419220
430584
443307
454680
466885
479992
493693
508476
525380
543586
560913
580516
603248
628651
659478
694857
738184
790858
854776
931880
1024883
1137940
1273391
1432694
1619745
1833989
2075495
2344188
2638037
2951724
3280296
3615207
3948729
4267585
4563039
4828361
5056321
5227666
5346911
5403190
5404599
5344943
5225711
5050785
4828001
4560888
4267424
3951150
3620916
3286687
2956081
2635227
2333171
2051533
1793074
1561857
1355845
1174333
1015497
880044
765525
669829
588061
520844
465369
419912
382645
350385
325793
305530
289831
276055
265445
257199
250376
245474
240386
237215
232910
229916
226309
223438
222217
219606
216986
214789
212558
210165
207824
206664
205031
203637
202313
201132
199464
198463
198077
197866
197830
198382
198059
197013
197363
198307
198670
199282
200579
201197
201675
204058
206258
206709
207458
208937
211460
213099
214709
215821
218746
221694
224534
225846
228080
230418
231829
234507
237517
240522
243257
246541
249862
253077
257066
261950
266710
270255
274525
278756
284805
290189
295958
301799
308774
315364
320852
329057
337250
344872
354490
363805
374035
383810
393267
404453
415018
426973
440145
452386
464778
477902
492121
506523
520611
536173
551791
566453
582616
602490
621541
641533
662485
687255
716847
750491
788779
836790
894432
963360
1046797
1147275
1266511
1409427
1577738
1770762
1994828
2250278
2532882
2841305
3171494
3518612
3877217
4235652
4587787
4927788
5241277
5519082
5748933
5923753
6034259
6079951
6064486
5980211
5834814
5631417
5385275
5097008
4772043
4430868
4078346
3718350
3366401
3023194
2695529
2387982
2107748
1851535
1625242
1425005
1248114
1095900
966714
857336
766533
693518
634096
587663
551389
524203
504621
491379
483760
480794
481152
482443
485309
489206
491533
492834
493327
490797
486937
481377
472301
462520
451945
438702
424268
408252
391257
375530
359703
343932
328430
313708
300528
288890
278720
269818
261871
255048
248826
243193
238815
235287
232646
230401
228898
227788
226788
225208
223578
223423
223285
223338
223226
223503
223335
224115
224736
224727
225426
226565
226828
227994
228870
229955
230643
231533
233211
235585
238243
240754
243890
248278
251364
256301
262325
269414
277501
287176
298374
311793
326915
345925
365910
386316
410657
436173
462058
490065
517455
543061
569145
593055
612214
630114
642722
650289
654722
655850
652198
643485
629901
612090
590179
567550
544123
519185
494924
468915
443666
419972
397476
376329
357779
340167
323966
309201
296264
285400
276762
268487
261385
255690
250656
246525
242352
238268
234909
232562
230277
229204
228929
226672
226459
226009
225464
226056
226919
228149
229872
229901
231454
231616
233155
233771
233779
233237
231997
231677
231512
230214
228822
227259
224599
221555
220045
218590
215550
212721
210774
208477
206836
206181
205442
205003
204145
204521
204897
204959
204961
204890
205031
206124
207151
207866
208650
209658
210416
211361
211971
212133
212605
213803
214201
214586
214906
215835
216325
217883
218377
219326
218946
219572
219306
220010
220678
221883
222366
222009
222191
222572
222640
223545
223793
224177
226055
227621
229012
229995
231597
233405
236237
238626
241488
244138
247531
251281
255618
260236
265288
269084
273598
277935
282140
285519
290525
294916
298668
304037
309003
313225
318313
323762
330016
334274
339398
346256
354073
360836
369113
378382
387767
399030
412234
425408
439827
454173
468750
482920
494743
506400
517608
527185
534418
539345
542123
542093
540576
536429
531580
525088
516627
507032
498244
489866
481785
474752
468428
463967
459383
455976
455504
454783
455421
455716
455182
454943
453527
452481
450525
448040
444567
439686
433221
427141
419622
410554
401807
392588
383540
375005
365366
357803
348636
340044
332750
327021
321915
316149
311471
307406
304064
300144
297192
293279
290083
285252
282345
280547
278504
275613
274029
271693
269170
266542
264030
262256
259816
257247
255301
253190
251356
249280
246897
245837
244574
242735
242095
241859
241496
240767
240204
239610
239647
240003
240386
239544
238748
239268
239531
240068
240215
240377
240540
240403
241181
240710
241011
242075
242834
243748
243745
244790
245075
246479
248294
249985
250662
251646
252722
255161
257450
258597
259680
261748
263659
264992
266965
269489
272576
275494
278526
282100
286020
290137
293127
296268
299345
303487
308585
312878
317418
321172
324584
328278
331444
334097
336463
337914
338579
339288
339500
339992
339988
339985
340247
341108
342030
341968
341972
343518
345020
348480
353260
358787
365090
373927
383628
395950
410917
431459
455516
482553
514750
554137
598193
648975
705444
767499
835596
909234
987311
1068333
1153379
1240389
1325077
1406398
1482652
1550259
1608136
1654506
1689710
1708385
1714348
1706680
1683369
1647369
1599164
1540160
1473502
1399676
1318786
1237431
1153235
1070294
988066
909066
835114
764329
698734
638821
585685
538773
496620
459334
426505
398484
374033
352933
335054
319827
306563
294009
284222
275139
268007
261998
257649
253258
249973
247084
244177
241049
240267
239141
237698
237533
236240
235993
235745
236314
236109
235869
236232
236257
236511
236232
236057
235654
234469
234132
234631
234897
234727
234632
234895
234333
234107
233764
233693
233885
233987
234561
234866
233997
234199
235047
235365
234564
233814
232637
232641
230872
230410
229881
229271
227696
226061
224365
222908
222050
220962
220676
219512
219144
219192
218804
218945
218639
218067
219224
219949
220449
220685
221014
222172
223728
225873
227224
228159
229970
232788
234927
236833
238523
241189
244631
246854
249630
252024
255450
259232
263723
267903
271500
276477
282684
287893
294339
300663
307759
315867
324119
332737
342255
352671
363363
374016
386475
400315
414025
426841
440528
455407
467917
479874
491268
501674
508124
514952
519734
520899
521167
519761
515470
509084
501921
492348
482349
470988
457131
444194
430527
416887
401581
386870
371763
356630
343882
331536
319265
308431
298245
289993
281726
273860
266332
260116
255279
250304
246206
242900
240040
237484
235185
233290
231936
231500
230595
230290
229277
228657
229408
229434
228990
230079
229809
230092
230713
231991
232908
234040
234989
235707
237387
240023
242712
246745
249748
253776
257722
262673
268667
274439
280903
289295
297455
305357
313913
321253
330137
339678
348938
357070
365284
374182
381230
388540
392235
395124
396382
396755
396740
395643
393915
390964
387184
382787
379086
374601
370197
365721
360883
357241
354060
351780
349686
347992
346733
344905
344995
346217
345133
345767
346759
348373
349924
352700
354783
358119
362749
367916
373938
379344
385865
394550
404194
416384
430742
446861
465515
487504
514934
547149
584008
624596
669976
720248
777062
839223
907010
975655
1049024
1126941
1205828
1287121
1366287
1441866
1512624
1578181
1639146
1693403
1735821
1770470
1793877
1802398
1796794
1778702
1750945
1710733
1660043
1600062
1534875
1463747
1391406
1317362
1244129
1170775
1100693
1030752
964973
902460
844776
791074
739470
690396
645848
604355
566631
531794
499190
469514
443281
420582
398361
378444
360975
345429
330870
319621
308376
298518
290555
282703
275827
269851
265365
260576
256059
251182
247281
243103
241285
238803
236468
233917
231614
229453
227097
224597
222647
221466
219833
219107
218572
216794
215189
214244
213571
213389
212813
212180
211984
211387
211010
212111
211350
211244
211240
210390
210142
210073
209376
209288
209923
210982
212194
212705
212756
212600
211798
211427
212041
212094
212868
213740
213378
213668
214712
215361
215496
216841
218433
219989
220361
221014
222315
224233
226496
228903
230821
232573
235162
237691
240381
243659
247774
250697
254333
256903
258958
261639
264133
266477
268744
270387
272093
273229
274619
274709
274088
274184
274225
272970
271585
269245
267457
265093
261730
258756
256566
253582
250899
248872
246871
244294
241883
240552
239432
237600
236150
234873
234667
233670
231362
229957
228288
227676
226666
226065
225989
225336
223887
224268
225064
224280
225235
226760
227104
227697
228647
228897
229780
230402
231867
232706
233891
234937
236332
237688
239130
239496
239790
240435
242135
242646
242894
243721
244164
243067
242409
241669
241314
241491
240976
240660
239416
238896
238314
238599
238180
238696
239991
239811
239909
240652
241685
242829
243536
244614
244967
244857
246294
247043
248890
250280
251786
253945
255529
257529
260117
261703
264278
266739
269000
272039
274300
277033
279254
281704
284109
285426
287130
289025
290483
293265
296843
301935
307048
310792
314206
319174
323961
330686
336717
344253
352788
361374
372675
384607
397334
411454
426685
443188
461180
480761
501328
524678
548103
572438
598005
624255
650786
677542
703532
728155
752733
776680
796897
815363
833854
848855
863645
875967
884316
889800
894845
898464
898443
896907
892550
883972
873557
861464
844859
825888
803433
776886
750657
724184
694059
664205
634239
603489
572976
544580
517228
490851
464563
441661
420700
400937
383608
367113
352743
340957
330376
320129
311808
305146
299110
294307
289672
287473
285621
285169
284441
283009
283689
284945
286352
287121
288290
288874
289781
290867
292028
291962
290773
288495
285569
283380
280512
277316
273002
270200
266773
264248
260775
256969
254168
251880
249195
245909
242743
240074
238806
236534
234361
232932
231979
230359
229382
227548
227226
227614
228018
227813
227827
227818
229098
230148
230397
231006
231721
231665
232352
234378
235417
235532
236074
236311
237098
237162
237445
237712
238835
240241
242029
243323
246390
248600
251500
255317
259052
260823
264385
267518
271000
274062
274644
275858
277283
277741
277796
277471
276757
276195
275960
276375
276739
275320
273962
273109
271705
269219
266257
265491
264362
262836
260217
258004
255681
253814
253543
253021
253004
252088
251692
252708
252730
253306
254622
256408
258152
260409
262499
264352
265450
267633
269012
270306
272077
273079
274906
276522
277550
278893
281301
283563
286190
289108
292398
297216
303034
309656
315649
321128
326790
334206
342337
351391
358155
367460
376004
383680
392117
399412
407420
415665
423296
431768
439806
448612
455785
463150
471815
481144
489025
497550
504721
512416
519165
524703
530676
536009
540813
546507
551300
556512
561083
565403
570781
576865
583546
590962
600068
608374
615967
622396
629451
635503
641066
644258
647474
650638
652162
652900
654523
656032
659019
665229
672621
684975
698074
718094
743770
774726
811648
857666
911611
971913
1040463
1115110
1196558
1283200
1372097
1462637
1552503
1640985
1726569
1799790
1864333
1918039
1962133
1990525
2008738
2013044
2003554
1984685
1954632
1913649
1865274
1808746
1745164
1674671
1598517
1516840
1431823
1342525
1250485
1162658
1074472
988892
906511
830571
759957
696735
638833
587111
539700
498393
463516
433296
407329
385406
366861
350428
337431
326530
317472
308032
301055
296139
290717
286107
282622
279365
275138
272451
271991
269743
268160
266842
265899
265525
265014
264449
264745
265312
265551
266661
268445
269371
270002
271594
273877
275511
278020
279767
281690
282462
283581
284646
286089
287485
290406
292149
294142
296363
298519
301013
303466
305134
307308
311393
314427
318640
320982
324107
328638
332967
335304
337455
339559
342115
344254
345533
347476
348862
350704
351303
352824
354920
355088
355216
354826
354474
355731
354883
355036
353798
354504
354180
352375
350803
348700
346063
343954
342953
341210
337916
335345
333093
332344
330834
329654
328304
327407
328045
328236
328710
330374
334153
336399
339193
343261
345592
349843
354047
357411
362228
366219
368439
372378
376240
380093
382920
386700
389130
392113
395136
400531
406615
412605
418740
426018
433826
443791
455050
469823
487214
507438
529702
555605
587602
624193
667265
716683
773610
837662
910664
990040
1077946
1171600
1275082
1384421
1500100
1622416
1747225
1875029
2004167
2132628
2258537
2380150
2494040
2591122
2678558
2750290
2803455
2835544
2846327
2835976
2803173
2748713
2674078
2580054
2472080
2348671
2216852
2080065
1939332
1798865
1658596
1523678
1396473
1274505
1160500
1052608
954434
863289
781241
706631
640448
580609
528340
482361
443549
409600
378342
353676
333427
315483
300115
287895
276619
266847
259252
253720
247854
243529
240113
237581
234963
233402
231586
231069
229554
227713
226669
225701
224130
222899
223464
223607
222707
221767
220950
220327
219970
219848
219190
217401
216730
216943
217325
217790
217443
217228
218279
219592
220682
220817
221277
223634
225201
226976
230299
232024
234322
237300
240473
243765
246292
249672
252935
255962
258290
262036
264893
267785
269145
270253
271397
272241
274419
276354
277207
278963
280430
280945
280588
280534
280123
281161
281472
281702
280636
279889
279031
277803
277326
275955
274484
273487
272061
271009
269819
268849
268928
269258
268850
268433
268319
268873
267798
266906
267814
268768
269365
270465
271476
272405
273413
274585
276562
278624
279605
281048
282232
282665
284892
286556
290209
294286
298184
302824
309863
317648
326771
337801
349179
362002
377002
391661
409031
427624
446058
465608
484500
504085
524224
544657
563252
580606
597124
609818
618814
625264
631069
632351
629743
624149
613748
599668
583632
565651
546995
525355
503613
480737
457854
435126
412490
390334
370436
351966
335001
318811
303630
290221
278042
266233
256351
247083
240383
235253
229925
224087
219687
215138
212218
210429
208720
206590
205090
203985
202915
202049
202319
201766
200786
200964
200428
200833
200770
200227
199021
199156
198628
198262
197715
197618
197428
197892
198215
196817
197503
197713
198519
199447
199217
199480
199853
199908
200134
200820
201057
200483
202194
203451
204873
205067
205652
206250
207986
208922
209894
211668
212142
213788
215687
217660
219350
219542
219486
219722
219639
221325
221721
222774
222265
221924
220898
220501
219631
218110
216556
215061
215377
214083
213526
212828
211402
211326
210014
209013
208523
208052
208527
207821
206726
206873
206410
206443
206645
206857
206358
206708
207576
207433
208398
208622
208904
209777
210184
210972
211719
212194
212530
213567
215042
215859
216680
216918
216503
216489
216664
217896
219227
219414
218275
216739
216274
215194
215070
214014
212419
211832
210635
209495
207771
207388
206382
204822
203252
202196
202110
200751
200974
200270
198447
197430
196725
195663
194965
195122
194288
193635
192567
192431
192161
192183
191629
191150
190926
191262
191226
190543
189431
189318
189701
189616
189192
188291
188775
189069
189457
190507
190994
191129
191535
191048
191237
192166
192263
192318
192377
192565
192552
192813
192759
193630
193534
193820
194983
194910
195208
195175
195576
195411
195184
195878
196499
196728
197319
196946
197792
198338
198167
198217
199279
199697
200175
200055
200502
200375
200508
200436
199537
198933
199513
199555
199250
199322
197910
197589
197798
198050
198022
196279
195780
195268
195296
194969
194226
194303
194652
192956
192836
193117
193194
191927
192148
192788
192776
192905
192852
193054
193213
193468
193276
193413
193863
193671
194032
194256
193563
192886
192419
193035
192295
193223
193318
192525
191986
192061
192412
192037
191441
191248
191137
190796
190764
189985
188609
188003
187699
187823
187418
186965
186284
186958
186667
186349
186295
185721
185113
184148
184423
184797
184345
184493
184629
185037
184355
183843
183833
183247
183432
183067
183128
182658
182172
183022
183868
184182
184620
184927
184871
184894
185251
185867
185907
185379
185358
185004
186200
186291
186198
186668
187334
187583
187842
188080
188060
188184
190045
190094
190372
191325
190826
190527
190634
190065
189907
190217
189797
189839
189617
189478
189193
189081
188737
188399
189472
189173
188005
186903
187083
186692
186157
185686
185065
184504
184323
185170
184948
184827
184822
184774
184048
183616
183487
183256
183235
183037
183469
183255
182889
182795
183071
183370
183394
183226
183346
183885
183937
183631
183654
183544
183066
183373
183632
183526
183355
183989
183989
183937
183717
183849
183545
183813
184038
184458
183866
182736
183345
183513
182804
182697
182971
183158
183356
183326
184499
184387
184207
184404
183492
183174
183333
183621
183231
183224
183849
184409
183133
183144
183238
183353
184022
182486
181385
181356
181499
180728
179990
179740
179503
179743
180653
179772
178075
177919
178611
178761
179383
180059
180974
181415
181689
181826
181956
182192
182233
181727
182317
183099
183896
184280
184217
184355
184344
184557
184405
184319
184915
184890
184468
183996
183953
184363
184943
183628
182880
183467
182167
181719
181049
180754
180514
180548
180731
180757
180920
180776
179721
179336
179722
180748
181006
181082
180473
180314
180387
180290
179684
178785
179039
178954
178874
179994
179467
178554
178155
178158
179247
179487
178954
178861
179542
180089
180125
179824
180034
180259
179712
178784
178011
178511
177693
177814
179070
180108
179560
179268
178670
177880
177909
178145
178368
178379
178684
178368
178269
178352
177248
176720
176835
175503
174983
175920
176231
177364
178014
177863
177008
176535
177094
177605
177974
177843
177631
177482
177903
178774
178606
178877
179635
180449
180736
180624
180065
180297
179966
180057
180267
179897
179390
179410
179497
180432
180907
180742
181050
180547
179939
179833
180793
181742
180964
180399
180449
180404
179893
180935
181440
181239
181398
180757
180586
180079
179022
179107
179559
179405
178942
179476
179803
180487
180515
180343
180595
180705
179527
179827
180471
180202
180791
180539
179672
179746
179205
179670
180135
180391
180097
180101
179850
179667
179554
179002
178658
179042
179864
180419
179800
179236
179068
179581
179574
180174
179429
179794
179747
178745
178313
179138
178588
178987
179842
178594
178505
178773
178816
179356
179114
179806
179677
179206
179592
178898
178638
177615
178179
178434
178546
178054
178555
178282
178235
179166
179086
178996
178682
177051
177448
176879
177336
177996
177431
177992
178202
177589
177276
176480
177038
177065
176751
177079
177516
177894
177583
178154
178151
178007
177431
178122
178253
177895
178706
178658
178434
178463
178071
176709
177285
176809
177598
177797
177276
177354
177394
177599
178365
178205
176933
176553
176632
177386
176476
176297
175681
175524
175903
176176
175794
175781
176081
176267
176200
175237
175016
175304
176239
176720
176603
176242
175315
175199
175568
175393
175102
174569
174915
174450
175078
175944
175874
175893
176411
177293
176201
175789
176130
176854
176590
175704
175648
176219
176530
176263
175465
175412
175036
175449
175661
175834
176740
176325
175720
175589
174987
175196
176465
177246
177181
177347
176822
176850
175859
175711
175554
175627
175695
176128
176192
175480
176148
176534
175856
176985
176962
177490
178183
178326
177584
177200
177287
177356
176635
176941
177783
177502
177489
177529
177181
176819
177598
176991
176758
176923
176671
177410
177669
177402
177940
177410
176642
176437
176315
176211
176136
175395
175704
174999
174489
174041
173759
173225
174358
174522
174469
175302
175082
175204
175102
174832
173943
174272
175337
174960
174244
174486
174757
174826
175081
175552
174974
174843
174359
174208
174331
174267
174316
174727
174535
175299
175808
174976
175157
174727
174136
173585
174388
174349
173912
173464
173676
174253
174253
174661
174509
173606
173635
174256
173779
173219
172985
174088
174880
175493
174881
174261
174634
174517
174118
173916
174092
174485
174708
174244
173753
174201
174387
174852
174615
175018
174322
174290
174346
174195
174462
175327
174862
175057
174919
174850
175184
175639
175578
175693
174542
174401
175250
175393
175694
174747
174723
174333
173639
174460
175059
174943
175430
174984
174301
173774
174655
174838
174467
173824
174454
174920
174905
175393
175764
175053
175276
175945
175519
175656
175603
176210
176016
175270
175198
175564
176134
177224
177611
176933
175797
175723
175642
176046
176712
176595
177319
177631
177842
177396
177709
178229
178050
177836
177986
177997
177753
177015
177098
176986
176771
176991
176814
176077
175720
175104
175364
175878
176361
176328
176131
175979
175803
175768
176156
175554
175325
176003
176213
175875
176159
176286
175800
175456
176097
177072
176849
176344
175902
175948
176645
176983
177348
176499
176709
177309
176735
176156
176561
177015
175604
174973
175836
176342
176566
177086
177144
175790
176508
176105
175148
174965
175328
175530
175402
174706
175472
175860
175719
176637
177133
176251
175202
174811
174848
174902
174924
175087
175004
174678
174962
175520
176375
175640
175512
174909
174595
174187
173826
175052
175397
175154
175089
175158
175775
175906
175319
175125
175232
175660
175625
175463
175409
174706
175070
174887
174862
175827
176075
175935
175645
176678
176253
175736
175759
176486
176468
176220
176162
176034
175502
175598
175389
175247
175278
175014
175246
175998
176530
176050
176355
176415
176733
176731
176950
177154
176915
176429
176801
176082
175695
176322
175934
176608
176978
176936
176969
176138
175809
175472
175811
175495
176160
175734
175469
175561
175120
175225
175805
175785
176347
175247
174833
175105
175093
175424
176106
176004
175554
174825
175267
175330
175731
175849
175512
175065
175223
175525
175229
174929
174847
174913
175043
175151
174817
174786
175141
175147
175001
175446
175419
175415
175646
175898
175598
175334
174990
174256
174677
174865
174334
174340
174604
175641
176191
175390
175045
174740
174611
175000
175593
175299
175776
174811
174111
173804
174792
175438
175597
175417
175690
174487
173891
173546
174038
174638
175149
174918
175227
174742
175122
175620
175671
175876
175557
175648
175222
174560
174223
175276
174484
175310
176116
175968
176763
176421
175273
175622
175565
174965
174705
175000
175296
175308
175330
175556
175381
175863
174604
174964
175224
176155
176392
176622
175884
175887
176753
176934
175750
175568
175792
175576
176225
175857
175552
175420
174624
174920
175207
176927
177239
176206
176167
175682
176173
176637
176861
176383
175773
175745
175965
176026
175958
176628
176726
177133
176567
176509
176697
176902
177043
176480
175956
175937
175616
175290
175099
174974
174209
174262
174898
174869
175746
176475
176071
176174
174947
174733
175094
175964
176114
175624
175730
175306
175467
175797
175994
176463
176026
175782
175613
176505
176418
176247
176154
176452
175372
175846
176477
176104
176389
176621
177057
176723
176319
176841
176813
176068
177030
177325
177440
177841
177663
177506
177619
177743
177219
176576
177380
177892
178438
178861
179792
178888
179535
179996
180064
180623
182172
183256
184094
184266
184535
185745
186955
188066
188897
189755
191600
192203
193061
193987
195426
196814
198647
200015
202475
204496
206392
208687
211531
214241
216066
218711
220754
224026
227279
230933
235323
240781
245281
250369
257325
263251
268410
272837
276486
278222
278413
277848
274569
271079
267495
264024
261418
259041
256996
256106
254806
253119
252092
252132
252336
252418
252754
253353
254157
255413
255811
256626
257194
258951
259504
259851
261758
262992
263532
264283
264245
262882
262797
262679
262042
259324
256067
252754
248940
245229
240925
236951
232844
229148
224759
220595
217461
214318
211415
208370
205415
202491
199687
197166
195337
193388
191768
190473
188162
186169
184817
183572
182638
181379
179385
178637
177899
176396
174312
173264
172948
172137
171470
170848
169032
168381
168060
167046
166563
165887
164747
163978
162776
161498
161091
160649
159716
159361
158780
157126
156154
154718
153216
152892
152369
150844
149151
148199
147491
145848
146104
145663
144421
143914
144051
144039
143468
142399
140969
140311
140240
139398
138705
138212
138060
138232
137685
136584
135957
134796
133982
133249
133106
133048
131602
130664
130768
129692
129292
129791
129290
128887
127743
126126
125456
125983
125181
124720
123698
123656
123024
122342
121938
120874
120106
119824
119249
118873
118698
118534
118058
117316
116574
116517
115514
115278
115258
115169
114862
113879
113074
113451
114029
112895
112096
111716
111992
111815
111293
110928
111010
111183
111837
111407
110547
110013
110294
109827
109162
108797
108600
108621
108979
109007
108705
108318
108076
107746
107723
108350
108159
107742
106955
107535
108405
108229
107727
107483
108341
107733
108456
107783
107007
106905
107765
107509
107344
107130
107279
106496
106602
106756
106751
106926
108025
108659
108364
108183
108104
108138
107985
107464
107493
107889
108201
107778
107416
107679
108113
107643
107805
108350
107624
107841
107421
107472
108494
109075
107931
107571
108624
108092
108541
109416
109820
109197
108022
107965
108267
108674
108897
108233
108433
108763
108850
109562
109722
110344
110394
110250
110406
110010
110361
110666
110004
109722
109811
109483
110075
110662
111568
111616
110936
110486
110244
110255
109905
110461
110747
110869
111398
111743
111226
111214
111493
111796
111795
111982
111611
112345
112595
112092
111244
111346
111640
111837
112140
112242
112561
112648
112262
112458
112462
113594
113370
112381
112368
112693
112122
112124
112692
113366
113444
114103
114487
114454
114605
114349
114226
113503
113401
113739
114754
115246
114727
114196
114238
114575
114459
114914
114581
114872
114985
114464
114597
115685
115479
115115
114890
115413
116006
115445
115640
115545
115953
115737
115672
116021
116390
116416
116174
115759
115886
115876
115635
116572
116748
116320
116871
117215
116560
116891
117495
117540
116778
116482
116963
117675
117336
117101
116822
117255
117915
118131
117879
117301
116516
116922
117030
117200
118278
118308
118405
118964
118470
118041
118212
118103
118499
118637
118203
118270
117691
117431
117149
117784
118762
118700
118791
119088
118656
119032
119283
118928
118266
117618
117554
118012
118659
118704
118983
118566
118448
118557
118605
118777
119301
119010
119350
119110
119101
119070
119032
119832
120526
119836
119243
119209
119516
119227
118896
118781
118895
118932
118946
121923
139099
197563
319154
502677
733719
996195
1255476
1480106
1644468
1741564
1783389
1784086
1758249
1716214
1661369
1594307
1517656
1438452
1362356
1294600
1233352
1172178
1112484
1053624
996242
947336
908312
875590
849996
827127
807058
789577
772497
755783
739473
725959
715385
708425
701877
697419
690384
683388
674316
662441
650082
637394
625483
615084
605021
593126
575800
556187
528468
497603
468402
439868
417096
395385
376336
361229
347432
334711
321296
311110
300943
291426
282931
275442
267530
260215
253787
248868
243257
238793
233814
229701
225183
221271
217530
213766
209908
207237
205695
201731
199875
197956
194085
192252
190565
190080
187567
185604
183028
180933
179931
178573
176841
175367
174288
173665
172603
170801
169571
167824
167295
165323
163695
162886
163406
163281
162545
161621
161531
159979
158512
158140
157577
156734
156448
155960
155616
155107
154377
153002
152477
152387
151299
150608
150589
150540
150179
150026
149807
150232
149734
149402
149327
149444
148917
148871
148341
148161
147293
146712
146968
146274
146322
146262
145775
146053
145473
144736
144690
144499
143265
143690
144540
144489
144019
143281
143237
142269
141886
142265
141928
141656
141040
140003
140330
140393
140514
140893
140817
140592
140365
140871
140688
139835
139851
139245
138934
139079
139245
139639
139456
139463
138940
138685
138685
139208
138683
138373
138529
138276
137923
137501
136762
137238
137647
137576
136883
137978
138005
137028
136291
136725
136824
136836
137287
137071
136415
136428
136301
136105
136767
137423
137598
137258
136178
135704
135474
136105
135807
135113
135492
136184
135652
135881
136351
135770
135621
135112
135141
135501
135695
135336
135031
134614
134295
135251
136332
135891
135501
135499
135840
135225
135455
134708
134102
134819
135011
135069
135520
135927
135653
135012
134706
134407
134119
133841
132818
133283
133643
132970
132989
132974
132763
133391
132578
131979
132404
132790
132808
131674
131676
131175
131631
131987
131503
131802
131160
130789
130661
130855
131564
131187
131214
131515
132100
131518
130977
130976
131494
131162
131397
131413
131641
130886
131552
131400
130785
130691
130912
130733
129754
129317
129500
128946
129060
128718
129290
129184
129464
129434
129772
129838
130156
129646
129134
129036
129502
129097
128916
129380
129756
128851
128295
128113
129139
129480
129281
129003
128529
128645
127712
127911
127748
127354
127904
127750
127874
129111
129298
128969
128852
128610
128380
128787
128478
128234
128303
128733
128770
128933
128980
128163
127727
127713
127888
128065
127949
128248
128616
128607
128466
127960
127778
128264
128356
127825
127965
127992
126806
126902
127240
126842
126967
127117
127378
127979
127645
127872
127675
127996
128249
127939
127296
127628
127794
127259
126836
126734
125958
126083
126398
126948
127063
126940
127376
126989
126592
126773
126205
126371
126761
126512
126337
127137
127588
127163
126707
126542
126697
126924
127156
128073
128069
127821
127819
127501
127796
126921
127141
126813
126230
126141
126055
126147
125979
126921
127895
126761
126368
126494
126518
126542
127270
126953
126979
126701
127155
127298
126976
127246
126610
126214
126516
127299
127060
126476
126416
125723
126120
125722
126068
126596
126520
126744
126831
126096
126955
127013
127121
126942
126467
126706
127049
127592
127611
127851
127462
128187
128477
128192
127541
127898
127877
127199
127542
128184
128286
128019
127087
126951
127420
127251
127828
128167
127656
127540
127288
127441
127095
126682
126965
126913
126911
127584
127940
128180
127973
127663
127584
127102
127410
127803
127893
127346
126852
127885
128636
128679
129327
128644
128807
127964
127391
128297
128518
128465
128487
128144
128777
128788
129143
127543
127884
128068
128708
128746
127556
126536
127142
126843
127318
127552
127790
127974
127583
127808
128328
127986
127260
126699
126733
126986
127536
128240
128155
127132
128110
128989
128650
127817
128684
129006
128753
128335
128057
127767
127130
126755
127419
128343
128751
129076
129280
128726
128435
128109
127544
127645
128134
128090
127789
127510
127592
127949
127967
128311
128359
128181
128347
127797
128348
128853
128832
129353
128468
128580
128176
127902
128056
128190
128309
128288
128737
128914
128229
128401
128952
128765
127558
127270
127466
127724
127499
128435
129118
128539
128470
128253
127829
127421
126889
127630
128315
127583
127661
127815
128677
129147
128312
128747
128590
128614
128250
128128
127566
126765
127367
128356
128434
127819
127286
127680
128322
127820
127413
127367
127657
127950
127803
127556
127537

[Instrument Method Data Header]

"hplc", "", "2021-04-16-13:54:48", "hplc", "", "2021-04-16-13:54:48", "", 0, 0, "GlycoSePN_40 min (Plus_HR1)"
"Separation of glycans at 50 C"
16844544, 1


[NAI Box Information]

0, 40, 40
2.272, 44, 1000
41, 0, 100, 0


[Instrument Configuration Information]

"FL", "PEN90x", ""
0, 0, 0
0, 0, 0, 0
16.777215, 1
16.777215, 0
"", "", "", ""
"", "", ""
"", "", ""
"", "", ""
"B", "C", "D", ""


[Real Time Plot Information]

[0]
0, 1, "", "Y", 1000


[Link Parameters]

5


[Link Parameter Offsets]

29
28
10
11
12


[Link Parameter Info]


"RATE", 29, 5, 1, 1
1, 0, 3, 0.1, 100, 0
44.01408, "", 1

"RANGE", 28, 2, 1, 1
1, 0, 1, 0, 10, 0
1, "1.0", 1

"EVENT", 10, 3, 25, 1
1, 0, 0, 0, 100000, 0
0, "END", 0

"EVTME", 11, 2, 25, 1
1, 0, 2, 0, 100000, 0
0, "", 1

"EVVAL", 12, 2, 25, 1
1, 0, 0, 0, 100000, 0
0, "0", 1


[PEAK TABLE FILE]


[File Complete Flag]

3


[Number of Peaks]

0


[SPECTRAL DATA FILE]


[File Complete Flag]

3


[Count/AU Ratio]

0


[Count Offset]

0


[Number of Spectra]

0


[Spectral Data Sets]


[Audit Log Information for C:\PenExe\TcWS\Ver6.3.1\Examples\Probka8-enzymy_3.5 of 10.raw]

Number of Audit Logs : [0]
