# Supplementary material for: Interplay between de novo and salvage pathways of GDP-fucose synthesis
Source: PLoS One. 2024 Oct 24;19(10):e0309450. doi: 10.1371/journal.pone.0309450 (PMC11501016; doi:10.1371/journal.pone.0309450)
Supplement: S1 File — (ZIP) [file pone.0309450.s004.zip › Chromatograms/Fucosylation/TSTA3KO_10_3.RAX]

Checksum Passed

Filename : <C:\PenExe\TcWS\Ver6.3.1\Examples\Probka8-re, KOFX,#10, 2nd.raw>

[Modified Rawfile File Header]

0, 1, 48, 10019, 
0, 0, 0, 386514952, 12041368

[Modified Rawfile Data Header]

"hplc", "", "2022-01-30-19:39:03", "tcprocess", "", "2022-01-30-20:19:01", "", 0, 0, ""


[File Complete Flag]

3


[Run Log Information]


[Raw File A/D Header]

0, "20220130193855-0800", 0, "hplc"
"C:\PenExe\TcWS\Ver6.3.1\Examples\Probka8-re, KOFX,#10, 2nd.seq", 0
"NONE", 0, 0
40.0088, 16777215, 38108, "7339280009"
1, 0, 5454


[Sequence Cycle Information]

"A", 0, 0, 0, "", "", ""
"C:\PenExe\TcWS\Ver6.3.1\Examples\Probka8-re, KOFX,#10, 2nd.raw", "C:\PenExe\TcWS\Ver6.3.1\Examples\Probka8-re, KOFX,#10, 2nd", "Probka8-re, KOFX,#10, 2nd", "", "C:\PenExe\TcWS\Ver6.3.1\Examples\GlycoSeP N Plus (FL_40 min)", "C:\PenExe\TcWS\Ver6.3.1\Examples\GlycoSeP N Plus (FL_40 min)", "C:\PenExe\TcWS\Ver6.3.1\Examples\GlycoSeP N Plus (FL_40 min)", "C:\PenExe\TcWS\Ver6.3.1\Examples\GlycoSeP N Plus (FL_40 min)"
"Default", "Default"
1, 1, 1, 1, 1, 1, 0
100, 2, "", 1, "", "", 9
"", "", "", 0
"", "", "", "", ""
"", "", "", "", ""
""


[Raw Data Points]

155105
155098
155097
155101
155100
155099
149044
147071
150120
151793
152451
151725
151884
152332
154139
154408
155126
154806
154709
155763
155139
154877
154351
154906
154550
153121
152230
152947
152948
152136
151621
151960
153211
153965
152045
152750
152090
151526
152703
155200
155672
154607
154564
153111
151715
152767
153523
154191
154770
154747
155621
156465
157673
154587
155318
154366
154754
153356
154009
153862
154243
154470
153041
152244
153314
152789
153521
153600
154259
152887
153194
153565
153037
152171
151418
151794
151784
152181
153677
155341
153934
153619
154639
156516
156620
154599
154293
154593
154336
153475
152992
153308
155185
154154
153503
153767
155336
155635
157313
156960
154727
154350
154745
156688
156858
156960
155926
154360
154853
154191
153036
153414
153604
153690
153448
153565
154441
155749
155640
154024
154513
153819
153016
154136
153260
154605
155641
156057
157480
156615
156564
156210
154757
154841
155763
155412
155098
156555
157297
156863
155652
155197
155816
157585
157876
159257
160975
159987
162685
167327
170405
174049
181965
189802
198526
206878
216564
228390
237514
244516
250952
256543
261613
264447
265419
265751
266898
266736
267923
267914
269348
272186
278101
284541
291970
297072
298784
296837
294603
292466
289257
288507
287433
287761
287765
288863
291324
294888
297978
302038
307224
310694
316552
327512
339128
348048
352039
353641
354638
356564
361868
372458
394205
429024
488953
583707
724398
938120
1243154
1679135
2331603
3451079
5532322
9145848
13338049
16777215
16777215
16777215
16777215
16777215
16777215
16777215
16777215
14912433
12635813
10537060
8708702
7178156
5919072
4894530
4060344
3384813
2837953
2393247
2036090
1747116
1511568
1319578
1158026
1026384
919877
833635
766601
718808
689061
679524
697406
732561
781424
824800
846013
843560
818295
777829
733275
688392
642289
601710
569138
544846
523211
510797
503599
501248
504011
508981
515875
524027
531445
540123
545724
548764
548767
547498
546695
543936
543597
541336
546004
553977
563386
569898
575655
581421
584994
587315
588035
589416
592392
599533
607348
620138
636238
658446
686562
720825
755241
794390
837011
867458
885098
883982
864002
831076
789927
746732
707576
672343
642945
624941
613466
613313
629909
659200
715036
791288
881398
969276
1046757
1101284
1126504
1120490
1090048
1040066
984731
921869
860818
808016
766275
732109
705777
690172
688126
691460
697911
703824
709145
706274
702783
694884
683487
667759
648812
629563
612242
597147
588206
581346
575805
574900
580566
589187
605422
631966
666144
715941
783076
871324
987388
1140917
1332497
1554694
1788241
2017687
2213886
2360289
2441869
2453252
2405503
2296425
2157725
2006264
1841630
1680930
1529235
1385173
1253269
1138894
1034625
943175
866139
797564
741476
692222
653661
624603
606793
591360
576143
559769
544759
528328
513599
498825
484634
471715
459329
448584
441483
431795
425287
421755
416289
414024
410618
406960
403919
402504
399066
395227
393298
390428
385361
379230
376254
374831
371716
370250
369137
367328
368574
368149
371859
375647
378398
381571
389029
396304
402062
409782
412729
415401
418574
422324
423832
425283
430551
432127
439389
451824
464423
479626
499050
517878
530244
539662
545247
545563
537584
527024
515630
496671
479255
464269
450636
439060
430562
422067
414166
408750
404310
402903
400340
398942
395078
390960
386540
380845
375260
370414
365814
360664
356187
351471
347973
345777
342564
336987
333419
332672
331501
330705
330351
331068
331543
335674
338758
338617
346546
358266
373760
394147
418931
447554
478850
517174
558047
601435
644116
684618
721289
747688
763398
768309
762023
742185
715338
682215
647659
609457
570601
537701
505972
479868
458664
439144
422649
412293
404316
401638
400392
400508
401994
406331
414861
421895
428418
434560
443382
450083
456172
459759
466535
473961
482790
489645
497488
504347
514932
531842
558776
596035
647293
711622
789874
880660
977647
1078635
1172578
1248016
1300670
1319695
1307534
1268483
1210204
1134348
1045130
951032
863842
777794
702532
633708
572592
520197
478959
444504
411193
386310
365689
348106
335301
327984
316441
307985
300857
298008
293213
287592
281093
279742
277759
276397
274605
275972
273876
275823
277516
276743
277341
280116
283944
285350
284227
283981
284225
284916
285809
286859
285268
283401
279361
277717
278905
277711
275042
272194
270380
270509
270433
268381
267450
266080
265948
266568
268119
266887
266564
265930
263837
264102
264880
263984
263580
265798
267827
268768
270483
271057
272168
273409
275531
275085
277063
280627
284152
287616
290983
295773
299864
304651
306531
311163
317040
322385
327701
334082
342106
349766
357387
364900
374291
387908
401401
416591
433844
454160
471162
490793
513442
534280
555234
578543
603662
634532
666710
708598
761776
834477
932089
1054692
1205464
1388176
1601254
1833997
2080376
2325787
2557102
2759774
2916145
3021223
3066631
3042975
2964029
2827158
2649745
2440925
2214999
1987385
1767198
1558044
1363631
1187330
1036494
905750
795382
700773
623184
560184
505951
462250
426187
397011
374586
356030
340668
325292
314608
305247
294725
286728
282035
278538
273754
271006
269955
267740
265051
264553
262235
260857
262253
262498
264897
265262
266886
269069
269224
268393
270101
272453
273160
271430
270003
269389
268042
268381
266841
265927
266404
264224
260831
258985
257644
259322
258017
257256
256003
253767
254568
253397
251829
250741
250057
249280
248216
248600
246802
245875
246912
248057
248854
247676
246729
246352
248636
249805
248817
248843
247395
245264
244481
244337
244847
244696
243624
243830
247036
249163
250507
250317
251617
250737
249391
249369
250738
251788
252220
249145
245271
242888
242155
239822
237564
238775
238746
236020
232783
231565
231291
233130
232174
231610
229661
229541
228980
228706
228700
228681
230344
232126
230139
229740
231087
231926
234138
235383
236787
238860
241912
242962
245663
245782
246148
246831
250075
253961
257549
259404
262210
264197
265799
268919
270070
271174
272905
274311
276370
278857
279750
281566
284723
287868
294420
298123
303766
313020
322995
334180
346085
364759
385902
408974
437850
469155
500274
533022
564544
592253
614980
630964
643398
653338
657129
652655
642104
626614
607568
587537
566075
545941
527783
511944
498599
488163
479904
478501
485950
493241
508875
531818
564134
601280
646217
702300
760703
827697
900638
977995
1057235
1134455
1212994
1287782
1359592
1433862
1504835
1567790
1625099
1673557
1708993
1730747
1739548
1734066
1711926
1677756
1631744
1572411
1496470
1416162
1333956
1250881
1170650
1097519
1035075
978617
934610
903453
883959
874535
880338
894089
909012
922644
935233
948598
955068
957046
951336
934524
909479
879675
843294
803898
757554
709568
663301
617681
573858
533749
495908
464520
437659
416169
396736
379255
365992
354030
344582
338112
332655
327694
320907
315209
310954
305973
300064
296769
290497
282646
278834
275052
272352
271868
266711
260728
255677
250988
247477
245971
243924
241848
240311
240066
237081
234716
234444
233266
232387
231834
230318
230219
229698
228923
228165
226461
229685
229147
228458
228730
229723
229488
229754
229350
232351
234465
234826
235082
235503
237036
235359
234878
236447
235230
233923
234440
236942
235315
234754
237122
239734
239427
240585
240890
241540
242339
243059
244363
243938
243132
244658
244985
243845
244092
245917
245627
244629
244768
244187
243742
243847
244287
242470
241005
238484
239227
239403
240045
241314
240376
240234
240135
241494
244602
245080
247373
247072
248977
251627
253919
254639
255941
258738
260054
259429
260332
261522
262102
263170
266014
264607
262079
263199
262522
259422
260160
258565
258221
258851
259813
259975
259955
261612
263636
266181
267180
269051
271665
274833
274637
273963
273426
274209
273685
273774
271285
268799
267129
266360
264829
264868
262486
261521
260504
257976
255594
254090
253638
254625
255346
257139
260011
262402
266033
272030
278590
283640
287762
292290
297690
303072
308514
314212
315672
318975
319446
321209
321987
320852
318488
316330
312678
307640
301408
295902
292373
289346
284777
282005
279753
277601
274748
274108
270322
265849
267032
267223
266674
267710
268788
269965
273571
278605
284461
290139
296178
301762
303976
311209
317932
323760
330390
337102
345125
350441
354402
356893
360922
365245
369175
370454
371915
371129
371988
372786
374540
374665
376142
377515
379926
381830
387055
391728
398446
404447
413557
421784
431674
440714
453262
466274
479629
494071
509194
525592
542004
561026
580692
601483
621387
643555
669498
693667
712428
734841
760369
787250
813500
841710
866769
892999
925003
958213
990484
1022934
1061536
1098579
1137497
1177856
1223091
1275652
1326625
1382717
1448589
1523315
1612600
1720601
1848032
1996963
2182884
2415416
2689849
3019938
3406437
3863287
4395623
4995383
5661219
6401677
7193961
8027287
8887991
9759645
10619042
11415595
12134117
12759765
13248563
13604095
13807247
13853358
13746195
13463295
13032963
12467902
11794872
11036868
10208182
9338520
8462123
7600307
6767299
5975713
5230579
4549701
3933132
3384686
2899582
2482790
2120046
1810689
1550893
1331215
1148829
999945
877290
771426
690930
624906
573292
530307
493840
465417
444196
428416
416560
406343
394030
385059
375927
368461
365263
357583
349647
340905
333481
328040
322605
315959
311224
304274
296416
292154
287644
284565
279436
274362
271560
269933
270292
269345
267601
267363
268992
267756
266537
267359
267507
266402
265625
265772
267262
269226
271076
273753
274796
276245
280288
281705
281583
279614
281105
283673
284266
286188
286971
286401
285943
285889
283611
285203
284196
284548
284790
285526
283809
283853
284816
285045
284599
284769
284571
284847
284550
286170
285530
285681
287954
292115
293792
295515
299733
301028
303223
309136
312297
318024
323161
328839
333298
341767
347453
350907
358280
362910
369200
373797
378276
382792
388600
387086
386780
386948
384514
383735
382870
379629
379349
381067
381860
386371
390876
396950
406578
419084
432321
451142
471193
492433
515034
544839
577055
609827
642593
671218
701640
730164
757782
783071
803772
817949
827392
827654
822949
816506
801314
785657
769730
747090
720613
694878
669920
646294
621451
597252
578439
564269
548620
535573
531069
530592
534692
544342
560267
582023
612686
649231
692131
741787
796859
860489
930145
1002010
1077469
1153817
1226527
1299190
1367343
1429361
1481399
1523404
1546970
1564550
1565118
1549605
1523199
1478287
1427726
1366863
1299578
1223220
1147111
1068321
988544
913126
842301
775018
710380
650137
596714
551723
511219
475515
445828
421195
401468
383695
367970
359639
350326
343491
338304
335727
331731
327855
327488
328318
326845
326864
329500
330398
331851
332678
333907
336251
338941
345220
348108
349529
353570
359335
362548
367492
372035
377596
385932
393162
404773
417810
433486
449660
469482
493816
521488
551774
588396
631730
677894
729215
785760
843424
904128
962695
1024266
1080988
1135906
1181814
1222571
1259625
1284715
1300653
1305403
1305697
1292623
1270235
1240306
1201761
1155474
1102278
1046656
992018
937493
883335
830186
777758
730331
692233
656601
623128
594669
570447
547954
530443
515706
503005
489371
479762
470939
462921
454496
446770
439949
434424
430143
425283
419662
414657
411231
405495
399942
395607
393475
391506
389020
389225
388026
388990
387378
384666
381079
379235
376915
373742
368532
363684
356345
351052
343733
339321
334950
330704
325156
318286
313178
307222
302708
297566
292913
290780
291057
289543
286269
287334
287857
287880
287266
288796
291643
292272
292499
291516
292580
294549
295496
298966
299945
301478
303819
304963
307400
307975
311738
313193
313278
312065
314204
315161
316779
317868
318577
320436
324254
327198
327477
331125
331838
336908
343937
350862
357279
363038
374378
385487
399938
412496
426057
441313
455800
475985
493577
513832
536613
557921
580281
603806
627678
649417
673529
694868
712797
729812
745467
759292
771557
779963
785820
786556
785315
781022
770775
759005
744629
724952
703967
679460
656036
633363
610257
585369
559036
535088
509594
485984
466132
446173
428167
411938
401169
390436
379149
371198
365992
361622
360129
360515
360801
361543
363119
368186
375321
384477
394421
403021
412843
423445
435142
449720
463141
472135
480705
487989
494442
498327
502685
505641
508043
507971
507300
504228
497127
489848
482374
474745
466131
457367
448503
439900
432733
422973
413763
407049
399258
395457
391606
387418
381025
377020
371225
367774
365407
362927
358401
354271
354534
355179
352398
351786
352097
350528
351065
349463
350440
348835
349157
348781
350310
350572
350308
350193
348714
348777
346320
345292
345744
343853
344906
345054
342060
340060
337273
334021
332674
330129
327141
325062
324960
324938
325585
324438
323768
324031
321575
320976
321308
320124
318836
320289
322728
323598
325588
326043
330649
330472
328441
330725
332828
334459
337105
338793
339917
342369
344917
350157
353644
356033
361194
364777
366885
371578
376271
380884
384087
390112
396901
404053
409096
416753
423718
431078
436975
443729
449507
454475
457303
458966
465872
471679
476701
481718
487272
493678
496661
504149
510610
515784
524898
530847
539778
549215
559094
571720
587680
603299
621928
645151
671463
706261
746642
788613
840798
901318
969191
1041537
1124857
1216137
1314850
1422438
1531913
1640695
1754392
1869247
1980026
2086392
2180761
2269256
2341024
2393210
2429456
2446768
2444418
2425683
2385816
2331197
2263909
2182568
2088538
1979434
1866954
1752867
1636975
1521047
1406804
1293751
1185378
1083184
988748
901251
823762
753885
689771
633490
582092
538597
500470
468474
441450
420676
401599
386369
371846
362097
353535
344001
337999
332526
327599
325769
326960
328522
329283
334510
337117
340571
343078
347168
351421
354568
359564
363342
367504
371115
374496
378199
379580
381990
384374
385723
383818
380888
379233
378673
374711
369894
366229
361742
355068
348967
343630
337769
333004
328138
322879
316438
310332
305534
304678
300135
296427
295457
293894
291618
288532
287071
283606
283863
284064
281550
280879
281508
281373
278477
277103
279527
278121
277730
278129
281633
281914
282163
281477
282896
284008
284250
284578
287595
289332
292349
295001
298847
302487
304546
307498
313058
316967
320308
322699
328016
333114
338022
342012
345947
352179
359804
365353
369929
376328
382671
389773
393932
398380
402465
405016
408489
410512
411594
413617
414067
414634
415560
415842
414495
413950
414631
413084
410297
407572
402688
398907
393231
387248
382508
378644
373464
368316
364276
359182
353315
348605
342339
337443
333761
329726
326716
320515
315387
310690
306398
302802
299668
296054
292926
291632
288011
285859
283690
281936
281982
283230
282627
283549
284571
286328
283591
284346
283123
281960
283383
282421
284080
286258
286772
286375
288076
289487
291294
291579
292212
290322
289688
289570
289915
292481
292434
291431
291283
292779
292900
293897
295864
295792
296270
298015
298883
298986
301065
306936
308600
311396
313865
317977
320995
324561
328239
329775
334881
339439
343641
349574
354190
357457
360988
366141
366592
368731
372512
376038
380239
382006
381962
385831
390731
393009
397001
400078
403388
407875
412086
416264
422618
430618
433298
431949
431734
437154
443749
447710
451082
455075
459658
463094
465627
471805
480468
492866
502496
513950
526350
543553
566809
589433
614721
650985
692602
738398
791979
855003
922655
1004970
1093809
1188235
1293995
1400055
1510660
1627687
1741741
1851477
1956352
2055954
2152418
2232689
2299946
2351882
2390060
2412936
2419946
2408539
2373289
2327481
2258955
2177293
2083470
1977095
1864379
1748262
1632188
1512297
1396611
1285495
1177715
1077070
984356
895130
815012
745259
680994
625061
576334
533908
496036
464725
436186
412327
393945
378101
366642
354860
346310
339320
333927
328559
327030
325665
325055
323651
324512
321973
324554
326232
325078
325231
325056
325058
324378
326653
326308
322702
323018
322348
320356
319565
316793
315677
313283
312310
312141
309374
306542
306744
306173
303946
302946
301942
300391
298415
297672
297072
297221
297562
297103
295891
294971
294562
297029
297258
294882
293498
292473
290766
291564
291494
290448
289526
289574
290351
288559
290352
293305
292923
292433
293375
293973
293991
297664
299543
300976
302609
305856
309427
309561
311630
313855
316405
319949
323353
326665
327531
328813
331591
332594
334576
335260
335092
334287
332508
332996
333569
332574
331267
330272
324536
322549
321341
320373
318335
317474
315636
312372
309710
311403
307245
305981
303617
304132
300680
297296
297322
297075
296902
295499
292008
290006
290488
290218
288137
287889
286626
286613
284216
282100
281993
282899
281854
282166
283573
283926
282316
280318
279408
278925
280441
282692
284461
285953
289658
289181
289390
290024
293003
291710
292959
294605
295752
296329
296149
297861
299809
300832
303278
304871
307428
309945
311648
313135
313681
313389
312136
309659
310079
310630
311681
312508
312221
310158
307660
308629
308067
307946
309942
312315
313269
313708
318702
320963
323366
324569
327723
330167
334158
336710
339659
345106
346876
348500
352710
353970
354617
359124
362484
365066
368355
371258
373540
377026
376513
378479
380352
383043
387093
390244
391194
394964
398831
405129
413198
419618
429379
441619
454606
468088
484659
501412
519083
539420
564353
591115
618788
647195
679664
713484
749565
789045
829978
871729
916543
961414
1002820
1044630
1083857
1122525
1160883
1197405
1232654
1261570
1288010
1309771
1326537
1337933
1343868
1345700
1348485
1349632
1343373
1332027
1315853
1293498
1266584
1232389
1193098
1148779
1098542
1049184
998728
945755
893906
838983
789687
742559
695319
650655
608236
567538
532109
500878
471086
446554
428216
411468
396369
384028
374281
363898
355665
352555
349155
349559
349950
350021
352085
353933
354180
356144
358937
361597
366206
368895
370715
371902
376016
378107
378365
375185
374165
371822
369893
367111
363206
358884
354039
348969
346121
342059
338309
336260
332742
329424
326979
325719
323755
323376
323747
323310
323964
324179
326620
330491
330971
333327
332399
333006
337355
340205
343881
345318
345500
348314
351123
352525
355155
356605
357603
357264
358850
358862
358012
357747
357940
358413
359543
360815
362119
363959
366032
368591
370808
373215
376664
376363
379168
382527
384726
386541
388959
390576
390495
389854
388640
387302
388595
388012
384101
379913
375915
373715
371077
368430
364318
360228
356673
351546
345178
341585
337081
335791
332235
328868
324974
323324
319515
318014
314111
311958
313422
313929
313773
312613
312797
313823
314436
314313
318105
318809
319773
321668
322832
323881
326920
328472
331124
334390
336988
338011
340624
344863
349622
355015
357663
363917
371421
376633
382987
389061
394886
403556
411635
420136
431249
442587
451910
457953
465523
475421
486525
500855
514923
524419
537260
548847
560305
572174
584740
598682
614928
629778
642665
658252
671574
686800
707328
722617
737649
752323
768920
781935
795405
808098
818924
830454
839871
848603
856062
862301
869080
873421
875697
878205
882169
885739
892504
905801
917271
933848
954686
978511
1015525
1061821
1115209
1180206
1253557
1338052
1436403
1544266
1665020
1797434
1942144
2102813
2266085
2434648
2603910
2772028
2930902
3078300
3211114
3325017
3421945
3493895
3545431
3571988
3576370
3543873
3496154
3426600
3328655
3210220
3078587
2935890
2779540
2611873
2439344
2270294
2100636
1934117
1774851
1619199
1469984
1334344
1209203
1095803
994090
901822
821305
751880
693822
639806
596665
561290
530169
504957
483449
467657
453573
442693
435260
434145
430690
428135
426569
426602
422989
423561
424256
425670
426129
428705
433239
436710
434792
434588
434359
435835
437638
441300
443075
443234
443381
443729
445569
449436
450560
454685
456730
460762
465184
469892
473613
477424
484023
488401
496044
503757
509414
518559
528323
536034
542230
552264
560162
566063
572592
578647
582395
588296
589853
587511
586749
588511
587440
583099
574342
562994
555156
546634
538668
529174
517514
506647
496224
486359
478779
472549
463320
455008
446067
439518
435237
431501
429218
425764
425150
424594
423562
421916
423908
429411
432752
437039
440153
439787
444161
451222
457255
460578
463173
469439
475037
478391
484439
489715
498560
506880
514539
522271
530116
539383
545562
552939
562419
570029
579092
591369
602086
613165
626383
637310
648191
661360
676083
695210
713620
737108
763574
795888
833985
874744
923136
984309
1049909
1128550
1217006
1318406
1439263
1578057
1730762
1897184
2081480
2281164
2495965
2728232
2969174
3215533
3460218
3704102
3939893
4164823
4379277
4573485
4740516
4877016
4980752
5061303
5101138
5101808
5066497
4999238
4891260
4747531
4571267
4379780
4164493
3927643
3681844
3429877
3173174
2920762
2672777
2434552
2205852
1987947
1790480
1611500
1445454
1293054
1153052
1032912
927796
833152
753420
685177
626774
575195
529753
492702
462985
437992
416543
399491
384288
371511
359332
351872
344809
339985
335736
333436
332008
327967
325545
324235
321294
318116
317724
316802
314910
315693
317099
317762
317205
316578
317776
318661
319536
321496
323263
325107
329264
331742
335133
338432
343059
347855
351871
353658
358201
362094
365207
369076
372892
376811
379283
384965
388707
392482
395953
399514
403560
407800
410542
412333
412124
412287
413929
415408
414835
413525
411275
410669
406810
403561
401368
397766
392448
389706
386727
382643
376773
372416
368658
365917
361153
356771
350688
348110
346422
345026
343160
342696
340958
340771
341801
344292
343794
344646
345126
348153
349240
351429
354003
356221
357868
360861
361917
365026
365603
368468
373268
374867
375814
377923
380961
383667
387053
390833
394725
400469
409469
420157
429330
440304
451891
468158
483535
503675
526678
550698
577676
603518
631608
661896
689698
716390
746375
776058
803189
826912
847781
865166
883180
894700
899439
903149
901283
893395
880295
863049
842458
820670
792395
764197
733864
701504
668635
634909
603416
571846
539807
509963
482318
455043
431503
411147
391758
374326
358885
347056
335383
321716
312477
306395
298413
293003
290266
288394
285498
285043
283071
279869
278343
278196
277177
274935
275335
275206
273818
272925
271849
270724
272487
272408
272135
271260
270631
271448
273458
272278
271139
271180
272672
273087
273269
272840
271396
273186
274843
277448
278949
276752
278591
278972
280808
282743
285572
285401
288758
291893
293903
296491
300321
302284
303244
304742
304956
307590
310169
313199
315871
315863
315563
315079
314472
314027
312643
310347
309203
309737
308671
304980
304912
301909
299814
298858
296153
293042
291907
290507
287279
285178
283386
280949
280244
279896
279609
278366
278249
279143
279912
275905
275121
275361
275800
276312
275080
276973
277377
279614
278761
279544
282080
282599
281248
281491
283642
282941
284806
285116
287350
288120
288046
288960
290045
289479
288554
289421
291237
291906
291470
289569
289829
286547
283083
282982
282502
280354
279974
278882
278853
279159
276487
273872
272493
269605
269594
270451
269785
268119
268413
266518
265749
265886
265814
267287
266045
264195
263571
262959
262792
262783
263212
262316
262762
263869
263352
262023
261149
261382
261459
262356
263389
261543
260687
261549
261785
260255
260564
262955
262651
262884
263440
263353
264269
263023
260306
260295
259245
259741
259693
260495
259211
263054
265037
264447
263114
263567
262341
262057
261256
261866
262589
262665
262166
262331
261545
261115
262171
263144
263343
264073
265472
266172
266932
264174
262348
265048
265906
266600
265934
264160
264484
266604
267132
267817
268701
268582
264740
264400
264391
264991
265582
264856
265340
265425
267230
267616
265648
266015
264319
264505
264194
264304
265104
263466
263069
261662
264762
264995
265206
266355
267089
265569
265482
264402
265089
264390
263581
263212
262714
263019
263840
263963
263394
262888
263886
262648
264270
263430
263378
265215
263488
260281
261088
260214
260600
260387
259726
259395
260725
261415
261764
262134
262454
263494
262579
262288
260877
259922
258737
260451
260517
261445
261726
262208
262680
261894
261789
262580
261534
262317
264538
263344
262938
263691
262539
260954
261159
264538
264226
265474
266153
266342
266476
269448
271325
271065
268043
269368
269096
268810
267864
266916
270152
270220
271028
273783
273840
271508
270787
271278
271618
269169
270290
272716
271002
270129
269276
268128
266536
268528
270283
269050
269231
269132
266826
265819
266820
264855
264386
262737
261845
262274
263948
264306
264264
263952
262230
260046
259903
259396
259616
260726
258860
260512
260619
257284
258292
257912
259284
259314
259716
258303
258298
259777
261770
263370
264147
265861
264614
263818
263633
263234
262924
263955
264814
265128
264175
265619
265001
264226
263109
261760
259592
259043
259860
258677
258041
257685
257852
257751
261106
262358
262067
263657
263067
264040
264581
263901
262463
263163
263345
262175
262350
262468
258146
257694
259855
259673
260041
261677
261106
259729
261061
261235
262184
260205
259762
260523
262576
264997
263808
263253
263309
260308
261821
264387
265558
263776
262603
262927
261122
262467
263225
262649
262520
260833
261662
261297
261008
260035
260461
262131
262662
261615
262165
258900
259142
260117
259649
260403
261060
262003
261398
260695
261051
262526
260640
260134
260239
261842
261943
263460
264210
263953
263191
262830
263439
264520
264395
263208
264432
265928
264787
263733
261675
262458
261530
260694
261194
261817
262526
263320
261513
261387
262286
261243
261033
261808
263534
264444
263977
261036
260089
260852
262098
263722
264134
262334
262934
263389
263102
266534
264260
264144
264521
263688
263587
261808
261092
261314
260633
259517
261399
264804
265586
263758
263247
264873
265336
263256
261308
262312
261774
262608
262358
261869
263263
263629
263797
264499
262867
264001
265632
266183
265345
264388
264232
263166
262841
264680
264248
264243
262989
263488
263934
262718
262586
263830
263799
262257
262365
262694
262289
261930
261751
261229
260825
262790
264480
261879
261077
262428
262098
263197
262815
260783
260944
261233
261157
264309
264324
262151
262892
263367
262000
264804
263245
262588
262812
265112
266192
266749
267099
269111
268486
266696
266756
266648
265621
264415
263156
260364
261122
263643
266034
264690
263579
264653
263261
264384
265323
264023
262500
261836
262321
263028
263569
262789
263925
264737
264792
264397
263122
263125
261185
261530
263902
264485
262911
263077
265564
269015
265350
263615
263651
266142
265671
265935
267162
267027
265069
264521
266120
268562
266297
265917
265381
265130
266945
267449
267796
266443
265198
265747
266741
267412
267416
266507
266949
267607
267361
268473
269079
269009
268847
266398
265041
265386
265244
265715
264983
265747
265228
265764
265932
265563
265129
264994
265217
267350
264834
262029
262008
260710
261738
263306
263796
265363
266052
266008
268621
266364
264919
264054
265920
265793
264764
262996
263677
263397
263742
262962
264123
265770
266695
267479
265203
264749
265477
265183
264912
266253
265245
265721
267444
268326
269793
269679
269195
269413
267979
269043
269851
269740
269759
270200
268011
268571
268209
266570
266071
264874
264524
265157
266835
266424
265759
268664
268180
271309
269504
267413
266144
267130
267258
266705
265940
265261
266717
269131
268024
269870
269811
271585
270901
270542
269702
268997
268352
268620
270314
269250
268286
269300
268773
270405
270433
270365
268612
267207
266500
267261
266097
268180
268109
267112
267241
267206
266199
266224
265791
267768
268667
268107
268991
270733
271866
271393
268755
268192
265865
266505
267446
267738
268184
270032
270252
269995
270772
269153
269030
267997
267684
267089
266113
265390
267612
267787
267557
269745
268881
269877
269725
271567
271933
271656
272208
271858
269403
271024
273295
273008
272512
272065
270868
270761
270673
269926
269891
268448
266472
267807
269437
269885
270464
270471
269962
268896
270206
270837
270924
270369
268921
268901
269306
270961
270540
272100
273306
273532
270915
269257
269137
272137
270741
271698
273507
271541
271215
271068
270618
271791
270809
270961
271250
271499
270998
270368
269877
269083
267215
266908
267193
267320
267666
270337
270036
269232
267830
267698
268761
270927
270931
271677
271664
269923
269645
271562
273246
272671
271318
271721
270673
272052
272999
271847
270775
271650
272239
271903
269168
269274
270738
271220
271458
273044
273598
273691
275509
275161
274036
273330
272428
271124
270509
271771
273079
273814
273495
273982
272545
272956
273461
272812
273158
274023
275417
272892
273573
273099
273531
273640
273161
275258
276294
276933
274503
273824
274818
274962
274469
273296
272415
271712
273023
273368
273924
271430
270953
270918
271259
272718
273508
275290
274377
274047
273936
274633
275257
273877
275212
274669
273912
271615
272647
272040
272127
272034
271987
274186
273491
274134
275039
274570
274445
273027
272194
271639
270750
274067
273614
274044
274212
272776
271430
272288
273752
274099
274403
273678
273236
274078
273487
270771
270911
270430
272069
272311
273295
274917
275422
275631
275958
275904
274630
273958
272059
272329
272801
272566
271842
272699
272839
273547
274132
275362
273436
275476
275201
277265
276832
276173
276658
275809
276357
279976
278337
278496
278493
278379
276126
275701
276251
276296
274794
272763
272848
273814
274332
274045
272417
272944
275372
275282
273673
274353
274252
271839
273369
272856
272474
273889
275098
273416
272714
272802
272362
272429
271009
271091
272511
272803
274009
272497
273433
272363
273723
273957
274574
272703
273503
274283
273275
274421
274131
274952
274910
274135
274483
276640
279051
278370
276204
274558
274720
273950
274963
277577
278559
276169
276732
274550
272563
273915
273529
274627
274884
276718
277327
277636
278585
277098
277188
276616
278210
278850
279049
279876
279259
277599
276816
278466
279455
280165
278835
276731
276345
276124
275327
275452
276578
276235
276964
276743
275893
278129
276486
275940
278046
277858
277074
276763
277059
277837
276507
278830
278208
279387
281831
283071
282810
282334
280596
280167
279988
279880
278639
281270
280902
278995
278543
280325
280203
280423
278477
278985
279598
280993
281238
280972
280149
276719
274301
275035
276769
276478
276488
279408
281699
279011
277653
278191
279484
279120
279209
276966
277525
277932
279184
279090
277334
276412
275261
273971
274683
274592
274691
277276
278264
278444
277837
278084
277138
277920
278015
277222
278291
278032
276514
277078
278337
278094
277816
278663
278772
278111
275994
278613
279353
279785
280532
281427
281076
280483
280619
280323
278490
277922
278044
280265
282467
282243
282373
280964
280980
279980
280595
279473
280969
280590
281617
280257
278946
278721
280311
280525
279763
279296
279639
281786
283765
282301
281768
282628
282559
280721
278093
278290
280061
281089
280998
280942
280924
280549
279732
279778
279880
277742
277076
280103
280860
281215
281185
279554
276629
276866
278513
276543
275486
274979
274488
273099
274312
273556
272821
273675
275190
273484
272370
273141
271209
270509
270374
271676
272812
274073
270523
269864
270505
271892
273797
276436
278634
280044
279879
279213
280209
280499
280941
280829
282071
283203
285319
286703
287977
289351
291494
293899
297196
298801
300095
303742
305994
307795
310252
315794
320210
322793
326075
330237
338442
344958
352929
359527
369452
380462
389699
397150
403418
409253
408842
405672
400600
394062
387706
380235
374934
371140
364701
360321
357563
356318
356086
356405
355627
354116
354705
353256
354371
355637
355462
357141
358182
359421
361233
361450
360689
360515
358773
359309
360106
360110
358500
356763
355637
353407
348764
344318
337646
332748
327508
318556
310786
305906
298565
293284
286398
279463
275243
272495
269718
266433
262531
259478
256210
253497
249532
245884
243926
240817
238814
237122
234872
233725
231743
228856
226414
226291
223598
221045
217726
216323
215806
215226
214806
210385
207277
205010
201907
199909
199521
195838
193068
192817
190805
187214
183619
181307
179461
178578
177840
175736
172052
170007
167551
166997
165278
163075
158807
158380
156199
152541
150036
147208
147601
146643
145398
142890
140667
139942
137700
138659
137009
134917
132969
131379
127796
125036
124561
124227
121825
118437
116479
115397
114181
113373
111733
109724
107479
105819
103933
101592
100691
 98614
 95453
 93900
 93552
 92494
 89291
 87475
 86105
 86645
 84756
 83863
 82704
 81672
 78795
 76362
 75877
 75594
 73907
 71772
 70509
 69917
 67962
 66677
 64438
 63628
 62257
 60623
 61238
 58976
 58331
 56955
 56780
 55913
 56263
 55559
 54940
 53581
 51299
 51713
 50404
 48822
 47569
 48169
 47931
 46488
 47104
 46600
 45466
 44183
 44479
 43044
 43287
 43901
 43799
 43884
 44566
 42917
 41857
 41358
 41456
 41121
 41067
 40398
 39279
 38108
 39568
 39192
 39133
 39279
 39464
 39958
 39359
 41457
 42239
 41020
 41863
 41780
 42240
 41278
 40561
 40692
 40662
 40694
 41100
 40548
 41146
 41738
 42468
 42578
 41726
 40670
 40624
 40838
 40958
 41986
 41959
 41435
 42495
 42973
 42356
 43008
 44102
 43687
 43030
 43409
 44396
 44532
 43251
 42569
 43492
 42356
 43718
 43576
 45081
 47072
 46087
 45285
 46232
 45724
 45608
 46049
 45448
 45572
 46340
 45707
 46969
 49644
 48587
 48242
 49648
 51143
 51659
 50230
 49173
 49899
 49958
 51010
 52440
 52234
 51933
 51127
 50534
 51186
 50314
 53393
 55664
 55583
 53698
 53988
 55206
 54604
 53897
 53792
 55087
 54237
 53694
 54178
 54318
 54403
 54596
 55996
 56291
 56587
 56483
 55670
 54842
 54283
 55116
 54927
 56267
 57676
 58873
 58954
 58540
 58596
 59314
 59103
 59023
 61085
 62629
 62403
 59113
 58448
 59874
 59227
 58752
 59384
 59546
 59027
 59882
 60964
 61586
 61427
 62244
 61603
 62492
 64679
 62606
 62910
 63984
 64374
 61934
 61026
 63404
 65379
 64742
 65568
 64575
 65211
 66219
 65280
 65167
 65246
 66220
 65803
 66102
 67434
 70128
 69875
 69173
 70277
 70740
 69514
 69036
 68956
 69501
 68616
 68486
 68398
 70712
 71570
 68995
 68220
 69529
 69065
 71114
 72095
 70629
 71044
 72624
 73814
 73045
 71894
 70709
 72332
 73218
 72885
 73530
 73387
 73061
 70996
 71768
 71965
 73487
 73624
 75186
 75505
 74918
 75265
 73527
 72773
 73620
 75256
 74989
 74509
 73443
 75456
 76479
 74632
 73571
 73469
 75257
 74930
 75066
 75371
 75991
 76801
 77958
 78087
 78705
 77373
 76258
 77372
 78582
 78103
 77315
 76372
 76148
 76560
 77289
 78471
 80181
 79471
 79110
 79048
 77838
 77522
 77710
 78017
 78285
 79109
 79142
 94721
172777
351172
669829
1183913
1917734
2827713
3861270
4926081
5886991
6587216
6947547
6967589
6744631
6396965
6017719
5648636
5300352
4982078
4689169
4417320
4171460
3935924
3717765
3506280
3308459
3127432
2967048
2820506
2700611
2596100
2500175
2404253
2313824
2231858
2157256
2092182
2022141
1949326
1871300
1794180
1712016
1633861
1567976
1511910
1461028
1407742
1353981
1302063
1250273
1200514
1153318
1105954
1059731
1015677
973425
931318
890541
853110
817847
783999
752429
723584
697995
670944
642593
620553
597211
571878
547513
525447
508100
488925
471370
458641
444786
432156
418385
408125
399252
389641
381987
373025
366977
358225
351419
344556
337344
331830
328293
324805
317548
310867
306797
302007
296556
293926
290630
287006
284173
279744
274020
271095
265964
263780
263094
260868
258370
255078
251174
250795
250755
249585
246509
244189
243730
241660
237880
235797
234452
234190
231643
228907
226558
226168
225805
223432
222327
221398
220514
220797
221204
221813
222233
221678
218066
216682
215791
213357
212562
211510
211299
209826
209201
208623
207816
208041
207159
205499
204027
203956
204202
203006
200950
200550
200899
201099
199444
199504
200537
199653
198724
196746
195440
195364
195475
195268
195220
195621
194462
192697
192786
192789
191826
192181
191201
190737
190441
189115
190699
189803
188049
188219
186594
187279
187684
186890
188170
186401
186213
186549
187248
186041
185731
184976
185190
186207
184397
184231
185280
183201
182816
184932
183229
182978
182936
181599
180913
182530
183354
182200
181715
180404
181784
180814
181922
178653
176773
178512
180705
181125
179900
179810
180733
181133
181266
181178
180087
178342
176643
178186
177862
178536
176408
175719
174522
172739
174655
175542
174891
173554
175103
176187
176073
174080
174001
174959
175468
176501
174815
173639
173715
172766
172451
173450
171673
172207
171584
170553
168835
167684
168682
169291
169528
168218
166602
166792
168686
169004
169371
168762
168153
167041
167226
165897
164802
166340
166154
167747
167557
166844
166156
166316
164789
164184
165634
163621
162888
162327
163741
163734
161338
160485
163005
164506
163317
162871
161011
161219
161281
160457
160165
158999
159882
161123
161299
160338
159116
160743
161496
160396
159637
159620
160485
160072
157902
157368
157025
157209
158185
158988
158346
159086
159218
157330
156616
157012
156013
155369
154718
155811
157892
157313
154014
152864
153632
153564
154576
154792
155770
155668
155349
153861
154342
155488
154994
153581
153945
153215
151746
152046
151503
150695
149871
149569
151521
153028
151833
150103
151398
150858
149204
149331
150761
150540
150066
149137
148973
148235
147973
149265
152402
150887
148470
147546
147969
149204
150846
151332
151058
150382
150925
150551
149269
147708
148196
147061
147449
147070
147586
146869
147666
149162
149849
150216
151234
151854
151187
150239
149635
150158
150619
151619
151427
151562
149372
148996
149650
148569
147797
146685
148150
148938
150022
148625
149194
149936
150007
149636
148686
148111
147452
148811
147066
147043
147497
146985
147624
145315
145956
147031
146756
147933
147021
146774
146153
146286
146918
147586
147787
146291
145239
145951
147355
147898
146524
145476
146713
145973
145248
144845
145902
146749
147069
148570
148351
149111
150445
149623
148215
147397
146844
147376
147544
146106
147106
146450
146665
147725
147019
145048
144705
144495
146353
147404
147345
147893
148336
148544
148962
149124
148990
146113
146142
146228
146229
146049
148969
149231
148488
147067
148280
148865
149134
148779
150086
148193
146826
147290
147895
146926
146569
146848
148716
149350
147298
147277
147752
147565
149429
149549
148057
146916
146575
145278
146533
148542
148407
148456
147208
148705
148692
148525
147424
146751
148187
148287
148574
149752
148543
147765
147509
146122
147482
146171
144967
145763
147148
148144
148023
147342
146844
148144
148668
146650
145871
146481
148994
148127
149015
148902
147699
147739
148025
148304
149865
146913
147626
148719
148844
147977
147175
147130
148837
148091
148281
148516
145977
146906
146913
145770
146568
147672
149432
148770
148929
147137
148220
148067
146955
148403
149441
148369
148290
148551
149117
146994
144201
143984
145577
146985
148717
148058
149074
149457
148252
146895
146494
145391
145881
147088
147747
147707
147960
147685
147405
147575
146720
146705
145648
144676
144437
145049
144227
145740
146398
146746
147544
146998
147685
146418
145301
144548
144645
145942
145485
145462
146110
146415
147432
148426
147269
146910
146404
146551
147597
148703
149056
147608
148020
148747
150019
151939
150236
149738
150432

[Instrument Method Data Header]

"hplc", "", "2021-04-16-13:54:48", "hplc", "", "2021-04-16-13:54:48", "", 0, 0, "GlycoSePN_40 min (Plus_HR1)"
"Separation of glycans at 50 C"
16844544, 1


[NAI Box Information]

0, 40, 40
2.272, 44, 1000
41, 0, 100, 0


[Instrument Configuration Information]

"FL", "PEN90x", ""
0, 0, 0
0, 0, 0, 0
16.777215, 1
16.777215, 0
"", "", "", ""
"", "", ""
"", "", ""
"", "", ""
"B", "C", "D", ""


[Real Time Plot Information]

[0]
0, 1, "", "Y", 1000


[Link Parameters]

5


[Link Parameter Offsets]

29
28
10
11
12


[Link Parameter Info]


"RATE", 29, 5, 1, 1
1, 0, 3, 0.1, 100, 0
44.01408, "", 1

"RANGE", 28, 2, 1, 1
1, 0, 1, 0, 10, 0
1, "1.0", 1

"EVENT", 10, 3, 25, 1
1, 0, 0, 0, 100000, 0
0, "END", 0

"EVTME", 11, 2, 25, 1
1, 0, 2, 0, 100000, 0
0, "", 1

"EVVAL", 12, 2, 25, 1
1, 0, 0, 0, 100000, 0
0, "0", 1


[PEAK TABLE FILE]


[File Complete Flag]

3


[Number of Peaks]

0


[SPECTRAL DATA FILE]


[File Complete Flag]

3


[Count/AU Ratio]

0


[Count Offset]

0


[Number of Spectra]

0


[Spectral Data Sets]


[Audit Log Information for C:\PenExe\TcWS\Ver6.3.1\Examples\Probka8-re, KOFX,#10, 2nd.raw]

Number of Audit Logs : [0]
