# Supplementary material for: Interplay between de novo and salvage pathways of GDP-fucose synthesis
Source: PLoS One. 2024 Oct 24;19(10):e0309450. doi: 10.1371/journal.pone.0309450 (PMC11501016; doi:10.1371/journal.pone.0309450)
Supplement: S1 File — (ZIP) [file pone.0309450.s004.zip › Chromatograms/Fucosylation/TSTA3KO_10_3_0,01FUC.RAX]

Checksum Passed

Filename : <C:\PenExe\TcWS\Ver6.3.1\Examples\Probka 37+enzymy.raw>

[Modified Rawfile File Header]

0, 1, 48, 10019, 
0, 0, 0, 386514952, 12056208

[Modified Rawfile Data Header]

"hplc", "", "2022-11-11-11:20:38", "tcprocess", "", "2022-11-11-12:00:36", "", 0, 0, ""


[File Complete Flag]

3


[Run Log Information]


[Raw File A/D Header]

0, "20221111112029-0800", 0, "hplc"
"C:\PenExe\TcWS\Ver6.3.1\Examples\Probka 37+enzymy.seq", 0
"NONE", 0, 0
40.0088, 8511227, 88429, "7339280009"
1, 0, 5454


[Sequence Cycle Information]

"A", 0, 0, 0, "", "", ""
"C:\PenExe\TcWS\Ver6.3.1\Examples\Probka 37+enzymy.raw", "C:\PenExe\TcWS\Ver6.3.1\Examples\Probka 37+enzymy", "Probka 37+enzymy", "", "C:\PenExe\TcWS\Ver6.3.1\Examples\GlycoSeP N Plus (FL_40 min)", "C:\PenExe\TcWS\Ver6.3.1\Examples\GlycoSeP N Plus (FL_40 min)", "C:\PenExe\TcWS\Ver6.3.1\Examples\GlycoSeP N Plus (FL_40 min)", "C:\PenExe\TcWS\Ver6.3.1\Examples\GlycoSeP N Plus (FL_40 min)"
"Default", "Default"
1, 1, 1, 1, 1, 1, 0
100, 2, "", 1, "", "", 9
"", "", "", 0
"", "", "", "", ""
"", "", "", "", ""
""


[Raw Data Points]

 92521
 92593
 92593
 92588
 92589
 92583
 91227
 90067
 91989
 93104
 92230
 92343
 91036
 90621
 90474
 91124
 91657
 91743
 91224
 90889
 88477
 89678
 90252
 90023
 93984
 94103
 93154
 92924
 93347
 93485
 92705
 93055
 92405
 91422
 90819
 90113
 90269
 90926
 91908
 92655
 93284
 92066
 91344
 90871
 91382
 91249
 91506
 90196
 90653
 89933
 89638
 91485
 91633
 90668
 90532
 91375
 90047
 89052
 91020
 92511
 92688
 92801
 93435
 93269
 92947
 92659
 92710
 90450
 90021
 90205
 89454
 90130
 91033
 91803
 90759
 89390
 91027
 92690
 91318
 91174
 91839
 92031
 93060
 92114
 92486
 90687
 90225
 91350
 92165
 91752
 91215
 91309
 90817
 89980
 91245
 92902
 92278
 90390
 88814
 89178
 90152
 91200
 90573
 89844
 90821
 89984
 90401
 90267
 88429
 89416
 90426
 91342
 91646
 92117
 91303
 92037
 93407
 94546
 93578
 92749
 93563
 92858
 92799
 92179
 90739
 90114
 90128
 89744
 89567
 88639
 88761
 89693
 89499
 89984
 91240
 90877
 90224
 89220
 90680
 90245
 89920
 91187
 92168
 92316
 93169
 95413
 95147
 94828
 96930
 99286
102041
105361
109780
115021
121525
128123
133420
139980
144263
150160
156911
162569
166674
168677
168887
168208
169782
174014
175133
176832
181443
187319
195394
205876
215626
223695
229699
233006
237742
242276
247930
254692
260737
268643
272918
279821
283352
286729
290868
292458
294360
300817
304578
309030
313901
316162
320446
323899
329303
337370
348490
363095
384439
414254
459152
519489
598456
708504
853570
1062459
1359400
1773054
2298235
2924469
3628077
4416779
5296340
6232198
7128585
7843528
8314144
8511227
8453434
8229136
7905857
7552764
7215595
6932218
6692297
6482263
6271781
6033289
5746749
5407198
5023898
4627080
4254827
3935643
3695759
3530137
3412931
3312644
3160214
2946325
2674140
2375313
2090932
1844034
1639092
1471822
1343073
1240516
1157946
1088605
1028277
973986
920992
870496
821805
781739
746668
713570
682961
654157
632654
609558
590917
576845
568801
561555
555698
552222
550240
551500
552962
552141
548659
545457
543110
543085
539595
535024
530375
522972
513910
508537
501979
493911
486143
479906
471632
465848
463638
463016
463987
466414
468149
472133
474734
481834
485781
493008
501003
508027
514929
521861
532699
549298
574709
612424
673273
759515
880842
1037640
1226965
1435805
1660034
1884694
2096082
2276377
2419055
2517900
2569048
2567851
2517534
2424770
2294564
2132472
1942549
1747756
1553969
1375425
1223229
1096587
991793
907594
841329
791743
749633
716830
695566
676996
663167
656212
655778
656062
663254
672813
685831
702088
723905
748689
780504
824201
879355
956508
1065374
1217143
1417355
1666715
1967541
2305949
2679245
3076439
3483542
3887342
4270363
4594057
4859183
5035879
5111958
5073235
4935991
4705127
4393137
4046962
3685879
3322448
2979860
2670258
2391061
2139105
1921043
1734469
1572029
1431561
1310847
1213770
1127374
1054743
995883
940513
893839
852191
809540
772492
736014
702831
668945
635897
602043
570909
541660
517901
491217
463648
444025
426405
408274
392192
378608
365755
353375
341397
331629
324303
318085
310343
305089
299179
295325
292108
287692
285246
282810
281585
279631
277582
276560
274798
273667
274159
272973
272913
275895
279327
279959
281647
284202
285311
289126
290232
293542
296643
300749
301915
301226
300122
299315
300238
299751
297386
295652
291030
288098
287901
283260
281408
281396
278626
276495
274017
273039
273704
273512
274410
274533
272819
274054
274904
274269
272190
270144
264881
262411
261322
255576
252763
248827
246097
242077
237364
231901
226356
224063
222416
220092
216538
213685
212757
213121
213930
215160
217167
221550
225070
230453
235444
242750
247840
253393
262016
270964
278751
282056
284766
287297
284152
279445
279086
276361
270225
263162
257299
252615
248499
244824
241245
237275
234744
234518
236229
236493
235721
236932
241736
243424
246039
249575
252520
255731
259757
264101
267536
271539
274424
276893
281687
286365
288513
292460
293498
299673
309075
318627
328323
339958
351929
363097
375344
386526
394687
401180
403918
404063
401509
395274
384947
376467
365946
352937
342050
330309
317924
305500
293677
284231
273508
262663
252816
245349
236835
229306
220363
212549
206366
200518
196222
192129
189021
187075
183476
177237
173994
170160
168215
166723
162865
162437
163454
163539
163277
162778
162677
161296
160802
161709
162897
163883
162565
162899
164081
163863
163987
163726
163334
163459
165106
164925
166461
169391
167862
166578
166319
165705
168406
170740
169689
170658
170818
173576
175446
176293
179422
182472
184562
186607
189580
192086
192147
193356
197079
200469
203113
208716
214131
217253
221248
225685
229224
232614
238787
246487
253431
260444
269015
279652
289197
299974
309971
321376
333418
343041
354760
365312
379096
394552
409845
423458
439480
458958
483681
517732
559444
606555
665204
735507
818925
918545
1029046
1148079
1283299
1425813
1570963
1712154
1849021
1970273
2078386
2165817
2230639
2265058
2272063
2255888
2207145
2141430
2055866
1948957
1830609
1712290
1588779
1462138
1338790
1222711
1115102
1017350
926892
849835
778057
711107
652055
602550
558364
523728
493833
467567
442368
421063
404485
391052
376573
366651
356760
345920
338495
331407
324706
317031
314136
312222
308042
303277
300355
300662
303041
300862
297970
295229
294654
295456
294985
296502
295715
294432
293854
291524
289299
284591
281464
277011
274751
270474
264202
257993
253477
249128
240965
236691
232171
226733
220707
218123
215430
213435
211097
206993
203555
199818
196792
196084
194509
193100
193052
188884
186274
184736
184873
183433
183232
181466
179936
178523
177256
176392
176859
175965
176799
175878
175014
173763
173672
174736
174551
172651
169984
169617
167991
166520
165943
166599
165606
165608
162043
161650
163328
162763
160748
160380
159265
158637
158385
159324
160465
159663
157587
155809
156212
156551
157120
157260
156142
154244
154152
154458
154475
154292
156722
158170
157193
157179
158655
160602
159388
157145
159555
160472
160102
161260
162052
161523
163777
165655
167041
167591
168612
169852
169817
169964
169855
168745
168379
170055
172286
174180
175247
176323
177452
179574
179351
181940
183052
184622
184965
188439
191858
195165
199311
201825
202437
206009
209018
211942
213399
216742
219074
222584
226014
228472
232488
235938
238742
241143
243778
246962
250449
256169
263874
268176
275018
282161
291559
303526
321438
340675
360870
382116
408191
441024
477106
515228
551641
595532
638265
686221
732958
783374
832101
878141
924792
963979
998995
1027728
1055803
1076878
1092757
1099812
1099570
1093966
1087048
1069592
1049308
1026234
997230
969972
943057
916787
893313
871024
849231
831797
821350
807653
793219
782506
772752
764208
755660
748813
734005
718534
701374
682892
662500
641605
620792
594734
567916
540893
515859
492254
470783
446548
420488
396307
375465
359563
344423
329418
318310
309285
296944
283976
273818
265597
256283
247926
241059
233956
229351
224310
220375
214908
210038
205787
200968
198626
195500
192830
187539
186431
185192
181889
181501
179389
177353
176775
174520
173270
172993
172401
172201
171886
171572
172199
172300
171496
170996
171997
171414
170444
169054
169199
169946
170596
171070
171434
171412
169455
169343
169831
169368
168206
167051
169114
167205
167025
167233
168465
168328
167676
167793
169209
170552
170130
169732
169650
168664
167134
168403
168207
168923
170420
169119
169890
169833
170683
172002
172503
172523
172936
174167
175682
173659
173855
174862
175688
177134
177225
178046
179199
180346
181699
182300
182874
184862
185796
186352
187946
187020
187440
189534
192703
195623
197930
200312
201846
202825
205121
209452
214196
221333
227364
235103
242398
252579
261294
270006
279917
291265
301118
309985
319397
328276
336440
343301
349049
357575
362445
364663
365590
365861
362822
361340
357603
350757
341543
333267
327455
319397
310079
302675
293758
284802
274389
264996
259139
253537
246811
242552
241401
236930
234353
233395
232431
231756
231524
231240
230770
230882
233557
231764
230772
229832
229564
229939
229691
229506
226875
226551
223633
222006
222837
221537
221175
222217
220689
219859
219189
216695
216217
217424
216232
216585
217312
217796
220773
222385
225949
228439
231183
236967
241160
243227
247127
252408
256610
261320
264380
266577
271012
277740
281370
284042
287025
289511
292401
293656
295233
299052
303946
309199
311320
312203
314566
318214
321014
323769
326140
329403
334800
337969
341133
344188
350333
356896
365423
369746
374182
381789
391555
399653
408929
420329
428806
440879
450189
459067
470474
481183
494583
507188
521414
532886
547789
561447
572806
587858
602415
619724
636701
651657
667789
682567
699477
718530
739618
763306
792973
822113
857834
895956
944337
999443
1061614
1136361
1225145
1328238
1449833
1584271
1741004
1921433
2128256
2354712
2602760
2872780
3161031
3473454
3805241
4136586
4478349
4829782
5177604
5508129
5833294
6129749
6397538
6625703
6807024
6953854
7051629
7091773
7075536
7012721
6899770
6733600
6526816
6291688
6011872
5704960
5379084
5045403
4709746
4376939
4042554
3717495
3398485
3095828
2816475
2554193
2313299
2092405
1888255
1709797
1543807
1398465
1263870
1143127
1040098
949506
869564
800208
739069
686620
639254
595933
561211
531220
501999
475328
453452
432304
416067
400224
383436
370638
356636
346219
334895
328623
324002
314212
306483
301659
298414
294262
291259
286269
281691
277803
272874
269696
270728
270330
269682
270335
269230
268585
268033
267665
269101
268915
270495
272232
275658
276215
277482
280563
281415
282044
282357
281499
282399
283994
287367
290116
292618
295385
297982
300760
302693
306087
309501
313978
315479
316133
322576
326184
330857
335666
341474
345147
350868
357617
361769
365522
373226
381093
387575
395871
405994
413980
421654
430172
440718
449817
460808
468797
479359
492161
504695
517016
528100
537913
549859
565893
582928
599261
616349
635890
658218
685722
718835
756848
800341
851098
909591
975423
1053355
1137786
1238551
1351881
1472429
1610540
1765906
1926974
2101796
2287353
2475958
2667211
2866555
3064892
3263198
3455921
3639047
3808517
3967064
4104860
4230060
4335747
4412961
4461364
4485884
4481043
4449297
4400378
4317657
4217427
4086719
3943717
3785443
3608277
3429948
3243197
3052455
2865632
2683613
2504342
2332432
2166452
2011793
1870166
1737659
1614903
1507579
1416391
1333622
1261556
1199095
1142555
1097731
1063703
1033330
1007926
991389
977168
963427
953266
943182
930023
920037
904684
890934
872218
857033
837606
817015
793051
769221
747534
719638
689555
661214
630475
604818
579200
552767
529098
501139
476308
452754
434060
413413
396833
380544
366624
353116
341245
329150
321018
311593
304837
298562
291936
284422
279683
277389
275740
272588
270455
269677
270578
271116
270440
273104
274866
275569
279107
281977
286548
289135
295139
303382
311639
321748
334482
346744
360400
379458
397297
413095
433617
458584
483348
508665
534579
558020
583487
612829
641267
666890
692996
717833
737824
757626
775998
791518
802428
806373
808920
812211
810685
805773
796049
784055
772298
756145
739068
721395
701569
681996
659620
637948
616483
596647
576066
552801
532188
514574
495263
476750
459160
444569
427985
415301
401732
388530
374811
363134
351546
339608
332241
326322
319699
312668
307698
302600
297497
293257
290695
287125
286989
285021
284832
283239
282467
280584
279675
278314
279133
279392
277811
275480
272691
272609
271332
269688
269002
265856
262447
260225
256917
253710
251849
248071
244044
243106
241402
238553
236997
236194
234977
234277
235501
236038
235212
232909
232387
231287
229402
228226
227580
227766
227158
227313
227340
225142
226093
227288
228761
230648
233136
232532
231740
229605
229443
232665
233824
234961
237657
238868
240058
241921
242123
244794
248597
254807
258290
263059
267416
272187
277354
284556
292050
299032
305991
313433
319986
328907
336971
345314
355644
364711
372764
380586
387117
395260
400817
409140
414182
419906
424100
430294
436737
441610
444162
448008
451112
453026
454796
456154
457123
454806
456779
458432
461032
464009
466329
465529
467438
468476
472725
475670
476698
475956
476062
480337
483823
484112
484069
485579
487473
489095
490121
491661
495277
500992
502844
503286
505587
509361
512937
511225
511150
509757
506041
503859
504522
504607
504269
501530
497845
491102
485535
480751
473861
468618
465555
459861
452535
445930
437323
429545
419529
411005
406959
400190
392952
385606
378422
374318
366240
358112
352178
347660
342204
337027
331399
326691
322520
318891
316532
312084
308710
305495
300629
297273
294750
292670
289413
286155
283620
280470
278229
273313
271259
269484
266967
265494
263803
263509
264066
262373
261087
260925
259857
259110
257460
258709
260191
259733
261873
264115
264333
266231
268104
270611
271451
273719
277830
281450
283874
286312
290383
293204
298487
301014
305889
311519
315342
320394
325196
330279
337641
342455
347061
352507
359492
367563
372909
378587
384795
389877
398321
402521
407438
412196
416828
422909
430643
437879
441879
447742
452671
455573
455933
459407
464628
467799
467366
468175
466798
468372
466300
464313
463761
465737
467423
469273
467164
468892
471499
477249
485039
494466
505148
519142
536943
556542
579801
601893
632570
663424
698210
738084
780106
828960
877194
925980
979300
1030723
1081818
1136140
1188032
1237857
1289181
1330514
1373628
1413306
1449157
1479075
1498258
1512185
1520058
1517769
1508761
1496077
1473563
1445494
1413712
1374174
1332509
1288219
1236857
1180186
1125257
1069050
1017535
966357
914506
861907
811152
762997
718461
674597
632321
596071
562845
528893
500627
472681
447192
427049
409480
395433
379666
365551
352303
341747
330431
321617
313725
308003
302161
296572
291608
285477
281562
281303
278761
275350
272663
271956
270046
268714
266059
264832
264074
263615
263204
262585
259494
258186
258597
258057
257411
255295
253877
254078
254329
253010
251050
250720
251251
250379
250681
249438
246426
248808
247216
245442
245049
245371
242075
241361
240087
240126
240717
238228
238197
238949
239002
236051
234341
233028
233245
232829
231528
231136
229962
229743
229989
227078
226116
227008
225755
223041
223853
225801
225944
227408
229641
231811
231988
233450
235451
238715
242838
245725
247574
249978
252541
255631
259893
262510
264010
270000
275488
279574
282143
284737
287612
293677
299776
304494
309419
316207
323578
326449
327813
330513
334555
338529
343073
344895
346361
349168
349832
351882
351414
350487
349493
347616
344952
343809
340432
339157
337252
333103
327714
323136
318084
312660
307805
303641
298812
293735
287644
283838
280605
279380
275461
270008
264273
260840
256907
254659
254908
254985
251681
247735
246304
242536
240425
239865
239521
240532
239412
237692
237435
236487
237214
238175
237209
235753
235930
235676
237307
238938
239732
241825
242866
243653
244426
243641
246519
247859
250309
253690
254451
254276
257368
258513
261004
264941
264784
265216
268839
274409
276193
277495
278506
279862
283042
284013
286321
288884
291276
293490
296781
297849
301675
306864
308186
307923
306188
307285
309596
310862
312556
314113
317023
319590
319912
320118
320558
323274
327025
328906
329354
330335
331842
336125
339170
342791
347476
352261
358171
364178
371858
380249
386744
395006
407866
422069
439234
458234
476134
497190
524256
553281
584001
618748
658160
700076
741142
787943
837060
890348
945048
1001240
1056104
1112487
1168929
1226699
1277638
1325080
1377742
1425137
1466095
1504731
1533660
1561680
1579141
1592488
1598216
1596600
1592127
1581234
1559775
1533163
1498507
1459363
1419529
1375363
1325410
1275098
1221415
1164724
1108101
1053220
996214
939535
891369
838129
786919
741998
700656
658096
619379
583740
548568
517475
488858
464274
442245
419737
399422
381918
366763
354825
341148
330447
320105
311612
304018
298100
290684
285395
280517
276098
270980
267658
264102
262007
258087
255398
253062
249117
245629
243548
240050
238156
236239
235050
234443
232326
232111
231557
230029
227620
225560
224084
221310
221242
220496
218321
216666
215638
213400
212909
214023
213887
212635
211185
208209
206252
205404
206917
208930
210814
212519
214998
214481
212731
213694
214164
212566
211590
212692
215585
216155
217230
218641
222555
225770
226417
229212
229731
230184
229698
233327
235060
236186
238112
238617
238427
241062
243565
245020
247083
249407
251125
249022
249185
249529
248673
250817
250442
251920
250341
249454
249691
249489
250490
249824
248657
250301
250224
247722
247921
245951
245982
243984
242655
240843
239954
240839
238669
236718
234903
231987
231536
231470
231044
228900
228728
227212
224581
224143
224682
223941
225086
225695
224852
222745
222077
223064
222317
223163
225397
228037
227610
226831
227067
227688
227841
228382
228149
230488
232088
231684
232582
233803
234344
236665
237135
236751
237987
238340
238485
241253
241693
240437
242648
243557
244055
243895
246047
247221
247927
249013
247659
248358
249419
250815
250062
253322
256189
256615
257017
258970
262016
262872
263832
265771
266465
265827
267548
269998
272605
276209
276847
277610
279657
281510
283640
283326
286396
290206
292495
294620
297410
300298
304390
307651
309638
311912
318880
324613
331077
334102
340456
351861
359996
371463
385337
399290
412904
426495
446317
463611
479363
500270
519854
542838
567070
590444
613576
642549
666159
692578
716744
739118
760773
785171
807835
829911
851799
871063
883592
898503
907991
917432
924284
928443
930598
929897
925343
922114
912894
901139
885961
872042
856646
837262
814717
792135
769207
741918
717745
693941
668336
643929
615947
592375
566339
543773
520983
500508
482698
462790
450001
435500
421017
408354
397339
387596
378617
371113
362430
355306
348771
343464
335912
331356
329080
326484
322608
319300
315461
311462
307747
302943
298966
295710
293253
290668
286641
284178
279548
278741
274766
270888
268472
267684
265252
266000
264206
263442
261313
257023
254711
254468
254263
255136
254149
252145
249810
249361
249670
249579
250229
252304
253761
251099
251435
253193
253546
254186
253696
254129
256874
257375
258065
257957
256867
258395
261991
263402
264512
265875
268130
269723
274211
276497
280003
281808
284564
284710
287210
288794
291039
289633
291599
295877
298170
300028
301637
300496
300228
301287
300950
300766
299444
299248
298389
295677
293566
291951
289763
287766
286350
282815
281653
278725
277584
276933
276509
274355
274414
271937
268673
267202
266809
266986
266848
265550
263888
265826
264765
262782
264892
266869
266262
266106
268276
271540
271088
272724
272241
272680
277271
281993
282986
285145
284505
284106
285570
288045
293053
300129
303570
307770
310840
314806
319173
322232
327447
334284
338041
343020
348774
352370
360065
364451
369168
375646
381587
388086
393673
400411
408135
413759
417567
424506
430829
437971
444693
449859
455743
462518
469795
478627
486701
493154
500358
507912
512864
517430
524459
530298
536319
539854
548753
556675
565081
574137
585522
599370
613397
628951
646483
667649
690290
716758
747136
778501
815521
856622
902252
954248
1010198
1071216
1133840
1198989
1269264
1341185
1418164
1495038
1572377
1647866
1717417
1791698
1863945
1925883
1986479
2044481
2090550
2131640
2166287
2193964
2212788
2222955
2220255
2208397
2191716
2166761
2132213
2090631
2037812
1976310
1915987
1855307
1791105
1721378
1649063
1570324
1495658
1421572
1347946
1273600
1202444
1134579
1069585
1007245
948678
896611
841501
792491
745727
703311
660588
627193
597721
567924
537421
512230
492370
472086
453933
436664
424413
412146
400669
389120
381352
375000
369396
362423
355936
352078
348308
345003
342873
340606
337870
337456
335650
336551
335728
333281
334239
335912
338525
341684
343551
347179
351829
355999
363344
366679
370545
375427
380966
386871
395817
400913
405250
413714
419663
426655
432495
438621
442893
444758
447800
451966
455001
454809
457973
459395
462049
463565
460682
462154
460779
458300
455501
454667
452327
450906
452373
451159
447417
442280
441135
441482
440781
438640
437941
436770
433622
434682
436330
433621
432223
433836
436879
437608
436637
438007
439622
442539
444644
447080
448799
453126
455337
455208
456956
458867
461155
465474
468704
471649
475004
478900
484968
487168
494840
498543
503290
505547
511142
519252
532328
544552
559036
574584
590528
609135
630629
659219
693686
729696
770501
810350
857606
909534
965098
1026730
1096834
1172309
1249996
1333570
1419962
1510448
1600027
1695136
1791633
1886194
1979563
2073960
2163532
2251570
2333925
2407666
2474895
2537732
2590713
2627799
2657240
2676242
2690078
2695253
2687652
2666054
2636403
2591728
2536669
2476587
2410941
2338601
2260484
2172323
2084511
1996210
1905482
1812640
1714771
1622368
1533219
1440870
1358437
1274792
1195196
1118204
1044322
974652
909764
851963
796059
743627
695514
651937
612673
575192
540044
511083
482958
458354
437047
415035
397247
380936
366222
354653
341910
331376
323189
312792
305898
298299
292372
286187
281624
276910
276619
273360
269567
268041
265385
264181
265236
264753
263418
263552
262192
264178
268479
272422
271404
271530
271183
272051
273277
275233
277281
277914
279258
281380
285079
284957
287096
288549
290314
291279
291064
289233
288996
287540
286044
284348
282986
283493
284610
284551
285852
282517
281334
281682
278385
276925
278424
277620
276774
276917
276743
278490
281333
282744
282944
281522
280410
282434
283054
284726
286362
286317
287437
288407
290810
293586
296130
296935
297502
299028
300968
301102
300198
301012
301970
301491
301104
301494
304686
305844
307822
309035
310293
311018
313186
314429
315310
320776
327350
333744
336182
340530
347469
353682
360947
367209
374091
384258
392590
401343
410759
417835
426814
435544
443769
453051
458439
463638
469664
472885
477753
478679
480923
480387
478969
476175
471221
466749
462278
455806
447651
441789
429255
419773
408622
399566
389509
380848
371031
359977
350371
341109
329597
318728
310187
301715
293182
283739
277837
271132
264723
258296
254253
248709
242949
237826
234580
231492
227630
224988
221592
217649
215320
211587
209801
207596
206441
208196
206036
204810
205485
203577
202210
199759
199663
201773
200829
200299
201443
201080
201271
202541
202922
203663
203609
206120
207865
208800
210192
209345
212727
213672
214979
216959
218960
219648
220886
220219
220181
219238
219883
220146
221427
223652
222092
221627
221321
219903
219771
220747
219571
219390
218837
218892
217673
215842
215487
215581
214529
213233
212133
208978
208106
207722
207337
207568
206893
204146
201604
201211
199869
199595
198369
197958
198058
198817
197023
195978
197495
194036
194125
195966
196440
195271
193846
193813
194399
193950
194775
194610
195333
195501
194348
195427
196616
196427
196413
194794
196902
198149
197434
198156
200219
199117
199446
198471
196936
197850
199118
199297
201814
199369
198267
197860
198066
197128
197305
198507
196518
195427
194667
193485
192882
194025
194143
192166
192108
191686
189089
189508
189871
190287
187787
188332
189599
187602
185405
186718
187584
187250
188415
187113
185012
183644
183005
182685
181622
182790
183033
183399
182275
180777
180987
181640
182987
184182
183884
182010
182340
181526
181980
183266
182984
182709
183788
183349
183103
183237
184390
182343
182275
182268
181385
181445
182194
181808
182154
183612
181308
179390
180867
182984
180806
181502
181919
182513
181393
181381
181933
182305
180528
180568
180886
181001
179981
178288
177153
178405
180365
182603
182888
181804
181105
180692
182326
181294
180691
180225
180650
180574
180687
181910
181058
180556
180595
182119
182804
182739
183442
183135
183953
185549
184267
185174
185076
184908
186378
186339
185039
184861
182670
182161
183311
183759
185807
185889
185725
186422
187108
186314
186033
186599
185570
184631
185087
183863
184344
185036
183892
183737
181932
182014
182800
183385
183755
182962
182250
182171
181282
179748
180067
179803
177179
177174
177005
177336
177575
177237
177369
178622
179392
179275
179647
180096
179626
179291
179160
179273
179336
179137
178346
178650
177004
178660
179312
179483
180138
181410
181896
179614
179683
181417
183081
183982
181544
179585
179192
180638
180530
181095
182218
183746
183806
182993
182562
181089
180550
180733
179430
178863
178142
177902
176104
178078
177979
178696
179167
178060
178850
178377
176872
177513
178332
178776
178509
179214
179051
177490
177896
178164
177443
176719
175268
176988
179226
180005
180397
180165
179796
178554
177964
178954
176876
175152
176741
177256
175786
172903
174128
174714
176037
176170
177344
176655
175525
176061
174495
173623
173731
174225
174217
174750
173217
174120
175143
175494
175597
175317
175052
175588
176056
177486
177459
177235
176622
177894
176169
176854
177498
177469
178822
179512
178399
176281
175924
176818
176706
178011
177589
179075
178788
177262
178637
177433
177488
177416
176487
177094
178200
178941
179052
179433
177662
177325
178853
178037
178554
178148
179175
178099
179464
180116
179846
179575
179126
179095
180091
181118
179380
179593
181126
179652
180010
179940
178563
178830
178731
178421
178261
179580
179251
178175
178964
179453
178221
177551
179178
179182
179222
179202
175382
175153
175045
176667
178742
178372
178746
178250
178800
178955
178666
178003
175663
175446
175922
176097
177547
177102
176706
177081
175214
175932
176074
175338
177144
177046
176865
178884
178464
179255
177386
175123
175829
175983
176594
176961
178490
179262
179161
178436
179616
180663
178707
176418
177366
177691
177573
178356
178750
179537
180271
180830
180425
179755
179100
178115
179449
178305
177405
179380
180419
179811
179354
179289
178396
178230
180110
178734
179342
177830
178754
177936
176508
176124
179106
179641
179214
178512
177952
176730
177853
177164
178387
178393
178049
179610
178877
178706
177731
177165
177441
175762
175810
175908
177473
177836
178348
178923
179437
178792
179641
179409
177991
178694
179187
181565
182995
181986
182839
181808
179835
179403
178562
178526
177778
177493
178719
177582
176786
178779
179009
179408
180181
179124
179356
178705
178119
177319
179482
179469
177930
175574
177015
177145
177193
177934
177806
177638
178811
176509
175237
176240
179178
179459
178670
176709
176975
177159
176003
176267
177311
177826
178160
178472
178592
177696
178655
179978
179608
180214
181215
181223
180264
181004
179028
180218
181386
180914
181606
181810
182171
180928
180341
181175
178829
178690
179742
178955
179358
180593
180259
181155
181413
179401
179054
178680
179919
179284
180197
180275
180644
181118
180001
180148
180597
179720
179410
178703
178815
177487
177748
178020
178763
178227
179070
180679
181163
180689
180196
179831
179013
180347
181558
182474
182441
181752
180175
178249
177296
177396
176408
176571
176227
176254
177554
177600
177527
177779
178834
181421
182501
182234
180308
180876
179203
178972
179618
180875
181549
181942
182586
182714
183546
182938
182086
180269
181447
181491
179794
177832
178252
178874
180080
179873
180597
178861
180859
181099
180992
179631
181652
180303
180009
178265
179405
181204
182254
182215
181809
181682
179988
180696
180566
179938
180075
178531
177927
179250
180727
181663
181763
182717
181742
180307
179057
179414
178786
178908
179132
181418
183730
182440
182982
183675
184088
182680
183379
184179
182651
180794
181243
180210
182121
181004
180397
180252
181636
182758
181625
181491
181016
181982
182680
180575
180276
181788
184312
184385
184259
181776
180407
179837
182210
183486
181835
183079
184404
183254
183386
182594
183298
184389
183702
181972
181218
181852
180580
181019
183929
183121
183425
182680
183133
182216
183940
184194
183451
183761
185213
185551
185473
185531
183232
183648
183994
181655
182564
182621
181781
182418
183574
182507
181950
181884
183012
183595
183415
183491
182969
183102
182708
181576
180664
181571
183234
182874
182941
183180
183564
184163
184614
183400
183638
182786
182888
182236
182405
183203
185312
184869
183742
182374
180915
180904
183443
184556
185999
185985
186437
185176
185296
186877
187625
185831
184042
182216
182157
183911
185836
188381
187851
187836
189725
189124
187110
186240
184153
184091
184629
185066
185848
186367
185407
185778
185291
184326
183136
183621
183696
184180
184436
184413
183723
185323
186181
185255
183438
183021
183450
183781
183660
183128
184067
185797
185013
183840
183508
184180
185884
185642
184677
184166
185982
186220
186259
186450
187802
185567
185718
186117
185883
186132
184682
186722
186144
187488
187790
185556
183888
185005
185030
184732
184933
185032
186267
186519
186223
186903
187543
189342
187536
185380
186866
185765
184901
184157
183573
183804
182739
182521
183315
184171
183200
182914
183217
185519
186602
186892
187342
188439
187057
185376
186097
187021
187740
186106
185079
183856
184770
187023
185520
186975
188088
188621
190943
190415
189384
185366
187230
188001
188462
188410
189489
188480
188214
188210
188772
188792
187999
188480
189996
189796
190092
189085
190096
188718
189049
189193
187577
187393
187287
189053
190112
191075
191151
189270
189458
188356
186470
185771
186877
187459
186541
187668
188672
189234
191135
190612
190200
190177
189309
186739
186171
187699
187312
188507
187056
188183
188455
187760
188030
189641
190219
189792
188875
187994
187554
187154
188212
188368
188135
187687
188829
188710
187971
187707
188722
189525
189928
189878
189538
188264
187481
186978
187439
188339
188790
189022
188092
186731
186909
186200
187170
187693
187512
187227
189182
189316
187795
186369
186919
187453
185784
184622
185930
186441
187289
189830
190788
191636
192773
192951
193838
192764
190851
190233
188647
189844
190132
190467
190255
190842
190759
191263
190705
191003
191161
190989
191052
191333
189613
188079
188627
189380
189433
189920
190192
189635
186753
185453
187819
189359
189264
189424
190195
189888
190952
190452
189911
189959
190326
191037
190272
189939
190904
189451
189172
189092
189467
191391
191736
194055
193889
192365
191309
190856
189291
189909
190382
188953
190026
191450
191877
191024
192571
193598
195039
193126
191397
190970
190347
189799
190189
189235
189177
189790
190261
190143
191574
190818
188939
188161
189205
190982
190202
191378
194138
191338
189356
189942
191718
191458
191306
190225
190945
192287
191958
192035
192352
193259
192521
190253
189838
189472
190852
190854
190576
191863
190379
190775
190382
190795
190163
189652
189468
188559
187892
191681
192616
193304
191488
190140
189997
191258
190493
188963
188956
188798
189465
187032
185893
187575
189424
189180
188523
189198
188580
187904
188295
189014
189147
187723
187703
187609
189795
189179
188464
189937
192229
190571
190167
189354
188834
187825
187975
187880
188961
190612
189881
189860
188668
188816
190164
191847
191052
191585
189366
189758
189314
189522
189755
190330
190625
189781
189764
189279
190068
189649
189345
189741
190803
189578
189652
189383
190826
190867
189909
188475
189017
189811
190290
191731
191971
191671
188957
188594
189847
191379
190933
190150
188905
187714
187591
188386
188495
191084
192091
190458
189963
190066
190132
190792
191420
192074
192629
191922
191009
190430
190337
192399
191538
192180
190562
190737
189916
189936
191444
192452
191642
192495
192973
193771
192430
192050
190267
190807
191005
192150
190900
189236
191169
190844
190169
191651
194757
195675
195136
197997
197684
197619
197953
196981
197871
197587
196400
195960
196152
198537
199717
200741
202782
204589
206606
208262
207009
208041
207722
209342
211080
214206
215901
217256
218094
221321
223439
224686
226067
228890
231442
235905
238837
240812
242077
243224
246064
250895
256790
262076
266457
272525
279404
283742
288273
297310
306386
314433
321110
330304
341567
352427
362938
370556
375546
381057
386108
389969
392753
395110
396098
397395
396351
395991
395106
395717
394361
390279
387670
386051
383575
383194
382296
381554
381729
380348
377718
376596
376796
378012
378965
378783
375633
373392
373726
374886
375246
373999
372751
371131
368874
367795
366950
365791
365162
362244
360082
358360
359041
358502
358708
358815
358517
357522
353665
352764
351146
348977
347573
344153
341476
340272
338504
334023
330919
327219
325925
320875
315895
313198
310901
306185
304533
300432
296469
292399
288949
286663
284120
280845
277880
274496
272807
268264
265212
262433
260887
257498
253628
250860
249942
246131
241006
238342
239118
236602
234795
233928
233050
230584
229618
228874
227903
223194
220108
220794
219587
217618
213725
212464
210829
209001
208812
207782
206324
203242
202974
201923
200582
196972
195948
192912
191466
191365
191540
189949
188092
187121
185998
184493
182857
181305
179738
178074
177112
177342
175386
173409
170937
171652
171681
171615
169696
168912
166929
165311
164391
163261
162702
161604
159261
158830
160762
160099
158662
155691
154326
152583
152783
150453
151930
150134
148337
145867
147102
146754
144648
143740
143992
144678
144689
141768
139937
140862
139611
136625
134386
134334
135573
135247
132486
131880
131527
130675
129997
127909
128555
128580
129720
129055
129268
127060
126251
125600
123972
122257
119911
119597
120020
119003
119788
118766
117662
117145
114898
114675
115450
113298
112011
111549
112238
111662
110293
110347
111000
111116
110562
109586
109179
107291
106932
106754
106702
106779
106596
106848
104685
103373
103708
104795
106199
106347
105975
105158
106058
106499
104851
102859
102608
101852
103278
103522
103166
104192
104487
102182
100939
 99050
100303
 98678
 98528
 99965
100898
 98906
 97700
 97175
 97996
 97170
 97422
 96922
 96756
 97607
 98421
 99220
 99123
 98811
 98084
 96199
 94762
 92973
 92737
 94112
 95319
 95494
 96894
 96551
 93766
 93956
 93275
 93357
 92703
 92655
 94339
 94015
 93235
 94039
 94409
 93645
 92678
 93023
 93875
 94213
 93295
 93178
 93796
 92232
 92472
 90506
 90276
 92209
 93319
 92402
 92996
 93593
 93189
 91865
 92131
 92090
 91492
 91960
 91182
 91366
 92993
 93386
 93659
 93234
 94516
 94204
 93674
 93573
 92572
 92334
 92530
 92152
 92078
 92138
 92240
 92558
 93455
 92542
 91716
 91665
 91921
 90238
 91357
 92597
 92415
 91902
 91320
 91478
 91388
 89240
 90218
 89945
 89566
 91916
 92216
 91926
 91315
 91247
 91623
 91740
 92037
 92573
 92250
 92083
 91566
 90575
 90682
 92375
 93059
 93415
 94088
 93646
 95040
 96055
 96173
 96282
 95549
 96913
 98932
 99574
100597
102362
102896
103814
105932
106288
107374
108410
109749
111030
112727
112045
111542
113894
114643
116200
118400
117910
118962
120248
121772
121045
120530
121529
121526
123514
127430
128393
131104
134860
138008
140109
143947
150301
156703
165167
184764
213272
243429
273318
305584
341920
387218
433407
480412
527586
573362
635145
736408
873402
1027665
1175355
1297661
1388055
1441376
1457129
1458295
1447482
1425052
1396396
1363060
1330228
1299678
1275025
1251412
1237064
1222921
1210814
1201903
1185082
1167068
1147289
1127348
1108988
1085158
1056729
1028018
996945
969062
945314
918571
891328
864467
836838
813895
791318
768653
750478
730062
711919
697032
681773
669173
659243
649490
636721
622805
616442
610657
601869
592713
584634
578362
574972
569052
561297
557059
547005
540302
536474
531007
525283
520137
515009
510503
506029
506640
502939
496520
490953
487194
483229
478555
475092
469189
464910
461817
457168
453528
451119
446554
442549
437166
433849
430798
428273
424946
422193
419954
413038
407432
405664
402026
397565
393214
388365
384860
384306
379731
376545
374222
370798
367347
362656
357138
353200
349846
347182
343675
339479
336314
334558
333892
330815
326680
324298
324141
318469
314050
311527
308465
304170
301961
301076
298148
294154
292838
291092
288178
285161
281852
282013
280358
277037
274314
271733
269964
268758
263924
261808
259754
258381
253288
252511
252439
252253
250120
248659
247166
244137
241284
237826
234261
231589
232157
230872
229884
228046
227118
225333
222302
220438
216979
213921
211642
211348
212030
212084
212449
210036
209954
211648
213276
214712
216111
217592
218774
218765
214573
206979
198494
191324
183400
179551
172102
167279
164078
159855
157627
156690
154647
154962
153998
154337
153599
153025
152380
151066
149399
147234
146705
146841
148205
147270
145624
143908
143793
141922
142712
140921
143234
143444
143032
141962
141687
142606
144255
143615
143317
141093
140561
137980
138008
138908
138603
138269
139052
139739
139769
138538
138801
139577
138669
137448
136470
138004
136070
135619
136209
135069
136063
135675
134277
133904
131993
132389
132224
131496
131280
132111
132611
133867
135118
134779
134456
134310
134504
133111
133233
131918
130966
132573
131885
131255
132173
131050
130537
130310
130324
129596
130311
129337
127084
128795
129156
128332
128264
128348
127250
126592
124363
123535
125535
125762
125964
125023
125845
124913
124950
124733
125486
126860
126335
124655
123399
123339
124887
126084
124646
122261
122769
123673
123602
123144
124139
125522
125094
122956
123794
125593
125170
124812
124459
123826
123739
122661
120049
121296
121490
121888
122923
122274
121612
122990
122847
122565
122329
121956
121353
122239
123206
122525
122259
122152
122426
123663
123635
124084
121666
120589
119716
120220
122011
122618
122046
121543
121634
121056
119958
120820
120270
121338
122444
122487
121385
122333
120715
120235
118708
118809
119206
119391
119568
119498
118318
118874
120007
119344
117256
116861
117754
121129
122105
120293
117970
117576
117083
118691
118717
119710
119390
117757
118361
117624
118711
119147
118104
119175
119413
119183
119573
119148
119296
119034
118702
119791
119332
119184
117462
118150
117971
120014
119331
118732
118887
118728
117973
118412
120037
118951
118711
119087
120245
119608
119662
119593
117921
117127
116514
115063
114761
117625
117778
118072
117007
117200
119300
118557
116766
115922
115199
117178
119227
117871
118259
119066
119757
120413
117342
116725
116445
117697
119317
120184
121928
121594
121608
121439
120842
121753
121560
121000
121116
119344
118238
118337
118521
120008
119602
118838
120508
120699
117418
118909
119027
120350
120415
118823
120000
120125
120433
120294
120318
119585
119363
118423
117238
117541
118152
118075
120229
120424
120551
121508
120911
118897
119625
118680
121051
120986
119327
117711
117863
118760
119282
119046
120334
119380
120048
119455
119657
119234
118575
119588
120879
122584
121839
120428
121589
121743
121804
120714
119937
120016
119324
119251
118607
117905
117069
117724
119295
121237
119896
120473
122003
122715
123306
121726
120562
119616
117846
118148
122064
121109
121350
121844
121567
121733
121227
121383
120197
119816
118405
117454
118927
119453
119988
119606
120069
119228
119997
120546
121138
118841
118765
119071
119779
119853
120201
122056
121410
119354
119437
120829
119649
119995
120460
120272
120582
120648
121285
120624
119020
119173
118750
118903
119971
119676
119150
119962
123393
123041
121672
120907
120317
119698
121156
120184
118823
120026
121662
121906
122061
120968
122223
122156
120806
119791
120752
121091
120427
121203
120556
118617
118022
120137
120747
118307
117289
119416
120276
119971
121204
121885
122408
122438
121825
121643
120945
119618
118980
119985
121026
122119
122213
122003
122878
121902

[Instrument Method Data Header]

"hplc", "", "2021-04-16-13:54:48", "hplc", "", "2021-04-16-13:54:48", "", 0, 0, "GlycoSePN_40 min (Plus_HR1)"
"Separation of glycans at 50 C"
16844544, 1


[NAI Box Information]

0, 40, 40
2.272, 44, 1000
41, 0, 100, 0


[Instrument Configuration Information]

"FL", "PEN90x", ""
0, 0, 0
0, 0, 0, 0
16.777215, 1
16.777215, 0
"", "", "", ""
"", "", ""
"", "", ""
"", "", ""
"B", "C", "D", ""


[Real Time Plot Information]

[0]
0, 1, "", "Y", 1000


[Link Parameters]

5


[Link Parameter Offsets]

29
28
10
11
12


[Link Parameter Info]


"RATE", 29, 5, 1, 1
1, 0, 3, 0.1, 100, 0
44.01408, "", 1

"RANGE", 28, 2, 1, 1
1, 0, 1, 0, 10, 0
1, "1.0", 1

"EVENT", 10, 3, 25, 1
1, 0, 0, 0, 100000, 0
0, "END", 0

"EVTME", 11, 2, 25, 1
1, 0, 2, 0, 100000, 0
0, "", 1

"EVVAL", 12, 2, 25, 1
1, 0, 0, 0, 100000, 0
0, "0", 1


[PEAK TABLE FILE]


[File Complete Flag]

3


[Number of Peaks]

0


[SPECTRAL DATA FILE]


[File Complete Flag]

3


[Count/AU Ratio]

0


[Count Offset]

0


[Number of Spectra]

0


[Spectral Data Sets]


[Audit Log Information for C:\PenExe\TcWS\Ver6.3.1\Examples\Probka 37+enzymy.raw]

Number of Audit Logs : [0]
