# Supplementary material for: Interplay between de novo and salvage pathways of GDP-fucose synthesis
Source: PLoS One. 2024 Oct 24;19(10):e0309450. doi: 10.1371/journal.pone.0309450 (PMC11501016; doi:10.1371/journal.pone.0309450)
Supplement: S1 File — (ZIP) [file pone.0309450.s004.zip › Chromatograms/Fucosylation/TSTA3KO_10_3_0,05FUC.RAX]

Checksum Passed

Filename : <C:\PenExe\TcWS\Ver6.3.1\Examples\Probka 38 + enzymy.raw>

[Modified Rawfile File Header]

0, 1, 48, 10019, 
0, 0, 0, 386514952, 12056128

[Modified Rawfile Data Header]

"hplc", "", "2022-11-11-12:10:34", "tcprocess", "", "2022-11-11-12:50:32", "", 0, 0, ""


[File Complete Flag]

3


[Run Log Information]


[Raw File A/D Header]

0, "20221111121025-0800", 0, "hplc"
"C:\PenExe\TcWS\Ver6.3.1\Examples\Probka 38 + enzymy.seq", 0
"NONE", 0, 0
40.0088, 5883133, 103910, "7339280009"
1, 0, 5454


[Sequence Cycle Information]

"A", 0, 0, 0, "", "", ""
"C:\PenExe\TcWS\Ver6.3.1\Examples\Probka 38 + enzymy.raw", "C:\PenExe\TcWS\Ver6.3.1\Examples\Probka 38 + enzymy", "Probka 38 + enzymy", "", "C:\PenExe\TcWS\Ver6.3.1\Examples\GlycoSeP N Plus (FL_40 min)", "C:\PenExe\TcWS\Ver6.3.1\Examples\GlycoSeP N Plus (FL_40 min)", "C:\PenExe\TcWS\Ver6.3.1\Examples\GlycoSeP N Plus (FL_40 min)", "C:\PenExe\TcWS\Ver6.3.1\Examples\GlycoSeP N Plus (FL_40 min)"
"Default", "Default"
1, 1, 1, 1, 1, 1, 0
100, 2, "", 1, "", "", 9
"", "", "", 0
"", "", "", "", ""
"", "", "", "", ""
""


[Raw Data Points]

128247
128153
128148
128148
128150
128150
125604
123111
124562
125273
126096
128039
127168
127959
129296
128779
126893
126485
127536
127863
127742
128819
128495
128502
129360
127870
127635
127536
126721
127050
129770
128841
127107
127522
129943
128713
130308
131958
131624
129409
130684
130633
130777
130525
131122
130460
129633
128063
126162
126404
127758
127965
129125
130946
129779
130052
131786
132390
132193
130067
131507
130565
129361
132450
131989
131871
131406
132335
131891
131273
131566
130251
130466
130393
130820
129772
129974
130211
129753
130295
132596
132107
130852
132954
133271
132643
131113
132198
134445
134377
132061
130636
133253
133317
131578
130910
132931
131645
130370
130117
130774
131021
131619
132839
132205
129908
130325
130401
130615
131452
131220
131537
130278
131443
131211
131894
132175
132333
131050
130432
130582
131363
131688
129795
130298
131559
130957
131572
132062
132491
133147
132557
132302
132975
134054
133041
132379
134030
133190
132568
132901
132188
131523
131729
133258
133229
134133
136573
138990
143937
148338
152984
161901
171091
181873
192672
200807
209185
216869
223051
228645
231506
232943
235083
234368
234405
235782
237436
236477
236803
240478
246170
252280
261297
269202
275795
282491
284249
287334
291783
298527
309138
323814
344967
371266
408450
448388
483052
512453
531401
544152
549048
544866
542578
538195
534948
532506
531082
535617
545872
562046
583884
616015
658169
709793
773186
850660
950127
1081149
1256747
1486700
1777429
2137772
2584497
3121136
3724776
4355991
4929919
5387231
5693822
5855168
5883133
5806714
5655538
5459005
5257143
5057768
4867192
4691802
4511897
4314974
4083170
3826047
3550006
3277402
3026488
2801514
2603627
2446564
2321157
2226100
2163635
2123223
2090618
2057942
2006702
1925190
1818168
1702914
1586514
1474350
1366970
1269352
1177870
1097548
1027056
965629
909503
860883
819972
785015
756916
731395
707779
690591
678269
668274
656071
648658
647122
645759
648848
650706
653192
656932
661858
663977
667848
670418
675152
674303
673932
675074
675829
674848
672723
669277
667390
663220
660101
657585
656406
653548
648432
647637
647356
646319
647587
648067
649957
654073
657225
660581
660287
658336
657403
658857
662205
667173
673911
693290
728270
786048
866673
977129
1114797
1270274
1442579
1612649
1768329
1897292
1993760
2055402
2069080
2045321
1985279
1891586
1776451
1640920
1500038
1365969
1246062
1146374
1064799
999140
948199
909135
875723
849451
825932
805094
789555
773735
758810
749741
744685
746361
748957
752219
761200
778245
798295
821985
852454
896703
958648
1041119
1159519
1320608
1531929
1796883
2110550
2463920
2848369
3246199
3637266
4011997
4331995
4585097
4764761
4845018
4820529
4699219
4485964
4225425
3934365
3626512
3318847
3028217
2763433
2529218
2312169
2115899
1939368
1776960
1625217
1481452
1350117
1233465
1124321
1025899
940838
868056
799265
737991
689098
649708
610982
576778
550920
526064
502444
480715
463059
447808
432810
419213
408082
397405
388614
381608
375509
368131
363204
357914
350843
347045
342779
341357
337854
334367
331588
329768
327801
325271
322136
319073
318006
317447
315690
313173
306784
304669
304105
304803
305522
304396
307487
309011
308227
308820
309382
310572
312814
315695
318538
320547
322987
321439
321133
321148
321075
321454
319557
316639
316310
313922
312999
312813
310118
306168
301907
298236
295016
294670
292926
290609
289299
290965
292334
292107
291337
291275
290948
289185
285989
286504
286693
283681
281612
277674
275609
272632
268397
266559
264423
261370
259367
257579
258052
258786
260264
263231
267539
272239
275734
283183
291805
303091
317588
333324
346367
361428
374559
384088
393141
399542
403724
406652
406462
403094
401540
395844
387872
377345
367804
360274
355067
349233
342712
340057
338943
338554
339034
341577
343599
347207
352925
356504
363168
365749
369976
376806
384083
390925
399419
412364
431887
459546
493725
534001
581661
642188
715059
789244
874061
962406
1053117
1142415
1221340
1297014
1367130
1421128
1459851
1486573
1493345
1481578
1448078
1401986
1342301
1274047
1197580
1116013
1030205
950587
875352
803206
733057
671168
615400
562658
517069
478783
447208
416799
389139
367581
344628
328082
312872
301645
291621
282102
274413
268799
263749
258743
255760
253042
251552
249344
246252
245201
242740
241693
241829
240089
238664
237940
235694
233646
234160
234444
234445
233494
232496
229051
229547
230591
232249
231469
232046
232292
230324
231963
235835
236657
235481
236199
238697
240010
241424
242467
245252
247117
249870
250643
253714
256990
260384
264383
266447
269366
271466
277597
281051
282771
286437
290073
296299
301691
307164
312647
319050
326433
332849
338854
348063
354581
363943
375156
381689
391519
401037
411807
421106
430935
439824
451792
468226
485170
503849
528319
556004
591398
637433
691517
756697
833232
922459
1020991
1129479
1251289
1372361
1498246
1623171
1744622
1858929
1962173
2046855
2111030
2152937
2171440
2163970
2130204
2079654
2010160
1923631
1821077
1711091
1595528
1480080
1372052
1266083
1160736
1061775
975231
896391
824636
763082
708327
660233
619141
584806
553087
526231
504406
486567
467445
449803
436853
424712
409741
399955
390548
380040
369585
359215
350036
340699
333633
325826
316689
310410
303130
298618
297286
296593
294076
291526
290898
290274
287053
287918
287224
285467
282799
280841
278464
275858
274561
271665
271071
267674
265649
259352
256574
252312
247336
244459
239686
235817
230931
228543
224748
223196
220656
220124
218702
216661
216406
217020
216096
213191
212878
214587
210870
210328
208651
207677
205745
204379
202646
200895
200492
200886
200674
200351
201136
201224
199401
199177
196856
196407
195726
196711
196843
196639
195029
193862
194693
195233
194646
192788
193113
193440
193926
194007
194215
193250
193040
193343
191176
191898
191996
191937
191066
192431
191822
192959
193704
194394
195595
193217
191027
190200
190976
192126
193363
193372
193422
193427
194650
197175
199075
200955
202443
202844
203952
205450
206780
206429
207900
210140
211551
211719
212277
212111
211892
213806
215177
218189
220261
222136
221860
222169
222233
225643
227252
229143
232327
232974
236101
238291
241237
245816
249651
251599
253418
255739
258879
261619
263375
264557
267909
269595
270949
273354
275419
275822
281826
285052
287794
289518
293959
298411
300654
303983
310807
319777
330796
341798
353970
373812
397747
420210
445285
473186
503639
540539
581836
622388
663702
705768
749489
789605
825263
859679
891990
922196
947973
969031
990812
1006338
1015269
1021800
1022133
1018448
1010169
1000279
983619
959014
934973
907377
877708
852059
822532
796571
772726
746654
725599
704538
686358
668742
656180
642410
631163
618226
605138
591710
577161
563028
548950
532240
515917
497184
480500
466036
449822
431096
414538
400120
387303
371795
356719
344880
331813
322507
312394
302302
295246
287246
280851
273014
268326
264065
259849
255898
253027
247504
241814
235288
229633
226543
224187
222001
218038
216580
214166
211257
208382
205409
206096
204489
202721
200992
202532
202144
200551
197873
197206
196832
196645
197906
198934
197568
196436
196812
198851
199317
199340
198466
198521
197737
198943
198525
199889
198761
198606
198579
197905
198270
198973
198956
198418
198561
198795
197678
196489
196282
197495
198861
198145
199040
197844
198552
198821
199476
200359
200501
199889
201261
202354
204437
203254
203815
202990
202647
202994
202896
204963
206931
207272
207906
206408
204709
206193
207465
207947
209395
210053
210885
210760
210475
212628
214385
213779
214824
215442
216422
216421
219271
221454
225374
227590
229848
232915
236996
239846
245375
251086
258376
266786
277158
286138
294972
306035
317287
332005
344908
360063
374528
389201
400688
411431
419415
428070
438030
443763
450152
452141
450909
449687
447306
444589
438426
426947
418705
407578
397671
388222
376520
364531
353310
341388
329230
318482
305665
296759
290600
285257
280372
276472
271254
268546
265057
264963
262966
259752
259337
258678
257620
255899
255282
254506
253275
253075
251140
250379
250397
249620
250296
249818
248388
247959
246222
247145
246446
248282
249445
249219
246911
247407
253181
257380
258898
261003
263475
268742
273899
277699
280471
284168
288597
292449
298237
303053
309830
314337
319874
325787
329729
332793
335784
340147
342641
345429
349207
348323
346948
348512
349390
348361
351111
351974
356926
356954
357733
357902
360483
360499
362595
364560
366224
368569
371922
376065
379711
382554
387293
391896
397029
401512
407702
414801
419203
423629
428787
434161
440583
448744
457669
461993
466382
474611
482027
489904
499615
507774
515323
524401
532804
541035
551602
561125
577578
595685
618189
641382
669096
704514
747009
795266
856753
934768
1018198
1113845
1217391
1333580
1469844
1618088
1779978
1949692
2129655
2321304
2516582
2715951
2914297
3113687
3301606
3473406
3631775
3779692
3899399
3993950
4062898
4102831
4118492
4101272
4053404
3980379
3880708
3755899
3611578
3449247
3276387
3089659
2893492
2706026
2518699
2336248
2152585
1980860
1817163
1658930
1513674
1384083
1262776
1152160
1058973
973154
891486
816332
751277
695467
645688
602441
564776
530163
501286
477271
453983
436156
419113
405408
392840
379197
370869
364469
359221
351412
344319
338979
335293
334111
332096
329359
325905
325741
323298
320233
321070
321787
321268
322107
323076
323612
325671
326424
328227
331409
335288
337735
339588
343409
344300
346740
350148
355746
360752
362047
364856
367048
372387
376669
383218
388234
392741
397985
401443
405917
411872
416860
422541
427669
431874
437100
442505
449737
455278
460419
469528
475245
481476
488194
493925
498835
505846
515378
521541
527817
537136
547044
555707
563579
572990
584034
592816
603471
610545
621911
633181
645202
654659
665327
678705
690556
703480
713463
732188
750863
768641
790559
816811
847612
878234
916295
963017
1018210
1086487
1166313
1259701
1364716
1479970
1614267
1767786
1941832
2128043
2329202
2550434
2784777
3036124
3291121
3554979
3820376
4086506
4353552
4608402
4844962
5065047
5263753
5445696
5589239
5703655
5789254
5839365
5848861
5815902
5742459
5649231
5516062
5359652
5180587
4974982
4757020
4513798
4266566
4013477
3755347
3497612
3249663
3009036
2779649
2562509
2354144
2153902
1971822
1809510
1654074
1515843
1391527
1284251
1184586
1098063
1023588
957837
898382
846175
800114
760737
724675
691977
665505
642272
621408
603004
581277
563021
543568
528662
514132
501282
487906
469790
454192
438921
425666
413093
400548
390073
378101
366532
356486
348540
338871
329653
321795
314187
307797
302109
297111
291887
286033
285312
283627
280879
279069
276250
274168
272640
270719
268905
268251
268311
267938
265808
265276
265599
267340
266598
265755
264804
266575
268356
270590
272903
276305
279373
284684
291747
295716
303327
312791
321541
331988
341294
354925
368261
382151
398143
413575
430070
447563
464212
481443
497563
513708
529514
542083
554569
564862
575570
582347
589170
591853
592594
591106
586580
578211
572156
570215
561056
550267
538730
525651
512287
496012
481307
468634
455905
442162
426476
413615
401748
389351
378685
368910
359529
349420
337764
330509
321183
313501
305216
298373
293659
289886
286017
283148
280103
274745
272109
268740
264598
264877
265374
262971
262952
263258
263328
262973
262553
261265
260465
259900
259960
260330
258503
258033
256583
255392
255309
254791
254452
254496
253851
252269
251535
252348
251710
251008
250805
248227
248785
250482
252245
252609
250728
250080
250445
249980
250843
249909
252332
253594
253365
252401
251657
254246
255445
257740
258147
259275
260634
263329
263698
263525
264759
264455
266223
266832
268251
265748
268047
269008
269595
271405
272425
274401
274004
272032
275289
278173
279492
281383
284522
285551
287799
290678
295501
296681
298460
304864
310837
314483
317881
319762
324605
331586
337247
342406
350521
357265
361601
365237
372319
378697
384984
391747
400345
408612
415806
423682
434130
441733
448788
457627
466993
478513
485459
493785
504014
513041
522841
531729
542490
548768
556076
560212
568108
575914
577295
580180
582862
583104
583220
581913
583696
583934
582550
580224
575921
569585
568177
565830
562218
557246
551701
548212
542601
536836
529816
523158
517256
513098
508386
501606
494778
490333
484947
480634
471384
463058
455692
449033
441197
433436
424285
416446
408842
404525
398083
389686
383520
377593
371461
367695
364250
357043
352307
347599
345775
342634
339290
335651
335013
329426
325591
320464
316218
312897
314253
313070
309667
309524
307768
308138
304682
302601
299117
297642
295598
297530
298015
296273
293946
291716
290344
291345
290616
291663
291501
290584
290722
291774
289107
287611
289191
291186
291222
292990
292955
294669
297163
300628
302431
304331
306199
306972
309259
311851
313162
316235
319110
321867
324609
327574
332480
334918
336421
340320
344319
346612
351584
354354
357157
360053
365726
368805
371869
378182
382477
386063
387932
392694
395381
398438
401388
403325
406248
409628
409334
411153
410384
409384
407475
406840
407563
408822
407646
410966
411615
409253
408436
409201
412761
415245
419845
425058
432437
442325
455652
467320
482805
503339
523362
547085
574263
605936
641130
675641
710675
750830
788929
827861
870603
913333
959227
1002292
1045813
1084060
1123089
1160350
1188031
1213222
1231724
1245085
1259498
1270740
1268766
1263671
1254152
1240784
1221894
1197451
1168008
1131654
1093549
1053128
1012932
969206
924415
878118
837992
792143
749981
708500
672126
636016
603174
573361
543965
514119
486497
461370
440724
422222
406108
388425
375887
364006
352861
344471
336355
329637
323286
318174
312493
307360
304704
301623
299235
295776
293417
290962
287040
283630
282711
282410
282342
279522
278823
278305
278153
277973
278115
277528
277849
277921
277572
275107
274007
274125
274512
275068
274906
276082
276741
277228
275476
275122
275762
274345
272688
272550
273835
273890
273436
271776
271721
272662
271800
271435
269121
267427
266257
266180
264013
263596
262498
258250
255482
254278
254253
254347
254283
253641
252943
251257
250924
251143
251237
252762
254741
255519
255551
256234
256992
257128
257644
261250
262392
266155
269161
273542
276829
278597
282034
287547
292036
295698
300479
304221
311080
319269
327431
334361
341734
350433
356762
363054
373190
384568
392060
401177
410609
421001
429270
438816
446635
452854
457900
463007
468876
472225
474244
477402
479757
479046
476481
472038
466611
463397
458993
452943
448326
441204
433831
424337
415015
409235
399829
389088
380656
373426
366178
359607
352742
345543
340010
333280
326782
322221
316397
311406
307003
302614
299432
298067
295659
295424
295333
294466
291618
290953
290003
291106
292328
292433
294097
292967
294260
295203
295821
296281
297755
300756
301421
303157
310000
312314
316319
320305
323776
329453
336393
342899
350569
356182
360058
366136
373445
378959
385500
390844
399946
408057
416679
423320
429303
431919
434345
442576
448465
451544
455647
458121
459670
459075
460401
458827
457547
456179
455022
451479
448472
445399
444233
439777
436796
435586
431608
428423
424538
421706
418749
417994
418358
417291
414727
416989
419967
423511
426232
431832
440367
450721
460930
474110
487817
506522
526590
549514
576378
603624
635296
669425
706983
749198
794705
842317
894392
952799
1011861
1072025
1131752
1194096
1254747
1314780
1370848
1428971
1480918
1531445
1580977
1623812
1658330
1686874
1709290
1726199
1737635
1743811
1741465
1731468
1715047
1693010
1661169
1622267
1584350
1538607
1484534
1432512
1375836
1320822
1263613
1205295
1149624
1095251
1036598
980229
926504
874012
824349
779734
737820
696349
659060
623855
590245
560653
531371
506294
485557
462910
442523
424854
407456
391952
378389
366801
355855
345800
336306
329417
322623
315882
308517
302890
299014
293663
285628
283194
280402
277692
274494
273705
269676
262903
262176
260826
257931
257150
256896
256285
254259
251851
251004
248866
248058
246405
243401
242109
241792
241535
241386
240867
239169
238050
238704
237238
235808
235351
234494
234690
234511
234179
235720
236437
237059
238177
239356
240374
239616
240711
242962
244109
243123
245385
246826
245769
250879
253489
255884
254212
259365
261153
262915
264931
266030
268924
272869
275471
277801
279357
281221
284158
286343
288447
289462
290382
291978
293671
295620
297737
298754
298590
298684
301582
303360
301000
299312
299264
297446
296502
294644
293423
294919
294492
292755
289568
290088
288988
285554
283818
281486
280011
279196
278112
275683
273238
271285
271541
270217
270833
269826
270410
269864
268355
266193
265084
265386
266398
268613
271199
272937
274888
273363
274279
276144
280445
281911
283091
284228
288348
289514
290709
291306
291824
292970
293643
293801
293065
295777
295614
295922
297032
298292
299777
298096
295607
294625
293465
294099
293446
295175
296529
297269
295559
294830
294502
291594
292930
292564
292173
292734
294163
294960
293589
295493
297201
297775
297158
302118
303135
303222
303526
305451
305666
306717
308396
310352
312480
315212
318500
319173
319385
322883
326178
327348
328648
330721
333373
338858
342856
347913
354812
361172
368392
374020
382979
391288
399418
410852
423857
436064
451478
468922
481916
496634
517057
536719
558612
577824
601520
625607
646921
664965
688122
710221
734090
754196
774679
797288
814858
832481
847567
860203
873935
885417
893416
899829
905928
906439
905422
898226
893510
884429
873302
862938
848070
829951
809378
789221
768892
748442
729425
706810
684169
660059
635771
612573
590051
569087
547108
527419
509549
490323
475282
460531
446415
434769
422686
411925
404949
399415
393626
385666
380079
373553
367655
365849
363237
359488
356383
353961
349648
346058
343640
339787
337297
333110
331469
331383
329772
323530
318574
316722
312039
308210
305434
302646
300051
295262
290481
289938
289982
286846
284584
283752
282417
283370
281014
278482
277616
276077
274993
274727
277229
278483
277552
276884
275604
275355
275232
277684
277010
277464
275536
276454
277611
277689
277905
279340
280094
280683
282823
285572
286620
288841
291180
292640
293968
295488
298219
301002
302492
303365
305145
306975
307309
310520
312804
315130
317127
316992
315694
318752
319898
320709
320878
317985
319536
320315
320720
321091
322134
321298
319116
319138
319773
318372
319073
318993
317730
316140
318345
317719
319774
317911
317953
318001
316857
319136
319501
320292
322862
323131
326201
328083
330085
331658
333073
335348
337889
339824
341979
343677
347095
352032
351270
354325
360515
363923
367838
370151
375267
380837
383692
388061
394320
397411
399706
401157
404552
410834
416055
418991
425013
429395
430655
437087
441553
445486
447589
453171
460622
464311
467018
473053
478427
481556
486205
491615
494462
501001
507757
512301
516592
520689
527470
532970
536910
542153
547425
553105
560475
567793
577209
586093
590455
598483
606291
614941
622668
632424
645797
661230
676919
694477
716605
741286
769934
800122
830392
867052
910950
956580
1004849
1059112
1117034
1174367
1237679
1298517
1361795
1430792
1498059
1566705
1632373
1697748
1758563
1816016
1870591
1919705
1963840
2004681
2038130
2063034
2077807
2088483
2087233
2076914
2060462
2033898
2000495
1960200
1912243
1866000
1804216
1739361
1670555
1605347
1538775
1465178
1397881
1323156
1254499
1188092
1124190
1064873
1005536
948782
898124
847816
802412
759938
721207
684180
651146
621814
597043
573033
548231
525662
505691
490011
473698
459245
449215
438603
426364
416592
411340
404140
398540
390821
383482
380265
378503
374351
372356
369913
367496
366351
365443
362944
361313
360815
359672
359910
359373
359403
359614
358730
361111
361065
363597
364565
367556
368775
369138
370276
373007
377698
381462
384858
387289
389361
394769
395885
396141
397394
402487
406978
410403
416064
421777
423384
426269
427013
428337
430280
435058
438551
440894
441494
441849
443145
448673
450661
452812
454051
457688
457903
458953
463061
463040
462825
462929
461062
462483
465466
465633
465187
464392
464311
465672
467691
468712
470143
471702
473162
476650
476522
477034
480333
482624
484244
484777
484016
486208
487521
490125
496780
499471
500892
500593
503703
507923
512584
519966
526816
535287
545424
558036
569950
586434
603820
621355
642791
668925
700136
733109
773210
816408
867141
917383
975588
1041032
1109602
1181759
1258759
1333213
1417700
1507894
1600796
1689608
1781092
1871151
1963908
2047302
2124484
2199320
2271169
2330259
2384642
2428432
2469126
2493184
2506970
2513432
2507585
2492563
2467706
2436927
2395884
2341181
2279464
2215827
2144579
2069021
1987349
1906529
1822317
1731078
1642928
1554870
1468417
1383274
1298698
1217966
1138506
1067328
1000381
934122
871758
814835
764962
720428
680905
638371
602960
568132
536603
513696
490087
465284
443993
427234
413218
398990
385872
376048
366006
359643
352314
343477
337220
331964
324804
318313
314023
311183
308742
305274
303222
304378
303866
302220
299341
299153
297209
295520
295138
295116
294034
293487
296316
297466
298841
299347
299839
302327
301633
300916
301898
305113
305440
305967
307205
307365
307787
309545
310278
312436
312255
312825
313088
314830
314807
315642
314184
315453
316756
318148
316822
316748
315428
315007
315332
313404
312553
314887
316010
315994
313799
315831
317438
319268
320475
319013
318336
320700
320995
321823
323598
328506
329080
330499
333009
331422
333808
333269
333190
333835
335416
335332
331595
331078
335047
335040
335100
334280
336632
336453
336654
335349
336948
338394
340225
341627
344181
347687
352452
357384
359427
363581
368982
374624
381207
386487
392459
399189
407373
415556
422735
430704
436018
440699
446204
451297
456026
460626
462743
463822
468930
472305
473638
472598
471035
467187
464251
460201
455167
447924
443426
437992
427932
420251
413775
404700
396680
388676
380266
370428
360776
352219
343725
333828
324176
317395
308845
303367
297794
292812
288531
283347
277466
272915
269370
264611
261097
257506
255805
249934
244853
244347
242315
241498
241903
241645
242878
242183
240579
241164
239610
237539
237906
236856
234944
234899
235508
237795
235425
236812
238906
239746
240208
239124
242371
243223
243120
242780
244695
246714
247337
248443
250632
251950
254126
258121
258282
256668
257961
258149
260599
264436
264563
266324
267072
265500
262423
263395
262513
263971
261756
259314
258880
259489
259027
258764
256286
253711
251869
251583
249311
247571
246327
244957
244739
243291
241579
240608
241908
241176
239144
238174
237165
235585
234741
233914
234835
234515
235047
234684
234786
234549
231968
231483
231751
231399
233602
234234
234817
234301
232700
232422
232131
233825
237182
238502
236788
234634
236313
233893
232907
235295
235366
235270
235669
236602
237205
236572
235805
234766
234891
232676
230887
232370
232665
232314
231227
231820
229586
228671
227894
227962
228830
226772
228395
228500
227039
226068
227575
227108
227475
228255
226525
226400
224516
224511
225071
226475
226699
222997
224011
225000
222909
222499
221503
219473
219938
220895
222006
222294
220739
219951
220670
222380
222796
221334
220121
220482
220474
221822
221319
218657
217599
217720
220252
220470
220802
220387
221171
220269
222881
223626
223670
221723
222423
225110
224928
223639
223611
224069
226213
225673
222205
221227
222365
221413
221575
220689
219812
221145
221637
220510
219543
220166
219444
219976
219450
220162
219605
219545
220489
221647
221644
221348
220567
220379
221686
219639
218155
218765
219209
218852
220413
219489
219932
221340
223028
222136
219567
219062
217979
217683
217012
217312
219251
220040
219107
219570
222908
223621
221093
220154
220409
221331
222249
221923
223358
223560
223344
221341
220739
221487
222366
220057
219647
218802
218487
220225
220419
219674
219616
219508
218438
218984
220169
220173
220361
220165
218875
217217
215348
214760
214456
213819
214940
215666
214814
215701
216490
216593
216148
214465
213068
213577
215535
215248
213749
212887
212647
213975
213928
213916
215298
216019
216404
216206
214540
213099
212544
212092
213126
213552
212228
211393
211150
213132
214143
211994
213537
214212
211897
212147
213040
213882
212963
214275
210884
212043
214350
213318
210280
212373
213501
211226
211385
211950
212648
213122
213093
212789
213568
213085
213751
213010
213320
214197
214619
214966
214395
213790
212616
210992
210567
212795
213055
212168
211121
211251
211703
211577
210808
209531
210528
210389
209564
208825
210781
211696
210555
211588
212242
210796
211812
213214
211357
210393
212493
212904
211116
211473
210276
210071
209875
210233
210404
211275
213078
212417
211693
210169
211245
210968
211969
210831
211960
213041
212451
210635
210951
210963
210189
210267
210564
212256
210794
208910
209928
209273
209944
209999
212861
214504
212235
211887
211292
211860
210978
212160
211014
209817
210995
211321
210440
210883
211854
210133
209986
210216
210213
211453
209967
212460
212880
211484
210909
209554
209997
210568
209080
208996
209805
210852
209969
210707
209856
210671
210875
209908
210157
210815
210732
211340
213140
213575
212049
211223
210469
210296
210568
209811
210478
211450
211629
210588
210996
208973
208210
209001
209676
210581
210661
211240
210743
212006
210224
208471
209006
210188
209333
211041
212142
211718
213207
213896
212429
210195
209927
210382
210383
209000
210798
211674
213407
212524
211884
212288
211329
211392
212095
211825
210182
210373
208575
209978
209975
210681
211270
213112
211996
211456
212231
211046
210734
210841
210418
210693
210087
209286
209064
209049
207980
210086
211528
211503
210148
211018
210123
212131
212790
211794
212621
212269
211038
210154
210401
211220
212464
210208
210371
210005
208441
210101
210171
209758
211772
210625
208901
209266
208864
208097
209175
210218
210646
211304
211033
210224
210622
213068
213660
213962
212208
211371
210544
209912
210071
210464
209887
210287
210255
211254
210869
210835
211768
210397
209246
209386
210859
212314
211324
209442
210258
211325
210999
211415
210093
210494
210681
212481
211840
211880
213035
214960
212735
209621
210802
210319
208472
208986
209185
210010
210102
212833
213200
212816
212050
211483
211699
211657
211424
209568
208312
207858
207840
209864
212147
211896
210723
211338
211287
209459
209198
209536
208273
207884
207768
208144
212079
212143
212389
211961
211572
210779
209225
209906
211665
210627
212330
212740
211164
212487
213358
212709
211761
210881
211565
211423
213235
211765
212360
211824
211297
210278
208343
207844
208470
209648
209956
211129
209106
209358
209112
210817
212016
210324
209838
210634
209887
210351
210243
210952
209759
209468
209246
208276
208185
210577
212373
211677
210222
209410
209572
208905
206514
205853
208750
211951
210697
210296
209728
209896
210325
208699
210541
211352
208203
207683
207830
209673
209967
207435
208256
206806
207045
208865
210761
210009
210591
210062
209625
211660
210300
208750
209337
208675
207808
209484
210266
208636
209843
210299
209535
210767
209896
208842
209421
210631
212504
211722
211904
211079
209658
209321
211064
213107
213710
213237
211233
210915
212364
213111
211225
208718
210603
209895
212433
212457
211853
212424
211958
213423
213610
212479
211726
211884
210700
208821
209265
210302
210555
211144
210287
207444
208660
210259
212021
213388
213867
213741
212391
211345
211846
212038
214097
212800
212158
212326
213094
213139
213354
214181
212539
212433
210481
211985
212261
212143
211226
210945
209645
209185
211069
210780
209881
211709
211598
211873
214501
212900
210180
209698
209536
210746
211836
213153
212163
211020
211218
210656
210421
212686
212419
211710
209631
211701
212196
210308
210210
211236
209877
207765
207686
207981
209161
211116
211966
210110
210896
209540
208574
208230
210966
211729
211663
210178
208573
209392
209822
210453
210891
211416
210797
211206
212441
212827
210695
210184
209570
209782
210256
209982
210116
209796
209653
208608
207905
207993
208833
209060
210925
209734
209088
209323
209306
209961
210519
212831
214268
213569
213248
212912
211678
212890
212397
211902
211657
211930
211783
211751
211260
210372
210259
209826
210450
212380
210803
210727
210313
210893
210006
208609
208953
211590
211929
210973
209572
209758
209949
210773
213285
213292
212267
212701
212336
211264
211827
211160
211944
212190
210871
211635
211302
211904
211316
211057
211907
212998
213181
214435
214643
214173
215234
215663
216495
215053
214171
214400
214705
213751
213381
212955
213311
213402
213520
212120
211372
211485
212296
213755
213703
212927
213844
214380
215880
214091
210296
210450
212669
212476
213169
214205
213773
213751
212444
212141
211451
212198
211059
210669
212380
212312
213199
212718
210111
210046
211676
211292
211720
213517
213667
213211
211353
211810
211933
212364
212661
213866
213603
212872
210838
211993
213125
213360
215009
214499
214344
213986
215044
214586
214459
212954
212355
214622
214199
214130
212941
212656
212063
210924
211330
211719
211663
212334
211068
211343
212129
213790
215412
214541
215324
216200
214711
216559
216187
213908
213282
214171
213258
212920
215837
216551
216410
214689
213440
212423
212943
213071
211585
212922
214563
214874
215063
211899
212156
213126
214764
213636
214207
214528
214253
213356
212761
213162
212069
214355
214439
213214
213171
212777
212659
213467
211737
212861
212711
212151
212205
214250
214395
214394
213349
214354
216396
217116
216015
215668
214226
212618
214251
214631
214179
215157
214551
215766
216194
216362
217847
215511
212783
211608
213810
216806
218218
216952
215588
216859
216562
216137
214671
213509
214354
213509
213055
215119
215314
215827
216676
216158
215999
214255
215165
216000
216584
217681
217250
215106
217681
218304
216820
214928
214206
213453
213427
215013
214779
216008
216760
216196
214879
217132
218419
217992
217916
215986
214211
214760
214241
214666
216458
216575
217164
218551
216975
215100
216365
216444
215309
214007
212253
211647
211093
213166
213587
213258
213674
216980
215867
216390
216513
217233
216179
217177
217448
217396
217999
219653
216390
216530
216480
214988
214459
214236
214911
215647
217942
218021
216992
217017
217135
216760
215964
216626
216464
216291
216919
217104
216894
216997
217117
216375
215374
215868
217479
218462
217573
218262
218579
218416
218801
219410
219189
217021
217553
218056
216379
214583
213421
213768
213349
214305
213827
214227
214688
215985
215520
215758
214557
213339
212377
212329
214721
214833
214197
213314
213422
214431
215074
215179
214999
214623
214122
214399
214253
213176
213185
214014
214154
212356
211844
211334
212212
211701
212812
212642
210951
209554
210809
211209
213351
212357
211403
210883
211976
213612
215893
215992
216394
216633
217737
218098
216633
216340
216172
215561
213596
214015
214855
217222
218134
218370
218039
217584
215166
215415
216322
216004
218190
217905
217890
218311
217362
216565
218024
215921
215673
216120
218419
218874
217867
216384
215929
215549
217326
217104
215876
216729
216619
216623
217163
216750
216521
217178
219115
220311
221533
222743
221958
219638
218696
219708
218765
218610
218534
219066
219509
219777
219607
220118
221560
220622
219421
219438
218473
218172
217586
219098
217029
215900
216587
216145
214655
216086
215449
216189
216882
217666
215424
215361
216195
217564
218800
218940
220529
223692
223156
221488
221028
222424
222599
223603
222919
221579
221035
222743
224730
226873
227321
227734
226779
227277
228582
229473
228183
229712
230720
232381
233500
234782
235835
237671
238071
240639
242249
243961
245300
248266
249134
253215
257243
260376
261932
263295
264459
265398
269182
274347
276414
280678
284517
286865
290737
297379
301926
307434
313299
318200
321550
323000
325116
327266
329597
330013
328557
329250
328267
328622
328010
325576
323213
321202
320969
322095
321789
321604
322337
321077
321134
322081
322610
323062
322528
322251
322857
323786
324736
324208
324960
325309
326595
327633
329408
330375
332697
332792
333995
333726
334816
336091
339130
340156
339903
340776
342487
343384
343830
344824
346697
347808
346115
343649
339527
334770
333619
332298
328068
324659
323222
320555
318472
315239
312380
308868
306239
303713
302824
301563
298752
294430
291963
289088
286273
284066
280755
276835
273226
271483
267396
266874
264578
264369
261510
257765
253798
251394
250807
248201
244575
243528
241787
238737
238002
237701
235949
235001
234486
231165
227265
225811
224297
223884
221657
221741
220939
218775
216870
216037
213747
212986
211787
211205
208794
207598
207568
206170
204124
201508
202949
201709
199389
197676
197293
195723
193042
190447
189690
189525
189268
189636
188189
186491
184332
183725
184003
183415
184306
183451
182331
181852
180277
178443
177108
176145
172469
172255
169906
168077
167462
167936
168833
166325
165648
165775
165340
163274
162445
163167
160807
158882
158259
156136
153971
153630
153868
153182
151593
152215
151590
150340
148804
150069
149062
146757
145481
145009
142877
142409
139297
137823
136999
136793
136306
137038
137244
134908
133811
134935
133285
134887
135215
134286
132720
133160
132323
132577
132202
132008
130578
129719
128984
127336
125804
126265
125631
126648
125875
124787
123721
123802
125032
123452
120778
121081
121889
121028
119633
120430
120265
120171
121162
120048
120095
119906
116581
114480
113063
113410
111399
113225
113175
113266
113488
113191
112372
113592
114078
111709
110083
110772
110757
110068
110939
111124
112393
112303
108913
108899
109675
111066
110564
110177
109401
108476
108056
106707
107966
109101
110203
110341
109206
108791
108843
109153
108792
108907
107197
106419
107659
108341
108116
108850
108610
108561
108415
108317
106838
107163
105829
106287
106333
106186
105420
106110
105602
105590
107575
108380
108216
105610
105288
106734
109115
108018
107318
106073
105776
106183
106456
105772
103910
105450
105965
104937
104408
104252
103956
105331
104960
106374
107475
108255
107841
106752
106780
108427
108847
109638
108910
108601
108632
106192
106658
108410
107769
107314
107769
108510
109266
107194
106953
106943
106769
106396
107317
108696
108428
108670
109269
108353
107276
109185
111303
109678
106739
107778
108073
110412
113035
111193
109728
110507
110922
111991
112159
109553
107919
107556
108409
108295
110092
109801
111506
112392
112100
110126
110375
111020
110517
111829
112870
112065
111464
112438
113536
112700
112423
113651
113544
113878
113545
113679
112424
112609
112614
112275
113567
115017
115191
116165
115707
114274
113366
113771
117330
120069
121073
120907
122030
122991
123513
124808
127737
133616
144755
165604
193307
226652
268582
312583
361877
412639
460883
520379
608438
720856
846249
985799
1124631
1248191
1342993
1398052
1417465
1406755
1375890
1336340
1297902
1261769
1235480
1220067
1215517
1218886
1220179
1214695
1205800
1191086
1173385
1157171
1137842
1114367
1093211
1075485
1055532
1030999
1003629
976121
946572
916555
888522
862272
841831
818645
793068
772031
754787
735881
718849
704754
687710
672439
657849
644970
634818
629793
624428
619041
609742
604467
597423
588618
584007
577530
570375
565118
561676
557534
550780
545411
538733
532421
527810
523178
518860
517392
516493
510945
507447
503569
497575
491493
488942
485257
483058
480483
476219
470233
467687
465299
462271
458761
455280
449692
447183
443711
439214
434321
430270
429328
425698
421139
416266
413599
408460
405966
401928
397337
393023
388975
386084
384640
384129
378230
373681
369105
364288
362418
359642
357515
355912
353361
349061
345030
342975
339482
335838
333355
331933
328378
325599
322362
320074
319037
318197
316162
313605
312622
309271
306733
304675
300879
298895
296161
296653
295105
294388
293884
290464
287038
285466
282915
278810
273567
272063
272247
272226
272310
271937
270038
266644
265206
266555
263770
259995
256655
255281
251749
250384
251527
251755
250654
250228
246865
244541
243102
242583
242540
241827
240386
239923
240660
241236
241074
243793
247634
249125
249569
246296
237787
230576
223901
218637
213332
206732
202045
199164
197322
192945
189437
187172
186238
186885
186928
186125
185990
184655
183031
182662
181363
181214
181523
180115
178943
179217
178477
179762
180588
179299
178600
179082
179266
177773
177342
176941
176537
175504
174521
175311
174750
174089
175523
176385
176015
174125
173696
173025
173742
175203
173457
171653
169277
170684
172630
171330
172163
172916
173263
172412
171638
171268
171161
170826
171754
172422
172490
171714
170572
168793
167785
169120
167658
166820
167129
167108
167474
168831
169220
170330
170853
169643
168701
166475
166753
167035
167994
167392
166339
166692
168002
169058
166737
165447
163302
163561
165314
165183
164922
164029
164919
166080
166280
165228
163802
163641
163924
165383
165048
163209
164475
165606
165195
164516
164330
163265
162104
161928
162777
163817
162703
163607
163085
161160
161694
161992
162237
162700
163635
163663
162894
161924
162940
162151
160236
160811
160843
160486
160462
160872
156675
158336
158566
158883
157605
157248
156832
156863
155478
155664
157378
157530
158448
157414
157617
158852
158862
158168
158489
158239
158363
157114
156958
156258
157553
158667
157154
156045
155396
157676
157272
156748
157349
157755
156736
158133
157271
158513
158207
157988
158251
157785
159178
158605
159329
158678
158043
158405
157292
156974
155955
154867
154273
153757
156426
156045
156307
157006
156783
156747
157160
156155
155543
154587
157317
158856
159059
158508
157891
156630
156552
157606
156964
157500
158556
157578
157211
156991
155820
155855
156197
155087
155138
157099
156445
156091
156977
157150
156047
156447
155464
154913
154479
153871
153991
153968
156233
157013
156923
155658
155044
155987
156043
154484
154555
154545
154343
155424
155215
155068
154461
153641
154501
153946
154864
152816
152229
153684
153683
155319
154238
154148
155558
157343
155995
155439
155918
156337
154783
155099
155431
156477
155432
152530
152455
153134
153360
155042
155109
153958
153072
152991
154199
153545
153368
154324
156918
156326
154941
156277
154360
155442
156683
155564
154984
155824
155133
153337
153780
155045
156375
155397
153352
156801
157049
156226
154914
154080
155288
156647
156085
157130
157334
156834
156072
157164
156338
155573
156246
156817
157291
155905
155251
152623
152262
152886
152781
153747
155791
153850
153535
153967
154613
155381
154446
153053
154074
155838
157828
157233
155553
156181
156182
156601
157054
156431
156226
154372
154067
154909
155939
156185
157999
159211
158548
156572
156764
155837
156123
156509
157125
154979
153399
154378
156017
156317
155147
154002
154843
153928
156042
157220
157395
157964
156763
157336
156183
155904
156547
156634
156238
156386
156679
156178
155597
155674
155191
155088
155525
156530
157125
156324
157753
158840
158447
156207
155772
153985
153495
154388
156608
157314
157247
155754
156985
156552
156816
158426
156788
156470
157880
156188
157480
156672
155739
155265
154181
153752
154658
155599
155351
155617
155041
155420
155692
154810
154698
156886
155968
157964
158155
158006
157570
154775
155128
155677
155717
156604
156219
156483
157799
155942
155313
156840
157609
157062
155564
154275

[Instrument Method Data Header]

"hplc", "", "2021-04-16-13:54:48", "hplc", "", "2021-04-16-13:54:48", "", 0, 0, "GlycoSePN_40 min (Plus_HR1)"
"Separation of glycans at 50 C"
16844544, 1


[NAI Box Information]

0, 40, 40
2.272, 44, 1000
41, 0, 100, 0


[Instrument Configuration Information]

"FL", "PEN90x", ""
0, 0, 0
0, 0, 0, 0
16.777215, 1
16.777215, 0
"", "", "", ""
"", "", ""
"", "", ""
"", "", ""
"B", "C", "D", ""


[Real Time Plot Information]

[0]
0, 1, "", "Y", 1000


[Link Parameters]

5


[Link Parameter Offsets]

29
28
10
11
12


[Link Parameter Info]


"RATE", 29, 5, 1, 1
1, 0, 3, 0.1, 100, 0
44.01408, "", 1

"RANGE", 28, 2, 1, 1
1, 0, 1, 0, 10, 0
1, "1.0", 1

"EVENT", 10, 3, 25, 1
1, 0, 0, 0, 100000, 0
0, "END", 0

"EVTME", 11, 2, 25, 1
1, 0, 2, 0, 100000, 0
0, "", 1

"EVVAL", 12, 2, 25, 1
1, 0, 0, 0, 100000, 0
0, "0", 1


[PEAK TABLE FILE]


[File Complete Flag]

3


[Number of Peaks]

0


[SPECTRAL DATA FILE]


[File Complete Flag]

3


[Count/AU Ratio]

0


[Count Offset]

0


[Number of Spectra]

0


[Spectral Data Sets]


[Audit Log Information for C:\PenExe\TcWS\Ver6.3.1\Examples\Probka 38 + enzymy.raw]

Number of Audit Logs : [0]
