# Supplementary material for: Interplay between de novo and salvage pathways of GDP-fucose synthesis
Source: PLoS One. 2024 Oct 24;19(10):e0309450. doi: 10.1371/journal.pone.0309450 (PMC11501016; doi:10.1371/journal.pone.0309450)
Supplement: S1 File — (ZIP) [file pone.0309450.s004.zip › Chromatograms/Fucosylation/TSTA3KO_10_3_1FUC.RAX]

Checksum Passed

Filename : <C:\PenExe\TcWS\Ver6.3.1\Examples\probka 39+enzymy.raw>

[Modified Rawfile File Header]

0, 1, 48, 10019, 
0, 0, 0, 386514952, 12052208

[Modified Rawfile Data Header]

"hplc", "", "2022-11-11-12:53:22", "tcprocess", "", "2022-11-11-13:33:20", "", 0, 0, ""


[File Complete Flag]

3


[Run Log Information]


[Raw File A/D Header]

0, "20221111125311-0800", 0, "hplc"
"C:\PenExe\TcWS\Ver6.3.1\Examples\probka 39+enzymy.seq", 0
"NONE", 0, 0
40.0088, 8128477, 111333, "7339280009"
1, 0, 5454


[Sequence Cycle Information]

"A", 0, 0, 0, "", "", ""
"C:\PenExe\TcWS\Ver6.3.1\Examples\probka 39+enzymy.raw", "C:\PenExe\TcWS\Ver6.3.1\Examples\probka 39+enzymy", "probka 39+enzymy", "", "C:\PenExe\TcWS\Ver6.3.1\Examples\GlycoSeP N Plus (FL_40 min)", "C:\PenExe\TcWS\Ver6.3.1\Examples\GlycoSeP N Plus (FL_40 min)", "C:\PenExe\TcWS\Ver6.3.1\Examples\GlycoSeP N Plus (FL_40 min)", "C:\PenExe\TcWS\Ver6.3.1\Examples\GlycoSeP N Plus (FL_40 min)"
"Default", "Default"
1, 1, 1, 1, 1, 1, 0
100, 2, "", 1, "", "", 9
"", "", "", 0
"", "", "", "", ""
"", "", "", "", ""
""


[Raw Data Points]

156723
157268
157272
157273
157273
157276
159475
160419
157168
155961
156264
157807
157591
156341
156666
157113
158377
160744
159171
156860
157839
158384
158107
157295
156331
157110
159254
160357
160819
157603
155405
156017
154646
154758
155904
155663
154858
155182
155962
156218
156451
156189
157250
158008
157677
158529
158515
158662
157616
156956
156503
154052
154508
153978
154698
156163
155917
155945
156131
156292
157269
158596
158687
159092
157585
156249
156032
157389
157708
155656
155017
154493
153821
155331
155356
157243
158669
159129
158021
157081
155914
156484
157084
159226
158674
157239
158244
158034
157131
156599
156282
158703
159076
160491
159823
159559
159131
158078
156886
156031
155437
157032
156285
156595
155873
157187
157427
157268
155546
154687
155772
156128
157812
158508
158068
157135
155783
154079
155013
155558
155646
154682
155336
157187
158111
156490
155894
156610
156542
155043
155373
157538
157839
155479
156636
157628
157203
157483
157127
156677
155768
155826
157916
158630
157871
159250
161318
164848
168011
172215
176230
183055
192396
205835
217142
233487
250037
265974
280067
295054
307384
318858
325814
328466
330533
329708
328033
325805
323293
323829
323165
325891
335272
350072
370442
393177
412155
426713
435467
438179
434793
426195
414251
403304
393599
385351
377669
370418
363370
361090
361956
359043
358304
356916
356526
357514
359436
363070
370149
381745
394198
412870
437797
472615
516978
572921
638471
721085
825119
951753
1110552
1330598
1639285
2068891
2641727
3372456
4265004
5277882
6299158
7168978
7781599
8096821
8128477
7969918
7695426
7373213
7062547
6801092
6568280
6341385
6091105
5766481
5366356
4911171
4421554
3949086
3521606
3147007
2824203
2559033
2338686
2156641
2002879
1870892
1750878
1636542
1528452
1424228
1324162
1230532
1151579
1081958
1022177
968749
922296
874328
832618
794675
762286
733877
709287
689904
672198
654183
641479
632030
623322
618242
613997
615677
617851
619058
618880
620909
623110
624979
624916
623798
623373
618097
613689
610014
606844
599928
592771
588268
582207
575517
571803
566972
561584
558277
554756
553416
554330
556103
559269
566084
574210
581994
590543
597753
607107
612265
616103
620341
625117
628308
635345
647200
674581
718595
778334
856053
950856
1061055
1188280
1324592
1465204
1594735
1708471
1792487
1851013
1872398
1855510
1807606
1731898
1628967
1511988
1396418
1282393
1182087
1094451
1020042
960528
915654
878093
848526
825645
807404
788948
771441
758318
748910
743598
740048
738375
739530
741436
748606
761128
778545
802631
835958
878519
941606
1031222
1149044
1303762
1492470
1709231
1948799
2197630
2458277
2717975
2972388
3214721
3445087
3636785
3784773
3883469
3913338
3870838
3763364
3603005
3400809
3169702
2931287
2699415
2473994
2265324
2071872
1889381
1723226
1572848
1434479
1309218
1192779
1090790
999585
918099
848964
787615
732390
685129
642756
607173
579080
550238
527836
507359
490304
477149
462315
449591
438660
431502
424873
413770
405076
402013
397872
388516
382623
377876
370714
365864
364068
358869
355220
352470
350292
347095
340426
338809
338254
334632
331996
330516
326020
325078
324855
322997
322621
323872
323167
326523
328335
327430
327162
328861
330063
333384
334149
337171
341921
344227
344198
343445
342651
339827
338313
337076
336074
333749
330839
326277
323751
323030
322623
319290
315169
311549
307903
307608
306802
307000
305518
304981
301306
300483
301336
302267
300586
300473
298042
296750
296741
293247
291108
286231
283878
280674
279403
276284
273320
274202
274833
272028
271287
269308
269025
270494
274869
281243
288758
295647
304567
314867
327575
340755
355134
366439
374932
386127
393903
399609
403416
404706
404109
399641
393030
383379
374757
364423
355300
345622
335315
327563
321570
316787
311845
309201
306733
303858
302124
301624
302649
302158
304146
304331
304320
305974
306493
309260
309740
310468
314892
320936
330092
339102
351924
365547
381917
403118
421506
442440
466432
490930
512590
532662
553867
571786
583046
588878
590871
587818
581132
564881
543775
520350
497932
473573
447585
421376
400824
377676
357701
339243
323619
310057
299735
290789
282688
274086
267699
263328
258447
254973
250796
245743
243231
241973
239285
237192
235411
232428
232347
234160
232385
229911
229928
230727
229561
228147
227795
227026
225682
226498
226361
226435
225688
224432
225885
227497
228291
230097
231126
233018
232306
234374
234878
234457
234318
236634
237385
237343
238494
240516
242558
245700
247556
248357
250223
254149
257697
261540
263297
263159
264998
268757
271939
274408
276539
280697
283012
286312
290583
295982
302544
307445
314270
319327
325239
331112
336260
341480
348806
357023
365361
373250
381775
389207
397910
407882
415901
425039
439638
450543
464142
477972
495167
520010
549115
584281
628369
681540
747447
826761
914433
1012500
1120792
1238268
1363815
1489971
1620133
1743767
1859234
1968597
2051443
2116541
2160987
2181928
2178920
2154339
2109302
2043668
1965133
1872492
1770159
1668040
1565406
1462807
1363817
1269890
1184012
1102358
1026204
956304
888815
829027
773648
721866
674030
629625
586461
546596
512934
481584
451302
425202
402133
380750
361984
346509
336155
327376
319360
311247
303951
299203
294648
290673
288323
285397
285780
287241
289173
290492
293926
295338
296694
297318
299702
301780
302872
305679
307920
307212
304145
302073
300177
295283
291903
289493
284561
280998
276575
271158
265492
260524
256623
252976
248211
246924
243550
241890
240065
238083
234845
232067
229386
226802
227122
226500
225770
224622
223675
222257
221418
224083
224130
222279
220948
221190
221688
221077
219974
221623
222026
219573
218508
217871
217621
217622
218513
217485
214697
215370
213340
212532
213160
212736
213718
214945
216108
215096
212094
210968
210383
210688
211213
211654
211228
213333
213365
212876
212756
212258
212810
212313
209529
212203
213159
212623
213467
213392
214150
215835
216244
215580
216277
218971
220350
220756
224230
224959
224200
223716
225066
226403
227914
227844
229619
231531
232929
233536
237317
238457
237605
237797
240551
242217
243968
246068
245949
246412
248959
249619
252172
255875
258134
260566
261350
263593
266703
267775
272050
274898
278229
281578
283125
284534
287155
290050
290507
294395
294764
296264
299907
305607
308482
311955
315812
319568
324436
329606
336436
344554
354261
366061
378543
394648
414524
439921
469717
502620
539005
580056
624586
674350
723686
774063
826537
876616
923516
969515
1014791
1052219
1082978
1109391
1128356
1147966
1155966
1156010
1150934
1136815
1118916
1095852
1071228
1042542
1006396
970641
938871
906868
875101
843232
812663
787790
765687
744052
722424
700828
681375
665331
645542
632492
617196
599924
584643
568917
552194
535413
516024
501011
484517
467228
449935
434016
417853
401928
388498
374805
364319
354383
343259
333292
323044
313928
304900
299788
292465
287343
281840
274667
267397
265241
261446
255677
251501
248201
243514
240084
239459
237234
235469
232376
230439
227772
223926
223987
222687
222753
222463
221119
219330
220094
220405
217413
217693
217810
216330
215091
214674
213773
214871
217189
216961
216031
216022
215796
218208
217638
216510
218358
217053
217084
215897
215277
215381
216465
216359
216095
216411
215962
215070
216968
218165
217001
215381
215239
216712
217448
217252
218401
217176
217550
217364
217976
219120
219484
219557
219220
219944
217880
218696
219659
217460
218829
220433
220388
220519
221452
222477
224214
225027
226364
226343
227651
226509
226463
226046
226054
227531
229312
229520
230154
229876
231527
231784
233672
234093
236122
237545
239824
241599
244753
248982
253862
258311
262144
268915
278154
287243
297939
307104
316722
329671
343233
354340
367437
382659
394996
406404
416080
425929
434429
440179
444585
446470
445491
442228
436694
432295
427484
419092
408946
400108
389318
378137
369948
361308
350514
340956
329784
319100
310567
305123
298223
291440
288349
284343
279966
275636
273424
271825
268459
265089
263816
262859
264131
262776
262064
260159
261968
261684
260085
259541
258135
257590
256946
256829
256129
259183
258186
258609
257851
258148
258993
259260
260356
263490
266846
268826
271726
275689
277761
283833
288598
294516
299466
303922
310541
318401
325479
332413
339415
344412
348474
353944
356961
359973
364028
364886
364995
366044
366201
366019
363957
365099
366533
365668
363261
362280
362727
360899
360911
359266
361877
360909
361765
362669
362725
364031
365964
367646
369200
371418
374174
380619
385412
387866
391316
394466
401027
409426
416068
422421
425721
430726
436916
442667
446812
452394
457323
462879
471597
481212
485853
491038
501017
510980
520051
531237
543900
559354
582520
606172
632430
663902
700595
749461
806972
872333
947434
1030588
1125397
1227991
1343023
1469801
1608182
1748508
1902148
2059243
2218139
2374939
2533398
2683893
2818072
2948432
3063278
3159485
3237690
3295331
3334301
3347964
3330849
3296158
3242638
3158807
3061605
2944977
2811311
2679666
2535625
2388126
2234598
2078623
1929246
1784344
1643239
1509130
1386275
1272026
1169277
1072239
984920
907097
833916
766374
710108
660638
618083
579279
543036
511939
487486
464507
446530
428687
412818
398995
387786
378443
370717
363019
352966
347745
341298
337419
332337
328070
323602
320647
320353
322244
318167
314230
315442
314361
313179
310865
312114
314800
315453
315766
316643
317176
318181
319756
320701
322968
323195
324768
327220
329629
333248
337274
339989
341895
342296
345886
348763
353771
357584
359276
361382
366353
370689
377139
381707
384753
387815
392325
394716
400777
405115
410670
412795
417100
422339
426776
431100
436969
441837
448335
456862
465057
473425
481105
489369
494020
500756
509447
515629
522220
527480
534664
543441
549843
557177
566643
576821
586625
596917
606851
615757
628949
643511
660598
676662
696078
715141
739996
772603
811260
854522
907503
971568
1044679
1126199
1223361
1337833
1459328
1594776
1745171
1914331
2100120
2296513
2503827
2721094
2944812
3167684
3395419
3623981
3844308
4055138
4254148
4435264
4595356
4733653
4852237
4938041
4986886
5008335
4992865
4954093
4879994
4776154
4658239
4512798
4340866
4148829
3944641
3732261
3515506
3293318
3076937
2863601
2654281
2454423
2259862
2072862
1902210
1742553
1594453
1461347
1346053
1240045
1143419
1058182
983716
918057
857786
805943
761393
719719
684567
654549
627538
601702
581589
562485
547253
531114
516891
502685
493201
481923
470292
456586
446366
434144
424752
414815
404188
393105
383228
372856
363467
353997
345402
337862
329013
323103
317767
314831
310444
305239
301733
298230
292479
290629
286359
284203
281163
278384
276793
274509
273638
274052
272357
271094
272007
270431
269549
270582
272296
271395
270318
269540
271607
273404
275369
278547
281410
285503
292173
298042
303607
312031
318762
326350
336055
345570
358219
372507
382184
393403
407485
422154
436530
449262
465176
479353
489841
499922
509270
518912
526877
532419
537486
542051
544670
545874
544602
541458
534487
526037
515586
506484
498922
487519
476312
465606
454422
443636
431087
417295
408104
398490
387573
380125
370284
361097
351291
342982
333736
325878
318659
311965
306456
300344
294899
290415
287458
282904
280986
280616
278582
275970
275760
273866
272013
268989
267419
268550
269631
269036
269390
268350
267504
265739
265126
265127
264765
263871
263467
262657
261247
261073
262367
262195
257888
257710
257279
256387
256191
256406
253627
254081
254320
251902
250529
251622
252201
252441
252028
253040
253208
253764
253825
253070
253168
253482
253780
253826
253205
253641
256414
256124
256312
256120
256318
257794
258867
260267
260798
261931
261796
262824
262606
264466
265018
264386
266299
266888
267870
268508
269502
272340
275821
275824
277068
281475
284321
286502
288344
291799
295901
299753
303674
309128
314083
317194
322144
327259
334009
337665
338156
341631
348444
355547
363368
369246
374236
380007
387638
391706
398026
406376
413520
418693
427171
433971
439434
447406
452742
461055
465465
472368
479335
483937
489128
494328
497208
499900
504044
504501
505880
510533
511763
514477
510827
509153
508494
505565
500843
496423
489884
486765
482356
478287
474170
469372
462605
453855
446896
445187
440312
434145
426123
419313
412340
409278
406996
402913
400245
395504
390479
385875
380279
374140
369960
363350
357302
354056
350230
346660
341944
336845
333335
332156
327972
324605
322100
321198
319587
318781
318581
315402
313493
311664
308847
306670
306661
305106
306512
304346
299494
297077
295550
294188
295268
293385
292184
291923
289858
288696
288272
286920
287333
287577
286739
285119
282783
281120
281418
281869
284171
286429
285959
285707
286177
285012
287143
288879
288134
289314
290256
290915
292992
294670
295077
297241
299432
299768
302157
304352
304870
306838
312503
313604
316921
319475
323766
327108
328484
331173
335307
339311
342574
345113
349853
352593
354452
358007
363816
368813
374261
377029
377917
380932
383941
385650
389604
389444
390023
391327
393506
394446
396233
396554
395847
394537
394902
396026
394484
394249
394189
395956
396799
397181
399688
401544
403435
408967
415603
425743
437695
448812
463000
479129
498244
518117
541350
568676
594624
624756
660264
696764
736688
775861
814809
850094
886231
927491
964885
999804
1031331
1064015
1090593
1117533
1137926
1153710
1166563
1178207
1179953
1179967
1167334
1150696
1132963
1112892
1085022
1053109
1019626
982726
945236
908090
868226
830075
791109
751795
714886
679365
643279
610876
579736
550161
524433
500719
479508
455951
435427
419313
404695
389092
377249
367468
357623
348171
340611
333550
326697
319526
315240
308447
304963
303394
301777
300717
299966
297913
296127
294187
293516
291020
289117
287898
289223
289748
287546
287661
286010
285292
284673
285245
286781
286459
286569
286058
285455
286722
284973
284293
284714
283593
282978
281327
281250
283220
283976
284277
282302
282392
281298
281329
280205
280650
279922
279091
275999
273084
272998
271731
270091
270330
268522
265417
265155
265339
262208
259631
256997
256258
260124
260417
259802
256471
257582
259995
260738
259212
259942
261337
262334
263790
265333
266946
267676
269597
274272
275611
277974
281186
284383
288975
294439
297364
302023
306812
312854
319715
325784
332393
341646
348460
356761
364017
372174
380690
388690
398775
407605
414561
423840
429777
435116
439418
443160
445573
448065
451537
455626
456933
455019
454730
451416
448959
444072
438202
435862
432375
428224
420310
412908
406426
398517
390106
383390
375896
369412
362412
354284
349730
344556
339231
334285
329277
323295
320681
315805
312051
310770
305451
302024
299399
298067
297314
295912
293653
294272
296090
296245
297457
296828
294725
294095
294551
295115
295335
297500
300472
301375
303118
307793
312625
315555
317752
320719
325076
328289
333929
339826
345700
350296
356005
363076
368798
375254
382210
391799
397904
406254
410177
412769
417449
425295
431393
434579
439941
444502
448288
451843
451159
453820
453597
453231
450972
448078
447540
447745
444503
440829
439417
437511
433373
430319
426396
422147
420236
422420
420458
415591
414552
414499
413834
414244
418251
419576
426699
431961
436028
442533
450550
464535
479985
493056
513266
537379
559476
584958
617369
651540
686272
724956
766845
814155
858871
907017
958612
1013129
1065367
1119165
1177518
1233926
1284706
1333054
1386744
1434356
1472212
1501739
1532073
1556738
1576631
1593600
1604871
1609118
1605007
1599087
1582491
1559383
1530690
1499026
1464975
1422993
1378256
1332437
1282822
1231218
1178448
1125304
1072398
1023218
973004
923800
874622
829367
784706
743608
702555
665269
633455
601699
571689
543480
521736
497037
473834
453100
435265
417821
402408
389059
378150
367737
358663
348636
339815
331244
324339
319455
316471
312926
307464
300910
295825
291367
287910
283867
281545
279493
275847
273510
271339
268115
265077
264855
264012
264279
261807
259625
257634
256861
256870
256056
259048
256681
254003
254790
253489
253382
251218
250535
249177
249278
248427
248055
248527
248273
248740
248371
248882
249766
248811
249593
248076
250262
251503
252749
254558
255483
253203
254815
257123
257955
259697
264347
268244
270605
275029
276835
275889
277876
279990
283351
286927
287786
290252
294248
295794
298245
300903
303715
306385
305208
306109
307166
308774
308952
308690
311081
312820
310945
307914
306402
304411
303715
302423
300925
300174
300223
299087
297209
294906
294673
291856
290025
285268
283998
283424
282807
283205
280960
278581
276516
273453
273829
276379
276189
276799
278749
278397
279543
279450
281485
281739
281094
282111
285498
286338
287049
287939
289351
292176
293328
293984
295341
298456
298884
299944
299224
299686
300832
300632
300359
302206
301646
301435
302521
300955
301736
301761
301419
301101
300283
299712
300728
300577
300353
298709
298219
299696
300965
296737
295699
296227
297921
297315
298309
300553
300897
301662
304130
305416
305441
307037
310269
311860
312606
314677
315398
315355
318596
324465
324797
325583
327954
330882
334705
338009
340853
342943
345274
350453
353956
359416
366459
372924
379990
390210
398199
405156
416863
427951
441857
454973
469364
481771
496076
514633
533716
550791
569442
591396
610109
630519
649491
668785
688202
705607
724338
739292
751704
764592
778483
788512
794877
802321
806974
809981
810663
810479
805900
801144
794024
785263
774275
762559
753384
742579
728396
709584
693362
676627
659384
639952
621448
606739
590622
570533
553506
536104
520265
503668
489400
476684
465790
455265
442164
432506
421472
411244
404244
395018
387755
382612
376374
370409
366269
361276
356633
353516
350400
347676
344507
341097
338962
334673
331437
328627
325371
324122
322161
320140
319553
316774
313980
310334
306939
304363
302502
301523
298924
295965
292173
287931
288392
286615
285479
281513
280567
281166
282011
279347
276511
275663
275473
274223
272671
272033
272552
270857
272183
271524
272021
272500
269109
270492
270734
269698
270223
270566
272176
272752
273780
274226
273344
274346
276746
276748
277417
280114
282004
282114
284195
287792
288667
287428
288569
292358
295765
297885
297294
297901
302967
305517
307144
307602
307979
311002
311226
309957
309041
311042
311212
312690
313357
314480
312998
311986
310313
310232
310810
310990
309448
308246
307858
307137
306761
307065
307719
307391
309031
308879
306003
306947
308092
310690
310445
314426
314020
311663
312521
314474
315982
315999
318462
321323
322777
322598
324157
324860
327621
332749
333987
336630
339168
343111
345141
347498
351238
355784
357932
360484
364661
368087
372182
375107
377430
381417
386456
390560
394277
398945
403166
406661
409979
414045
415729
420661
423947
426736
430915
435519
441726
444223
448237
453539
457851
462032
467430
472448
475160
478928
484418
490479
492929
497772
504031
506852
510585
516447
523841
530114
533576
536393
543433
550690
554329
560541
568515
578204
589352
600080
612651
624240
639463
652539
670591
693272
721518
750245
781464
812414
846865
881576
924965
971894
1021973
1074155
1124920
1178680
1232368
1285953
1334988
1386262
1439789
1485778
1528629
1568165
1600657
1634970
1662873
1684513
1700387
1714683
1719805
1721332
1719837
1709620
1696485
1677203
1651538
1619527
1586934
1545634
1503395
1460746
1415380
1367583
1317896
1267961
1216768
1163117
1111206
1062656
1014343
968774
922785
879072
834670
791148
754286
719757
686645
654559
625831
598157
576953
557591
534364
515831
498691
484488
471145
458364
449576
437389
425363
416117
408198
402457
392476
387274
384202
382566
378980
373918
370634
369696
364822
361205
360690
359867
358603
357194
356123
355610
353872
352862
353538
353509
351835
353666
355254
355484
356270
355577
357250
358964
360457
362709
362561
366219
368023
369431
370877
371767
373347
373500
376213
380466
383771
387151
385898
389565
390913
393957
398465
399768
400704
402798
403656
403390
405139
405880
406711
409814
409842
408115
410323
409579
411214
412276
411895
411687
413799
415828
416269
417907
417162
415196
416119
418862
416644
417682
421446
422885
423959
425178
425356
425578
426241
428712
431949
433448
435296
438475
441474
445057
446111
449198
449325
451698
452888
456668
461698
461988
468474
474328
484569
491773
500385
508235
519582
534889
552576
569788
589546
613006
640776
670724
706135
741873
780830
821663
869468
926067
981287
1043635
1105581
1171189
1238827
1311996
1386074
1459162
1533244
1607356
1676408
1741548
1805936
1864907
1917522
1963947
2001461
2035377
2062247
2079965
2089515
2092877
2085782
2066594
2042862
2009367
1971346
1929141
1877400
1822064
1767731
1703159
1639038
1571070
1499667
1428177
1362456
1295177
1226878
1157934
1093756
1033017
973966
919865
868346
815668
768918
723159
681398
644733
611251
581603
552350
525909
500388
477753
458659
441300
426913
412886
397306
384522
372856
361878
353309
346885
339675
335216
328560
324398
320078
315953
313230
311682
308171
304353
302953
302642
302315
298987
297587
297109
296677
294324
293315
293978
294452
292950
293122
295547
298208
300572
300801
301284
301880
303311
303649
305155
305009
305544
308762
308126
310685
314079
312116
312618
312797
314626
314375
314081
313105
313586
313042
313117
314657
313257
313682
313058
313687
312735
311549
310165
311991
311816
312445
311696
313923
314291
314578
314268
313690
314913
316364
317105
317586
318208
319777
321163
323224
321950
322494
320375
320926
321616
322977
325034
323529
324682
325386
327736
325941
325336
325574
328623
330350
333155
333737
335769
336977
340103
342623
343876
345915
349735
354302
356591
363430
368935
375874
380238
387890
392900
398351
402049
408991
416869
423129
425492
431681
439374
445734
451366
455191
457345
460026
460361
457927
456373
455878
452599
450591
446519
442976
439822
434242
424896
416182
408444
399672
393766
389085
383027
375986
369454
363140
355911
348539
339419
334306
327960
318893
310818
305301
299843
294048
290603
286695
282478
278108
272808
269287
266835
262611
259695
257918
256534
253119
252278
250463
248774
247172
245872
246311
245249
244358
243782
243663
243760
243291
242062
241495
241193
241352
242359
243535
244638
243707
243470
247128
247800
248300
250036
252836
252729
254738
255547
255888
258899
257528
256177
258533
261149
260821
263510
264016
261973
261934
262795
264416
265340
265647
266183
267178
267988
266007
264290
261914
261765
262599
260476
261040
260795
259202
258142
257620
254029
249441
250674
253394
253557
250414
248357
248516
247099
246690
245868
244520
245021
243750
242648
242261
242607
243432
242795
243679
244094
242444
242274
243942
243070
243360
243173
244140
243920
243311
243952
246727
248014
247297
246770
245392
246821
245556
244794
244542
244923
245356
246246
245109
244061
245928
245372
244739
244684
245812
246618
247220
244633
243533
243682
244283
242831
241416
241510
240881
240620
240638
239450
239496
240579
240314
239696
238499
239375
236890
238833
239087
238496
237642
235316
235336
234359
234222
235360
234565
235165
235116
231952
232559
231524
232575
231269
231915
232489
230224
230123
231461
230154
230224
230439
229323
229045
229757
229728
230047
230515
229462
229381
229698
228457
229862
230877
232130
233127
233973
234512
232906
231370
232439
234220
234371
233925
234469
234509
237193
236726
237408
237465
237220
235996
235211
236480
236422
235733
234544
234424
234738
235083
235825
235287
234542
236344
234111
233678
234291
233591
232680
231174
231009
229803
231178
232540
232264
231350
231834
231418
232164
228907
231815
233122
232353
232335
232319
231080
231895
231660
232214
233562
230535
229802
229802
232436
234462
234837
236983
235677
234101
233899
233972
233421
232986
234372
235423
234526
235111
233277
232908
231191
229938
228983
227200
227718
228994
230438
232572
232049
230265
231608
228939
227549
228032
228384
226876
227848
228558
226807
227502
228847
228136
229270
228032
226394
226231
225836
225247
225353
227642
226082
225890
227572
226650
225913
224096
223967
225292
228205
228772
229313
228699
225676
225658
226089
226240
228883
227964
227114
228728
229749
228582
226828
226644
226621
225705
225428
224405
224650
227299
227505
227823
226841
228737
226617
226515
226068
225146
227278
225595
225031
226068
227825
226813
228300
227835
225019
226176
226030
225530
226425
228190
228892
227702
226710
227820
229715
228875
227722
227237
225057
224987
225687
225918
225596
224937
225119
225167
227643
225520
226159
227028
227671
228485
230345
229259
228276
227336
226354
227438
225961
224637
224903
225418
225027
225485
226046
226319
225321
223671
224659
226527
226350
226235
226572
226623
226131
225091
224368
223943
224921
224633
224378
226835
226538
226512
226356
225705
226973
226443
226791
224843
223352
223056
223696
223470
221943
223176
224899
224480
224245
224348
222773
222952
221940
221750
223135
223218
223278
223831
223494
223179
224180
224557
225341
226011
224707
226665
225270
223339
222707
222029
222112
222396
223194
222191
224213
224931
224453
225202
223991
223937
225660
224919
224604
224000
222367
221911
220128
220383
220516
223267
225620
223821
222641
223643
223109
224046
225528
225587
226101
224961
224964
222483
223226
223524
224234
225355
225712
224161
224540
224660
223479
223779
225073
225969
226870
225689
223955
225245
225448
225986
225382
225985
226550
225007
223704
224804
223917
224246
224387
224382
224377
225652
224788
224768
224503
223973
223125
224470
223928
225458
225364
223700
222852
223925
224054
224051
226231
224939
224197
224183
223128
221995
222764
223772
223993
222293
222591
223284
223015
223556
222202
223429
223234
222732
223186
223137
222329
221453
219903
221347
223835
225118
226211
227795
226238
223094
222040
220020
222099
224163
222999
224619
225652
224429
223679
224790
224689
225184
224673
223814
223823
224824
224439
224588
223632
222297
222938
222590
222349
223505
222852
223125
223976
223764
223513
224452
223553
222359
221245
222457
225023
224902
226557
228534
228571
227918
227588
226294
225805
224440
224757
224273
223498
225055
225460
226455
225974
224163
223574
223831
224258
224410
225385
226136
227082
226508
223957
224952
227323
226838
225355
225983
224660
225135
224781
224576
224139
223192
222310
221774
223823
224995
224034
223732
223828
223363
223287
223281
222528
222228
224069
222022
221187
221794
222558
223525
223884
225051
225314
224773
223653
223439
224972
226434
226110
226207
225462
223936
223049
222724
222166
222430
221709
221769
222334
223780
223528
222938
222894
223664
222081
220307
219116
220432
222111
222664
224246
226147
226119
225341
224323
222813
223058
221814
221198
221710
220366
220458
221172
221969
224237
223868
224069
224018
224077
222933
221098
220028
220769
221180
221735
223541
223888
223294
223133
223967
224599
224118
223597
223384
221713
221947
222463
221742
222064
222418
222380
220980
221008
221212
222431
223400
222995
223477
223481
223428
225035
226417
229263
228280
224001
220710
222340
226080
225035
224758
223423
224947
226044
225387
224574
224621
225107
223221
223140
222586
220354
218098
219790
219884
221411
222417
221752
220828
221460
222791
223278
221478
221998
222458
221688
220350
221850
221292
220719
222343
222570
223195
223368
224205
222857
223287
220809
218613
220237
220787
222393
221364
221670
219555
220520
221996
221624
220744
221980
222756
221909
221185
221882
223010
222981
221695
222905
223698
223648
223319
222399
224605
223660
223455
223712
221926
221874
221966
224148
224702
224930
226352
226685
226421
224325
225232
226062
226732
226726
225406
226157
228374
226886
225034
224519
223581
222421
223614
225421
224898
223625
223627
222574
222369
221462
222470
223758
225073
224581
222939
222361
222673
222854
221199
223158
223426
225936
224771
223019
221479
222967
225808
224165
222720
223845
222867
223132
223937
222877
222405
221578
223198
223588
223814
222133
223998
221594
222020
222871
222758
222546
222926
224483
222897
223253
224573
222322
221312
221901
221595
222503
223028
220944
221096
223421
224950
223797
220294
220839
221288
220069
219593
220346
221319
221190
222783
222452
222214
222842
224610
224783
224779
223244
223698
225378
223791
222287
222475
223094
223007
223530
223846
224595
224558
225284
224145
224417
224550
225219
225111
224684
224410
223457
223749
224797
226013
226145
224844
223306
222304
223779
225559
225797
225470
225338
226508
226666
225597
223959
226316
226789
225145
226130
226958
226143
226098
225969
226824
225751
225693
225873
225879
226897
227724
226876
227027
227775
225738
225223
226430
226819
225981
225262
226455
226158
226091
226756
226355
228288
223534
219867
222780
225156
225882
226093
226180
224905
225739
225872
225311
223894
223194
224378
223821
222514
223519
223962
223387
223122
223376
223169
223453
224361
224646
223769
223434
222562
223058
224310
225036
224287
221572
221558
222768
224045
223883
224571
224557
224609
225646
223639
223240
224100
222615
218797
221716
223163
222396
223270
224076
222181
222412
223996
223857
224621
226491
225230
226081
226613
226885
226344
225178
225821
227014
226265
226476
226633
226505
227772
228027
227743
226488
228008
228874
226392
224436
224144
224323
225312
224163
223059
224665
226029
225427
227088
229194
229450
226781
225898
226349
224373
225647
226385
227025
227528
226289
224638
223240
225083
225498
225212
225271
225352
227402
227144
227488
227435
225531
226790
228518
228568
228297
227503
228495
229021
227458
225870
226483
227435
228181
229096
228214
225694
224813
227249
226196
226263
226859
226142
226298
226784
224522
225684
226376
226266
226856
226559
227035
228908
228586
228336
228009
227533
225377
223679
225337
227094
225496
228462
228375
228280
227035
227233
227795
226797
227102
228490
226751
228259
229094
229283
229931
231759
232130
228882
227579
227555
225475
224787
224339
225618
225561
227094
227576
225882
225215
224501
225785
226086
228593
229732
228824
227176
227308
226784
227410
226833
226440
228306
226080
226045
226207
226509
228763
227410
228921
228606
227660
229358
227701
228710
230087
228611
227917
226743
226676
227767
228676
227689
227121
225392
224745
223404
224865
226749
228408
230168
231834
229827
230157
230128
230787
231169
230521
229131
229098
226731
224974
225571
227097
227655
226139
226558
228138
228196
227110
227264
227554
227215
228159
229098
228077
228786
228180
228018
227397
226836
224558
225307
227281
226995
226416
226740
227002
228122
227406
228158
228557
228683
228234
227203
228098
227469
228500
228614
227329
228294
229520
229576
228975
227953
227506
229908
229128
230561
230279
230350
228432
227081
226478
227103
225430
227383
228673
227720
227452
228177
229692
227727
226883
226948
224772
225549
227818
231956
229573
229004
228609
227908
228604
229744
230215
229559
230737
228945
229304
229934
229770
227244
228164
227771
228375
227640
227743
227946
228367
229817
229536
230010
229339
230278
228406
228204
230160
229612
228549
229170
228767
228922
228205
227423
228956
229991
229102
228783
229902
231271
232087
231245
228922
228374
228592
228959
227190
226622
229090
229583
227617
227571
230068
230207
229765
228287
227762
226297
227679
230526
227855
226806
228098
228800
227790
229937
229356
228131
227648
228015
227654
227773
228354
226650
227206
227817
227281
227639
229663
229743
229707
228362
227281
226765
228343
229544
228531
229716
230849
231594
230160
231671
231965
231818
231883
231740
231459
232807
232983
234805
234871
233909
235373
238146
239563
241077
241003
240397
240583
241345
245219
248836
249996
251081
252367
251712
252788
255389
257885
259865
261461
263113
266954
270185
273175
276436
279001
282638
285319
289379
292305
295075
297557
300712
303788
305910
310121
311339
314444
316120
317245
315512
314888
314304
314578
313420
313177
311879
311089
312783
314189
313805
312578
312315
313537
314923
313047
314386
314636
314193
315610
314865
315027
315990
318303
317994
317297
316888
317769
318403
318801
319698
320572
321146
321263
321398
322377
324306
324580
321093
322484
322208
321527
321388
322165
320547
317913
316585
315290
314112
311653
310177
308078
305445
303781
300411
298309
295965
295048
292392
291659
288035
286749
283451
281562
278870
276733
275412
274236
272192
269228
267872
266061
264755
264405
261759
261102
257955
253672
253640
252262
250136
250645
248045
242408
240566
240689
239219
240301
238959
237752
237100
236220
235774
233591
232322
228562
226456
226518
222961
222586
220699
218999
218422
217629
215561
214526
213551
212957
212089
212109
209274
208808
207780
206478
204668
202627
202618
201121
199944
197228
193861
194371
195235
192902
193065
193082
189390
187649
187142
189115
189513
188463
185912
182846
182872
182091
181726
180628
179340
177960
178622
177642
175989
176858
175780
174086
172003
170512
170154
169230
170074
169711
168422
165908
165924
164585
163270
164165
162621
159060
156767
155900
156885
157246
154793
154027
153149
152377
153176
152495
151752
150366
147874
146027
145581
144565
143817
144601
145609
145334
143526
142946
141502
140675
140675
140372
140413
138278
137616
139253
139426
138335
137594
135136
134241
132917
132373
130647
129444
129231
130674
129648
128972
129079
130072
130786
129532
130716
131107
131295
131240
128772
126953
124481
123592
121501
122686
123895
125465
125105
123851
123173
121922
122182
120509
119778
118278
118851
120121
119939
120112
119606
119424
119592
118970
119886
120762
118966
118705
120723
121755
120900
120739
120189
119901
119767
119258
117563
115600
115376
116854
117945
115662
116170
115759
116448
116363
116195
114439
114877
117009
116838
117710
116661
115097
113755
115239
116049
116470
117059
115860
115313
113152
112762
113843
115775
116734
117347
115444
114495
112980
113247
112114
113602
114102
113227
114353
112160
112774
112967
113544
114226
114272
116200
116632
116598
117626
116753
117058
116095
114120
112411
112035
112555
112656
112838
113238
114862
114160
112111
112017
111333
112968
112820
113983
114333
113938
112445
113375
114847
114494
114041
113515
114263
114989
114973
113674
112893
112513
113030
113331
112789
111544
112114
111905
112234
113057
112055
113578
114828
116049
115824
115251
115580
113832
114633
114444
114427
115046
116381
115145
115770
118892
119554
118450
119050
119486
119825
119639
118922
118317
116809
116114
117944
117578
119261
119339
118811
118395
118629
118414
117278
116493
115910
116354
117214
117127
118320
118817
118561
117576
116736
117450
117790
119121
117859
117603
117624
118827
120261
120081
120957
122278
123253
122616
122320
121654
122400
122443
122315
124710
130560
143422
166360
199186
238040
279879
324967
370183
421773
485651
568251
665083
784185
921623
1069295
1206166
1304031
1362793
1387941
1394293
1391951
1377901
1349906
1325201
1297711
1274102
1248593
1227774
1211735
1198297
1183505
1168425
1156746
1141847
1128166
1107748
1087581
1065160
1035706
1009155
982783
956614
929322
900354
877013
854677
830270
804532
783909
764456
745210
728336
711182
697985
681973
673435
662897
652625
643238
632681
624991
617217
609218
602465
597536
590363
585583
577511
570429
563313
556784
550568
546552
542418
539640
534878
531934
529822
523202
517958
515918
514652
511027
503959
499548
496293
492049
489324
487759
480591
475882
471370
465103
462595
459866
457101
453104
447802
443713
439381
436730
431135
428280
425926
423300
420429
414758
411237
407219
403058
402505
402150
398881
396920
393559
389014
383115
379578
375346
372465
368628
365876
362407
359119
356702
355184
352408
352858
350652
346769
341818
338978
334166
329438
326828
324483
323430
323249
320234
316614
314877
312267
309648
308900
305420
303743
302800
300052
298683
298215
296516
294228
289990
287606
286512
286496
283635
278555
277861
278431
278374
278245
275375
273626
273381
272558
269941
266864
265841
266222
265934
262503
262309
260083
259103
259426
257810
255879
254191
251876
250789
249473
248986
248594
247746
247368
246317
246221
249556
253429
255926
257654
256705
251867
245635
239369
233104
225709
219650
217044
212059
208997
206712
204425
203533
201725
200875
200031
198732
195778
192715
194284
193846
192552
191652
192237
191593
192346
191002
190394
191907
192895
191660
189856
188783
188646
189002
190788
190999
190119
189834
189776
189872
189344
187879
186284
187005
186635
185414
184322
184634
184816
185751
184594
183336
183764
183936
183893
183491
184430
183482
183682
182842
182044
180441
180937
181837
184554
184886
183277
183409
183850
183414
183695
182868
183106
181813
178235
178983
179525
180375
180840
181785
181620
179465
177906
176929
178024
178773
178892
179152
178377
180086
179485
178633
176850
177077
178546
177322
177805
177334
174319
174046
173114
173257
175368
176121
175249
175738
173839
172233
171287
173116
173493
175270
177726
178547
176378
176994
174915
173268
173261
174072
174142
173726
174746
174908
174222
172847
171306
171293
170424
171604
172961
172554
173314
172297
172366
172405
171002
169742
168865
169048
169266
171144
172627
172564
171440
171223
169527
169163
171695
170736
169373
168088
168389
169089
170685
170348
170175
170611
168237
168203
168467
165083
165131
167059
166456
169635
170929
171174
169461
168385
168365
168018
166705
166621
166759
165603
166215
166911
168511
167925
166402
165838
167231
168925
168916
168599
167498
168473
169715
170442
169136
168381
168905
167841
167567
167004
166786
167578
168323
168608
167370
166116
166604
167516
167819
168212
167576
167471
165838
165653
166005
164751
164288
165248
167047
164975
163560
166584
165491
165077
164443
165376
165858
167783
167652
168058
169572
169970
169104
167983
166142
164467
163095
163561
163851
164936
164662
165050
165124
163671
165215
167147
167681
169234
166996
166812
167649
167910
167931
167053
165571
163864
164409
165264
166735
166538
167028
166343
166325
165634
163327
162871
164485
164627
163488
162835
165019
163958
164994
166466
166667
165388
164972
165659
165844
165009
165438
165073
168097
169100
167128
165891
166541
165703
165734
165739
164769
164778
164918
165377
166138
164789
165400
167046
166544
165804
165823
166173
168400
167769
166239
165578
166167
167355
166671
164887
163523
163678
164800
166771
166188
166351
167066
165407
165623
164647
163512
163073
163511
163574
165913
167843
168930
168051
167962
167339
166887
166404
165182
165490
167152
166747
164476
164367
164874
165279
164247
164937
166392
167064
167139
167337
165718
164614
164129
166010
165878
166266
166539
165732
166926
167604
167244
166902
166969
167019
166408
166213
167232
166725
165612
166693
165933
165182
165930
168852
167122
168025
168466
169807
168270
167783
165879
165894
164866
164865
166184
166334
166074
166032
166863
165290
165373
164607
164852
166391
166360
167107
167212
166702
165640
165229
164829
164359
165074
164951
164625
165499
165096
164292
166445
169145
169937
167374
163987
165726
165712
166404
165851
167280
168205
168043
168629
167261
165086
165763
168261
167209
168551
168248
166665
167268
165534
164463
165580
166320
165716
167016
166479
164970
163850
163841
165498
166685
169020
167498
166016
164564
165006
165413
164744
163564
164476
164690
165959
164906
164140
164440

[Instrument Method Data Header]

"hplc", "", "2021-04-16-13:54:48", "hplc", "", "2021-04-16-13:54:48", "", 0, 0, "GlycoSePN_40 min (Plus_HR1)"
"Separation of glycans at 50 C"
16844544, 1


[NAI Box Information]

0, 40, 40
2.272, 44, 1000
41, 0, 100, 0


[Instrument Configuration Information]

"FL", "PEN90x", ""
0, 0, 0
0, 0, 0, 0
16.777215, 1
16.777215, 0
"", "", "", ""
"", "", ""
"", "", ""
"", "", ""
"B", "C", "D", ""


[Real Time Plot Information]

[0]
0, 1, "", "Y", 1000


[Link Parameters]

5


[Link Parameter Offsets]

29
28
10
11
12


[Link Parameter Info]


"RATE", 29, 5, 1, 1
1, 0, 3, 0.1, 100, 0
44.01408, "", 1

"RANGE", 28, 2, 1, 1
1, 0, 1, 0, 10, 0
1, "1.0", 1

"EVENT", 10, 3, 25, 1
1, 0, 0, 0, 100000, 0
0, "END", 0

"EVTME", 11, 2, 25, 1
1, 0, 2, 0, 100000, 0
0, "", 1

"EVVAL", 12, 2, 25, 1
1, 0, 0, 0, 100000, 0
0, "0", 1


[PEAK TABLE FILE]


[File Complete Flag]

3


[Number of Peaks]

0


[SPECTRAL DATA FILE]


[File Complete Flag]

3


[Count/AU Ratio]

0


[Count Offset]

0


[Number of Spectra]

0


[Spectral Data Sets]


[Audit Log Information for C:\PenExe\TcWS\Ver6.3.1\Examples\probka 39+enzymy.raw]

Number of Audit Logs : [0]
