# Supplementary material for: Interplay between de novo and salvage pathways of GDP-fucose synthesis
Source: PLoS One. 2024 Oct 24;19(10):e0309450. doi: 10.1371/journal.pone.0309450 (PMC11501016; doi:10.1371/journal.pone.0309450)
Supplement: S1 File — (ZIP) [file pone.0309450.s004.zip › Chromatograms/Fucosylation/TSTA3KO_10_3_FUC.RAX]

Checksum Passed

Filename : <C:\PenExe\TcWS\Ver6.3.1\Examples\probka9-enzymy,3.5 of 10.raw>

[Modified Rawfile File Header]

0, 1, 48, 10019, 
0, 0, 0, 386514952, 11973096

[Modified Rawfile Data Header]

"hplc", "", "2022-02-23-18:29:38", "tcprocess", "", "2022-02-23-19:09:36", "", 0, 0, ""


[File Complete Flag]

3


[Run Log Information]


[Raw File A/D Header]

0, "20220223182929-0800", 0, "hplc"
"C:\PenExe\TcWS\Ver6.3.1\Examples\probka9-enzymy,3.5 of 10.seq", 0
"NONE", 0, 0
40.0088, 16777215, 99054, "7339280009"
1, 0, 5454


[Sequence Cycle Information]

"A", 0, 0, 0, "", "", ""
"C:\PenExe\TcWS\Ver6.3.1\Examples\probka9-enzymy,3.5 of 10.raw", "C:\PenExe\TcWS\Ver6.3.1\Examples\probka9-enzymy,3.5 of 10", "probka9-enzymy,3.5 of 10", "", "C:\PenExe\TcWS\Ver6.3.1\Examples\GlycoSeP N Plus (FL_40 min)", "C:\PenExe\TcWS\Ver6.3.1\Examples\GlycoSeP N Plus (FL_40 min)", "C:\PenExe\TcWS\Ver6.3.1\Examples\GlycoSeP N Plus (FL_40 min)", "C:\PenExe\TcWS\Ver6.3.1\Examples\GlycoSeP N Plus (FL_40 min)"
"Default", "Default"
1, 1, 1, 1, 1, 1, 0
100, 2, "", 1, "", "", 9
"", "", "", 0
"", "", "", "", ""
"", "", "", "", ""
""


[Raw Data Points]

127034
127328
127324
127329
127334
127333
127119
126568
126905
126819
127423
126939
126505
126132
126425
125943
126230
127214
128305
127461
127013
126663
126459
126889
126697
127022
127099
127488
127571
127944
127281
126526
127202
126801
126462
125575
125812
126225
126846
127117
126812
126613
126744
126712
126390
126082
126297
126649
127201
127224
126587
126670
126990
127105
127804
128187
127725
127223
127884
127506
128273
127565
127275
126941
126622
127287
127506
127495
126916
126622
127028
127609
127292
126580
126489
126909
127557
126590
127118
127617
127366
127470
127195
127324
127077
127670
128257
128337
127700
128119
127800
127672
127646
126845
126674
126457
126216
127362
127358
126838
127355
127675
127718
127104
127319
127915
127293
126608
126960
127559
127110
126644
127364
127441
127364
127122
126908
126905
127061
127518
127172
127064
126448
126958
126634
127035
127210
127053
127100
126952
126787
127155
126460
126430
126625
127020
127420
127473
127513
127391
128333
128300
128755
128438
128399
128298
128279
128980
130355
131476
133796
137646
142890
151113
160918
170606
179487
187927
195240
201015
205057
208186
210102
210210
209083
207289
205127
202580
200489
197750
196195
194564
194139
194121
194943
195377
196070
196458
196088
195282
195304
193670
192871
192491
193264
194620
197218
201807
208849
217052
224859
232095
238988
246490
253608
259193
262177
261130
257799
255004
253464
255497
263483
281428
313352
366895
451896
582143
775489
1060226
1502099
2287066
3801635
6506484
10536813
14361158
16777215
16777215
16777215
16777215
16777215
16777215
16777215
14404736
12176906
10140893
8372554
6893001
5670908
4677165
3879393
3240390
2724340
2309019
1974218
1699586
1476357
1292043
1139287
1012159
906610
819706
749148
693101
653325
633120
635826
660208
698334
738045
766961
771035
754496
720077
677916
631288
585404
544469
508838
480518
460129
444303
433792
428382
427260
427017
428597
431699
434846
435617
436041
436900
436470
436129
436505
436420
434496
434530
436814
438748
444515
450960
457862
464341
468891
472239
475214
479178
483176
491257
504451
521161
541575
564660
592129
624237
662382
707124
751000
788071
811465
815770
802999
778378
744054
706068
667660
632545
605380
585679
576075
579782
601270
647595
726491
835692
969832
1111595
1241277
1334891
1384001
1384594
1340156
1266753
1180030
1089021
1000627
919785
849625
791360
747085
714019
696113
687145
687948
693522
700984
704486
704320
699042
687842
671157
648749
622493
593259
562502
533886
508740
485204
466695
451631
439611
433090
429523
430562
436505
447166
464987
489921
523365
567392
621561
683326
747614
810411
861552
895385
910813
906825
886698
853780
809300
758669
705556
654985
608029
566738
529007
497200
468925
447528
430128
417399
408833
405480
407813
415983
432913
461110
499351
545981
597581
645739
688402
716377
729063
724850
704469
674273
638807
600437
562805
526734
494247
466769
442265
419201
398903
380216
362422
346847
334841
324383
314325
305475
297216
290009
284110
279823
275573
272370
270061
268529
269251
271433
274028
279242
285725
293914
301478
308927
315502
319058
319862
320194
319903
317483
315486
314778
317151
321014
325594
330764
335573
339289
343330
344661
343787
340003
335279
327526
318407
309561
300081
290331
281703
274045
268079
263406
258863
255848
254678
251425
250550
249928
249210
248327
246810
243846
241288
239236
237134
235093
233594
231373
229762
227872
227493
226586
225736
225124
225001
223422
223025
222467
222337
224171
224775
225660
227056
229127
232340
237696
246395
257028
271423
288211
308214
330904
354052
376995
395298
408795
415274
416282
411697
399753
385396
368878
350391
332785
315964
300738
287288
276391
266368
259705
255285
252939
251291
251305
252281
253047
254937
257361
260669
263226
266780
270866
274361
277402
280371
283881
287007
288436
290561
291870
293156
294838
296912
300972
306603
315512
329622
346600
369088
395089
422121
449105
471403
489334
499074
501540
495999
482969
464359
440655
415982
391780
367774
344561
324027
306022
291259
277885
267329
259318
252931
247881
244468
241481
238667
236621
234550
233468
232569
229582
227419
223606
220542
218313
215818
212579
209450
207306
204584
201620
199435
197188
195320
192739
192295
192144
190155
188419
189554
189496
190261
190989
192106
193724
196562
199429
201112
203144
205824
208156
210461
211965
212704
212738
212401
211454
209678
207509
205963
205128
204306
202749
201612
201268
199856
200068
200064
201025
201282
201062
201174
201385
201550
202681
204065
206506
210360
212538
215620
219416
222888
226086
229615
231979
235502
237982
239848
241733
243046
245128
246434
248213
251327
254768
259375
265292
272521
280118
288782
299996
311217
323330
336007
349197
364202
380820
398982
419652
444143
476847
520254
574386
642281
728313
829221
941763
1063320
1191360
1317081
1429915
1526748
1599045
1640523
1651328
1627796
1573390
1496017
1396723
1286958
1168559
1049819
934979
827791
728184
641384
566482
501111
444855
398456
359781
328347
301910
280218
263418
250290
239552
231045
223248
216971
212115
207576
203373
199798
197409
195956
194861
195073
195276
194156
193952
193677
193126
193064
193129
193711
193901
194012
194922
195466
196053
197629
198590
198994
198881
198507
198430
198135
196955
197552
197571
197769
196892
195518
194201
194004
192900
191904
191219
189287
187239
185440
184410
182717
181080
180422
178006
176221
175371
175061
174899
175315
175201
175633
175491
175448
175351
174762
174214
174154
173155
172913
172212
171766
170907
170095
170314
170455
169776
170072
170628
171359
171267
170739
169997
170577
171970
172102
171530
171381
171538
172670
172544
172257
172712
172591
172138
171952
172911
173337
173359
173641
173362
173587
173725
173590
174178
174567
175520
176315
177193
177468
177322
176831
177653
178741
179473
180290
180780
181330
182828
184544
185881
188367
189683
190807
191667
192035
192711
193155
193323
192370
192333
192178
192975
193697
194182
193150
194501
195612
196615
198363
201378
204542
208648
214735
221907
230859
240105
253142
267165
283254
300538
318098
336123
354576
371101
385534
398824
408776
415233
418297
416159
408796
399340
387204
373734
359161
343007
327254
312248
298841
287086
276644
268747
262553
257948
253671
251954
251456
252639
255259
258560
263675
271420
282231
296910
313394
334559
360417
390154
424767
463217
504160
547702
593143
635492
675387
710239
738261
758117
771013
772600
764474
751557
728335
697589
664727
628918
592076
556034
522910
492650
467418
448646
433097
421260
413842
409323
406592
405597
404612
402186
399339
393745
386417
377304
366174
352598
338755
323736
308669
295411
280451
266511
254015
244304
235552
226184
218670
213818
207851
203399
199600
196872
194957
192747
190273
188612
186077
184422
183387
181375
179749
178779
177219
176396
175511
174308
172552
170961
169502
168380
168077
167028
166806
165643
165373
165326
164399
164837
164605
163852
163631
163802
163737
163179
162864
162280
162773
162637
163313
163039
162824
162645
162727
163233
163904
163966
164499
164867
164351
165236
165597
165631
165960
166241
166843
166393
165814
166104
166678
166532
166296
165578
166097
166769
167005
167011
167230
166956
166991
167511
167540
167398
167063
167313
167466
168713
168510
168671
168637
168768
168062
169462
169439
169939
169882
170296
171505
172199
172321
172399
173172
173820
173377
174237
174597
173928
174542
175477
175475
177089
177956
178682
179583
180403
181032
180998
181795
182969
184019
184708
186322
187493
188646
189482
190953
194078
197130
201877
206034
212355
220707
228465
238278
249022
261305
274771
288708
301791
315325
327221
338979
349113
357068
361337
363235
363530
360507
354955
347267
337069
326380
314091
300710
286779
273344
261195
249303
238413
229709
221855
214803
209457
205075
200752
198623
196213
194513
193886
193698
193904
193632
193235
193806
194118
194650
195012
194763
193075
192624
191279
190935
190136
188574
187345
186303
186045
184828
183600
182974
182090
180921
179071
178031
177130
176356
175792
175028
174930
174370
174256
174356
174327
175074
176136
177585
179399
181442
182662
185730
188793
191470
194215
198468
202082
205162
208321
210470
213004
214965
215128
215771
215886
216365
215643
215330
214021
213878
212431
209787
208962
209270
209309
209474
209223
209117
209903
210233
211746
212756
214567
216973
218999
220626
223488
226905
230867
234211
237626
242122
247174
252401
256876
263315
269064
275021
281052
287338
293725
301016
308312
315684
323266
330641
338461
346680
353647
362011
371455
381621
391586
402898
414963
427665
441322
455592
473055
493723
517109
545021
577175
618330
666709
726799
797336
882980
985814
1109017
1248825
1410292
1591995
1794506
2009249
2238145
2474436
2706756
2940601
3159145
3359390
3534840
3679015
3787377
3855018
3876604
3849772
3781724
3673206
3522665
3342945
3138982
2916506
2684092
2448635
2213801
1985169
1769997
1566902
1377743
1206666
1053984
918836
801618
700811
615657
542356
480201
429231
388049
352271
322077
296804
277817
262536
250262
240947
232938
226393
221065
216125
212038
208103
205338
203066
201233
200111
198403
196538
194737
193860
192582
191432
190977
189508
187881
186783
186252
185804
183872
183174
182968
181808
180563
180065
180064
180621
181280
181520
181051
182070
183073
183035
183437
185144
185695
185838
185907
186559
189369
190554
191652
193032
193787
195401
197924
199360
200812
202702
203898
206100
208195
209624
212934
215325
217353
220066
223395
226150
228663
231721
234250
237768
242101
246798
250360
254900
260201
265336
271444
278295
283793
289864
297671
304270
311248
319586
328092
337188
346107
356486
366826
376909
387832
400046
410722
423499
435090
447956
461290
473362
486120
501660
516966
532584
548484
565657
584902
606166
630751
662406
699238
741897
793222
857326
935306
1030491
1142763
1274568
1426040
1601215
1799667
2021581
2265298
2526405
2796726
3080311
3370268
3654913
3929722
4189196
4420612
4617308
4772953
4878480
4934703
4936022
4883163
4782016
4632495
4442847
4217657
3965003
3689252
3399865
3104933
2814712
2532646
2260595
2007286
1775801
1563713
1372331
1203202
1055312
926188
817870
725482
648080
586245
535689
495470
464823
442057
424267
411739
403765
399996
398324
400166
401438
403706
405284
407054
409250
409643
408509
404058
398577
391442
383462
372305
361968
350276
337428
323705
311208
299731
287643
276968
267074
257352
248901
241637
234799
228946
224271
220773
217533
213495
210117
208523
207957
207003
205927
205580
204923
203812
204062
203308
203336
203614
204591
204936
206107
206810
206107
206743
206723
207703
208621
210193
211846
212761
214123
215115
216719
219152
222716
225768
229322
232629
238348
245062
252157
260508
270775
282979
297859
312543
329740
348679
368490
390255
411373
433144
455112
477693
498973
516665
532197
546415
556162
562479
566394
566935
562773
555304
545098
531587
514974
496863
477203
458592
439564
418971
398818
379538
360584
342312
327389
312793
298905
287209
276217
267487
258363
250142
243516
237722
233585
229218
224689
221342
218148
215529
212744
209795
208155
206146
204833
204032
203691
203686
204043
204262
204877
205172
205984
207117
207553
207685
207522
207262
207624
206454
206462
205848
204529
203372
202012
201204
199501
197480
195946
193820
193301
192342
190195
189537
188758
187909
186988
186129
185804
185442
185212
185619
185983
186490
186708
186165
186287
187154
187452
188641
189288
189744
190183
191482
192454
192492
192700
192819
193186
194295
194687
194907
195175
195571
196697
197329
198257
199449
199670
199811
200284
200477
200254
200613
201141
201440
201846
203893
205154
206603
207545
208398
210773
212565
215370
217723
220984
223795
227522
230879
234122
239064
242649
247640
252262
257354
261473
265687
269931
274072
278247
282415
286700
291768
296580
301095
305657
310740
316340
321629
329764
336234
344212
351745
360277
371806
383358
394542
405724
416628
426644
436701
445566
451441
455896
459117
459561
458643
457391
453774
448247
439783
430236
420065
408450
396901
385971
375068
364564
355575
346910
339126
332520
327335
323255
318328
313708
309675
305752
302272
299678
296351
292992
289355
285304
281139
276967
272788
270214
266898
263144
259705
256480
253697
251104
247607
245772
243438
240772
238957
236454
235518
234976
234436
232577
230449
228024
226446
225939
224340
223770
223250
221766
220646
219859
218294
217298
216477
215740
214979
212620
210947
210645
209770
208321
208068
207868
206626
206774
206946
206853
206936
206155
206710
207693
208081
208195
208643
209596
209366
210580
211047
212329
212630
213977
215685
216909
217844
218826
219777
220975
221882
223069
224318
225449
227292
228964
229501
230529
232311
234462
235818
238573
241003
242651
244014
246796
249490
251581
254454
257447
260793
263770
268741
272497
276101
280210
285226
289702
293954
298628
302591
305565
310066
313197
316147
318669
321069
322273
323241
324191
323969
324493
324918
325127
325113
325472
326171
327049
327406
330019
332326
335487
339970
346001
352808
361104
372489
386211
403719
424448
448488
478118
512027
552863
600414
652297
709836
773731
847004
924537
1004450
1086454
1169151
1252250
1332842
1409303
1479938
1544430
1597650
1637469
1665036
1681008
1682772
1667320
1640112
1601585
1552469
1492943
1427973
1353381
1277717
1196487
1114914
1032808
953139
876300
801367
730516
666607
608213
556020
507975
465307
428045
395486
367805
343034
322164
304037
289647
277915
269275
260228
252031
245115
239938
235234
230914
228251
225048
223054
221753
220707
220089
220117
219315
219017
218881
218340
218902
218392
218120
217208
217419
217283
217400
217550
218165
218442
218241
218242
218078
218570
218833
219170
219109
217987
218240
219403
219292
219458
219652
219668
220043
219222
218240
216892
216835
216525
215076
214901
213563
213031
212282
210086
209197
208591
206345
204649
203559
203264
202093
202078
201814
200848
199990
200045
200562
200724
200591
200993
201765
203133
204560
205293
206827
207667
209112
209712
211915
214676
217530
219909
222392
224102
226906
229548
232094
235709
238990
243362
247964
252861
258361
263718
269749
275179
282505
290295
298528
306415
316384
325955
336868
346855
357733
369469
381640
393742
405536
415924
424711
433770
441143
448575
453855
456634
458692
458152
455982
452823
448229
441747
433783
424654
415142
404039
391474
379332
367115
354344
340941
329069
317642
306304
294612
285413
277114
269704
262087
255691
249867
243847
238742
234550
230873
227269
224166
221646
219580
217427
215863
215436
215293
213660
212988
212632
212421
211533
212678
212719
212953
213367
213775
214199
215302
215417
215630
217296
219275
220783
222029
224272
226769
230106
233424
237538
242381
247004
252112
258601
265058
271857
279094
286486
295163
304436
312252
320166
328205
336748
345116
350786
355138
359307
363361
365649
366910
367185
366011
365368
363432
360589
356291
353245
349183
347562
344926
341994
339907
337859
336404
333694
334145
333877
333566
333505
335266
336023
337270
338949
340799
343216
345082
345712
349071
350437
353460
357575
362204
367153
372614
380707
390142
400122
413893
432149
453355
478340
507175
540967
577612
621421
668520
721748
779739
841090
908403
978465
1050930
1124773
1198352
1269881
1338291
1404522
1466719
1525681
1572635
1606564
1631268
1643867
1642324
1632620
1611276
1581760
1538474
1489880
1433722
1373001
1310142
1242477
1172150
1103075
1035893
970475
906340
846259
789371
734658
683421
636259
593607
554645
518391
485467
454130
426828
402735
380300
361144
343220
327836
315278
302889
291565
281982
272776
266227
259217
253238
247475
242273
238447
234597
230639
227165
225023
221904
219972
218304
216319
213921
211473
210431
208070
206034
204572
202827
201630
200145
198998
198115
196918
196315
195776
195106
194809
194559
194708
193492
192824
191910
192963
193266
192233
192063
191578
192296
192414
192272
192478
191508
191746
192431
192686
193190
193166
193413
192775
192470
191886
192090
192152
192857
192967
194523
195168
196232
197339
197501
197467
199754
201337
203152
205052
206818
207945
209488
210862
213428
215885
218677
221137
224662
228513
231383
234046
235686
237949
239439
241404
243901
245797
246206
246607
247195
246989
246540
245167
243965
243034
242110
239934
237493
234543
232780
231731
230138
228398
227081
224977
222538
221552
220197
218159
216635
215281
214368
212884
211750
210989
210659
210533
210006
209012
207657
208159
207846
206549
205329
204288
204391
205096
205369
205425
205923
206130
206121
206900
209489
211094
211749
212820
213712
214809
215712
216479
216671
217938
218949
219967
220326
219223
219013
219036
219001
219313
219549
219292
219039
220094
219543
219661
219300
220037
221384
221672
220790
220680
221269
221623
221935
221766
222522
223724
225595
227224
227960
227806
228040
229730
230525
231800
233678
235145
236228
238072
240369
242936
244089
244531
246338
249087
250973
252513
254627
255201
256766
258781
259949
261886
263003
263819
264814
265983
267989
269426
271219
272348
274605
278941
283210
287233
292210
297752
305331
313431
322483
331981
343571
355590
369880
385332
402142
419205
438191
458219
479303
501964
524870
548811
572799
598996
622170
645592
669564
693455
715618
736253
755423
773180
787034
800227
811899
819912
826008
831023
832113
829291
824335
818966
808897
796317
780182
761975
741707
719215
693947
667064
640196
612285
581765
551598
522637
496130
469963
445083
420787
399297
378792
360115
344629
330967
318692
308505
299198
291523
284760
279718
276331
273710
270465
269744
268826
267453
267479
267812
268871
269716
270745
271053
271818
273358
272647
271412
270259
268965
267982
267315
264772
263063
260888
257805
254560
250369
245535
241271
238306
234473
230658
226716
223409
221551
219732
216648
215666
214455
213510
213452
211939
210880
210420
211558
211983
211258
211982
212364
212786
214025
215023
214777
214506
214073
214481
215296
216184
217156
217368
217951
217820
218070
218327
219937
220768
221616
223121
224118
225547
226673
227628
228370
230957
233188
235607
238219
240364
241772
243767
246002
247801
250034
251569
252225
252755
254126
253208
252807
252796
250642
248071
246414
244630
243866
242533
241165
239827
238009
234985
232775
232015
231176
229881
229006
227851
228023
228128
227727
228508
228541
228584
228927
228844
228969
229539
229824
231506
234189
234505
236143
237056
238131
240522
242809
244028
245124
246809
249141
252051
254122
255531
257682
260111
262759
265728
269654
273578
277137
280725
285577
290817
296360
302674
309121
316878
324822
332703
341460
348282
355088
363211
372685
379362
386146
392681
398860
404156
408621
414328
420155
426193
431423
436703
442141
448508
454640
460248
466460
472212
477789
486033
492380
499818
507263
513600
520216
524711
529597
535397
539758
544629
549590
554103
558109
561786
566730
570463
574772
578719
584014
590802
599354
607006
617251
629871
643966
660263
682657
709014
739494
773133
814055
860881
912093
968164
1029283
1097689
1168792
1243749
1321407
1400592
1482854
1561123
1635482
1706881
1768363
1818357
1852678
1872755
1877306
1865934
1839943
1799060
1750431
1690347
1624402
1553020
1475898
1395316
1315182
1234430
1152818
1074905
997676
924530
854004
785635
720877
660817
607394
558022
514399
475051
439290
408751
382151
359615
340165
323896
310097
298910
290518
283702
277072
271432
266951
263898
261299
259679
257900
256779
255130
254404
252212
250917
250018
249150
248071
247542
246424
245950
245453
245034
246120
246577
247096
246634
247047
248207
249822
251794
254353
257324
259461
261972
265422
267813
270153
271966
273285
274985
277140
280148
282647
284534
286753
289341
291379
293250
295596
298915
301071
304246
307185
310066
312552
314775
318593
322512
323663
324914
326256
326106
327012
327580
326564
326142
324823
321352
318907
317299
315994
314042
311444
309602
307674
306055
304905
303546
303325
302810
303658
302287
300431
299531
298576
299374
299376
299119
298682
298726
298792
299495
300112
299885
300445
300830
301705
301873
303301
305366
307827
310432
315224
318965
321925
324707
327278
330281
333242
337178
341004
344760
347678
351075
355470
359397
362936
366647
372039
378696
384569
393274
402842
413676
428061
446385
466821
492674
522403
556312
596305
641713
695031
755081
823796
897727
978609
1065848
1157548
1252204
1354979
1455908
1556925
1659321
1757656
1850359
1937534
2016281
2083842
2143227
2194702
2234325
2261273
2270090
2270114
2255687
2223253
2177668
2119186
2047690
1964539
1867117
1763647
1651879
1540658
1429141
1315789
1203878
1096199
995807
904042
817836
738399
667062
604124
548282
499606
456049
418171
386546
358979
335174
315889
298241
282460
270255
260734
253020
246386
239517
234508
230690
226751
223780
220470
218263
215272
213609
212355
211737
210685
208621
207067
206540
207047
206520
205859
205325
204432
204052
203335
204013
204329
203575
203285
203235
203835
203812
204352
205313
205727
205918
206277
207336
209185
210185
209812
210540
211582
213550
215261
216912
218312
221402
224304
227019
230408
233890
236980
240452
244782
249417
252482
254991
257775
260021
261466
262818
264893
266065
266949
265832
264561
265352
265551
266064
264921
263579
262675
261018
260404
259430
258654
258185
257979
257676
257194
256972
255644
253652
253254
252801
252728
251555
251484
251019
250715
250616
250463
251084
251375
251052
250352
249767
249668
249176
249187
248585
249368
250326
251582
251427
252136
253396
255153
258077
261062
263664
267077
272763
279469
286437
294665
304420
314440
325895
338975
351992
366471
380083
396332
411424
426026
440197
455254
468954
480202
491448
502187
510585
516876
518866
519164
519689
516005
509855
499506
488307
475076
461031
445495
428837
410979
392130
374557
356712
339725
322740
306698
291866
278642
266230
254139
244368
235740
228041
222222
216541
211347
206679
202853
200309
198164
195318
192998
190860
190029
188577
188195
187874
186726
186425
186862
186841
187109
185842
185475
185610
185205
185480
185187
184119
183377
183384
182844
182436
182316
182151
183121
183418
183548
183981
184060
184139
183887
183901
184435
184810
185654
187472
187553
188870
190325
190527
192382
193819
195199
197019
197311
197687
198638
200540
202677
203933
203939
204992
205323
205157
205594
205916
206751
207278
206726
207199
207411
206407
206488
206477
206165
205831
205201
204012
202673
201271
200040
199719
199084
198220
196557
195373
194752
193669
192648
192845
193039
192847
192930
192422
191561
190696
190174
189857
189978
191575
192114
192577
193199
194162
194679
195999
196886
197375
198232
198706
198635
200133
200966
202270
203316
203841
203856
203608
203226
202928
202874
202148
200952
200715
199877
198320
198201
197387
196673
195676
193788
192466
191354
189586
188273
187536
186925
186399
186489
186434
185021
184198
183273
182536
182180
181389
181831
181273
180355
180355
180971
180377
179914
179442
179150
179065
178172
178153
177888
177545
177103
177071
176926
176669
176730
176571
176172
176971
177558
177796
178815
177507
177302
177982
178216
178232
178268
178636
178609
178745
179021
178731
179261
179612
179333
179717
180130
180966
181791
182540
182702
181830
182253
183303
182942
182592
181748
181510
182229
182294
182714
182458
183233
182141
181142
182045
182238
182343
182300
182371
182381
183172
182987
181870
181402
181376
180283
180030
179712
180122
180326
180005
179352
179564
178808
178537
178446
179153
179361
178502
178129
178937
179067
178889
178275
179054
179316
179226
179729
180089
179368
179083
179226
180069
179771
180006
180301
179212
179454
180173
179952
180398
179515
179167
178943
180033
179527
179944
178918
179301
179086
178342
178199
176984
176647
176186
175552
175474
175616
175067
174441
174423
174140
173761
173510
173161
173544
172966
172344
171794
172483
171682
171301
171549
171947
171186
170926
171535
171222
170504
170859
170377
171153
171253
170149
170855
171865
172259
171740
171271
171819
172010
172127
172672
174192
174968
173712
173850
173723
174542
174364
174974
175207
175836
176167
175398
175121
175874
175897
176218
176680
176856
176914
176874
176448
176788
176967
175947
175424
175329
174519
174779
175689
175081
174308
174156
175278
175008
175145
175054
174803
174810
173928
173391
172691
171972
171486
171395
171907
171842
170887
171318
171206
170639
170487
170225
170065
169821
169545
169877
170069
169298
168965
169133
169513
169452
169372
169847
168880
169316
169814
170280
170328
169831
169756
169478
169444
168824
168585
169568
169646
170047
170510
170218
169668
168702
169433
169289
169238
169839
169613
169627
170037
170097
170686
170206
169674
169417
169725
169188
169018
169421
169326
168996
168939
169199
168914
168701
168944
169624
169457
169663
169791
168987
169264
169629
169040
168252
168219
168781
168961
168267
168265
168777
168824
168788
168581
168909
168659
168143
168033
168772
169201
169893
169543
169627
170104
170240
170038
169683
169747
170027
169663
169107
169333
170046
170221
169305
169256
170080
170285
170462
170789
171210
170349
170272
171217
171000
171084
169854
169500
168972
168919
169604
169936
169588
169103
169059
169047
168269
168787
168698
167890
168437
168076
168847
169181
168418
168507
169074
168926
168911
169019
169719
169693
169803
169629
169097
168146
168280
169568
170177
169392
168815
168236
168485
169467
168823
168063
168261
167221
167481
167845
166893
167089
166745
166433
166170
166089
167260
167529
167877
167014
166474
166939
166458
166633
166437
167004
166979
167419
167785
167719
167528
168337
167808
167427
166985
166034
165576
166118
166081
166273
167647
168168
167910
167467
166621
166357
166944
167410
167579
167405
166286
166366
167335
167729
167515
167472
167394
167009
167418
167237
167044
167550
168122
167657
167173
166694
167300
168270
168339
168998
169127
168298
167673
168256
168274
168642
168575
167998
167590
167689
167845
167876
168041
168730
168556
168211
167757
166854
167716
169164
168908
169624
169574
169506
168996
168582
168221
168056
168855
168147
167481
167943
167290
166875
166906
166400
166972
168300
168468
169057
169377
169520
168643
167767
167885
166979
167087
167599
168426
168671
168728
168251
167764
167144
167634
168408
168945
168778
169314
169402
169599
169248
168889
168874
168474
168065
168190
168077
168201
167782
168275
168222
167720
167276
167862
167730
167041
166738
167194
168204
168657
168704
168616
168567
168308
167823
168471
168134
167528
166926
166451
166552
166273
166980
167266
167316
167547
167855
167982
167776
167483
166564
166388
166556
166335
166633
166673
166443
165717
166035
165380
165272
165709
165379
165610
166567
166505
166720
166750
165716
165779
166957
166940
166363
167324
166915
167005
167262
166463
165924
165636
166538
166128
166592
166969
166527
166647
165443
166987
167092
166311
165724
165340
166149
166766
166848
166351
166348
166624
166244
166478
166108
166134
165788
165995
166419
166303
165551
165646
165702
166102
166404
165918
165545
166028
166114
165893
165558
166098
166655
166654
166218
166442
166944
166507
166124
165677
165458
165839
165748
166375
166460
167149
166614
166680
166654
166089
165637
165439
165088
165518
166119
166222
166344
165663
166087
165944
165697
165832
166647
166339
166392
166394
165309
165490
166308
165962
166176
167340
167201
166701
166154
166812
167541
166775
167286
167098
167615
167188
166835
167359
167918
167746
167288
167847
167706
167416
167302
167636
167323
167771
168063
167721
167002
166574
167003
167077
166481
166485
167138
166845
167336
166430
166696
167009
167404
167267
166442
167144
167272
166651
166950
167207
166869
166537
166552
166426
166365
165741
165443
166267
166710
165863
166274
166449
166036
165843
166166
166182
166930
166820
166125
166172
166124
165275
165213
165330
165703
165808
165493
165864
166692
166802
166097
165877
166415
166007
166417
166039
165232
165011
164858
165232
164880
165940
166029
165860
165995
165394
165681
165598
165545
165414
166267
165866
166275
165841
165940
165509
165285
166188
165718
165274
166223
167410
167311
166812
166419
166186
167023
166979
167238
167754
166742
167021
166293
166326
166533
166326
166478
167067
167485
166969
166591
167289
167808
167111
166629
166797
167616
167422
167514
167381
166992
167299
168373
168313
167829
167808
167710
167166
167274
166979
166512
166647
166337
166861
166540
166760
166964
167347
167586
167944
168033
168700
168370
167837
167973
167892
167852
167292
167474
167636
167743
167798
168366
168296
167641
167657
167677
167091
166817
167163
167817
167450
167478
167327
167061
167840
167547
167210
167368
167641
167193
166489
165654
165601
166527
165963
166056
166399
167243
168122
167484
166423
166897
166409
166852
167980
168142
168271
167551
167916
167485
166863
166180
166397
167471
167001
167192
167375
167203
166485
166553
166989
166743
166908
167643
167614
167114
167308
167446
167678
167012
166248
166828
166810
166897
167285
166520
166164
166170
167098
167291
166823
167418
167469
166459
166375
167407
166935
166141
166003
166345
166025
166109
165930
166500
166498
166756
167029
167462
166699
166280
167096
167401
167620
166807
166163
166342
166443
166489
166993
166748
166326
166599
165417
165426
166353
166442
166496
167088
167555
167845
167541
167355
166997
167147
167732
168682
169348
168517
168544
168283
168898
169113
169034
168496
167803
168294
168083
167595
167423
167540
168220
168349
168093
167989
167594
167151
166835
166772
167192
167747
167093
167105
167874
167923
168684
168903
167973
167775
167952
167330
167348
167177
167707
167012
166360
166255
166554
166978
167204
167249
166908
167587
167683
168056
168196
167659
167306
167282
166533
167246
167562
167787
167585
167234
167463
167794
167967
167129
166659
166473
166987
166766
166751
166398
166861
166833
166591
166844
167796
167185
167490
167785
167985
167736
167149
167573
167381
166704
167221
166584
167102
166930
167056
167884
167516
167082
166894
167267
167151
167352
166817
167020
166893
167285
167116
167264
166850
167021
166332
167140
167475
167362
167112
167101
167046
166980
167879
168005
168794
168558
168357
168067
167745
167884
167738
167015
167129
167641
167720
169090
169201
168774
168808
169244
169017
168598
168325
167877
168818
168868
168792
168255
167938
168203
168347
168315
168003
167747
167489
167676
167415
167280
168236
168213
168686
168904
168657
168491
168986
169374
168739
168163
168161
168811
169266
169401
169664
168511
166750
166280
166651
167193
166377
167154
167967
168147
167035
167180
166983
168367
168252
167835
167853
167712
167425
167560
166897
165787
166386
167063
167914
168228
167570
167937
168407
168238
168590
167982
167487
167827
167058
167878
168584
167939
167475
167638
166980
166388
166868
167456
167648
168182
168283
168363
169009
169189
168534
168896
168371
168140
167418
167527
168119
168699
168058
167281
167544
167598
167237
167327
167680
167550
167543
167744
168684
169332
169277
169036
168936
169012
169208
169959
170822
170608
170827
172036
172844
174299
174259
173270
173743
174279
174577
175828
176133
176659
178137
179271
180180
180519
181517
183111
184576
186040
187417
188915
190817
192561
194499
196652
198261
200148
201884
204542
207243
209374
212255
215171
219077
223640
228246
232780
237144
242841
246071
249563
252971
255596
256677
256722
256149
254709
252192
250191
247485
244934
242352
241530
240219
239230
238669
238388
238229
238183
239018
240384
241390
242025
242585
243788
245600
246818
248257
249931
251701
252836
253996
255698
257493
259400
260444
260398
260079
258575
256327
252661
247714
242931
238692
233893
229488
225375
220016
214912
211986
207753
205142
202878
201405
198854
195144
192610
190421
188095
185693
183567
182328
181359
179881
177942
175199
173772
173238
172433
170876
169331
168354
168142
166976
165769
164229
162937
162294
160963
160070
158510
157332
156520
156090
155067
154683
153844
152366
151475
151341
151465
150632
148909
147762
146720
146661
145912
144747
143914
143091
142362
141593
140424
139407
138225
137415
136568
136693
136336
135458
134736
134273
133858
133493
133013
133033
132451
131727
130658
130132
129702
128927
127974
127878
127186
126081
125618
125018
124167
123959
124305
123830
122354
121795
121373
120957
120447
119770
119245
118517
117217
116779
116267
115404
115067
115018
114167
113967
114412
113794
112287
111518
111387
111198
110929
110097
109948
108893
109096
108502
108043
107852
107437
107230
106347
106166
105044
105029
105407
105845
105218
103869
103672
103841
104127
103747
103377
103259
102888
102295
102253
102611
102078
102092
101829
102462
102366
102637
102390
101572
101282
101947
101708
101412
100369
100062
100207
100427
100810
101016
100674
100399
 99698
100045
100761
100144
100141
 99984
 99054
 99951
100825
100957
100475
100803
101449
100800
100681
100343
 99959
 99855
100545
101744
101415
100772
100422
100739
100859
100596
100326
100362
100478
100120
100031
100154
100764
101257
102227
102540
102181
101915
101998
101737
101922
101576
101948
101262
102098
102174
102035
101876
102401
102598
102070
101593
101586
102302
102916
103708
102889
102974
103023
102481
102425
102568
102740
102478
102471
103165
103862
103859
104254
104280
103959
103909
103624
103919
103487
103423
104209
104428
103953
103625
103400
103909
104059
104483
104597
104617
105184
104626
104464
104449
104811
105253
105368
105198
105346
105518
105480
105740
106276
106034
105510
105650
105835
106213
106158
105639
105428
106400
106337
106406
106659
106629
105996
106224
105854
106144
106616
106479
106895
106514
106614
106332
106743
107069
106799
107023
107908
107758
107863
108128
107339
107511
107600
108219
108251
108392
108613
108215
108449
108092
107562
107358
107272
107776
107023
107094
108190
109210
109937
109852
109384
109917
109754
109563
109335
109614
109431
109637
109555
110148
110161
110111
110136
110242
110039
109951
109782
109693
109323
110152
110237
110930
111167
110814
110394
110594
110731
110243
110366
111297
111575
110358
110680
111017
111108
111530
110731
110055
110601
110831
110721
110522
111452
111706
112023
111505
111827
112234
112500
112156
111938
111502
111884
112137
111515
111644
112139
111649
111967
112146
111787
111729
111872
112320
113168
113015
112721
113040
112950
112986
112958
113147
112245
112181
112677
112783
112653
112324
112192
111932
112242
112693
113181
113495
113538
113336
113098
113286
127219
182414
310601
514055
768434
1037528
1281482
1477175
1617645
1704360
1747106
1753847
1728571
1688975
1640885
1583669
1521860
1459128
1399145
1337840
1270410
1192336
1113326
1042228
981080
933408
896925
867479
843337
822909
804177
785867
768372
754631
740321
728287
718330
709747
702504
696455
690639
683033
673099
660573
647380
635615
623961
611990
602497
588748
569504
548171
522995
493374
463170
435066
409264
388225
369526
354639
341198
329114
316850
305617
295309
286070
277866
269259
261379
254231
248424
243162
237950
232364
226959
222968
219609
215158
211015
208421
205881
203239
199835
197488
194806
192468
190880
188783
186627
184513
181952
180048
178670
177092
175451
173909
172408
170302
167723
166563
164981
164430
163602
162506
161596
161156
160100
159059
157604
157000
156988
155984
155360
155023
154045
152881
152363
151455
150811
149788
149149
149377
149084
148418
148023
147329
146649
146365
146147
145545
145209
144863
144499
143978
144206
143590
143155
142106
141833
142246
142951
142713
142367
141872
141497
141174
141325
140222
139994
139899
139520
138429
138016
138579
138245
138686
138092
137715
137258
137460
137191
137073
137602
138145
137567
137475
137882
137035
135727
135473
135721
135402
134470
134799
134852
134963
134173
133883
133854
132792
132477
132535
132656
133023
133342
133176
132719
133021
132838
132807
133301
133692
132990
133497
133741
133161
133010
132831
132818
132660
132179
132002
131571
131653
131889
131224
130903
131189
131989
132329
132151
132059
132440
131921
131183
131525
132295
131033
130470
130314
130655
131321
131159
131210
131598
130656
130342
129644
129640
130269
129367
128971
128864
128706
129308
130372
130478
130143
130396
129728
128966
128602
129171
129507
129188
128972
128614
128703
129361
129519
129128
129171
128719
129497
128751
127803
128305
129063
128789
128751
128749
128593
127424
127059
127088
127372
127646
127616
127130
126857
126909
127010
126849
126208
126607
126745
126846
126053
126358
126595
126468
126050
125873
125570
125422
126024
126529
126681
126438
125779
125318
125226
125747
125768
126115
126144
126076
125976
125931
126369
126370
126557
126531
125909
125103
124271
124002
124344
124615
124434
124491
124664
124519
123395
123845
123938
124285
124686
124633
124244
124192
124358
123730
123790
124535
124614
124971
124193
123621
122974
123430
123443
123346
122874
122873
122929
122924
122748
123140
123722
123677
123930
123403
123419
123602
123531
123532
124017
123589
123539
123112
123550
123089
123388
123608
123890
123583
123760
122844
122507
123118
122980
122443
121893
122333
123430
123899
123926
123926
123926
122830
122127
121991
121468
120981
120396
120935
122509
122693
121839
121861
121823
121986
121910
122201
121866
121414
121248
121148
121199
121841
122045
122471
121559
121119
121671
121317
120980
121172
120977
121381
121692
121668
121465
121910
121868
122473
122502
122378
122679
122928
122029
121927
122216
121521
121470
121481
120917
120468
120855
121393
121686
121513
122369
122464
122473
121961
121628
121886
121985
121786
121297
121449
121583
121985
121818
121791
121911
121492
121825
122110
121742
122361
121596
121142
121246
120723
120507
120575
120589
120501
120868
121857
121891
121771
121926
122340
121494
121425
121048
120996
121790
121778
121663
121832
121662
121388
120749
121136
121182
121594
121534
120934
120975
121541
121353
120728
121403
121917
121749
121376
122208
122052
121780
122544
121816
122002
122335
123271
123568
123383
122762
122516
122622
122787
122441
122700
122294
122285
122026
122504
122511
122644
122636
122414
121726
122200
122155
122525
123036
123262
123432
123578
123387
123266
123055
122597
122697
122676
122154
122383
122707
122390
121715
121248
121770
122454
123368
123397
123774
123539
123696
124150
124157
123377
123507
123703
123576
122606
122282
123164
123573
123555
123591
123499
123885
124020
123517
123077
122980
122984
123136
123216
123428
123289
123333
123365
123688
124456
124050
124375
124562
124810
124640
123799
123182
123038
122856
123052
123133
123237
122742
122525
122279
121955
122687
123442
123591
123156
123218
122942
122634
123041
123163
123504
123327
123933
124538
124680
124600
124450
123964
123864
123230
123880
124106
124227
123534
123380
123415
123976
123404
122811
123694
124181
123696
123048
122643
123127
123271
123297
123913
123689
123521
123744
124425
124504
124078
123938
123720
123396
123310
123301
123438
123392
123144
122657
122306
122449
122591
123167
123031
123449
123983
124057
123769
122935
122048
122765
122633
122379
123024
123546
122975
122730

[Instrument Method Data Header]

"hplc", "", "2021-04-16-13:54:48", "hplc", "", "2021-04-16-13:54:48", "", 0, 0, "GlycoSePN_40 min (Plus_HR1)"
"Separation of glycans at 50 C"
16844544, 1


[NAI Box Information]

0, 40, 40
2.272, 44, 1000
41, 0, 100, 0


[Instrument Configuration Information]

"FL", "PEN90x", ""
0, 0, 0
0, 0, 0, 0
16.777215, 1
16.777215, 0
"", "", "", ""
"", "", ""
"", "", ""
"", "", ""
"B", "C", "D", ""


[Real Time Plot Information]

[0]
0, 1, "", "Y", 1000


[Link Parameters]

5


[Link Parameter Offsets]

29
28
10
11
12


[Link Parameter Info]


"RATE", 29, 5, 1, 1
1, 0, 3, 0.1, 100, 0
44.01408, "", 1

"RANGE", 28, 2, 1, 1
1, 0, 1, 0, 10, 0
1, "1.0", 1

"EVENT", 10, 3, 25, 1
1, 0, 0, 0, 100000, 0
0, "END", 0

"EVTME", 11, 2, 25, 1
1, 0, 2, 0, 100000, 0
0, "", 1

"EVVAL", 12, 2, 25, 1
1, 0, 0, 0, 100000, 0
0, "0", 1


[PEAK TABLE FILE]


[File Complete Flag]

3


[Number of Peaks]

0


[SPECTRAL DATA FILE]


[File Complete Flag]

3


[Count/AU Ratio]

0


[Count Offset]

0


[Number of Spectra]

0


[Spectral Data Sets]


[Audit Log Information for C:\PenExe\TcWS\Ver6.3.1\Examples\probka9-enzymy,3.5 of 10.raw]

Number of Audit Logs : [0]
