# Supplementary material for: Interplay between de novo and salvage pathways of GDP-fucose synthesis
Source: PLoS One. 2024 Oct 24;19(10):e0309450. doi: 10.1371/journal.pone.0309450 (PMC11501016; doi:10.1371/journal.pone.0309450)
Supplement: S1 File — (ZIP) [file pone.0309450.s004.zip › Chromatograms/Fucosylation/TSTA3KO_42_1.RAX]

Checksum Passed

Filename : <C:\PenExe\TcWS\Ver6.3.1\Examples\HEK_KOFX_probka10,#2, 1st, 2 of 10+enzymy.raw>

[Modified Rawfile File Header]

0, 1, 48, 10019, 
0, 0, 0, 386514952, 12049008

[Modified Rawfile Data Header]

"hplc", "", "2022-01-30-17:26:26", "tcprocess", "", "2022-01-30-18:06:24", "", 0, 0, ""


[File Complete Flag]

3


[Run Log Information]


[Raw File A/D Header]

0, "20220130172616-0800", 0, "hplc"
"C:\PenExe\TcWS\Ver6.3.1\Examples\HEK_KOFX_probka10,#2, 1st, 2 of 10+enzymy.seq", 0
"NONE", 0, 0
40.0088, 16777215, 38142, "7339280009"
1, 0, 5454


[Sequence Cycle Information]

"A", 0, 0, 0, "", "", ""
"C:\PenExe\TcWS\Ver6.3.1\Examples\HEK_KOFX_probka10,#2, 1st, 2 of 10+enzymy.raw", "C:\PenExe\TcWS\Ver6.3.1\Examples\HEK_KOFX_probka10,#2, 1st, 2 of 10+enzymy", "HEK_KOFX_probka10,#2, 1st, 2 of 10+enzymy", "", "C:\PenExe\TcWS\Ver6.3.1\Examples\GlycoSeP N Plus (FL_40 min)", "C:\PenExe\TcWS\Ver6.3.1\Examples\GlycoSeP N Plus (FL_40 min)", "C:\PenExe\TcWS\Ver6.3.1\Examples\GlycoSeP N Plus (FL_40 min)", "C:\PenExe\TcWS\Ver6.3.1\Examples\GlycoSeP N Plus (FL_40 min)"
"Default", "Default"
1, 1, 1, 1, 1, 1, 0
100, 2, "", 1, "", "", 9
"", "", "", 0
"", "", "", "", ""
"", "", "", "", ""
""


[Raw Data Points]

132000
131706
131703
131707
131702
131704
134024
136113
138004
137713
133760
134038
134849
133662
132536
134010
134283
134240
134368
135796
135698
135562
133991
131967
134560
135116
135835
136644
136241
137000
137379
136739
133982
133832
133813
134352
134500
135151
136016
136223
135758
135827
135859
136057
136001
137573
137522
135376
135061
134196
136142
134792
134154
134443
134941
135428
133510
133921
132130
132248
132677
133284
133602
131380
132227
133645
135824
135931
135297
133628
131504
132500
131574
132648
134523
133824
133685
133542
134711
135964
135385
135106
134033
133592
134235
133769
136380
135451
136102
136880
137511
135002
134248
134525
135295
134794
133001
133960
133384
132767
132937
133456
134788
137281
135650
136021
135362
136150
134694
134844
136297
135868
136210
137142
135348
133306
133211
133969
134679
134594
134195
135260
134522
132167
131202
132017
134009
135176
134464
133485
135162
134855
135271
135847
135954
136166
136172
137266
137352
134668
137010
138329
138846
139744
139187
139046
140782
141198
143350
146963
152135
160182
169756
180005
193260
209106
226289
242552
255884
270587
286216
301949
309818
314528
315693
319021
319346
322365
324032
327052
329796
337185
352270
368611
383310
395584
405104
407393
408950
407280
402185
397265
391313
387294
383215
384487
393151
405349
417142
431517
445389
453753
462275
469066
478244
484212
488559
493642
501928
513218
533095
566976
624949
719612
867993
1087532
1408958
1859875
2494634
3440909
5030150
7996705
12302874
15367295
16777215
16777215
16777215
16777215
16777215
16777215
16777215
16777215
16777215
16777215
16777215
13538403
11404815
9527030
7922531
6589358
5493733
4592954
3854115
3253954
2765334
2365326
2043421
1778518
1563498
1392728
1255159
1154269
1083964
1053025
1069600
1150473
1290236
1461608
1619251
1721837
1749826
1712298
1624647
1507895
1379099
1254496
1138009
1039675
960446
896403
843452
799382
765715
743708
727679
714507
707972
700490
695248
688509
678546
672230
666493
661563
658750
657115
661822
667863
677092
687929
694173
700649
702866
707228
707254
706998
710204
714218
721453
735568
753890
775248
801969
837492
881053
934807
991887
1041320
1073008
1083646
1074782
1047188
1009169
966337
925060
885031
850963
825321
807385
807176
825511
865664
934896
1031408
1149164
1272532
1383445
1465040
1504757
1508298
1473717
1409532
1326903
1243956
1160235
1089589
1033896
992288
959114
938123
933415
936989
949984
963794
975369
976063
970399
963404
944585
919667
896786
870917
846767
821976
803154
791594
784211
784414
794376
815094
843013
883912
937508
1015597
1125003
1272156
1466428
1721709
2038703
2411901
2823163
3231020
3589046
3855598
4009654
4051949
3994908
3835597
3607206
3340301
3050602
2766123
2495617
2241106
2009974
1802263
1620212
1459373
1319313
1198669
1092233
1004373
927102
866144
816938
783458
760144
748169
741289
732952
721780
708617
693895
678883
662233
643150
623464
608583
595391
583235
572102
564777
554967
543749
535450
526242
515883
505008
495801
488304
481511
473485
467183
459588
451743
447372
441812
437717
435839
434557
435348
436881
440746
447749
455514
462775
471746
478671
484859
489630
492110
495526
498469
498440
498861
499140
502997
509904
522199
533001
547344
560531
570857
578821
580908
575364
571182
561854
550450
538024
529413
520600
511813
503322
499086
491601
485947
481544
478914
474463
472194
467028
461312
453690
447498
443554
435266
428319
418308
411126
402678
395803
389339
386200
384000
383982
383270
377157
375552
374271
374347
376092
378323
380729
384129
392125
401078
412922
429865
453882
484771
524403
573374
627988
690393
759090
825666
888985
944493
990665
1017389
1020821
1003543
968420
922149
868710
811878
752869
696141
645685
602150
567838
537798
515687
500104
489154
483795
482215
484165
489348
496703
505775
517281
529729
543759
556719
571434
587337
604870
620483
637597
657855
676197
693586
717484
742844
777054
828483
903219
1004589
1141605
1316104
1526135
1765308
2021437
2274684
2502773
2681475
2803739
2853925
2833396
2742211
2595021
2403773
2188650
1963555
1742598
1532772
1346247
1175940
1024770
898996
793803
705485
632302
571517
521607
481481
449340
424271
403831
386972
369628
356313
346506
338217
330282
322038
315906
309741
301608
300320
297072
298896
296588
295947
294743
293954
293577
295189
297481
297768
296924
295265
294443
293251
292598
293253
292670
290303
287646
284084
281793
281587
279973
280325
278341
276513
277346
278620
277857
277174
277816
276366
275440
274877
275572
273709
272755
274143
276423
276313
277714
278737
281031
280963
283862
287801
291130
292760
294630
299341
303948
309567
312640
320527
329518
337760
344319
352884
361491
369273
378121
389737
402635
413091
426553
441373
456225
472185
490216
512339
536758
561073
588983
618608
646730
678871
712349
747626
784928
831626
890808
966112
1066141
1195182
1359739
1568505
1828706
2139115
2488066
2872666
3277316
3673794
4042531
4360712
4604713
4752801
4799960
4746590
4600063
4374374
4085143
3754096
3402100
3039611
2680576
2338540
2029271
1752974
1508182
1299183
1119780
967359
844277
742228
658006
590958
535531
488205
450870
421595
396530
374711
357748
343051
331179
321855
311363
302508
296880
291540
286142
282491
283023
280493
277410
276860
277517
278249
277875
276956
279586
282289
285908
287256
288152
289142
289605
288691
286406
287054
285910
283038
281338
277963
276293
273592
270576
266923
264431
264166
259802
256949
256320
254294
251472
250269
249633
248782
245622
245611
245448
247622
246528
243291
242380
241468
239752
241172
243735
245407
245427
244288
244847
246157
243634
240806
239169
240418
241283
240782
241543
240658
241033
242992
243334
243319
247402
249387
249861
249500
251431
252370
250349
250381
250183
248335
248126
245354
243321
240229
239218
238857
235744
234761
235856
237359
236275
233693
231204
230654
232622
234475
234422
233617
235198
236751
235048
235281
236746
238944
240615
242033
242508
245365
245388
248134
251372
253999
256883
256535
260483
261597
260770
261780
264540
267629
268515
269110
270297
270399
272348
275092
276745
277167
280660
285878
288203
291123
294932
301869
311248
320115
334633
352151
373089
396608
424274
452279
485856
521082
555336
588043
617872
647689
672410
690136
697312
698587
693254
678514
659553
641133
620530
596739
574164
551771
531018
515558
501048
488435
483533
483333
487610
492989
505462
523740
544544
569853
601703
640900
689174
742363
807209
876583
953034
1042605
1141646
1246353
1360525
1486542
1612240
1741554
1859726
1974534
2073972
2152608
2210122
2235716
2233627
2214093
2167282
2095389
2002103
1898137
1782983
1669801
1559182
1452555
1365335
1290874
1231993
1190486
1165949
1149821
1143602
1145902
1153571
1161964
1168527
1169003
1163439
1148566
1125675
1089821
1041806
992288
937556
881691
819268
758441
702176
650280
601149
558075
520929
487374
459773
436884
417038
401737
388818
378130
369002
361221
352030
344958
338151
333423
327504
321485
314903
308798
304157
300591
293686
288035
282779
278267
274169
268311
262860
259975
256100
251829
245572
241553
239473
238644
235877
234938
232180
228959
228137
228235
229289
229971
230431
231353
231845
231626
230457
229649
230112
229914
230695
230855
232361
233167
233304
235506
234584
235089
233869
232274
232950
236263
235909
235717
235283
232988
233533
234491
235460
236715
236746
237619
240397
241353
243838
245798
246997
247264
246728
247743
248055
246119
247198
248076
247037
246976
248720
246712
244546
246084
244464
242592
244315
244767
244745
244845
245325
245059
243790
243872
245634
247780
247735
250610
254504
254461
254275
257019
258242
258608
261209
263853
266665
270303
271564
271308
271038
271586
268934
268552
267443
265599
265719
263719
263138
262924
263163
263408
262685
261155
263357
263697
265177
266456
271206
272770
272835
275162
278309
278996
281861
281444
280491
279338
276502
274269
271252
271533
269052
265320
262079
260396
259691
259876
261250
263678
262186
261539
262767
263777
266410
268539
270951
273471
276778
280949
287368
295277
300960
305686
309600
314125
321335
324197
328088
328286
328274
328294
325289
319601
316426
311511
307889
301567
297536
294386
290815
286728
283066
280363
277097
274392
272964
269397
269700
269796
270335
271988
275811
280227
285138
288691
295876
304087
312305
320996
332017
343438
354969
367487
376701
387101
397772
405195
411836
415090
420510
425159
425774
425516
426175
423552
420631
420416
418759
416576
415605
415990
417739
419176
420402
422953
424821
431637
439726
449519
458045
468909
481057
493661
506813
520510
536688
554347
572803
593974
611705
632593
652206
673862
701326
727483
753279
779357
809613
838235
867932
900098
931839
965565
999759
1033896
1069226
1109037
1151195
1197783
1242633
1292602
1342710
1395754
1458387
1525834
1604437
1690453
1788740
1908065
2053462
2233038
2452682
2715281
3035415
3421031
3884073
4430630
5060723
5782445
6593712
7481143
8432755
9437392
10454890
11468289
12424453
13296577
14057715
14698892
15165514
15441004
15532136
15427536
15125647
14649953
14012490
13242192
12377264
11442927
10464458
9470597
8500604
7570103
6684761
5859699
5101520
4422498
3809205
3269500
2799679
2393434
2044662
1746721
1497438
1291985
1119504
978691
860049
764784
689393
627417
576596
536294
505465
479833
460841
444836
432768
419668
408927
402325
393198
383111
373748
368025
360823
352633
348447
340259
334080
328375
324809
317537
313335
307308
301891
297936
298299
297535
295495
294509
294246
290510
289580
289802
287822
286242
286261
288922
289513
289930
287340
287136
287172
287275
289600
290519
289875
292812
294769
296714
295959
295811
295983
296620
296419
295733
295893
297321
297025
295107
294934
291516
290910
287863
288645
288169
287065
287425
286600
286140
285982
284953
284771
285694
287726
289538
291371
294345
295233
298370
301598
303614
305305
311768
315740
320701
327199
334883
342390
347159
354634
362209
368838
375287
380132
386241
390748
395481
398210
400957
402143
401474
400243
398015
394304
392872
392319
389938
388481
388077
392750
395781
399108
405231
413519
423747
437991
457885
479232
503281
530248
557695
587413
616231
646321
677958
707654
732316
757269
780395
797736
808319
817480
823252
819335
809790
798369
781671
762964
741620
717277
693935
666065
641007
617909
596300
573653
557875
545558
535479
530414
531381
537165
547295
563851
588095
618315
654704
699280
749208
804113
861098
923460
992065
1060823
1124754
1190089
1249842
1303721
1346904
1383997
1410267
1423657
1418436
1408476
1385274
1347759
1301675
1248178
1185964
1121846
1052918
980697
911049
844243
780282
720198
663921
613001
565614
522132
485739
456015
428963
406497
388912
373048
360560
350989
342829
338511
335871
332816
329867
328762
328740
327480
328637
329077
330813
333992
334117
334672
337690
338985
341840
344255
346356
347371
351782
358309
363043
367990
375134
381844
388898
396957
408372
421211
436619
456771
481988
508623
539837
576391
616264
662265
714301
768860
827717
888904
954089
1021182
1088168
1151611
1212181
1267819
1315559
1354428
1383735
1403190
1407030
1403075
1388438
1365114
1330747
1286397
1231573
1172005
1114399
1053640
990635
929899
874343
818912
766604
721135
684289
649544
618211
589603
565858
542977
525546
510584
498509
484412
475486
465642
455209
445677
439399
433102
428342
422896
416219
410478
407874
404539
399532
395590
393232
392303
392259
390769
391295
392879
396087
396388
394097
394408
392937
391292
384553
382102
375917
369320
362803
354653
346502
341054
336053
327271
320996
315811
308709
305194
303329
300402
297668
296786
296260
295355
293661
292395
292595
290701
287988
289213
288293
288868
291421
291266
292486
293276
294634
298602
301115
302304
304026
303918
305027
305179
306606
309214
314137
313726
314900
317883
319268
321924
324316
325817
330025
332286
335598
341095
346820
354904
360605
368853
377160
387863
402514
417950
436117
451122
468830
489233
510581
535128
558725
585399
610605
635071
664850
691051
715198
739946
761803
780187
798693
810064
817760
825240
827569
828782
823170
812151
799581
784230
764109
741443
718534
693473
667181
640976
612153
585493
557569
532677
508806
486024
467538
447962
428267
414264
400277
388865
380495
372666
364585
362145
358878
358727
358928
359156
362013
365684
369884
375111
383015
392053
401037
410942
420472
429745
437911
447514
456404
462909
470881
477810
480331
481146
482750
479506
477830
475269
470968
467699
461838
453430
446208
440047
432521
424812
415377
409561
403676
399054
394324
389070
384926
380238
376161
372419
369282
366881
365956
365541
363024
361724
361213
359088
359375
356945
357872
359570
359898
360788
364160
363438
364286
366542
365851
365209
364875
363763
361705
360948
362441
361933
359793
356101
353881
352062
352538
352768
351247
349133
347589
346609
344142
343251
342806
342093
341809
340487
339542
339969
340984
341213
337829
337757
337982
340003
341959
344586
346991
347747
349177
351437
355601
358575
360030
359827
361421
362933
364220
367743
369582
371851
374874
380389
384574
389893
395398
400566
403563
409564
413703
418437
421876
426377
429319
433217
439047
442927
446829
453040
459076
462158
464049
469537
476640
483524
489484
494493
500055
505622
512845
519365
527290
535239
543097
550458
559571
572885
582340
596331
611138
625788
648264
675361
702626
734545
772859
821599
881499
948699
1024739
1112330
1212085
1322853
1446157
1578551
1721804
1873386
2025097
2176230
2332098
2487044
2627781
2755156
2867908
2955506
3021199
3063192
3073030
3059816
3012551
2940190
2850563
2741166
2617104
2478582
2330165
2175336
2019584
1861806
1707654
1558990
1415881
1283819
1162647
1047481
941193
851849
771306
702991
643309
591137
548924
511634
479160
453191
432374
414704
402713
388705
379436
373127
364424
360249
356484
355790
357795
360994
363752
365752
368000
372655
377848
380281
383727
388237
392425
392809
395372
396056
397613
402330
402447
402889
402138
399702
399715
397032
391226
385276
380795
376805
370713
363384
356576
350793
345410
339607
333487
329609
326104
322375
317981
313641
310285
306070
303480
303432
302361
300594
298303
296059
296040
294260
293674
291253
289192
287893
286836
289584
290348
288844
286813
288482
289622
291087
291773
291977
294022
295615
296942
300569
305048
305672
307673
309528
313517
318078
321613
327397
331694
335718
338983
343630
349135
352999
357097
363111
366243
370427
374314
377636
381483
384198
390185
393599
395803
398685
402543
405229
409184
410459
410011
410176
411672
410824
410515
410760
410867
409513
409000
408636
406555
402254
399980
398612
399289
397798
395418
391573
389236
386629
384671
380006
377107
372243
365021
358129
354384
350428
346940
341750
336974
333048
329473
326101
322284
319419
314537
313259
313823
310181
308162
306931
304639
304171
303691
302840
301469
302032
303050
305090
303449
306270
308948
309924
309506
308652
310428
311812
313558
312942
310071
312291
315790
317418
319588
322378
323728
324247
324988
324390
324516
326687
327561
326265
326369
326348
329794
331476
331996
333380
338863
339857
341746
343447
347780
352347
355149
359989
363006
363254
368583
371859
373611
376533
380432
385115
388131
394296
399183
401557
405976
409458
413002
416959
418137
423357
425613
427883
434194
437209
439921
443283
447196
454124
458770
464459
467765
470855
475959
479157
483408
488061
491724
499445
502483
510471
518906
529135
537648
546649
560609
577657
597803
621725
648735
681905
720093
764479
814497
873004
941397
1018049
1099190
1192544
1294807
1405764
1524313
1647161
1772625
1903196
2033678
2158815
2274561
2383001
2477986
2555290
2616910
2656413
2677120
2678738
2664061
2623102
2574625
2509897
2425399
2325933
2218842
2103484
1982352
1853758
1720650
1588450
1461372
1336924
1220615
1113455
1014025
921424
838032
766159
700588
644340
594099
551436
512375
482972
459082
435633
415718
399914
389539
381174
373547
365492
360041
355974
352773
350839
350966
351092
350300
351673
352002
352870
352496
352778
351591
353760
353119
352612
349498
348838
346965
345192
342537
341615
340059
338552
340312
340322
338965
336805
333645
331606
331227
328996
326199
325844
326045
327291
325590
324689
324239
322504
325167
326559
325184
323806
322194
322982
320877
320102
320716
322517
321275
319812
319786
320152
322006
320486
321362
321858
319334
318858
320405
323931
327445
328856
330089
332097
334589
336365
338766
341967
345544
349717
351433
353029
353454
356782
357538
361835
363004
364036
363746
363286
363600
364888
363982
364622
363060
360640
357534
356250
353028
352966
354583
354578
352546
349960
348424
346723
342923
342489
339277
335607
333996
333038
329728
328475
327814
325680
324099
324011
323149
320588
318889
317531
317741
313833
311867
311328
309205
310667
308860
308308
305856
303773
305955
304264
303949
306212
306714
305979
304288
303185
304001
306367
308787
309455
310054
310852
310264
312114
313677
313651
314411
313934
313675
312419
314328
315119
314860
313369
315958
317842
319885
322751
323445
325080
327692
329610
331394
332036
333635
332962
333320
335381
336574
340775
344583
346973
349322
352752
357699
365330
369174
372419
376351
382530
388413
392022
396006
399717
404359
407133
410468
416443
421323
425271
427537
430867
432436
434760
436061
438601
439945
442391
444378
446624
450672
451591
452818
454377
454411
457079
457815
460827
467903
475623
483872
495991
507524
523839
539303
556083
576121
598438
622176
650564
681589
710779
743241
779134
816772
860605
904265
946714
989292
1033178
1079721
1127333
1172844
1215669
1254820
1300503
1343512
1381674
1417258
1445026
1471310
1488984
1504741
1513520
1516036
1517204
1510455
1503138
1489572
1469156
1442872
1417666
1388885
1353186
1311951
1271176
1223730
1169233
1114134
1060510
1004266
943821
886438
831923
779324
730327
682198
639413
600119
564777
536442
510992
487095
464666
447742
432937
420737
411703
403758
397555
395443
393543
391975
391603
395384
396308
398775
401550
405436
408859
413111
418674
424103
423309
425510
428323
427837
424978
420400
416372
412393
410012
405469
400182
393605
387247
381083
373151
368630
366452
363033
360195
359072
357105
356864
355705
356984
358573
358404
358796
360126
363238
365283
365810
366857
370403
372878
375451
378217
382992
387275
387435
387488
388927
391352
394143
396130
398532
402424
402257
401196
401657
403180
404442
404627
407081
408152
407395
408491
413067
414992
419019
422721
425434
425930
427255
431412
431496
432203
432639
433654
435177
435200
428925
427127
425782
421654
417813
410231
406631
401570
399768
395660
390753
387261
382426
378924
375359
370258
366945
363873
360566
357420
356539
354573
351839
349042
347376
347125
347466
347856
347256
347420
347820
346601
347847
352751
355373
358359
359406
360056
363282
364982
365827
370305
374831
377560
378968
381695
384975
389058
394276
399735
404216
412293
421115
428376
433896
442013
451848
462130
474191
487011
497487
507950
519696
532156
543897
557455
570721
583621
597442
612276
626774
643946
656392
671128
689518
706445
723770
738830
758566
775897
792891
809328
824024
841854
856643
875799
889617
901741
914080
925260
935739
942958
951112
958227
963737
970633
975580
978337
983467
990852
999660
1011046
1022735
1033708
1050996
1071090
1101928
1139685
1186601
1239624
1305880
1380522
1465674
1562684
1676699
1804051
1943392
2100002
2268681
2447210
2634132
2828455
3022798
3228451
3431705
3609337
3775600
3924530
4047142
4139595
4199051
4220599
4208647
4172886
4097373
3986343
3849983
3700896
3525447
3342512
3153273
2958326
2758583
2561818
2366758
2177696
1994491
1818904
1655847
1503625
1363359
1239461
1125552
1024855
938568
858917
793067
739369
689978
651375
620460
593186
572600
556154
544133
535169
530439
525152
522697
520891
520072
519455
519215
520318
523503
522642
523105
522690
522427
524999
527702
528903
526502
523359
522634
523484
521102
521874
520065
519771
519997
525211
528123
532043
535056
538626
542290
545865
549763
553267
556461
558780
565773
573160
578942
584694
591045
601007
608892
615593
622436
626560
630805
636561
641091
642108
644813
644096
644595
639203
636065
631214
626414
616890
606065
593991
581668
569491
556913
544519
534384
521191
511012
501683
491722
483448
476917
470921
466379
462309
461477
462143
459601
455933
456771
458915
461518
464400
467909
467742
469380
474736
478651
481832
482885
488044
492893
500225
505851
509207
512170
517811
524730
531561
540559
549370
555554
565140
572470
581205
588854
598027
609178
620185
632391
644323
655348
663421
677564
691448
704829
722757
742970
764916
791195
824250
861054
903171
952290
1007383
1073433
1153390
1241883
1346502
1467607
1600850
1753155
1919013
2101053
2288406
2490184
2694904
2908240
3115348
3326179
3537475
3738651
3923915
4095920
4248751
4371761
4466827
4541568
4579730
4590721
4568579
4517435
4445909
4345486
4215387
4064236
3889835
3695614
3487902
3257289
3023316
2792278
2568892
2352102
2138217
1939310
1752121
1582635
1424711
1278908
1146797
1029786
926516
838337
762907
697644
641416
594454
553534
516528
486193
461553
444672
429603
416651
407445
395761
386228
382282
378750
374628
372055
368244
365469
361464
361225
360674
357062
357219
355125
354363
354922
354316
355663
355989
357905
359185
359773
362480
365890
368485
373457
379676
382220
388051
391173
391737
397243
402330
407659
412004
416971
420422
425076
428656
431760
434005
437407
444755
450559
454936
457258
461501
465895
470819
474391
477436
479202
480725
481927
481407
484177
484292
481000
478699
476153
471298
467117
461227
454417
446744
438700
431782
421679
413234
407358
403298
398898
393969
388636
384096
381569
379044
377659
374306
373225
372499
371931
370257
374444
375846
377117
378087
381172
386258
388615
390030
390666
389608
391732
394383
396883
397709
398802
397818
398331
399268
399421
402394
403281
405401
409399
412782
419690
428802
436341
448544
461411
477666
495141
515190
535646
560855
586621
612709
639438
666763
696304
725520
751374
772409
794010
811335
827037
838836
847578
851207
852630
849570
845335
834703
821730
807937
789672
769894
744992
716200
685599
653766
625255
596870
570608
541813
513436
490896
467041
443668
423826
406276
388466
374543
361618
351120
342252
332847
324963
319109
315346
309861
306487
304574
302658
300290
296914
297042
296310
296177
295144
292652
291592
289658
287948
287216
288863
287724
287750
287471
289047
290130
290543
290346
289829
289844
289509
289232
288530
289187
287274
288317
291098
290596
292138
294141
294162
294968
296292
299093
301816
305825
307273
308685
310742
311556
315274
318844
323252
326100
327666
329292
331058
333014
334676
335638
338744
341699
342617
340441
339771
339767
337435
335068
333294
332064
329598
328497
325861
325507
323325
317421
315840
312530
310039
310220
308548
304328
301783
302051
302106
299132
298906
292416
290984
289668
288685
286708
284758
287292
287026
285958
286698
287741
288917
293113
292136
292220
291832
292891
291965
293566
295043
293707
294167
294011
296472
298032
299695
300479
300112
300410
300730
298794
297027
296369
296869
297300
294604
295324
294136
293177
290824
288663
286963
287806
285280
284061
283981
282442
278747
277098
278458
280157
278606
278244
278319
274810
273904
274816
274165
275117
274564
276408
275351
274044
275953
276426
277413
276174
275740
276621
276154
274981
274761
275527
275782
275310
275826
274236
273851
274659
275078
275871
275977
275072
272834
273775
275448
275373
274239
273369
272747
272865
272996
272172
272018
272009
273570
274357
271580
269432
272023
271344
272238
271132
270692
271047
272316
272653
274438
274340
273737
271088
271464
271598
274009
275509
275783
276227
278096
278487
277903
275070
273924
274831
273497
274189
274551
276417
276690
277563
276713
275807
275689
275768
273659
275437
276396
277703
277522
276355
276745
275338
276449
276664
277347
275148
275403
274060
272508
271258
273765
274616
276327
275584
273527
272004
271249
270992
269559
269384
270704
271747
270586
269649
270357
269132
270274
270616
274512
274781
274351
273333
271621
270440
269980
270275
268122
267880
270234
273186
271414
270968
270778
270936
270111
271104
269252
268519
270040
269258
269570
271283
271246
271306
270940
271614
271081
271147
270970
271667
270029
267897
267561
269868
270448
271760
271674
269870
268554
268353
268786
268446
267448
269137
269817
268997
269880
269309
266965
266411
267984
269820
270099
269248
268695
267852
267186
268581
269923
269764
271338
271619
269784
267710
268871
269547
270484
270287
268955
268402
268794
268859
269311
269054
270199
269550
268797
267722
266934
267362
267566
268410
267496
266981
265828
267229
268629
268431
268621
269433
266848
265910
266558
267404
268833
269116
266971
264826
266566
266248
266456
268518
269044
267826
268039
268750
268570
267111
267777
266076
264906
264754
265502
268230
270007
271251
271423
271180
269592
269839
268375
269698
268840
268598
268592
267186
266564
265873
266394
265410
265308
264875
265791
266680
268022
268447
268706
265771
266781
266727
266449
267477
267761
267788
266530
268197
266699
266372
266746
268058
268193
268685
268103
269003
268408
268261
269209
270032
270116
267436
267281
268303
266230
265558
267181
265918
267264
265963
267229
268044
266946
267031
266705
267024
267446
267856
268766
267948
266799
267701
266882
266550
266458
267962
266477
265601
263864
263583
265100
264565
264291
264055
265737
265305
266092
265631
267654
268482
269584
270756
271195
270211
269960
270458
270898
270818
270189
271279
271961
271230
271168
271178
270521
268125
268670
270165
268542
266951
268700
267005
265801
267618
268632
269294
266609
263707
263900
265703
267884
267017
265924
265055
264792
266535
266392
265664
266035
266028
266237
264875
267154
266730
266389
265049
264724
265451
264821
266654
266607
266737
266651
266990
266895
266766
267521
268238
269095
268092
269386
268666
268073
268622
269145
271292
270645
269150
266327
267556
268964
268799
269876
269462
268046
267451
268752
267329
266068
267516
266390
266091
266807
265866
266792
266049
265650
264491
264170
265746
267077
265597
264819
265714
265334
262404
261970
262571
262583
262830
265035
264353
265308
266452
268033
267476
265636
264128
264829
264968
265316
265295
266268
265412
267276
267938
267335
264645
265030
264647
264777
267218
267416
267670
267772
267708
269310
266739
265759
267491
267408
269091
269571
268815
268312
267244
266269
268589
270377
267958
266295
263566
263133
265286
266418
265135
266088
266116
265510
265075
264615
265989
266427
268100
267963
267308
265122
265989
265056
265358
267278
267385
265108
265892
266871
264276
265058
267192
265099
264818
265308
265585
266948
266551
266322
267645
266424
266747
268927
267957
268570
267430
267332
269620
270445
269592
271467
269823
268534
270040
267234
267139
267123
266861
266996
268447
268017
268063
266834
268625
269411
269194
267135
265191
265083
266360
267201
267540
267832
265570
266881
267919
268342
268098
269806
268880
267965
267545
266137
265206
265437
265005
264507
265134
264857
264931
265451
264547
264472
265469
265377
265572
263858
263416
263220
265088
266613
266246
265836
264323
264480
265108
264416
263756
266509
266924
267398
267340
267066
265664
265989
265881
265443
266901
267259
266876
268102
269435
268835
269338
270966
269164
267657
267378
267550
267505
268676
271156
270304
267434
266795
269710
270312
267927
269154
268925
268208
267521
268211
267516
268763
267747
266322
265307
266245
268079
267342
267931
269000
268987
267567
267568
267579
267808
266796
265905
267443
267800
269549
269646
268185
267276
267827
268145
270750
270491
269882
267994
267668
268275
268396
268239
267881
268493
269158
268823
267774
266543
265400
267471
267365
266018
266615
268658
268114
267735
268137
269103
268302
268538
266928
268633
269539
268058
269579
270207
270919
268607
267018
268473
269177
269093
269982
269566
266823
269610
270246
271067
269512
268832
267642
270033
271606
273068
272261
272009
271406
269761
269734
270609
270898
270767
269714
269457
270729
271343
272721
274062
274383
272363
271658
271717
273179
273369
271088
270842
271814
270620
271704
270836
271512
271500
271036
272584
272420
272835
272555
272711
271911
270695
269692
271101
271858
272769
273330
271960
272052
272318
270895
270780
268922
270063
270651
270583
271468
270329
269063
269354
267841
267644
267224
267254
267679
266593
267355
268268
268705
269608
270856
273173
272616
271828
270341
270996
273012
270416
271214
271189
270672
270015
270397
272154
272168
273949
273557
273817
273841
274017
273193
271899
272126
271569
269762
270181
271500
270420
269099
269297
270920
271284
270907
271157
270498
270898
272365
271556
272243
273805
272706
272230
272373
272359
270766
269991
268715
271545
272648
272197
272234
272344
272449
273125
273008
273930
272743
271893
272511
273128
271791
273804
274894
274408
272159
272189
271430
273057
274357
273114
273218
272262
274118
274043
271463
271447
271949
272976
271450
271829
272053
274430
271533
270042
270945
271622
272756
273688
274555
274543
273624
274403
274976
273200
274014
274194
273453
273137
274646
276469
274710
275330
276322
274846
275521
274636
274454
273217
270998
270364
270337
272571
273400
272645
274205
277204
277278
274699
272963
272840
272282
273003
271984
271077
269028
269059
273006
276119
275382
275544
272472
271866
271979
272067
273643
272485
271374
273533
274353
275729
273892
273523
273005
271760
273531
273450
274851
275361
273934
275211
274449
273554
273703
271541
272717
271479
271561
270119
270608
271720
271938
271301
272437
273367
271431
272891
273393
272927
271514
271755
270468
270174
270608
272945
273251
271365
271363
272773
273777
274425
275097
273047
272337
273530
273147
274502
272214
273074
272780
274975
274970
274855
274771
273848
273184
273511
274803
274388
273966
273554
274827
276573
276408
275744
274387
271917
274207
274860
272995
274360
274653
277141
277464
276553
275713
276661
277520
275755
276459
275950
276660
276483
275672
276542
275940
272527
272824
273988
272908
274940
275593
274498
275516
277463
278341
279019
278621
278350
280201
279615
279221
274946
272739
273743
274612
273419
275694
276445
274303
274014
275243
275512
275132
276752
277379
275125
272221
272724
274299
273656
273348
271219
271824
273990
276559
274508
272809
274827
273017
273006
274834
276321
276199
276650
276204
276179
276559
274870
273397
275095
275202
275759
274842
274041
273665
272434
271609
273338
274997
276696
275663
275148
274787
275463
274773
275438
275400
275444
274733
273881
274029
275269
275836
275957
274629
273319
272458
274733
279718
279041
277210
276703
275543
275181
274457
274203
275496
274908
274464
274939
275873
277347
276669
275825
275667
277673
279665
277757
276034
278508
278743
277857
277771
275914
275588
277323
278394
278461
277671
275644
275565
275948
275689
274622
276355
275505
274203
275981
276435
276688
277535
275152
275187
275980
277142
279036
280301
280186
279466
279115
278695
278874
278436
277715
278411
277900
276180
275467
275983
275464
275237
275627
276136
274681
275435
276381
275286
276356
276754
277684
277936
277562
277743
277563
278482
277797
276805
275460
275626
276525
273460
272983
274572
274611
273800
273261
273054
271911
269550
268792
271086
273416
274143
273707
272798
271223
270808
272343
272716
274740
278112
278653
279686
278541
277917
279850
279157
279610
283057
286323
287145
289476
292456
294602
296023
298063
299854
301350
303168
307278
309891
312555
314905
319458
322970
327283
330358
335021
341020
344928
348857
352950
357187
361390
367600
375958
387360
399700
408734
417626
425620
434792
440627
442785
442890
440415
435445
433131
428477
421042
416703
411720
409208
407106
407989
408953
407773
406813
406217
406705
408273
407839
408235
409623
410799
409895
409570
410218
406853
408323
410914
411428
411349
409291
406749
406436
403782
398030
395695
390977
383514
373880
364564
355085
343671
334795
325120
317301
309358
303235
296214
291169
286665
280606
273440
267422
264984
261720
259075
255940
253650
251931
247718
243996
241681
238934
237517
232742
230342
228767
227132
226620
225186
223514
220625
219372
216885
214424
211088
207353
205197
203593
201597
199513
198356
196205
194519
191854
189143
186758
184319
183344
180946
178342
176294
175525
171998
169459
166545
163913
162028
158219
156084
155162
155047
154092
152858
151150
147725
144908
142612
142219
139611
138481
136057
134828
132499
129120
128381
129094
124755
123161
120643
120485
119171
116357
113696
112875
111869
109766
108617
108669
105526
102711
101638
101721
100487
 98538
 95885
 94299
 93706
 91408
 88609
 87687
 85473
 84898
 84049
 82172
 80859
 77324
 76533
 76702
 75260
 73323
 71256
 68615
 67419
 66584
 65703
 62866
 60008
 59845
 59466
 61541
 59785
 59471
 58109
 55755
 55078
 54263
 53357
 53062
 52872
 53236
 51571
 50153
 50013
 48560
 47311
 46399
 45303
 43066
 43751
 43243
 43345
 43683
 43507
 42844
 42690
 41949
 42042
 42126
 39778
 38289
 38648
 39453
 38797
 38490
 38142
 39029
 40483
 41362
 41281
 42687
 41805
 40643
 39241
 39388
 40005
 40087
 40132
 40864
 40244
 40307
 40042
 41434
 40656
 40065
 40562
 41030
 39323
 40701
 41367
 40223
 40234
 40163
 39760
 40022
 41227
 42209
 42846
 43250
 42316
 40869
 40819
 42178
 43328
 45199
 44682
 44474
 44079
 45559
 44649
 44331
 43947
 45235
 45265
 43554
 43862
 44916
 44856
 44708
 44044
 44375
 45519
 46322
 46304
 45952
 47077
 47321
 48072
 49873
 48616
 47696
 47500
 48667
 46501
 47551
 48011
 48474
 48399
 48428
 50196
 49914
 50049
 50441
 52238
 52276
 51682
 51474
 51664
 50463
 49449
 51399
 52344
 53379
 52463
 52084
 52728
 52774
 51315
 51532
 51896
 52478
 52846
 54720
 54192
 53764
 56204
 57811
 59641
 58314
 57769
 58193
 58760
 58141
 59567
 58501
 57896
 58344
 56489
 57225
 56987
 57215
 56420
 56353
 57614
 57336
 58551
 59312
 61468
 61305
 60562
 59912
 59967
 60941
 61228
 60071
 61128
 60863
 60755
 61895
 64161
 63916
 64837
 65075
 64076
 62663
 62017
 63015
 62645
 63479
 65386
 64930
 63140
 62637
 62536
 62517
 62896
 63683
 63880
 64773
 65519
 65193
 65643
 67123
 67797
 67183
 67896
 68034
 68458
 70450
 71216
 70044
 69318
 69219
 68247
 66819
 68053
 68312
 68529
 69003
 68877
 70624
 70276
 70961
 69749
 70335
 70552
 70329
 70811
 71548
 71438
 71892
 71190
 70218
 71246
 70728
 70802
 71248
 72055
 73439
 73426
 73095
 72704
 71878
 71979
 73527
 73671
 73276
 73122
 73683
 72928
 72117
 73130
 73479
 73730
 75150
 76427
 75887
 76471
 76566
 75163
 74179
 75178
 76177
 76791
 77213
 78442
 78832
 78211
 77981
 78017
 78473
 77894
 76504
 75884
 78783
 79976
 80661
 80393
 79527
 78918
 78176
 78762
 77803
 76732
 76842
 90084
151291
310984
627819
1139459
1826129
2677899
3659610
4684396
5639430
6382088
6786254
6853935
6656362
6304141
5915654
5546348
5214241
4919408
4656026
4402456
4159182
3926170
3705919
3490966
3288377
3105473
2943576
2808659
2696112
2591037
2489932
2398192
2312801
2232927
2164713
2098278
2028557
1954655
1873870
1791132
1705179
1626109
1562701
1504743
1453474
1404599
1349872
1296421
1245304
1196504
1148125
1096909
1053729
1011261
967339
923190
881474
848723
816458
783599
752672
720682
692693
664326
638390
612406
586556
562649
543017
522521
502308
483258
467170
452804
438600
425930
414180
405197
393193
385660
377082
368490
360324
352973
345971
340069
332191
327542
322339
317403
311376
304588
300077
294077
291043
287307
283001
279435
275916
271689
269500
266327
263397
261677
258954
255898
253291
250245
248557
246173
244887
243936
239989
238842
236101
232282
230051
229817
228361
228209
226182
225431
223810
222219
220472
218084
216865
216964
215388
213789
214509
215609
215460
213825
210332
210210
208912
206997
204960
203593
203170
204423
204833
203793
202906
201226
199715
200038
199906
196148
194054
193666
192933
193093
193752
191759
193400
192119
192695
192152
191896
191395
190982
191203
190069
191338
190701
189105
187693
185992
185904
187574
189197
189961
188866
187694
187738
188602
187670
186977
185064
184778
184314
184891
185189
184926
183427
183602
183531
182384
182340
182973
182151
182972
179810
179437
181309
179591
179312
179296
180537
178630
178482
177735
176002
177693
176900
177171
179773
178455
178419
177662
176854
176203
177232
176389
175568
176963
177486
176544
175719
173847
175201
175296
174722
174790
175997
177153
176060
175158
176142
177148
175742
174036
174460
173319
173391
173792
175464
175005
174078
172123
171518
172138
172554
174086
174114
173624
172355
170676
168795
167353
168805
169895
171367
170404
171717
172329
170346
170609
170396
169391
168457
166523
166081
163642
163569
163120
163376
163629
163824
163385
164091
163102
164732
166473
164434
162268
160316
160523
161925
160621
159339
161183
161625
159441
158654
159836
161435
161695
160110
158748
159404
157315
156156
156356
155945
154822
155515
157275
157102
158665
158091
158099
156809
153665
152236
152384
153384
153685
151135
150561
150855
150162
150388
151329
150959
152107
150691
150596
150975
150456
150402
150585
151850
151428
151863
152860
153435
152753
150813
151028
150966
152314
151425
149902
150069
150401
150379
149650
150217
150329
150887
148083
146389
146250
148380
149153
151410
150475
150633
148785
146917
146615
147661
148199
147482
148374
148669
147255
146059
147448
148797
148243
147424
147717
147176
145737
146643
147268
149016
148325
147466
146833
147501
148105
147395
146025
143946
145355
145599
145827
147433
148817
148780
149098
149404
146925
146456
147277
146439
146504
146653
147966
146670
145411
144397
144765
144146
142962
144482
144255
144824
145873
144638
144871
146148
147429
146597
146074
144550
142134
139734
142792
144397
143994
144572
145325
145587
146397
146092
145815
146423
144893
145603
147362
146307
146367
146530
146394
145314
145451
145585
145535
146753
146173
146535
146383
145536
145789
145749
145024
145056
144411
145023
145409
144373
144828
144159
145287
146039
145728
146277
145124
144373
144608
145305
144306
144442
146008
147385
146461
145653
144752
144286
144346
145480
144229
144471
144863
143636
142760
143150
142836
142901
143179
142986
143651
143346
143505
143242
142763
142242
140816
141728
142484
144567
145114
146028
144086
142410
141589
143158
144482
144787
144118
146044
144888
144290
144796
147291
147433
146645
146961
148487
147863
146797
146811
146989
146365
147310
148183
149732
149091
148650
148185
147006
146089
147229
144594
143756
145424
146986
148067
147167
145998
143461
143668
145777
144900
144253
144542
143632
143922
142820
141806
142574
143000
144206
146271
145373
145369
145167
144846
146435
146960
147343
148241
149555
147886
148319
147161
145847
144584
143953
144310
146779
146046
146748
147692
147101
146523
144973
143246
142279
142238
143838
143893
144010
144356
145508
143970
143769
143084
143144
142643
143934
143149
145587
145068
144824
144420
142487
142025
144014
146178
146710
146466
146792
145716
145082
145461
146066
144614
144551
145914
145864
146647
146044
145994
145503
145566
147044
147880
147860
147044
146786
145461
145577
144976
144124
143864
146087
145597
144662
144094
144251
143579
142366
143251
142105
143177
143801
144148
145422
144787
143463
144349
147253
147680
147806
145881
145216
144936
144934
146775
147362
147162
146917
144777
146150
147440
146185
145879
145311

[Instrument Method Data Header]

"hplc", "", "2021-04-16-13:54:48", "hplc", "", "2021-04-16-13:54:48", "", 0, 0, "GlycoSePN_40 min (Plus_HR1)"
"Separation of glycans at 50 C"
16844544, 1


[NAI Box Information]

0, 40, 40
2.272, 44, 1000
41, 0, 100, 0


[Instrument Configuration Information]

"FL", "PEN90x", ""
0, 0, 0
0, 0, 0, 0
16.777215, 1
16.777215, 0
"", "", "", ""
"", "", ""
"", "", ""
"", "", ""
"B", "C", "D", ""


[Real Time Plot Information]

[0]
0, 1, "", "Y", 1000


[Link Parameters]

5


[Link Parameter Offsets]

29
28
10
11
12


[Link Parameter Info]


"RATE", 29, 5, 1, 1
1, 0, 3, 0.1, 100, 0
44.01408, "", 1

"RANGE", 28, 2, 1, 1
1, 0, 1, 0, 10, 0
1, "1.0", 1

"EVENT", 10, 3, 25, 1
1, 0, 0, 0, 100000, 0
0, "END", 0

"EVTME", 11, 2, 25, 1
1, 0, 2, 0, 100000, 0
0, "", 1

"EVVAL", 12, 2, 25, 1
1, 0, 0, 0, 100000, 0
0, "0", 1


[PEAK TABLE FILE]


[File Complete Flag]

3


[Number of Peaks]

0


[SPECTRAL DATA FILE]


[File Complete Flag]

3


[Count/AU Ratio]

0


[Count Offset]

0


[Number of Spectra]

0


[Spectral Data Sets]


[Audit Log Information for C:\PenExe\TcWS\Ver6.3.1\Examples\HEK_KOFX_probka10,#2, 1st, 2 of 10+enzymy.raw]

Number of Audit Logs : [0]
