# Supplementary material for: Interplay between de novo and salvage pathways of GDP-fucose synthesis
Source: PLoS One. 2024 Oct 24;19(10):e0309450. doi: 10.1371/journal.pone.0309450 (PMC11501016; doi:10.1371/journal.pone.0309450)
Supplement: S1 File — (ZIP) [file pone.0309450.s004.zip › Chromatograms/Fucosylation/TSTA3KO_42_1_0,01FUC.RAX]

Checksum Passed

Filename : <C:\PenExe\TcWS\Ver6.3.1\Examples\Probka 40, 2nd, + enzymy.raw>

[Modified Rawfile File Header]

0, 1, 48, 10019, 
0, 0, 0, 386514952, 12060944

[Modified Rawfile Data Header]

"hplc", "", "2022-11-14-14:29:02", "tcprocess", "", "2022-11-14-15:09:00", "", 0, 0, ""


[File Complete Flag]

3


[Run Log Information]


[Raw File A/D Header]

0, "20221114142852-0800", 0, "hplc"
"C:\PenExe\TcWS\Ver6.3.1\Examples\Probka 40, 2nd, + enzymy.seq", 0
"NONE", 0, 0
40.0088, 9759680, 82824, "7339280009"
1, 0, 5454


[Sequence Cycle Information]

"A", 0, 0, 0, "", "", ""
"C:\PenExe\TcWS\Ver6.3.1\Examples\Probka 40, 2nd, + enzymy.raw", "C:\PenExe\TcWS\Ver6.3.1\Examples\Probka 40, 2nd, + enzymy", "Probka 40, 2nd, + enzymy", "", "C:\PenExe\TcWS\Ver6.3.1\Examples\GlycoSeP N Plus (FL_40 min)", "C:\PenExe\TcWS\Ver6.3.1\Examples\GlycoSeP N Plus (FL_40 min)", "C:\PenExe\TcWS\Ver6.3.1\Examples\GlycoSeP N Plus (FL_40 min)", "C:\PenExe\TcWS\Ver6.3.1\Examples\GlycoSeP N Plus (FL_40 min)"
"Default", "Default"
1, 1, 1, 1, 1, 1, 0
100, 2, "", 1, "", "", 9
"", "", "", 0
"", "", "", "", ""
"", "", "", "", ""
""


[Raw Data Points]

170308
169484
169481
169477
169478
169478
166479
165488
167851
169822
169433
168942
168387
168871
168777
168164
168828
168518
168028
169402
168794
168604
167462
166907
167542
167745
168330
167857
166810
165985
164808
166048
165595
167385
168551
168021
168469
167317
168432
167718
168014
167759
166757
166715
166668
168020
169241
170377
169818
166220
166095
165629
165271
165729
167732
165815
166353
166135
167250
168621
168399
167422
167148
167982
169894
168775
166888
167659
168875
167469
168184
166148
164635
163154
164084
167895
168401
167315
167472
166793
167371
167387
167809
168202
167094
166656
167405
166544
167403
167561
167885
166944
166834
168117
167740
166256
165568
163487
163861
166326
166250
163946
164473
164659
165203
164772
166397
164331
165855
168019
168986
167493
166061
164322
163909
164963
164985
164569
164016
164760
164684
167280
166903
165829
162927
162262
162553
164441
166204
167177
166348
167014
167381
166295
165668
165134
167005
168068
167255
167006
166144
165434
166438
165343
164601
168162
170018
170855
171940
173620
174557
177466
179649
184566
191014
198684
206695
213477
220620
227093
231932
236424
240101
243391
247988
253209
254468
253292
255042
257599
261656
267009
273444
278815
286174
295260
303264
310364
313456
314390
313999
314894
314526
315899
321675
326792
330672
334302
340063
347486
352751
355929
359042
362020
366525
373905
382023
388749
394231
398742
406930
418072
433988
456646
486575
528389
584629
653160
743897
861853
1015763
1235099
1565807
2080310
2879187
4003949
5390795
6838622
8138842
9096846
9632710
9759680
9552400
9118987
8563874
7997788
7472563
7028425
6677463
6391473
6110034
5763450
5314213
4790075
4237790
3713594
3245838
2842557
2500115
2218912
1984736
1795513
1638482
1505456
1386939
1285973
1199290
1127616
1064946
1010211
964975
921382
885669
850906
815813
783103
753304
725162
698744
670721
647844
625860
612635
600731
590395
584123
577736
575374
573837
573500
579064
586267
594020
601586
608942
612530
616771
617477
616724
616051
613766
612226
607666
598470
591101
583719
574946
566987
560035
548701
540327
533933
529614
530083
528866
526930
526436
530622
534491
541355
547403
552115
556943
566275
571113
576302
582817
587473
597488
608395
626664
658057
709331
785037
887596
1017912
1176323
1356311
1548842
1742501
1931336
2090841
2209238
2281338
2304334
2274500
2210170
2105189
1970493
1819532
1664180
1521434
1394343
1282514
1188716
1115919
1054042
1005220
968506
944031
926532
916706
915335
915032
922086
935079
952982
974110
1003682
1032723
1070862
1115012
1169088
1232796
1311972
1414555
1552209
1741201
2003876
2355622
2799944
3337668
3949989
4630929
5352423
6098346
6834463
7534461
8166434
8695304
9078376
9313974
9377740
9264006
8998711
8600948
8103094
7551308
6950941
6346925
5752014
5191926
4665180
4185976
3755428
3371976
3034958
2731420
2467708
2241550
2043314
1869865
1717841
1583532
1460262
1350938
1250721
1160176
1079409
1009482
945418
890707
843452
802303
763738
731614
700714
674493
653532
636236
620423
606453
591585
578510
568278
559281
546215
534188
526127
513876
504590
496696
490473
485548
475358
467791
461375
456700
450510
445357
440170
437592
435951
432914
430249
428181
426017
425934
425967
425175
426410
426125
426335
426082
428045
431834
432759
434694
436687
438542
439854
439998
439652
437296
436138
433723
429910
427748
425980
421876
417958
414904
413496
410201
408665
407301
404963
404219
401433
400859
401478
403744
404363
404660
404093
403481
403431
403010
402431
396713
397113
395554
392746
388347
384425
379587
376121
374761
374677
374579
375352
374591
378175
380118
385314
392897
402055
417326
433192
453430
484790
516798
547225
579829
614907
650347
682055
706091
724134
738323
745229
743747
737427
726638
713012
695332
679942
665537
646290
632424
622327
613784
606367
599621
598741
601284
607343
616929
632051
644617
659536
677623
697892
718630
746556
776502
810680
843304
883081
936755
1001241
1083274
1191221
1328953
1510893
1730590
1997701
2313240
2671485
3058900
3474277
3898971
4303937
4673981
4998829
5259387
5429423
5513627
5501868
5395347
5202157
4941919
4627534
4277963
3916411
3543654
3184271
2846134
2535533
2249743
1993250
1768223
1571399
1396034
1244407
1116302
1007354
911583
831249
764850
710632
662769
619403
584189
555901
529464
506666
487099
469295
453800
440939
426570
414628
406929
396704
386852
378052
370041
362580
357476
353169
348104
343627
340282
335410
331071
327730
326190
324387
322891
323664
324897
323905
322859
324245
323215
322079
323523
324628
324806
325899
325882
324523
326397
327805
331142
331483
333804
335892
340039
343580
346422
350793
355669
358642
364296
368310
373776
378723
384636
389501
395768
401865
409767
419596
428201
436258
447354
459871
469410
483192
496222
507475
521166
537548
551461
566949
581935
595693
615485
635526
654577
678976
705425
738980
777801
823713
882892
955547
1047657
1158254
1290618
1442695
1615626
1809486
2014906
2243321
2479298
2715568
2942271
3156899
3345053
3499542
3615019
3686785
3720162
3703984
3651641
3556086
3423359
3263251
3088643
2907065
2723076
2531827
2349366
2176742
2015079
1868559
1728212
1603343
1488821
1385790
1295754
1208693
1127233
1052716
982485
920196
861637
807494
757051
708066
664317
626646
590318
559148
529321
501454
479244
461973
446547
431256
420697
410801
403599
397235
393894
390498
386904
387840
389282
393092
396250
399136
401673
406483
411754
415384
416423
417475
413572
411800
409569
407640
404355
401518
392820
385943
376588
368989
362791
357439
350999
343739
334365
328047
323845
316537
309936
304484
301208
297974
294168
289825
282707
279581
277547
274006
270941
268802
266972
265903
264694
263132
262321
264059
261211
257749
260779
260219
259312
259948
258547
257877
256582
256435
257148
254104
252507
251654
249634
248825
247889
247130
246191
245103
246410
245325
243627
243324
243406
242798
242539
241520
238552
236921
238848
239056
237603
236167
238110
238798
237567
237294
237752
239982
240874
240597
241873
245700
244274
243875
245950
249065
249197
249021
251490
253242
254387
255324
259938
260290
261516
262026
262061
263521
265002
268605
271990
274146
276121
278505
281179
285408
288092
289401
293801
297546
302172
302938
305290
308601
310775
313796
321533
326410
332683
338003
344580
348128
354190
357764
362614
368799
373063
376866
383618
390499
395013
400756
407009
412538
419918
428653
435361
444626
455643
467444
479324
495761
515258
540837
566468
596480
632461
680936
736518
797330
863430
938710
1021987
1111166
1204370
1304441
1402085
1494840
1592879
1686822
1772691
1850284
1912029
1966615
2014143
2048374
2070340
2078015
2076408
2059115
2033334
1995339
1948384
1888278
1827645
1763084
1692260
1623536
1558912
1494723
1432341
1374492
1322809
1274000
1231475
1194537
1158863
1123993
1090376
1056570
1024305
995774
966487
939039
905784
874515
847408
811464
774990
741485
709711
674265
640287
611318
583489
557545
534916
515342
494815
473720
454870
439368
424143
407970
395896
383423
372878
361538
354245
348005
339705
330893
323396
315907
309166
301855
295853
290820
286092
282968
281081
279145
275910
272469
269274
266308
264597
261660
260556
260926
258664
258076
256933
255136
256303
256783
256888
260912
260281
258973
260757
263995
264433
261398
260941
261409
260983
262618
264410
262798
263872
263997
263059
261973
262266
261104
260662
259413
257656
257095
257905
255360
253624
253237
251421
250620
250840
250629
249037
246217
246612
247094
246616
246627
246641
246291
247847
247721
248358
249391
250318
251784
253774
253949
252399
252998
254585
254166
253821
253294
253084
255619
256174
257257
259560
260377
261157
262454
264371
265723
266839
267452
267962
270044
271577
272010
274822
275949
279615
280993
284806
285168
289195
294826
298371
305534
312111
322274
333428
343398
355759
368813
380877
392463
408604
421082
437465
451452
463854
475081
485833
494235
496671
501821
502689
504623
500405
493438
488192
482071
471948
460323
449574
439212
429074
414042
401290
392040
382021
371014
361977
353034
344151
336837
332710
329426
327396
326549
321909
321036
321300
322154
319638
319572
321969
323913
323946
323238
325037
326203
325044
326084
325133
323148
320579
318368
318190
316566
317260
316482
318908
322158
321623
322787
326704
328004
329951
333886
342775
350067
357138
365222
376964
390419
400970
411180
422561
433574
446975
458861
469258
482794
495913
509473
518237
526081
532064
539299
544560
545955
545542
546640
544321
541459
537406
536426
532978
527195
523897
520209
516364
512852
509540
510482
510060
508541
508105
510967
513553
517912
521378
527179
532245
537849
544622
550546
560278
569339
577534
585561
600371
610296
619587
629854
640845
653256
665522
673868
685278
698291
710782
728181
741306
755400
773363
791183
806869
826424
848518
875070
910597
947092
987033
1034991
1097286
1166632
1248774
1346964
1461690
1594534
1748359
1926021
2127343
2347487
2586004
2848225
3135247
3450170
3773077
4109317
4452089
4797872
5146259
5489087
5812990
6109882
6384287
6634186
6836552
6988234
7096904
7145265
7138741
7077646
6970167
6818281
6611572
6360997
6074671
5770619
5450520
5119651
4777311
4433398
4092932
3768448
3451702
3155958
2876755
2619465
2375396
2157025
1955808
1770089
1604282
1463733
1338344
1222629
1123844
1036322
955785
885467
826237
772311
722786
683380
651709
619520
590243
566359
546219
525760
509205
491635
477983
463739
453911
444799
434591
425250
417837
408654
401497
394982
389992
386505
379875
373859
372017
368923
363212
360909
359096
359740
361077
361654
361797
360930
360522
361982
363109
364333
365605
368198
371715
374287
377696
380407
380755
381463
385327
387477
388507
392726
399265
406000
408877
410088
411429
415496
419161
424972
428148
433860
438427
442984
449872
456905
462661
466071
469900
475667
481698
489283
496295
501241
510397
516086
522614
531112
542361
551036
559707
567923
576364
587222
599984
610318
623200
634318
645756
655885
670955
683027
695650
710947
729078
746710
766026
791766
820065
856938
895980
942709
993918
1056244
1130230
1209619
1307458
1414527
1540430
1680242
1831087
1997784
2179278
2368456
2570137
2774560
2993316
3220520
3440138
3666018
3883431
4097650
4300943
4477530
4650142
4793766
4916283
5009520
5079565
5116559
5126532
5111445
5058654
4976431
4869862
4735330
4580044
4412545
4231846
4037603
3833761
3617566
3404591
3202563
3000489
2801223
2615708
2439434
2269507
2108472
1961135
1832462
1719700
1619758
1526656
1444511
1372232
1314420
1265819
1220118
1181774
1151263
1122722
1099509
1077084
1055480
1038483
1021853
1001016
981483
964709
944350
920155
896639
875532
851459
824976
798322
771637
742459
714459
687114
661589
632934
605686
580131
556568
534239
514942
496211
476717
458367
442310
430407
417447
407006
397056
386415
377482
371155
362357
357519
356182
351614
347853
346249
342616
338908
338574
335781
336162
338476
339715
339409
339201
341838
345015
349269
352086
358363
364079
370074
379102
391471
402810
413998
428279
444818
463285
479697
500547
523715
548154
570019
592325
616341
643064
672252
694201
714215
735408
754386
772845
785213
802439
811013
817779
824288
827089
825142
822859
814370
805722
794831
781633
769343
753015
736159
715808
697030
678763
658040
637341
617568
595756
575394
558166
542515
524626
504693
487984
473663
457814
445018
433201
421912
412961
403822
391810
382968
376756
369494
363577
360952
357367
355195
351928
347922
344313
343383
343832
343943
338518
335913
335607
334915
333691
329442
328229
327743
325648
325064
322915
320825
319499
318891
316400
313459
311967
311720
313352
312396
311898
310978
309580
308616
307588
307896
308567
308151
307994
308390
309715
309979
311726
312627
314317
318258
318587
320769
321600
321855
325464
325960
326519
329308
334052
336720
337687
336975
336645
338897
339035
339290
338170
338122
340633
343868
345304
349027
352622
355048
358342
362170
363686
367210
374112
379765
385435
394521
401078
407780
417285
427553
435577
445549
456439
467428
479934
493858
502857
510466
522529
531630
543616
555284
565230
573879
581160
586344
591580
600462
601880
605803
610308
613355
619288
619836
621568
622338
622084
620459
620537
618861
617082
618910
619790
619951
622198
618650
615790
615683
617426
619361
622177
625803
628403
630072
631265
633682
636738
643173
646873
647988
656103
659548
663210
664693
669672
674239
676407
678251
680827
681823
681503
678568
678014
674849
670930
666398
665077
658626
650384
643144
634295
623399
611057
600685
590769
581070
570093
558998
548847
537260
525397
514330
503807
493911
486742
479553
471297
465013
455979
447501
440247
437522
432222
427619
420413
413513
409152
403342
398203
395485
390411
387412
386754
381492
376605
374542
374819
371514
372409
369183
370317
369104
367388
364278
362831
364967
367455
368757
370292
370545
372836
373809
373075
373760
376134
375159
374881
377496
380645
382610
384190
389070
391276
393044
396698
399817
404310
408162
411916
414778
417692
420695
426082
431286
436043
439967
444042
450625
457026
463240
467819
473663
477454
482275
492608
501322
506277
510003
517376
526114
535703
542750
549000
555048
563006
568990
571010
572813
575040
578393
581064
580255
578545
580980
577937
579717
580433
581001
577637
576283
574543
575733
577619
581478
582357
584258
591053
602074
612415
626525
642311
662837
686127
712991
743889
772961
801543
841712
884213
928356
974016
1023238
1071505
1118028
1167914
1217347
1266696
1305602
1343286
1382617
1411250
1436697
1461859
1483244
1494841
1498542
1498256
1493237
1481691
1462374
1434124
1403437
1368782
1329429
1286008
1245053
1200383
1155155
1107218
1062178
1015277
969537
925477
878724
837954
799984
761349
727278
691874
657752
630053
606506
580904
560993
542444
524125
506221
491407
477599
466191
455643
448017
440568
431781
425716
422466
418353
414195
410543
406518
404294
401195
399341
396319
395538
393071
391039
388095
384960
381965
381997
383211
379694
377078
373647
371497
371432
370302
367194
365443
365566
366372
363303
362438
360617
360403
357536
354282
350982
348795
347730
346107
342279
343411
340940
336270
335178
333190
331457
329151
327037
325139
323452
321700
320516
321386
320125
319956
318582
318053
313333
312199
310988
310477
310102
311225
309372
308767
311473
312503
315523
316019
318419
318713
322374
327912
331749
333213
338220
342154
346366
352149
359760
364826
366159
371069
376304
382421
388448
394783
401101
408482
417080
423016
431056
437053
443964
449529
456881
462548
470757
477339
481763
486740
489572
491750
494268
495807
496804
494259
492744
491929
488851
484164
478999
475161
468929
463419
458636
452100
444439
439515
433224
425935
421520
413683
407205
401958
394249
388207
385172
378405
372408
369264
366179
362625
358500
355096
351521
349387
349379
346423
344127
339603
336314
335175
334033
334286
331854
328663
329021
329898
329946
329566
330729
332161
331334
329086
331062
334140
334198
335953
335924
337823
337670
339536
343132
344083
346321
348778
349942
352773
353864
353950
356062
361334
362581
365097
369234
373585
374274
376888
379648
380499
382304
384768
387958
392117
394332
395606
395950
398033
399767
401915
403192
406086
408270
408825
409276
409102
408452
409428
413197
416482
418881
419175
420154
423395
425923
428934
435832
436513
439762
445430
449225
456063
463826
470874
477703
486043
496083
508754
524457
539789
560264
581621
603559
630073
658479
690199
726718
767106
809638
853603
901095
951121
999461
1056529
1114052
1165928
1223375
1277686
1331726
1390316
1443770
1492128
1537085
1573093
1609504
1638464
1662670
1680587
1692424
1695769
1692790
1681192
1664299
1644753
1617055
1584644
1549103
1511824
1464775
1414997
1366484
1311835
1257676
1204284
1146057
1089268
1037346
984905
932389
885060
837632
791586
750739
711050
672661
635936
601492
571386
546015
521600
500500
481123
460923
444812
432226
419743
405497
395153
384739
375018
366956
360777
356168
351194
347310
344493
340275
335166
330969
327315
324613
320847
316944
314083
312126
310209
307121
302810
302493
301696
300442
298266
296154
294044
292414
292133
290486
288275
287034
283731
280310
278940
278069
280866
280647
280641
279937
279261
276793
275861
275842
276535
275931
276097
277217
276656
276320
274805
272656
274661
279917
283143
284200
283978
285220
288400
290657
292092
292243
294565
296550
298686
299464
300161
301573
306460
307043
306932
309183
313650
317705
320927
323341
323200
326653
328592
329435
329610
329330
330500
331896
331898
332370
333903
335013
332883
332716
332661
331767
332704
333602
331918
330531
330906
331403
329650
328926
326213
326253
322973
325147
325576
322356
318235
314809
312151
310485
309005
306902
306065
304348
301137
299644
296450
295186
294534
296103
295062
293335
291936
291782
294689
294060
292887
293785
292973
294721
294075
294467
296824
297425
298585
299883
302341
302532
301612
303086
306218
309787
309286
309463
308980
310868
311906
314053
316788
316928
318630
320472
320223
319018
317333
317926
319231
320067
319707
318883
320950
324882
324966
323850
326594
326775
326068
326956
327793
327050
328931
330778
333618
335936
336094
338654
339380
341413
345871
349843
350453
351108
354527
357648
358672
358135
363247
365916
366490
369401
369355
374166
378092
382905
388235
391294
395711
401258
405329
413197
422383
432058
441971
452139
462828
473712
487155
501027
514791
531322
547936
569655
590280
607991
626789
649885
672133
696530
722075
744513
767799
789602
814285
837771
858826
877455
894952
911359
923419
931017
938817
946937
948543
955138
957316
952711
948084
945216
941162
931253
915506
899798
883220
866536
846607
824538
801346
780151
757269
734231
712318
685983
662028
638673
617943
598099
576766
558957
539113
522704
507620
494111
480011
469098
457375
447428
437274
426941
419568
411317
403406
397010
394213
389279
384427
379514
374991
372352
370253
367038
362872
359962
357885
354392
351568
347534
342934
340580
338055
335344
332896
331060
328539
326200
327070
324338
321304
318700
317294
316116
315075
314624
313817
313135
312671
314179
312429
312303
312741
312138
311789
312184
312650
313132
313688
315641
316477
315432
318132
320318
320741
322050
322889
323459
325486
327853
329619
332262
331988
332874
335188
338791
339621
343369
342806
344849
347519
349504
353620
355703
359138
359459
361797
366714
367946
369416
369195
370400
371033
370599
372895
373671
373745
371478
369027
368037
365952
365581
365335
363289
361593
361102
359123
356877
353002
350123
349188
346326
345199
347102
345594
340953
335906
333852
334560
333108
332528
331648
329041
327354
329359
330042
329026
328347
327607
328038
327373
327038
328042
328871
329081
331957
335342
338536
341333
343761
345131
346457
346556
349427
350545
352052
356982
363223
366541
370663
372946
376757
379601
385706
391208
394536
401678
405392
409971
412575
417790
421317
427111
434653
439713
440765
446303
453058
459896
466219
476012
482247
486699
490446
496656
503562
508667
510692
518572
526900
533683
540292
546688
551880
560913
570191
575003
579300
585917
592305
597084
600119
609723
617325
625081
633165
643793
655931
670518
682481
698031
719159
740805
768160
800214
828189
865066
904720
945588
991382
1045470
1099419
1155816
1216168
1275431
1340922
1406390
1474809
1539937
1606077
1672406
1736550
1798530
1857283
1909047
1955711
1998182
2028752
2052289
2069635
2077696
2079232
2072914
2057896
2038198
2009178
1974906
1936016
1893439
1838945
1780392
1725047
1664987
1606796
1548105
1481798
1420550
1359601
1296524
1236431
1180838
1126888
1069621
1017131
968393
921561
877224
835408
797403
763945
731832
704446
679036
653449
632687
613220
594991
574355
555829
541852
528297
514623
505548
497527
489271
481371
472600
469228
461832
455932
451599
449716
446748
441350
437337
437425
438416
435524
433745
433853
433229
436310
437783
439946
442853
444603
447831
450455
456021
460295
465653
469740
475231
482442
487846
489907
494051
501605
507199
511762
514947
515209
518166
521481
524372
526639
526302
527865
528184
528239
527157
525993
524879
519996
517226
513974
508559
502513
499434
496193
491106
487306
482651
481043
477408
472701
468455
466377
464981
463989
464142
462698
461999
460343
459700
458273
457772
458099
460964
462859
464419
467108
472076
477215
478147
479691
482514
487539
490921
495804
499634
505339
513719
517911
522292
526703
531494
536991
544952
552511
560006
569203
576162
584483
594188
605554
615865
629925
649222
667320
690424
714807
744283
775777
813827
854026
902456
950160
1002760
1063946
1132380
1206610
1287388
1370924
1456264
1548396
1645480
1741554
1842236
1943707
2045314
2150225
2248924
2347432
2444648
2537029
2612729
2683775
2748453
2804960
2854863
2894108
2919485
2931887
2932894
2927064
2906943
2876813
2831398
2777650
2714756
2648152
2567755
2480836
2393292
2297083
2202056
2102109
2002724
1904566
1804987
1704003
1609005
1516212
1428228
1340022
1256930
1174980
1099100
1031468
962895
903058
847374
794690
745447
701745
658366
622445
587002
556730
530516
508360
481903
461170
443542
430570
418592
406705
394735
384023
374026
366050
359028
353911
350898
345908
341738
336419
332559
332308
332551
330813
330151
329661
329300
327221
328345
329798
332273
334169
333816
335324
337320
338389
340023
339419
339493
342747
343179
342770
341660
341934
348308
351873
349117
347746
343762
343286
345819
345276
345190
342920
340328
340582
337942
335159
335133
336793
334494
332720
332230
329881
327705
326435
324319
322987
323187
322563
322000
322220
321301
319018
319391
319369
320684
321524
320847
318523
319173
320383
320973
323372
324066
321085
319671
319536
318345
318862
322540
324169
325358
324579
323363
324292
327625
330089
332547
332650
333629
334294
335740
338999
343795
346021
351835
357169
363774
371747
376624
384215
393120
402476
410396
421184
430240
439661
449466
457670
467705
478311
487582
496552
506674
515501
523352
527931
533208
536649
541173
544748
545186
546227
543584
542981
541652
535069
528539
523415
516881
508398
501593
493565
484321
472054
460396
450315
440449
429531
419179
408685
397698
389385
380408
370493
361122
351786
343009
333652
326876
321408
314764
308272
301185
297732
293676
289911
286185
283096
278917
275937
273101
270351
267322
265330
263488
260958
260284
260226
257032
254541
255546
254601
253178
252568
252669
253734
255569
255991
254549
254189
256254
256776
259037
258079
258417
259791
260884
263157
262528
262670
264623
266130
265716
268342
269509
269757
270675
271677
270622
271685
272105
272004
272353
270677
269658
269779
268762
268892
267739
267452
263201
262363
260894
262169
260724
258631
256769
255069
254351
254047
252089
250895
249473
246391
244953
242972
242583
241131
240243
239253
238891
236663
237533
236524
236898
236661
236905
236144
236339
234858
234265
233555
232486
232508
234086
233130
232742
232397
232309
234119
234920
236002
238608
237942
236034
236192
235159
235379
235208
233271
233247
233886
234254
234827
234175
237269
238110
238229
237731
237116
237872
238064
236786
236297
236210
234982
235636
234238
233171
232846
232703
230718
229319
229432
229629
229422
228531
228333
226259
226864
228529
229128
228017
226051
225186
227649
228248
227221
226486
225282
225333
225139
223110
223213
223914
222352
222402
223133
223770
224463
222372
225209
224246
222490
222989
223029
222925
221782
222208
222092
221925
222397
221806
221329
221633
221304
221897
221806
220325
220659
220147
221032
223252
223709
222442
220517
220524
221045
222037
223645
223015
223737
225166
225021
223545
223045
224767
225278
223293
221823
222207
221123
221065
220940
223794
226066
223945
220697
220443
222980
222795
221801
220475
219855
219701
218319
217426
216633
217810
219709
220076
220969
219402
218603
216845
215397
216920
217650
218463
218627
218978
218382
218293
219253
220798
221999
220590
220216
220711
219925
218556
218533
219399
219575
220380
219190
220929
220303
220674
220390
220039
218372
218301
218087
217131
217257
218719
216952
215940
216488
217794
219494
217897
217680
218043
217359
216564
216891
217496
216850
216875
218697
218779
218282
219956
219463
218173
219401
220471
221988
219281
218979
219328
219056
219056
218050
217407
218466
218200
219806
217772
217761
218270
217456
217683
217274
220242
219300
220045
218588
217985
219966
220223
220559
219373
220156
220288
220227
219708
220332
220094
218546
217776
217072
217103
218340
218577
218681
218722
219957
218212
216577
215833
215550
215837
215404
215272
213982
213182
212181
212589
213194
213476
213555
214997
213438
213119
214315
214104
214461
213493
214995
216607
214596
214475
214810
213495
212616
214845
216542
215200
212718
213194
214859
215075
216533
215958
215238
214611
214506
217391
218104
218355
217471
215178
215137
215575
213416
212857
213290
213626
212112
211238
211747
212634
213464
212666
210865
212837
214181
212851
210784
210821
211197
211893
213267
213923
213941
213644
213610
211817
211695
212700
212358
212767
213103
212860
214962
216216
215330
215287
214573
214450
213110
212703
213976
213606
212397
213155
210750
210961
211422
211105
210930
211181
211184
211116
210674
214134
213571
212668
211983
212114
212009
212217
212612
211145
211612
210720
211483
211436
209745
210467
211731
212092
212062
212806
213243
210490
211090
211300
208929
209313
209934
211303
211273
212167
211923
212243
213136
213551
212383
213642
215185
213350
213281
211079
210889
210134
210713
211065
210409
210682
211233
214058
214144
212997
209177
209650
210648
210201
209534
211459
212664
210802
209992
209805
209410
210882
212056
211837
213315
213738
212774
211627
213144
213682
212432
212808
214132
213917
215338
212679
212037
212864
213035
211284
212420
210885
211834
213642
212066
211892
211552
210604
210317
209499
208848
209947
211191
212738
211523
212028
211470
210097
210316
209868
210776
211274
210019
210698
210778
213373
213165
213279
213602
212111
211213
210477
209056
209753
210316
210855
210665
210795
209228
208137
209697
210824
210917
211679
211975
212545
212404
213970
212337
213037
212566
212116
211512
210870
210427
210075
208771
208854
209626
211586
212415
213135
213086
213554
214575
214318
213447
211687
210480
208268
207612
207619
207663
209841
210704
211677
212557
210766
210913
212454
210137
209135
208492
208767
209619
209365
209978
210137
209703
209602
208691
209723
210372
209741
210615
210024
210538
211156
210910
210813
210394
209937
211188
210170
211530
211111
209950
211481
215047
215591
215281
214984
213307
214060
214559
214628
214995
214504
213855
214129
215307
216690
217066
215176
214505
212928
212554
212310
211623
210612
211422
210995
211059
212214
211341
210196
209967
210647
210832
210176
210981
210321
210287
211143
209396
209060
209658
208826
211010
211371
213629
212524
210158
210351
210653
210641
210361
209866
209851
209588
210999
211504
209880
210789
210522
209539
211784
212059
211326
211364
210689
210693
209820
208706
209025
209025
209377
211951
210711
208989
207690
209425
209404
209194
211579
212288
210785
209886
211493
212017
211294
212247
211905
210619
210400
209244
208772
209701
210646
211516
214222
213531
211328
211135
209634
209821
209464
209278
208818
208455
207994
208913
210527
210885
211722
212815
214049
212805
212171
213593
213963
212190
210970
211809
210288
211145
210502
211239
210474
211175
211975
212338
211826
210738
210338
210345
211840
211478
210735
210793
211340
209887
209987
210513
210299
210345
211300
209373
208870
211635
210265
210119
209710
210777
209190
208858
209445
208780
209243
209748
209512
210414
210359
214087
215009
214092
213326
213246
213327
213394
214419
213970
213457
213870
211296
212268
212072
213328
213901
212843
212862
211993
212197
211702
209615
210155
209167
208619
207251
208318
209076
209679
210025
209873
211010
211169
210579
210229
210315
211285
211704
211292
212344
210488
211079
211161
209850
209270
208820
209842
209873
208702
209273
209882
209985
208922
210087
211563
209815
209165
209987
209078
208932
210296
208031
207358
208536
209350
210337
211023
212157
210846
210214
208633
209660
211450
210248
208090
206446
207836
210434
210278
209981
209347
209227
209586
209551
209845
210795
211181
211639
211950
212455
214043
213843
212361
213420
212441
211013
209535
209154
210890
210873
209926
209402
209517
209570
208883
209900
210826
213656
215960
213526
211190
209667
208851
210451
210907
210415
209939
208626
209307
208646
209386
210658
207939
208465
209271
210262
211312
212178
214193
212791
210744
209074
208237
208082
208421
209928
210254
211627
211997
212005
211669
210532
209863
210259
210838
212530
211943
212160
209937
209311
209231
209231
208584
207062
206871
207777
207265
207316
207088
208657
209754
210159
209034
208459
207749
208848
206934
207146
209301
208214
206614
207698
208808
208326
208640
208326
207555
208726
209287
211044
210409
209077
209928
210860
211739
210972
211267
210994
212236
212335
209729
210486
211279
213238
212616
210403
210422
210925
208127
206733
208250
210164
210994
211987
215022
213808
212574
211676
213133
213602
214852
213638
213277
213557
213487
212941
214210
213543
213485
212916
210669
211290
211288
210582
211663
212500
213526
213576
213205
210560
210052
211644
212544
212294
212616
210715
211739
212718
214504
213157
212745
214695
212189
211748
212733
212026
210806
210535
210776
209721
208179
209071
207620
209300
211409
212390
211346
212490
213990
213508
211704
212036
211222
210931
210054
210469
210225
209411
210160
209955
211320
210869
211278
210534
211313
211923
211236
209551
209465
209923
210983
212780
213063
213521
211779
212124
213051
212939
212640
212899
211982
212447
214028
212046
211394
211779
209679
210449
210712
211717
212029
212927
213227
212854
211868
211580
210122
209691
209877
212157
210704
208462
210228
210120
209831
208816
209323
212149
211244
209292
208233
209276
210593
208974
209003
210572
211650
211353
211201
210793
210078
209404
208279
207502
209636
211768
211164
211415
211187
210264
211066
212134
214189
214869
210827
210388
209660
209517
210385
210932
211246
210806
210209
210303
209272
208590
209553
208712
208364
208097
209329
210191
209456
210058
211472
212390
211747
211213
211000
208859
209204
210940
210031
210353
211370
213602
215007
211663
208821
210368
211123
209261
208543
210469
212003
210328
210541
209934
210092
210321
210685
212277
211761
211457
212511
214327
213352
212391
209232
208662
209363
210751
209584
209277
210910
212490
212770
211107
208761
209246
209532
211411
209667
209022
210351
212803
212531
210161
210895
209560
209088
210635
212440
212634
213033
211750
212927
212710
212218
212944
212673
214410
212930
213982
214155
212647
213700
214562
212393
211972
212786
211287
211278
214544
213563
211976
212109
212908
213268
212703
212120
211078
213492
213345
213240
211190
212611
212622
212586
212495
210712
211168
213495
214173
214931
214431
213841
212124
211088
212633
212297
211636
211040
210742
210150
213426
213608
213262
213000
214547
213054
211948
213388
212640
210265
211198
211072
211057
209407
211612
211983
210432
209602
210750
213107
213855
214694
214578
213677
214419
212923
211584
209514
209639
211364
211374
210503
211782
211934
210363
210809
212736
213253
214362
215200
213979
212658
212712
211826
211297
208830
209126
211714
210186
211562
212891
214047
213500
212191
210739
210312
207542
208599
210644
208564
208981
208819
208576
210803
209270
207283
205114
208382
208753
208683
210645
210166
210073
212058
212312
212058
211154
210134
209851
211583
210593
211657
211926
212083
215286
216748
214813
214877
216258
215443
216323
216673
216173
216245
218242
219663
219372
220225
222007
222364
222776
224645
225631
228316
227704
227638
230014
229183
230430
232541
236277
240137
243290
243432
244207
245545
247015
248327
252616
256767
259291
263047
268496
273917
277582
282854
288645
296554
302495
307072
314812
320802
321670
324402
325380
326774
327709
326296
325026
323056
320047
316271
311949
310665
311276
308476
306292
304590
302629
298814
295903
296176
296063
293108
294764
294303
290971
292130
289544
289142
288391
288693
289079
286699
286605
287546
286627
285844
286975
286644
283660
283929
283152
282798
281707
280828
279729
278425
278112
275865
274136
273378
270554
268459
266518
263845
262721
260562
258237
253448
248341
248436
245929
243560
243713
239968
239412
241378
239254
236370
232299
230017
228144
229228
228213
226015
224501
222456
221529
217869
215952
217051
213762
212520
209368
208402
208201
206919
205157
203655
205039
203320
201187
197513
196385
195596
194110
193160
193123
191325
190992
189651
188474
186584
186433
185409
185193
185024
184069
184466
184440
180917
179073
177543
177090
175512
173203
171766
171198
171378
169510
168522
169311
168474
168090
163746
162098
162475
161559
160553
159844
159212
157746
155478
154105
152806
152513
152678
150892
149352
151392
149682
147840
145925
145485
146580
145427
144287
142355
141336
140739
138795
138117
139206
138109
136850
136208
136890
136337
133705
133173
132394
130722
130890
129580
127723
124372
124552
125066
124346
124028
122474
121736
121360
120496
121387
120876
120569
120188
119723
118482
116257
114897
114299
114189
114363
114441
114150
113009
112236
109995
110801
108683
107774
106426
106460
106013
107154
106740
106118
104645
103113
102240
102295
103181
102284
102718
101797
100719
 99558
 99537
 98033
 98258
 98197
 98097
 97602
 97491
 97118
 96720
 94006
 95353
 97635
 96936
 94188
 93608
 95360
 96395
 96177
 94714
 94299
 92481
 90507
 90564
 92730
 92596
 92886
 93716
 93291
 93443
 93042
 92315
 91356
 89733
 90275
 90396
 91516
 91804
 90948
 88816
 89091
 90647
 91343
 92609
 90371
 89342
 89780
 89428
 88629
 88681
 88258
 88165
 89042
 88272
 87894
 87455
 86379
 86971
 86305
 86311
 85883
 84947
 83698
 82824
 83957
 86475
 87389
 88867
 87888
 89589
 88687
 89515
 89650
 89501
 89138
 89457
 87998
 85751
 84591
 85333
 87142
 86640
 86875
 86171
 86113
 85996
 85994
 85194
 85413
 86040
 84637
 83844
 85707
 85084
 84576
 86582
 87376
 87148
 86489
 86794
 86879
 85628
 86669
 86386
 86870
 86982
 86313
 86356
 85789
 85334
 86606
 86957
 87160
 88088
 87624
 88772
 87648
 87982
 86057
 85868
 86334
 86726
 87774
 88419
 87688
 88406
 88096
 88262
 85914
 85259
 85260
 85141
 85945
 86130
 85339
 84545
 85337
 88204
 88412
 87542
 86319
 87471
 87965
 87387
 87870
 88565
 89393
 88509
 88452
 89407
 90517
 89901
 87669
 88378
 88716
 90826
 91303
 90024
 87880
 86767
 86720
 88221
 89737
 89968
 87635
 86957
 88732
 88632
 89651
 88413
 88091
 89227
 89873
 89189
 87910
 88521
 88644
 88286
 89429
 91402
 92046
 91684
 92391
 92695
 90938
 90961
 91732
 92795
 92630
 92208
 92471
 92902
 91958
 91709
 93033
 94210
 94933
 93291
 96492
107934
131224
165365
207821
257123
310190
365671
429961
517067
622166
735917
853201
973293
1098553
1213914
1302810
1353713
1361833
1340264
1307022
1274897
1247015
1235169
1226157
1222899
1220369
1214841
1209127
1199054
1189393
1169598
1148692
1132360
1113055
1094867
1076657
1051481
1023403
997241
972732
943866
914131
884880
857153
829897
805343
780497
759055
740661
721815
703800
686517
674466
663298
651433
642035
629819
622475
614545
607957
597554
591720
585335
578517
570531
563825
559040
553890
546197
540994
536689
533174
527282
522628
518862
514538
510391
507322
503837
498142
492114
488418
486197
484647
481462
475896
470315
467047
462536
458584
454768
450349
448024
445820
439997
437748
435418
432012
426944
424302
422262
416808
412861
409288
404726
404502
401450
396445
394741
391893
389466
385247
379735
377211
372774
370871
366077
364967
361741
357973
355958
352581
347731
345604
344044
341694
339382
335850
332303
330898
327608
322820
319649
316592
313855
311370
309649
309121
308138
305665
303308
300054
297711
296482
295752
293127
291239
286778
284668
284022
280591
278643
276965
275404
274987
271590
269957
268371
268141
267018
264155
263868
263116
262640
260998
258423
257138
254469
250511
248756
247569
246178
243419
242239
241431
242510
241064
241215
240123
237333
233873
233314
233586
234049
234435
234069
232303
231991
231116
230565
231079
232494
234492
238288
238775
237508
232279
225327
220545
215823
208363
201923
197765
193751
189937
187894
185089
184030
183053
182963
181118
179997
178277
178757
179361
178118
178412
177738
174455
173918
176192
177959
176224
175897
175395
174869
174490
175330
173785
171854
173547
173856
173052
170148
170384
168717
169471
169656
170191
169641
169899
169632
168679
169350
167557
166882
167730
166766
165600
165189
164824
163867
165099
166096
167128
166277
166332
167539
166434
165593
164084
163394
164687
165395
163948
162864
162239
161515
161133
162857
161870
162094
162096
164586
166225
164287
161477
161748
161930
160961
160850
159833
157447
158073
157667
159733
159461
159228
159552
158191
158407
159120
160842
160662
160049
159154
158292
156729
158276
157278
157024
157749
157370
155570
156001
157155
158817
158956
158118
158122
156652
157207
158951
159173
158339
158074
157853
157265
157423
155755
154844
152803
152650
154830
156944
157845
157292
157055
157304
156282
156289
154525
154728
154499
152755
151764
150763
151950
152538
153162
154069
153350
153101
152011
149215
150128
151863
151840
151329
153076
152602
151712
152340
152825
152448
151563
152292
153906
151702
151156
150799
151960
150914
150906
152540
153508
152276
150599
151294
150709
153004
152410
151374
152681
151155
150524
149674
149181
150119
151225
150013
150534
151540
149563
149612
148969
149488
150078
151915
148930
148529
148148
150405
150469
150412
150643
148634
146473
146982
149408
149412
149452
150501
149461
149494
148839
149812
151632
151713
150789
149942
150614
149076
149429
148872
148507
148436
148719
147960
148127
148797
148779
148134
146463
145848
145553
146219
147309
147366
147221
148073
146902
146411
148896
147068
143783
147034
148329
146921
148007
147349
147021
146230
146145
146853
147604
147271
146593
147678
147909
149934
150262
149243
149745
147105
147184
147293
147862
149745
150616
150344
149597
148901
149029
148081
148662
150030
148543
147736
147848
145826
144425
145402
145806
145514
149233
149234
150316
149634
150672
149667
150656
149052
149633
149536
150064
150706
147975
146448
145848
147121
148238
148022
147452
148218
148280
148847
147484
147712
147898
148043
148692
149042
149023
149258
149408
148352
148567
148544
147841
146683
148116
149141
147923
148260
147119
147212
147885
148348
146728
145451
147462
147590
146360
146174
148896
149152
147456
148012
148949
149324
149220
150546
150184
150836
148350
148323
148956
148288
146085
146526
147139
147688
147326
148085
148287
148182
147825
148128
148588
148680
149394
149667
148414
147677
148763
148695
147371
146355
148155
149251
148583
149045
148705
148702
147418
147218
147270
148616
147851
147408
147828
147877
146232
145943
147359
147101
147343
147868
147657
146401
146718
147168
147201
147795
150018
149846
149845
151077
150208
149656
148339
148475
147802
147138
147616
147078
147647
149355
151244
151761
150812
149378
147713
146335
145101
145121
144274
144121
144203
146332
147585
148797
149271
148832
147760
147809
146834
146763
147073
145854
145212
147458
148755
148555
147680
148767
149767
148833
146820
146760
148130
147831
146556
145436
147137
147008
148031
147231

[Instrument Method Data Header]

"hplc", "", "2021-04-16-13:54:48", "hplc", "", "2021-04-16-13:54:48", "", 0, 0, "GlycoSePN_40 min (Plus_HR1)"
"Separation of glycans at 50 C"
16844544, 1


[NAI Box Information]

0, 40, 40
2.272, 44, 1000
41, 0, 100, 0


[Instrument Configuration Information]

"FL", "PEN90x", ""
0, 0, 0
0, 0, 0, 0
16.777215, 1
16.777215, 0
"", "", "", ""
"", "", ""
"", "", ""
"", "", ""
"B", "C", "D", ""


[Real Time Plot Information]

[0]
0, 1, "", "Y", 1000


[Link Parameters]

5


[Link Parameter Offsets]

29
28
10
11
12


[Link Parameter Info]


"RATE", 29, 5, 1, 1
1, 0, 3, 0.1, 100, 0
44.01408, "", 1

"RANGE", 28, 2, 1, 1
1, 0, 1, 0, 10, 0
1, "1.0", 1

"EVENT", 10, 3, 25, 1
1, 0, 0, 0, 100000, 0
0, "END", 0

"EVTME", 11, 2, 25, 1
1, 0, 2, 0, 100000, 0
0, "", 1

"EVVAL", 12, 2, 25, 1
1, 0, 0, 0, 100000, 0
0, "0", 1


[PEAK TABLE FILE]


[File Complete Flag]

3


[Number of Peaks]

0


[SPECTRAL DATA FILE]


[File Complete Flag]

3


[Count/AU Ratio]

0


[Count Offset]

0


[Number of Spectra]

0


[Spectral Data Sets]


[Audit Log Information for C:\PenExe\TcWS\Ver6.3.1\Examples\Probka 40, 2nd, + enzymy.raw]

Number of Audit Logs : [0]
