# Supplementary material for: Interplay between de novo and salvage pathways of GDP-fucose synthesis
Source: PLoS One. 2024 Oct 24;19(10):e0309450. doi: 10.1371/journal.pone.0309450 (PMC11501016; doi:10.1371/journal.pone.0309450)
Supplement: S1 File — (ZIP) [file pone.0309450.s004.zip › Chromatograms/Fucosylation/TSTA3KO_42_1_0,05FUC.RAX]

Checksum Passed

Filename : <C:\PenExe\TcWS\Ver6.3.1\Examples\Probka 41, 2nd + eneymy.raw>

[Modified Rawfile File Header]

0, 1, 48, 10019, 
0, 0, 0, 386514952, 12040728

[Modified Rawfile Data Header]

"hplc", "", "2022-11-14-15:12:23", "tcprocess", "", "2022-11-14-15:52:21", "", 0, 0, ""


[File Complete Flag]

3


[Run Log Information]


[Raw File A/D Header]

0, "20221114151213-0800", 0, "hplc"
"C:\PenExe\TcWS\Ver6.3.1\Examples\Probka 41, 2nd + eneymy.seq", 0
"NONE", 0, 0
40.0088, 16777215, 81150, "7339280009"
1, 0, 5454


[Sequence Cycle Information]

"A", 0, 0, 0, "", "", ""
"C:\PenExe\TcWS\Ver6.3.1\Examples\Probka 41, 2nd + eneymy.raw", "C:\PenExe\TcWS\Ver6.3.1\Examples\Probka 41, 2nd + eneymy", "Probka 41, 2nd + eneymy", "", "C:\PenExe\TcWS\Ver6.3.1\Examples\GlycoSeP N Plus (FL_40 min)", "C:\PenExe\TcWS\Ver6.3.1\Examples\GlycoSeP N Plus (FL_40 min)", "C:\PenExe\TcWS\Ver6.3.1\Examples\GlycoSeP N Plus (FL_40 min)", "C:\PenExe\TcWS\Ver6.3.1\Examples\GlycoSeP N Plus (FL_40 min)"
"Default", "Default"
1, 1, 1, 1, 1, 1, 0
100, 2, "", 1, "", "", 9
"", "", "", 0
"", "", "", "", ""
"", "", "", "", ""
""


[Raw Data Points]

146603
146461
146458
146453
146450
146448
149241
149966
146756
146471
145792
145839
146715
147772
146599
146362
146516
146044
145509
145550
146155
145223
146421
145219
144172
144985
145469
146425
145763
144762
144225
144883
145479
144006
144438
146811
146092
147402
146987
146590
146247
146829
146651
144265
144316
144135
144132
145587
146127
145765
147250
147189
146585
145760
143528
144728
145918
148236
147681
146959
147394
145980
145794
146841
147851
146858
146567
146999
145974
146920
148318
148693
147717
148016
146577
147349
148463
147038
145972
146263
147175
145920
144984
146097
146330
146522
145501
146372
145959
144951
145292
147143
147926
146226
145635
146113
145169
145608
145632
146828
146021
146631
146020
146674
147910
147969
147636
148915
147090
145822
146442
145941
143267
142875
144650
144199
144240
145972
146544
146345
146606
147906
147403
147500
147334
145568
146323
146724
146575
144368
145111
145657
143292
144238
145225
146472
148457
148900
148552
148181
146732
147499
150336
150075
148704
149100
150750
150400
150481
151805
152503
156629
162681
168799
174563
178873
185877
193402
200668
206182
209951
216290
219706
224544
227990
230747
233700
236345
241552
246045
248970
255807
267184
278771
288997
297388
303604
308943
313640
316763
317484
318330
319579
320791
320022
321215
324704
329441
331680
336748
342833
350135
362212
379159
398050
420613
439895
460745
480911
500499
528287
559859
605046
661992
736460
829417
947081
1096081
1280408
1532626
1912012
2516333
3462203
4861451
6751055
9045825
11522025
13801441
15547361
16777215
16777215
16429258
15571040
14432912
13129236
11774358
10441465
9209469
8114897
7169219
6373266
5678465
5056751
4503392
4011963
3577881
3199444
2863796
2565644
2290681
2053187
1851938
1680106
1535496
1413965
1312907
1227749
1164017
1112241
1065810
1031212
999356
967954
935536
903483
872216
842130
813744
788772
765029
747156
730051
712826
700042
691524
683733
679816
674995
676239
677279
677308
675181
672261
669651
665589
661213
655322
650608
642480
634382
628582
621251
615943
610454
603729
595748
593577
588828
583729
579248
576676
573034
566663
564702
563361
564602
564645
562365
563846
566595
567474
573899
580047
584200
587388
592606
596823
601324
610804
628351
652860
696967
757821
848224
964404
1106600
1272767
1446091
1604287
1725435
1808189
1843108
1840383
1792244
1721164
1628823
1529032
1435492
1341715
1255082
1182877
1115853
1057033
1006067
963375
919373
882308
853703
833179
816557
803927
800424
801695
805682
817016
834312
857670
885529
917138
955212
996851
1043741
1099963
1166506
1245102
1345048
1481140
1674600
1951051
2332805
2835901
3465616
4225121
5082811
5985869
6860391
7635667
8264535
8686039
8902982
8909430
8749213
8458360
8081167
7630203
7138492
6624350
6098664
5574136
5057996
4554385
4085516
3655157
3265145
2917239
2606487
2340695
2102202
1903202
1730713
1577603
1447177
1335359
1236317
1150341
1078180
1015448
960354
914863
872866
830503
795113
765606
738048
710006
684678
661726
640310
621520
604832
584971
566973
553654
540599
526463
515577
505832
491819
479515
472630
468648
463900
456387
451264
448557
446400
442695
439357
438925
435873
431662
431558
430163
429167
429760
431286
435099
440194
446290
451127
456711
460852
466511
474728
479873
481762
485592
487296
486461
483122
480996
478517
471618
466412
459681
454823
448436
440999
431978
425865
420314
415183
410773
405898
401237
399132
399234
396479
394431
391530
391373
391287
388407
385988
381717
377261
373064
368724
367106
365926
361869
358243
357286
354379
350946
348422
349524
349741
348203
350407
355471
359804
365087
373981
386107
400360
417595
435314
452781
471021
491707
510190
527403
545419
554655
564274
570246
573633
572114
569143
560658
549589
536453
524842
515087
502029
494032
489347
485890
483192
485390
486384
490875
497985
507693
516493
521941
533193
545813
555208
568586
584395
600989
620850
646107
679866
723133
784174
860560
948589
1054833
1182930
1332498
1497452
1676255
1860448
2052322
2241191
2424307
2592372
2729021
2839694
2905547
2922513
2891299
2813505
2695418
2548862
2377710
2191388
2005072
1826915
1656785
1497761
1356280
1232939
1121103
1024664
937263
862493
797872
736507
684907
641264
596950
557050
526834
499883
472949
448068
427257
407383
389157
376361
363379
352460
340340
332012
326751
323194
317066
311260
304850
300502
298435
295829
292641
289855
286957
284995
281284
280908
281099
280899
280445
280055
280310
279888
279757
279703
280359
279825
279383
279907
280815
283287
281495
280543
283225
286332
289543
292328
293444
294400
296741
297570
299121
301947
303477
306865
310578
312486
315581
319704
323186
326366
332862
341372
346873
355546
359902
367048
376218
384406
394519
403642
412314
422989
431706
441050
451970
464175
477000
488359
500436
514846
531575
551142
574023
602239
637708
681662
734881
799338
878317
971831
1075265
1193750
1319056
1458439
1606707
1752476
1901536
2044808
2168725
2281256
2374056
2438698
2473970
2480659
2450402
2394530
2320394
2224352
2107546
1976534
1841439
1704560
1572246
1442856
1318050
1204772
1099029
1002966
915473
838266
769416
707554
653866
605766
562839
523990
492190
463353
440282
422576
404472
389552
376317
364933
357144
346574
339410
334519
331520
327268
321808
318581
316031
314675
315058
313822
314521
316549
317628
320572
321363
323371
324496
324797
325502
324066
324484
322429
321240
319408
315961
313077
307700
301174
294176
290631
285636
281145
275883
272115
267726
264393
261760
258345
255327
252073
247565
246043
243931
242328
238204
235127
235163
235498
233499
231835
230333
229793
230582
229581
229079
229484
229689
227170
226371
225670
225061
225095
223984
223874
223596
222775
224129
223278
222719
222575
221297
222687
222013
220571
222083
221668
220842
222686
220471
218272
216132
215366
215657
215035
214516
212925
210847
210383
211303
212584
213024
212910
211698
211001
211364
211139
212250
212982
212529
213816
214297
214812
216365
217976
219572
221062
222570
221056
222970
224390
225036
225123
225999
226897
228839
227728
229125
227340
228526
229053
230539
233002
234601
235794
236051
238917
241981
245776
247944
249261
251176
254104
255827
259680
263453
267064
268096
271949
272947
276268
278055
282333
284139
287046
291277
293801
297505
299389
301715
304342
306738
310404
313760
315523
317950
321372
325838
330431
332779
337262
345330
352849
363370
377174
391753
410741
434818
463358
494445
528201
569412
621068
672801
726618
783692
848504
912829
977142
1040774
1097474
1149652
1196008
1237895
1272143
1293441
1306963
1308596
1301755
1283804
1258695
1226580
1190670
1153457
1113303
1074578
1036107
1002045
968326
934234
904987
879880
857761
840834
825595
810678
792028
777295
760405
743201
729843
713180
692758
670077
646001
623174
597663
577209
554659
533060
512712
491062
473628
453407
433446
417075
402534
387892
372921
361203
349555
339194
328501
320010
311875
305137
300557
293223
285410
277617
273099
269471
262579
257205
252891
248880
243098
239495
237714
235885
233283
230116
227180
223526
224260
225931
225497
223146
220113
218342
217125
215086
214388
214618
213170
215969
216904
215369
216599
215765
217054
216892
217771
218162
217971
218513
219261
218731
217663
217794
219443
218804
217526
216334
217055
216203
217156
216561
216712
215809
218202
219446
218928
219373
216638
217220
217895
216375
215101
216649
216157
215034
214644
216614
217570
219250
218986
217279
218284
219056
218521
218398
218724
218057
219668
218789
220180
222935
224940
224953
224346
225022
227389
225503
223183
225522
226819
227868
226765
228887
229652
230364
230485
233645
235339
236004
239367
240849
243707
247468
251431
254905
261144
270621
279700
287900
297876
309360
322581
337735
353889
368414
385872
402960
421621
440373
460292
476601
492185
507905
520970
531269
536528
539694
545481
545991
542729
538597
531929
523751
510862
495395
481722
469182
453552
437371
420675
404683
387997
372527
362192
349845
339099
328612
320023
312278
305636
300297
293813
287370
282540
280981
279974
277842
275946
275250
273017
270175
267359
264130
265118
263685
264399
263396
262266
260946
260667
259040
257841
258740
258111
258461
260155
261816
263533
264535
263580
265246
267999
271485
274714
279252
282321
287514
293726
299645
304799
310781
318942
326328
332632
337834
343978
348736
352733
359085
363916
367581
371905
376619
376658
377903
380180
378583
379122
378818
380758
379741
378273
378420
377478
376849
374303
373886
372238
370903
371112
371554
373028
375476
380008
382036
386516
390676
394446
398438
403891
410416
415750
420289
426875
434679
438467
445971
451868
458021
465926
475032
482796
489296
497348
506708
513341
522582
532141
542908
554175
565767
579661
596103
613156
633740
656492
685476
719534
761972
809632
867728
931806
1010307
1104676
1209780
1326768
1459010
1603024
1756545
1920828
2101040
2286585
2471632
2663748
2860981
3051090
3237286
3409225
3569501
3707631
3829444
3919128
3982791
4027206
4043604
4030049
3998309
3932690
3843192
3727974
3592333
3447188
3283835
3107954
2926720
2740596
2556864
2374026
2198584
2032685
1871600
1718883
1575205
1443097
1319909
1209644
1103949
1011926
929422
854592
792424
733831
682798
634111
591457
556249
526101
499023
476135
453939
436697
423616
410193
397592
387889
379169
372617
366410
361482
355207
349794
345533
340784
336947
335442
335914
334935
332169
332717
330725
329988
329494
330170
331014
331385
331919
333712
333596
335900
337788
338670
340169
342423
347446
349831
354448
358733
362342
364482
366852
370895
374843
376004
379852
382811
386400
391697
397959
400748
404337
411727
417700
425286
432627
435629
440315
446896
453632
458011
466142
473618
482325
489067
494580
504869
513293
521857
530124
539464
546625
556753
565805
574521
586728
596982
609951
621167
633641
645247
658545
670021
680750
691986
705179
721588
737357
754702
771827
793280
816816
843826
874666
912334
952257
1001004
1060128
1126862
1205976
1302532
1408827
1535246
1677875
1835910
2011142
2200491
2413868
2645650
2896989
3160026
3430231
3711133
3997712
4291322
4575938
4843645
5099156
5342487
5564941
5769624
5935733
6070392
6162197
6213463
6227067
6205196
6135335
6035110
5896358
5727085
5529719
5307777
5061459
4808343
4532804
4260028
3989515
3715021
3456711
3200488
2953740
2715243
2492657
2286164
2091591
1915175
1755405
1609084
1478671
1361193
1255392
1160711
1077669
1003537
935204
876371
826947
786399
748825
717166
686652
657413
631479
605360
585966
566837
546470
530940
517754
503547
488253
473224
459989
445752
431187
419591
408366
396878
385877
375558
366638
360148
351233
341325
335290
329968
324888
318065
311862
308781
308301
304575
299925
298457
297022
294454
292833
291030
289168
290231
288599
286100
286026
286393
285780
283873
282411
283921
284615
285369
283242
285176
286988
290401
293136
295708
301950
310192
315130
321344
328941
338570
346623
359359
372792
383277
399020
414331
430068
445999
459051
473865
491887
507914
522831
533224
550218
560445
570131
577790
583221
588452
594047
594056
595754
593297
586031
578901
571044
562249
551747
540688
527435
512742
498783
485613
474251
459232
446653
434929
421326
408524
396900
387903
377668
367826
358350
352285
343899
335128
326401
319540
313250
309603
303807
298825
297026
291090
288027
287929
286079
284476
283363
281525
278574
278720
280066
280085
279644
278104
278356
279415
277227
277901
275807
274246
274773
274390
273656
272190
270380
269383
269322
267741
265917
264848
265620
264531
266035
265729
266459
266776
269742
270693
269467
268667
266500
268201
268351
269921
272996
274743
274837
275597
278177
278107
277786
278680
279861
283013
281200
281727
283633
283311
284017
285311
287264
287884
289110
293446
292973
292627
289724
289680
290472
292685
295119
295996
297669
297725
297453
299195
302150
304174
308358
310294
313713
316527
320936
326130
331742
336990
339932
343883
348808
354594
360168
363681
368479
374145
379525
383422
390708
397969
403967
410346
416381
425373
430567
439255
450922
460516
470274
479983
487628
495715
505448
512866
520805
532867
543220
555052
564178
571886
578354
587657
593848
599137
602001
601474
603331
604629
602640
604033
601719
600857
599254
594199
590611
585507
579878
576221
570754
567458
562535
556022
549650
544441
540132
534992
528011
522774
517384
512877
507988
502196
495115
488073
483424
475512
466274
457006
448050
441446
434820
430204
425229
419194
412870
407066
400666
394329
389468
384021
380409
376492
373766
369848
366501
361831
358232
356162
353461
350911
347977
342058
340293
338640
338000
336295
334703
332458
331611
330424
327288
324373
321829
320831
318641
315844
316814
317401
317234
317945
318463
316679
316941
317335
315220
315287
314263
317500
319848
319059
318541
317416
320079
321422
322902
324630
323453
325480
327564
329440
331990
331623
333512
336935
338612
340068
346258
349412
349457
350181
353186
356459
358258
361573
365482
369101
372736
378029
383196
387276
389284
393864
397591
405352
409242
412819
418968
424240
427657
429672
433730
435684
439695
440371
439799
439968
441314
439818
441264
443975
442945
443391
442118
439663
437907
438783
438342
438299
439183
439349
444111
452151
461146
473070
483453
494225
507899
523992
543167
563982
590172
618913
649568
679557
712799
751575
789478
827990
867419
905602
942408
981771
1014537
1047538
1080656
1106647
1128901
1151898
1171321
1181165
1188030
1189398
1186446
1180459
1165624
1147066
1129234
1104300
1074219
1042868
1007681
974510
939899
901701
863207
826158
789481
752394
716664
684390
648550
616277
589269
560624
534811
512385
490618
469839
453681
439807
425607
411871
399321
388810
380743
370368
363148
357016
351348
345839
339369
335232
330914
324504
321332
317748
314671
313521
313479
314368
312519
310903
309874
309354
308312
306934
306018
302927
302668
304585
304011
303701
306939
306790
304257
302659
304711
305440
306722
305252
303722
304153
304703
302342
301899
300657
298718
297626
297839
294760
294567
294976
293286
293884
293755
289564
287894
285357
283579
281460
280689
280614
279846
277927
275945
274825
272437
271336
272663
273150
271503
271500
270167
269989
269980
269555
270455
271067
272321
275766
275767
274395
276430
280199
281140
282760
284405
288863
297650
302251
304983
308341
314087
319883
323333
328683
336628
345087
353331
361411
371137
381347
391194
402825
412512
422386
432771
442674
452736
460497
468759
477756
487884
492587
498744
505627
511880
514352
517764
516639
514003
513800
514506
512790
506098
498902
493320
488984
483459
475844
468568
459610
451099
442320
431442
422166
413126
403545
395341
386494
379441
372806
368227
362503
358547
353876
348333
341719
335686
332022
329722
327495
325132
322465
320789
318235
318436
319511
318063
316270
315453
314759
314703
315866
317820
319051
321767
324910
327237
329524
329011
331944
336373
339078
342667
347362
353332
356780
363936
371043
377115
387325
395075
401931
409673
418508
425788
433073
438937
447762
455524
461269
466294
473572
478981
483643
486112
490403
494282
496011
497344
497878
497157
493004
491178
487850
484087
482465
482734
478730
474073
471311
469255
464375
460587
457043
451551
446661
443063
443926
440828
439977
441371
443833
445009
447854
452992
460643
468238
477467
486232
500580
517280
533907
556000
579804
604443
629882
662981
697498
736176
777356
824744
870888
922188
974959
1029509
1086540
1141952
1197087
1253900
1313257
1369331
1420314
1466059
1506363
1547553
1585940
1616530
1642310
1664781
1679808
1690805
1692694
1686901
1673856
1658480
1634014
1603249
1570185
1535962
1498628
1454135
1404343
1355706
1302410
1250579
1197052
1145082
1095557
1041165
985041
936065
888434
842669
800875
757966
718166
681989
648618
618305
586281
558036
531890
509475
486479
466045
447657
430449
413472
399792
389722
377637
367023
355436
346175
336737
329614
325829
320409
315017
310478
305582
300332
296875
293549
291538
286709
283130
280522
278731
277219
275366
271461
267920
265698
265641
266226
263082
260727
259770
258791
256350
256133
256135
255832
254954
254199
255219
255543
254256
252522
251222
251600
251731
250603
247967
249269
250279
251143
250824
251556
252183
253209
254966
256130
256777
257243
260227
262120
263597
266716
269872
270998
271751
273348
274452
279455
284217
285644
288024
288762
290963
295279
299242
301410
303646
307037
307219
310045
312792
314582
317791
320912
320192
319817
320513
319729
320215
320984
321067
319830
321277
321787
317573
316899
316210
315907
312307
309516
307286
306812
305614
303802
300481
298461
294478
290468
289527
286222
282290
281235
282074
281630
281737
279804
279907
280499
279694
279328
279634
279727
279554
280881
279836
283082
283500
285627
289279
290396
293790
295792
298028
298663
299051
300929
301417
302519
303870
304022
306358
308543
310194
310739
311073
310790
310538
312298
313719
311187
309420
307910
308001
308985
309902
308376
307080
306726
304841
304261
305222
303506
304301
306318
306630
306792
307316
306678
309146
309678
308723
313357
316459
313910
314910
317366
318598
320980
322556
324829
325344
328418
330836
333823
334891
336568
338584
341500
342611
346419
349831
353359
358892
363382
368065
373463
378874
386718
395013
403546
412851
425140
436030
448234
463073
475253
488892
505765
524508
540672
561762
580118
597987
618354
639587
659106
679919
701268
722711
742922
763490
781875
794964
807830
819439
830177
839426
847006
852470
856063
855519
851114
848145
845277
836159
824531
812225
799919
784411
766983
753209
734604
713911
691257
669586
647477
624425
604217
585775
568266
549339
531601
513126
496687
481872
469302
457471
445659
434532
424340
416276
410243
403464
395791
389428
381346
376953
373050
370588
368238
365746
358862
352766
351738
350654
348002
341950
337149
334472
331700
331028
327531
325100
321135
317258
314164
312972
312011
307748
303836
299543
296241
292867
292252
291667
288935
288421
289058
291722
288666
288322
288448
286685
286962
285064
283384
281888
281648
281699
283660
284983
285604
284811
283963
285462
284352
282030
282189
286197
290545
291837
292114
295007
294231
293560
294636
293287
295955
296100
297224
299197
302545
304339
306001
306841
308571
308582
309869
311943
313046
314213
315101
316463
316185
319693
321398
320895
320239
320207
321575
321811
322808
323059
324869
325713
326239
325363
325175
324778
323308
323302
322870
322785
321939
322011
322232
325605
324229
323474
323025
322115
322015
323462
327872
328879
328991
330590
331333
333874
333870
331877
335994
338980
340070
341846
344754
346744
349925
353225
356243
359788
362268
364727
367589
371499
374307
378000
382149
385823
389247
396002
400199
406199
412827
417470
421873
425626
430118
436988
443781
448101
456546
463168
468926
473667
477570
482583
488514
497378
502138
508592
514833
521678
527238
533268
541176
549554
558311
564449
569641
574227
579953
584670
592587
597928
604751
611968
619479
626998
631717
641457
651056
663971
674948
689466
702834
720461
741847
766519
792932
821176
851817
885798
921958
960471
1005713
1051980
1094842
1141161
1190170
1241984
1295646
1344448
1395999
1447027
1494677
1539925
1577614
1614158
1649273
1678110
1703094
1724110
1738837
1745413
1747524
1746336
1741091
1726632
1703851
1679247
1651752
1614316
1574535
1532299
1487270
1443416
1398828
1349768
1297024
1243476
1191387
1140071
1091884
1044501
995777
947999
906628
866271
826494
790459
752728
721927
691879
665225
638622
614115
592625
572661
553862
535791
519170
504431
492204
481114
470841
460827
451022
442472
434624
427070
419473
412845
409747
405972
402443
396894
391712
389506
386612
383516
381969
384064
384935
381396
379938
378838
379628
376739
376511
374988
373142
372468
371273
370923
371097
372042
373392
373298
373703
372783
374196
373284
371850
371162
372780
375493
378299
379196
380671
381575
384664
385497
387083
386855
388193
388506
392323
395608
395405
395683
397255
399220
400536
403238
403656
405653
405199
406215
408408
407707
407323
405620
407097
410035
412545
411920
413752
414850
415493
415030
416884
418178
421378
421627
422507
423726
425340
430216
430651
431483
433163
433435
439061
440702
442353
445304
450733
454470
458854
463135
466975
468325
474492
477799
484743
491007
495718
499802
508988
516045
523389
533419
544624
557394
571212
586515
604519
625298
646968
669430
698684
731663
768360
807747
855323
907229
961199
1021401
1087971
1160296
1237463
1317523
1404114
1491662
1584261
1683040
1784017
1884535
1983878
2083385
2177589
2272141
2360946
2441536
2512695
2580962
2628667
2672765
2707783
2735271
2750626
2755511
2749516
2729168
2701555
2661917
2615998
2562068
2497754
2425826
2342821
2258575
2168807
2077280
1981007
1885086
1788954
1694097
1598139
1507805
1422508
1334621
1250725
1170886
1097269
1027678
965155
905755
847277
793655
744705
703275
662083
627403
591486
559561
530039
503746
480378
460664
442189
426482
410401
398344
386569
377065
367841
360881
353883
348246
341918
335035
330845
327319
321162
319460
318204
315963
315071
314911
312601
312222
310878
310237
308847
309849
311305
312088
313939
312125
312245
312323
315326
314209
315879
318364
318705
318996
323223
324652
325755
326830
326157
324261
322796
322192
322655
322883
323931
323709
323514
324736
324200
322316
318749
317740
319650
320030
319411
319693
319782
317705
318199
317455
317218
315942
315367
315644
317811
317991
317840
316070
315960
317404
318356
316205
315195
313452
315486
314865
314587
314164
315381
314260
315094
313533
311743
313439
313819
313271
313153
313118
316041
317294
318238
318013
320134
323326
327894
333804
338484
343227
346420
352535
359120
366019
374116
382220
390778
400586
411697
421941
433062
443053
452581
465753
474637
483438
494428
504997
513000
519630
523577
527395
533411
535301
536809
539101
535125
530086
524506
519815
514931
510045
505003
497519
487082
476284
468359
459074
446035
436413
428639
416677
408491
398964
389515
377390
367912
358633
349287
341362
334184
326706
318970
312848
307546
300149
293780
290246
286698
283054
277966
273477
272061
268084
264082
260496
259751
259166
255622
254276
252936
253099
251887
250591
249699
250198
251902
249185
248413
245693
243464
243517
244603
245307
244773
244828
247398
248921
249522
252659
253980
251774
253739
257320
255188
255472
257842
260458
260817
261843
262602
263414
262408
263051
264843
264098
266060
263916
262611
261088
257364
257723
257902
257754
256092
253685
251043
249424
247167
247082
247402
248212
245887
246673
245658
244233
245264
243489
242069
239621
239456
239807
238539
234873
231782
229961
230385
231373
233633
234074
233246
234322
234662
234439
234335
235301
234287
233816
233157
234781
235551
235836
236802
235780
234380
233957
234494
233249
232952
232226
231634
234632
235299
234299
233249
233576
233357
233065
234621
235824
234277
232100
230475
228818
230782
230066
229691
230600
230980
229756
228248
228403
226482
225659
225497
227715
225565
224527
224686
227196
227836
227018
226430
225950
225029
223676
223445
223926
223934
223246
222639
222197
221667
221424
222098
221735
221670
220146
220612
220967
221030
219948
218619
217828
217905
218607
219035
218351
219170
219226
216671
215773
218282
219029
220862
220879
219735
219053
220357
220176
221056
219883
220339
220137
220309
220476
221289
219296
220639
220586
223514
223836
223788
225668
225668
221451
221937
221819
220991
221273
221285
221880
221662
221280
219470
221048
222428
223012
221760
222468
220676
219145
217511
216768
217105
216938
217385
216832
217600
217764
218616
218335
216940
217793
217895
217235
217680
216724
217035
219083
219854
218145
219010
218566
219271
218888
217289
215041
215194
215039
217267
218898
216661
216373
218450
217947
218307
216776
215213
215205
215408
217197
217212
215673
214903
216186
216027
214829
215346
217003
216068
216801
217099
215232
214534
214376
214471
216074
215104
215363
216155
215139
216617
217509
214261
215209
214663
213343
212622
211739
212751
213297
212063
214219
214864
213490
212085
210249
211609
212790
212302
212029
211221
213447
213943
214701
213137
212251
210880
211755
212252
212877
211608
214161
213679
213590
212161
210917
213136
212003
212046
211011
213295
214004
211952
212669
214502
213798
213695
214770
216142
215283
212484
211842
213431
216005
215213
213615
212825
213146
213479
213801
213214
211953
212274
213119
212419
213039
211783
212728
213000
211583
211161
211255
211471
209071
210345
212622
212913
211240
212099
211631
212216
214354
216787
215952
213832
212404
211356
211017
211589
210896
209848
209576
210168
211335
210295
209653
209687
209631
211887
212033
213603
214898
212901
213126
212513
211880
211700
210477
209867
208095
207626
208232
207679
210373
212037
210378
209754
209525
209770
211371
211587
210834
209789
208163
207299
208770
209362
209111
209390
207553
205885
205893
207064
206134
207005
207032
209741
210347
210847
209691
209701
209861
210255
211008
210315
210438
209576
211214
210584
209845
208829
207734
206842
207021
208016
208110
209633
209397
209897
209155
209036
209239
209200
208713
207635
206819
207053
208865
209778
209656
209720
209843
209859
208284
206324
206071
206614
206195
206256
207724
207522
207579
207210
208094
208272
208276
208866
209371
210265
207088
206300
205925
206589
207661
206849
206340
205568
205222
206738
206466
206713
206962
206089
207574
208215
207738
207391
209068
208917
207794
207097
208071
208998
206793
206703
207167
206313
207017
206317
205985
205816
207293
208715
208294
207153
207024
207267
205867
204624
203971
203669
205180
206005
204873
205135
205018
206194
207844
207193
207563
207037
205978
203573
202172
203511
204175
204176
204063
205117
203970
205061
201886
204733
207443
205972
204777
205758
204989
205384
205382
204908
204729
206447
207976
209877
210777
208807
207440
208134
205596
204614
205290
205195
204132
203930
203438
204495
207443
208822
206871
206122
209563
210281
208097
207953
207259
207828
207665
208888
208548
208323
207254
207753
207487
208140
207314
207136
208550
206787
205869
207283
208612
207768
206681
205940
207523
208717
210858
211615
210054
209141
207724
208988
209903
210127
207107
206801
209383
209739
208097
205705
204072
203895
205588
205335
206280
206918
205912
207580
207588
207743
208632
207795
205936
206126
205452
206118
207559
208690
207793
205428
205197
205031
203756
203787
204193
205247
203516
204142
205158
205517
207000
208493
207691
207087
206491
206292
205572
204995
207908
211769
212700
210443
209594
209050
208155
208391
207901
207531
206765
205403
205137
206866
207147
205610
206762
207016
207699
207814
208791
208916
208590
208481
205556
204411
205935
207093
205859
205047
207163
205224
205817
206335
205962
206241
205079
205681
204473
204289
203983
203220
204339
203358
203330
205791
205932
205803
206827
207407
208048
208324
205675
203886
205136
202696
205567
204734
205839
208623
206853
206624
205895
206137
205558
206066
205699
204487
203281
203370
204380
204069
204960
203941
202584
203460
202049
201523
204216
205102
205126
203805
204917
204692
206133
205001
206077
205516
205757
205645
206018
205785
204681
203873
203940
203570
202811
203799
204390
204573
202219
202300
202159
203094
204023
204395
204990
204863
205856
205272
206197
206871
205422
203803
205665
204623
205190
205671
207614
204718
204042
206040
206339
207242
206922
205415
204944
205869
206809
206937
207382
208802
208024
207174
207916
205563
204193
202868
203634
205657
204769
204046
204388
203828
203563
202490
203733
205458
204654
203993
203412
204243
204613
202972
202707
204117
204228
204112
203252
202928
204638
204634
205784
206229
206567
204782
206254
205281
204094
204500
205629
205590
205762
205739
208407
206891
204515
205452
205667
206926
208424
208542
207677
207875
208183
206038
207816
208034
206545
205045
205243
205637
207416
207710
206746
207628
207930
205960
206117
206952
208340
209026
208710
208015
206080
205594
207015
207508
208711
207598
206822
208673
207826
206729
205285
205189
206378
205467
203860
205714
206493
207745
208672
206124
203863
203378
205297
206241
206262
205039
204695
205885
205160
204041
203170
201875
202228
204575
205262
205137
204860
204834
204871
205397
205006
205694
207068
207568
206612
206260
206888
206368
206498
207857
205976
206604
206656
206668
209545
210034
209575
208714
207938
208376
207762
207573
206513
207142
207694
208662
208953
207821
208428
209054
208683
207378
207415
206319
207111
208165
206887
207381
207021
208026
211381
211011
208927
208179
207863
210889
208637
208523
207678
208650
208374
206835
205838
206690
207883
208158
207182
203433
202334
202864
204294
203601
205102
205156
205584
206094
206493
207554
205653
206396
207141
206825
205787
204656
205682
204966
204528
203273
204928
204161
205329
206905
205792
206050
207246
205726
205442
205554
206221
206175
204793
205727
207554
210759
209031
206191
205970
207719
207281
207025
205105
206018
207014
207362
206768
207106
207093
206321
207314
205059
205265
205541
208038
207294
205130
205731
208658
209035
207953
206914
205515
204044
205416
205980
205996
204846
202922
203180
204165
206034
206844
206163
207181
206203
207724
208905
209172
209029
208107
206914
204911
205114
205402
205203
206178
205463
206101
206220
205287
206296
208193
207734
208263
206179
205802
207451
209563
210224
209328
208528
205568
206278
207442
205893
203859
204692
206320
207483
209178
209137
206954
206192
208754
209104
207585
207243
209748
211141
211169
212159
211315
209963
210546
209905
209139
210702
210687
211390
212073
211733
209711
209228
209282
208712
206828
206631
207270
204734
205496
205845
207333
207755
208609
208679
207324
206724
205312
204789
206755
208374
207733
203554
203334
203615
204224
205019
207811
207727
206211
206668
205837
205534
208108
206805
204622
204953
205360
207937
207607
206858
205997
206694
206903
208103
208060
207146
207868
207652
207779
206985
206650
208327
208237
209001
207174
205648
205753
207000
206063
203497
204208
206189
204583
204212
204963
207122
207147
208148
205800
203692
204539
206678
208310
208110
208498
208790
208380
209350
209622
210219
208120
206281
206997
206938
206622
206372
206057
204777
204422
207059
207557
209460
209879
208527
209309
210807
211385
210202
208168
208644
207564
207003
206738
206840
207981
210315
210595
211406
210029
208617
206410
207028
208726
210030
209712
207126
207687
208975
209602
211142
210121
206527
207038
208150
208479
206420
205399
206025
207115
208007
206555
206301
208215
208568
208885
207253
207459
205870
206818
207636
207795
207218
208698
207897
205840
205251
206769
207536
208385
207759
206589
206063
206434
207381
207114
208537
208700
209715
209534
209023
207209
206746
208051
207261
207454
206467
206642
207696
208095
209283
209672
209114
207707
208497
206232
207307
207437
206134
205724
207035
208369
209003
209420
208440
208461
207091
206652
207279
205698
205603
207822
209047
209246
210450
209505
210176
209679
208667
207785
206659
207815
208224
209057
209931
208331
207595
208479
208533
208527
207660
207883
209155
209879
210228
210872
209849
207372
205813
207465
206809
205609
205452
207338
207697
207224
207023
205176
206783
209373
210434
210378
208943
208053
209525
208974
208966
209565
208721
206591
206738
208386
206247
205796
205311
206358
205276
205775
206578
206375
208490
208985
208153
206622
206896
204769
204823
203722
204276
203323
204021
202572
201932
201788
202359
204388
204527
204533
204271
203831
201904
202852
203153
205133
205613
205004
202083
203556
204667
205047
204540
205105
205056
204443
206571
205929
207332
206549
207996
208244
208770
210769
211097
211839
214391
214644
214677
217278
218037
219998
220976
221319
222149
223685
224495
227326
227182
228469
230946
233539
237717
241865
245695
250495
252639
256373
258450
258168
261406
265942
267372
270779
269734
268153
268660
267696
266681
267967
264516
263967
262558
261868
260874
261201
261186
260867
259010
258735
258785
258418
258019
256508
255584
255207
254894
254879
253795
254661
254564
256825
255240
253371
254333
252410
253388
255721
252879
253282
252991
253690
253563
251539
250331
250526
250711
251579
249240
248462
247880
247951
246514
244962
242741
240573
238755
238068
235350
233357
231223
230544
230291
228811
228109
225608
223706
223295
221401
219754
216911
214684
214966
212380
210265
209464
209447
206580
207672
206054
203905
202177
199316
199255
198600
197816
196576
197609
196540
194099
192391
189385
187843
185618
184410
184700
185772
186086
184682
182644
182864
182234
180215
178863
175829
174621
174495
175800
174928
174077
174135
172687
171707
170582
169428
169287
167878
164823
160868
161292
162290
161936
158544
159004
157406
156987
155474
154971
154800
150808
152376
154954
153873
150866
148429
147194
146861
146296
143898
143879
143240
142745
141703
142647
142442
141659
139325
136709
133739
133259
134881
135376
133780
132859
133333
132814
132734
131057
128749
127965
127905
125571
124651
123187
123316
122664
124649
124987
123194
121070
119891
118352
119353
118885
116503
116387
115991
115468
113358
113631
112917
113625
113008
112322
111474
111326
110650
109265
107457
108700
107245
104672
103759
104072
104182
104294
102582
101969
103156
102270
100106
 98715
 99322
 99883
100003
 99820
 98659
 96299
 94586
 95056
 96758
 98110
 98522
 97616
 98276
 99039
 98878
 95643
 92813
 92208
 91291
 91810
 93937
 94407
 92703
 91195
 90852
 92071
 90600
 89394
 90181
 91040
 90790
 90633
 89287
 90677
 91303
 91592
 91562
 90942
 89327
 87824
 87743
 86652
 87952
 86758
 86266
 86604
 86123
 86936
 89182
 87415
 87393
 87287
 87409
 86788
 87356
 86219
 85836
 84635
 83511
 82025
 84393
 86404
 86740
 85321
 83892
 83475
 83827
 84943
 84448
 83624
 83115
 84403
 84747
 83553
 83021
 81967
 82595
 81549
 82178
 82736
 82732
 81150
 81605
 84035
 82578
 82627
 84506
 84389
 83649
 84490
 84415
 84630
 85552
 85416
 84757
 83126
 81648
 81765
 82383
 82355
 82633
 83037
 84719
 83961
 82865
 82603
 81654
 82315
 83457
 82523
 83855
 85028
 84450
 82951
 83367
 83758
 84069
 83771
 82820
 82537
 83130
 83193
 82747
 83614
 85571
 84229
 83735
 82623
 82656
 84437
 84575
 84884
 85643
 86159
 86368
 86093
 87118
 87116
 87226
 85866
 83712
 83136
 84572
 85300
 85873
 87895
 87339
 88569
 87218
 86075
 84202
 83766
 84598
 84927
 85381
 85707
 85770
 84894
 83248
 85015
 86881
 87920
 87020
 86757
 85663
 87390
 86265
 84602
 88201
 88723
 88719
 89203
 89583
 87413
 86448
 87742
 88931
 87648
 87989
 88270
 89559
 89118
 88195
 88461
 87688
 89768
 90223
 89378
 88651
 88510
 87395
 88874
 89716
 88399
 87541
 87950
 88345
 89137
 89946
 89434
 89192
 89777
 90622
 92101
 90915
 90997
 93520
102206
120617
150325
190286
239217
291188
345337
412210
499073
599375
708361
827905
952862
1067840
1161047
1237155
1299958
1342042
1358345
1341493
1310949
1275827
1249225
1232674
1223931
1219761
1214514
1205078
1191800
1177646
1161635
1143860
1125226
1103170
1084305
1066461
1044648
1024835
999145
970222
941869
917082
891528
862203
839239
815962
791640
768328
747081
725831
705406
689972
676853
662658
648504
639550
631393
622032
612907
606354
596942
588866
582838
575075
569959
565161
557843
550985
545259
539030
533645
528133
523650
518859
514467
508698
505366
502460
500445
495730
490180
486421
484665
480092
476653
472172
468094
464632
461870
458294
453759
449952
442892
438211
434517
433945
433010
427799
423729
420446
417323
415765
412328
408637
404164
400358
394990
393963
393235
388574
383981
379112
374742
372440
369517
368005
364815
363539
361930
357626
353450
352993
351105
347769
347295
344574
340413
335034
334833
330472
327324
325121
324106
319423
314715
311411
308603
306526
303545
302408
299351
297485
295858
294953
292278
290608
288007
284594
282968
282176
281489
278694
276194
275512
272595
270950
268852
267947
266378
262838
260469
260552
261216
256262
256694
255421
254042
253528
251952
251640
250219
250126
248614
246656
244799
243291
240756
238176
237767
237498
237965
237746
236877
235023
234638
234147
233754
233609
234745
233542
233307
233687
236976
240135
239878
239372
235954
229298
223719
216486
211533
205822
202038
199520
196286
192923
190425
188842
184985
182487
184098
183228
181170
179328
179484
180322
181407
179715
178080
177644
177301
177138
176244
176803
176933
176762
176026
175956
176532
175201
174967
174062
171288
169695
170432
171101
170465
170041
172324
171537
170452
168860
169065
169862
170378
168736
166818
168059
168270
168479
168798
169010
169422
168121
167918
167633
168120
167841
167029
169626
169265
170115
170384
170131
168407
166769
164674
166174
166240
166101
165557
164854
163922
163728
164969
164701
163202
164359
164986
165070
165323
162957
161880
164129
164853
163740
165190
164843
164131
163856
161844
161420
162665
163380
162028
161200
160314
162332
161856
161686
161131
160252
161358
160739
159427
159773
160384
158674
159134
157952
156824
157501
155793
155958
157946
158243
158320
157410
158079
156493
156865
155222
156152
157700
156590
157908
157006
158110
159536
159049
157953
158443
157623
157783
157322
156151
154863
156374
157202
156948
158654
157013
157358
158267
156171
155899
155961
156268
155915
155148
155231
155876
155458
153119
152364
155169
155348
155014
155193
152060
151715
153416
152858
152069
152899
152202
151446
150897
152333
151571
150466
150242
151655
152190
150513
150491
150557
152403
153440
152579
151257
151591
150886
150509
150546
150707
151389
149966
150881
150891
150648
151155
150815
151848
154087
153196
149741
150118
151441
150924
150065
152580
152405
151667
152643
152946
152296
151914
152573
152102
151412
150152
150364
151180
150161
149547
150508
148822
150217
150222
150957
151491
151702
152355
151567
150524
151266
152258
152096
150186
149208
148837
149666
150220
149818
149925
151518
152139
150430
150740
151295
151944
149655
148883
149979
150709
150887
149471
148006
148733
149240
150299
152482
152972
152341
152241
151519
152423
150862
149459
149552
151852
151841
152382
152511
148948
149295
147158
147811
148036
149028
151218
151968
152420
152498
152473
152266
151247
149850
149079
151200
151893
151132
152037
151796
151921
153641
155165
152371
151744
153292
153539
151715
149542
150020
150421
149851
150318
150092
150824
150546
150389
150413
150765
151453
152380
154487
154169
151619
151106
149923
148344
150254
151289
150624
151793
151601
151915
150932
151212
149858
149709
150195
150026
151847
150109
148617
148791
148623
148919
149430
151314
151110
149003
150170
151140
150409
150664
150437
148964
148706
148845
150791
151551
151800
150641
149982
150580
150686
150564
150651
151009
149731
150553
150390
150553
149674
151477
152083
149879
149010
147889
148070
149686
150117
149196
149119
149756
149809
149800
150807
150202
150740
151854
151975
150681
150508
153235
153890
153274
150872
150323
150291
150666
151076
151404
150010
150727
150743
152367
152938
151063
150411
149073
149190
149108
149019
150978
150495
148100
148667
148714
150237
150694
152217
150919
152038
151328
150246
150011
150778
151571
150500
149151
149704
151572
151305
151005
150478
150650
149957
149049
149462
150523
149697
150348
151747
150126
148612
147984
148306
150728
151757
152685
150519
151148
152003
153507
155018

[Instrument Method Data Header]

"hplc", "", "2021-04-16-13:54:48", "hplc", "", "2021-04-16-13:54:48", "", 0, 0, "GlycoSePN_40 min (Plus_HR1)"
"Separation of glycans at 50 C"
16844544, 1


[NAI Box Information]

0, 40, 40
2.272, 44, 1000
41, 0, 100, 0


[Instrument Configuration Information]

"FL", "PEN90x", ""
0, 0, 0
0, 0, 0, 0
16.777215, 1
16.777215, 0
"", "", "", ""
"", "", ""
"", "", ""
"", "", ""
"B", "C", "D", ""


[Real Time Plot Information]

[0]
0, 1, "", "Y", 1000


[Link Parameters]

5


[Link Parameter Offsets]

29
28
10
11
12


[Link Parameter Info]


"RATE", 29, 5, 1, 1
1, 0, 3, 0.1, 100, 0
44.01408, "", 1

"RANGE", 28, 2, 1, 1
1, 0, 1, 0, 10, 0
1, "1.0", 1

"EVENT", 10, 3, 25, 1
1, 0, 0, 0, 100000, 0
0, "END", 0

"EVTME", 11, 2, 25, 1
1, 0, 2, 0, 100000, 0
0, "", 1

"EVVAL", 12, 2, 25, 1
1, 0, 0, 0, 100000, 0
0, "0", 1


[PEAK TABLE FILE]


[File Complete Flag]

3


[Number of Peaks]

0


[SPECTRAL DATA FILE]


[File Complete Flag]

3


[Count/AU Ratio]

0


[Count Offset]

0


[Number of Spectra]

0


[Spectral Data Sets]


[Audit Log Information for C:\PenExe\TcWS\Ver6.3.1\Examples\Probka 41, 2nd + eneymy.raw]

Number of Audit Logs : [0]
