# Supplementary material for: Interplay between de novo and salvage pathways of GDP-fucose synthesis
Source: PLoS One. 2024 Oct 24;19(10):e0309450. doi: 10.1371/journal.pone.0309450 (PMC11501016; doi:10.1371/journal.pone.0309450)
Supplement: S1 File — (ZIP) [file pone.0309450.s004.zip › Chromatograms/Fucosylation/TSTA3KO_42_1_0,1FUC.RAX]

Checksum Passed

Filename : <C:\PenExe\TcWS\Ver6.3.1\Examples\Probka 42, rd + enzymes.raw>

[Modified Rawfile File Header]

0, 1, 48, 10019, 
0, 0, 0, 386514952, 11970440

[Modified Rawfile Data Header]

"hplc", "", "2022-11-16-11:20:58", "tcprocess", "", "2022-11-16-12:00:56", "", 0, 0, ""


[File Complete Flag]

3


[Run Log Information]


[Raw File A/D Header]

0, "20221116112048-0800", 0, "hplc"
"C:\PenExe\TcWS\Ver6.3.1\Examples\Probka 42, rd + enzymes.seq", 0
"NONE", 0, 0
40.0088, 9206364, 104616, "7339280009"
1, 0, 5454


[Sequence Cycle Information]

"A", 0, 0, 0, "", "", ""
"C:\PenExe\TcWS\Ver6.3.1\Examples\Probka 42, rd + enzymes.raw", "C:\PenExe\TcWS\Ver6.3.1\Examples\Probka 42, rd + enzymes", "Probka 42, rd + enzymes", "", "C:\PenExe\TcWS\Ver6.3.1\Examples\GlycoSeP N Plus (FL_40 min)", "C:\PenExe\TcWS\Ver6.3.1\Examples\GlycoSeP N Plus (FL_40 min)", "C:\PenExe\TcWS\Ver6.3.1\Examples\GlycoSeP N Plus (FL_40 min)", "C:\PenExe\TcWS\Ver6.3.1\Examples\GlycoSeP N Plus (FL_40 min)"
"Default", "Default"
1, 1, 1, 1, 1, 1, 0
100, 2, "", 1, "", "", 9
"", "", "", 0
"", "", "", "", ""
"", "", "", "", ""
""


[Raw Data Points]

114554
114215
114217
114218
114218
114217
115518
115018
115449
114679
112555
113659
115362
115037
114129
114001
115152
114561
113739
114443
113543
112411
112207
111245
112522
111359
111567
113644
115891
117222
115741
114669
112452
113136
114014
113019
112637
112100
112729
114628
113438
113784
114158
112376
110686
111021
113051
112873
112616
113481
112447
112681
114084
114205
114058
112970
112445
113690
115881
115735
115133
115742
113658
112791
112639
113976
114195
113537
112758
113010
113036
112913
114307
113205
112855
114469
114898
114233
114949
115540
115233
115962
114933
114856
114821
117073
115051
114756
114664
114775
113880
113652
113296
113798
113737
113774
112605
111004
112528
112073
112276
111518
112891
115300
115100
115818
114610
112488
111336
112032
113113
114664
115578
115890
115291
114652
113539
115533
117712
116678
116665
116467
116654
116009
115425
115474
114294
115255
115203
113764
114796
116045
117218
116006
115980
114817
113556
114269
113688
115801
118047
119038
118666
117593
118559
119858
121834
123902
127189
130792
138871
149541
161296
177993
196204
218037
238514
256535
276547
295955
310534
323723
335696
341272
346993
349900
348484
345427
344171
341490
339665
339303
344371
352771
360289
366319
369722
373263
374346
373339
370864
371454
374178
381010
387693
399792
416601
435932
452206
466788
478264
492162
508759
523704
536701
549260
562650
574317
586137
602952
624031
651108
688307
734647
793569
867817
957329
1067162
1210873
1393939
1635617
1946279
2339102
2832388
3436519
4191696
5117472
6175707
7222655
8114764
8753550
9108928
9206364
9108186
8863546
8529874
8162356
7806778
7474999
7185803
6920721
6644593
6335978
5973070
5558283
5121084
4699869
4315225
3990503
3722489
3511639
3352000
3224855
3117337
3006339
2870506
2703687
2517023
2319295
2133089
1964320
1809086
1671134
1548871
1442563
1350735
1271184
1201480
1142628
1092817
1051079
1011617
980443
954145
929767
901607
875132
855410
836690
819188
805503
795062
786642
778863
771287
766662
760603
753476
748658
747540
744174
745054
738816
730127
725253
719996
711912
706801
699589
691233
685041
677297
672879
671875
671887
674642
680683
685552
692540
698781
704267
708251
704694
705946
707386
706903
708184
706500
713278
727521
754440
798438
867291
961553
1087872
1243181
1418609
1601015
1780683
1930903
2052373
2133339
2168993
2165477
2133976
2061651
1965137
1851176
1729937
1604947
1483997
1370657
1269031
1185033
1116442
1060836
1017474
984261
958001
935477
916661
903132
893635
884942
886082
890232
895818
908451
923744
944503
969641
1001021
1050010
1111701
1188117
1298563
1457089
1674236
1957577
2309024
2719916
3188908
3711392
4268851
4844370
5414669
5957939
6440449
6830147
7109863
7243227
7233806
7078818
6802913
6434039
6001414
5539689
5072973
4626463
4207753
3829551
3479719
3152602
2853704
2582775
2330420
2102205
1887701
1695745
1527387
1381535
1257129
1147901
1056494
978855
911748
855550
808748
765690
730234
699085
671734
647318
620914
596241
573179
552801
531730
513682
498037
482894
467613
457532
442755
431279
420785
410887
403350
396940
389585
383011
376127
373545
370033
367097
362491
360824
358597
355302
354871
352289
350139
350374
349894
351544
354494
358160
360976
361056
363621
367703
373783
377815
379821
380023
384236
382542
380982
383279
384205
381621
379495
377199
374025
368816
367291
362548
358733
355346
352019
349126
345718
345266
342088
338469
336489
335861
333669
335155
334251
331746
331051
331811
329590
330692
330536
328297
326524
321548
316518
312767
307472
303612
300090
296033
292106
290899
290172
292254
292561
293474
297419
303564
313047
322121
330751
341970
354837
370303
383718
400371
418460
433878
446193
457408
465742
469739
474611
473342
469906
464033
456538
448050
439172
431818
423699
415215
408903
406113
402935
402557
404022
408360
414096
419406
426008
433150
438898
443854
450342
459356
468200
480746
494723
511757
532536
562390
601805
650815
716966
805292
908513
1025822
1155043
1295265
1446181
1606384
1764245
1916017
2055163
2180773
2277288
2345282
2383292
2393989
2361220
2296854
2204014
2095048
1969192
1837063
1700423
1567896
1442604
1326651
1213053
1112973
1023285
942905
872301
806261
744779
690111
642061
597307
557051
519083
486269
455053
429908
407507
384964
366069
350301
338687
325643
316187
308375
298782
289791
283129
278760
273676
268300
265773
261397
258570
256337
256818
256722
252992
250380
248673
249882
248593
248545
247381
247916
247775
248052
245891
245364
247286
249075
249223
250562
248840
247958
249809
250182
250713
251730
254198
257013
256379
257427
258777
261503
262171
263822
265721
267727
270933
273957
277743
281229
283908
288196
293294
295424
299170
301585
305229
307492
312707
317649
324124
328997
334432
342087
350490
355336
361031
370267
379358
388576
399205
409243
424297
445101
467015
492131
525037
568364
614771
670578
737938
815440
906401
1002500
1102966
1209336
1316969
1425759
1532239
1628186
1712940
1778872
1826238
1854249
1857316
1837159
1796336
1737144
1664885
1577098
1481034
1384228
1285501
1185070
1083412
989696
906364
826162
752865
689059
633770
581584
535070
496134
462477
433553
407788
387028
369192
352870
337336
322833
311826
305188
298215
291461
286519
283227
280053
276689
275331
273270
270677
270163
272883
273472
274032
276510
278454
281273
282250
283247
287613
290183
288784
289071
292129
290502
288319
287224
285669
281848
276825
269611
264195
261013
258683
255489
248646
242534
239562
236123
233499
230610
227486
224750
220440
214841
213037
212807
210594
209462
207856
207176
206301
205737
203549
202705
201851
201921
201351
200382
199607
199664
198580
197399
197068
196348
195168
196812
196987
195026
196943
197693
195926
195005
194290
191354
192703
193476
192780
189947
188371
187820
189190
186934
187011
188437
189150
188550
187403
186450
187773
188933
187389
186476
186761
188159
187074
189051
190232
191033
190973
189927
191272
192337
192253
192405
192426
192946
192216
194267
195598
196091
196132
196550
197959
198035
199491
202194
201746
202778
204320
203884
205566
206435
207365
208371
209653
209375
210578
213062
215822
216958
216035
214741
216907
218505
221004
223404
224492
224832
226236
230833
232136
234123
235406
238757
243059
244917
245691
245208
246416
249211
252464
257337
260343
260612
260732
264962
266260
268707
274495
278292
281665
283479
285994
290001
296148
302152
309182
318395
328272
341565
355937
374088
397716
422871
451560
483668
520195
560376
602718
645821
688917
732598
777464
818190
859246
897121
931711
959499
975532
987774
994705
990215
976350
962942
944325
922652
897524
871339
846627
817138
791302
770462
750868
733939
716946
706102
696694
688719
681352
673593
664906
658697
648184
634452
620918
604719
590149
572352
552917
532767
511818
490900
469374
451941
434358
417280
400033
384314
370891
356870
343475
333130
321759
310072
300982
291482
285655
279262
273055
265117
258626
253278
247305
241272
238487
232882
227864
224212
220303
215748
213574
211920
210169
208601
206548
206098
203327
202871
201134
200315
200232
198346
198192
198702
197219
196725
197013
197840
198043
197214
196110
196788
197825
201685
200112
198432
198755
199743
199561
198858
198917
199186
200468
198231
195886
197008
198344
197897
198934
199345
200283
200368
202043
203637
202298
201377
201765
201961
204576
204707
202840
202934
200313
201824
203959
203624
205071
205656
205564
205111
205384
205519
206566
207811
207698
207791
208392
209734
212790
213685
214553
214306
213548
215366
215135
215125
215828
218329
218563
216319
216537
217746
220430
221448
224244
227805
228490
229159
234334
239210
242913
247772
253451
262302
270385
278655
290184
301510
313126
327457
345163
365406
382242
400496
417094
434875
452298
468575
481595
495315
504431
514633
523718
530432
532240
530454
524831
518162
508653
498732
488740
474281
459528
442859
427037
411941
396540
382848
368110
355862
344708
332024
320517
311352
304403
297647
290929
285810
281729
277693
276385
275243
272494
269103
267646
264715
260398
259575
259695
258860
259611
257944
256822
256470
252134
249212
249934
249712
249147
249749
249375
251454
253210
254757
258661
262889
263309
264412
265264
266797
270755
275325
280810
285266
292174
296872
300133
307685
312677
318741
324070
329592
335785
340207
343767
349080
354042
356989
358323
361242
362185
362274
364528
364962
365264
363650
361888
362528
363996
362151
361631
365401
367193
367470
369041
372245
373132
374593
377226
378618
382272
386413
390979
396414
400582
403990
406427
410279
416576
421245
429374
436731
445133
450750
456081
464251
471044
478089
486683
492809
498016
505302
513220
523362
532080
541444
553487
568061
587571
608545
632586
663759
703508
744364
794138
854287
927144
1011190
1105444
1207306
1330086
1463320
1606668
1757680
1919262
2089929
2273742
2458257
2651046
2835621
3014557
3182160
3336177
3482663
3608214
3711354
3791097
3840579
3864535
3861957
3842378
3794666
3710577
3607707
3482690
3340621
3185346
3019416
2848811
2676180
2497735
2321608
2147652
1986953
1831250
1681651
1544205
1415232
1296740
1186634
1088640
999306
918438
847830
783319
726937
676603
632059
595215
563807
533913
505621
482704
464808
446863
433057
419639
408884
398226
384482
373677
366696
361394
355841
353056
347661
343062
342058
338464
335258
332847
330963
329164
329295
330368
331703
332439
330626
333054
334344
334589
336607
338998
341771
343429
347325
349409
352020
355815
359045
364537
368023
370178
369865
371963
374423
379543
383640
388662
394201
398653
401064
405477
411229
417189
422909
428251
430594
433972
439695
445787
453391
458542
466036
470057
476107
481429
487900
497037
502502
508369
514973
523203
528886
536312
544077
554248
562148
570728
579290
588644
597907
607102
614409
622543
629233
644907
661227
671193
684716
698560
711634
731891
753604
775758
801954
840589
885358
936625
1000070
1072084
1157891
1259373
1373816
1503479
1652112
1813747
1999291
2205098
2425564
2662207
2909801
3175961
3452106
3733453
4018400
4308378
4591648
4858237
5114047
5351828
5569668
5764331
5922876
6049994
6146031
6208765
6224283
6205338
6145430
6055243
5917286
5754215
5573050
5365121
5127688
4882096
4619698
4344415
4071571
3806527
3543108
3287576
3036010
2798716
2574816
2363190
2167272
1988057
1820837
1668526
1529335
1402976
1291019
1190007
1105914
1029512
962393
900577
844539
799149
756299
720085
683895
651917
627026
605128
583432
562793
547177
532385
513820
497085
482667
468420
454734
438980
425085
412494
401683
390418
379726
367258
357702
349761
339992
331758
325122
319881
314557
309268
304685
301813
300591
296444
291158
287084
283422
280857
278548
275222
274156
271166
271020
269472
269750
269489
270059
269967
268543
268075
267719
268783
271539
274913
275683
276705
278790
282813
288143
294324
301342
309659
318021
325601
335506
346799
358054
369045
378953
393689
408560
422857
437363
452350
466272
481586
494108
505630
515723
525375
531833
539437
544445
550008
550888
550539
548986
546911
541799
533194
525837
517371
506369
495860
486840
475119
463245
451188
439844
426366
414104
404317
393225
380287
369947
362289
352864
343223
335220
328333
321021
312668
304983
301013
297773
291361
285563
282990
280419
278006
274256
271912
270483
268288
265315
265209
266636
267723
267577
262780
261170
260602
261712
259923
257387
258372
258739
256575
253510
253985
254619
255771
255871
256328
255543
254033
251269
249394
251245
252564
250806
251096
250842
251294
252031
253027
253069
253879
256478
254723
255613
254702
254536
255949
255918
255179
255137
256875
255805
255970
258640
261739
263484
263195
264942
266077
263536
264502
266361
267612
269580
271584
271285
271390
274337
275353
273971
275082
276727
276990
277213
280751
283915
285241
286857
290365
293370
297671
302550
306334
312035
315560
320722
324228
329666
334229
338668
343967
352852
359770
363897
370489
373355
380742
387400
393890
398677
407394
411244
418025
425822
434080
442557
446168
455303
465152
474773
483486
490586
498281
504981
511231
518362
527352
535423
542931
548054
551538
552433
557612
563452
564554
564208
566848
565872
566297
564971
564665
562649
560544
555878
550088
547576
544894
543444
538004
532248
526623
523804
521386
513344
508215
503423
497999
492220
487688
483473
478384
472646
465877
461312
453619
446945
440979
434964
426926
421443
414675
407738
400996
393455
388279
383578
379109
375340
372600
367052
363649
360155
358021
354175
350134
348191
344781
343472
340266
336307
333100
330524
327663
325582
323759
323305
320417
318470
317053
315854
315486
313437
313386
312355
311976
310346
306477
307254
306891
305706
304927
303680
303522
303434
302645
304998
307436
308772
308674
308987
309221
308047
309104
310082
312373
315117
316728
319747
323654
324753
324337
326039
328404
329886
331858
334167
337776
340665
345698
349544
352588
353588
356510
362162
367256
371622
375043
378310
383405
389278
393014
397143
400976
405239
409792
411642
416787
422397
424993
427590
427351
426807
426359
427635
425021
424691
424104
425077
422241
419635
419656
419990
417941
418932
420745
422101
424100
424846
430844
434768
441249
452522
465091
478483
495360
514230
533744
558461
583859
609388
641343
672251
706804
744452
779764
816155
854783
892766
931664
967641
998144
1031480
1061852
1088266
1113723
1130520
1144056
1154100
1161670
1164956
1161529
1152676
1137518
1120513
1098038
1074055
1045588
1012977
982728
947066
910083
871025
832672
795568
758456
722036
687666
653762
621738
591509
562241
534758
509546
488395
468959
449183
431350
415504
404147
390286
377185
368820
359111
352326
343855
340072
337612
331067
328147
324808
321691
318558
315520
311576
308575
307245
304474
300886
299144
300869
298728
297621
297628
297868
298092
298977
297801
295563
295389
296304
298458
298570
297517
295817
295610
297931
296574
296327
298471
298703
296446
297040
296505
295561
294487
294528
293859
293270
291572
291607
289317
288973
288593
287086
283725
281234
278595
276401
273975
273141
274716
273832
272382
269419
268596
267987
267293
265141
263103
264204
262589
263330
264456
264759
265091
265514
265380
266561
268285
271352
273056
274314
277409
281226
285487
289272
293921
300323
306913
311531
316605
321107
325479
335766
345988
354549
362017
370909
379133
387591
397820
408842
419002
425600
434428
444819
454402
463827
471170
479725
485957
491660
496322
499692
505871
509644
509600
507959
506658
504576
499766
494006
488303
482552
478258
470914
460726
453546
448083
442387
434908
428045
417947
409412
403233
394977
387189
379154
373138
367467
362292
358218
352939
349289
343749
338959
336299
330819
330094
326398
323691
323783
324147
323648
321373
320865
318452
318395
319247
319725
321446
324241
326453
326760
328894
332535
335426
340949
342066
345599
349284
353594
359489
365432
370756
379020
386097
394212
403105
409210
415649
423621
432356
439765
448367
455498
462630
468393
475488
484289
491597
494870
495465
497403
500982
502735
502628
502925
498450
495936
493875
491907
487355
482327
480311
475520
472386
468983
465517
460374
454706
451101
446619
443360
443462
440922
438651
437570
437956
440967
444107
445419
447199
454412
464992
473326
483877
497678
513695
531757
551742
574500
603902
636710
670014
707159
747348
792088
839480
890967
942715
994936
1049015
1104778
1167262
1227958
1288401
1345541
1397222
1447774
1496835
1542095
1581923
1620800
1653443
1683983
1703510
1716930
1723635
1723359
1717320
1704147
1685535
1659539
1630486
1596993
1555497
1517281
1467617
1416951
1366057
1316472
1264422
1210652
1156819
1105224
1053411
1001578
955126
909439
865676
821895
780925
740206
701360
667058
631290
601617
571622
545782
520808
501418
482418
464310
444608
426678
411562
399591
389201
375393
362361
354597
347902
339605
330948
324486
318514
312562
307237
303408
299083
295203
290694
287411
283229
281019
278449
275338
272273
270894
268785
264061
262714
260661
256445
258477
258715
258444
257324
256291
254923
253255
252508
252158
249407
248746
248770
249380
248256
246501
246584
246858
248021
248248
249015
250610
250553
250812
251345
253096
256133
256264
256094
257506
259192
259396
263577
265498
266551
267258
269966
273682
273872
277130
280572
282932
285886
287731
289654
292459
295157
297538
299284
301541
302549
303717
306641
310664
313244
314843
315720
317528
317248
319785
321818
323674
321232
318978
318338
318930
318801
318089
316706
314287
313669
313207
312495
312364
312331
309320
307060
306596
303713
301089
297541
295285
293546
292356
292032
292206
290599
287620
285760
285531
280661
280071
283819
286137
285733
284801
285088
287119
287869
288702
291730
293040
295252
297284
300778
299679
300746
301285
302753
303952
304500
307031
308453
306142
305073
307056
309100
308777
307164
308258
308656
306978
306615
307635
306906
307567
307043
306869
308122
307405
305253
306143
306510
307151
307958
307733
305343
304015
304641
305073
305268
307374
309567
308647
307586
309089
309716
311025
315697
315924
315591
315958
317200
317472
319236
323180
326532
327193
328855
329485
330991
334448
337756
341513
345435
347928
352820
357618
363471
367211
375553
381587
389900
397001
405233
414686
425499
439980
452650
465423
478225
493593
510501
529412
547198
567174
587674
606474
624686
646387
665344
684437
702983
724650
746017
763335
778299
793588
805702
818495
829617
838220
847834
851850
852434
851789
851306
847437
839498
830553
821756
809648
797116
779138
761314
741532
726847
709038
688268
666976
644249
624767
603504
583267
562962
544952
528734
511087
494202
474592
460608
451350
439752
426577
417314
409150
404422
400758
394780
389007
385391
383324
377209
371995
369794
367465
363673
357326
353422
351470
348954
346792
345528
343639
340600
337458
334083
332377
329562
324514
319362
316764
313783
312582
308822
307139
303471
301117
297497
296792
296770
293502
290484
289259
289409
287616
285885
285652
285326
285414
285902
283588
281814
282375
282488
284230
285220
285459
283763
286265
285910
289286
290371
291472
292989
292962
293248
293906
295704
298744
300883
300829
302171
302964
305416
307980
309065
309880
309198
312694
314571
315725
316384
317648
318968
321132
324908
328253
330369
331661
331492
332123
330944
330672
331634
329175
329166
331017
333870
334025
330768
330633
331568
331594
330436
331416
330639
329918
332200
333599
332980
332209
331143
332084
331517
331109
332160
334514
334800
336054
336881
341263
343687
344511
346164
349440
350742
351997
354016
356203
357457
361200
364859
367777
370393
374293
378317
380657
384206
388737
392151
397899
402872
404397
406260
410616
415542
421721
425813
429391
433930
438967
440345
445604
451186
455566
460556
466148
470047
477292
481493
483720
486185
489516
493144
496816
504792
508059
514959
521514
526750
532106
535251
540170
546069
550932
556456
564349
568646
575272
579857
585012
591429
597984
607795
614541
620783
628013
637682
647959
664150
682464
702719
720748
739351
762218
789704
819412
851925
889596
928266
967173
1013634
1060549
1109159
1160706
1210833
1259278
1311664
1364902
1411651
1460763
1505939
1551560
1590845
1623702
1655542
1684368
1703999
1722320
1734443
1736260
1735338
1726298
1715550
1693482
1670695
1640930
1599904
1559781
1513682
1460992
1409170
1359261
1307631
1253493
1197059
1145493
1090445
1036535
986196
936461
890775
848251
803314
759601
720966
685935
657006
630855
604665
579844
555720
535945
519143
505023
489760
474856
464609
455783
446278
439051
434465
429557
422886
417295
416283
414431
411968
408242
406740
403338
405734
409530
408400
405867
404668
407616
407823
407530
406864
409691
409046
411066
410178
411823
410778
412666
412971
416096
419781
422741
423700
428898
427853
427442
428088
431503
435734
439165
440395
437877
439122
440701
444282
445352
447857
449900
454204
452553
454499
455156
456173
456881
458943
459324
459487
461028
461306
460877
459645
462045
459380
458556
457258
452676
452669
452408
451512
449740
448579
450921
451346
453013
451627
449493
447371
449255
449734
450445
451306
449616
450002
447842
446616
447899
446991
447683
451453
452499
452976
453638
456692
460915
463447
463991
466651
467727
471653
476146
481451
487073
494220
500626
507686
515566
525593
539282
554919
574351
591129
611082
636053
665818
700605
740370
782383
826124
879160
933337
995195
1060468
1128013
1205291
1291094
1375156
1460796
1548644
1642933
1738950
1832044
1925611
2013008
2096441
2173822
2249617
2322986
2394532
2450499
2499464
2534484
2564665
2579089
2584610
2581753
2566780
2539432
2500494
2453646
2399953
2338254
2266774
2195558
2112191
2022525
1927579
1834423
1743017
1643874
1553007
1465080
1380510
1296001
1216575
1144863
1072416
1008722
943861
878168
819330
769744
723454
680849
638701
602681
572164
544290
518575
494480
472754
454691
438506
424088
409226
395042
385194
375744
366441
357980
353945
346730
339775
334459
331836
327934
325936
323040
319582
321630
321004
320434
320665
319843
316520
318148
319944
322104
322347
321224
321689
325865
327931
328260
330307
331484
333257
335521
338281
338407
341134
341603
345783
346544
350211
352728
355463
357817
359809
359076
361190
360438
358960
361231
363122
361375
360624
357067
354740
354878
355963
354018
352030
351901
350670
352860
353297
350715
349955
350932
349617
351485
353267
351439
351120
350946
351362
352374
350116
348358
346540
348825
345570
344832
344724
342171
340720
343105
344920
344406
340623
339631
338599
335896
337429
339445
338644
339293
340395
342595
344762
347727
350606
354943
358403
364250
371414
376601
384703
392368
401628
410129
415512
422294
431341
441190
447223
457789
469347
478038
487704
498549
505232
512115
518206
521198
523850
524534
527449
527385
526149
524256
522052
517806
511305
506017
499328
491853
481389
471303
462511
449743
440662
433239
424760
413544
404641
393337
384482
375211
367864
359132
351957
345173
338103
331421
324947
318728
314371
310274
305246
301869
298179
295605
293526
291151
289599
287982
287969
287939
284186
284423
283644
283235
279919
277973
276651
276412
277747
276716
276627
278393
280563
280184
280242
279127
279016
278001
278765
280084
283621
280950
281636
282927
282792
283898
283179
283914
285362
286917
287652
287256
286923
285932
285609
284523
285899
285200
285325
285064
284369
283652
282280
279172
277853
277734
277362
278804
276607
276326
274967
270588
267863
267857
266217
265962
263052
261823
260908
260535
259962
258218
258628
258187
255448
255518
254033
252408
252612
249682
248069
249406
249307
247562
245882
245817
246320
247444
247209
247789
246587
247732
247251
246913
246078
246219
248122
247738
247189
246471
244828
244888
245922
247124
246465
246252
246664
247441
246971
245215
246014
246289
245192
244063
241848
242158
242132
240640
240416
241355
241444
242608
241409
241402
239698
238020
238697
236549
235294
235964
234518
234496
235242
234513
233520
235108
235194
234011
234334
232585
231240
230930
231268
232819
230243
228954
228755
230343
231005
229575
229605
231856
230135
231199
230674
231435
233509
232300
231427
231686
230212
230033
230477
230103
227855
227621
229770
231158
232334
233698
234844
235131
234064
234488
233652
231803
233965
233446
233513
233388
236328
238765
237534
236035
237619
237628
237771
235732
234479
236936
237070
236035
237988
238172
236697
237095
236375
236030
236270
234624
234164
234981
235012
232689
230895
229455
230179
230259
230241
229345
229985
229959
227723
227263
226199
225216
227281
228600
229352
229221
228284
228424
229322
230411
229402
229400
230073
230740
231520
231146
229105
229905
229847
231274
228779
227811
228428
228054
226246
227245
227712
226993
227684
227688
226413
228562
226138
226625
224679
224333
225465
225336
224927
224019
222431
221730
220461
219604
220869
221192
218755
220226
220428
219920
220092
221009
221280
221086
220851
219929
219687
220679
221560
221939
221354
221200
222538
221608
221699
221361
220713
221594
220844
220494
218128
219378
219120
217607
217091
218006
218651
220043
221266
221632
219207
218750
219048
217203
218174
219310
219892
221197
219404
221713
221393
219837
221666
221477
220175
220110
220825
220555
222148
221442
221173
220759
219166
218162
220327
220934
221561
221418
222241
222132
223165
221998
221134
221845
222864
222100
221316
220160
219767
219603
220721
220475
220606
220884
220428
220431
220822
219983
217461
217396
216526
216081
215747
218021
218460
219612
219476
218402
218220
220379
221037
218789
218245
217268
216918
216534
216992
216168
214037
216229
217283
216291
215971
215790
216292
215311
213579
215431
217335
218176
216759
213735
215057
216573
216931
217793
217809
216634
216191
217998
218114
219258
219525
218661
217396
217383
217486
218524
218238
218117
217444
217333
217128
218293
217511
215959
215387
215249
215162
215814
214834
212574
215348
216517
214299
212260
212310
212471
212759
213122
212382
212442
212215
213079
212737
211648
210584
212042
213530
214045
212263
211632
213032
214077
216041
216778
215651
217169
217431
215411
213252
215904
215873
214042
213590
214731
215782
216238
216626
217917
217798
216638
214875
214154
214643
216115
216432
217836
216037
215996
214970
215782
214964
212324
211286
210295
212626
212819
215006
215149
214655
213573
213249
213335
212659
214621
213023
213882
213755
215085
214691
213661
214093
215172
215664
214493
216230
216171
216438
216481
215131
214384
215567
212126
213354
213259
212455
210933
212924
213283
216648
214570
214054
214293
211506
211244
212310
211699
212288
212084
212946
212490
212944
214449
214979
214787
212614
212406
213947
211506
212093
213230
212535
212493
215013
217470
218132
217401
215962
214586
214918
214759
215467
215005
214465
213438
213791
216260
216764
216297
217577
216932
215916
215339
214334
214673
214739
213237
214686
213680
216118
216583
215796
212802
211635
210151
210894
212043
211579
211116
212349
213968
213003
212721
215247
214897
214142
214776
215285
215881
214295
213818
215142
215671
216134
215127
216364
215242
215235
216880
216405
214641
215499
214859
213993
213827
213236
214819
216963
218341
218149
219013
217475
216353
216564
216447
215518
215830
216404
216380
213629
213586
213487
213047
213270
214129
215274
215842
215810
214745
215551
215409
214661
214417
213573
213039
213576
214149
214024
212965
212902
213649
214656
215263
213867
215826
215451
215904
216304
215219
215038
213281
211465
213567
214914
214067
212289
212754
215218
216277
216237
215300
214712
213976
213175
213223
211797
212611
213417
212251
211646
212213
210937
211104
212078
211808
212804
216399
216602
216482
215866
215467
214943
216552
215147
214891
216035
217055
215334
215179
215118
215483
214858
213511
211874
213065
213573
214921
213734
212392
211734
210529
210348
212250
210855
211810
210508
211730
212862
213109
212819
212808
212440
214234
214629
214277
213834
212515
211868
213122
211308
208312
211787
213166
213450
212285
211530
211530
210157
210856
211771
211412
211243
211044
211385
211418
211216
210863
211381
213409
212109
213517
214964
216869
217103
216557
215067
215261
214073
214694
215931
215420
214654
213405
213987
214299
213373
212658
211293
212752
211519
212712
212830
214355
214453
213894
212285
212120
213635
213899
212012
212478
212675
212987
212741
211971
213458
213872
214323
214887
214561
214075
214567
213106
213871
213986
213761
212709
212665
213262
214864
214064
213344
215420
212633
211813
214119
214518
215701
215938
212027
210543
210879
210835
211468
211973
210808
212084
211851
212371
213760
215006
212717
212391
212735
214683
215949
215134
211915
212176
212190
212732
213158
212870
213208
212654
212941
213185
213209
214043
215445
213840
212392
213884
213999
212253
211931
212243
212301
212685
212098
212373
212425
212707
213360
211677
210397
212617
213093
213562
214007
212313
213072
213348
214774
214885
214048
214446
214078
212986
213021
213045
214030
212852
213006
212806
212364
211968
211930
211909
211699
211958
209837
210847
210907
210551
212703
215337
214061
212998
212382
211365
210622
213033
213132
213059
212035
213390
212181
212342
213291
213727
213911
213596
213679
213309
214010
214084
215374
214502
214582
214171
214714
215486
215402
214156
212243
212963
212660
210867
210422
211735
211603
212848
213333
214214
214552
215510
215432
214173
213670
214033
212298
210469
211329
211337
212325
211557
214313
215487
215840
214062
215009
215029
217256
217426
217106
217843
217211
217967
217427
215271
213788
213823
215263
217043
217515
216602
216331
215483
214124
214636
214827
216253
216843
216000
215992
216168
216147
214609
214375
213551
211905
209676
211909
212682
212669
213758
213979
214831
215836
216085
215452
216853
216304
216229
216086
217359
217037
216589
214543
213475
215288
216579
216527
216290
214407
213670
215365
214878
212308
213552
216057
216958
216321
216413
214885
213681
213795
214124
214919
213217
213144
214764
213043
213450
213617
211771
213562
213949
214740
214950
213069
212959
214621
213093
213802
211968
211305
211483
211954
211661
211516
212864
213148
213566
214269
214699
213649
212355
213552
213481
215037
216205
217052
216526
217247
218046
217881
216076
213699
214130
214301
214626
214670
216773
215242
213978
213501
213959
214148
215326
215515
217230
216919
215227
216537
216307
215053
216752
217951
216989
216643
217527
215792
216147
216591
216520
215440
216471
216962
216203
215852
214894
215897
216112
215357
215577
216021
215908
215174
216833
216534
216707
216982
217818
218185
217038
216058
216479
217668
217071
217265
216147
215460
215594
213730
214253
213880
214032
214200
215805
216681
218640
219878
219515
218151
217931
217242
215883
214332
213574
214689
215259
215455
216020
216264
216728
216470
215602
216321
218335
217220
217103
217574
217470
216629
216167
216115
215572
216149
215491
214535
214371
214672
215420
214926
213451
213704
213168
214251
215027
215322
216428
214975
214957
214335
214999
216469
216579
215893
212985
213365
212378
212820
213252
214188
213635
212850
214163
215123
215641
215928
214947
214440
213861
213774
215665
217218
217078
217457
216346
214931
215719
217634
218210
217349
213945
213289
214986
216040
214941
215990
216801
217993
216598
214994
216698
216454
215680
213947
214336
217320
216363
216884
215790
214861
216705
216628
217912
218685
219513
218247
216330
215614
214735
214466
214459
213789
214308
215234
214299
214720
216858
216984
214968
215059
216318
218537
219306
218307
217309
217692
219056
219046
217629
216812
215586
214625
213679
214619
216166
218167
217123
218952
218075
218260
216832
217568
218084
218272
217399
215545
216546
216398
216345
217048
214612
213010
214730
215418
215555
216847
217606
213971
214667
215993
216517
215146
215270
215612
215873
216139
216549
213975
214450
216029
217736
218087
217026
217673
218094
218377
218327
217641
217787
218588
217408
217481
216865
215629
215638
216362
216410
218199
219919
219473
217998
218656
217740
218685
218132
217160
217726
216991
216657
218168
217781
216289
215010
215879
217204
219749
218684
217511
217887
217873
217965
217890
218391
217284
217046
218093
219815
219928
220248
220766
219545
218926
219224
220277
218991
217784
218380
219006
219153
218127
219405
218160
217040
217027
217228
218400
217814
215977
216697
216362
217020
216592
215517
214968
215017
216287
215576
215794
214810
214467
215226
217552
217231
217204
217527
217574
218909
218047
218355
218965
218386
217270
218273
218907
218542
220890
220703
220325
221166
220913
222251
221188
222055
222350
222777
224837
226112
224017
226206
226867
225558
225152
225865
226655
230473
232188
232972
231687
234670
234609
234002
234387
236587
237830
238401
240009
241877
242360
244483
247401
248141
249457
251275
251266
254357
258251
262094
262111
265220
269007
273034
275444
280333
283951
288405
291935
293252
294625
295895
295729
298175
298978
296730
294249
294197
293238
292166
291663
292536
291932
291142
288384
287894
286278
285747
284896
285403
286549
285215
283579
284084
285193
286563
287247
287195
286527
285986
286158
286151
287660
286585
286444
285763
284990
283830
281602
281019
282731
282271
281925
281147
278979
276535
277469
277910
275525
273603
272837
270961
269470
269683
267999
265896
262177
259688
256014
254168
252934
251908
251921
251184
250111
247498
248474
247370
241170
239812
239653
238718
237818
235123
232199
231820
232622
230997
228439
226604
225704
226634
225774
222436
220556
220445
219275
217504
218727
217807
212910
210817
208500
207322
206524
205254
206259
207180
205757
205446
201301
199504
197313
196355
195462
193754
194499
192627
192018
192427
192903
189605
186930
187297
186888
185449
185490
185502
183555
180771
180838
180716
180872
177577
177150
178424
176432
173625
171329
170910
172602
172165
168637
168320
168698
166474
164798
163143
162539
160885
159857
160329
158270
155907
156815
157216
158584
158078
158770
157377
155511
154097
151479
152853
153336
151550
150918
150085
146956
147320
146744
146473
144939
145498
145786
144534
144522
142652
141099
141258
139643
137838
136415
136708
136609
135875
134421
133661
132070
133221
132726
133352
133897
133919
133236
131604
129882
129828
130701
129315
128703
127441
127668
125759
124848
124813
124974
124805
123911
125118
122825
122476
122662
122429
122692
122665
121009
120381
121208
121874
120965
118808
117610
116733
118674
117416
116222
114393
115092
115025
114912
115956
116091
115204
115221
114212
113723
113799
112676
111144
111681
111453
112534
114416
113186
113486
113118
111217
111755
111248
110133
110139
110158
111186
110521
110105
109461
108165
107996
109130
109398
109271
109470
108151
108956
108184
108925
108261
107416
107689
108095
108003
107329
108168
106754
105958
106132
106851
106453
107165
107086
107294
107067
108855
108477
108823
106936
106501
106269
107010
108463
108837
109098
106899
105790
104746
104616
105056
105931
107126
108552
108948
107652
106783
106334
106781
106895
105951
107200
108316
107939
108109
107167
106184
106063
106634
107548
106746
105977
106621
106149
105019
105338
107398
109269
108845
109585
107104
106025
105497
106368
107307
107519
108972
109053
109182
107675
107944
108594
108558
109017
109339
108893
108556
110021
110008
110741
109780
109045
109652
110734
110788
108991
107703
108312
108285
110533
110863
109628
110744
108069
109826
111655
113462
113881
111684
110796
111446
112885
113366
112181
112088
111512
110395
110238
112232
113156
111229
110892
112302
114390
116883
118222
116251
115181
114432
115613
115057
114365
114907
114131
116678
115286
114241
114367
114470
115379
116615
118816
118252
117067
117478
119139
121669
121832
121178
120663
119816
120337
121934
123646
127230
129880
133189
137977
151201
174425
201912
236376
280141
330231
383138
435078
492502
575824
688514
821396
958664
1076942
1167353
1224647
1251021
1261115
1267689
1265201
1260184
1247913
1237445
1236160
1235916
1229082
1218106
1194622
1176523
1158843
1141044
1124373
1107565
1093431
1074709
1054700
1036711
1017501
997636
973611
947578
920572
893480
865622
840934
815939
791774
771876
752993
736529
719376
703293
687786
672089
659930
648519
637482
627688
616442
607868
602706
597558
589838
587022
582200
574915
566676
559685
557127
550521
546255
541196
536606
531389
527046
523144
519957
515168
509813
504369
500982
498950
495768
491199
489666
489151
484140
478269
476650
473868
468478
463430
462039
457585
454120
451663
449059
444985
440209
436325
432438
428873
426488
423535
419052
416510
416460
411192
407190
405101
401118
396796
394637
391413
387919
384800
382299
379719
374838
370702
369394
370399
366371
361585
359065
357782
354120
350054
348786
346452
341882
340593
335825
331759
328362
327708
327130
324151
322718
322539
320439
319097
318476
315196
313132
309366
307942
306598
305974
302625
300818
298885
296006
292971
289017
290230
288560
286123
284884
282388
280976
280910
278787
277643
275171
273284
271646
270974
270113
267972
265707
265120
262643
259987
259468
260257
259521
257893
255976
253074
252888
251298
250524
249024
247477
247972
248810
247619
246999
244900
245508
244868
245859
247593
249397
250345
250441
245275
239001
232744
227685
222675
218199
215207
212129
206666
202188
200727
202202
199368
198140
197193
196744
196262
195452
195355
193817
194296
192319
191322
191336
190942
191573
190370
188280
187640
188925
188899
189175
188890
188725
188288
186198
186276
186393
186762
186625
185519
183805
183903
183892
183202
183046
183746
183888
184908
184903
183723
181775
182102
182315
182157
181490
181274
179897
179394
179961
181959
180744
178763
177988
178623
178649
178962
177241
178347
179458
179153
178994
177958
177381
177615
177494
175813
176670
176260
176713
177262
177526
178331
176774
176407
174341
174781
176182
174773
175705
175670
175139
175436
174123
174471
173898
174994
175536
173675
172829
172651
172500
171400
171944
172113
170928
172872
174672
173947
174316
173614
173608
171653
171287
169381
167935
168183
168599
170935
169585
170626
171159
170386
169604
170194
171003
169745
168903
169518
168921
168263
168735
169756
170116
171124
171428
169848
169750
169680
170416
169309
169155
168419
168061
166897
166210
166691
167486
166504
166333
165961
166172
163858
164383
165551
165691
167843
169622
168359
167081
166153
165128
166174
168678
169422
168332
168065
168345
166841
166640
165283
165877
168012
166692
165675
162894
161350
163022
164315
165464
166282
167763
166972
166785
166790
166171
167329
168232
166739
165018
164474
163961
163519
163065
164324
165549
164287
164604
164925
165933
166602
164854
165646
164305
162429
162939
164480
165066
165321
163761
163185
161347
162127
164071
164832
164990
165549
164713
165014
165095
164079
164734
163150
163370
163995
162503
163807
164861
165904
166064
165234
165222
163701
165387
161999
162993
162838
163398
162980
164381
165629
164481
162554
161679
161213
160759
162738
163544
163114
162988
163927
163230
163588
164156
165586
164205
163263
163719
162719
161550
161183
160327
161307
162024
163626
165871
165727
166702
165983
164738
164118
162587
164532
164933
164685
165845
164360
163919
162866
163088
161469
161154
163232
163123
164368
162583
161698
161134
162033
160962
161598
162287
163203
162995
162895
161274
161742
163387
163596
164461
165052
164821
163911
162935
162053
162309
161783
164508
165245
165351
165860
165706
164323
163919
165224
164159
165487
163445
162319
163921
164274
162670
162047
161465
161393
163039
162543
163329
163798
163845
163431
164480
165787
164458
164607
163064
162368
161152
160847
160716
161697
163175
162559
161844
162271
164044
164513
163240
162311
162845
163335
163014
163932
165864
165330
163859
162223
162227
161768
161078
160787
160884
160612
161406
162199
160152
162965
163617
162599
163171
163403
162822
162037
162999
163589
165091
164828
164084
165232
164230
163425
163585
163794
165051
164920
162784
162168
162675
165090
163517
163308
163385
163087
162710
162732
161619
161963
163051
162267
162744
163314
165171
165452
164289
163023
164724
165264
163723
163542
164060
164738
164375
163929
164174
165004
163939
162024
163767
165136
165995
164698
166489
166536
166468
165813
166179
165329
164336
162510
161774
164789
163629
163896
164537
166085
165795
166209
165191
166111
165884
165169
162232
161626

[Instrument Method Data Header]

"hplc", "", "2021-04-16-13:54:48", "hplc", "", "2021-04-16-13:54:48", "", 0, 0, "GlycoSePN_40 min (Plus_HR1)"
"Separation of glycans at 50 C"
16844544, 1


[NAI Box Information]

0, 40, 40
2.272, 44, 1000
41, 0, 100, 0


[Instrument Configuration Information]

"FL", "PEN90x", ""
0, 0, 0
0, 0, 0, 0
16.777215, 1
16.777215, 0
"", "", "", ""
"", "", ""
"", "", ""
"", "", ""
"B", "C", "D", ""


[Real Time Plot Information]

[0]
0, 1, "", "Y", 1000


[Link Parameters]

5


[Link Parameter Offsets]

29
28
10
11
12


[Link Parameter Info]


"RATE", 29, 5, 1, 1
1, 0, 3, 0.1, 100, 0
44.01408, "", 1

"RANGE", 28, 2, 1, 1
1, 0, 1, 0, 10, 0
1, "1.0", 1

"EVENT", 10, 3, 25, 1
1, 0, 0, 0, 100000, 0
0, "END", 0

"EVTME", 11, 2, 25, 1
1, 0, 2, 0, 100000, 0
0, "", 1

"EVVAL", 12, 2, 25, 1
1, 0, 0, 0, 100000, 0
0, "0", 1


[PEAK TABLE FILE]


[File Complete Flag]

3


[Number of Peaks]

0


[SPECTRAL DATA FILE]


[File Complete Flag]

3


[Count/AU Ratio]

0


[Count Offset]

0


[Number of Spectra]

0


[Spectral Data Sets]


[Audit Log Information for C:\PenExe\TcWS\Ver6.3.1\Examples\Probka 42, rd + enzymes.raw]

Number of Audit Logs : [0]
