# Supplementary material for: Interplay between de novo and salvage pathways of GDP-fucose synthesis
Source: PLoS One. 2024 Oct 24;19(10):e0309450. doi: 10.1371/journal.pone.0309450 (PMC11501016; doi:10.1371/journal.pone.0309450)
Supplement: S1 File — (ZIP) [file pone.0309450.s004.zip › Chromatograms/Fucosylation/TSTA3KO_42_1_1FUC.RAX]

Checksum Passed

Filename : <C:\PenExe\TcWS\Ver6.3.1\Examples\Probka 42, 2nd + enzymy.raw>

[Modified Rawfile File Header]

0, 1, 48, 10019, 
0, 0, 0, 386514952, 12030560

[Modified Rawfile Data Header]

"hplc", "", "2022-11-14-16:05:33", "tcprocess", "", "2022-11-14-16:45:31", "", 0, 0, ""


[File Complete Flag]

3


[Run Log Information]


[Raw File A/D Header]

0, "20221114160524-0800", 0, "hplc"
"C:\PenExe\TcWS\Ver6.3.1\Examples\Probka 42, 2nd + enzymy.seq", 0
"NONE", 0, 0
40.0088, 8975166, 81553, "7339280009"
1, 0, 5454


[Sequence Cycle Information]

"A", 0, 0, 0, "", "", ""
"C:\PenExe\TcWS\Ver6.3.1\Examples\Probka 42, 2nd + enzymy.raw", "C:\PenExe\TcWS\Ver6.3.1\Examples\Probka 42, 2nd + enzymy", "Probka 42, 2nd + enzymy", "", "C:\PenExe\TcWS\Ver6.3.1\Examples\GlycoSeP N Plus (FL_40 min)", "C:\PenExe\TcWS\Ver6.3.1\Examples\GlycoSeP N Plus (FL_40 min)", "C:\PenExe\TcWS\Ver6.3.1\Examples\GlycoSeP N Plus (FL_40 min)", "C:\PenExe\TcWS\Ver6.3.1\Examples\GlycoSeP N Plus (FL_40 min)"
"Default", "Default"
1, 1, 1, 1, 1, 1, 0
100, 2, "", 1, "", "", 9
"", "", "", 0
"", "", "", "", ""
"", "", "", "", ""
""


[Raw Data Points]

152363
152578
152572
152575
152573
152571
149268
147362
150960
150698
149944
149693
149417
151068
152336
152773
152261
152493
151763
152027
150639
150084
150502
151800
153340
151692
152791
152049
150130
150565
152376
151904
151504
150555
151731
150278
151816
151237
152118
151080
151410
152373
152826
153889
153552
154518
153134
153252
154194
153770
152617
151278
151811
151507
151251
151331
152530
152131
154310
154748
153352
153099
153344
152799
150855
150521
152047
153348
152679
149896
149669
150620
150863
152304
151762
153116
152729
153299
154424
152744
152679
154814
154194
153462
151909
151435
152733
153644
155228
154740
154629
155976
156729
154796
152696
151125
150710
151217
152136
151619
151604
152954
153319
154098
153348
153459
154152
152176
153694
154805
154633
153668
153853
152857
151849
151431
152479
152326
153780
152419
153571
153092
153616
154207
153047
152089
152836
153553
152528
152072
152660
152430
152769
154009
154997
153370
151970
151331
149174
149744
150303
151822
152214
153693
155875
158979
159548
159581
160800
165724
173046
182509
193097
206610
220672
237315
255179
272613
290214
301514
312037
320977
326906
330961
335082
336533
336055
334698
333455
331537
330047
333256
334574
341720
347913
352960
357752
361552
362166
361468
364723
366899
370722
375183
380566
386105
391035
397972
404666
410984
418455
428378
441111
456348
469770
486596
499018
508086
517026
524973
537031
557714
586082
619252
668058
733706
815423
920503
1055685
1239051
1494064
1849394
2322517
2917398
3633233
4481353
5452528
6483732
7437475
8204637
8709707
8953171
8975166
8846578
8636689
8408647
8186227
7971724
7751676
7464685
7093065
6627318
6109172
5569913
5044771
4576443
4167582
3830885
3560497
3348114
3187295
3078166
2997408
2919711
2817139
2677805
2501645
2310196
2122914
1950570
1794822
1661577
1541555
1430742
1336556
1253759
1179602
1116157
1058833
1009313
964834
928996
897344
871678
844336
820736
803937
790450
784069
785133
782727
785670
792484
798834
803929
807470
810168
812292
810956
802288
791240
781130
768863
756323
743531
730707
720417
710964
703219
695800
686502
678492
671506
667223
664541
665054
665025
668695
673227
678547
686829
693425
700232
702190
703691
705712
703987
704644
711066
721596
745432
788394
855261
952264
1085151
1246127
1428067
1622957
1810080
1979531
2119654
2210055
2255986
2252544
2203304
2103989
1973465
1828693
1679420
1533896
1400221
1287354
1197700
1127623
1069508
1026705
990982
963027
943859
923511
909778
897936
891882
890263
894772
900824
914915
933505
953798
981237
1016731
1064562
1125645
1208893
1329529
1486966
1708039
2007374
2383183
2827673
3329852
3870711
4432101
4981721
5515741
6010053
6427665
6760877
6985160
7078586
7047511
6886086
6609096
6253977
5841601
5391219
4947684
4526508
4131688
3767097
3431045
3120348
2832146
2565458
2313209
2087306
1881344
1698162
1532743
1386319
1260485
1153728
1061069
982265
914095
852319
797048
750793
708316
669898
634507
606663
582959
558772
539609
518353
499904
487161
475660
463531
454566
446317
438257
430066
422165
415935
411795
405999
402244
397085
393233
392324
388027
384353
381262
380812
380687
377164
373959
374529
372536
368448
364806
365893
368218
368912
368051
371191
372504
374004
374447
377430
378865
382154
385643
386805
387147
389385
390571
391516
391106
390759
385967
381751
379465
374596
370613
367626
365616
364619
360052
358708
356776
354512
355148
352808
353370
355224
357793
356835
354582
353923
354549
352351
348424
345304
342406
337697
333449
326765
323221
319768
317549
313687
311031
307915
306860
303556
301374
303207
304375
305762
311331
318734
325889
336880
350239
366791
382537
400673
418357
435233
449812
460168
470419
477379
479127
480938
479389
474660
467735
460988
452852
443004
434469
430081
423753
418771
414627
413487
412409
413578
415944
422703
429567
434758
440896
447761
456685
465456
475399
483012
496423
509387
528505
553570
587152
631886
690676
765029
857903
960990
1083045
1217149
1355048
1505963
1652016
1787828
1912033
2028072
2126464
2198939
2238907
2252391
2242400
2207530
2143653
2059538
1960294
1849958
1734836
1621080
1506049
1391992
1288205
1187204
1091998
999984
920304
846848
778394
718009
665239
616014
574484
535593
500635
473224
448653
424869
403796
386764
373826
360262
348956
336441
327686
321274
317203
312594
305963
299272
294697
294409
293189
290634
288107
285027
280928
278574
275494
275239
272484
269162
268649
266547
266466
266259
265488
263767
261860
261283
259853
260453
260216
261453
261973
262856
265204
263724
263494
264128
265934
268678
269478
272693
274344
272910
273692
277893
279360
280896
280060
284258
287072
289198
291025
294647
300203
301834
305998
309160
312240
319609
326501
331016
338967
346034
350061
355885
364698
372732
378437
384623
392325
403037
411066
421028
432800
447307
464279
485101
506639
534268
571497
618046
672558
739299
813354
893249
988086
1083148
1186083
1293942
1400059
1497037
1581997
1650828
1708902
1748330
1766851
1763468
1741292
1700020
1641488
1571806
1491643
1402038
1310353
1218713
1129954
1045735
966241
894248
824390
761750
707057
657308
613569
575330
539673
507496
481812
460926
438058
415196
396446
379845
366346
353905
342096
333282
325597
318280
313126
309234
303054
299352
296236
293501
292042
292078
291296
292817
293863
294976
299260
302245
306801
307595
309391
309950
310711
309810
309292
308832
307335
304932
304157
301394
299004
294795
288693
284416
279206
274799
271286
267087
263763
260664
258201
254359
251085
248225
244665
239133
234792
235424
234017
231962
231832
231250
230898
229410
227523
225588
223684
224199
223673
222542
223194
222427
220976
220913
220511
220450
218827
220450
221040
222058
223424
221478
220883
217951
216028
216107
213577
211780
211040
212873
211221
210180
209139
210131
209377
208551
206702
207777
208803
208867
210389
209190
208417
209753
210976
210616
208743
209542
209987
210589
210779
209710
208731
208229
208794
209387
209956
210623
212675
212122
212122
212324
213476
215674
216013
214896
216380
217180
219011
219378
220020
219027
217836
218720
220285
222730
223482
223862
224904
224986
225688
227507
228518
228196
231746
233471
233298
233864
237460
238573
239241
242251
244749
248162
250034
251227
253864
257570
260947
263272
264722
266986
269194
269482
270449
274324
275133
278324
282657
286526
288016
289706
291408
294242
297561
303502
308334
315184
322134
332012
345774
358706
374739
396190
419172
444694
474432
507552
542660
578819
618709
663671
703333
742169
780996
820952
856019
889486
914504
934226
950918
964574
968913
967080
958108
945778
927960
908962
886611
861255
838779
816834
793456
774005
754052
736827
721983
709207
696231
687618
678992
667538
660924
653034
644308
631300
619537
608356
593620
577845
558038
539223
523497
506549
488901
470455
453632
433946
418407
401953
386782
373082
358764
348249
336677
327856
320876
313946
307924
301903
293659
286587
279968
274195
268426
263540
257998
253130
248910
244525
243245
240338
239060
236080
233920
230173
227216
226914
225611
223712
222107
221629
220398
220374
217471
216326
219163
220791
218832
220408
220028
220798
221144
220487
220732
220433
219808
218937
219313
221231
218929
219642
220984
221362
220758
219885
218934
218672
218554
218251
215552
217419
220292
219420
218187
216984
219347
219643
219657
221284
219042
217406
216769
218124
220781
222221
222816
222498
220964
222082
223357
223566
223195
224124
224515
225393
223522
224343
225385
225597
227679
229557
232023
232524
232790
234012
234205
232997
234892
235926
236479
238326
240171
240982
240946
240639
241732
242171
243631
246092
249424
251077
254774
257158
260298
268308
274909
283373
292216
299732
311869
324747
339321
354621
369307
387622
402033
419418
439755
459223
476852
493500
507084
521893
532780
541762
545006
544629
541675
539316
534368
526135
514992
498383
482528
466120
450708
434721
420452
404915
389768
376763
362656
351072
340021
329174
320013
311145
302813
297289
291312
287243
283736
281083
278443
276943
275254
273326
270973
269584
265794
263732
263297
261681
261914
261417
259125
255846
256715
254435
253331
253162
253168
254034
252740
253319
254176
255593
257077
257104
257189
257697
258774
259844
261573
264223
268991
272203
274750
280045
286881
292368
297566
305148
309870
315703
319652
320360
324793
326426
328924
332634
334541
336517
335749
333872
334205
335841
337701
337204
336852
333500
333652
333521
335903
333807
333205
332435
333629
334789
336876
336633
338526
342511
346565
351606
355732
355757
359039
363505
369889
374546
379329
384155
389618
393300
399608
405831
412839
418106
427548
434507
441272
445526
452475
460403
467747
475620
480444
491168
503538
515108
528525
544046
562427
583830
610619
644891
689179
737779
791915
858123
933645
1020814
1122409
1232910
1355748
1494266
1646815
1808433
1976861
2154760
2338833
2523106
2707311
2883504
3067236
3234504
3385051
3520339
3634451
3733794
3805475
3845055
3867372
3859290
3819838
3751687
3665585
3560332
3429474
3282600
3123937
2958019
2784234
2601267
2422051
2250723
2086182
1923797
1771366
1628780
1494523
1367346
1255598
1154233
1062491
979146
905837
840511
781995
730698
685410
644852
609409
578603
553649
530498
509785
491356
475315
459265
444161
432869
422689
412050
401095
392511
384128
376935
369978
363437
358272
354043
350624
344203
341210
338415
338204
336082
335345
334182
333817
334661
331778
332420
336295
338549
340086
342222
344695
345204
346564
348649
352128
355378
360162
363889
368690
370647
374073
380249
384816
390247
393482
398315
403631
411303
417308
420246
423591
429304
434671
440861
448365
455210
460881
467335
475647
482154
489301
498017
509430
515258
520318
527430
534903
545711
555743
565120
573063
579309
588632
598238
611283
625731
637460
650129
659969
671090
684551
698578
711320
725994
742421
759565
778983
796173
816833
840709
869580
902847
941367
985262
1036938
1097080
1167951
1255822
1353663
1465072
1595732
1746917
1905111
2088082
2289047
2511282
2746909
2995171
3249574
3521295
3802390
4085942
4366912
4638029
4896944
5147011
5372281
5568113
5738174
5880183
5979988
6051896
6091174
6075858
6024895
5938927
5808929
5658221
5479413
5277140
5053382
4808147
4561037
4300483
4038492
3777084
3521346
3271019
3030363
2801796
2584191
2378083
2190234
2010880
1849282
1701045
1562765
1439282
1325343
1227336
1135660
1053166
980993
916414
857222
808339
762670
723510
686561
654478
627066
601870
577504
556553
536508
516176
499007
482100
466822
451728
438867
427946
415132
401156
388864
380384
371274
362233
354005
345177
337214
332462
328974
322986
316608
310856
307300
303559
298157
297349
298064
294350
289747
287998
285129
283906
284079
282259
280108
280035
280273
279026
279998
281076
279840
279207
282232
285938
286580
287332
289406
291413
295805
298064
300306
304366
312544
318982
326143
333861
340417
352562
365542
376973
389694
402733
415675
431692
445012
457755
470841
482204
491251
503648
514639
523945
532181
538042
541940
547195
547941
544579
543140
540237
532050
527029
522057
515293
505894
498500
487020
478215
470394
456633
443424
433737
421082
408713
399005
391648
380579
369654
361677
353373
345160
335648
327923
321385
315649
309991
303802
297355
294322
292311
288395
284899
282193
280139
279377
276757
274294
274568
272574
270684
270063
269342
269555
270487
269374
268088
267246
265732
265996
269066
269322
268429
266560
266850
264746
262868
262518
262194
260112
260368
258514
256958
257707
257775
257185
258178
258772
259613
260209
259206
259110
260122
258992
259207
261522
262657
263280
262199
262176
262479
263938
266690
270878
272713
270716
268880
270081
273238
277066
275391
276862
277273
277424
278804
280325
282298
282694
282196
282709
285017
287476
287536
286759
286653
289689
293236
296873
298099
300673
304051
309583
311764
316847
320233
321893
324666
328363
334840
341512
346924
353179
358198
363495
366377
371917
377939
383170
387988
396169
402845
407344
411781
419517
429232
438462
445507
451023
455350
464099
471130
479188
487792
493489
501884
508455
516887
526120
531357
537682
545260
552839
559790
565710
567592
569558
572023
573843
575423
574820
573015
572806
572469
568325
563935
559399
554685
554942
552431
548623
543667
539104
534382
528672
523180
518351
512365
508557
502562
498898
496016
492614
486889
481637
474835
467394
460537
452894
446175
440646
434487
427602
420457
411972
404940
401397
395375
388774
383778
378131
374628
371337
367128
362515
358474
354461
352893
349043
347686
345664
343589
340790
337947
336341
334441
333112
330190
327704
324605
320464
317747
317567
315630
315026
312538
310586
310493
310653
308374
307138
307647
306226
305649
307180
307442
306091
306506
306476
306760
306943
306464
307538
309460
310756
312487
314409
315243
316446
317777
318912
321559
323336
325607
327844
329917
330267
332755
337242
338123
338303
342173
345023
348961
353964
358502
360872
365477
366770
367954
372259
376908
382373
389221
391732
396484
399579
402749
407273
413836
417916
419478
422359
425353
426724
426840
428560
429846
431602
432923
433917
434600
431100
426540
427418
427149
425816
423438
426622
430313
431313
432639
436164
440034
446988
456332
466736
478823
493357
508256
526265
547289
569218
592111
620026
649196
681719
715164
749926
785265
820110
855304
888804
923807
960209
991362
1020360
1044051
1069383
1090567
1105833
1122195
1128670
1131175
1133033
1127507
1118491
1107834
1090105
1070158
1047555
1018426
987604
952047
920150
888035
849778
810333
772236
736195
704943
674499
640539
608455
579041
548224
522909
503461
484006
464183
446444
429947
416111
401219
388562
376663
366359
358850
354715
348189
344899
339571
335918
330713
325676
321480
317745
315243
312485
310820
310374
308865
311988
310526
308931
308225
306554
305062
305481
303527
302775
302861
302396
302645
303146
302974
303607
302826
304271
306302
307102
307594
306727
304781
303469
303312
304426
304516
305016
306058
304002
303316
303372
301784
300362
298639
298144
295728
294519
292383
290865
287953
283641
283018
283352
281659
280069
279371
277093
275847
274319
273851
272462
271024
270908
269252
269835
270469
272821
274426
274295
272622
274072
276116
276328
278984
280423
280182
282874
287264
291463
294749
298886
302829
308407
311970
316960
324288
330751
338200
346488
354725
362797
367954
373348
384125
396168
403923
415603
426434
437174
445891
452257
458715
466552
473300
479818
486493
490266
493837
496966
498829
499573
498711
496321
495693
494377
489206
488487
483902
477652
468360
458183
451672
444442
434475
425233
418470
410616
402387
395684
390211
384187
377508
372221
366929
362750
356926
352229
346570
342084
335418
331819
328990
325598
325005
324520
323968
322959
319652
320935
319022
318198
318346
319283
319599
319355
320293
321387
323858
324512
325813
326182
329801
334094
336207
340521
345375
349764
353957
359948
365947
372526
379927
389153
396485
405143
413887
420578
428278
437520
443663
450324
456434
461887
467789
474252
479169
484794
490892
495171
497923
497591
498248
497839
497120
496347
495030
493310
489658
486734
483088
478765
472164
469088
466251
463326
460819
459330
455254
452007
449070
448442
444396
443087
445765
447857
448660
452822
454815
458853
467243
473916
483624
498910
515772
532266
552656
577903
604086
633865
666475
703708
744214
787311
828522
873476
924104
974733
1026733
1080612
1139466
1197939
1253419
1309982
1367141
1418861
1469073
1513581
1552895
1585933
1618433
1646827
1664267
1678442
1683819
1678697
1669958
1658301
1642910
1622376
1589302
1554535
1523411
1482837
1437249
1390948
1340337
1285130
1231201
1180290
1126851
1076968
1026769
979816
932539
889146
844012
802876
766410
730066
695804
664832
635888
607884
579939
554155
530831
508087
486457
468672
450929
436089
422798
410075
395016
383303
372357
363948
355306
348783
343476
336587
330184
322399
316091
313581
308529
304733
300720
296974
292612
289741
287633
285228
280720
278500
278839
277128
272846
270396
268084
266132
263859
263488
263226
264241
263868
262707
260601
260869
260790
259148
257403
254728
252811
252810
253086
252936
253762
253703
253894
254441
255672
254593
255475
254921
256581
259132
261144
259850
260456
263324
263862
266313
268687
268385
270920
273951
276883
276481
279798
284684
287637
289869
291715
297016
299466
301575
304099
306489
307768
309690
313915
316980
319312
320275
321985
323063
324985
325719
328865
329678
328656
325667
323216
320586
321287
321183
317630
318877
319209
317035
314472
313227
310842
307584
307024
304891
303320
301448
297881
294304
291780
291742
290922
289321
288438
286737
284507
283715
284198
285215
284834
284215
284435
285861
287122
285600
285366
288281
289505
290233
289727
291556
296452
296410
297591
299340
301524
299952
301704
304060
306425
306811
306071
307042
305717
303631
304484
304122
307964
307092
306561
308129
307911
307327
307744
308453
307137
309064
309039
309783
308786
308217
307521
306726
307270
307166
307790
309972
307775
306263
307350
309371
311150
312748
314426
316205
316915
318536
318041
319900
320160
320656
323727
328574
330107
331899
335730
337638
341024
344201
345749
347949
350378
353578
356867
361493
364375
372865
379338
384337
391715
398809
406755
415637
427528
435854
448510
462279
474348
488850
503212
519432
536979
552958
571301
588975
608808
629245
646236
664615
683623
702038
720016
736405
752251
766607
779850
788339
801295
812358
819002
822945
824051
822555
820030
818813
816751
809120
799534
791404
780059
767842
752628
736051
719286
699701
679671
659588
640017
620687
601116
582464
563826
546580
528235
512970
499504
483966
471256
458095
447493
437904
427235
421589
414623
407584
401905
395417
388480
384824
378409
376473
373187
372591
370716
369058
365872
360908
358750
356520
354379
351225
348485
345835
342084
338701
333793
327928
324159
323019
321684
319167
314808
313268
309933
306395
303812
300411
297825
296905
294144
293060
292087
291727
290162
288317
288598
288820
286931
285494
284020
283899
284508
282592
281649
284367
285722
286232
287015
288102
286397
289250
289199
291232
292764
293199
292941
292301
295832
299747
301610
301045
303987
306394
307996
310215
312494
315119
316852
318188
322343
322834
323988
327150
329511
331160
331587
332362
332454
333368
334627
334414
333931
334258
333774
333355
335914
334532
330385
330825
330814
330802
330695
328578
327839
326895
326892
328129
326493
324430
325483
327689
330633
330698
331918
333943
332873
333932
334589
335536
337321
338313
339346
341212
343088
344448
345995
349632
353983
356501
356624
360308
362632
364943
369425
372049
376124
379968
382136
386207
390866
395236
399079
405137
410345
415684
421615
425093
429664
432976
437842
440504
445020
448451
452944
457420
462271
465564
473619
479429
484721
489710
497901
500704
503439
510657
516258
519568
525451
531480
538960
544234
551612
555826
563069
567380
575138
580137
584483
588480
597328
606749
613474
620218
627012
635965
648613
660789
676997
691741
710999
731522
753020
775331
804031
831283
862863
904477
945672
987087
1032540
1082055
1132041
1184323
1238729
1292533
1345810
1396735
1456366
1502862
1547813
1588660
1630116
1661272
1690138
1710752
1727523
1738045
1746534
1742487
1730926
1717030
1694525
1665061
1630431
1596775
1557845
1518636
1475762
1426981
1379063
1326569
1272972
1220853
1163131
1111503
1065026
1019179
969684
924592
881134
840204
799713
760768
727330
697423
668573
641420
615208
594499
573647
556349
539574
521794
507769
496297
483911
474398
466364
458520
450178
441039
436163
431815
425843
422370
415521
409701
407137
404444
402090
399518
397478
393073
390046
387014
386802
387370
386862
386085
386360
384912
384511
384800
382895
383166
382523
382205
384262
383469
382651
384002
387365
387603
387991
387291
388387
392426
396423
400440
404475
404532
406473
409688
411794
413484
413026
412209
413566
415036
415465
417505
418994
419461
420761
420951
422435
424527
425078
423855
424051
421413
424758
426384
425112
424928
425042
425257
425577
427519
428222
428473
429582
428125
431785
431719
431408
431003
432777
432153
432423
434322
437346
442877
444821
448561
451988
453933
456865
459828
462729
469012
473978
477349
478838
482617
490718
498408
505243
513184
520595
530764
543469
555496
567823
581801
602075
623189
647747
677628
713726
748479
784631
825616
872378
929775
987169
1049267
1113518
1186854
1264245
1341801
1424892
1508771
1595254
1686861
1777937
1865173
1951444
2039959
2124409
2197575
2265859
2329972
2387708
2438318
2474375
2501959
2519358
2524073
2516259
2501103
2476264
2440845
2394407
2341245
2274564
2203611
2125425
2045972
1962552
1873494
1784238
1700995
1614219
1524217
1437221
1354395
1269528
1192027
1116176
1049063
982934
921005
863863
805229
752891
708679
668556
630393
596107
562947
532496
505204
480861
459945
443705
427557
410821
397473
385521
376483
368335
359502
353544
346677
341928
338874
334880
329536
327585
324343
322338
319203
318665
317410
315722
312428
311385
311525
308826
310436
312272
313816
315542
317536
317366
318632
318980
319829
318112
321434
320764
321694
323922
326581
328420
330337
330477
329909
329506
329939
330093
329702
329644
328712
329544
331375
331227
329481
327749
326806
328165
330656
329285
327855
329490
329597
328356
327802
328109
328177
328213
327062
326648
326403
325762
325320
324042
323292
323371
324692
325436
327390
328425
325730
325130
326295
326239
327170
327048
326554
326739
328846
327446
325329
323624
322313
321763
321213
322973
325587
325374
328334
331626
334449
336306
338968
343945
348502
355177
360067
366627
373892
380511
388153
395981
404923
413815
420179
429445
437946
448274
456281
464705
476066
485855
492014
499519
507580
515484
519495
522918
524595
526612
528181
528509
525591
521901
518376
513882
509005
505897
497088
488140
479314
470131
458878
448263
436832
425392
414939
405677
396038
384487
374003
364535
356198
350120
342423
333688
327761
322110
314496
305743
298304
294952
291734
288046
282594
279046
273539
269736
266057
263846
262542
259880
259134
257432
254165
252704
251406
249502
249067
249135
250482
250935
249852
249516
248807
249681
251038
249416
247331
247865
248384
253092
253081
252694
252825
254914
255971
254720
255584
256098
255166
257896
259865
259922
259964
261304
260655
262131
265643
265158
265279
262982
265138
266019
264702
262019
262465
262096
262315
260743
260045
258599
257415
254511
252178
252487
253189
251542
251573
252089
250361
248258
245916
243136
243081
243426
242883
241655
240974
241572
240647
238717
239233
239627
238439
237934
237416
236688
236607
238111
238780
239908
240305
240426
239582
240000
239217
238895
238499
238128
239263
241008
242706
242573
240138
239709
240940
240523
239424
241300
241780
242072
242436
241278
240589
241702
242674
241820
241541
241094
240599
239460
239104
239241
238452
237535
235502
234158
234365
234951
235587
234720
234509
232964
234380
233387
232545
231918
231758
231039
230475
232433
235151
235735
233970
232310
231893
228976
228782
229408
229669
232113
231994
230822
232876
232301
230898
230226
231415
232421
231896
232533
231575
231580
231660
233264
233626
234227
233790
233548
233868
232969
233913
234909
234386
232042
233624
234453
233827
233237
232490
232523
232802
230655
231602
231860
230753
231542
234184
234897
234434
236208
236118
234290
232759
233650
233003
231181
229470
231646
231582
232433
233136
229752
229386
228042
228547
228210
226670
225507
226503
227189
227500
226666
224551
224305
225379
224584
223944
225274
225161
225032
225139
223989
222578
222672
221971
221507
221719
223483
224201
222461
222274
224357
224359
222166
219989
219949
221953
222838
223586
222680
221857
220679
220489
219437
220195
220032
221512
220226
220302
222391
222377
222593
221607
220464
219464
218949
217546
217851
219831
217446
215783
216695
216437
217822
218599
219067
218104
219118
219048
219820
219855
218411
218376
218081
216819
216240
218860
218662
215790
214215
216370
217734
217121
217799
217695
216847
216111
217247
217386
216473
216691
217867
219901
217925
218160
217304
217955
217065
216516
218020
218130
216487
214660
215583
214948
215958
217175
216411
216795
218075
219008
218502
217674
215928
216157
217628
215448
217310
217706
216775
219410
218216
217673
218133
219220
216899
216312
215197
215878
215302
215747
215938
212934
212459
214053
216118
217338
216057
215115
214368
212007
210271
212488
213376
213349
213521
214519
214795
213402
212016
213397
212778
214490
214249
211744
211082
211607
210915
210172
209974
209240
210714
211775
210414
212739
214681
214340
212678
213103
213760
214982
214330
215563
216257
216769
217179
217774
216243
215258
216808
217498
216719
215010
215108
215025
214706
217090
214410
214919
216531
218161
217421
217713
215330
214569
215261
217076
215212
214756
214589
213967
212970
212347
211714
212577
212996
212780
211750
210949
210297
211978
213150
214025
214066
212984
213270
211664
210224
209847
212021
214244
215141
212441
213379
215705
217339
216273
215400
214590
214837
215503
214753
214111
215028
214900
215014
213290
214022
213436
210612
210635
211058
212238
212466
212182
211817
212329
212483
212989
212966
212812
212723
212725
211354
212269
211332
210286
210274
213487
212881
212010
211790
211425
209757
210321
213027
211748
212892
212621
213626
214480
216245
216198
215054
215102
214628
212945
212460
211759
212143
212946
213446
212798
212938
214184
214492
213729
210649
208853
210537
210981
214452
214330
214129
215208
213914
212077
209805
210295
209929
209636
209648
210481
211565
210311
210506
209333
209146
211176
212056
210310
209284
209058
208829
211119
211300
212920
212714
208585
208556
210983
210421
209148
210840
211695
210396
211074
209255
210057
210781
210869
212080
211800
212728
212560
212702
211796
210815
213884
213844
215056
216654
215187
213631
212563
212852
211976
211522
212657
213326
210749
208545
209578
209860
211794
211750
211994
211836
212430
212633
211983
211490
212363
212674
212257
211931
213989
214628
215078
214022
211977
211525
212577
211013
209746
210053
210382
212193
214092
213372
212644
212559
211699
214060
214081
212515
213465
214329
212694
213164
213089
211543
215262
216963
214854
212975
213885
212509
213127
212652
212934
213102
212338
212796
210847
212677
213621
212092
212537
211468
212160
212828
211724
211712
211389
209702
212675
214337
213556
211356
209495
208254
207664
207446
209129
210467
212012
211036
209894
211560
211497
211763
212654
214265
214537
214422
213978
213610
213351
212307
213034
211882
212352
212766
211465
210050
210512
210221
209428
210000
208895
208484
209532
210593
211339
213336
212047
212457
213275
211434
211297
211715
210305
209334
211261
211873
211385
209046
208434
210747
210746
209087
209933
211354
210677
209888
209376
209488
208989
208399
207842
208872
210124
209767
209371
209617
208857
209182
210176
209202
207476
205455
207604
208751
209365
207675
207824
208470
210867
210998
209381
209190
208531
207556
207527
209392
210455
211557
210297
212940
211986
211009
208984
208754
208924
209063
211219
211554
211531
209371
209971
210848
211122
209785
209080
209350
210767
210223
211413
210957
209213
208228
208561
209580
208912
208774
207403
208523
210563
211171
210592
209973
211727
212819
212611
210964
212056
212289
210003
210180
210193
209262
210851
211622
209176
210108
210684
210683
210196
208219
207872
206889
208223
208391
210517
210204
207523
208504
211074
211410
211485
212276
211058
210845
211699
210562
209794
210114
210112
208093
208420
210012
212730
210684
209037
209662
210243
210955
209112
209167
209130
209632
209194
208051
209238
209813
211175
214035
213005
214145
212634
212529
211747
212515
211981
210616
210311
211310
210897
212918
211239
212094
213056
212575
213590
213702
213884
213196
212799
212890
212188
211850
210977
209944
210503
211799
212381
213063
213721
212711
211655
211945
211709
210972
209478
209134
211959
211704
210694
210341
207612
208294
209646
209740
210710
211063
209309
210379
210156
209200
207167
207237
207301
208931
209593
209597
208260
209356
206675
206222
210035
210978
209715
209919
208230
209493
210655
209494
208446
208205
208542
210107
211351
210528
209871
209482
209181
210345
211425
212435
208924
207318
209431
210258
212196
211859
210378
211464
209167
209031
209263
210724
211642
210665
209313
209623
208930
211076
210956
211625
212630
212828
214579
214118
213640
213684
212024
212749
212380
211727
212077
211808
211807
212388
212096
213417
214075
213604
214785
213846
211758
215238
214733
212516
212049
211242
210380
211300
211024
210972
210474
210737
212147
212454
211293
209785
209246
210106
210165
209814
210047
210413
211368
213140
212326
211872
212006
211269
210383
209577
209690
209780
211101
210919
209449
209690
211829
213006
211734
211595
212031
211877
211746
211015
210220
209599
210660
211756
212366
212510
213913
213840
214153
212988
210617
212496
211761
211536
210352
210278
210497
208275
208095
210281
212455
213317
209529
210532
208822
208631
208272
209147
208815
208080
207446
209562
211258
210172
209219
209414
211132
207638
206649
208998
209598
208590
208425
208763
205415
206284
209217
210577
210526
210625
210221
210390
209946
211273
208826
208486
208343
209369
211484
212729
212771
211961
209696
208690
210373
211564
210580
210587
212585
212028
211633
211549
212634
212658
211775
214256
213098
211284
211499
213151
212253
213630
210269
210306
211940
210998
210954
210347
211567
210386
210017
212341
210845
210644
211070
210737
211412
212557
211884
210140
211079
211960
211441
210202
209843
210542
211204
212646
212493
212263
211236
211830
210180
209995
209953
210197
210743
210402
211487
210950
211792
212695
210779
209531
209565
210751
212388
213029
212183
211356
210706
211905
212696
211934
212199
212339
212025
211706
210804
211525
210109
208608
209131
211435
211065
211557
210895
210898
210218
209923
210283
209352
209472
208627
207914
206972
207219
206478
207827
207791
206340
207484
209271
211595
212227
212246
211996
210243
210791
213198
212698
212154
212474
211804
213525
212153
212232
212831
212098
212285
210570
210292
210326
212102
211945
211184
211143
211342
211814
211340
212295
212276
210862
212709
212365
212014
211167
209825
210037
213821
211357
209211
210326
214125
213665
211941
211347
209681
209967
212494
212522
212877
213414
214164
213185
212441
211197
209913
209716
209868
210397
209632
210904
212948
213523
212190
212302
212452
212933
210015
209999
211277
210258
210014
210850
212926
212437
210409
211821
213380
212456
210116
209287
211372
211436
211244
208993
209662
211634
211114
210257
208997
209893
210721
209759
209693
212992
211806
210791
210035
210849
211796
212564
212461
211852
211391
211461
213178
210902
211251
212018
210899
211561
211259
211043
209934
212240
212238
210536
210415
210326
210615
212315
213239
212547
212633
212989
211567
211296
211054
210210
208814
209616
211549
211166
209899
209369
211120
210372
211293
210920
212079
211135
210958
213691
213234
213156
210447
211501
211654
211811
211748
211446
210485
209974
211673
213670
212470
213558
211884
211126
212615
213393
214523
212710
212881
214299
214119
212399
211571
210347
209802
209159
210755
211202
211846
213407
212703
210760
209460
211370
210755
211877
212564
212877
210988
210068
209786
208020
208503
207142
205519
206255
206653
207249
206907
207128
209900
210083
209790
209366
209193
209760
208872
207893
210489
212307
210570
210434
211517
211964
212125
212837
213123
213887
214090
214938
214125
215448
215074
213940
215644
215571
216154
218348
220469
223065
221624
222316
223251
223701
225692
225089
226782
230355
233882
236891
235711
237225
239944
242123
245003
248787
250334
252669
256622
263750
266940
270575
274425
276387
280299
281187
281985
281602
281422
283147
284208
281746
280074
280070
277231
275905
274366
273105
271919
270579
268059
267582
267831
267845
267356
266729
266347
266604
265910
266427
265677
264821
264256
263786
264000
266594
265033
267439
265943
265935
265270
264925
263788
264683
263895
263762
262096
261570
260473
259190
261031
260837
260968
257185
253528
254263
253956
252950
248817
244733
242135
241400
242673
240315
237476
236401
234695
233935
230984
229629
227257
225052
226718
225498
221518
219799
219184
216885
215598
214901
214569
211617
209471
206126
206085
204318
204328
204938
206101
204776
203656
201069
195472
193635
191617
189753
190793
190674
189399
190088
189870
187918
185761
183651
182563
181115
179922
179375
180641
181558
181095
178908
176180
174299
172426
172633
173264
172425
172114
170366
167364
164939
163452
163522
165715
164423
162910
161406
161490
158392
157111
157022
157365
158451
157220
156434
154303
152334
151985
152840
151540
149771
147518
147008
146236
146925
145502
144271
143032
143187
141661
139131
138002
135963
135033
135043
135714
135259
131985
131685
133007
130532
130415
130861
129871
129602
128186
128969
127794
125014
123504
123143
124283
122583
121320
120401
120128
119336
118417
116316
115458
115404
116357
116478
115149
115269
114591
113704
111764
111099
112599
110556
109997
107239
106143
107297
106650
107738
107031
106474
105715
104068
101294
100668
102243
102273
103009
102766
102680
100478
100189
102488
101656
100057
 99518
 98417
 98165
 97036
 96364
 97068
 96379
 96439
 96445
 96188
 95288
 94385
 95046
 95097
 94683
 93921
 94370
 93186
 94187
 93809
 93592
 93359
 92029
 90664
 90075
 90551
 90200
 89843
 90316
 89706
 89427
 89381
 91452
 92709
 91970
 90645
 91099
 91276
 90918
 88744
 88600
 87530
 89469
 89558
 89712
 87845
 86413
 86801
 85309
 85857
 87387
 89620
 89211
 89586
 88766
 86428
 85376
 85875
 84945
 84540
 84666
 85261
 85952
 87756
 86915
 84805
 85303
 87356
 86079
 86385
 85760
 85711
 86436
 86257
 85619
 84600
 86184
 86839
 85833
 85476
 85572
 85003
 87109
 87683
 86190
 84361
 84498
 84779
 84013
 83262
 83157
 82632
 83521
 83794
 85593
 86272
 86585
 87241
 86007
 84927
 84737
 85496
 85828
 84617
 83876
 84220
 83235
 81553
 83324
 84330
 84798
 84597
 86839
 86255
 84770
 86224
 85419
 85619
 88067
 89346
 88796
 87442
 86635
 86440
 85595
 86097
 86586
 86842
 87039
 86660
 86832
 87601
 88920
 87469
 88168
 88003
 88209
 85830
 86072
 86391
 86613
 86437
 85388
 85905
 86813
 88924
 87674
 87031
 87271
 88699
 90352
 89958
 88357
 88588
 88374
 88265
 87723
 88868
 90351
 90179
 88873
 88371
 88830
 85715
 86156
 89564
 90134
 90202
 90755
 92295
 91090
 89715
 88586
 90137
 91985
 94380
 94636
 93715
 90909
 90106
 90841
 90699
 92055
 92998
 91656
 89562
 89359
 90998
 91293
 91443
 91005
 91655
 92558
 91641
 91117
 90237
 91006
 95349
107713
132249
168238
213821
266478
321420
388536
483163
596032
712177
829348
947628
1057420
1143054
1206411
1264564
1313942
1342973
1343005
1325544
1298882
1272355
1246026
1230970
1222085
1214411
1208146
1196574
1179970
1163120
1147666
1128400
1108183
1087172
1063568
1040281
1017353
991214
966276
941990
917405
889440
861097
838666
813939
790696
769799
748523
726726
709746
694162
678488
665059
653487
640050
632087
623549
614172
605426
598977
592413
584185
577192
572904
566906
560710
553158
545987
542562
535328
531843
529596
522679
516515
512422
510808
508349
504734
500224
495588
490281
485261
481958
478927
474403
470139
468624
463921
458792
457783
455582
452121
447360
443798
441513
438106
433556
427014
424757
422151
419826
415649
412242
408146
403143
400425
398996
395586
392225
389237
388083
387287
382927
379960
378946
374613
370469
367130
362550
359316
356333
354997
351298
346351
342789
342778
340479
337258
333022
330136
326639
324346
321685
320101
317333
312785
310349
307255
303835
303282
304229
302006
301488
298703
296215
293096
290887
288034
286517
283752
282917
281514
277368
277222
276473
273592
272753
272111
269117
266323
266382
265139
262260
259913
258196
256505
256572
254880
254836
251667
248356
246496
246768
245958
244893
244051
244397
243615
244067
242449
239885
238762
237971
235728
235450
235014
236412
237062
235351
234233
236052
239031
240756
242488
241904
239519
233362
230510
226025
217693
212229
207556
204441
199571
197598
195206
192918
189551
187761
187524
185969
185527
185250
184212
182490
182439
182761
181484
180729
181675
178826
179180
177949
176930
177869
179160
179372
177738
177704
176285
176246
174317
172891
172817
175392
173490
173865
176210
175199
176774
175467
174445
173416
171212
170956
172620
174345
171134
170316
171084
170003
168923
168039
170628
171070
171684
170963
169352
170374
168823
168792
169536
168294
168536
167695
167172
167270
166855
164941
164608
165195
166181
167405
167218
168318
167289
165971
165603
166320
166762
167492
167313
167137
165053
166224
167395
166051
164656
164870
164130
164963
165819
164897
165067
164559
164408
164580
165447
163784
163702
164125
164195
163202
162274
162615
160850
159877
159683
159005
159375
159519
160157
161967
162737
160610
162245
161624
160606
159778
160968
160767
159618
157669
158895
157934
159150
160011
160813
159328
158800
159089
159583
159519
158553
157986
157766
158046
158582
159048
158547
157716
156827
156651
158306
158881
159026
156815
157404
155668
152701
154129
155222
154555
157153
156986
155538
155956
155981
157927
157924
155418
155712
155293
156310
156803
156254
157336
157127
155269
156182
156059
156703
156969
156726
157955
157958
156225
156054
153961
152780
152394
154766
154113
155273
154842
155129
154662
153934
156765
156072
155096
157567
158345
155149
154983
153736
153268
153297
153114
153572
154367
155340
155394
154627
154689
153251
154198
154363
152570
152841
153200
154525
154070
154894
154890
154703
153185
153181
154368
155524
156912
154389
154753
155674
155664
156339
156347
156393
155105
152878
153915
153091
153876
153154
153385
153668
153478
153639
154503
154247
154736
153884
152584
152477
151354
150431
148739
149004
150606
151981
151545
151259
151776
153176
153497
153907
151718
151577
152103
154398
155427
154554
154276
153509
155122
156080
155294
155401
154719
153148
151473
153083
155693
155685
155788
153853
154185
151837
150525
151852
152055
151577
151282
150732
152245
151565
153092
153036
154278
153333
151686
152336
152562
152504
153305
153742
152650
152291
151842
151476
151257
151955
153025
154210
152589
152957
154366
154620
155502
154047
153890
153549
153784
153411
153677
152875
153463
153678
152393
151868
153300
152426
154852
155526
155923
154133
151931
151400
151552
151406
153303
154461
153776
153651
151995
150732
152298
152702
152667
153201
151430
152426
153414
153494
155194
153725
154854
154744
152805
153976
154271
154537
152677
152877
153561
153017
153507
152205
150670
153131
153819
152647
153626
154231
155865
154919
152720
153621
153489
150211
149754
151973
154011
155220
154720
154684
154815
154435
153841
153762
152019
150719
151771
152856
151865
151661
150446
152816
154394
153687
152988
154253
154250
154354
153563
153481
151791
151791
152621
154479
154800
154607
154655
152914
152895
152962
154642
155613
156769
155484
154611
154257
153645
153522
153726
154724
153878
152956
152485
150950
150497
150924
151172
154082
153700
152594
151758
151473
151946
152684
154531
153608
155491
155091
153605
152914
151095
153013
153574

[Instrument Method Data Header]

"hplc", "", "2021-04-16-13:54:48", "hplc", "", "2021-04-16-13:54:48", "", 0, 0, "GlycoSePN_40 min (Plus_HR1)"
"Separation of glycans at 50 C"
16844544, 1


[NAI Box Information]

0, 40, 40
2.272, 44, 1000
41, 0, 100, 0


[Instrument Configuration Information]

"FL", "PEN90x", ""
0, 0, 0
0, 0, 0, 0
16.777215, 1
16.777215, 0
"", "", "", ""
"", "", ""
"", "", ""
"", "", ""
"B", "C", "D", ""


[Real Time Plot Information]

[0]
0, 1, "", "Y", 1000


[Link Parameters]

5


[Link Parameter Offsets]

29
28
10
11
12


[Link Parameter Info]


"RATE", 29, 5, 1, 1
1, 0, 3, 0.1, 100, 0
44.01408, "", 1

"RANGE", 28, 2, 1, 1
1, 0, 1, 0, 10, 0
1, "1.0", 1

"EVENT", 10, 3, 25, 1
1, 0, 0, 0, 100000, 0
0, "END", 0

"EVTME", 11, 2, 25, 1
1, 0, 2, 0, 100000, 0
0, "", 1

"EVVAL", 12, 2, 25, 1
1, 0, 0, 0, 100000, 0
0, "0", 1


[PEAK TABLE FILE]


[File Complete Flag]

3


[Number of Peaks]

0


[SPECTRAL DATA FILE]


[File Complete Flag]

3


[Count/AU Ratio]

0


[Count Offset]

0


[Number of Spectra]

0


[Spectral Data Sets]


[Audit Log Information for C:\PenExe\TcWS\Ver6.3.1\Examples\Probka 42, 2nd + enzymy.raw]

Number of Audit Logs : [0]
