# Supplementary material for: Interplay between de novo and salvage pathways of GDP-fucose synthesis
Source: PLoS One. 2024 Oct 24;19(10):e0309450. doi: 10.1371/journal.pone.0309450 (PMC11501016; doi:10.1371/journal.pone.0309450)
Supplement: S1 File — (ZIP) [file pone.0309450.s004.zip › Chromatograms/Fucosylation/TSTA3KO_42_1_FUC.RAX]

Checksum Passed

Filename : <C:\PenExe\TcWS\Ver6.3.1\Examples\Probka 10, enzymy, 3 of 10.5.raw>

[Modified Rawfile File Header]

0, 1, 48, 10019, 
0, 0, 0, 386514952, 12031400

[Modified Rawfile Data Header]

"hplc", "", "2022-02-23-19:13:10", "tcprocess", "", "2022-02-23-19:53:08", "", 0, 0, ""


[File Complete Flag]

3


[Run Log Information]


[Raw File A/D Header]

0, "20220223191301-0800", 0, "hplc"
"C:\PenExe\TcWS\Ver6.3.1\Examples\Probka 10, enzymy, 3 of 10.5.seq", 0
"NONE", 0, 0
40.0088, 16777215, 102293, "7339280009"
1, 0, 5454


[Sequence Cycle Information]

"A", 0, 0, 0, "", "", ""
"C:\PenExe\TcWS\Ver6.3.1\Examples\Probka 10, enzymy, 3 of 10.5.raw", "C:\PenExe\TcWS\Ver6.3.1\Examples\Probka 10, enzymy, 3 of 10.5", "Probka 10, enzymy, 3 of 10.5", "", "C:\PenExe\TcWS\Ver6.3.1\Examples\GlycoSeP N Plus (FL_40 min)", "C:\PenExe\TcWS\Ver6.3.1\Examples\GlycoSeP N Plus (FL_40 min)", "C:\PenExe\TcWS\Ver6.3.1\Examples\GlycoSeP N Plus (FL_40 min)", "C:\PenExe\TcWS\Ver6.3.1\Examples\GlycoSeP N Plus (FL_40 min)"
"Default", "Default"
1, 1, 1, 1, 1, 1, 0
100, 2, "", 1, "", "", 9
"", "", "", 0
"", "", "", "", ""
"", "", "", "", ""
""


[Raw Data Points]

123464
123737
123739
123742
123743
123740
123312
121927
122206
122433
123800
124325
123764
123644
123143
122974
122643
123377
123595
123576
123682
123490
122716
122875
123390
123448
123125
122835
122781
122760
122038
122073
123108
123909
124272
123840
123461
123778
123224
123017
123639
124081
123350
122833
122796
122840
123418
123156
123604
123435
123154
123119
123206
122579
123131
122458
122221
122090
122538
122739
122641
123253
124515
123909
123411
123618
123214
123125
123184
123661
123183
122582
122824
123007
123316
124253
124027
122690
122528
122962
122419
123007
123958
124436
124823
124506
123966
123096
123319
123374
123309
123433
123738
123328
123391
122750
122366
122679
122875
123050
122920
122935
123357
122680
122669
123049
123320
123382
123630
123630
122807
122945
123605
123262
122561
122837
123410
123052
122816
122561
123062
122934
122743
123673
123307
123086
122919
122659
123126
123183
122652
122134
122159
123006
122746
123011
123202
123046
123594
124100
123552
123056
123921
124484
124387
124880
124377
124605
124739
126125
127378
128547
131772
135192
138528
142850
146972
151620
155718
158640
162399
165481
167183
168369
168703
169383
169186
168232
168657
168662
169480
171748
174635
178411
180683
183438
186024
187857
188918
188920
190484
191888
192317
193873
195568
198814
203237
209140
215264
221289
228187
237446
247140
255376
262161
265226
266360
265995
265940
268564
276794
294067
325146
376654
459879
585926
774770
1051661
1468988
2166213
3472114
5893462
9844984
13923164
16777215
16777215
16777215
16777215
16777215
16777215
16777215
16777215
16777215
13435918
11287976
9382578
7761881
6414212
5315775
4438286
3732704
3159687
2695659
2318386
2006490
1748460
1534058
1355313
1206177
1079122
973101
886218
817631
769997
742879
738866
755641
782697
810479
823197
817458
792576
754776
710241
663592
617367
577296
543125
515629
495509
479909
468295
461093
456973
453710
451449
449982
446822
445983
446207
445744
446723
446654
447937
450403
455912
461339
467710
475763
483099
490341
496619
501690
504610
507171
509426
515252
520193
531339
544719
558762
576093
596582
621071
651629
684279
714662
739708
751822
750828
737584
715332
688189
661526
634870
613543
598280
590223
591269
605185
637957
693239
777158
888680
1014443
1137569
1242943
1311479
1338236
1324508
1279233
1212014
1135056
1058822
988477
927090
876212
835945
805467
788670
785015
788393
797228
806280
813538
816516
809933
797513
776083
749224
717542
684076
651082
619275
591243
566416
546042
531463
520981
517066
518035
526048
543167
568780
602028
648413
711837
795479
899856
1024263
1162588
1302222
1431362
1533369
1595547
1615193
1591779
1533763
1450738
1350172
1243503
1137610
1038636
946917
866274
796672
737335
690844
654516
629380
613397
609282
619810
648286
700116
780664
889532
1021247
1167615
1309883
1429231
1510031
1546319
1531548
1476910
1389189
1283472
1170510
1057125
951847
858292
775203
702590
640650
586432
539299
500480
467550
439076
416109
396134
380084
366289
353977
344764
337850
333119
329011
325977
326807
330127
335471
344186
356572
370420
385610
400314
412405
421231
427055
429793
428556
426839
425100
424375
427606
433365
443467
456505
470650
482014
492742
497442
496293
490091
478449
462380
443958
424496
404039
384789
365925
349004
333507
321246
311368
302435
295148
289168
283736
278927
274384
270987
267213
263970
260359
256480
252545
250131
247754
246130
244452
242649
241013
239843
238542
237173
236431
236402
234955
234062
234625
233925
233767
234163
236251
239288
243086
247842
253531
262401
274287
288778
308924
330863
352748
374110
393602
411180
423454
428144
424383
415194
402946
385691
367407
348149
331042
315500
302218
291144
282639
275970
271213
268377
267732
266582
267443
268436
270899
273698
276155
278078
281404
286388
290620
295518
300221
305364
309756
315371
319854
324308
330709
336786
345049
356239
374567
397868
429166
468754
516667
570389
627362
683903
734918
774512
798701
807044
799578
776962
741858
698737
649404
598729
548916
502152
460282
423566
392211
364646
341640
322789
306610
293068
283703
276434
268917
262429
257969
253617
249712
245216
241011
237550
234106
231181
229006
226677
224250
222149
220587
217948
216016
213455
211069
209192
208284
206873
206265
205699
206315
205533
206185
207976
209894
211765
214325
216580
220190
223928
226861
230571
232438
234092
234997
235007
234847
233503
230879
227792
225862
223601
220393
217854
216154
214975
214090
213382
213517
213456
212514
212060
211735
211588
212193
212776
213899
214476
217037
219527
222153
225027
227833
231106
233941
236707
238915
241373
243038
244011
244544
245362
246645
249661
253260
257117
262693
268156
276406
284678
295236
305939
317514
330677
344021
357371
371481
385145
401039
417655
437723
462694
497442
540244
595482
665023
746923
843684
948960
1060084
1170415
1272017
1358328
1425046
1468435
1484703
1471980
1430036
1366536
1285808
1194461
1091470
986546
883263
785313
696530
617069
546944
487118
436357
392368
356522
327501
303326
283262
266605
252243
241362
233026
225439
219170
214494
210017
206963
204056
202655
201212
199230
197819
196833
196209
196013
196288
196345
197374
198014
198417
199786
201531
202850
203858
204952
205566
206052
207496
209500
211009
212794
213985
213909
214695
215424
214508
213244
212299
210549
208992
206755
205346
202749
198556
195997
193440
191730
189038
186259
184087
182121
181144
180414
179139
178762
179448
179731
179074
178025
177892
178428
177752
177275
175949
175571
174568
173689
172391
172214
171206
170691
170371
171016
170780
171098
172275
171838
171748
171280
172011
171857
172291
172843
173833
174212
174846
175315
175944
176278
176899
177337
178585
178701
179922
179842
180014
179900
179739
180061
180092
179882
180537
180455
180637
179819
180414
180251
180555
181185
180541
181009
183060
184709
185805
187134
189051
191051
193635
196419
198897
200740
202974
204830
205980
206139
207257
207705
205836
204489
204103
203276
201398
200469
198908
198136
197478
197514
197769
197280
198696
201097
204402
209425
213918
220721
229547
240224
252455
266882
282118
298006
313934
329280
342612
355121
364413
369527
371768
372380
369222
361890
351616
341045
329778
318642
306474
294867
282942
273404
264514
257163
251692
247226
243737
240629
239529
240960
241899
243528
247404
251919
258460
268557
280128
294782
313546
336666
364110
395044
430011
467654
507144
549743
589497
627429
660727
690181
712488
726520
730021
726515
713364
692958
666784
635810
600341
563148
526832
491975
459352
430442
403560
381620
362609
346026
333857
322716
314433
308739
303537
297102
291933
286270
279786
272416
265538
257496
250806
242895
236030
228324
220603
214168
209040
204231
199137
195966
193113
190799
188665
186610
185301
185106
183026
181435
180043
178967
177845
177898
177186
176399
176047
174715
173563
172935
172509
171509
171038
170148
169607
168843
168306
168146
168223
167196
166215
166410
166119
165056
164801
164613
163838
163232
163310
163416
163350
162871
162745
164097
164552
164566
164177
164871
164767
164659
164330
164961
165268
165781
166066
166614
167197
167809
168212
169647
169411
169337
170223
170803
170898
170966
170855
170783
171823
171433
171416
171414
171431
171557
171959
171809
171031
170820
171298
170337
170514
170784
171558
172028
171051
170555
170469
171034
171099
170778
171643
171776
171124
171486
170919
170584
170953
171422
171482
171325
171424
170868
170633
170433
170123
171074
170907
171084
171291
171891
172606
173586
173411
173055
173352
173571
174336
175656
175773
176531
176935
177431
179128
181163
182530
185863
189206
192416
196126
200846
205605
210631
215975
220105
223736
227576
230698
232993
234540
234750
234236
232983
230343
226863
223139
220057
215420
211286
208247
204725
199990
195413
192314
189377
186490
183910
181806
180814
179737
178891
178055
177939
177583
177787
176481
177086
177554
176993
176774
178427
177724
177472
178282
178816
179246
178378
178361
179413
179882
180144
180289
180520
181706
181486
181022
181035
181351
181491
180290
180633
180297
180865
179823
178686
178487
179602
181101
181744
182411
183077
184898
186642
188784
191939
194650
197357
201601
204734
208023
211321
213779
215988
217045
218206
218924
218841
218579
219127
218020
216368
214675
214282
213482
211913
210734
210469
209094
208047
207863
208395
209208
210264
212358
214445
216969
218704
220734
222905
225809
229432
232993
236536
241038
244507
248817
253050
259088
264184
269099
275370
281579
287736
294382
300829
306784
314028
320868
327210
334780
342843
351220
362094
371452
380914
390551
402438
414236
426214
439834
454857
473508
494021
518943
548453
582199
622759
672967
734993
812009
902628
1010237
1136479
1282638
1450328
1636395
1842615
2065862
2299195
2539439
2783514
3025042
3250116
3452706
3624707
3763108
3866057
3920210
3929927
3894543
3815482
3694903
3537546
3346889
3130256
2895165
2655659
2411105
2170880
1940917
1722845
1518900
1334011
1168625
1020747
890662
777467
678505
593967
524135
465171
416021
375304
340969
314367
291696
273697
258862
246534
236458
229071
221894
217059
213101
209562
207441
205334
202806
201314
199227
197106
195562
195551
194002
191260
189981
189425
188498
186045
185158
185612
184599
183319
182627
181539
180429
180520
180931
180209
180617
179599
179220
180192
181095
181265
183015
184358
184482
185007
185655
186914
188875
189980
191376
192700
193654
194085
195295
196407
197783
199565
201235
202284
204798
206596
208136
209974
211657
213599
215547
217758
219221
222416
224806
227192
231152
234420
237762
240917
244251
249603
253953
257707
262061
268110
273646
279623
286482
293362
300237
306731
314251
322446
330001
337811
346723
356730
367813
377966
388619
398676
409531
419960
432668
445396
457375
470072
483569
499515
514267
532284
553744
580489
611654
649147
694964
747939
812068
890468
983953
1093857
1222449
1368735
1535379
1719472
1924504
2145981
2379567
2620479
2866451
3109295
3337889
3552218
3741804
3904100
4031422
4120317
4160979
4164133
4117983
4029917
3907481
3750284
3563879
3351332
3119367
2880875
2640933
2402836
2168479
1939739
1727503
1532306
1354405
1193059
1049330
922298
813290
720108
641456
576244
522284
477702
442027
414126
392165
376210
364257
356501
351025
347509
344264
343411
342940
343751
344108
343903
341846
338543
334668
329926
324862
318003
309886
302442
294695
286594
278638
270611
262008
254663
247954
241855
235312
229677
225156
221229
217467
215131
213413
211116
210026
209561
207430
207128
206729
206712
205799
204941
204511
205340
205847
205568
205482
206589
205841
205293
206263
206729
206935
206687
207337
207721
208254
209286
209540
210021
210879
212017
213028
214832
217355
220622
224613
228739
232758
238566
245560
254031
263740
275458
288872
302208
317064
332906
350784
369933
389522
407989
426698
444003
459628
474180
485162
493864
499498
500832
498147
492416
483523
470738
458452
444601
428772
411545
392953
374131
356464
340182
323830
309386
295441
282719
271540
261136
251302
243050
237021
230878
226074
221839
217844
214907
212288
208363
205623
204311
203309
202412
201683
201755
201885
201541
201822
202556
202759
203248
203443
203435
204467
204956
205638
206173
205492
206074
205952
205505
204792
204218
204173
202533
201373
199282
198162
197359
196572
195341
194214
194224
193684
192464
192651
192511
192810
192847
192794
192410
192905
193267
193307
193664
195110
195861
196444
197014
198248
198206
198021
199545
200823
202179
203073
203635
203353
203254
203688
205316
206865
206568
206810
206648
207034
207800
207684
208449
208846
208933
209078
209528
208565
209287
209541
209367
208663
208756
209488
210413
212926
214124
214829
216423
218379
220902
222722
224866
228653
232237
234576
238128
243541
247373
251013
254565
258685
262047
264484
267489
270714
274237
278245
280979
284661
287855
291013
295797
300728
304988
309540
314100
321919
329891
338533
347849
356978
365902
374253
381821
388797
394769
399226
403667
405039
405444
404977
403021
399254
396710
391438
385198
378079
369345
362596
354817
348125
342304
336494
332367
328226
324924
322686
321400
320538
318387
317317
315575
314446
313458
312404
309693
306922
304560
301339
297169
292869
288888
284457
280877
276950
272161
268368
265182
260935
257519
254683
251261
248306
245671
244739
242040
239241
237840
237687
236206
234966
233861
232516
231561
231169
229913
228915
228096
227739
226659
224939
224646
223447
222075
221340
221621
220893
220379
218611
217570
216710
215574
215621
215677
215007
214149
212975
213352
212968
212915
213223
213725
214685
214897
216258
216141
216836
217383
217047
216558
216922
217527
217572
216352
216840
217645
217856
218491
218104
219520
220641
221270
221422
221656
221588
222239
224010
225637
226482
228050
230142
231060
232556
233765
234912
236953
238937
241644
244421
247437
250958
253054
256556
259785
262351
264709
267053
269053
271062
272436
273149
274085
274628
274575
273935
274587
275297
275751
275585
275840
275294
275085
277453
278821
280294
281547
284348
287524
290964
297381
304239
312964
322393
334114
349904
369476
390613
415595
445205
478831
516942
558042
602863
650461
700836
752973
809059
863381
919571
976585
1028124
1074460
1113394
1145200
1168029
1182403
1189199
1187908
1177422
1155851
1126525
1090582
1048288
999004
948290
897450
842563
786813
732535
679082
628723
579968
534955
495494
458593
425778
395638
368615
345238
325078
307472
292023
278544
266985
256926
249125
242752
236024
231757
227800
224465
221892
218958
216771
215761
214263
214001
214209
214770
214838
213536
212995
213594
213626
212736
213378
214149
214281
214349
214559
214720
214101
213884
213270
213536
214135
213872
213167
212777
212727
211781
212166
211996
210787
211080
211503
211298
211026
211389
211412
211716
210120
209672
208600
208239
207186
205768
204887
204449
203514
201850
200661
199634
199385
198705
197158
195773
195835
195594
194627
194297
193965
194345
194023
193534
194336
194998
196250
196992
198070
198962
199931
200756
201820
203305
204367
206440
208010
209905
211659
213154
214924
217643
220326
223309
224992
227658
231248
234734
239019
243544
248808
253261
258585
265462
272584
279222
286557
294351
303086
312668
322527
332117
342125
351600
360761
369269
377995
385472
390696
395549
399240
402675
404275
404359
404018
400057
393999
388073
382722
375119
365599
355370
344500
335425
325832
316200
307084
297432
287519
278177
270648
263509
257423
251012
244747
238865
233562
229103
224583
220947
218134
215300
212555
210613
209584
208114
206698
205576
205175
204289
204654
204703
204203
204104
204345
204654
205200
205565
204855
205844
207126
207127
207131
208042
209559
211214
212271
213273
215794
218926
221443
225026
228609
232803
236593
241570
247750
252664
257285
262929
268961
274809
280929
287608
293860
299868
304780
309477
312627
316117
318903
321513
322613
323398
321729
319421
318391
315532
311673
308405
306191
302640
298299
294942
291436
288005
285445
283943
283351
281784
280419
280028
280085
281023
281344
281959
283123
284691
285928
288541
292097
296265
299849
303321
308508
313707
320645
329555
338053
349524
363077
379391
397507
418094
442913
471912
503465
540472
582392
627546
676968
730785
788852
849032
910190
972141
1033538
1093595
1154300
1211250
1262339
1306303
1344342
1374570
1395356
1408836
1411693
1405370
1390209
1366422
1334230
1295263
1251906
1203191
1152008
1097713
1041992
986224
930937
874730
820819
769719
721746
676037
632400
593021
556768
521671
487841
460138
434271
408329
386391
368210
349135
331554
316588
302727
290546
280325
270866
263124
256927
249894
242903
238096
234126
229701
226178
223544
221472
219647
217113
214463
211541
208172
206446
205277
204335
202171
200286
199859
199231
198343
197062
195882
195102
194047
193960
194173
193857
193282
191968
191726
191435
190660
189838
188975
188898
190482
190982
190045
189489
189937
190132
189867
190242
190177
189958
189876
189447
190205
191170
191427
190460
190739
190972
191340
192027
192054
193286
193940
194597
195815
197046
197620
199065
200265
201259
203687
205976
207722
209258
210953
213715
216916
219202
221204
223854
226959
228623
230041
232630
234788
234997
236317
236793
236133
235981
235953
237006
235715
234258
233926
232172
231012
228870
226852
224941
222757
220072
218271
216564
215730
213787
211692
211386
210085
208743
208704
208084
206483
205758
204395
203572
202919
202831
203283
202618
202180
202197
202189
202274
201307
201489
201519
201346
201583
202174
202213
203112
203925
204753
206125
207489
207526
208207
209307
210466
210788
210673
210017
209934
211359
212086
211742
211096
210906
211147
210782
211107
211297
210862
210332
210044
209779
210208
210588
209772
210070
208925
209921
210724
211405
211499
211979
212309
213410
214081
215391
216016
217119
218065
218728
220223
222094
223535
225225
226920
227987
229129
230381
231159
232251
235186
236371
237176
238858
240344
241902
242046
241645
243692
244857
246070
246871
248382
250481
252901
255072
257279
259816
263199
266829
270922
276097
281057
287228
295080
304525
313609
324497
336229
348216
361684
376284
392509
408855
427020
446577
464777
483385
503165
522183
541923
561541
579262
597038
613553
629325
643300
655805
667491
678653
687840
696504
702534
708190
710495
711523
710208
705429
700166
692086
681250
667848
653067
634895
615048
593079
571909
550522
526693
501586
478625
455394
432761
412598
392644
373619
356445
339383
325121
312452
300008
289742
280760
272669
265875
259860
255045
251570
248571
245472
243031
243038
242654
241923
242006
241842
242521
242022
242629
242709
242835
243437
243080
242309
241290
239792
239030
237650
235235
233331
231014
228141
224948
222676
220016
217571
215982
213739
211317
209327
207982
205806
203667
202568
201276
200894
200193
199832
200091
199038
198667
198156
198944
199565
199310
199289
198540
198908
198863
199104
199389
200916
201757
202923
202972
203686
204509
204570
205449
206677
207071
207227
207476
208569
210784
212013
213951
214762
216320
217821
220156
221724
223939
226537
227858
229871
231878
234321
235173
235955
235753
237153
237347
236009
235420
233657
232994
231836
230966
230486
229721
227593
225908
224004
223109
222171
221254
220375
218922
217392
216640
216346
215883
217094
217618
217384
216977
216919
217172
218703
220515
220651
221114
222498
223221
224269
224678
225871
228057
229596
232005
232279
233208
235108
237225
238939
240727
242931
245364
247032
248641
251492
253896
257969
262403
266333
270726
274702
278804
283490
289090
294822
300759
307886
314403
319226
323635
328463
333560
338993
343984
347581
350263
354411
359817
363556
367860
372544
376578
380523
385546
389192
394999
398887
402375
407034
410335
415032
421488
428381
434275
440005
446441
452092
457713
461714
467926
473226
476886
481461
485995
490810
493955
497029
500920
504547
507326
509160
514082
520343
529345
540748
556096
571723
593193
619552
649377
682886
720089
762582
811347
865874
923518
985719
1050262
1116653
1184366
1249069
1315718
1376652
1433606
1483383
1525896
1558870
1581374
1592435
1593104
1585073
1568009
1542134
1505680
1460763
1410355
1354073
1293886
1227149
1159129
1089656
1018949
949949
881168
814658
751013
691301
636088
584202
538559
496625
457624
425599
397298
371570
350860
331401
314733
300319
288855
278518
270237
263761
257853
253195
248893
245742
242300
239746
238354
236661
234900
233421
232294
231502
230631
229988
229590
229177
229143
229917
228804
228962
229902
231422
231699
232083
233133
234850
235822
236689
238469
241235
243430
245669
247333
247470
248453
250865
251613
253652
255594
257534
259061
260822
263624
265962
267980
270798
271978
274074
276271
278023
279072
281477
283867
286347
287820
289142
289689
290753
291417
293032
292920
293451
294637
294720
295308
295262
295225
296055
296961
296616
297322
296034
294632
293264
291497
290446
289701
287074
284311
282952
282496
281203
279393
277756
275615
274141
273165
272636
271968
270699
271390
271891
273143
274118
275086
276702
278132
278917
280788
283054
283716
286218
289092
290807
294173
296628
299939
302357
304634
307028
309822
312119
313908
316163
320397
324600
328303
333406
338582
344828
352009
360864
371546
383500
397622
414168
432872
453965
480368
509986
543533
582149
623730
671204
726564
784522
849051
917605
988995
1062973
1142184
1224477
1308780
1391329
1471475
1552572
1629397
1698333
1763268
1818858
1865214
1903534
1923383
1930640
1924862
1903711
1868302
1819147
1760068
1690571
1609931
1525566
1436826
1342956
1250306
1157205
1067170
982727
901179
824470
750478
686091
627724
572542
523409
479964
442201
408479
377310
350006
327400
306760
289392
274884
262272
252054
244018
236250
229873
225144
220985
217540
215000
212483
210131
208345
205683
202816
200974
200007
200237
199738
199285
198492
197846
196921
196744
196407
196222
195815
194560
193998
194454
194413
193987
193243
193003
193932
194680
194334
194081
193421
193078
192934
193932
194793
195332
195886
195715
197317
198558
199683
202439
204496
206242
209344
211645
212959
215594
218355
221053
222824
224786
226503
228694
231184
232759
233754
235265
236430
236817
236352
237129
237094
237825
238382
237806
237865
237896
237745
238041
237474
237914
237613
238127
237286
236029
235789
235726
234360
234530
234658
235054
233478
232679
231343
230717
230437
230225
230529
231004
230011
230100
230596
231181
230754
231456
231810
232396
231966
232590
234646
236462
236583
238195
240721
243135
244166
245874
249632
253867
258508
263017
267884
274048
281052
289013
298113
308850
319440
330187
341881
353191
367668
381587
394339
407888
420182
431399
440859
449210
455669
460834
463199
464152
461580
457134
451154
441675
429804
418331
404397
389775
374828
358175
342129
326775
312829
298951
285748
273202
262161
252166
242980
234781
226797
219888
213177
208031
204581
201463
198717
195362
192079
190429
188529
186515
185305
184601
184606
184633
183879
183313
183441
182484
182186
181930
181560
181332
180638
180744
179223
179054
179166
179188
179231
179139
178970
178411
178710
179126
179437
179764
179459
179707
180220
180837
181268
181583
182542
183554
184093
184240
184657
183975
183822
184752
186249
186721
187197
187860
188499
188822
189867
191237
192167
192676
193342
193549
194681
195384
195344
195307
195566
196456
197071
196940
197404
197515
197056
196420
195229
194845
194713
193880
193104
192789
191619
191807
191480
191142
190526
190774
190211
189343
190593
191186
190771
189121
188489
188634
188086
188406
188503
188975
188754
188780
189719
191054
191340
191950
192438
192695
193168
194222
194517
195122
196830
197096
197416
196926
196911
196725
197011
197177
197116
196475
196663
195872
194762
194147
193571
192720
192262
190872
189272
188769
189414
188149
186995
186492
186527
185473
184356
183790
182929
182758
182640
182595
181848
180134
179762
179449
178817
178524
178158
178749
178723
178128
177319
177565
176986
176934
177196
176135
176259
175572
175891
176443
176844
177319
177142
177012
176651
176811
176893
176900
177839
178754
178777
178238
178238
178267
177875
177413
177895
178492
179611
180005
180936
181424
180742
179748
180118
181003
180900
180948
181028
181475
180907
181354
181604
181731
181698
181286
181746
181792
182332
182147
182028
182223
182749
182064
182185
181448
180871
180848
181141
181695
181501
181497
180047
179093
178978
178265
178982
179018
179032
178497
177712
177783
178114
177079
176832
176860
176802
176421
176608
176967
177488
178193
178524
178889
178938
179308
179167
179128
178771
178609
178492
178635
179710
179825
179390
177863
176991
177219
177061
176922
176801
176663
177150
176930
176474
176029
176410
176921
175651
175955
176030
175667
175018
175135
173809
173810
173924
173384
172917
173204
173350
172451
171082
171041
171676
171369
172369
172229
171678
170743
169941
170210
170045
170484
170276
170066
169637
170643
170828
170730
171272
170864
170841
170985
171783
172226
172246
171824
172016
171794
171877
172107
172643
173411
173993
174462
174631
174395
175309
175688
175979
176617
176877
177892
177328
178177
178559
178340
178476
178295
179034
179054
179962
179291
178880
179142
179026
178787
178294
176842
175540
175970
176366
175909
175374
174313
173594
173612
173282
173239
173204
173433
173016
171865
171485
171582
171018
171478
171098
170850
170379
170568
169772
168909
168356
168373
169214
168999
168925
169475
169941
169954
170043
170177
171084
170979
170333
170351
170166
170674
170153
170282
171099
171569
171853
172073
171487
170795
171433
171921
171325
171711
171360
170754
171989
172360
172659
172136
171929
172117
171366
170999
171738
172029
171648
171103
171232
171890
171873
170860
170037
170317
170408
170381
169767
169687
169756
169270
169278
169711
170370
169679
170017
169542
169440
169149
168386
169021
170194
170222
170016
168970
168554
168786
168480
168779
168993
169360
169886
169459
169568
170385
170685
170943
170613
170070
170058
170386
169404
169214
169531
170275
170443
171281
170541
169683
170222
170523
169953
170145
170213
170484
170682
170925
170203
170049
170530
170228
169908
170014
169917
168956
169461
169317
168967
169372
169072
169008
169304
168711
169084
170332
170183
169940
169496
169498
169864
169613
169170
168401
168628
168367
167188
167836
168163
168654
168184
167205
167180
167404
167564
167806
168071
168114
168113
168220
167758
167840
168119
168036
168059
168088
167696
167837
166979
166120
166622
167512
167632
167814
168172
168157
168482
168150
168531
168667
168514
168564
168888
168835
168551
167900
167328
167863
167709
167939
168276
168369
167687
167994
167426
168089
168252
167633
166893
167181
167462
168117
167788
168021
168069
167811
168096
168508
168765
168644
168748
168591
168473
169127
168643
168670
169465
169789
169803
170481
170627
169652
170131
170920
171136
170882
170470
170136
170240
170152
169952
169421
169737
169285
169641
170193
170644
171010
171087
170927
170905
170211
170167
170141
170114
169922
170421
169736
170246
170040
170235
170415
170453
170023
169736
169157
169074
169961
169327
168064
168236
168976
169164
170194
171077
170266
169702
170058
169862
169855
169665
169118
168415
168236
168344
168908
169378
168725
169376
169330
169007
169548
169038
169011
169345
168811
168783
168381
168998
168859
168973
169519
169265
169310
169378
169054
168649
169172
170057
169980
169801
169391
169339
168542
169146
170135
169772
169145
169109
168037
168714
169124
169045
167701
168038
168012
167821
167958
167678
167089
167059
167823
167788
167361
168072
167651
167750
167639
167642
167836
167221
166983
167203
167504
167208
167197
167266
166448
166987
167524
168177
168606
168586
168397
168402
168053
167592
167571
167379
167374
168216
168142
167017
167090
167295
166692
166578
167242
168221
168593
167912
167479
167582
167797
167784
167688
167804
167011
166508
166980
167743
167978
168089
168928
169303
168582
167275
166845
167035
167219
167175
167612
167687
167875
167482
168077
168114
168368
168480
168689
168815
167760
168016
167746
167818
166924
166977
167036
168051
168236
168467
168071
168143
167191
167946
168474
168747
168057
168181
167763
167377
166456
166465
166636
167471
167877
168511
169089
168313
168628
167878
168397
168614
168459
167987
168953
168868
169038
169155
169613
169674
169747
169791
169515
168935
168792
168828
168641
168779
168919
168892
168855
168996
169244
169775
169393
169217
168985
169509
169066
168879
169046
168908
167698
167684
168349
167721
167748
167497
167278
167384
167877
168921
168737
169075
168382
168780
169109
168082
167822
167978
168354
167670
167149
167859
166514
166722
168187
168558
168284
167885
167676
168141
168152
167886
168125
168912
169196
168395
167900
167428
167167
167435
168295
168491
168211
167491
167022
166202
166599
166124
166496
166868
167936
167884
167744
167634
166925
166855
167604
167275
167196
167222
167212
168197
168779
167856
167385
166971
167398
167864
167090
166531
166731
167656
167620
167063
167204
167489
167310
168270
169165
168700
168493
167978
168199
169150
168732
168668
167867
168629
169341
170081
169945
169495
169355
169118
169246
168569
167949
168432
168942
168597
167809
168351
168614
168401
168915
168712
168295
168081
168257
168479
168215
169174
168340
168177
168210
168393
168378
168775
168249
168002
168481
168024
168443
169030
169129
169289
169936
169990
169821
170308
169403
169657
169780
170108
169296
169288
170178
171238
171476
169956
169862
169903
169755
169665
170479
170844
170837
170089
169880
169857
169416
169665
169329
169821
169841
169994
170280
169247
168955
169395
168255
168468
169010
168762
168010
167495
167871
168243
168710
168395
168189
168278
167844
166914
166919
167133
167716
167892
167565
167838
168116
168563
167949
167692
167451
167701
168018
167447
167635
169061
168834
169680
169203
169034
169695
170302
169668
169916
170202
169813
169169
169123
169062
169178
169607
169661
169864
170354
170897
170641
170358
170074
170076
170031
169328
168518
168430
169498
169770
169962
169716
169018
168930
169793
170143
169835
169835
170591
170655
170150
169930
169690
169345
169719
169494
169576
170337
170113
169650
170177
169931
169648
169554
168374
169491
169724
170107
169139
169612
170112
170020
170835
171409
170465
170230
170932
171116
170969
170839
170800
170488
170823
170748
170510
170504
170200
171424
171064
170662
170507
170594
170769
170817
170823
171497
171170
170200
170084
169950
170493
170554
171114
171301
171492
171137
170788
170715
170071
169530
169633
169654
169551
170342
170556
170576
170558
170760
171022
170551
170201
170128
170104
169893
170328
170594
170343
170318
170470
169538
168764
169127
170057
170699
171313
170771
169919
169307
169890
170481
171106
170879
171056
170946
170586
169921
170461
170906
170686
169748
170020
170448
170056
170265
169389
169498
169662
169584
170065
169936
170568
170360
171187
171449
170881
171066
170868
170589
170538
170436
170783
171091
170655
170878
170389
170570
170558
170289
170462
170249
170796
170924
170379
170809
171214
171203
170895
170020
169735
169602
169157
169283
169955
169582
169909
170722
171524
171101
171066
171251
172083
172645
172130
171545
171660
171933
172297
172391
171658
171910
171853
171649
171528
171644
171210
171234
171286
171050
170701
170728
170663
171029
171406
170855
170935
170995
171701
171482
171275
170675
170863
171161
171131
171331
171605
171280
171346
172484
171864
170193
169999
169528
169237
169080
170209
170821
170122
170525
170386
171020
171473
171358
171231
171084
170989
171483
171950
171333
171285
170835
170751
170045
169905
170235
170591
170384
169686
169581
169760
169813
170342
170424
169655
169837
170691
170731
170989
171220
171044
170604
171319
170906
170188
169970
170271
170276
169994
170346
170160
170881
170876
170945
171825
172149
170828
170479
170531
169605
170416
171208
171380
171451
171292
170268
170251
170461
170890
171095
171087
170689
170958
171958
173311
173414
172899
173150
173295
173592
173666
173494
173721
174839
176536
177645
178508
178487
178137
177949
178820
179784
180544
181245
181527
181936
182887
184709
185837
187515
190141
191203
191759
192939
194956
196670
198384
199987
201923
204514
206327
208732
211235
214288
215930
218694
221894
225561
228990
233583
237832
242631
247409
253229
257903
261079
263460
264715
264392
263528
261779
259102
256529
253490
250811
248599
246484
244316
242339
241671
240569
240833
240660
240427
241622
242353
243849
245451
246380
246926
248301
248105
249764
251508
252789
255461
257888
259402
261015
262383
264349
265462
265722
264609
261988
259098
255809
250259
244368
238205
232951
229329
225626
221644
217861
213978
209628
206274
203630
201563
198785
195283
192938
190754
188999
187259
184642
182782
180900
179732
177451
176058
175510
174819
174141
172065
170500
169997
168691
167901
166960
167073
166711
165139
164006
162948
162045
160645
159266
158326
157268
156832
156681
156385
155192
153575
152943
152243
151191
151233
151054
149298
148274
147511
146678
145401
145067
143654
142952
142682
142079
141070
139800
139429
139465
138677
138727
137996
136830
135667
135414
134357
133784
133374
132452
132661
132743
131699
130666
129666
129652
128734
128303
127474
126368
126094
125971
124805
124889
124495
123835
122865
122700
121520
121177
120939
120625
120459
119253
118812
118298
117138
116143
115307
115797
116045
115515
114815
114732
114417
113855
112913
112975
112613
111678
111485
110936
110584
110065
109695
109166
108899
109146
108079
108225
107614
107093
107251
107239
107686
107467
107062
106689
107030
106429
105944
105855
105106
104899
104526
104449
104424
104675
104461
103995
104022
104480
104136
103690
102903
102669
103359
103503
103555
103070
103918
103442
103224
102958
102293
102853
102945
103317
102964
102793
102307
102918
102485
102392
102955
103650
103548
103795
103715
103406
103633
103932
104180
103486
103454
103511
103888
103605
103440
102881
103110
103259
103368
103876
104282
103661
103562
104096
104484
104499
104667
103986
104264
103846
104523
104191
103544
103827
104310
104442
104687
105567
105541
104929
105685
105881
106094
105742
105628
105345
105264
105604
105566
105960
105541
105623
105394
105338
106186
105910
105362
105826
106496
106363
106474
107109
106884
106422
105801
106729
106905
106762
106236
107035
107236
108054
107868
107187
107605
107543
107213
108109
108129
108317
108672
108624
108767
108574
108246
108367
108498
108595
108529
108722
108908
107991
108182
109041
109458
109050
109062
108046
108374
108620
109160
108965
108881
110169
110567
109990
110282
110282
110594
110452
109937
109501
109698
110451
110392
110148
110321
110550
109849
109524
109772
109885
110613
111345
111276
111815
111845
111765
111278
111217
111402
111094
110568
110457
110815
111346
111028
111519
111448
111821
111547
111357
112363
111900
111211
111512
111930
112382
112250
111627
113277
113510
112850
112991
113461
113294
112937
112807
113092
113779
113038
112615
113221
113589
113521
113183
112823
112547
112145
112446
113270
113569
113667
113732
114041
113286
113329
113698
114136
113885
114306
114102
113398
113753
113863
114091
115074
115214
113749
113835
114219
114116
114083
114165
114961
115106
114184
113978
114070
115328
115385
114187
114157
114617
114528
114452
114324
113969
114530
114316
114700
115212
115474
115281
114677
114592
114924
114998
115385
115114
115153
114954
114808
115694
122896
153318
224523
344723
519581
750558
1014306
1271675
1488900
1647350
1743732
1783653
1782334
1757351
1720032
1667928
1598938
1516193
1431951
1354805
1289210
1224618
1159685
1092726
1029114
974126
930460
893292
864423
841034
817846
799455
781644
765145
750182
737836
724449
714208
706372
700914
695138
688847
680747
672001
658904
646226
633778
622791
611140
599346
584983
565436
540442
512750
480771
449653
423839
400644
382067
366155
351138
337700
325076
313903
303152
293251
284085
275656
267687
260707
253689
247955
241891
238127
233603
229465
225907
221007
216111
212907
209418
205700
203161
200942
198317
195937
192681
191289
189407
187738
185326
183029
180765
179571
177972
177004
175048
173163
172492
171405
169567
168232
166616
165395
164484
163693
162749
161211
160743
159860
159551
158697
158296
157097
155876
155550
154525
154142
154455
153807
152658
151873
151175
150331
149782
149929
149480
148275
147109
146956
147287
147747
147467
146259
146388
145663
144905
144962
144945
144261
144175
144078
144312
144163
143613
143484
144148
143925
143657
144018
143286
142306
141355
141505
141494
141201
141019
140447
139973
139577
140000
140611
140307
139730
139303
138977
138667
137826
137627
137331
137237
136635
136349
136759
136802
136998
136639
136194
135799
135755
136028
137138
137098
136334
135893
135780
136042
136070
136600
136803
135935
135721
134711
134401
134216
134286
134431
134898
135218
135947
135936
135294
135095
134761
134262
134213
134627
134444
135003
134994
134469
133795
134181
134277
134333
134618
134716
134531
133807
133711
133035
133237
133784
133861
132808
133207
133208
132961
132683
133343
133334
132165
131356
132242
132025
131834
131386
131725
132094
132336
131894
131879
131962
131432
131230
131540
131728
131755
131636
131716
131837
131116
131002
130358
130253
130695
130950
130639
131240
131178
130803
130439
130813
130743
130736
130196
130050
130246
130022
129315
129770
130211
130310
129566
129088
128935
128970
129035
129721
129437
129011
128884
128782
128507
129247
129300
129157
129035
128265
128671
128868
128939
128524
128268
128544
128635
128594
128583
128758
128225
128605
128718
129140
128161
127805
127842
127858
128095
127441
127976
127275
127112
126995
127463
127949
127681
127803
128351
127927
127976
128479
128745
127857
127744
127699
128050
126960
127050
126477
126960
127507
127025
126581
126725
126458
126506
126986
127815
127908
127684
127641
126981
126312
125587
125180
125009
125176
125477
125794
126319
126334
126454
126090
125811
125550
125783
125174
125664
125528
125880
125624
125502
125199
125219
124990
125259
125155
124357
124758
124792
124772
124658
124365
124426
125146
125155
125093
124175
124254
124173
124461
124550
124778
124911
125146
125068
125363
125301
124392
125054
124993
124816
125510
125834
125700
125497
124579
124477
124264
124882
124342
124779
125079
124865
124833
125461
125121
124860
124620
124168
124005
123338
123612
124373
124443
124410
123898
124480
124209
124464
124769
126136
125181
124603
124210
124427
124547
124302
124574
124099
124032
123999
123774
124629
124765
124945
124546
124087
123951
124436
124573
124542
125088
124832
124205
124606
125257
124527
123688
123356
123653
123777
124377
124718
124795
125158
124428
124229
123400
124001
123990
124119
124372
124558
124282
124489
124014
123940
124810
125053
124482
124550
124162
124566
125025
125031
124856
124637
124648
124128
124222
124527
124755
125142
125417
124767
124862
125742
125966
125790
125971
125959
125669
125235
124857
124674
125678
125731
124586
125233
125994
126070
125582
125270
124972
125737
125476
125501
125707
125656
125816
124840
124878
125189
125296
125544
125998
125640
125831
126049
126231
126037
125901
126589
126479
125679
125982
126604
126646
127032
126652
126292
125643
125296
125872
126274
126137
126352
126810
127074
127036
126482
126562
127257
126927
126360
126004
125765
125640
125787
126168
126016
126396
126352
126940
126704
126194
126463
126671
126300
126108
125847
126151
126132
125545
125823
126558
126473
125822
125546
125254
124854
124652
125645
125752
125838
126361
126403
126607
126488
126349
126691
126027
125915
125642
126375
126092
126021
126327
126271
126377
126980
127069
127758
127838
126840
126437
126713
127029
127170
126952
126259
125916
125811
125679
125496
125784
126196
126159
126558
127318
127357
126704
126314
126078
126012
125725
125857
125489
125712
125689
125390
126364
126709
126173
126451
125705
126513
126484
125932
126109
126368
126677
126586
126555
126611
127289
126815
126715
126224
127073
126836
125410
125968
125620
125698

[Instrument Method Data Header]

"hplc", "", "2021-04-16-13:54:48", "hplc", "", "2021-04-16-13:54:48", "", 0, 0, "GlycoSePN_40 min (Plus_HR1)"
"Separation of glycans at 50 C"
16844544, 1


[NAI Box Information]

0, 40, 40
2.272, 44, 1000
41, 0, 100, 0


[Instrument Configuration Information]

"FL", "PEN90x", ""
0, 0, 0
0, 0, 0, 0
16.777215, 1
16.777215, 0
"", "", "", ""
"", "", ""
"", "", ""
"", "", ""
"B", "C", "D", ""


[Real Time Plot Information]

[0]
0, 1, "", "Y", 1000


[Link Parameters]

5


[Link Parameter Offsets]

29
28
10
11
12


[Link Parameter Info]


"RATE", 29, 5, 1, 1
1, 0, 3, 0.1, 100, 0
44.01408, "", 1

"RANGE", 28, 2, 1, 1
1, 0, 1, 0, 10, 0
1, "1.0", 1

"EVENT", 10, 3, 25, 1
1, 0, 0, 0, 100000, 0
0, "END", 0

"EVTME", 11, 2, 25, 1
1, 0, 2, 0, 100000, 0
0, "", 1

"EVVAL", 12, 2, 25, 1
1, 0, 0, 0, 100000, 0
0, "0", 1


[PEAK TABLE FILE]


[File Complete Flag]

3


[Number of Peaks]

0


[SPECTRAL DATA FILE]


[File Complete Flag]

3


[Count/AU Ratio]

0


[Count Offset]

0


[Number of Spectra]

0


[Spectral Data Sets]


[Audit Log Information for C:\PenExe\TcWS\Ver6.3.1\Examples\Probka 10, enzymy, 3 of 10.5.raw]

Number of Audit Logs : [0]
