# Supplementary material for: Interplay between de novo and salvage pathways of GDP-fucose synthesis
Source: PLoS One. 2024 Oct 24;19(10):e0309450. doi: 10.1371/journal.pone.0309450 (PMC11501016; doi:10.1371/journal.pone.0309450)
Supplement: S1 File — (ZIP) [file pone.0309450.s004.zip › Chromatograms/Fucosylation/TSTA3KO_42_2.RAX]

Checksum Passed

Filename : <C:\PenExe\TcWS\Ver6.3.1\Examples\Probka11_HEK_KOFX_#42, 2nd+enzymy, 2 of 10.raw>

[Modified Rawfile File Header]

0, 1, 48, 10019, 
0, 0, 0, 386514952, 12040888

[Modified Rawfile Data Header]

"hplc", "", "2022-01-30-18:09:51", "tcprocess", "", "2022-01-30-18:49:49", "", 0, 0, ""


[File Complete Flag]

3


[Run Log Information]


[Raw File A/D Header]

0, "20220130180941-0800", 0, "hplc"
"C:\PenExe\TcWS\Ver6.3.1\Examples\Probka11_HEK_KOFX_#42, 2nd+enzymy, 2 of 10.seq", 0
"NONE", 0, 0
40.0088, 16777215, 45671, "7339280009"
1, 0, 5454


[Sequence Cycle Information]

"A", 0, 0, 0, "", "", ""
"C:\PenExe\TcWS\Ver6.3.1\Examples\Probka11_HEK_KOFX_#42, 2nd+enzymy, 2 of 10.raw", "C:\PenExe\TcWS\Ver6.3.1\Examples\Probka11_HEK_KOFX_#42, 2nd+enzymy, 2 of 10", "Probka11_HEK_KOFX_#42, 2nd+enzymy, 2 of 10", "", "C:\PenExe\TcWS\Ver6.3.1\Examples\GlycoSeP N Plus (FL_40 min)", "C:\PenExe\TcWS\Ver6.3.1\Examples\GlycoSeP N Plus (FL_40 min)", "C:\PenExe\TcWS\Ver6.3.1\Examples\GlycoSeP N Plus (FL_40 min)", "C:\PenExe\TcWS\Ver6.3.1\Examples\GlycoSeP N Plus (FL_40 min)"
"Default", "Default"
1, 1, 1, 1, 1, 1, 0
100, 2, "", 1, "", "", 9
"", "", "", 0
"", "", "", "", ""
"", "", "", "", ""
""


[Raw Data Points]

145941
146121
146119
146122
146121
146122
145855
147825
147877
146414
144393
144647
145914
146892
147020
145726
145284
145058
145752
146830
145513
144904
143772
144405
146349
145695
144004
142647
142673
144101
146072
147266
146285
144870
143145
145991
146392
145060
143951
144369
143953
142830
143718
141969
142787
143481
143867
143184
143225
144381
145466
144857
143232
142537
143375
145095
144244
142969
143888
144796
143468
143484
143261
144457
146115
146624
145043
144858
145392
145108
143459
145826
145328
144955
145659
145207
144769
145761
146764
144672
145263
146693
145368
145099
146113
146620
146794
146718
146771
146713
145384
146225
144921
144176
143555
144210
146772
145999
144757
143530
144005
145384
145430
144330
144099
145222
144765
145562
146117
144807
144033
145567
145233
146091
145613
145845
146697
145764
145862
145342
145689
145717
143666
144158
142665
143505
143918
144986
145617
147239
146143
144841
144562
145363
146207
147079
147873
147668
146370
145162
146231
148360
149502
148383
147563
146645
148132
149255
151199
154808
159121
162993
170108
178284
186788
196785
209722
222212
234456
247084
256723
266173
272337
275872
277757
279603
281412
285814
287847
289581
296582
308534
325910
347921
373697
394788
408567
414812
414403
407227
399198
388552
376339
366492
357643
350240
348539
352994
360537
368916
375155
381468
387969
392007
396945
401294
409720
417710
427674
436865
449737
465856
485297
522336
581053
674307
816899
1016935
1309556
1738076
2443261
3738558
6090668
9801347
13731155
16777215
16777215
16777215
16777215
16777215
16777215
16777215
13815431
11629471
9659935
7969365
6567014
5415204
4476166
3712928
3103891
2612169
2210065
1881587
1610131
1392074
1212449
1072583
960442
868764
794355
734064
689078
661316
651384
665492
695008
738653
779478
807270
817129
804385
775561
737923
697371
660720
627221
599223
578161
564832
562566
567827
580048
594957
608167
621725
631463
637277
640648
637667
628935
618939
611447
600676
588549
579803
574146
568480
563107
560348
558279
553814
548503
546005
545458
546904
544493
545435
544844
547505
554366
566900
581285
596474
615712
642074
671677
697760
718396
729864
726321
716916
695690
669607
644437
623115
601303
584863
572931
572225
581706
602994
643187
695999
765744
846765
926006
989946
1029772
1044625
1034746
1004728
958867
902072
847641
796106
752062
712922
683067
663975
650797
648193
647553
653297
659404
665250
664114
662193
660293
650341
640778
630932
621812
613052
602886
599646
601564
606590
617461
632358
656325
685441
722158
771728
842629
942017
1079231
1268731
1522859
1836548
2202187
2584518
2944133
3232504
3423943
3504049
3471602
3344613
3147838
2906383
2646620
2384146
2131264
1894385
1679690
1493417
1332143
1194040
1073134
971044
883990
812043
753902
707338
674051
650718
634063
622313
615474
606430
599560
589578
580045
568583
557728
543358
529689
516101
505527
494492
487262
480009
473065
465985
459329
452024
445189
436095
429501
421443
416475
412201
406059
403386
399938
397144
391894
388068
385318
384564
387216
386133
388114
394321
400731
406917
413171
422117
430875
436321
441251
443104
444280
448236
452227
456497
461688
466216
473166
483394
494308
503494
513958
520925
522982
523062
517747
509842
500264
489619
478482
469309
462500
452193
443487
435425
428252
424616
419335
414277
409932
406543
402368
399198
395048
391321
386117
382384
378082
373594
367943
365185
361949
358421
357504
355535
355545
355040
356540
359853
363463
365129
372201
377660
385661
392995
403257
420515
440769
470056
509110
559881
624752
702923
796266
898480
1007695
1115006
1213168
1289638
1332474
1350486
1336767
1295917
1232509
1152778
1064483
974715
889000
808885
739311
678817
624798
585133
553629
530837
514615
504111
496455
494519
495572
499810
508292
516716
528985
542703
558126
576909
596746
620368
649102
675171
703192
729352
760772
802272
852892
920844
1010903
1136641
1300661
1514495
1769034
2061687
2360532
2649724
2904259
3100676
3214078
3244448
3188652
3049600
2853580
2622155
2365621
2106233
1851468
1613183
1400756
1217425
1059959
923512
809210
713841
634512
570548
519036
477783
444471
418717
395844
373682
358910
348363
336160
324672
316521
309415
303155
299031
297184
293194
290974
290349
289763
288457
287636
287735
290000
289778
291668
291948
292085
290861
290681
289812
288536
286027
283362
280385
280282
279339
277803
275300
276237
277899
273741
271215
271306
271622
269090
266357
267053
268511
268313
267766
265161
266435
267830
269421
271264
271198
272237
272533
272806
271982
273168
275809
277534
280121
282327
284360
288675
292845
297162
304398
311657
316945
321831
329393
333750
340252
347274
356854
366168
372811
380058
388248
400067
413282
425056
440131
456864
476497
499686
520988
538566
561674
591425
613054
638350
667477
704549
750955
812484
893871
1002475
1143157
1323200
1533717
1780832
2057133
2355820
2655670
2940126
3200779
3405670
3541240
3605508
3589761
3504399
3353675
3147894
2911063
2651908
2382734
2115235
1859585
1627197
1413619
1225046
1062095
923239
806789
709545
629973
564447
512155
467509
432468
404744
380257
362087
345757
331073
319630
307671
296642
291740
286728
282135
279564
276942
273343
272900
269244
267537
269150
268913
266988
268095
269457
269083
269407
272008
273397
272641
272805
273280
273343
273521
272780
270584
268391
268949
266971
264514
261265
260802
261996
259023
258486
256572
254728
254358
251415
246506
245180
246148
245059
242268
241066
241244
240334
239196
236381
236988
239063
241625
241220
239329
238100
239078
238624
237826
238515
237364
236438
236673
239047
238199
236596
237217
238653
238908
241238
242124
243284
245435
244385
245365
248390
248765
247960
247476
247764
246796
242408
240982
242156
242257
240674
238022
235383
236687
235281
234636
233599
231283
230348
230771
230489
230221
232411
233501
234880
234644
235607
236568
238186
238739
240209
240404
241984
244509
246015
246572
247371
247545
251247
252634
252340
251675
253451
255524
256356
258938
262448
264858
265399
265560
267540
268930
271007
272133
273722
276475
278418
282054
284202
288435
294564
301937
312707
325228
339873
356278
376260
401082
428079
459518
495487
532458
566043
599231
631392
656340
677711
692009
699978
697476
689176
673846
653095
629792
606251
581211
555075
530923
508221
489570
474604
461270
449643
445642
446258
450239
453688
465576
480559
500772
527633
557838
590706
633306
682378
737935
799109
867532
941553
1019673
1105632
1193817
1282368
1372904
1463314
1543102
1610798
1670030
1710608
1739520
1745265
1735469
1699157
1651529
1591173
1521070
1445466
1365700
1292698
1225863
1163705
1117222
1088609
1071520
1062733
1069030
1084524
1107711
1130913
1150514
1170853
1184099
1185450
1177538
1158818
1127766
1086413
1035632
982601
921848
859564
795808
738093
684399
630101
579791
536529
501344
469448
442179
421361
406339
394468
382230
373885
366029
355687
348686
341397
334211
327619
322550
315455
310162
302277
295461
290831
286087
281024
275711
268840
262897
259218
256311
252617
250141
246035
244597
241295
238624
236857
234970
235035
233978
232523
229994
228939
229002
228939
228475
229967
232502
232579
231940
231624
232093
233192
235592
234388
234026
234641
234520
232768
232439
234140
236223
237143
237553
237743
238868
239264
238234
239416
240905
242091
242435
242392
243936
243338
243986
244863
245114
245703
245662
247290
249482
253338
252830
251442
249989
247967
247876
246418
245487
247079
245872
245669
244615
242895
242739
241608
241392
240173
241429
242382
242485
242575
244372
246984
249807
250973
252942
252649
254238
257714
259544
261328
264786
267513
268975
270216
268929
267563
265360
265751
264235
263796
261652
260474
260011
261024
261889
259634
258966
261245
263147
264083
266772
266660
268678
271275
274197
277550
281029
280022
280055
280011
281836
279405
278154
274936
273226
271899
268840
265385
263243
262122
260102
260206
257210
255237
255993
258598
259451
259778
260635
264177
265627
270009
274485
278093
284432
288657
295922
302564
309531
313838
319388
322168
324551
325436
325162
324547
325164
324661
319287
313603
310212
305730
302108
298688
295076
289913
287306
284816
281944
278352
275289
272548
269897
270488
271143
271529
271782
273744
275080
274568
277564
284439
289338
293147
297255
300328
306183
312788
319929
324090
325272
330642
335355
339323
343629
347189
351100
354715
356621
358437
359468
361206
362695
365559
368327
372155
376213
378599
382606
387545
395665
402457
410318
418148
427237
437491
450395
462544
476977
489439
505876
520996
536962
557035
576401
596133
620128
644138
665289
686390
710537
737837
763362
789706
815729
843039
869021
896003
924216
958927
987686
1014933
1049254
1083251
1120238
1160051
1201913
1248750
1301641
1362329
1434681
1512266
1605679
1719906
1860698
2028484
2228891
2472231
2773974
3135127
3552393
4038507
4584175
5202142
5876669
6614839
7388539
8184316
8997603
9804711
10577761
11290852
11911448
12429220
12817646
13041656
13117349
13019494
12766919
12375480
11847655
11211226
10484890
9695786
8872238
8037323
7217046
6421653
5662354
4959237
4316553
3731737
3208770
2751248
2353533
2011483
1715353
1466572
1260392
1090106
948456
833311
741641
666123
604699
556530
517071
484660
458195
439538
422443
406719
398211
389189
380700
374374
370543
364801
358286
350614
342925
335877
329025
325087
319345
317091
311845
305402
303060
299655
295342
293442
291516
288657
285532
284073
284540
283276
280690
280509
281913
283940
286565
284633
284598
283634
283982
283905
284279
285145
287222
288797
289884
291615
291581
293261
294918
294102
295909
296533
293136
293062
293808
292277
290088
289057
289122
287670
286575
284336
282710
279983
277113
277109
278522
278684
279297
280605
279181
278228
279319
281526
280106
280799
283277
285767
288535
291631
293991
297445
303755
309888
313310
320883
329590
336872
340243
345998
352936
359127
366823
372513
376945
380247
381277
382921
383445
381943
378012
374130
373820
372747
371547
372306
371319
370212
371849
375401
380488
386590
397238
411026
425568
442656
462035
487172
513056
541161
569301
600268
629860
658587
686706
713023
734900
751609
763059
770990
772368
766923
758545
747390
730379
707341
684936
660866
635542
610651
587294
567670
545981
525321
510890
500623
490962
487812
484371
489075
498063
510697
532539
560594
592193
633788
682147
730460
781404
835156
896085
957248
1013866
1070121
1123694
1171778
1211107
1246548
1270750
1282489
1278493
1267461
1245860
1217634
1177360
1131554
1078960
1022213
962669
902318
842323
782057
723952
670176
620000
573250
531511
497837
465295
435182
412844
392129
378076
365406
353495
345104
338230
334036
330599
326657
325556
322770
321201
321703
323851
325763
327783
328383
329542
331895
332742
333444
336080
338204
340585
344486
349621
354717
360986
365634
370860
377816
385157
392334
405510
416698
431547
451125
472287
495040
522722
554558
591856
635463
682959
732498
787520
845314
900832
959821
1018659
1078188
1130299
1176797
1215342
1247602
1271008
1281156
1286672
1283164
1269677
1247207
1216249
1173569
1126969
1080529
1033956
982112
927953
876511
826237
779131
736489
695490
654904
623376
594386
571148
548702
526742
507537
492086
480322
469195
458966
449601
438979
428081
423320
417839
410683
405619
400865
395188
389122
386468
383323
379308
376209
373356
371730
370763
369458
369756
368116
365470
367198
367705
365179
362363
360903
358276
353936
349359
343040
337217
332520
327452
319667
314237
312646
308414
305623
300847
295749
291503
286971
285964
285304
283640
284905
284569
286268
287049
287184
287337
288750
289598
290238
292711
294193
295106
294891
298532
301171
301148
303478
301900
304838
307173
307079
308235
310449
309685
312037
313491
316730
320383
325723
327055
330613
334828
338108
342786
347586
356008
361691
367997
378062
389697
400415
413356
426406
441193
457415
473212
490379
509001
530248
552213
575317
597420
617370
638367
657257
675566
695289
710101
722572
732820
741082
746746
748079
742146
733999
724732
714831
700631
685309
665270
641453
619372
596517
571830
548764
526023
503584
482079
460250
440986
425598
411241
397572
386872
377023
368429
362127
358149
353346
350013
348862
348350
350587
352006
354932
360973
366106
371582
379087
385618
392589
398077
402512
408149
413567
421482
426205
428593
431299
433262
432788
434114
434187
432752
429272
425955
423068
419648
414324
408881
403370
396153
390578
388047
383950
379898
374648
371349
368321
364928
362168
359937
357877
356354
352261
348161
347895
348537
347141
347030
345084
343689
341992
341270
340812
343046
345009
349190
347808
348141
348914
350607
351779
351981
352084
354176
351612
350145
349661
347133
344886
345248
344972
343316
344232
341603
338452
334981
332591
331188
330268
331620
329688
327587
326252
325365
326597
327533
328520
328141
328364
327150
331789
335245
333660
334187
333924
336721
341284
341473
342012
343638
345213
347607
349123
352996
356086
359951
365160
366263
367325
374257
378938
387954
396233
400106
405046
410667
416059
422539
429312
432069
435458
439304
443236
447285
452345
457486
461492
465867
470248
473929
479472
486779
491545
496586
503523
509581
514611
519225
526500
533636
541706
547749
557976
567960
578733
589821
604603
622188
641432
665759
695174
726770
760681
805340
858159
919605
989155
1069093
1160693
1261165
1371217
1487298
1609321
1742800
1881587
2022919
2164020
2291648
2420349
2546146
2648325
2735966
2800501
2843797
2863499
2858003
2832542
2792507
2728302
2644656
2542795
2427197
2299938
2167668
2029531
1886879
1747207
1608503
1474106
1344442
1218044
1105393
1000694
904402
819707
743096
675857
619056
570788
529795
493078
462490
438379
418904
401251
384861
373360
365019
358730
355651
351702
348633
347852
346836
346658
347147
349016
350519
353691
358023
361283
366629
368388
371753
373161
374965
377893
380271
381691
382160
379507
380535
380114
378776
374600
372958
369796
365768
362953
357243
351770
346971
340958
335258
330113
327094
324596
319599
313131
310214
307931
303698
302246
300674
297688
295972
295177
292140
290256
289743
289298
288250
289477
289716
289946
289763
288796
290365
291831
290650
290977
292095
291781
292378
296195
298093
299173
298039
298158
301299
305032
307768
310173
312619
316200
321046
327165
329591
333780
338861
344188
349994
353212
357554
358534
363207
367746
372666
377204
382244
387265
390240
392706
394801
397133
399073
400314
402015
406309
407380
408460
407146
409517
410401
410921
408697
408239
407361
405652
403987
399639
397345
393581
392199
389817
387986
383534
379046
377137
375447
375168
371361
366748
362514
358433
354430
350942
344559
339325
335914
331411
327936
324214
320341
315931
314598
313715
310687
308146
305952
304091
303430
302016
303674
305665
302695
301703
301327
302155
301014
302992
305154
305048
304902
304382
304415
306043
305189
305516
306596
306938
307075
306920
307074
310452
310540
310658
312136
311479
313278
314615
315233
317719
317697
318908
320499
323927
326549
327331
329401
332233
335595
338388
341964
347023
348809
352840
358208
360187
360924
362539
363709
366316
372290
374536
376919
382204
385092
388043
391594
396942
397426
399263
403497
407138
410661
412931
415287
417563
422481
427555
434113
437242
440629
445758
451932
455711
459216
462084
469303
474374
479488
485055
488110
493932
501436
508414
517420
528167
541177
561327
583614
609516
637369
670866
713311
761343
812880
874615
944352
1022111
1108464
1198484
1298374
1402453
1514954
1630748
1751643
1874121
1994393
2106744
2208265
2302756
2381485
2442099
2483837
2509475
2512757
2496029
2459936
2406261
2338816
2256406
2163652
2059084
1949424
1837888
1720465
1599239
1479057
1360883
1248642
1141313
1043196
948692
864268
788381
718906
658394
607993
563348
526385
492639
463758
441517
423846
406894
392752
379668
371038
365877
361382
352786
349860
348991
348344
346338
345847
347953
350791
353365
353633
351676
351394
351108
352192
352973
350583
348846
347659
346155
344372
340053
337586
337010
334894
334552
335688
335021
332125
330546
330467
329661
328102
327483
327350
325083
324733
323137
325053
324183
322323
321019
320077
318615
318648
317941
319388
318445
320045
319809
318766
317141
316499
316032
314589
314869
314407
314524
314558
313461
315273
318745
320040
319251
322753
325600
328298
332372
334435
337659
340897
340966
341241
344579
347863
349821
354573
358339
359547
361694
363977
364286
364593
362886
363626
362079
362194
361759
357808
358786
359560
357333
354538
353544
352748
350197
347508
346213
343247
341731
338062
337374
335994
334217
330089
329504
328284
328074
326697
325922
323108
320364
321372
318459
315411
312852
313268
311382
307625
305094
307221
309696
311880
310233
307219
307714
306294
304909
305849
305319
305767
305540
305619
307383
306783
308413
309479
309209
308598
307980
307276
307073
308494
309613
309878
312222
313263
315228
316366
317044
318145
321558
320957
319352
319856
321899
324090
323840
325323
326890
327868
327856
329715
331041
332509
332002
332628
333501
336190
339368
338455
342426
344388
345125
346941
348038
352465
355614
360937
364260
368119
368402
372779
377545
381817
387730
393537
396015
399902
406511
411964
416488
420673
423518
428286
433379
437513
441974
444209
445451
451375
453360
456724
460998
466301
472114
479069
488210
497187
508665
526546
540852
560960
583881
609060
637876
669039
701924
737653
776374
817382
860316
903367
942972
983455
1027249
1067152
1108043
1146992
1186567
1223913
1261756
1297130
1331686
1362159
1389317
1410371
1426764
1444449
1456330
1461498
1462514
1453386
1441120
1423865
1401281
1375054
1345398
1313460
1275662
1232547
1187842
1141605
1096664
1046611
994653
944097
891717
841562
790829
739905
693378
652540
613562
576920
542859
513864
489583
467815
450725
433213
418680
406111
400253
395746
393153
389580
387783
386727
387629
391711
395082
397629
398029
398602
404235
409987
413218
415422
417236
417111
416650
416380
418221
415659
412127
410776
403929
399759
396959
392014
386364
381778
373143
367469
360805
357611
355188
353283
351726
348931
346441
345810
347801
347988
348599
350772
353666
357371
359181
360634
361537
364911
366695
367902
370840
370331
371422
374954
376367
378739
379058
380143
382974
384424
385095
388525
389126
389833
392264
394489
396550
398663
400927
399984
400037
400705
400752
400211
403312
407339
408583
411249
412508
416461
418045
415786
417156
417034
413727
412546
411132
408303
404031
398650
395633
392297
387408
385496
382528
377172
373191
370772
367212
363750
361914
358489
355898
355298
351420
349864
347281
344900
341304
341279
342203
342092
340770
343699
342907
342686
341820
343850
346146
346650
346625
350288
353900
357932
359975
363500
365766
367620
369919
370941
375079
379951
382608
384792
386499
392584
398157
404038
412080
421074
428510
436028
442299
451810
460564
472182
486503
499443
510324
522603
534464
547641
558712
570598
582888
596731
607898
619074
631368
646962
661963
675881
692547
709552
725467
742316
759145
773482
790119
805491
819910
834585
846938
855810
862053
869777
876417
879885
886909
890573
894029
900812
907544
911840
914255
917035
928097
941618
960495
983204
1011127
1041773
1081281
1128845
1184129
1245083
1319848
1407319
1506118
1615010
1731269
1859820
1991346
2131026
2287487
2442224
2604632
2760129
2920001
3068493
3209652
3338086
3454370
3553995
3626157
3678118
3701793
3695252
3661652
3601075
3512924
3397413
3266052
3118587
2958036
2787170
2611970
2429669
2253060
2075378
1909372
1749776
1592982
1452857
1322265
1202066
1094234
994369
907118
830637
763929
710414
664338
623825
589313
559943
535381
516844
505333
497415
487929
480132
474505
471621
472365
472596
471202
473306
474382
474796
474890
475019
477780
478815
479448
480966
480547
479157
479908
477551
475744
475822
475847
476869
477700
478833
481110
481804
484460
485122
488578
493093
497454
501980
505447
511391
517608
520314
525492
532355
539696
547353
551256
555755
563654
566420
571492
574590
576540
579739
579042
580746
582012
580954
579325
576770
570039
565330
560456
553752
545554
536685
526803
514488
506584
494543
483180
474052
464089
456967
447969
441081
436270
432381
428357
424550
421637
422151
423927
423520
424461
423192
424251
427381
431485
432420
434268
436764
440002
443700
447612
451111
452951
456967
461549
465158
468671
472067
476865
483191
488141
492007
496986
505853
514014
521517
528555
535672
544108
553708
563463
572631
582615
593028
601331
616633
631636
645672
662454
682789
705752
731897
762471
801970
848291
899555
958579
1025492
1107681
1198536
1302846
1420302
1553048
1698175
1857105
2023353
2200293
2378616
2554335
2731116
2910024
3070838
3217251
3352953
3473891
3572016
3642711
3698698
3725808
3729429
3704258
3655219
3584822
3494318
3386367
3253565
3107968
2953153
2788230
2609659
2429294
2248234
2066832
1892509
1722601
1564083
1416211
1276937
1150860
1037138
934450
845195
769810
701892
645481
595115
552518
517180
486934
460406
438795
423150
409044
394894
385837
378169
371580
368503
363479
359176
354510
350817
349793
349285
348002
347373
347193
346601
344719
342187
342138
340579
340749
341553
342174
341148
341451
343131
346111
348502
350738
355172
359542
363714
366629
369026
372579
376552
380250
386291
391103
393330
398496
405539
410794
414442
418249
422262
425486
427025
430225
436571
440728
443896
444791
446394
449201
451926
453698
456047
455048
454300
452539
453078
451561
449264
443724
437462
433174
429087
419902
413458
408816
402269
396797
391050
386412
384572
380274
376084
369921
366467
365396
365077
361451
359608
360682
361910
362501
365838
366776
368587
368058
369063
371857
373784
374606
378093
381502
383413
383734
385947
385924
385496
385966
385754
386240
387078
386238
385651
388670
392922
397503
401841
407862
414637
423491
433464
445360
459714
474015
487732
507412
527698
550739
574019
597838
621155
643108
664810
682828
700765
715767
727505
736310
742767
744000
743039
741864
734592
728072
716044
701768
682281
663953
646551
626773
607066
584406
562455
539503
517583
494443
472796
450494
431370
413903
398174
384210
371592
358621
349162
339470
330305
324674
319398
315120
310689
307124
303383
301353
298455
298277
298306
295744
293020
292016
290897
291275
291588
292069
292238
289748
290984
291030
292090
289519
288882
289297
289455
288965
288701
290007
289322
289709
290608
292872
291468
289391
287117
287239
289438
290894
293796
293649
294343
295942
298706
300177
302245
302173
303317
305235
308701
313523
318227
319416
321262
321796
323080
325819
327669
329328
330986
332498
331424
330613
331413
331996
330576
328671
327994
324722
321682
320005
316864
315872
313787
311436
309680
307521
304452
303444
303493
302691
302637
299931
297168
296274
297017
294448
293468
291026
291592
291440
290186
287726
286966
286456
289113
291521
290808
290893
290798
289763
291159
292824
293354
292774
290703
293149
295183
296599
295596
294989
294047
292674
293517
295299
297035
297155
297876
298420
296839
295344
298440
297958
295781
295574
293716
290297
288396
286440
285761
284811
284205
283486
283400
281868
280068
280060
278321
278223
279636
279271
277171
277874
279189
281354
278371
277582
277072
275868
275215
274273
274746
275277
275485
275456
275939
277054
276605
278030
276274
274320
274470
276397
276818
277213
277352
277797
277475
278472
277843
276413
276386
274904
274211
274148
274458
275271
277214
276022
275848
275684
277326
278202
278252
279107
278450
278810
278534
277616
276860
276152
274760
273410
275087
277351
278531
277465
278525
276680
275529
278278
278123
278477
275562
274424
273973
273399
274411
275210
276844
276596
277373
279351
281505
281608
280592
279884
279951
278032
278456
276829
278930
279909
279484
279187
280030
278406
278594
278072
279845
279421
277443
277335
278951
280307
279866
279105
278688
277737
278572
277767
277042
277305
278815
278839
276310
276496
277789
278688
280463
279139
278981
277589
274798
273574
276161
275026
271876
271531
274329
276337
274383
273342
271829
272830
274615
275075
274234
273648
272149
270257
271780
272119
272380
275281
275759
274134
273517
275571
274944
274095
271104
269496
271940
272759
273090
272771
271302
273105
274553
275904
274752
274208
271880
270295
270410
269797
272755
273610
273114
272351
272437
272231
271326
271545
273423
274281
274395
273672
275035
274898
275339
275202
275535
274968
274792
273345
272149
273029
272996
273055
274324
275803
277324
277658
275823
273567
272658
271842
272652
273274
274267
272948
271047
271112
271394
270847
271800
271544
270186
268802
269352
268916
270172
270311
269707
270403
269365
267113
266778
267560
269565
271409
270899
272104
273432
272842
271153
271562
272416
271453
272290
272434
272254
271852
272449
272207
270748
270008
270709
271845
273014
274201
273940
273848
272746
271967
272331
272494
272192
272068
272906
271615
268401
269015
270314
271066
270842
269739
269823
271256
271444
271613
272158
271166
272162
269321
269394
270477
270066
270920
271303
270594
271218
272558
271802
272598
273676
273990
272934
272362
272075
272349
270405
272548
272339
273170
271388
269952
268936
270116
271463
271604
271447
272610
273687
273156
273591
273333
273180
274048
272676
273365
270044
269232
269340
269820
270509
272590
272158
270235
269425
270491
271063
271866
273090
272031
272182
272304
274039
272663
272563
271496
271901
271251
270329
270288
271614
270906
270474
269045
269538
270497
272246
272411
272510
274085
274529
273855
274127
272840
272668
274912
274387
273068
270774
271034
270676
270955
269352
268566
268472
270072
272336
274471
273601
272883
271813
271776
271050
268900
268210
269893
269306
268721
267847
268821
270235
271144
271952
269594
267417
268540
268082
267283
266497
267357
267879
270165
271315
272518
272978
272781
271997
269878
268795
267963
269038
270358
273295
274675
274141
273874
273458
273768
272300
272344
271358
270391
269934
270150
270308
269423
270488
272291
273571
274314
272640
272941
272927
270898
271216
271810
271131
271132
272332
268973
268937
268112
269166
270747
271052
269430
270045
272331
273590
273531
270516
269193
269254
271986
270627
271724
272345
270401
270459
269535
268948
270973
274068
273756
273708
273784
271056
271592
271764
271181
270065
271431
270030
270492
269806
269586
269963
271240
273854
274359
274672
274332
273051
271667
270937
271365
273608
273097
271111
270364
269910
271301
271111
272189
273330
272037
271994
271976
272261
272687
272250
270537
268837
269348
271656
272817
270544
270133
269889
269513
269417
270903
271607
272162
273581
272557
273172
273245
273203
274312
275093
274236
273345
272229
272100
273517
274015
273573
272300
270940
270455
270626
272370
273154
272585
272947
274535
274360
272979
271034
271466
272929
273174
272204
271452
270824
271772
273246
274111
273092
270906
271007
271777
273298
272773
272594
272788
273676
273085
271688
271611
273289
271472
269115
269709
269855
270719
270337
268835
268556
268386
269593
269469
268859
269459
269881
272487
272207
272287
271935
272037
269938
270472
270598
269237
268325
268998
268832
269366
271316
272085
273027
272861
272829
272265
272155
272146
271189
272108
274124
275678
273504
273261
272768
273390
274246
273863
275047
272901
272579
273019
271908
270583
272457
270996
271050
272563
274541
275470
275331
275758
275921
275282
274536
274056
274247
274587
274381
273000
272693
273031
273545
271428
270945
271800
269779
270290
271866
271737
271921
271659
271372
274668
273470
271854
270812
272348
271673
273094
272937
271163
271912
270955
271188
270273
270705
271587
272386
272179
273210
274139
273895
273553
272138
271771
271986
273579
271393
273120
275830
274153
273881
275798
277490
278009
276996
275995
274474
274400
275547
273638
272288
271866
273190
274824
274319
275350
277617
278364
278722
277134
276038
274574
275958
275751
276716
276877
274133
273746
275164
274453
275871
276547
276358
276714
276158
276281
277096
275760
275862
275054
274197
272377
272874
273841
275319
275957
276224
275884
275565
274398
275395
274362
273921
274813
276895
277726
275718
274501
273622
275396
277050
277521
277082
276767
275875
274131
275439
276314
275735
273046
273627
274397
274381
273840
272138
273188
273431
274518
276307
276198
275468
276443
274716
271971
270873
273110
274495
273952
273846
274129
272374
271771
273354
273934
274912
275125
274826
275267
275687
275189
275707
274149
273710
273679
273825
274207
276060
276180
275291
275549
274935
275061
275213
275489
273302
273982
274700
274319
275473
275457
275255
276600
277687
276665
275629
275665
275365
277187
277484
275926
277104
275654
274669
273734
275407
276188
277001
278142
277260
275234
276286
277223
277581
276757
275671
273911
277365
280133
279359
278976
277301
276345
276724
278584
279395
279068
276585
275391
276414
276030
278928
279032
279124
277695
276085
277370
278406
278875
277476
277732
278138
277213
276867
275755
275003
276881
278287
277572
275433
276619
275906
275189
277143
278023
277757
276220
276075
277515
277433
276225
277116
277706
276351
276643
275378
276055
277607
276758
276616
276586
276880
277089
276616
274993
274028
273695
274239
273844
274903
274695
275284
276779
276413
276038
277719
276213
275845
277792
279902
278607
279150
278347
278427
278263
278259
278308
277791
278316
279423
280630
280077
280384
281345
279145
276034
276761
277224
281316
281111
282169
283680
283601
284083
285045
285450
284580
284940
283544
284240
284778
284740
286365
285540
284437
284286
280728
282405
282126
281473
283467
282643
283174
283178
283895
281825
279626
279627
280636
282505
284684
283492
282892
283002
283412
282375
281760
282358
283945
284374
284145
282178
283372
285873
285446
283965
284270
286962
286016
285870
284643
283414
285678
287640
288109
286201
285297
287908
286623
287691
288162
285431
285269
284907
284241
284144
287441
289502
289138
290190
287679
287075
289349
289661
287427
287867
288677
286440
284716
284538
286038
286546
286566
288607
290673
290940
290779
288911
288612
288215
287657
287081
286304
288928
290178
288747
288472
287348
288256
288993
287509
286604
285950
287292
288427
288130
286880
289053
288842
288527
287302
287432
288195
286564
286384
287797
288172
288603
288956
287685
287444
286545
284012
283343
284998
285873
284601
286338
286975
286248
288061
287747
289023
288081
287036
285872
287200
288949
289032
289733
289382
287649
287565
287423
287290
287793
286929
286143
286428
284444
283729
285333
287570
287478
287690
288856
289914
289928
288876
289437
289591
288806
288307
288287
285323
287964
288322
287710
289662
289458
289173
287818
288394
286709
283572
283365
282297
284428
287400
288227
288447
288236
288302
286995
286730
287444
287614
287977
288123
288946
288047
285783
286291
287335
286520
287546
287333
287774
288643
288371
288967
289202
289125
287360
287151
286468
288434
289135
287652
287086
284569
284398
285061
286267
286147
285844
286786
287779
289145
290338
290696
289212
288310
288048
289136
289265
289051
288346
288761
290067
287567
287687
286812
288487
288412
287294
286214
287465
288465
289398
287627
288466
287977
287825
288322
287455
286432
287227
287073
285020
285260
283730
282583
283248
282795
281737
280598
280079
280499
281488
281760
282244
283184
284020
284955
284517
286661
286824
286726
288920
289942
293124
290832
292496
292252
293893
294470
296072
298789
302740
303092
306442
307550
308381
309936
312163
317319
321811
324528
324860
329435
333167
335820
339215
345107
349646
353745
360714
366379
374538
381911
388854
399101
409603
419395
430026
439424
445550
449180
447979
445580
441985
435455
431043
426508
422065
417588
414328
411707
409153
407388
407006
407528
407754
408556
411476
415780
415414
416352
416603
414615
412680
413754
415599
415621
415128
413336
413170
411819
412098
412288
410973
407566
403725
398208
391818
384651
375427
366654
357184
348600
341018
333442
325824
318160
311057
305338
301179
294533
290693
285806
279705
276469
272082
267545
264786
262750
259199
257533
256864
251919
247983
247397
247572
243197
240888
237387
235761
234877
233448
231355
227109
226367
222574
219178
219168
219543
215737
212341
207933
205131
205595
202515
199263
198489
197179
193845
192219
189457
186705
183085
180138
177918
175656
173520
171105
168742
165586
163193
162283
160060
158827
159096
159427
156954
152990
150917
149525
147483
145586
143465
142018
141399
141587
142181
138831
135530
131034
128759
127092
125692
123675
123978
122361
119828
117447
118328
116627
114728
111960
109916
108160
107735
105528
104744
103919
101499
100421
 97276
 95156
 92187
 90917
 89242
 87830
 86723
 84566
 84165
 81240
 79805
 79261
 80031
 79694
 79259
 76221
 75263
 75131
 73567
 71533
 68149
 67249
 67685
 67208
 66338
 65325
 64038
 64462
 61401
 60739
 59794
 60103
 60148
 59667
 58185
 57903
 57154
 57176
 56376
 56431
 56138
 56293
 54430
 55299
 54250
 52500
 52585
 52563
 51324
 50153
 51119
 51246
 51967
 50888
 50223
 51184
 51242
 49613
 47915
 45927
 46610
 48541
 47065
 45711
 46875
 47833
 47268
 48216
 49593
 49493
 48091
 48546
 49177
 48682
 48813
 48694
 50381
 50580
 49207
 48197
 47236
 46179
 45671
 46069
 47026
 48755
 49834
 49531
 51525
 51895
 50762
 49957
 49397
 50890
 52750
 52681
 52799
 51233
 53858
 55063
 53945
 54494
 55742
 55078
 55003
 54004
 54654
 54310
 53665
 53357
 54221
 53826
 55454
 56152
 57663
 57376
 55297
 54819
 54671
 54478
 55598
 56863
 58240
 60049
 60788
 60152
 59619
 59107
 60118
 58630
 58751
 60867
 61384
 60274
 59235
 59339
 61050
 62228
 61606
 60629
 60214
 60605
 60108
 60225
 61113
 60498
 61821
 64689
 64484
 62731
 63215
 63751
 64820
 64558
 66040
 65943
 66071
 65696
 64682
 65755
 67186
 67576
 66878
 66217
 65212
 65846
 66323
 66796
 67286
 69963
 69967
 68237
 67300
 68365
 66936
 68788
 69461
 70706
 71256
 72640
 73348
 71545
 72081
 72526
 72995
 71694
 73053
 73490
 72857
 73604
 72787
 72700
 73094
 74550
 75855
 75856
 74884
 73637
 74156
 74301
 73667
 75020
 74674
 74241
 75495
 75289
 72489
 73075
 75439
 75512
 74246
 74224
 72900
 73991
 76045
 76199
 75400
 77749
 78871
 78908
 80071
 80920
 79821
 79057
 78393
 78189
 79347
 79892
 79961
 80146
 81722
 80236
 79931
 80981
 79941
 80672
 81271
 80525
 80772
 81459
 81476
 81353
 80881
 80462
 80397
 81546
 83695
 85187
 83709
 83622
 85119
 84077
 84200
 82970
 83223
 82524
 83542
 85367
 86288
 85633
 84661
 85016
 83002
 82272
 84517
 85354
 84421
 83211
 82877
 83684
 84011
 83500
 85685
 86865
 85946
 84644
 85393
 84797
 85756
 85620
 87109
 87648
 85910
 85622
 86000
 88106
 88094
 88672
 86826
 86313
 86413
 88260
 88862
 88889
 87692
 97619
156242
306733
580969
1028825
1690340
2555911
3565200
4628511
5607458
6356962
6787502
6866689
6682466
6369497
6015026
5665751
5335179
5022275
4728244
4454876
4206558
3974793
3755988
3548100
3349346
3166271
2996352
2845490
2717187
2609097
2509977
2419316
2334409
2251735
2180810
2108976
2038252
1970028
1894804
1815788
1733173
1652439
1580125
1517546
1464935
1418416
1368196
1312047
1261022
1209182
1162155
1122383
1077242
1036728
997342
953107
911429
877891
842646
808625
772967
738169
707193
680413
653893
626246
602661
578658
553962
533681
514866
499345
483131
466124
452654
439969
427374
415201
406818
398023
388627
379470
372107
364513
357676
351375
346261
339150
331323
327381
321845
319719
316076
312779
307200
301032
295173
289778
287302
283873
279459
277102
275561
273508
272389
270175
265914
263755
262107
259709
257010
254689
251035
249670
248112
247303
245789
244637
241739
241622
239000
237061
236860
236116
233487
230239
230063
229907
228754
226788
226039
225194
225112
224490
224490
223096
220585
219393
218190
218176
218836
216563
214269
214377
212750
214564
212623
210315
209381
210353
209019
208031
207844
206431
206177
206521
206255
203739
202342
203296
202609
202889
203208
202194
201820
200966
201485
201462
200335
201566
201732
201278
200002
199735
199844
198840
197389
196436
196016
196256
197077
195805
196451
196722
194452
193365
194896
195563
194018
192301
194122
193489
192171
191530
191539
192980
193284
193341
192617
192806
191647
193116
194364
193022
192205
191634
190343
189508
191202
192837
192943
191372
190474
188174
188370
186678
186607
186692
188749
188633
187056
186874
186935
186213
186189
184974
184141
184675
184477
184013
183907
183214
183810
184694
184686
182821
184100
183808
182384
181722
181034
181388
183826
185069
183748
182537
181498
182802
182934
181286
180830
179962
180173
179207
178760
180301
180045
178780
177539
178569
179194
176993
179012
180005
179233
178195
176662
174048
173655
174118
173607
174365
173513
173531
173348
174051
172318
173005
172400
173201
174400
175354
175350
172538
170863
170364
170923
171477
172951
173616
173922
173081
173002
172709
169076
169186
169266
169286
168757
168285
167200
167011
167533
168081
168866
169286
168134
166161
163937
162497
163906
164493
164122
165750
165751
164820
163590
163636
163909
163567
163022
161667
159830
161112
161147
161457
162294
163015
162776
163874
161612
160388
161983
160955
160783
161145
160075
160658
161092
159376
160265
162427
164102
163539
161958
159709
161019
161047
159342
160108
159971
160235
161118
160034
159483
159947
158954
158182
158379
159224
159274
159690
158820
157911
157534
156647
156273
157695
157562
159219
159095
157861
157859
158333
157520
159100
158802
158035
155439
156188
156205
156726
155955
155430
154180
155150
157164
159072
157499
156455
157566
158393
158598
158041
158174
157485
157252
156217
154787
155368
154841
155083
157093
155901
156314
156670
157121
156648
156209
155525
156802
158043
156608
156431
157137
158439
158758
158273
158512
157767
157074
156798
158665
158099
157277
158365
161015
160579
158989
157898
158352
158510
159798
158798
157753
156928
154333
153736
154557
155523
155686
156068
156095
156605
157225
155824
153572
153795
155170
153967
151688
153607
155552
154735
152936
151438
152014
154853
155944
157130
156177
156382
155682
154469
156551
156245
155120
154872
153959
154827
155856
154970
154698
156289
155887
156109
156591
156886
156400
156069
156845
158873
157411
155815
156517
157183
156453
157441
157197
156257
155107
153296
153386
154026
155563
154746
155008
155758
155134
155195
154975
154770
156011
156637
155412
156578
156756
156713
154797
154714
156862
155032
154631
156660
158749
158390
157034
156762
157823
158057
157899
157440
155623
155438
156348
155966
157792
157620
156535
157149
157150
159738
158870
156878
154911
154775
154152
154999
157341
155879
156238
156043
155969
156484
157501
158100
156714
155616
156722
156231
157098
156203
156624
155246
154481
154046
154961
155384
155791
156260
155678
157386
158658
159297
158700
158302
154837
153843
154248
154389
154424
156568
157570
156112
154980
153616
153540
154451
154637
157944
159325
158294
158046
158517
158293
157290
156439
155056
157473
159115
158080
156870
155937
156077
157700
158378
157730
157344
156749
157651
158646
159374
160331
159142
157701
158111
158672
157478
158053
158409
158602
159490
159194
159227
156898
156008
154451
154630
156900
158394
156970
155782
157072
157512
156061
157181
156393
155847
155467
153767
154043
153703
154661
154001
153772
153295
154237
155339
156611
155874
155861
154422
155301
154942
154262

[Instrument Method Data Header]

"hplc", "", "2021-04-16-13:54:48", "hplc", "", "2021-04-16-13:54:48", "", 0, 0, "GlycoSePN_40 min (Plus_HR1)"
"Separation of glycans at 50 C"
16844544, 1


[NAI Box Information]

0, 40, 40
2.272, 44, 1000
41, 0, 100, 0


[Instrument Configuration Information]

"FL", "PEN90x", ""
0, 0, 0
0, 0, 0, 0
16.777215, 1
16.777215, 0
"", "", "", ""
"", "", ""
"", "", ""
"", "", ""
"B", "C", "D", ""


[Real Time Plot Information]

[0]
0, 1, "", "Y", 1000


[Link Parameters]

5


[Link Parameter Offsets]

29
28
10
11
12


[Link Parameter Info]


"RATE", 29, 5, 1, 1
1, 0, 3, 0.1, 100, 0
44.01408, "", 1

"RANGE", 28, 2, 1, 1
1, 0, 1, 0, 10, 0
1, "1.0", 1

"EVENT", 10, 3, 25, 1
1, 0, 0, 0, 100000, 0
0, "END", 0

"EVTME", 11, 2, 25, 1
1, 0, 2, 0, 100000, 0
0, "", 1

"EVVAL", 12, 2, 25, 1
1, 0, 0, 0, 100000, 0
0, "0", 1


[PEAK TABLE FILE]


[File Complete Flag]

3


[Number of Peaks]

0


[SPECTRAL DATA FILE]


[File Complete Flag]

3


[Count/AU Ratio]

0


[Count Offset]

0


[Number of Spectra]

0


[Spectral Data Sets]


[Audit Log Information for C:\PenExe\TcWS\Ver6.3.1\Examples\Probka11_HEK_KOFX_#42, 2nd+enzymy, 2 of 10.raw]

Number of Audit Logs : [0]
