# Supplementary material for: Interplay between de novo and salvage pathways of GDP-fucose synthesis
Source: PLoS One. 2024 Oct 24;19(10):e0309450. doi: 10.1371/journal.pone.0309450 (PMC11501016; doi:10.1371/journal.pone.0309450)
Supplement: S1 File — (ZIP) [file pone.0309450.s004.zip › Chromatograms/Fucosylation/TSTA3KO_42_2_0,01FUC.RAX]

Checksum Passed

Filename : <C:\PenExe\TcWS\Ver6.3.1\Examples\Probka 40, 3rd + enzymy.raw>

[Modified Rawfile File Header]

0, 1, 48, 10019, 
0, 0, 0, 386514952, 12043128

[Modified Rawfile Data Header]

"hplc", "", "2022-11-15-18:13:47", "tcprocess", "", "2022-11-15-18:53:45", "", 0, 0, ""


[File Complete Flag]

3


[Run Log Information]


[Raw File A/D Header]

0, "20221115181337-0800", 0, "hplc"
"C:\PenExe\TcWS\Ver6.3.1\Examples\Probka 40, 3rd + enzymy.seq", 0
"NONE", 0, 0
40.0088, 9267361, 76401, "7339280009"
1, 0, 5454


[Sequence Cycle Information]

"A", 0, 0, 0, "", "", ""
"C:\PenExe\TcWS\Ver6.3.1\Examples\Probka 40, 3rd + enzymy.raw", "C:\PenExe\TcWS\Ver6.3.1\Examples\Probka 40, 3rd + enzymy", "Probka 40, 3rd + enzymy", "", "C:\PenExe\TcWS\Ver6.3.1\Examples\GlycoSeP N Plus (FL_40 min)", "C:\PenExe\TcWS\Ver6.3.1\Examples\GlycoSeP N Plus (FL_40 min)", "C:\PenExe\TcWS\Ver6.3.1\Examples\GlycoSeP N Plus (FL_40 min)", "C:\PenExe\TcWS\Ver6.3.1\Examples\GlycoSeP N Plus (FL_40 min)"
"Default", "Default"
1, 1, 1, 1, 1, 1, 0
100, 2, "", 1, "", "", 9
"", "", "", 0
"", "", "", "", ""
"", "", "", "", ""
""


[Raw Data Points]

248507
245899
245886
245883
245878
245873
233441
217307
212504
210601
209206
206851
206219
205979
206098
206269
205177
204725
203186
202660
202582
203303
202926
202195
203716
203175
203054
200609
199861
198170
198531
198295
197439
194520
191760
190547
190467
189840
187072
186232
184635
182135
181149
178878
176794
174966
173062
168788
165342
164705
164374
161980
161731
160168
157639
155070
152744
152322
148735
146154
143913
145109
144250
141075
141901
141736
140288
138673
137741
136201
136030
135073
132602
131846
133115
131599
129363
129174
128603
127233
126955
124936
125194
124096
123469
122282
120683
117822
115838
114192
113416
116502
118301
119738
119296
117752
117651
117617
118843
116273
114536
115338
116360
115582
115554
114399
113920
113574
112137
111799
110415
109797
112009
112284
110936
112894
112385
110386
110119
109244
110103
110311
110513
111222
112151
111474
111665
112147
112040
112382
112630
114085
114774
114880
114285
114146
115621
117461
118544
118722
118982
119745
120212
119786
122207
125462
130194
134762
141334
151370
163634
182884
207974
235116
266236
294373
322696
346075
365943
382347
392878
403487
410503
416263
420921
423762
426616
431999
438718
444921
455779
469903
487894
510364
539166
575919
609149
618561
602203
568940
532057
500342
477513
463846
458687
456329
456619
456718
456430
457397
459225
460606
456208
454742
452833
452186
452360
456895
463328
477126
494462
517874
549975
590959
652393
728953
837946
992802
1202942
1487831
1865525
2348336
2969212
3713525
4544536
5408544
6190633
6810591
7241902
7460774
7503905
7401294
7180617
6884147
6563404
6260541
5994128
5760575
5556304
5349661
5114720
4836472
4502768
4134089
3764018
3408208
3090300
2824644
2591644
2392834
2216437
2056727
1907461
1774528
1651891
1536517
1434096
1344438
1263380
1192206
1126568
1063692
1009186
959923
913607
871526
833767
798715
768689
744425
720244
697129
676311
660175
646281
631381
618416
610541
604016
599723
597663
595651
596511
595171
594712
597929
596119
592676
589401
584062
579542
572277
567141
563519
556683
548062
539184
533031
527454
521365
516902
513257
510158
512157
516524
522833
527723
533232
537728
541949
545954
550648
555906
562603
571692
587914
613027
649406
710007
796309
917949
1073584
1260389
1463701
1670579
1856401
1999543
2098964
2137785
2130364
2078648
1992824
1882884
1752426
1622977
1495323
1368336
1254208
1157106
1072229
1001690
943604
900657
863921
831997
810804
798910
795191
796737
800371
812849
829273
850178
878821
912337
951005
993112
1048416
1116478
1201093
1317411
1479170
1708088
2032540
2468436
3028967
3727688
4553020
5446243
6374691
7258159
8029993
8642682
9067678
9267361
9259433
9062620
8704343
8219056
7652797
7050694
6436769
5833757
5252687
4714988
4217184
3765760
3361812
3004056
2689588
2414314
2181919
1977711
1805369
1652044
1524048
1411023
1309919
1219022
1140883
1070499
1007946
954735
903918
858732
817170
777775
742768
714335
688862
661455
636339
614485
594008
575347
554337
538026
520016
504270
492110
478436
464144
453766
444444
434895
426320
419808
414000
407657
403656
399458
394092
388064
387362
386639
384215
381587
381525
382825
383310
382695
380588
383500
386595
389074
391112
394661
397774
399047
401305
403217
401283
398602
398356
394835
388820
385587
383854
377191
370008
368590
364212
362360
358780
353567
351230
347008
342320
340646
339569
341042
342022
342163
343117
341845
344126
345162
346515
346938
346544
345807
343805
340865
338919
335098
332936
329637
324705
320150
318630
320263
319691
319436
320979
324349
330680
342484
359649
378845
402251
426162
454280
487320
521226
554078
585105
613045
632932
647955
654317
653355
646812
633575
619378
602122
585321
570866
554642
543043
534039
528121
525210
523690
525484
533009
541692
552495
569241
588443
611374
630883
650165
673530
701492
731145
765811
804266
847444
900073
967115
1053174
1161446
1290345
1447027
1636541
1859233
2100151
2358207
2631667
2913072
3183854
3442995
3683292
3890425
4056509
4171918
4235718
4246993
4207060
4113263
3973660
3795928
3606490
3397324
3176063
2955046
2741606
2544756
2354557
2179831
2013653
1859815
1716389
1587308
1464562
1352514
1247448
1153557
1069957
992799
924874
859930
801282
751686
707501
667189
627951
593807
564416
538175
514049
490087
471736
455908
440290
427556
416819
406781
393477
384727
378376
373777
368305
365031
361476
358355
353707
349697
349963
350232
344907
342548
340744
336331
333968
334313
331910
331124
332824
329624
328676
328233
330364
331230
329804
331198
330433
332865
335424
338693
342585
344159
347447
348498
350388
352880
357159
361897
366323
369684
375936
380472
388104
393649
401655
410269
419032
429466
437355
447656
459675
471985
483325
495646
512324
527739
544940
563129
585629
608609
634657
663973
700285
737828
788692
849406
922312
1013682
1122260
1241448
1384235
1547916
1726412
1916855
2118972
2325179
2532843
2733631
2917318
3080685
3218931
3326512
3392185
3427370
3423396
3376727
3299396
3189465
3058065
2909997
2749954
2576791
2400989
2226764
2060997
1903186
1750364
1607530
1474777
1352750
1241152
1139185
1047339
965818
891320
825188
767626
712833
667227
627590
590823
558246
528886
505734
485219
465744
447442
434515
422243
411138
403327
394225
384909
379262
376806
375275
375139
373847
374530
376108
377403
375677
378956
381666
381998
380759
379641
376192
373775
373284
369339
363341
356961
349379
341213
335292
327642
317879
310901
302565
295124
287530
279725
271262
267578
262105
256892
250776
246093
241382
236100
229856
227990
223835
220628
220949
219445
218520
215295
209252
207217
205269
204097
202994
204845
204046
202652
201399
200025
199197
199318
200169
199574
197295
196377
198154
196800
194020
195637
194619
192003
188348
189340
190132
190115
189368
186855
185966
183999
182801
183940
184708
183957
185088
185066
183043
182854
182243
182999
182862
182767
182298
182410
182917
181985
182904
182037
181478
181076
181319
181844
183294
185527
188521
189368
189035
188458
188241
189742
191739
191522
193254
194310
192257
191945
194633
195719
198428
202997
204831
205357
206297
207447
209851
210746
214173
215882
218114
220035
224132
227234
229178
233557
236472
239548
243757
247437
250870
255452
258695
266000
269618
272960
277557
281463
286371
292822
297779
299397
304046
310254
314931
320492
328400
334594
340267
348187
355873
367349
378850
394047
409408
427487
452402
477991
507977
544365
583702
631481
688397
753872
824408
900882
981371
1065103
1149767
1237198
1322287
1407871
1488818
1563950
1630185
1690934
1742411
1777861
1802715
1816042
1815174
1811716
1793031
1766116
1735791
1698951
1661263
1616150
1564307
1512827
1464102
1422059
1375467
1331473
1291883
1254857
1220401
1181686
1149849
1118102
1087729
1054024
1018760
988401
959334
926643
894602
862338
830079
798739
765329
733461
702614
673258
643287
612665
586241
561676
538711
513489
492059
471719
454210
438044
421982
406056
390820
374044
357710
346536
335536
323675
311794
301797
293456
285639
278291
269713
263301
255382
248497
242599
238708
235026
231411
227294
223293
217910
212548
210257
209353
207002
206919
207654
207800
207471
205994
204398
204184
205611
205181
206055
205390
203783
202406
202657
203061
202498
203033
205170
202474
202952
203807
203102
203232
202072
203106
201329
202402
203002
201290
199345
197839
195440
195862
196673
195505
194549
193698
194470
195714
195917
195868
195832
196460
196625
197290
196332
196847
196680
196095
193474
193259
192483
192726
196479
198822
198247
197421
198572
200172
202463
202890
203959
204302
205527
205767
206679
205452
205551
207508
208238
209463
213975
215122
214638
218274
219068
220635
221003
223532
227631
231701
235723
240010
243975
249693
255390
264676
272080
281691
293604
304118
313720
323591
336517
346142
356431
367139
378109
386419
393201
401256
404593
406386
405730
407553
407826
402426
399187
395734
390604
386088
379013
373431
364762
356819
346367
336357
327219
322164
316835
309628
301140
294322
288753
285809
283617
280649
277342
271840
269824
268313
266812
266964
267451
264902
264019
264544
262818
261149
260866
258573
255939
256126
257030
256708
256967
256259
255358
255723
257452
257679
258902
260705
262791
265812
268529
273161
276050
279267
284164
293276
303367
310206
317845
328161
339538
351528
363385
373365
382788
391880
399993
405484
413641
420066
426079
429852
435535
436896
439553
444932
446470
446973
445737
444849
441422
437999
440320
440386
438958
440797
441715
442953
442473
442327
441729
444138
447661
451904
456486
462518
467680
471794
478064
484473
491739
497335
507701
519088
530631
539398
551116
562583
574450
586055
599168
612482
626155
641883
658206
672643
687998
704612
726293
745248
767176
788588
813181
840577
876056
914083
956790
1008737
1066979
1136336
1219332
1314163
1420425
1546671
1693331
1853619
2037766
2238888
2457594
2698909
2957683
3230638
3514527
3805936
4087996
4375702
4659213
4929260
5183158
5412389
5608326
5789078
5927740
6030632
6098441
6121269
6100789
6053193
5967643
5839521
5682627
5502045
5287520
5060583
4815896
4561891
4294416
4028352
3763040
3501029
3239915
2990434
2752364
2529981
2318667
2122664
1942631
1773959
1620443
1476938
1348380
1233952
1130313
1032709
948334
875120
809611
751025
700663
654853
611149
572097
540965
511681
488355
465922
446389
430031
415092
400820
389304
379532
371305
362575
354133
346895
340788
335381
329701
327536
324027
324234
322450
319398
315961
314424
315565
313543
310585
310172
309911
310285
308922
310724
311584
313679
315299
317449
316278
319610
324538
325422
326873
328274
330127
331682
334798
337290
340739
344144
345198
348696
352212
354424
358690
365231
368705
371786
375039
380890
386663
390815
395129
400592
405421
409353
416056
424562
431758
439173
448770
453886
460587
470676
478820
489492
499924
513065
524201
532056
542666
553849
563616
575594
590358
603203
616866
631972
647832
665825
684988
706593
730690
756101
783592
817266
859158
907081
962490
1024507
1096791
1182561
1277516
1387456
1507047
1638159
1784513
1951350
2124486
2308800
2507582
2713107
2923051
3131534
3341397
3551151
3745109
3923499
4102354
4261303
4398201
4511834
4601838
4663118
4696844
4697415
4671266
4616755
4537211
4437925
4311201
4168353
4007853
3832761
3646990
3454351
3262807
3072045
2881583
2686356
2502348
2325381
2160943
2004318
1861169
1731443
1609468
1502065
1406168
1321934
1247435
1182437
1126894
1082894
1044789
1015100
990111
966074
947368
935536
921989
909589
900145
887566
875800
864348
852472
835325
817175
798025
778604
757102
732265
707635
682612
657057
631699
605815
577363
553216
528746
504116
482089
459603
440992
422987
406293
389146
373195
359947
345260
336361
326849
321201
312971
305628
301422
296087
291893
286638
285908
284510
280838
278646
276572
275106
275867
275022
274321
276001
276981
277132
278816
282065
286768
289455
296552
303292
309369
317162
327966
338303
350052
365116
378466
395190
413665
434768
454649
476113
499895
522476
543639
569683
593244
614374
635849
656975
673413
689340
703605
713804
722335
727762
731913
731909
729636
724939
716959
705345
693481
682712
670686
655701
634480
617105
600132
580325
560269
542152
522441
500906
484512
469348
453345
435419
420249
408287
394788
382008
371925
361577
348961
339707
330726
321891
315367
308196
300804
294796
291514
288745
284887
281266
281952
277728
275157
274315
273571
272084
270400
269588
267719
267917
266516
266144
264497
262548
262265
264969
262723
259039
254256
253138
253569
252244
249942
246387
243656
243663
241829
241746
242743
242571
243745
245505
243973
244482
246048
246785
244846
245603
247603
250658
254966
257138
258570
258253
259349
260628
262707
264150
264940
266711
269156
269542
270505
271882
272383
274458
275302
278160
278341
279036
279441
282350
284051
284830
286124
291132
293838
295041
298156
303824
307440
313093
317849
324054
334641
343009
349788
358359
368217
379048
388590
400903
412549
423208
431530
442708
455459
466407
476896
486010
496936
506812
513119
520206
528426
534633
535534
538374
541468
543958
545664
543528
543820
546807
548573
546914
545912
547540
548029
545991
544319
540601
539674
538359
537757
538303
541090
543937
545273
548341
551953
553194
556140
557720
560903
564433
565131
567263
570956
574387
577969
578598
583091
587970
589492
592773
592761
594868
593724
593774
593610
589772
584052
578499
573517
568281
559801
552948
546701
540530
529763
517442
508542
500306
489095
479819
468508
458268
449050
438713
428673
421504
410728
401290
392549
384807
379132
372544
370196
365189
358774
353356
348616
342895
338971
335237
333535
327566
322598
319819
318578
314090
313045
311434
309060
308473
305827
306206
306522
305390
302866
302627
303136
301890
301809
303653
305138
306105
306087
305406
304843
306542
308994
309424
312034
315189
318483
320609
325842
326473
326531
330007
333186
334161
334938
340736
343789
346104
350944
356496
360311
366164
371006
375072
377218
381399
386487
392349
396814
402527
408939
414349
420110
425806
432870
441185
446877
452875
457258
464032
468980
473804
479026
483844
488769
491937
493284
497573
499595
500388
503054
504465
503422
504328
502370
497880
497058
496664
498382
497840
498798
498806
501151
504652
510941
517217
523431
534993
551660
569088
586089
610033
635387
666915
700740
733309
767034
805789
849315
894892
936165
978073
1022021
1063400
1099785
1143858
1182126
1218803
1253354
1278472
1299298
1316860
1334354
1340695
1344659
1340199
1335116
1325019
1305093
1278586
1247527
1213836
1176706
1134813
1097073
1054620
1011059
965761
918253
869708
826818
785233
745675
708471
670859
633897
602044
573121
545863
521126
499615
479164
458116
441174
427516
416688
403687
393051
383187
374896
366691
362780
356446
350631
346189
341878
338150
336851
335631
334398
332589
329318
328768
327603
323476
322847
324467
324105
322598
322051
321769
322242
321185
319505
317305
315160
310965
309951
307703
304726
303765
302766
301669
300373
299909
295360
293106
291888
291983
286825
288014
286688
284130
282836
281365
279165
278655
273956
270992
270542
268406
266516
268684
265724
263336
260144
259872
257833
253623
252825
252671
255590
255849
256766
255429
254866
258042
258880
258051
257889
258357
260224
263666
265006
268063
270594
274552
278007
281120
284905
288775
290210
293960
299012
300585
306037
311429
319698
325693
330251
336235
342028
348852
354568
361860
370590
374324
379168
385109
390465
394735
399363
404596
408226
411978
413537
417953
421282
421788
420647
421689
422013
417542
415029
412193
408323
404875
399943
394767
389169
384463
381368
378612
371196
364930
358085
351434
345356
340497
334084
327393
323705
318444
314246
310251
305815
302236
297099
294718
294851
290484
286989
283697
280377
278347
275772
273515
271695
272288
272481
270099
269382
269620
270600
269092
269779
269477
270420
272361
272599
270686
270930
271734
274135
275151
274423
278249
281871
282160
282898
286706
289811
291831
293335
297796
300080
301879
303696
304405
308772
311791
314080
315777
318728
319046
319977
323305
327105
327786
330701
333951
331357
333722
332820
335123
339507
340588
342181
341381
341674
342962
346173
348857
349589
351207
353238
355523
357054
363473
365450
366246
367670
371463
374112
378595
384139
389220
396890
405487
412616
422625
431531
445985
460452
472357
487819
512576
533727
561600
591401
621927
657457
690335
723158
763955
809535
853951
901534
948517
1000427
1055536
1110510
1163025
1213939
1263981
1308411
1346293
1386367
1425021
1457258
1481793
1505292
1525924
1537721
1539979
1536913
1532286
1519140
1500996
1480247
1450882
1416855
1374065
1328790
1289514
1241314
1193179
1140578
1088592
1040490
993019
944579
896277
850676
806906
759973
716669
676491
641924
609364
576639
546790
519364
494012
471839
448653
427698
410067
392479
379683
367862
357755
345290
334674
329142
323318
314636
310050
302659
295401
292049
287289
283267
280197
277741
276664
275233
272996
269538
265185
260884
257437
255607
255119
253968
252976
249736
247489
245713
244255
242365
241285
241227
238856
237307
236928
234780
231528
229262
228614
229838
231332
232050
230956
232103
230836
230361
230332
229749
229141
230098
228923
228343
229768
233102
235844
236068
237377
239854
241331
241381
242756
245663
248540
251209
253402
254798
254836
257301
258644
260824
262146
264447
265586
266260
268147
268994
270457
272689
275832
276610
276890
275819
275548
274869
274052
276016
277537
275568
275580
275027
273425
274124
271931
270652
271452
271584
270100
268175
268679
266534
265530
264550
262176
262987
261039
258455
258033
255228
253619
251425
249667
248784
248606
247660
246292
245311
244324
242284
241570
241148
240436
240054
239912
241209
241206
240063
241042
243115
242603
241859
242683
243179
242802
244748
245568
247613
249121
250581
252755
252956
253782
255483
255150
255014
257033
259877
260743
259302
258433
259635
260864
262414
263322
263841
264978
266777
267925
270004
271330
270431
271899
271523
272418
273988
274977
276425
277784
279642
278416
280260
280851
281124
286632
288862
289185
293193
296631
296775
297583
300359
303475
305301
306939
309826
311086
311194
313413
316175
318526
320264
324404
327000
329216
332062
337719
342847
350749
358464
368084
376509
383067
393726
403989
414813
429149
439275
450315
465953
480413
497219
513660
533075
551591
569418
587580
608001
627775
649133
671232
690961
706741
727568
748245
762042
776973
792160
802887
813875
822220
829144
836536
838436
839460
836049
836294
836024
830198
820954
812823
799125
782524
765615
750392
734738
715934
697917
675173
656560
634935
613168
594759
577931
559427
540454
521361
501428
483608
466938
453269
441071
429019
415575
403639
395985
386395
377935
371343
361888
355307
350204
345600
341959
338727
336227
330757
323385
321472
317859
314885
312007
306801
302768
298530
295894
292367
288085
284431
283266
280751
277177
274070
272077
270265
269707
266418
264937
262365
262792
261362
260256
259602
258276
259440
260210
258975
259192
257121
256614
256605
257106
258309
257130
257094
257441
259495
259534
262636
263892
262921
264498
264511
268686
268579
269479
270475
272651
273713
274528
278011
280384
284975
285479
286810
287933
292015
294634
297343
298463
299929
301781
301384
303987
305943
307992
305593
306362
306675
306811
304746
304115
302981
303509
304897
303624
301240
300667
299211
297279
295176
294917
293573
290402
286804
284856
285030
283396
281212
279327
277673
275269
272770
270186
270902
271135
271121
269656
269661
269083
267768
267388
268526
270404
271190
270939
273871
276868
278549
278732
282485
284614
283778
286228
288862
291364
292107
294238
298722
301373
305706
310282
314554
318955
324054
329192
335326
341331
345752
350052
355237
360105
365810
370770
375512
382671
390420
397012
402237
407243
412739
419358
423460
430208
437967
444636
449773
453590
457947
462133
470718
477941
482468
486815
492899
499891
503224
505506
510336
515839
521406
527224
535231
541513
547243
553698
565956
579722
593962
607788
620135
639156
660335
681720
709091
740262
774302
810563
850309
888618
932798
982203
1034254
1088286
1146343
1207207
1267429
1329759
1389155
1446001
1503228
1554290
1604655
1658832
1701092
1740350
1775316
1803709
1827310
1843498
1850732
1854372
1848268
1835643
1819797
1800073
1767384
1730384
1683147
1633754
1584726
1528238
1469800
1407223
1345947
1280915
1216803
1153063
1092963
1033008
977853
919202
868285
820069
773712
732590
691463
651616
617775
585053
556750
527833
504829
486262
465902
446560
431828
417916
406808
398227
389600
378355
371210
366875
363879
362634
359826
356094
353956
351731
352531
355140
356762
355177
356214
358591
362379
366316
366781
368949
371867
373405
378590
383182
387555
391121
394021
402208
406024
412460
415004
421120
425792
431585
437134
444333
449870
455127
460268
462214
465648
472514
477431
479194
481347
482416
483364
481776
480983
480262
478000
474951
470787
468960
466386
464203
460363
453374
449554
446624
442597
434837
431532
428477
424880
418770
413953
412600
411169
407483
403392
401839
399164
398679
397534
396949
397208
396596
397068
396976
398003
397134
400757
402010
402497
404596
407242
407714
408696
410083
413198
417021
420257
422512
426029
433211
436317
442408
446036
453096
458406
466187
471664
479127
493096
505271
514816
528750
546966
567031
591865
615155
643116
677247
715055
755114
801130
850471
904115
967921
1033500
1100908
1177806
1260410
1344255
1431452
1522031
1613180
1711279
1810247
1911226
2009549
2100208
2189262
2276927
2358930
2434533
2502375
2563703
2615228
2650401
2682490
2712603
2715800
2705894
2687998
2659886
2625657
2582237
2521972
2455705
2383205
2305965
2219895
2133186
2039458
1944958
1854872
1762056
1669883
1578729
1484412
1391210
1308656
1226794
1145216
1070410
1002367
934113
874068
819261
763863
714663
669034
626835
590334
560195
526799
496758
472312
449832
429926
409023
393715
378674
364989
354074
346028
335857
329132
320055
313141
309882
305443
301438
297121
293930
291995
290712
288903
289029
290526
289548
286557
287371
288056
288580
289500
288603
288177
289192
291692
293962
296847
301333
301708
301531
302673
303160
303289
305195
306617
308671
312359
313644
312829
315258
314176
313711
312300
311125
311681
309408
306914
304551
304514
304159
303487
302997
304313
299610
298659
297798
297168
295338
295136
295628
293913
294544
293438
292858
294795
295924
296286
296112
294415
295090
293613
293910
292978
293794
290371
291257
292528
292326
291937
292513
290263
289750
288599
290059
292508
292037
290341
289659
290554
291256
294113
295138
296738
297516
299809
302626
307945
312704
317148
322854
328856
336268
343715
351627
356681
362978
373245
381090
390229
398775
409035
420867
427912
434757
441309
446980
455626
461204
466342
470374
473593
474108
474951
472507
471899
466623
459810
454807
448883
442859
436720
429345
420206
411344
399222
390165
380197
370715
361073
351840
342239
332005
323301
315623
307386
304080
297549
292050
285145
279445
273221
268496
265165
262292
258253
253780
251188
248799
244846
244272
243287
242795
242026
240671
239297
236930
235913
232375
235450
236450
235712
235388
234581
233722
233734
234103
235345
237251
236893
238764
239102
241214
240611
239237
240681
241904
241954
241284
241643
241324
244189
243581
244044
246285
247843
249605
250299
252400
253760
253948
252878
250765
254043
253621
253868
253345
253563
249297
247376
247349
245349
243307
241101
239591
239136
236934
234982
232809
233099
230020
228907
227166
225008
222391
221438
219691
218278
216957
216879
216170
213690
211788
211791
211452
210248
209607
208438
207737
208942
205689
205470
206297
206795
206601
207186
208535
210121
210176
208639
209155
207862
208761
208932
207049
207629
209733
207927
206369
205335
203637
202379
204536
204961
204258
204030
204554
204892
205195
205205
206368
205596
205686
204336
203866
202074
202212
200657
198392
201559
201929
200577
199025
198209
198410
198609
198800
199148
200160
198840
196119
195120
196682
197104
196462
196075
197207
198321
194599
194071
194778
195457
196742
197734
195535
195788
196557
195874
193018
193218
194025
193394
192186
192197
192975
193113
192798
191562
192620
191633
192829
193830
194493
195787
194557
195336
193959
193590
193431
194029
192314
192850
193239
193183
193848
193878
193189
194683
195102
193650
194435
194691
194575
193962
193621
192173
192297
192930
195066
194708
194156
193994
193446
191206
189887
188901
190865
192931
191796
190920
191031
190026
191394
189698
190550
192804
192143
190696
190981
192106
193100
192343
191482
190618
191262
190775
190002
190806
191776
192350
191988
191810
191904
191906
190812
190818
192499
191172
191633
190158
189520
189001
189168
188699
190581
191467
189982
189295
189556
187631
188382
188889
188570
190056
187847
187556
187275
189608
189582
189218
190607
189921
189233
187959
185988
185428
186882
186447
185960
186020
186193
186180
187815
186113
185760
185305
187986
187496
186830
185461
186204
184477
185399
188005
188564
186318
184667
186090
187704
187196
186244
184565
184989
186615
188668
189560
188586
188741
188712
188630
188147
187867
188256
188475
189617
186567
187173
189275
190018
188220
186722
186429
186349
187490
188163
188978
190004
189544
188413
187350
187223
187499
187900
187293
185789
185843
186617
185866
187587
186234
183592
180714
181356
183734
184579
184932
185731
184439
183746
185880
187861
185996
184414
185472
184458
183476
183644
186042
186788
186544
184692
182829
181353
181652
181334
180433
179589
179352
181261
180704
179895
178205
180082
181581
181268
181215
182205
183488
183896
181027
181937
182689
184708
184675
182065
182128
181027
179813
180390
183760
183437
184688
183391
184370
181826
180828
181507
181138
182731
182133
183609
183706
183718
184491
183200
183349
182946
182450
182274
183852
184021
185925
184539
182882
181634
184212
182262
180794
181177
181461
182628
182229
183000
182458
182907
182756
182915
181526
179638
180505
179111
179439
180564
181950
182899
181096
180531
180941
180762
180336
179811
177804
178643
179568
179967
179556
179620
180088
179178
181153
180889
181199
180370
180700
182206
182339
182096
181243
182107
180578
181260
182333
180620
180986
180329
179278
179532
179576
180404
182485
181636
178804
180588
181817
182648
180793
181120
180233
179752
180333
181317
181401
182120
182444
181148
180861
180485
179869
179647
180759
180438
180590
181972
180883
181391
179353
178333
178922
177528
176817
177083
177161
178621
178480
179983
181194
180556
183401
183095
181513
181059
180786
180381
179040
178081
179798
179281
180091
181584
181738
181762
181432
180112
179891
180582
180680
181134
182016
181320
180611
181381
181040
179418
179399
177980
179411
180381
180844
179495
178761
180567
181187
181640
181250
181139
181923
181081
180261
179796
181319
181499
182497
182403
182083
182896
182474
181194
181234
182434
183361
182644
182588
181793
181170
181778
180428
178224
178601
179636
179740
181024
181058
180285
179801
182171
180140
179729
179922
180662
179602
179287
180449
180470
179977
179794
179258
179657
179093
178209
176978
179264
181459
181147
180466
179160
179169
177484
178824
179755
179456
179772
180669
179344
178036
178243
179037
180101
179328
177646
179222
179582
178430
178223
180108
179900
178673
178403
176145
178382
180265
180523
180745
180856
180558
181364
183529
184348
182247
181339
183431
182259
180065
179190
180045
180013
181305
182897
181626
181643
180725
180965
180095
179490
180118
181074
182817
182312
180759
180738
180536
180744
180000
180140
181900
182558
182464
182632
182732
182948
181150
179583
178261
177609
180243
180636
180781
182560
184668
182689
182534
181925
180238
179465
178572
177581
175903
177046
179959
178856
177598
179105
180640
180207
180168
180469
181643
180269
180798
179673
176317
176821
177626
177855
179109
178718
178260
179055
179677
181091
180496
180584
179697
181121
181126
179127
179610
181382
180234
178861
179698
178148
178730
182059
180922
179660
181295
180485
179110
177548
177107
178476
178907
179264
179746
180234
180531
181181
180610
179681
181883
182210
182762
182996
181032
180791
179352
180425
180639
178687
178809
179357
180875
181282
180368
180572
179723
180005
181188
181684
178895
179693
181084
181017
178633
178564
179474
177435
176654
178666
179634
180870
180066
180868
182300
181212
180688
179708
179885
180404
181196
182618
180700
179884
181666
182470
181865
182244
183105
183755
181106
179800
182263
181836
179768
180975
180561
180529
181353
181790
181438
181329
180694
179922
182261
181700
181012
179943
178984
181510
181806
183306
180912
182331
181983
181491
180574
179293
181202
181306
181933
182696
181602
181233
183118
181451
182762
180972
179458
178659
179831
180419
180389
178222
177747
178279
179311
180232
178848
178541
179731
180200
178612
178410
178155
176753
178155
178899
178929
180453
179815
180536
178319
178742
177879
179362
179357
179207
180060
179842
179926
181095
181989
179166
180195
181809
180023
182078
181261
179975
180945
181536
182584
181799
182148
181633
180954
180923
180949
181657
181758
183511
183888
181219
180364
180401
182319
183213
181982
180823
181448
183666
185209
185262
185414
184240
182453
179680
180523
183017
184149
184080
186079
188577
185959
185307
184139
185061
186107
184239
184109
184653
183964
183072
182690
182652
182496
182876
181927
182369
180907
180435
180314
181086
181523
181905
183528
184839
184800
184655
182908
183738
183397
181795
182443
182951
183184
182731
183525
182258
182275
182488
180802
179707
181118
181858
182906
183599
182590
181316
181932
182856
181392
179143
180219
180681
179532
179846
179502
180425
181156
181264
182390
181101
181048
180410
179973
180571
181716
183150
182844
181058
182413
181909
182775
182446
182104
182648
182176
182534
184102
183284
182285
183523
183297
183910
183715
184521
182773
181561
181571
180802
181415
181108
181177
182317
183992
184771
185485
185305
185271
184907
184014
184795
184978
184445
184781
184598
182470
182745
184486
185475
184336
183824
183458
182858
183461
182250
181953
182082
182084
181726
180099
180693
183390
184183
182609
182523
182796
183727
183521
183929
185424
185363
185168
184282
184806
184486
182714
181000
181906
181906
182241
182447
181312
180471
180296
180893
180634
181366
181938
181380
178322
179218
180714
180932
181303
182200
183040
185130
186519
185458
183556
184719
184113
183498
183890
182283
181861
182891
183429
183245
184193
183019
182929
182641
183289
185533
184570
184925
185034
184396
183719
183102
182996
181714
182409
182079
182858
184571
182247
181211
181347
184428
184259
184071
184234
184834
186626
187475
188280
187368
184048
183323
184314
185152
186677
188309
188546
188555
189402
190284
189533
188899
187309
187322
187122
188590
188323
188149
189144
189232
189259
190843
189460
189599
189130
188748
188655
190340
188794
188280
189023
187589
186161
186444
187281
188076
186901
186706
188049
188435
189669
191126
190731
191083
189658
188907
187867
186051
184862
185038
188283
189209
189534
187755
187878
189195
190837
191521
191377
191619
192387
191198
191039
191932
191071
190461
190671
191092
192059
190834
188621
189918
188624
188125
188376
189088
187831
188022
188299
188554
189528
190887
190655
191379
189995
187328
188010
188208
188286
188343
189323
190212
189321
186981
188408
191699
188505
188078
186995
186922
188103
189604
189101
187718
187163
186481
185896
187026
186057
186442
187870
187933
187731
188590
188279
188804
187308
187059
187136
189748
190512
187609
188464
190895
188286
188802
188922
188345
189828
189755
190647
189807
188622
188873
191005
191460
188885
189267
190344
190607
189351
188338
189233
189924
189840
190235
187838
188861
190444
190666
190947
189783
189654
188680
190819
190624
189711
190024
190151
190645
190296
191313
191619
190415
190989
189296
189473
190965
192110
191902
191394
192245
191615
190412
189832
191539
191128
192302
192813
191183
189121
187798
187079
188628
190293
191927
193288
191362
189774
189062
191746
189510
189031
188328
188829
190168
191287
191472
191565
191581
190380
189515
189891
190646
191223
190963
191843
191396
191475
192743
193096
190760
190665
190435
189559
190162
190531
190964
192088
191629
190221
189566
189692
191284
192407
193048
192317
191156
189614
189015
189766
189033
189934
189793
190061
187964
189918
189551
190115
190686
191329
190987
189596
189469
189115
188131
189521
190869
191452
189139
188366
187961
189768
192177
191631
192015
191913
192408
193586
193463
191012
189989
191383
193050
195246
196543
195983
195800
194667
195742
196118
195288
197279
199421
198197
196872
198322
200415
202991
203096
203425
202437
204838
208782
207865
205824
207269
209289
210548
210660
212859
214773
217879
218950
221437
223882
225492
227649
229850
232228
235065
239096
241680
243851
246550
247276
249935
252283
251548
249746
248568
249688
251626
252034
252169
251276
250830
249656
248429
250185
250572
249440
248148
248705
249118
247782
247659
248382
250774
251935
251627
251567
253330
254802
253111
252832
252234
252876
253070
254136
255692
254419
253640
252580
253741
253797
251094
249948
250688
248779
247756
246099
244942
244713
240393
239440
239175
236954
235810
233409
231906
228377
226993
226938
225685
224313
221798
218597
216583
216769
215113
213392
213352
210666
205839
203850
205083
203601
203735
203202
201847
201105
197883
194797
193824
192296
189678
188795
187020
184839
183128
181713
181915
183537
181732
180917
178960
177095
176155
173283
172489
172213
171579
171534
170449
170650
169436
167715
166416
166102
165141
163176
162953
160981
159887
158665
158028
156418
153959
152776
152947
150737
150079
151017
151755
150776
148506
147237
145848
146538
145820
144257
141582
138798
140309
140614
141731
140904
138994
138700
138114
137895
137946
136381
132434
130243
130390
130478
130353
128724
126905
126914
127016
127874
126984
125820
122908
120929
120461
119995
119891
120174
119609
118206
118298
118305
118137
117795
116020
114826
113734
112316
111999
113832
113837
112324
109496
108004
107007
104043
101786
101979
103461
104743
105092
103246
 99920
 99346
 99983
100396
100099
 97889
 95902
 97293
 98947
 97975
 95789
 96359
 95433
 95303
 95240
 94613
 94555
 92715
 93871
 93511
 94602
 92392
 91627
 91839
 91327
 90653
 90829
 90218
 89737
 89379
 89940
 88203
 88549
 88867
 89747
 89194
 87764
 87030
 85021
 85732
 85188
 85784
 85646
 85187
 84586
 86197
 85740
 83732
 84365
 85950
 85036
 84623
 84818
 83265
 82751
 83691
 82519
 80461
 81915
 82398
 83611
 82673
 84311
 82027
 81388
 81764
 81253
 80585
 81249
 81404
 79968
 77731
 78935
 79003
 78143
 77173
 79017
 79499
 78566
 77582
 78480
 79197
 79945
 78312
 79550
 80625
 79840
 78044
 76948
 78769
 78270
 79074
 80110
 79750
 78875
 78697
 79378
 79422
 79535
 79532
 79732
 77943
 77742
 77138
 79096
 78240
 78318
 78387
 79841
 80044
 81278
 79219
 78305
 78916
 78811
 79498
 79620
 79346
 77648
 76665
 78774
 78121
 78958
 78388
 78941
 79848
 80185
 79251
 78377
 78437
 78119
 78344
 79026
 78172
 77644
 76401
 76892
 79271
 80197
 79183
 78538
 77552
 77192
 79785
 80996
 81436
 81200
 81181
 79795
 80840
 80676
 79863
 80494
 80093
 78371
 80534
 81065
 80646
 81119
 80425
 81407
 80333
 81537
 81232
 79966
 78298
 78819
 80133
 81443
 81584
 82605
 84494
 84181
 83211
 83977
 83992
 83140
 84305
 84121
 84309
 82824
 81458
 82935
 84210
 84519
 85282
 83394
 83950
 85408
 84489
 83008
 82593
 82644
 83284
 82954
 83859
 83327
 85560
 86424
 86949
 85833
 85439
 84849
 83742
 82295
 80800
 81161
 82516
 85219
 85925
 85031
 84524
 85109
 87350
 86811
 86123
 86890
 87004
 85593
 84613
 84961
 85471
 87031
 87892
 91795
 99417
117016
150653
194501
243320
294256
346144
408022
497024
613841
739651
865155
990548
1108051
1209676
1279900
1312729
1315294
1295644
1269209
1248251
1229103
1210385
1194405
1174180
1156148
1140048
1128788
1112547
1095912
1082180
1070417
1053166
1037698
1019757
1003242
978913
950592
922070
896789
869804
844212
815402
789857
763138
740158
717180
697845
681873
667091
652554
636937
624612
612483
605052
595787
585612
577092
571944
563480
555987
547762
543709
538089
530456
524116
519986
513712
507119
500434
493911
489892
487433
487453
484496
477294
473208
469039
465457
460592
459929
456663
450861
446579
440236
436238
433723
433303
430435
424880
420973
417427
414310
410647
404796
401434
398933
396064
391725
386503
384613
381802
383547
382056
379485
377210
370405
366052
362484
358040
355151
350031
345932
343348
340881
338100
335455
331366
329366
328201
324382
319922
318900
315798
312855
310571
309805
305618
302149
300688
300032
296365
291165
289695
287519
286437
284348
284355
281295
278313
276714
277134
276084
273267
270938
267109
265005
263986
263756
261786
259634
257553
256477
253502
252615
250381
249950
248423
248784
245664
242826
242681
239526
237597
235385
232852
231594
230490
230540
228213
229268
229685
227300
224326
223630
222717
222184
223873
221368
220766
219044
216137
216699
218038
218375
216154
213891
212733
212664
212339
212637
213163
215963
218965
220361
218757
213448
207823
200103
192618
187911
183891
180293
180597
177715
173788
172811
174238
172704
170355
169355
169958
169188
166748
166817
165884
165739
163578
162721
162526
162029
163077
164113
164884
163809
161422
160483
158244
157470
157058
156734
157402
157994
158436
158648
160715
160260
159111
158348
157505
158720
157837
157435
157511
158908
158942
157516
156952
156542
156247
156211
155240
153531
152764
154787
155603
155656
154454
154893
155948
155413
154224
153023
153300
153605
154760
153457
152686
152051
149936
149068
148604
149046
150659
149890
151232
150646
150979
150429
152334
151822
151873
150240
149592
147275
146935
147159
146563
147509
147857
147572
147122
147542
146160
146632
146177
145406
144712
145064
143463
145166
145837
147334
146380
146287
145323
143576
143888
144359
144236
144907
145822
144682
144728
143260
144393
144614
143568
143319
143421
145248
144681
145532
146069
144321
143084
142112
143756
142445
141317
141906
142992
144345
143344
143296
143250
144257
143730
141174
140521
141257
141268
142154
141517
141627
142387
143529
143652
141796
142103
141719
140547
140577
142428
142768
142636
141578
141071
141442
142731
141159
138827
138914
140258
141236
142125
142127
142730
142730
142075
141380
142123
142385
143050
142389
140872
140427
139357
139236
139774
140852
140455
140185
140475
141254
141281
141044
139703
137739
138540
140484
139480
141327
141572
141300
140360
140681
141308
141388
142512
143404
146613
145593
144448
143277
141979
141732
142181
141904
141529
141219
142642
141910
140390
139095
139929
140608
140735
141336
140769
140842
142009
141009
140602
140287
140262
139227
141211
141982
140910
140762
138568
139886
140215
141731
140423
139538
140200
140577
141049
140883
142263
142351
143032
142585
140558
140452
140729
139371
140789
142515
142726
141870
139246
140712
140840
139885
140111
140078
139283
137905
139013
140313
141308
139892
139151
139915
139857
139643
140767
141140
139571
140499
140608
140361
139792
139395
140609
142003
141071
140067
141006
140422
140489
141473
140595
141264
140229
141167
138220
138012
139001
140154
142280
142216
139080
139392
140102
140779
141047
139950
139918
139363
139250
140341
139930
138524
137887
136759
139214
138940
139709
139417
139253
139349
139131
139585
140827
139313
137504
136893
137466
139411
139767
140900
141738
142321
143605
142782
141446
140404
139608
137110
137545
137785
141315
143479
142678
141982
141337
141241
139951
140775
139938
139704
140282
140250
140157
141454
140511
140043
141998
141532
140224
140110
141570
141019
139983
141142
141368
139144
139031
136998
137784
138060
138239
139884
139192
139519
141321
140213
139369
138817
139081
139243
140341
140380
140657
140816
140152
140778
141163
142551
142724
143066
140993
139812
141165
140681
140591
139937
140817
141662
142411
142978
144005
143450
140873
139231
140797
140618
140573
140344
140294
142398
141495
142328
142451
143232
142341
141202
141866
142267
140592
139966
138577
138705
139380
138780
137467
139252
139465
139995
141467
141895
142320
141854
139852
138266
137176
138577
140099
141054
140507
140799
142230
142456
141738
140681

[Instrument Method Data Header]

"hplc", "", "2021-04-16-13:54:48", "hplc", "", "2021-04-16-13:54:48", "", 0, 0, "GlycoSePN_40 min (Plus_HR1)"
"Separation of glycans at 50 C"
16844544, 1


[NAI Box Information]

0, 40, 40
2.272, 44, 1000
41, 0, 100, 0


[Instrument Configuration Information]

"FL", "PEN90x", ""
0, 0, 0
0, 0, 0, 0
16.777215, 1
16.777215, 0
"", "", "", ""
"", "", ""
"", "", ""
"", "", ""
"B", "C", "D", ""


[Real Time Plot Information]

[0]
0, 1, "", "Y", 1000


[Link Parameters]

5


[Link Parameter Offsets]

29
28
10
11
12


[Link Parameter Info]


"RATE", 29, 5, 1, 1
1, 0, 3, 0.1, 100, 0
44.01408, "", 1

"RANGE", 28, 2, 1, 1
1, 0, 1, 0, 10, 0
1, "1.0", 1

"EVENT", 10, 3, 25, 1
1, 0, 0, 0, 100000, 0
0, "END", 0

"EVTME", 11, 2, 25, 1
1, 0, 2, 0, 100000, 0
0, "", 1

"EVVAL", 12, 2, 25, 1
1, 0, 0, 0, 100000, 0
0, "0", 1


[PEAK TABLE FILE]


[File Complete Flag]

3


[Number of Peaks]

0


[SPECTRAL DATA FILE]


[File Complete Flag]

3


[Count/AU Ratio]

0


[Count Offset]

0


[Number of Spectra]

0


[Spectral Data Sets]


[Audit Log Information for C:\PenExe\TcWS\Ver6.3.1\Examples\Probka 40, 3rd + enzymy.raw]

Number of Audit Logs : [0]
