# Supplementary material for: Interplay between de novo and salvage pathways of GDP-fucose synthesis
Source: PLoS One. 2024 Oct 24;19(10):e0309450. doi: 10.1371/journal.pone.0309450 (PMC11501016; doi:10.1371/journal.pone.0309450)
Supplement: S1 File — (ZIP) [file pone.0309450.s004.zip › Chromatograms/Fucosylation/TSTA3KO_42_2_0,05FUC.RAX]

Checksum Passed

Filename : <C:\PenExe\TcWS\Ver6.3.1\Examples\Probka 41, 3rd + enzymy.raw>

[Modified Rawfile File Header]

0, 1, 48, 10019, 
0, 0, 0, 386514952, 11970360

[Modified Rawfile Data Header]

"hplc", "", "2022-11-16-10:37:15", "tcprocess", "", "2022-11-16-11:17:13", "", 0, 0, ""


[File Complete Flag]

3


[Run Log Information]


[Raw File A/D Header]

0, "20221116103705-0800", 0, "hplc"
"C:\PenExe\TcWS\Ver6.3.1\Examples\Probka 41, 3rd + enzymy.seq", 0
"NONE", 0, 0
40.0088, 16777215, 48082, "7339280009"
1, 0, 5454


[Sequence Cycle Information]

"A", 0, 0, 0, "", "", ""
"C:\PenExe\TcWS\Ver6.3.1\Examples\Probka 41, 3rd + enzymy.raw", "C:\PenExe\TcWS\Ver6.3.1\Examples\Probka 41, 3rd + enzymy", "Probka 41, 3rd + enzymy", "", "C:\PenExe\TcWS\Ver6.3.1\Examples\GlycoSeP N Plus (FL_40 min)", "C:\PenExe\TcWS\Ver6.3.1\Examples\GlycoSeP N Plus (FL_40 min)", "C:\PenExe\TcWS\Ver6.3.1\Examples\GlycoSeP N Plus (FL_40 min)", "C:\PenExe\TcWS\Ver6.3.1\Examples\GlycoSeP N Plus (FL_40 min)"
"Default", "Default"
1, 1, 1, 1, 1, 1, 0
100, 2, "", 1, "", "", 9
"", "", "", 0
"", "", "", "", ""
"", "", "", "", ""
""


[Raw Data Points]

 92832
 92349
 91251
 92259
 91968
 90539
 89123
 88738
 89645
 90607
 90025
 91302
 90829
 90692
 91748
 90139
 89921
 90779
 91687
 90910
 90870
 90181
 89757
 90671
 90673
 90625
 91059
 90677
 90483
 90748
 89719
 88154
 89041
 90299
 90611
 89789
 90363
 91535
 90881
 89584
 89784
 89340
 90049
 91370
 91964
 91087
 91332
 89881
 88022
 88122
 89449
 89249
 87936
 88125
 88974
 89579
 89881
 89104
 88811
 89481
 89102
 89180
 88294
 87843
 87754
 86319
 84425
 85581
 86274
 87207
 87179
 86550
 86362
 86630
 86675
 86980
 86606
 88359
 89959
 90124
 88410
 86943
 86796
 86723
 86306
 87592
 88442
 89411
 90327
 88313
 87639
 87258
 87986
 86514
 87147
 88025
 86913
 84756
 86209
 87602
 89727
 88928
 87625
 87591
 86719
 86098
 86767
 86563
 85033
 84483
 86486
 86861
 86702
 86722
 85617
 87497
 88251
 87029
 87599
 86604
 87299
 88248
 90027
 89444
 87252
 87321
 87443
 84890
 83614
 83984
 84793
 85181
 87471
 87724
 87346
 88106
 85872
 87022
 86576
 86992
 87478
 86820
 86156
 85504
 87822
 86868
 87512
 91097
 93734
 97533
104041
114278
126611
141171
157032
179487
199753
218464
238854
255680
270828
285941
300405
309011
315859
320704
325012
327168
329447
331805
336266
344622
352568
361989
373104
380697
387601
390727
393639
394284
393295
394472
395894
396679
401097
407942
411569
418076
426003
440320
454534
469246
484975
499043
513948
529720
546554
563763
579326
603221
633215
671768
724790
795758
890686
1013429
1179992
1417684
1775327
2289782
3010052
3947987
5070089
6336358
7707694
9192125
10883170
12826265
14902893
16777215
16777215
16777215
16777215
16777215
16777215
16777215
14178301
12372223
10715493
9260845
8038517
7023773
6197638
5503606
4926394
4425569
3977547
3578838
3229154
2917496
2651420
2426822
2236417
2070996
1934260
1813331
1714211
1635331
1566904
1512510
1468389
1426924
1384735
1337434
1283230
1232104
1174582
1119396
1060921
1003236
953103
905359
865660
831753
802194
778091
761986
747808
734728
726461
721995
717610
713791
713289
713132
711446
712067
710461
707430
705319
704393
698885
693858
690546
685318
680986
676586
670249
663786
655033
647378
638142
631086
624474
617265
613885
608255
603988
602547
602990
603384
604795
608279
612258
615208
616475
623796
632709
642354
658724
683681
717577
764031
829216
919032
1040331
1182010
1342059
1519126
1691204
1839653
1960514
2045136
2083972
2091198
2058823
2000010
1919020
1815243
1701333
1585301
1464550
1348311
1246236
1155282
1076415
1011318
958432
912838
877675
849253
829014
818488
812500
813466
821628
838369
856681
882294
913466
951659
993570
1044371
1104484
1172148
1256118
1351913
1473870
1646115
1882887
2218972
2678378
3293594
4080519
5045331
6146427
7330838
8527653
9638973
10583748
11293646
11728914
11863703
11701426
11290283
10673139
9922734
9094534
8252887
7423853
6634393
5912884
5254239
4665055
4140945
3688738
3288569
2946699
2656033
2410586
2199191
2018114
1862413
1729556
1610057
1500864
1400450
1307526
1218405
1140452
1068826
1005043
944030
885205
832911
785547
744536
707554
672930
642774
616710
592641
568147
548577
532868
517896
501567
489265
479211
469311
461226
454624
448674
441319
436642
432298
427567
424626
423522
420840
417453
417432
419241
416865
413831
413132
410886
409600
409769
416224
422236
427833
433225
441753
451101
459579
467517
474649
479387
482414
483797
484398
481517
478891
475044
466646
458796
452552
445539
437534
428149
421875
414801
408525
401524
394471
387613
385703
383536
379884
377255
375789
372262
373098
371947
367965
364061
363159
362694
359200
355654
351040
345260
336561
332117
328456
323976
319182
317332
313809
312344
311207
311846
313857
317016
322463
332914
343671
361157
379084
399214
424407
450663
475874
503121
528417
550127
566501
578053
584013
586722
583664
572939
559811
545670
529697
514884
498343
488457
477134
469250
462952
458526
456878
457680
462089
467691
471329
478954
487346
499373
512607
525240
540689
553424
566992
581317
596188
615893
637814
662632
693425
737474
799177
876106
975441
1104158
1258093
1444836
1657870
1896096
2154313
2409816
2656545
2888027
3099163
3271208
3393614
3461047
3475126
3437910
3353578
3227268
3071564
2893278
2695808
2496455
2303298
2111745
1931237
1762041
1599154
1453210
1320388
1194183
1082377
974447
879694
794205
721251
653501
594514
544681
503073
466498
434256
403686
378885
357409
341298
328931
314647
304646
295799
287465
278189
273216
268294
263914
260360
257748
253900
251071
246464
242915
240007
238274
235599
235886
235320
233572
230845
229513
228788
229151
228892
229034
229646
228448
228825
229038
229090
227395
226079
227436
228931
229375
229890
231986
232171
235583
238410
240992
244121
246441
249006
253031
256040
261034
264730
269573
273884
277221
282166
287859
293660
299424
305723
314169
321416
329034
338351
348443
359526
371206
382144
394651
407653
424385
439733
456227
472473
488714
508050
530274
554399
582686
616584
656142
702258
757456
826900
910945
1007321
1120631
1249947
1394665
1557283
1729808
1907976
2081839
2250854
2410925
2554424
2665668
2747946
2806146
2828728
2812299
2768198
2691443
2590310
2470363
2334350
2188422
2039098
1888355
1742823
1603565
1473359
1350688
1234303
1130486
1039885
960469
887000
821543
761156
709547
664386
627691
598808
569846
541728
516877
494055
475365
460347
445487
431630
418759
406920
394914
383095
370903
360193
351229
342844
335061
330018
326932
321159
317876
317141
315894
316648
315616
313411
314027
313305
312687
311891
311457
309093
305701
301878
296836
291376
286602
282432
277035
272883
268887
260624
255005
251345
245104
239763
234640
229226
224808
221527
216007
212811
212290
212082
209001
205729
201303
197345
196387
192921
190401
187899
186714
187460
185510
184543
183888
180436
179512
180958
180635
177964
180689
181299
177760
174274
173293
172400
171275
172336
172795
171986
172115
172951
171483
169510
169052
168843
166324
163420
162050
161949
162351
161059
159086
159778
158029
156933
156114
156177
155185
154597
155468
157622
156882
155592
156909
155967
156390
156503
156658
156633
157482
157761
158034
158601
160283
161796
163884
165938
164879
166069
166659
167977
168788
168116
167449
168365
168897
169733
172271
173717
175888
175260
178197
179277
180780
180830
183783
185878
188142
189031
192435
196552
198963
201504
204942
208770
213090
215002
216963
219052
223948
228190
231453
234181
238700
242307
244692
248886
253310
257665
260123
265679
267421
272914
276097
280255
286884
291715
297464
305191
313760
318233
327854
338047
354760
375172
398373
423504
454118
490078
532738
580372
632804
691347
757449
824904
892691
962978
1032723
1103417
1168246
1229147
1288513
1342984
1394788
1432027
1462614
1482888
1491406
1490730
1478411
1454071
1426731
1392551
1352054
1304125
1254796
1202689
1150518
1102382
1056761
1019674
983399
953972
924739
895302
871434
851589
837170
821278
804618
788823
774971
755792
733503
715945
695851
674646
650805
624696
597605
570120
543721
520211
494164
469721
447490
427276
407873
388253
369511
352235
338281
322446
309603
298751
285506
275836
266931
258902
252539
244315
234727
224823
217406
212831
208071
202221
198305
196663
192017
188849
184591
181485
178499
176704
172113
167535
166661
167715
168347
168402
165845
165636
164092
165224
165034
164175
164918
164979
162182
161385
160887
160939
161253
162832
163840
164272
163961
164080
163418
165134
165053
163353
162552
162874
162928
163101
160957
160825
159491
160324
161750
163720
163327
164673
164007
165006
164729
165370
166448
165670
165031
163481
163957
163552
162494
162342
162448
166941
167818
168962
167366
167998
168423
169616
170772
171240
169877
171551
173334
173640
172885
173638
174224
176783
176886
176576
177564
181532
184728
187237
189438
190330
191613
190891
191846
194344
197676
202902
206559
210950
217480
222156
232679
241347
249309
261545
276798
291305
307724
327477
349290
369579
391009
413736
436527
456664
476737
497725
517190
536500
551806
562077
569869
575928
576945
577441
573179
567169
558142
545460
531089
513650
494454
475981
457118
436839
417522
396179
379818
362681
345817
328888
312855
299694
290650
278779
269410
262795
257524
253217
247129
242373
238908
236175
233163
230337
229434
229119
227649
223089
220653
218300
218148
218676
215312
213879
211562
210636
210371
209796
209641
211897
213715
213763
215099
216732
220327
222975
225454
228678
235259
241752
248239
253690
261598
267292
274869
282508
286593
295054
302470
308616
316540
320428
326743
329652
330980
333378
336965
338392
336832
335840
336888
335493
333436
331122
331144
328090
325129
324045
321690
320406
320573
322591
324296
326874
328747
329514
332751
335726
341510
347537
353864
360217
369122
377115
383375
388995
398448
405903
413569
423593
432029
437595
449787
461904
471308
481115
489969
501458
513049
525081
539741
552513
569557
587067
604184
623215
647518
675897
710632
748136
793127
847871
915806
991060
1077897
1177843
1296313
1427728
1569360
1729603
1903272
2093384
2301803
2519848
2746479
2977191
3219158
3457845
3697052
3925806
4137255
4337331
4518222
4679644
4802546
4894592
4957525
4986264
4980918
4928418
4841143
4725205
4585570
4414948
4224893
4016897
3796906
3561325
3324827
3091749
2859716
2628980
2405211
2196206
2000659
1822521
1659654
1505512
1368179
1242114
1127918
1023842
932224
851033
778451
715067
659322
608944
564144
526152
494110
466290
439910
415670
396994
377566
364178
350862
342269
333587
323877
313373
307632
301903
296705
293201
289796
284988
278095
274394
272141
270368
270060
268638
268232
267441
264803
263897
261450
264422
266708
268409
270942
273720
276582
278221
280585
281932
287453
288205
291293
294545
298019
301071
306070
308909
314826
318347
322236
326695
333306
336964
342305
349872
357538
362979
370651
377582
384217
390345
395441
403040
413960
423940
432708
441925
449111
456384
466877
479909
489700
500417
511816
523171
536953
552271
564844
576729
591844
605795
620346
635531
652413
668924
688739
705340
721517
738661
759235
782128
805196
833441
863586
893079
929393
971746
1020452
1082468
1150822
1228861
1319495
1431366
1556171
1701882
1861780
2042694
2245466
2469139
2718767
2986400
3268578
3573973
3899052
4231078
4571537
4916523
5257242
5600776
5934005
6242674
6532784
6788769
7012648
7218954
7382325
7493585
7551149
7563168
7543563
7462411
7338315
7171024
6973510
6742095
6475348
6193776
5888144
5565087
5232550
4898827
4572189
4248646
3934286
3629384
3341805
3071802
2814362
2578012
2357462
2153511
1976069
1802572
1648084
1512819
1392390
1286526
1192658
1107680
1033859
966084
908665
858053
809277
768929
731718
697731
665234
635113
608386
583992
562424
543236
518235
500279
484609
467163
450772
433184
415878
399383
386424
373632
361470
350171
339370
330465
320840
312077
304447
298501
290812
284696
280306
275375
272420
267478
264244
261291
259586
255297
253726
253084
249840
249096
248422
249066
248290
247290
247860
246300
246772
247699
247271
247410
249722
254953
259941
263443
270612
277364
285650
294783
302430
312685
325044
339418
354774
370080
386986
403146
422982
445908
467126
488535
509357
525726
543080
560200
578837
592690
603744
615176
623569
625860
631463
631488
630247
624921
619560
611803
602500
593620
581260
565016
552287
536087
520237
504982
487139
470697
453814
439446
424085
412256
398351
382198
368562
357683
345780
334356
326159
317062
309611
300042
290377
285522
279537
276570
271227
265713
262277
259920
255663
252534
248966
248739
247547
246493
245264
244210
242222
240784
241464
240258
240797
240168
239207
238584
236807
234311
234077
233061
231855
230018
229974
229965
229734
230857
229106
227001
226931
224982
223132
222889
223952
223823
223669
224706
224295
226429
226688
228185
228154
228678
230216
234173
235411
237201
237980
239704
239788
240312
242715
243955
246819
246816
247990
248489
250179
250920
251693
251090
251538
255552
255197
255658
258330
258590
260054
259923
261913
264824
267449
268057
271100
276368
280173
281911
286426
290480
293002
299044
306820
313878
317960
322782
330039
336949
342209
350762
357620
365494
374457
381524
390311
399888
408080
416828
423133
433812
446152
457589
469306
479657
488372
499470
512091
524272
533071
544631
558090
569091
579065
590072
599988
607564
614851
620624
624123
629878
632257
634821
637427
636731
635713
634264
630402
628237
624188
618075
613206
610010
603118
597049
590920
584097
579487
575111
568102
562836
555364
550754
543723
536704
530272
524543
518582
509966
501799
493588
488840
482523
471419
462771
455424
446786
439722
431905
423481
417261
408537
403457
393901
388965
381372
374413
368340
363415
359646
353694
346856
343277
338138
331924
329889
327770
322598
318102
316371
313691
309761
308120
305018
302606
301319
299371
294544
293582
292947
291091
289401
289493
287563
285106
284910
286225
286749
285981
285679
286502
286775
287929
289076
288234
288377
289906
293416
294226
295369
295642
296852
296556
297413
298123
299478
301173
303593
305328
313285
314877
316875
321166
325523
329349
330760
334117
339349
345792
348343
351795
356731
363889
371157
377925
384385
389119
394988
401751
406464
413069
417856
424926
429825
432121
438111
443473
445418
443436
445646
447571
450024
448493
447144
447116
451549
450539
450187
450585
449385
450711
452364
454803
460723
469172
479234
490760
504348
519162
538968
561582
585561
615478
647646
682860
720988
762137
808172
851117
899371
947686
995935
1041871
1089097
1137674
1183721
1221929
1256944
1287708
1312429
1334050
1352554
1363240
1370882
1371256
1369258
1360403
1340598
1315865
1291050
1260023
1222178
1183069
1144195
1099092
1054056
1005867
958976
910075
868777
824909
783390
740735
700548
662094
627780
597041
567361
541218
515384
490352
466900
446117
427593
411746
396716
384043
373372
361751
353020
342872
336568
330845
323282
316255
312133
308484
305510
301555
295976
293163
290018
287079
285223
283501
282022
278406
276992
275576
273516
274099
273467
271995
269465
268594
270383
269736
266699
268870
268054
266562
265311
265406
265424
266267
267672
267353
265819
264403
263253
262896
263522
262056
261328
257723
254492
252113
249467
250364
249919
246255
243284
241105
241195
241191
238842
239782
238057
236938
235920
236133
233744
230763
232561
230722
230684
231979
231035
232775
233382
233905
234598
238201
241794
244058
245549
247089
249958
253180
256510
260392
264398
268284
274121
281197
289807
299459
306943
314301
319378
328810
338909
347631
358371
368253
378132
389717
400288
412809
423702
432590
444950
456963
466796
477127
483831
487449
496924
501382
506657
511633
512276
514443
515155
513929
510903
508121
503483
496545
489077
482161
475493
465463
456780
450030
439702
429002
416308
406039
397615
386632
376013
369729
361408
351149
343893
336924
329626
324006
318489
312319
306098
302274
298507
295422
291974
290513
287656
283916
285544
285742
284200
283262
281733
280575
279578
280129
281807
283637
285355
286233
287095
288112
289833
295709
300126
302374
306248
312406
319355
326316
333151
341635
348730
357683
364464
373689
383277
391741
398392
406111
416026
426853
434464
442004
450617
457117
464661
470725
475685
480069
484084
486518
489478
490060
487279
483720
482161
481371
478138
477428
476003
471492
468777
466256
461830
459787
453847
449039
447307
445680
441483
438236
437316
436244
435825
435135
437760
441805
448554
457517
468050
477690
490362
508334
525397
545455
569160
597910
629813
664230
704025
747546
794627
845364
901488
958905
1021773
1085833
1154901
1226852
1294126
1363700
1436738
1502913
1570922
1633096
1694477
1750915
1803474
1848195
1884754
1921874
1952988
1973129
1984905
1984846
1980101
1968167
1952753
1929022
1898995
1862753
1821191
1771629
1716936
1657909
1597438
1539228
1479390
1416540
1351626
1285549
1220583
1158408
1100751
1041973
983354
928380
876819
828720
781136
740354
698578
663357
626804
591142
561044
533761
507228
480252
453880
434571
415439
398295
381670
367370
353709
341408
331566
319944
310633
304788
297445
288207
280527
275681
272017
266056
260084
255020
250572
246394
245411
242079
239977
238514
236205
233554
231077
227236
227213
224875
221658
218224
216329
215583
214380
215215
213892
212170
208908
206767
206054
203736
203890
202394
202929
203306
204254
205379
206807
205286
206076
206950
207199
208017
210243
211833
212464
214629
215696
214575
216344
219040
219842
222867
226031
229395
233948
234611
235810
239667
242746
246550
248455
248978
250658
254665
260305
264178
265497
267554
271858
272765
274623
278159
279674
280830
282460
281633
282350
285138
284963
285292
284737
283334
282286
281277
279958
278353
278751
277253
275147
272802
270758
271654
270554
266877
265429
263558
263638
262391
260003
256363
252980
250537
248954
247128
246186
245672
242283
242653
244814
245886
245559
245179
244801
244639
247418
249158
250163
252171
253913
254724
254823
255958
258673
260527
262278
263820
265242
266762
266665
266993
268006
267901
267621
268909
268908
269070
271641
272459
273869
274863
273519
273934
273007
273960
273335
272913
273535
273986
273292
274279
273025
273521
273631
274266
273940
274677
273510
275524
274530
275724
276773
277182
281193
283200
281974
285248
285902
285963
290210
292393
293729
293606
293684
296627
299307
303186
307198
310412
312519
313837
317382
322149
327503
333254
341405
351192
358059
368312
377928
386845
400881
414335
425973
441482
455570
471198
488359
504575
526053
547213
570841
595600
614695
636641
660217
686343
711151
736451
762778
781269
803264
823571
842730
861287
877643
890834
901303
911262
917164
923657
928302
928020
926175
923493
919536
910337
898805
883998
868595
852831
832738
813092
795355
774745
753124
730930
705893
683018
657368
634827
614781
592679
573627
553140
533807
517867
503927
486648
474558
460256
448021
437711
426958
417902
407659
399128
390352
382526
377072
370396
363777
358595
351860
347872
344272
339121
334729
331857
325657
319607
314283
308313
302864
296935
293644
290246
286957
282248
275970
274076
272102
268301
261264
257706
255980
254418
252242
250646
248110
245390
244173
243815
242911
240920
241786
244620
243410
241609
239280
237826
237983
237257
236977
238615
239029
237075
238337
240198
241013
243549
243024
242791
244769
245764
247706
248533
248761
252486
255678
257776
260502
262299
264724
265277
267018
270441
274423
275793
276049
278512
279841
281534
281792
281169
283787
286172
284738
287865
287690
288309
287093
287828
286367
287266
287089
287599
286922
286069
284338
282186
283267
283386
281682
284846
286346
286710
287123
286881
288266
286817
285796
287398
289527
289938
290923
290320
291935
292193
296095
296807
297291
299402
300550
304124
307081
309762
314047
316091
317896
321076
325417
329003
333332
338299
342171
347205
352382
357261
363406
370441
374835
380660
386265
389685
395385
401462
407108
412565
419045
423509
429760
438123
444702
449876
455620
459449
467601
474853
479331
487097
493345
499880
505316
513359
523200
529353
537624
544825
551149
559186
565943
573027
581738
589634
597153
604684
611298
621285
628434
637682
647830
660131
671314
682415
698028
720947
742017
760908
785106
812529
844649
880862
919124
960382
1002197
1044832
1100793
1157696
1212949
1277346
1344320
1411370
1475739
1540136
1604788
1667829
1726426
1787699
1840161
1889229
1933161
1972803
2005735
2033013
2053241
2071361
2078557
2072010
2059007
2037786
2013619
1979319
1938550
1892805
1839451
1780564
1724651
1666766
1603710
1536499
1474764
1406922
1341539
1274754
1210520
1150282
1087416
1032024
979265
926744
875740
829847
784212
745314
708145
674092
640784
611090
584325
562651
543916
521493
502516
486994
473353
460800
451894
440442
431163
425019
417638
412200
407229
404508
401810
396467
393262
388438
387059
385354
386215
387580
385168
385606
386244
385328
384217
382930
382637
384403
387203
388910
391394
391908
391201
391151
392365
392690
393059
394246
395736
397788
399763
401359
403817
405097
407567
408417
408718
411060
413789
415255
417950
417104
417914
418709
418626
420800
422963
422664
423976
426553
426406
425633
425626
426097
426734
428075
428112
430431
428367
425462
425461
424066
424609
424693
425080
426893
427919
427590
426501
426122
426241
427759
432147
435803
435723
436970
439783
438926
441059
442429
444152
447392
453071
457460
461693
466878
472218
475995
481116
486256
496116
506750
517016
526781
536090
546357
560229
575962
594827
616372
641858
666995
695159
732335
770849
815598
866252
923225
987486
1057194
1127874
1208463
1294013
1387286
1483523
1588050
1698871
1815167
1930810
2046559
2162516
2283680
2402100
2520541
2631273
2733399
2829892
2919181
2997900
3067171
3125909
3171902
3213329
3244126
3259783
3256561
3241702
3215339
3179064
3124161
3063519
2991072
2913763
2834549
2742599
2643557
2534855
2419199
2303526
2193935
2080920
1969012
1859402
1748650
1644875
1541690
1442102
1345125
1254084
1171942
1093403
1019232
948884
883805
825379
769747
718523
670983
628177
590547
554117
523120
498364
472447
445596
422328
403955
387231
372400
359990
347913
337153
329324
318468
308029
301945
297804
293956
291766
287833
283618
279999
278485
273965
272304
271188
270108
270688
269532
269122
269178
270418
271416
274053
276482
279606
284135
286174
287470
289483
290852
291714
294829
297714
300972
302723
307413
308214
310443
312670
314349
314889
314473
313770
313075
315878
317917
315733
314432
314281
316260
314977
315296
315048
312108
310888
309559
311149
310628
311486
309603
307441
305811
305813
309520
311306
312938
311674
309547
308291
304611
304569
306006
303869
300473
298244
299790
299527
298995
298479
298194
296311
296463
294324
294131
293650
294839
295707
294970
295541
298623
302977
304891
308876
311418
315297
320241
323965
330501
339054
347510
357921
367979
378092
387688
399725
409400
422148
435223
448062
459481
470165
481236
489217
497481
506189
514572
518178
521592
527236
529195
529936
531689
531551
530152
526558
520870
513108
506746
498514
490564
480266
469935
457997
445301
434688
423278
413883
401073
390668
382848
370527
359154
347879
336644
326676
320046
312741
305642
299758
293234
285422
279141
276312
272756
267047
262867
258939
255236
252230
249000
246914
245249
244425
241348
239397
237729
235727
235256
233983
232870
232008
230356
229988
230663
228155
226377
225698
228005
228380
227399
227637
227619
228885
229417
231635
230971
230590
230963
232040
233882
233107
236763
238118
240455
241071
240654
241037
241558
241530
239802
240294
240653
239908
238829
236893
234387
233032
229282
229884
229336
226460
224535
224619
222243
219767
218467
215336
215349
211093
211024
210194
208190
203893
203361
203381
201223
200597
199042
197475
197508
195695
193936
193903
194106
192495
192150
191489
190634
190502
192929
193952
193147
191743
192848
192723
191740
192707
193179
192228
190970
189663
188749
188575
190424
190833
189819
191911
193799
193335
193458
194469
193241
190971
191125
192084
191011
190770
190135
187249
185702
186274
187194
184656
184221
182818
181263
181837
180004
178207
176729
177485
177360
177408
177668
177986
176452
174692
175968
176775
177073
177298
174888
173503
175608
174877
172943
172394
173010
172152
170827
170790
172591
172584
172729
172164
170712
169839
170809
173161
174847
175048
173658
172240
173203
171970
172131
173458
172904
172088
173918
176031
175708
175793
178232
178250
178669
179912
179962
179256
177806
177996
178338
178413
177874
178984
180591
180472
179633
177919
177853
175894
177289
178435
177257
176740
176548
177936
176947
174478
173293
174410
175090
174673
174420
174305
173952
173632
173731
173876
173651
173111
172615
172934
172539
172744
173053
171631
170655
171423
170170
172020
171277
170034
168044
168580
168324
169801
169668
169009
168467
166518
168258
170004
171209
171436
171977
172263
172631
169954
168566
169383
171737
171548
168199
166546
166881
167973
166641
166211
164836
164735
165856
167022
166532
166528
164511
164429
163917
164816
165216
165636
165461
164202
162906
163829
164153
163578
162625
161752
162978
164126
164391
163189
160969
160093
160595
162716
162824
162909
162623
162472
162141
163684
163678
165664
165980
164176
164783
165825
165804
165161
163264
161634
161843
161394
161894
162309
162738
164779
164726
163800
165907
167089
165355
164544
165105
164823
165154
167440
168187
167432
165412
165881
165753
164179
164000
166132
166187
165441
164443
162410
160796
161982
164555
165011
163808
161343
161428
163180
164260
164654
163386
162629
162357
164223
163216
162276
161844
163076
162630
161071
158518
156985
157779
159061
158621
157394
158611
159998
160372
157585
157052
157813
157990
157667
157833
157960
158358
157684
157776
156911
158948
158410
157036
157374
159484
159878
161107
161931
161433
160798
162111
161212
161026
158114
157798
158021
160155
159169
158700
158652
159292
158437
159084
159865
159183
160682
161258
159171
158975
157373
156731
159163
156825
157369
159180
160409
159997
158054
157172
157904
156579
157487
157992
158301
157068
157063
155175
154021
154526
156839
157100
157769
156902
155401
155517
157614
159935
158501
157235
156450
155979
155772
155817
156689
156873
158610
158772
159150
159449
159669
159768
157725
157189
156224
156448
155188
153852
153716
155192
157131
157681
156895
155474
153286
154895
154814
154674
155668
155193
154959
155169
155523
157471
157483
157523
157077
154814
154458
154822
153914
154707
155016
154710
154648
155107
155251
152114
153772
153045
153040
154465
154641
154576
153636
152696
153393
155312
155289
154896
155138
154220
153300
152744
154145
153869
153546
154577
154453
155284
154886
154447
153696
154349
154722
152342
150727
151693
152868
156285
154967
153740
154463
154266
154478
154223
151725
151552
150793
149183
149405
150906
151032
151965
152884
151226
152390
153065
153585
154055
154280
154365
154426
153734
152185
152515
153053
152295
153353
152392
152025
153432
153212
152477
153883
153445
153868
152830
152462
153846
153755
155176
155524
155001
154142
153263
152357
151573
150743
152418
154937
155741
155501
155366
154442
153741
155115
156287
154641
152788
155111
154988
154516
154573
155389
156046
158070
157367
156937
157118
156012
155807
157443
157859
158246
156001
155739
156979
157776
157087
155702
155416
155479
154567
153075
152583
152863
155023
155915
154696
154797
154529
154705
154652
153610
153489
154780
153418
153444
153865
153851
154840
152776
152523
154804
155570
153640
152931
150696
152432
154239
153841
153906
152089
151337
151959
151697
151965
152344
153560
153992
154517
153427
152800
153947
152708
152076
153238
152014
151909
153664
153964
154567
155234
154246
153039
152800
154539
154639
154560
153466
151564
152723
152927
152999
153627
153204
153425
153810
151719
152045
151037
149639
150616
149954
150449
152949
154835
154552
152954
152219
152266
152633
151889
151924
153146
152798
151677
151679
154268
153951
152591
153626
153164
152480
151544
152308
153467
151969
151054
150740
152358
152099
152015
152891
152734
151859
153755
152928
151247
150341
150085
152624
152995
152340
153470
152768
152150
152238
153192
151856
150061
150483
148750
148392
150557
152632
152720
152383
152084
154094
156627
156355
154904
154073
154289
154025
151927
153035
152308
152233
152312
152082
153720
152676
150691
153738
153845
151806
151326
153272
152823
150633
152962
152012
152361
152911
153430
154518
153430
153075
153453
154437
151499
151645
151059
152693
151407
151122
150768
151808
153443
153827
152444
151316
152395
153574
153450
155590
153678
152035
152542
154317
154691
153937
153711
154968
154817
155091
152421
152986
152980
153569
153986
155698
156399
156899
155366
153087
154329
153329
155070
155023
153672
153991
153442
152419
153413
153938
153772
152824
153796
154209
152927
153032
152683
152491
154231
154785
153788
154062
152681
153935
154124
154474
155290
154344
154026
154383
155676
153840
154748
155676
154229
154168
153710
151917
153555
154587
154844
154195
152766
150861
150811
151719
152688
151658
152436
153287
152522
152517
151748
151328
151703
151441
152023
151398
150653
150785
152352
152549
152613
150552
149650
150926
150782
151384
150090
150584
151904
152428
152712
152612
152288
153194
155025
156758
155356
154655
155243
154974
154347
154660
153102
153530
152879
152356
153516
154703
155050
154279
153692
153949
154653
152680
153272
154918
156396
157562
157786
156286
157619
157328
155516
153764
154140
154464
153667
153191
155319
155623
155411
155071
155317
156519
158020
159535
157233
155778
156490
156122
154919
156305
157328
156658
156284
157121
157873
157167
157247
156313
154667
154250
155478
155816
155302
154827
153573
151569
149155
149859
152180
152331
151271
152847
151138
149783
152350
153101
152600
153178
153136
152743
153927
151610
152422
153780
154768
154535
154556
153817
153118
153763
152948
153092
155189
157046
154873
154221
153344
155018
154849
154031
154077
153671
153716
154352
153696
152460
152206
150613
151343
150707
150533
152256
152921
152982
154591
153810
154139
153637
152711
152528
152601
154432
154408
152926
153253
153254
153536
155133
157019
155060
153948
152357
152987
154952
155111
155051
154806
154546
154132
153485
155916
155584
153925
154637
154978
154604
155194
154378
154032
153241
154252
155957
156209
155577
155442
155255
154321
154032
155173
154995
153959
153514
152648
154515
157024
156384
157276
157742
159278
159522
158411
156563
157018
156205
154630
154473
154580
154483
155399
153871
153070
153130
155390
155227
154578
156929
158873
158140
156653
154519
154320
154816
155178
156244
155786
155201
155799
156094
156412
157285
156235
156773
154968
155294
155354
154260
154117
155275
156346
156574
155987
152874
153193
153831
154626
155565
155783
156046
156059
155100
152977
153103
154851
155504
155040
155970
155726
154507
154338
156619
156633
157218
156985
158207
159122
158920
157650
157425
156393
156742
155934
156210
156336
156341
156858
157042
157399
157648
159057
155713
153417
154941
155070
155840
156120
154692
154284
155161
155624
155948
156378
156573
155251
153820
156390
157303
155338
158001
158374
156703
155291
155196
154592
155245
154805
155148
154628
153797
154356
153279
153735
154742
155874
155663
157531
156750
155882
155657
157098
157182
157260
156642
155954
158175
156034
155714
155820
155687
156451
156047
155968
155829
156935
157647
157480
160261
160508
158038
155961
155372
155951
155945
155333
156640
157494
157753
156986
158492
160215
160312
157358
155985
156103
156030
153963
153567
152662
155332
155660
154803
154438
153909
153058
152567
154096
155623
155422
156051
155712
156426
158068
156623
157764
157159
156816
155686
155043
154481
156193
156052
156152
156380
156166
157468
157666
156938
155587
156083
155962
156732
157895
157198
157369
157877
157998
157629
155702
155360
155680
157450
157707
158950
159193
160059
161731
160844
161017
161005
160161
158368
157327
157081
156190
155875
156160
157085
158082
158974
158947
159468
159215
159854
156500
156523
158116
156595
157911
155207
155570
156980
158004
157431
158027
159241
159353
158980
157461
158271
158599
160692
159142
158796
158834
159523
160563
160421
160104
158733
159367
160166
159298
159154
159685
158426
159601
160594
161619
160424
158806
159364
159314
158871
157395
156812
156704
157518
158363
157758
158058
158532
158963
159204
157347
159025
159950
159534
158869
157915
156916
157699
156297
156901
156213
156242
156613
157543
157083
156472
157072
157429
157160
157181
157068
158038
158653
159847
161151
161015
160864
162178
163402
164276
162834
161222
162509
163106
164346
164586
163242
165347
165459
167036
169444
169830
169548
169471
168598
169599
170998
173253
174458
179582
182437
184090
184608
186579
187750
187870
189476
191159
195280
197732
199942
200705
202295
207249
212189
215760
218300
221858
224174
228259
233229
237958
244300
251395
258785
263957
268472
271348
273807
276679
279693
278971
278848
280338
281901
278966
278335
278051
275465
274560
274095
272640
271070
269251
268608
266381
267923
266529
266114
264067
263121
260633
260129
259233
259526
257325
256679
257176
258100
257717
257451
257039
256466
254746
251640
250085
248318
244950
244005
244967
243784
240978
237733
234166
232695
231487
228665
225554
224462
219959
219230
217829
215671
214192
210352
209420
206902
206460
205337
203142
200261
198068
195943
194647
193402
190631
189161
188803
184860
182354
180475
179633
179498
178228
177455
175890
174101
173429
172545
172043
171842
168790
165921
164081
161981
163292
163146
162257
159540
157643
154910
152725
150718
150378
150183
151678
149439
148914
146189
144873
142583
142637
142311
143032
142333
139665
140300
138311
135872
133971
133556
132754
131911
128686
126999
126841
125479
125200
124874
121676
121408
121137
121533
120787
119894
120002
119551
118112
116293
113236
112787
112402
112172
111908
111013
110962
110515
109784
109029
107806
106511
105758
105228
103577
100558
100066
 98939
 98439
 98294
 97440
 96907
 95821
 94491
 93814
 91779
 90438
 91812
 91638
 90524
 89190
 87930
 86722
 85325
 85012
 83824
 84717
 84633
 84467
 84223
 81813
 79975
 80392
 80338
 80421
 79143
 79024
 78695
 76898
 76731
 77852
 78316
 76017
 73796
 72972
 71536
 71180
 69899
 69744
 69552
 68624
 68359
 68806
 66919
 68538
 68125
 67122
 67291
 66672
 67531
 67954
 67456
 68379
 66498
 65123
 63952
 64702
 65001
 63247
 62988
 62147
 60713
 60864
 60451
 58943
 58972
 57537
 58018
 57450
 58300
 58029
 58976
 58374
 57551
 58271
 57505
 57579
 56180
 56696
 54521
 53880
 54227
 53923
 53391
 54311
 55811
 55429
 56023
 55511
 54654
 54320
 55798
 55168
 54608
 55206
 54453
 53993
 54482
 53440
 52453
 53279
 53203
 53935
 53811
 52244
 51431
 51478
 54122
 53928
 53345
 52669
 53635
 52426
 52408
 53312
 54718
 53612
 53481
 53485
 53372
 54162
 53013
 50686
 48595
 48082
 48714
 49039
 49089
 49980
 50734
 50364
 49236
 49819
 49784
 50469
 49929
 50492
 52902
 52754
 53175
 54259
 53790
 50945
 51166
 50629
 51539
 52119
 52693
 50106
 49627
 50067
 50119
 50710
 51724
 51950
 52846
 52411
 53299
 53308
 52435
 53279
 52911
 54058
 54421
 53487
 53537
 52698
 51097
 49617
 49907
 51619
 51771
 53043
 52921
 52288
 53227
 52620
 52783
 52585
 52734
 51826
 52552
 54816
 55747
 54043
 54830
 55421
 55322
 56307
 54936
 54708
 53611
 54598
 53411
 53003
 56034
 55662
 56059
 56668
 57058
 57474
 57377
 57404
 57356
 57081
 56331
 57313
 58141
 57691
 57045
 56572
 57551
 57121
 56716
 56563
 58058
 60722
 62721
 64774
 63176
 63317
 65735
 67078
 67740
 68397
 69943
 69552
 71780
 73479
 73907
 74822
 75755
 78779
 80345
 81429
 81528
 83496
 83546
 85011
 85383
 86018
 86068
 89378
 90047
 92313
 95325
 99214
102056
105325
108277
112026
115757
120076
129426
146430
171884
201376
232318
269008
311005
355888
402719
448680
500168
581887
691034
811263
927987
1033296
1121226
1190794
1249784
1306151
1341796
1352151
1341688
1315494
1283919
1260867
1244509
1228090
1204685
1181958
1164468
1140889
1122127
1109519
1095930
1079545
1063491
1046812
1029378
1010004
987937
964040
935144
909325
884398
857029
833754
810795
787690
763907
741747
723559
705937
691339
675014
657914
643542
633017
620488
610191
601323
591856
582316
574871
568056
562798
558959
552164
544424
537475
529594
523360
519131
512395
507253
500820
497389
492325
487053
483150
478582
473343
468836
464311
460383
457100
452283
451749
449645
446135
443351
436929
432859
428637
426430
422856
420031
416707
414208
412026
408363
402635
399351
396701
393821
388116
385208
382463
379124
373912
370378
367909
363502
361078
358346
355094
348639
347028
344105
339305
337809
336734
331375
327187
325945
324132
321353
318121
316127
312803
309878
307372
304542
302587
300851
297329
294610
291717
290584
288282
284737
282276
280755
277797
275315
272795
273968
269904
268794
265621
264947
264816
260676
259590
257314
252038
247833
246534
245218
245560
245149
243135
242170
240153
238916
236938
234873
231405
227591
223959
222281
221907
220992
219726
219136
219386
217807
216196
213644
213522
212250
209663
208403
206679
205234
203087
198693
199015
198480
198766
199284
200229
202141
204853
206082
206450
207161
206022
199467
191375
183541
175837
170314
165938
161700
159665
156224
154264
153899
152684
151226
150324
148491
148641
147361
146299
146334
145360
144722
144164
144439
144903
142211
141121
139939
138241
137062
137494
137599
136994
137060
137725
138273
137536
136952
136660
135080
133659
133031
132797
134355
134254
132972
134652
134421
132418
131313
130416
129924
130691
131319
131630
132357
130054
129652
131036
130004
128514
128350
127738
129300
129152
128714
129252
127938
128065
127273
126982
126490
126620
125864
127656
129059
127000
127548
127404
126073
127658
127909
126507
125761
126453
126948
125956
124892
124059
124640
124219
124389
123788
122843
122677
121961
121575
122179
120901
120817
119656
118436
119959
119653
118337
118424
118334
117908
117856
117304
119256
118091
117605
118355
118571
119625
120554
118304
116727
115558
115054
114211
115074
117437
117203
116828
116184
116419
114862
114036
114470
116019
116990
116044
115896
116819
114847
114311
114675
113327
112910
111788
111065
113301
113927
113803
114160
114020
113702
113892
112257
112301
113884
114717
114061
115723
115106
113956
113417
112489
113268
113207
113740
113750
112545
110715
110204
110514
112456
113237
112770
111608
112002
112762
114029
112580
111485
111977
110682
110538
109733
109910
110184
109997
109132
110029
110193
109337
108476
108362
108194
108407
109699
107018
105864
107059
108646
108443
107814
106058
106737
107719
107616
108470
108036
108427
108619
110869
110737
109129
109624
108732
108202
108575
108856
108913
108627
109389
109687
110528
112491
110708
109375
108221
106154
107154
108958
107828
108144
108998
109141
110150
108439
109270
109083
108640
109054
108451
107155
108214
107809
106659
104977
105654
105485
105545
106345
106748
106794
108178
109451
108676
105482
103294
103555
105342
105703
106823
106587
107548
107991
107018
106927
107675
107436
106075
105873
107130
109105
107328
108723
107093
107104
107078
106921
106438
106593
107530
108864
108779
107572
107088
105659
104313
106812
106869
108125
108134
106919
106910
106914
106044
106677
107865
107556
106682
106586
106209
107507
107855
107203
106691
108487
108423
107583
106883
106678
107713
109755
107013
107631
107991
107081
105884
106270
107784
107938
109555
109584
108244
106953
107529
107673
108461
109160
108781
109660
110903
110682
109101
108410
108315
109408
109044
109321
109856
108215
105777
105787
105926
106469
107625
106105
106253
107943
107922
109024
109645
108398
107771
107594
108015
107881
106653
106781
104955
104627
105944
106162
106585
106486
107053
106783
106341
105392
105638
104522
104702
105136
106049
106813
107503
108952
108271
109178
108706
107956
107883
108826
108492
107768
107873
107617
108630
108453
107799
107748
106981
106476
105838
105878
107970
109455
108882
108848
107797
107504
107899
108203
105778
107014
107227
107584
108779
109850
109485
108428
108607
106559
106276
107934
109132
109499
107802
106848
107336
109636
112208
112685
111778
109024
107110
107648
107047
105954
106280
105288
106155
106700
104870
106295
108294
109904
110437
110096
110552
109997
109627
110170
112334
110604
109487
108888
108106
108543

[Instrument Method Data Header]

"hplc", "", "2021-04-16-13:54:48", "hplc", "", "2021-04-16-13:54:48", "", 0, 0, "GlycoSePN_40 min (Plus_HR1)"
"Separation of glycans at 50 C"
16844544, 1


[NAI Box Information]

0, 40, 40
2.272, 44, 1000
41, 0, 100, 0


[Instrument Configuration Information]

"FL", "PEN90x", ""
0, 0, 0
0, 0, 0, 0
16.777215, 1
16.777215, 0
"", "", "", ""
"", "", ""
"", "", ""
"", "", ""
"B", "C", "D", ""


[Real Time Plot Information]

[0]
0, 1, "", "Y", 1000


[Link Parameters]

5


[Link Parameter Offsets]

29
28
10
11
12


[Link Parameter Info]


"RATE", 29, 5, 1, 1
1, 0, 3, 0.1, 100, 0
44.01408, "", 1

"RANGE", 28, 2, 1, 1
1, 0, 1, 0, 10, 0
1, "1.0", 1

"EVENT", 10, 3, 25, 1
1, 0, 0, 0, 100000, 0
0, "END", 0

"EVTME", 11, 2, 25, 1
1, 0, 2, 0, 100000, 0
0, "", 1

"EVVAL", 12, 2, 25, 1
1, 0, 0, 0, 100000, 0
0, "0", 1


[PEAK TABLE FILE]


[File Complete Flag]

3


[Number of Peaks]

0


[SPECTRAL DATA FILE]


[File Complete Flag]

3


[Count/AU Ratio]

0


[Count Offset]

0


[Number of Spectra]

0


[Spectral Data Sets]


[Audit Log Information for C:\PenExe\TcWS\Ver6.3.1\Examples\Probka 41, 3rd + enzymy.raw]

Number of Audit Logs : [0]
