# Supplementary material for: Interplay between de novo and salvage pathways of GDP-fucose synthesis
Source: PLoS One. 2024 Oct 24;19(10):e0309450. doi: 10.1371/journal.pone.0309450 (PMC11501016; doi:10.1371/journal.pone.0309450)
Supplement: S1 File — (ZIP) [file pone.0309450.s004.zip › Chromatograms/Fucosylation/TSTA3KO_42_2_FUC.RAX]

Checksum Passed

Filename : <C:\PenExe\TcWS\Ver6.3.1\Examples\Probka11-enzymy, 3 of 10.5.raw>

[Modified Rawfile File Header]

0, 1, 48, 10019, 
0, 0, 0, 386514952, 12056112

[Modified Rawfile Data Header]

"hplc", "", "2022-02-24-11:34:16", "tcprocess", "", "2022-02-24-12:14:15", "", 0, 0, ""


[File Complete Flag]

3


[Run Log Information]


[Raw File A/D Header]

0, "20220224113407-0800", 0, "hplc"
"C:\PenExe\TcWS\Ver6.3.1\Examples\Probka11-enzymy, 3 of 10.5.seq", 0
"NONE", 0, 0
40.0088, 16777215, 3497, "7339280009"
1, 0, 5454


[Sequence Cycle Information]

"A", 0, 0, 0, "", "", ""
"C:\PenExe\TcWS\Ver6.3.1\Examples\Probka11-enzymy, 3 of 10.5.raw", "C:\PenExe\TcWS\Ver6.3.1\Examples\Probka11-enzymy, 3 of 10.5", "Probka11-enzymy, 3 of 10.5", "", "C:\PenExe\TcWS\Ver6.3.1\Examples\GlycoSeP N Plus (FL_40 min)", "C:\PenExe\TcWS\Ver6.3.1\Examples\GlycoSeP N Plus (FL_40 min)", "C:\PenExe\TcWS\Ver6.3.1\Examples\GlycoSeP N Plus (FL_40 min)", "C:\PenExe\TcWS\Ver6.3.1\Examples\GlycoSeP N Plus (FL_40 min)"
"Default", "Default"
1, 1, 1, 1, 1, 1, 0
100, 2, "", 1, "", "", 9
"", "", "", 0
"", "", "", "", ""
"", "", "", "", ""
""


[Raw Data Points]

 15524
 15785
 15785
 15786
 15783
 15787
 13950
 12995
 13507
 14352
 15362
 15376
 15150
 15676
 15766
 15188
 15754
 16716
 16348
 16233
 16731
 16752
 16748
 16477
 16091
 15181
 15825
 15847
 15139
 14765
 15688
 15615
 15608
 16119
 16145
 16281
 16087
 16194
 15871
 15563
 15607
 16104
 16762
 16536
 15973
 15366
 15273
 15714
 15934
 16477
 16644
 15832
 16391
 15729
 15592
 16337
 16967
 16821
 17039
 16338
 16636
 15948
 14965
 15246
 15167
 15405
 15596
 15451
 14856
 14948
 15515
 16419
 16151
 15618
 16295
 16167
 16340
 15948
 16557
 16100
 15684
 15800
 15388
 15011
 14833
 14970
 15359
 15500
 15898
 16099
 16136
 15841
 16073
 15965
 15890
 15872
 15720
 15482
 15355
 15646
 15933
 15533
 15576
 15752
 15367
 15722
 16013
 15731
 15926
 16348
 16616
 16621
 16608
 16897
 16749
 16961
 17109
 17144
 16511
 15883
 16379
 16083
 16172
 15988
 15882
 15997
 16564
 17439
 17088
 16197
 16400
 16481
 16112
 15232
 16045
 16721
 16205
 16226
 16400
 16796
 16932
 16287
 16062
 15428
 15798
 16753
 17084
 18300
 19732
 23003
 27141
 31468
 37405
 43947
 52713
 62176
 71807
 81774
 91157
 98235
103960
108670
111284
112624
111715
110149
107130
104886
101772
 99610
 99345
100155
102010
104500
107899
111052
113509
114821
116484
116973
115697
114489
113809
113390
114440
116971
123562
131726
140711
148308
155250
161428
167928
174695
178517
178385
175674
171386
166524
162587
161957
166321
176850
198218
239117
306004
410961
572023
820770
1240671
2044923
3603865
6263774
9995342
13939802
16777215
16777215
16777215
16777215
16777215
16777215
14373540
12209678
10206573
8440694
6943763
5703154
4689041
3866754
3204784
2670591
2240353
1891605
1608283
1375072
1182942
1025263
893722
783002
689965
612145
549752
500070
464415
441452
436537
446428
462969
478796
484541
478964
461311
436945
407518
376926
349029
323931
304006
287506
275638
268211
263311
261990
262255
264704
267848
270205
272600
274533
275897
276944
277677
275588
273276
271366
271004
270968
271674
273790
275789
280733
286003
290805
294899
298032
298765
298138
298775
304109
313053
324097
336025
352509
370708
393208
419366
448555
474520
495563
505952
505208
491173
467724
438907
408235
378136
351858
329984
313094
301528
298392
303319
320620
351846
396475
448740
501343
545012
575211
588159
582853
562488
533445
500857
466617
435794
406940
382302
361721
347200
339458
335190
335995
339970
346147
349307
352063
352418
349637
342988
331558
318443
303152
287102
272708
259264
247329
237854
231516
229319
227900
230375
235769
245244
260602
285027
321632
375920
449942
544045
656386
777122
894514
990578
1054441
1083285
1074701
1033214
967089
887231
802078
716269
634934
561092
495659
437717
387575
345676
310127
278995
253705
233898
217677
204262
195143
190520
188768
190061
194394
200312
207034
213357
217257
220327
218355
214734
207545
199422
191755
185700
180528
177554
173435
168981
163426
157976
152060
145698
140099
135496
131639
127338
123676
118956
115692
113550
110427
108710
106994
105306
104812
104876
105196
105325
107326
109976
112105
114025
116644
119075
120273
121126
120720
119987
119250
119405
121007
122461
125082
128735
134053
138595
142368
146752
150549
151388
150134
147821
144612
139380
134395
130398
126113
122358
119146
115379
112087
109641
107573
106555
104814
104811
104377
103254
101744
 99679
 98544
 97685
 96080
 93743
 92672
 91939
 91280
 91035
 89762
 87337
 85977
 85382
 85417
 85569
 85499
 86239
 86259
 86237
 87529
 88690
 89617
 91127
 93810
 97384
101921
109573
119233
131910
146962
165806
187796
208445
229213
247030
260358
268697
271831
268723
258594
245355
229566
213956
197338
180772
166875
154742
143867
135243
129296
125674
123292
121822
121637
122281
124232
127650
132050
136717
141953
146643
150938
157256
164260
169767
175567
181765
187439
194721
201220
209089
219176
232909
251805
279774
318821
368527
433057
510339
595474
686839
776324
854838
916949
959344
977664
968981
937643
886213
821194
748883
673603
595794
522216
455849
397019
344366
299424
261488
229449
202495
180378
163344
149668
138722
128139
120642
114579
108772
104744
 99994
 95249
 91886
 88676
 85924
 84409
 83098
 80349
 79780
 79312
 77576
 75527
 74859
 74251
 74113
 73863
 73916
 73413
 72174
 71892
 71268
 70639
 70616
 69917
 70100
 70219
 71310
 71661
 72140
 73076
 73692
 74506
 75055
 75285
 75393
 75305
 75460
 74953
 73704
 72938
 72495
 71609
 71206
 71110
 71661
 70939
 70759
 69978
 70647
 71471
 71874
 72690
 73146
 73645
 75136
 76848
 77558
 79350
 81959
 83501
 85622
 87384
 89595
 91625
 93676
 96386
 99270
100744
103478
106499
110676
115934
122505
129140
138134
148399
158993
171614
186064
200315
214424
228796
242222
256781
271204
285136
299878
318164
341171
372323
412873
465468
530988
612709
711412
822814
942117
1063789
1183159
1290794
1381892
1448025
1488279
1496376
1476068
1426816
1353112
1258348
1153458
1042386
929618
818771
714483
619571
533135
458183
394151
338779
291336
252081
218481
192342
170787
153530
139265
126495
116434
108792
102161
 95994
 91413
 87143
 83664
 81327
 79591
 78347
 76440
 74991
 74355
 73995
 73194
 72769
 71791
 72677
 73104
 72771
 73292
 72992
 72821
 73717
 74387
 74558
 74670
 73897
 74006
 73158
 72808
 72460
 70914
 70365
 70143
 69584
 69647
 68833
 67844
 67897
 67741
 67912
 67060
 66940
 66472
 65540
 64592
 62592
 62124
 61286
 60981
 60211
 60268
 60909
 60470
 59460
 59131
 58916
 59196
 59207
 58434
 58208
 57438
 57504
 57382
 57083
 56441
 55208
 54506
 54760
 54533
 54639
 55379
 55375
 54985
 55270
 55098
 54752
 54530
 54139
 54139
 53808
 53271
 52931
 52867
 52914
 52477
 52569
 52869
 52919
 52386
 52410
 52849
 52975
 52823
 53358
 53199
 53983
 54959
 55894
 56922
 57610
 58099
 58853
 60213
 61138
 62209
 63036
 64140
 64984
 65777
 65518
 66430
 67229
 67888
 68695
 69972
 71719
 73826
 76353
 78090
 79421
 81223
 81554
 82829
 83769
 83339
 82711
 82850
 82733
 83088
 83556
 82797
 82060
 81349
 83034
 84369
 85218
 86939
 89493
 93109
 98255
105678
113549
124597
137164
150675
165737
183165
204441
225026
244062
262823
278555
291469
300927
306992
308161
305988
298502
287481
274344
261445
247413
232235
218020
204581
192638
182768
174471
167205
161617
158789
156732
156209
158462
162401
168312
174681
183748
194520
209162
226171
244553
268131
294185
324475
359550
397837
438083
479191
521594
563393
602241
639223
668473
689330
701191
705990
700463
686187
662621
633504
598025
557418
516652
475404
434362
395706
361313
331231
306123
284714
267697
255407
246158
240800
236315
230578
225737
222466
218470
213215
205925
197993
189497
179870
170191
160275
149590
140505
132348
123464
115865
109311
103234
 98611
 94854
 90779
 89176
 86825
 83411
 81382
 79487
 77307
 75742
 74650
 73757
 72384
 69750
 68281
 67679
 66575
 65113
 63169
 62218
 61324
 60266
 59812
 58591
 57669
 57241
 56389
 56032
 55637
 55338
 54542
 53936
 53577
 52694
 51892
 52199
 51585
 52052
 51140
 51280
 50927
 50617
 50570
 50934
 51009
 51221
 51764
 51583
 51752
 51541
 52625
 52776
 52291
 53179
 53611
 53296
 53218
 54340
 54427
 54116
 54675
 53942
 53932
 53923
 54110
 53988
 53939
 53810
 53722
 53927
 53959
 53796
 53524
 53782
 53846
 54598
 54428
 54370
 54347
 55261
 56166
 56813
 57875
 58280
 58849
 59124
 59903
 60179
 61102
 60528
 59751
 59480
 60210
 60801
 60670
 61040
 61605
 60988
 60210
 60472
 61352
 61242
 61402
 61404
 61732
 62291
 63309
 63768
 63468
 63592
 64999
 65923
 65633
 66596
 67146
 67470
 67641
 68337
 69091
 69774
 70952
 73046
 74911
 76952
 80107
 83439
 87980
 92337
 97511
102629
108392
114821
120229
124844
129950
134741
138460
139736
140433
139831
138762
135647
133186
128925
124003
118787
113616
108132
102565
 98280
 93634
 89448
 85758
 82968
 79349
 76666
 74476
 72947
 72629
 71758
 70922
 70819
 70304
 70290
 70214
 70237
 69902
 69346
 69767
 70496
 70466
 70820
 71295
 70536
 70882
 70635
 70173
 70309
 70829
 70867
 70459
 70975
 70680
 69872
 69972
 69864
 69747
 68904
 67237
 66814
 66482
 66640
 66959
 67223
 68270
 69094
 69678
 70687
 72371
 74345
 76776
 79525
 82733
 86350
 89848
 93606
 96797
100441
104573
106582
108314
108927
109686
110228
110760
110694
109778
107489
105979
105110
103952
102101
 99996
 98621
 97238
 96803
 96989
 97307
 96550
 97386
 98329
 99450
101601
103750
105912
107789
111960
115347
118317
122078
126347
131103
135107
138925
143501
149961
156353
162620
168879
175206
182903
189759
197055
203881
212526
221301
229985
239560
248610
259641
268424
280227
292139
304282
317162
329647
343382
360273
378440
399664
423523
451130
485347
525533
574589
635008
708619
798244
903932
1028614
1174158
1342720
1531588
1746190
1981734
2235588
2500050
2775704
3048162
3316161
3564325
3787884
3978247
4129872
4239582
4302329
4319077
4282405
4199888
4072967
3905831
3700737
3468294
3210139
2936911
2659192
2382416
2111540
1853863
1612978
1391145
1192935
1017546
864177
731526
619727
525161
446337
380173
326346
281198
244371
214017
190429
171515
156972
144944
134283
126184
120210
114352
108617
104160
101899
 99455
 96921
 95180
 92457
 90454
 88253
 85350
 83536
 81659
 81095
 79377
 78355
 77628
 76333
 75431
 75413
 75137
 74972
 74640
 74891
 75119
 75488
 75473
 74906
 74727
 74496
 74500
 74280
 74715
 75396
 75737
 76195
 76779
 77804
 78545
 79503
 80022
 80585
 82180
 83028
 84124
 84660
 86237
 86592
 87610
 89063
 89844
 91911
 93920
 96496
 97814
 98970
101769
103810
105392
107892
111585
114611
117978
121633
125193
128410
132215
135561
140506
146629
152303
157992
164657
170760
176629
183862
191199
198932
208253
217692
228166
237619
248186
259315
270124
281536
293412
305391
317612
330213
343190
356065
369884
385166
400103
417641
438441
456944
479311
504212
533242
569095
608837
659462
722243
796897
887076
994517
1122308
1271693
1444768
1644536
1869486
2117451
2384246
2674164
2969797
3272547
3576288
3877164
4161498
4426825
4659312
4853688
5006607
5107654
5150150
5134545
5063109
4935916
4755233
4534160
4278133
3997959
3701746
3393185
3082853
2773275
2471473
2187243
1925356
1683458
1463669
1267970
1096999
947179
815793
705553
613111
534101
467337
413048
367571
331907
303963
282144
265500
252774
243869
237458
232498
230018
228449
228013
227362
225735
222533
220728
216854
212129
206288
200768
195172
187515
180367
173243
165563
157412
148969
142472
135927
129352
124173
118715
112979
108436
105412
103156
100987
 98344
 95813
 94434
 93726
 93001
 92262
 91288
 90700
 90313
 90458
 90657
 91257
 91816
 92244
 91902
 92133
 92555
 92488
 93221
 93822
 95178
 96584
 97914
 97580
 98743
100102
101568
103933
106120
107956
110606
114489
118401
123473
129250
135941
144129
153356
163474
174481
188672
204272
222246
240683
259490
280198
301149
320343
339275
357795
376590
391492
403602
413068
420339
423870
423163
419441
412908
403105
390100
375828
358952
340725
321877
302111
282392
262730
245426
229229
213152
198429
184642
171953
160793
150545
142670
134506
128887
123047
117599
113024
109171
106289
103190
100089
 98193
 96478
 94387
 93022
 92187
 92109
 92230
 92204
 93213
 93980
 94083
 94890
 96035
 97181
 97615
 98776
100321
 99347
 99883
100398
100237
 99995
 99359
 97606
 96949
 95856
 94304
 91944
 90917
 89695
 88450
 86744
 85519
 84647
 83434
 82353
 82637
 82079
 81866
 81510
 81654
 82063
 83174
 83615
 84000
 84758
 85572
 85620
 86540
 87792
 88609
 89215
 90936
 92068
 92917
 94621
 94989
 95361
 97116
 97564
 97680
 98018
 98522
 99502
 99839
 99783
100357
100911
101867
101018
101254
100899
101222
101726
102245
102712
103318
104473
105635
106100
106720
108713
110228
111120
113235
115879
118394
121744
124916
128673
133292
137326
141142
144914
148897
152276
156348
160788
165250
168218
171456
174999
178397
182738
187394
191728
196215
200175
204641
209290
216415
224293
230953
238481
246841
257164
268067
276834
285472
295934
307505
317490
326099
332262
337396
340010
342199
343492
342276
339618
334416
327614
321059
313564
304677
295888
287705
280022
272746
264864
258086
253510
249910
246446
244696
243402
242475
242245
241154
240558
239574
238031
235155
232270
228405
225022
221034
216172
211693
207467
202290
196685
190846
184773
180180
174441
169710
166025
162093
157806
155119
151802
148913
146490
144395
142194
140350
139116
137920
137295
136059
134786
133405
133151
133398
132380
131834
130716
129704
129190
129073
128446
126068
124598
123370
122853
122114
120791
119443
118738
118398
118636
118571
118365
118448
118622
118608
118477
118213
118573
119612
120858
121764
121881
121575
120920
121856
122420
123278
124021
124017
123822
123709
123801
123647
123547
123626
124167
125064
125500
126633
127678
128997
130940
132144
133146
134891
137589
139173
140822
142548
145293
148133
151463
155763
158685
161379
165102
168514
170948
174123
177618
180407
182148
183527
184964
186463
187534
188834
190340
190822
191350
191990
192180
191326
192481
193040
192641
193664
196224
197879
200045
203484
208044
213567
222356
231382
242430
255829
273756
294941
319008
348537
381240
420485
463007
510688
562381
619775
678556
738956
803039
866821
932413
993235
1051397
1102688
1149053
1184187
1212985
1232202
1236357
1233384
1221032
1199683
1168608
1128075
1082544
1029979
972107
910412
846369
783616
722193
661917
603221
548969
498733
451826
408176
369176
334352
304136
276180
253137
233785
217255
202150
188602
177287
167928
160795
154204
147945
142873
138202
134452
132011
130936
129030
127637
127495
126764
125163
124488
125485
125890
125214
125033
124584
124070
123521
123857
123026
122064
121634
121641
121096
120882
120592
119717
119079
118368
118997
118751
117802
117578
117369
117777
117527
117494
117412
117697
117924
117621
116884
116203
115458
115260
114024
112154
111128
111328
110576
109275
108644
108167
107811
106663
105943
104806
104782
104648
104583
104295
103583
103922
104732
104739
105542
107319
108651
109537
110013
111465
113027
114745
117339
119873
122581
125447
128225
130878
133382
136980
139989
142931
146431
150427
153874
158647
163836
168644
173719
178639
184053
191984
198884
206296
212964
220229
228956
238090
247553
258235
268131
278653
288166
298261
307052
315231
323740
330704
336909
341251
345356
347768
347008
346112
342339
337020
330282
323093
315172
306724
297024
287061
275460
263590
252425
241708
230534
219856
210140
200665
190951
181987
173212
165614
158765
151658
146109
141713
137524
133118
128582
124877
121821
119047
116585
114554
113994
112689
111772
111409
110652
110239
110510
110652
110217
109778
110201
110489
110931
112487
111995
111491
112191
112987
114916
116627
118161
119791
122721
125921
128969
133107
137206
142155
147812
153754
160192
166549
173606
182146
190453
198648
206276
213429
219996
226468
232403
238155
243245
248603
252005
254981
256165
255670
255933
254896
253524
250833
245867
242001
239175
235339
230324
225230
221568
218234
215772
213163
210821
210615
209512
208518
208530
209116
210491
211370
212488
215289
217910
221006
225093
228968
233186
238759
245108
252867
262716
272894
285915
300454
317519
338740
362877
389484
419485
454746
495878
541390
589422
644002
702293
766381
836042
906724
981423
1059519
1136771
1212041
1284141
1349572
1408170
1460254
1505867
1539832
1561663
1572963
1572654
1560870
1540738
1507508
1468189
1421511
1367569
1309446
1242681
1174771
1106905
1039038
972839
905854
840855
777578
719001
663782
613391
567026
524130
483641
446351
413158
382654
354161
329436
306768
286209
267578
248989
232933
218798
207038
196754
186741
177132
170186
163391
157803
152906
147976
143699
139556
136648
133114
129490
126901
124983
123153
121066
118868
116411
113820
112570
111030
109484
108201
107649
106200
105525
105521
103469
102430
102204
101163
100970
101419
100998
101148
101191
101254
101695
102369
103451
102944
101771
101921
102549
102947
102889
103035
103469
104056
103934
104024
103201
103648
104277
104015
104056
104828
106260
105987
105958
106935
107617
108774
109683
111091
112260
113548
115099
115313
116626
118130
119388
122217
125032
127732
130244
132845
136517
138945
142253
145074
146575
148259
149103
150496
151814
152554
152583
152579
152136
151910
151336
150689
149869
148444
147513
145509
143267
140999
139047
137559
134773
132137
130262
128688
127137
126000
124230
123629
122310
121391
120127
118398
118787
118546
117118
116385
115469
114873
114314
113450
112511
112269
112200
112303
113000
113031
113039
113662
115055
115649
115889
117150
118677
119433
120164
121403
122763
123691
123901
124320
124428
124114
123543
123976
124139
124572
125217
125398
125596
125174
124996
125594
124987
125458
125966
125924
124549
123686
123075
123573
123675
123872
123782
124814
125018
125741
126171
127291
127506
128308
130300
132053
132617
134511
135646
136967
138120
138882
139567
140992
142969
144997
146372
147422
148803
150725
152188
153866
156107
157177
157779
160187
160571
161991
163468
165614
167367
169349
171494
174709
178566
181314
185027
188664
192854
198640
205493
214463
224440
235047
246152
257511
270870
286064
301569
318412
337363
358387
379950
402229
425493
451218
476492
504099
531633
558342
583683
609342
632418
653437
674131
691040
708587
723374
736180
746881
755061
761138
763971
764914
763358
759081
751963
739651
725471
706769
686043
663370
635883
607368
577688
546300
515438
485505
454379
425295
397504
369093
343448
319315
298057
279593
263293
248216
235098
223488
213133
204891
197067
190918
185735
181991
178523
175071
174135
174358
174453
174997
175107
175586
175965
175420
175572
175287
174896
174425
172443
170692
168802
166543
164666
161324
157519
154157
151324
148451
145286
142132
138867
136178
132477
128515
126255
125059
123243
122285
120389
119193
117861
117377
116828
116768
116555
115465
115038
115183
115580
115690
116032
115223
116028
116535
116668
117126
117094
117699
118555
119092
120219
121359
121075
121802
123621
125671
125903
126919
127003
129071
131334
133443
135448
136773
138769
141681
143691
146028
148102
149741
151183
152624
154087
154170
154599
156099
155709
155031
154764
153590
152341
150862
149482
148281
146609
144626
142952
141871
140796
138484
137146
136248
135586
134663
133834
133711
133019
132285
131938
132630
133247
134713
134964
135733
136601
137460
138469
138312
139874
141912
142940
144080
145561
146395
148529
150132
151339
152996
154005
156362
158391
159872
162387
165239
167830
171656
175159
179464
184249
189033
192707
198386
205406
211698
218095
224272
231769
238282
244613
251192
258043
265099
271640
278170
283266
288753
294117
299605
305849
311034
317294
322706
327432
332735
339259
345761
350958
356158
361773
368703
376196
383294
391536
399040
406609
414532
422872
429676
437353
444736
452164
458411
464451
467588
472301
476485
480541
485336
487409
490163
494851
500407
507409
517989
532172
548129
569942
596979
627869
664404
708525
758021
811845
872543
940547
1013717
1091903
1172056
1253808
1336345
1418456
1498091
1574005
1642131
1703623
1754919
1797669
1827128
1843837
1851221
1843716
1822251
1785151
1738205
1678829
1612256
1538462
1457690
1371030
1282551
1191641
1101985
1014383
928389
847245
767581
694588
626646
564569
508914
459532
415045
376462
342473
312864
288078
266232
248530
233060
219979
209032
199680
191048
184744
179886
175936
171603
168810
166284
163170
160101
158660
157429
155034
153730
153604
153336
153759
153576
152881
152792
152455
154161
155804
155802
157225
159266
159700
160746
162373
164081
165596
166385
167938
169671
171600
172937
173855
174978
176390
177799
180548
182161
183330
184970
186612
188623
190243
191779
194422
198227
201603
203642
204903
206556
208146
209861
209841
211262
213065
212737
212586
213671
214698
214218
214628
214252
214971
215055
214357
214268
214921
215847
215760
214979
212900
212162
210872
208977
208202
207559
205764
204056
202337
200345
198678
197672
195815
195243
194416
194924
194912
195944
196004
196710
197224
199257
201511
203241
205028
207980
210700
213233
215840
218990
222543
225480
228789
232824
235533
239834
243847
248409
252455
256215
260536
265743
271554
277128
284740
293573
303592
315505
328124
343190
362090
383315
407094
434736
466647
504825
548507
597526
652157
713686
781621
856766
940917
1030224
1122700
1226610
1333326
1440300
1552375
1666955
1778927
1886845
1987272
2079010
2163043
2229678
2281658
2319863
2340156
2340781
2324215
2288210
2234279
2165370
2085417
1992891
1891857
1782618
1671720
1559894
1444404
1331198
1221076
1112757
1009263
915016
826941
744188
666099
595217
530818
473443
422396
377362
338503
304384
274065
248462
226029
208208
194291
181590
170202
160887
152525
147247
142244
136972
133107
130023
126837
124607
122701
122101
121572
119891
118556
117705
117178
116701
116537
116199
115156
114220
113796
113155
112655
112745
110943
109669
108905
109146
109163
109615
110261
111238
110229
110149
110689
111302
112898
114572
115238
115875
117957
119533
122218
124086
125384
127905
130475
133214
136384
138453
141153
143472
146056
148904
150728
152858
153864
155671
157088
158084
159985
160152
161169
162552
163434
164731
164306
163479
163204
163387
164252
163505
163285
163071
162170
161993
161756
160557
159415
158806
157264
156277
156417
155127
153747
152836
152625
152367
150973
150008
149939
150545
150341
149978
151463
151192
151493
152269
153317
154709
155976
157614
158891
159816
161335
162663
164055
165269
168208
172128
175898
181324
186637
192550
199915
208629
217943
229287
240492
252774
267459
281571
296260
312543
329241
347022
366774
384589
401514
417306
432693
447436
460425
469385
476047
478712
478498
475019
467830
457466
445570
430260
414937
398941
379465
360094
339728
320682
299497
280517
263222
245253
229045
213086
198665
185376
172444
161862
152556
143230
135891
130495
124619
119162
114875
112196
109488
106605
103200
100914
 99453
 98828
 97745
 96134
 94866
 94671
 94167
 93109
 92891
 93492
 92704
 92244
 92192
 91463
 91468
 91809
 91559
 90759
 90019
 90148
 90448
 90838
 90630
 90731
 91575
 92094
 92258
 91278
 91333
 91242
 92186
 92987
 93579
 93660
 93967
 94737
 95150
 95881
 96713
 97318
 98017
 99504
 99736
100353
101272
102901
103644
104417
104955
105382
106544
107074
108219
108373
108877
109419
109165
109984
109799
109382
108924
108713
108019
107859
107517
105697
104303
103478
103099
102339
102064
100690
 99693
100097
 99352
 99106
 98712
 97494
 96306
 96955
 97157
 97445
 97839
 97719
 97431
 97449
 97321
 97554
 98406
 98872
 99301
 99650
 99384
100345
101317
101988
102973
104448
105796
107027
107368
107268
107991
108432
109561
110275
110222
109955
110904
111160
111242
111317
110741
108995
107590
106606
106000
104826
103452
103010
102165
101271
 99873
 98079
 96993
 95452
 94603
 93948
 93143
 92113
 91429
 91242
 90341
 90007
 89112
 89581
 88519
 87565
 87565
 87838
 87001
 85660
 84725
 85171
 85435
 85514
 85672
 85349
 84393
 83823
 83805
 83648
 83429
 84494
 84149
 83540
 83060
 82832
 82885
 82978
 82644
 83190
 83570
 84062
 84277
 84108
 84884
 85689
 85391
 85624
 86235
 86751
 87007
 87312
 87378
 86660
 86384
 87098
 87370
 88410
 88623
 86439
 86148
 87044
 87307
 87214
 87443
 88630
 89671
 89798
 89679
 89148
 89327
 90164
 89835
 89509
 89709
 89892
 89954
 90231
 90133
 89844
 89995
 89666
 89437
 88297
 88551
 89385
 89098
 89531
 89480
 88232
 87052
 85904
 85723
 84688
 84617
 84272
 84586
 85130
 84916
 85680
 84899
 84625
 83921
 83786
 83930
 84490
 83820
 83718
 83731
 84037
 84484
 85541
 86666
 86681
 86104
 86112
 85984
 85950
 85706
 85944
 86143
 85810
 85711
 86136
 85664
 85711
 85890
 85029
 84438
 83410
 82319
 83150
 83349
 83080
 83210
 83558
 83002
 82081
 81606
 81049
 81684
 81177
 80387
 79458
 78260
 77939
 77761
 78480
 77962
 77977
 78234
 77899
 76944
 76759
 76885
 77468
 77138
 77648
 77735
 77683
 77737
 78523
 78041
 77804
 77655
 78494
 78411
 78009
 78980
 79462
 78706
 79735
 79792
 80423
 80720
 80617
 80762
 81344
 82457
 82657
 83198
 83615
 83914
 84546
 84683
 84210
 84306
 84880
 85847
 86294
 85190
 84813
 85278
 85803
 86886
 86284
 85937
 86217
 85170
 84967
 84848
 84279
 83955
 82855
 82705
 83210
 83317
 82710
 82095
 81631
 80682
 80697
 80286
 80368
 79253
 78617
 77847
 78259
 78342
 78000
 78036
 77672
 77247
 76825
 76054
 75177
 75265
 75559
 75384
 75518
 75695
 76118
 75337
 76072
 75602
 76053
 76873
 76610
 75990
 75164
 75365
 76400
 76519
 76940
 77258
 77156
 77559
 77640
 76800
 76354
 76444
 76498
 76536
 76088
 75641
 77088
 76983
 76622
 76132
 75750
 75870
 75588
 75591
 76057
 76208
 76555
 77101
 76934
 77085
 76293
 75241
 75821
 75128
 75159
 75102
 74980
 74573
 75178
 74524
 74964
 75316
 75236
 74518
 73968
 73633
 73719
 73958
 73691
 73130
 72863
 73601
 74599
 73640
 73138
 73262
 74417
 74380
 74021
 73212
 73305
 73318
 73692
 73835
 74195
 74503
 73976
 74041
 74376
 74937
 74711
 74624
 73961
 73622
 74418
 74609
 75419
 76302
 76080
 75389
 75001
 75302
 75221
 74555
 74822
 74833
 75068
 75325
 75534
 75505
 74746
 74453
 74527
 75068
 75170
 75225
 75048
 74315
 73792
 74596
 74293
 73832
 73433
 73621
 74225
 74195
 73575
 73432
 73475
 73902
 73985
 73148
 73554
 73450
 73148
 72621
 73050
 73624
 73774
 73730
 73104
 72273
 72565
 72754
 72429
 72038
 72455
 72463
 71994
 71993
 72347
 72387
 72796
 73737
 73556
 73023
 72545
 72676
 72386
 72134
 72054
 72071
 72724
 72752
 73418
 74119
 73790
 74073
 74064
 72845
 73347
 74191
 74478
 74639
 74357
 74122
 74067
 72793
 72081
 72789
 72748
 73349
 74031
 73897
 72951
 72603
 72118
 72628
 72739
 73482
 73168
 72839
 72895
 72414
 72787
 73211
 72874
 72701
 72051
 72187
 72708
 72532
 72706
 73146
 72677
 72145
 72061
 71862
 72337
 71821
 71963
 72468
 72040
 72006
 72225
 72428
 72517
 72641
 72747
 72698
 72819
 73712
 73275
 73274
 73844
 74051
 74920
 75373
 75597
 75162
 74388
 73284
 74128
 73705
 73583
 74036
 74354
 74590
 74628
 75027
 74925
 74047
 73274
 73792
 74317
 74542
 74525
 73879
 73869
 73923
 73723
 73174
 73400
 73688
 73417
 73087
 72895
 71690
 71987
 72239
 72341
 72565
 72785
 72492
 72254
 72664
 71828
 72220
 71878
 72063
 72621
 72631
 72642
 72339
 72259
 72926
 72693
 72691
 72920
 72441
 72428
 72482
 72683
 73040
 72693
 72337
 72047
 72184
 72545
 72430
 71443
 71597
 71816
 72679
 73032
 72908
 72836
 72856
 73354
 73723
 74406
 74260
 74379
 74169
 74746
 73631
 73584
 73269
 73000
 72903
 72942
 72442
 71797
 72060
 72430
 72388
 72643
 73270
 73148
 72568
 71731
 71926
 71791
 71623
 71042
 70791
 70366
 70518
 71101
 71542
 71380
 70921
 71055
 72210
 72632
 72407
 71532
 71203
 70480
 69975
 70524
 70852
 71268
 70918
 70723
 70916
 70754
 70481
 70441
 69719
 70214
 70281
 70118
 69848
 70278
 70552
 70401
 71048
 71277
 70857
 70874
 70353
 70371
 70929
 71144
 71155
 69669
 69865
 70291
 71427
 71641
 71277
 71139
 71217
 71939
 70975
 70329
 70755
 71013
 70874
 71355
 71973
 72632
 72876
 71611
 71983
 72190
 71896
 71721
 71271
 71392
 71328
 72030
 71611
 71464
 71629
 71665
 71697
 71824
 71267
 71266
 71218
 71813
 72256
 72209
 72175
 71747
 71702
 71403
 71659
 72169
 72274
 72682
 72689
 72277
 72204
 72523
 72909
 72871
 71744
 71432
 71957
 72650
 72578
 72838
 72496
 71616
 72006
 72079
 71891
 70846
 71824
 72177
 71964
 71655
 71322
 71753
 71571
 71704
 72183
 73137
 72748
 72741
 73003
 72553
 71540
 71607
 72459
 72824
 72850
 71647
 71229
 71513
 71486
 71443
 71502
 71401
 71807
 71733
 70618
 70565
 70616
 70434
 71374
 71352
 71535
 71165
 71585
 71756
 71491
 71532
 71551
 71917
 72172
 72440
 72463
 71575
 71642
 71897
 71350
 71649
 70984
 70692
 70554
 71059
 70205
 70525
 71272
 71576
 71780
 71669
 71712
 70952
 71193
 70757
 69804
 70035
 70645
 70899
 70790
 70510
 70426
 70664
 70070
 70260
 70326
 70210
 70624
 71218
 71155
 70723
 70311
 70218
 70344
 70485
 70594
 70582
 71435
 70963
 70077
 69735
 70029
 70485
 71021
 70526
 70204
 70699
 70447
 69649
 70462
 70419
 70079
 70533
 70991
 70986
 70519
 70217
 70335
 70033
 69935
 70723
 71608
 71762
 71130
 70985
 70770
 70123
 70041
 70054
 69564
 70731
 71401
 71079
 71012
 71466
 72132
 72236
 72010
 72289
 72586
 72495
 72495
 72545
 73112
 73330
 72691
 72520
 73231
 72531
 72206
 72222
 72019
 72435
 72630
 72626
 72243
 72072
 72610
 73090
 72710
 72808
 72864
 73101
 73074
 72490
 72326
 72722
 72870
 72570
 72756
 72649
 72276
 72302
 72613
 72650
 72406
 72714
 72174
 72502
 72151
 72284
 72536
 72951
 72725
 72237
 72332
 72425
 72231
 71779
 71611
 71242
 71117
 71261
 71504
 71215
 71951
 72048
 70902
 70720
 71067
 71175
 71329
 71474
 70865
 71300
 72042
 72070
 72413
 71945
 71633
 71117
 71769
 72189
 72426
 72471
 72041
 72062
 72231
 72240
 72081
 71422
 71126
 71067
 71413
 72178
 72223
 72416
 72683
 72802
 72177
 72216
 73221
 73449
 72316
 71483
 71169
 71347
 71141
 70547
 70575
 71464
 71877
 72099
 72006
 72463
 72114
 72069
 72288
 71663
 71824
 72118
 72123
 71947
 72276
 72891
 72107
 72076
 72190
 72263
 71949
 72352
 71790
 71142
 70817
 70682
 70681
 70645
 70158
 70890
 71107
 70898
 71817
 71976
 72348
 72371
 72412
 72126
 71682
 71562
 71576
 71758
 71027
 71584
 71690
 71340
 71936
 72163
 71687
 71413
 71161
 71434
 71600
 71676
 72507
 73178
 72422
 72225
 72242
 72919
 72605
 72137
 72747
 72478
 72653
 72956
 73130
 73819
 73776
 73373
 73250
 72360
 72408
 72626
 72206
 72709
 73361
 73645
 73668
 73434
 73585
 73339
 73272
 73677
 72991
 72771
 73171
 72172
 71014
 71726
 72236
 72143
 71985
 72566
 72285
 72515
 72169
 72163
 72832
 72789
 72750
 73354
 73480
 73592
 73258
 72698
 73188
 73160
 73703
 73349
 73276
 73215
 73406
 73516
 73017
 73329
 73448
 73380
 72502
 72453
 72215
 72061
 71652
 71534
 72388
 72675
 73287
 72528
 72368
 72421
 72509
 72150
 71588
 72369
 72287
 72561
 72689
 73024
 72943
 72638
 72530
 72941
 72580
 72352
 72333
 72652
 72531
 72525
 72836
 73110
 73169
 72695
 72950
 72916
 72731
 72451
 72934
 73112
 73870
 73556
 73043
 72615
 72769
 73253
 73382
 74182
 74700
 74026
 73527
 73538
 73739
 73608
 73492
 72962
 73781
 72976
 72584
 72307
 72584
 73652
 73436
 74189
 73746
 73668
 74069
 74018
 74376
 72986
 71899
 72559
 72570
 73258
 73452
 73741
 74461
 74538
 74035
 73953
 73886
 73329
 72506
 72381
 72861
 73007
 73240
 72965
 72396
 72974
 72447
 73289
 73385
 73257
 72510
 72847
 72468
 71503
 71101
 71623
 71979
 72109
 71329
 71479
 72285
 72767
 72890
 72674
 71615
 71754
 71853
 72147
 72215
 72076
 71521
 71754
 72616
 73311
 73601
 73412
 72251
 71120
 71648
 71761
 72221
 72066
 72102
 71918
 71399
 71530
 72224
 71879
 72144
 72057
 72434
 71850
 71453
 71224
 71375
 72378
 72731
 72849
 71713
 71842
 72565
 72084
 71764
 71882
 72063
 71758
 71866
 72023
 72981
 72799
 73210
 73401
 73621
 74881
 75258
 75455
 76532
 77340
 77576
 77632
 77612
 78249
 77930
 79557
 80930
 82426
 83231
 83699
 84819
 86188
 86200
 86503
 86312
 87423
 88590
 89096
 90576
 92167
 93120
 93920
 96321
 98949
101142
103884
106343
108897
111252
113578
116087
117709
120374
123501
125910
130382
134035
138057
143462
150142
157024
163400
172152
181465
190399
197406
203365
207146
208309
206262
203050
198994
194741
190208
184215
179451
175867
171742
167349
165283
163581
161992
161570
161639
161896
162340
162126
161665
162244
162863
163067
163679
164490
163783
162799
164220
165307
165470
166630
167086
167624
168043
168271
165842
163076
158633
153333
148349
142953
138521
133279
127229
122360
119081
114512
110069
107040
103982
100961
 98003
 95819
 94511
 92644
 89802
 87665
 85588
 83329
 81913
 80577
 78873
 78043
 77092
 75540
 73788
 72480
 71307
 70644
 69737
 68229
 67131
 66464
 65872
 64503
 64093
 63492
 62571
 61323
 59833
 59665
 59303
 58537
 57357
 56498
 56097
 54984
 54168
 53385
 52429
 51182
 49946
 48292
 47640
 46746
 46015
 45047
 44860
 44198
 43513
 42834
 42102
 40803
 40347
 40226
 39813
 39375
 38743
 37774
 36751
 36552
 34888
 34721
 35178
 34582
 33937
 33304
 32185
 31767
 31532
 31067
 30697
 30203
 29842
 28393
 27598
 27188
 26931
 25964
 25933
 25437
 24806
 24236
 23078
 22482
 22030
 21446
 20156
 19969
 19549
 18980
 18073
 17651
 17405
 17058
 16782
 15972
 15930
 15795
 14870
 14501
 13476
 12965
 12492
 12292
 12244
 11495
 11011
 10458
 10157
  9468
  8645
  8926
  8905
  8434
  7875
  8265
  7973
  7969
  7244
  6728
  6853
  6882
  6759
  6590
  6384
  5932
  5501
  5371
  4432
  4255
  4073
  3689
  4187
  4963
  5400
  5732
  6076
  6067
  5404
  4812
  4584
  4440
  4228
  4130
  4390
  4200
  4268
  3662
  3849
  4334
  4053
  3713
  3845
  4209
  4279
  4451
  4401
  4107
  4136
  4583
  4057
  4412
  4310
  4080
  3507
  3562
  3497
  4185
  4755
  4488
  4822
  5015
  5417
  5406
  5565
  5407
  4821
  4757
  4398
  4140
  5054
  5169
  5912
  6230
  6271
  6074
  5691
  5392
  5925
  5763
  6089
  6788
  7084
  6518
  6847
  7176
  7221
  6982
  6591
  6640
  6515
  6376
  6558
  6679
  6545
  6431
  6472
  7416
  8176
  8756
  8092
  7520
  7059
  7002
  7696
  8036
  8046
  7666
  7807
  8016
  8044
  8286
  8257
  8591
  8634
  8853
  8867
  8818
  9100
  9801
  9748
  9307
  9111
  9181
  8972
  9951
  9936
  9385
  9413
  9469
  9962
 10001
 10285
 10550
 10890
 10674
 10315
 10489
 11277
 11603
 11387
 11294
 10920
 11119
 10780
 10973
 11073
 10945
 10516
 11245
 11475
 11423
 12201
 11971
 12315
 11323
 11639
 12119
 12353
 12679
 13302
 12661
 13067
 13668
 13298
 13236
 13134
 13705
 13995
 13883
 13982
 13795
 13867
 13341
 13073
 13097
 13122
 12881
 12878
 13445
 13808
 13679
 13519
 13133
 13640
 13862
 14313
 14544
 14190
 14510
 14239
 14274
 14865
 15346
 15194
 15242
 14924
 15360
 15406
 14844
 14766
 14468
 14784
 15117
 15154
 14373
 14656
 14580
 14751
 14987
 15450
 15044
 14286
 13729
 14687
 15036
 15439
 15166
 15692
 16016
 15410
 15802
 15350
 15752
 15820
 16332
 16297
 16615
 17037
 17044
 17496
 17277
 16373
 16079
 16960
 17390
 16957
 16640
 16913
 17074
 17303
 17926
 17594
 17133
 17364
 17096
 17668
 17261
 17914
 18438
 17793
 17852
 17466
 16900
 16617
 16306
 16094
 16819
 17733
 17719
 16898
 17641
 17534
 17229
 17283
 17398
 17893
 18295
 18908
 18784
 19126
 19342
 19585
 21404
 36096
 98807
232035
433257
688362
960680
1213119
1418644
1569307
1667610
1715761
1722550
1699379
1657660
1608723
1552241
1488361
1417946
1349553
1280653
1213651
1145786
1075891
1009866
950079
899154
857476
824062
796767
772169
751785
734319
718438
701358
683912
667676
654357
643205
634572
627976
621233
614658
605561
593362
580258
568073
557530
546526
536941
528358
517428
499921
477157
450094
419367
387175
358063
333269
310990
292761
276585
260407
245626
231937
219807
208349
197463
187785
178705
169598
163175
157515
151174
145682
140385
135580
131129
127216
123554
119722
116720
112827
109011
106010
103710
100931
 98451
 96290
 93900
 92677
 90158
 88166
 86589
 84854
 82309
 80318
 78944
 77580
 76375
 74766
 72933
 72496
 70842
 69582
 68483
 67577
 66541
 65956
 65044
 64370
 63143
 61826
 61089
 61395
 60777
 60164
 59902
 58998
 57992
 56750
 55589
 54984
 53839
 52958
 52044
 51162
 51271
 51262
 50246
 50198
 49755
 50458
 49888
 49408
 49677
 49359
 49022
 48552
 48780
 48368
 47471
 46930
 46928
 46724
 47041
 45859
 45548
 45865
 45225
 45043
 44829
 44707
 44485
 44895
 44965
 43772
 43448
 43064
 42530
 41689
 41390
 41829
 41680
 42070
 41955
 41780
 41691
 41097
 40690
 40714
 39858
 39527
 39579
 40473
 39617
 39125
 38353
 38537
 39382
 39053
 38861
 38363
 38073
 38877
 39057
 38510
 37714
 37102
 37515
 37575
 37261
 36815
 36642
 37193
 37528
 37587
 37912
 37881
 37268
 37343
 37252
 36547
 36299
 36447
 36621
 37648
 37690
 37805
 36382
 36385
 36360
 36117
 36176
 35545
 35355
 34818
 34676
 34691
 35127
 35011
 34463
 34962
 35033
 34919
 35495
 36335
 36477
 36217
 36061
 35947
 35579
 35748
 35190
 34900
 34427
 34412
 34258
 33894
 34965
 35346
 34752
 34723
 34773
 34550
 34598
 34443
 34375
 33903
 33718
 33575
 33328
 32658
 32993
 34250
 34559
 33757
 32763
 32316
 32137
 32160
 32317
 32390
 31980
 32357
 32200
 31728
 31056
 30933
 31252
 32010
 32045
 32108
 31786
 31422
 31168
 31345
 31280
 30427
 30485
 30296
 30261
 30914
 30456
 29918
 30344
 29996
 30122
 30123
 30450
 30047
 30612
 30301
 29881
 29652
 29985
 30416
 30183
 29732
 29358
 29076
 29527
 29434
 29952
 29562
 29364
 28944
 28765
 28551
 28263
 28820
 29234
 29634
 29302
 29929
 29400
 28611
 28851
 28816
 28611
 28412
 27948
 27834
 28139
 28374
 28756
 28894
 28898
 28402
 28914
 29190
 28837
 28120
 28044
 28024
 27345
 27291
 28313
 28247
 27794
 28196
 27706
 28171
 27560
 26834
 27156
 27792
 28233
 28911
 28405
 27986
 27947
 27484
 26504
 26245
 26346
 26145
 27020
 27136
 26650
 26670
 26275
 25717
 26308
 26158
 26008
 25807
 26247
 26668
 26838
 26414
 25605
 25330
 25769
 26006
 25887
 25824
 25132
 25037
 25376
 24884
 25916
 25856
 25073
 25670
 26017
 26651
 26930
 26960
 26891
 26649
 26448
 25705
 24990
 25484
 26078
 26512
 26100
 26523
 26943
 27010
 26779
 26366
 25697
 25783
 25688
 25543
 25632
 25334
 26001
 25780
 26852
 25755
 24828
 24751
 25003
 25943
 25896
 25875
 25946
 26213
 26002
 25380
 25344
 25968
 25418
 25330
 25466
 25233
 25432
 25513
 25341
 25200
 25373
 25470
 25066
 25333
 25569
 25603
 26475
 26916
 26891
 26774
 26399
 25945
 25898
 26336
 26374
 26167
 25682
 26330
 26711
 26607
 26199
 26205
 25337
 25389
 26083
 25957
 26045
 26041
 25297
 25063
 25264
 25127
 25565
 25631
 25941
 26292
 26808
 26456
 25747
 25562
 25395
 26208
 26598
 26273
 26017
 26487
 27221
 27443
 27387
 26858
 26220
 26309
 26800
 26778
 27011
 27130
 26472
 26081
 26418
 26644
 26522
 26239
 26551
 28039
 28384
 27976
 27496
 27015
 27521
 27379
 27456
 27284
 26879
 26610
 26582
 26805
 27032
 26636
 27165
 26943
 27455
 27023
 27031
 27369
 27195
 27049
 26896
 26144
 26730
 27104
 26480
 26110
 25523
 26403
 27007
 26861
 26846
 26977
 26937
 26801
 27008
 27617
 27880
 27713
 27490
 27721
 27516
 26918
 26952
 27346
 27593
 27715
 26924
 27324
 26779
 27239
 27713
 27226
 27940
 28340
 28477
 28505
 27821
 27819
 27772
 27773
 27422
 27115
 27409
 27296
 27757
 28376
 28406
 28170
 28401
 28179
 27817
 27475
 27512
 27533
 27317
 27700
 28195
 28201
 27522
 27820
 28325
 27754
 27680
 27411
 27733
 27671
 27289
 27810
 28409
 28190
 27870
 27791
 28638
 28875
 28307
 27845
 28031
 27693
 27433
 26771
 27444
 28004
 27837
 27772
 27817
 28485
 28991
 29180
 28585
 28108
 28293
 27992
 28313
 28473
 28606
 28475
 28099
 28112
 27324
 27927
 27991
 28820
 28654
 28040
 28140
 28699
 28512
 28961
 28595
 28283
 28873
 28379
 27872
 26882
 26951
 27356
 27872
 28263
 28648
 28326
 28204
 28371
 27531
 27007
 27298
 27467
 26761

[Instrument Method Data Header]

"hplc", "", "2021-04-16-13:54:48", "hplc", "", "2021-04-16-13:54:48", "", 0, 0, "GlycoSePN_40 min (Plus_HR1)"
"Separation of glycans at 50 C"
16844544, 1


[NAI Box Information]

0, 40, 40
2.272, 44, 1000
41, 0, 100, 0


[Instrument Configuration Information]

"FL", "PEN90x", ""
0, 0, 0
0, 0, 0, 0
16.777215, 1
16.777215, 0
"", "", "", ""
"", "", ""
"", "", ""
"", "", ""
"B", "C", "D", ""


[Real Time Plot Information]

[0]
0, 1, "", "Y", 1000


[Link Parameters]

5


[Link Parameter Offsets]

29
28
10
11
12


[Link Parameter Info]


"RATE", 29, 5, 1, 1
1, 0, 3, 0.1, 100, 0
44.01408, "", 1

"RANGE", 28, 2, 1, 1
1, 0, 1, 0, 10, 0
1, "1.0", 1

"EVENT", 10, 3, 25, 1
1, 0, 0, 0, 100000, 0
0, "END", 0

"EVTME", 11, 2, 25, 1
1, 0, 2, 0, 100000, 0
0, "", 1

"EVVAL", 12, 2, 25, 1
1, 0, 0, 0, 100000, 0
0, "0", 1


[PEAK TABLE FILE]


[File Complete Flag]

3


[Number of Peaks]

0


[SPECTRAL DATA FILE]


[File Complete Flag]

3


[Count/AU Ratio]

0


[Count Offset]

0


[Number of Spectra]

0


[Spectral Data Sets]


[Audit Log Information for C:\PenExe\TcWS\Ver6.3.1\Examples\Probka11-enzymy, 3 of 10.5.raw]

Number of Audit Logs : [0]
