# Supplementary material for: Interplay between de novo and salvage pathways of GDP-fucose synthesis
Source: PLoS One. 2024 Oct 24;19(10):e0309450. doi: 10.1371/journal.pone.0309450 (PMC11501016; doi:10.1371/journal.pone.0309450)
Supplement: S1 File — (ZIP) [file pone.0309450.s004.zip › Chromatograms/Fucosylation/TSTA3KO_42_3.RAX]

Checksum Passed

Filename : <C:\PenExe\TcWS\Ver6.3.1\Examples\Probka12-HEK_KOFX_#42, 3rd, 2 of 10.raw>

[Modified Rawfile File Header]

0, 1, 48, 10019, 
0, 0, 0, 386514952, 12051408

[Modified Rawfile Data Header]

"hplc", "", "2022-01-30-18:55:15", "tcprocess", "", "2022-01-30-19:35:13", "", 0, 0, ""


[File Complete Flag]

3


[Run Log Information]


[Raw File A/D Header]

0, "20220130185503-0800", 0, "hplc"
"C:\PenExe\TcWS\Ver6.3.1\Examples\Probka12-HEK_KOFX_#42, 3rd, 2 of 10.seq", 0
"NONE", 0, 0
40.0088, 16777215, 47194, "7339280009"
1, 0, 5454


[Sequence Cycle Information]

"A", 0, 0, 0, "", "", ""
"C:\PenExe\TcWS\Ver6.3.1\Examples\Probka12-HEK_KOFX_#42, 3rd, 2 of 10.raw", "C:\PenExe\TcWS\Ver6.3.1\Examples\Probka12-HEK_KOFX_#42, 3rd, 2 of 10", "Probka12-HEK_KOFX_#42, 3rd, 2 of 10", "", "C:\PenExe\TcWS\Ver6.3.1\Examples\GlycoSeP N Plus (FL_40 min)", "C:\PenExe\TcWS\Ver6.3.1\Examples\GlycoSeP N Plus (FL_40 min)", "C:\PenExe\TcWS\Ver6.3.1\Examples\GlycoSeP N Plus (FL_40 min)", "C:\PenExe\TcWS\Ver6.3.1\Examples\GlycoSeP N Plus (FL_40 min)"
"Default", "Default"
1, 1, 1, 1, 1, 1, 0
100, 2, "", 1, "", "", 9
"", "", "", 0
"", "", "", "", ""
"", "", "", "", ""
""


[Raw Data Points]

153645
153750
153751
153747
153753
153745
154296
155842
156318
154986
154211
154832
154421
154696
155911
154961
154973
155595
156412
157216
155538
155111
154697
154847
156138
156452
157069
155887
156933
156210
156743
156297
156231
156842
156941
155882
156035
154797
155033
155967
154765
153583
154316
155282
158151
158280
157514
157252
158903
158651
157681
157300
157070
156766
157633
157129
156789
157197
156559
156930
157603
158771
159016
159021
157128
157282
154772
154540
153939
154604
154148
156092
155450
155378
154452
156127
156790
156719
155922
156728
156953
155510
154849
156682
155715
156076
157684
156293
157426
156140
155776
155082
155664
156297
156426
155838
155329
155538
155256
155379
158156
157700
156328
156481
156588
155745
154522
155961
158695
157785
157299
156472
155845
156971
159045
160412
159703
159138
159037
158507
158170
157775
158311
157971
158283
158972
158864
158712
157380
156191
158759
157172
157184
157858
158287
158670
157953
157456
159506
158529
158331
157789
158048
157725
158087
157127
158945
160758
165284
169741
175540
184627
197068
212542
231363
254384
281567
314293
351035
392554
435728
484568
536927
589924
641607
693861
744313
789624
832604
870960
911519
948560
990389
1048877
1132316
1236864
1352222
1464759
1551648
1628485
1720359
1873887
2107991
2384182
2631821
2793599
2854551
2847601
2837193
2920852
3263255
4114594
5629423
7645268
9651280
11098661
11702519
11525788
10886272
10173311
9751577
9979573
11267221
13881084
16777215
16777215
16777215
16777215
16777215
16777215
16777215
16777215
16777215
16777215
16777215
16777215
16777215
16777215
16777215
16777215
16777215
16777215
16777215
16777215
16777215
16777215
16777215
16777215
16777215
16777215
16777215
16777215
16777215
16777215
16777215
16777215
16777215
16777215
16777215
16777215
16777215
16777215
16777215
16777215
15727802
13865549
12137711
10605274
9293218
8166619
7206645
6391936
5693262
5092603
4571751
4123993
3746219
3422683
3142427
2905988
2721129
2569849
2446814
2351188
2271538
2194875
2119221
2045446
1968135
1889857
1819816
1754283
1696464
1645721
1596371
1555247
1519842
1487295
1461526
1434176
1409398
1387342
1371084
1353668
1339769
1326280
1313190
1304648
1302486
1303686
1310672
1323865
1346144
1369047
1400142
1445139
1492953
1540146
1578111
1592301
1579276
1539057
1483481
1418862
1347331
1279643
1223303
1177082
1137628
1107048
1091517
1093472
1120393
1171777
1250635
1346729
1441414
1523524
1579462
1598627
1581475
1537247
1477134
1407517
1340268
1275833
1214297
1158170
1108654
1072948
1050395
1041045
1038877
1042260
1045414
1044120
1042647
1042836
1033493
1015905
995532
981252
962543
942235
926118
919768
918179
918426
930222
944341
966278
998413
1046279
1116719
1211563
1343407
1522213
1764335
2075328
2443679
2851521
3271183
3672772
4015900
4259232
4388119
4392896
4296980
4110629
3862271
3576366
3277720
2981001
2691152
2419354
2167712
1943681
1741809
1565014
1413845
1286520
1182775
1093434
1018716
956702
905200
864555
831260
798836
773627
752525
729394
706157
685639
668380
651036
635397
621852
611213
602482
592194
581901
575321
567929
560705
557797
551472
543354
535133
527294
522928
517646
511229
503888
499421
497515
493204
487753
487162
486831
486145
486666
488308
492659
497318
503641
508162
514889
522067
528727
533984
537597
537791
541713
544227
546008
550450
556886
567763
583249
600012
614573
628400
639702
647836
652446
649718
640342
626698
611029
596198
579131
566591
554710
546122
534444
527590
521244
515115
511814
508368
503941
499714
495437
488986
483306
477196
468316
460451
451350
443303
436278
431816
427608
425129
424628
424841
423483
422867
421904
421309
419289
417363
415125
417069
415229
418068
425784
436763
450805
467673
495118
529511
567555
613083
664177
718260
770854
818163
855925
879183
890805
889588
869885
840300
805644
762984
718176
673956
633367
592291
560896
535631
513649
500385
491773
486357
483252
481185
483074
489598
496328
506033
517486
527228
535661
545934
555592
566620
578599
591236
601914
612553
627995
643900
662086
683667
715391
762486
828301
918214
1036432
1180814
1358738
1556028
1762901
1968916
2150666
2290189
2381990
2414641
2387502
2304638
2177858
2021654
1844958
1663035
1481464
1311119
1157594
1021366
904683
801347
719165
646350
587508
539787
500143
467069
439625
417657
398896
385502
372728
360472
350350
342885
335969
331897
328031
324058
320550
320923
321446
321687
320330
320688
322116
324491
324915
325557
328070
327780
327877
327301
325261
323323
323891
323411
320185
319087
316683
314684
312796
309352
308692
304864
302740
299664
300386
299979
301222
300611
297898
296773
294741
295421
294951
295630
297921
296743
296345
295089
297564
298288
301857
303642
303778
303195
304765
307612
310983
314193
318889
323700
327643
331654
336220
343930
351469
355749
361561
369366
376706
383584
393747
403806
415740
428968
446971
466024
486634
508301
528282
551234
574245
599126
626831
654586
683652
714744
752412
791342
841015
908245
994245
1108229
1260468
1453552
1683612
1951757
2257962
2589543
2925388
3243109
3536536
3782007
3954968
4048201
4059036
3990686
3844650
3634284
3372516
3085545
2781497
2474882
2179003
1906666
1658578
1441224
1245291
1079379
937443
822020
723832
646007
583623
532231
486979
451761
421826
398510
379266
362434
348348
336604
327325
320041
314992
308319
303631
298448
297081
294443
290269
289656
288596
287649
288393
288634
289719
290838
291205
289840
293099
292014
291414
294537
296281
294870
292755
290815
290668
290069
288274
285851
280437
277750
276428
272826
268287
263808
263031
261934
263788
262269
259735
258248
258293
257068
253891
254101
254650
255709
256574
256730
255382
254850
257025
258828
258302
256744
255182
254188
254504
254992
255297
254713
254044
254429
254465
252356
252091
253966
255397
256771
258734
259747
261382
261693
262192
264230
268216
266919
265477
266339
263304
262948
263675
261728
258697
257942
257025
255260
253123
252666
252826
252254
250680
251025
249159
249119
246908
247667
247317
247434
249043
250409
250096
252706
252860
251430
254401
255417
256917
258938
259938
262961
266091
268490
269366
271531
274697
278148
281580
285502
286443
287845
290300
291257
290639
292477
294645
297971
300835
301879
304803
308284
313327
317999
321568
328049
340825
355726
370098
391542
415760
445681
479073
516834
556470
595828
630076
662845
693018
718761
737086
749785
753925
747289
733532
714484
691791
670056
643292
617230
594179
571423
549779
532877
516280
507479
504958
504395
510815
521330
536998
559007
586198
620399
660936
705713
758998
819554
886692
960602
1040352
1125561
1218113
1316009
1417819
1522998
1623776
1722083
1809239
1884335
1946679
1990745
2007172
2004840
1979322
1925615
1857113
1776541
1687799
1591702
1490081
1393914
1306511
1228029
1161511
1109687
1075389
1051544
1040910
1039471
1047612
1055478
1061954
1063415
1061323
1047884
1029463
1006285
972223
928950
881430
829933
779520
724674
673314
626599
583698
542864
508324
477013
452917
431472
413873
398304
386613
378719
369596
360786
356426
352029
344785
339747
333290
328824
323619
316488
309021
304461
300080
294834
289970
282891
277182
272033
269164
265212
261359
259502
257480
253785
250947
249023
248060
245348
244438
244631
243740
243411
242287
240979
241806
241346
241842
241316
238793
239003
239741
242745
243065
241769
242172
244461
246893
247602
246547
244581
244460
244496
244652
245335
243053
241667
242678
243626
243389
243970
245909
245599
247654
250382
251863
253520
253209
253304
252213
253750
254150
255790
258688
257227
254791
254929
257097
259181
258032
257240
257000
256069
254043
252926
253064
252177
251000
251043
252450
251730
250421
250481
250883
252723
252553
253222
255408
257825
260431
263621
264481
265418
268825
270403
271353
273852
277691
279905
277998
276105
276443
276375
274167
272888
274864
273654
273011
273026
272043
270529
269319
269736
269152
266846
268168
270973
273038
272063
274571
277908
280662
282342
281792
281840
283333
285092
285201
281730
279858
280482
279815
277043
277489
275458
273704
273361
271242
269738
268687
267272
266293
267951
269434
271493
275871
279436
282766
287107
290920
294526
297998
303921
309167
315569
321617
323580
325910
327730
330396
331029
331317
331060
329711
327184
323849
321847
317650
313866
309374
306295
302445
300260
297479
296964
295198
292207
289643
287477
286340
285983
285531
287323
290508
292749
297642
303888
307401
314682
320112
326627
337211
345844
355893
366374
374935
383786
388414
392607
400558
405769
407746
410911
415129
416848
415658
415726
414803
413521
412259
413350
415846
419375
422139
427171
430253
433800
440115
446925
454559
463862
475636
483429
496539
510388
525129
539154
556275
576121
593409
612739
634734
657083
677948
701075
726077
750885
776222
803244
831059
859257
892110
924713
955041
983859
1020134
1057547
1092530
1130531
1168569
1208706
1254520
1305373
1357814
1416605
1476643
1541290
1619556
1706096
1809068
1931114
2073735
2249761
2468096
2737066
3058866
3454098
3927725
4482254
5130850
5872951
6716717
7651582
8674283
9739341
10820123
11885798
12890402
13813424
14620699
15289769
15783267
16089226
16200272
16094948
15803134
15329230
14679224
13899530
13006918
12039045
11021709
9977620
8938785
7932059
6984921
6102364
5286918
4558586
3904624
3334782
2842824
2419086
2063287
1761927
1507589
1296983
1124547
985438
872615
778366
699142
642590
596634
553860
519679
494237
474985
459297
444774
432142
423286
416960
408577
400214
393413
384571
376322
367607
360499
354826
345729
337319
331790
328335
324008
319923
316411
312509
307229
304370
300320
296517
293493
292366
292220
294756
293007
291340
291016
291859
292466
294780
296706
297049
299263
298274
299623
301366
303793
306374
310460
312723
314014
315400
315355
315931
315490
315433
316176
315581
315057
312644
311870
310819
308574
307512
306375
306490
306820
306694
305301
304298
305185
309189
310388
308534
310035
310161
311056
309881
310448
313702
316120
320245
324275
328297
334600
341873
347841
353742
360269
366352
373933
379765
386036
393924
403405
406226
410969
411470
412275
411856
412565
412249
410586
407976
405962
406721
405595
406469
407560
407237
410007
414923
419992
431276
445315
462157
478733
499586
522889
552086
580347
611049
643149
675881
705062
731701
760483
787885
808960
826200
838056
842096
844283
842670
835470
822107
806686
788012
767371
746349
724535
698625
673098
649795
627986
606702
590142
574269
563118
558146
555686
559218
568396
582720
602872
628758
662782
705693
755319
811018
871798
937035
1003771
1073580
1139363
1207242
1269429
1329609
1379288
1418341
1445826
1461115
1467276
1457285
1433447
1397255
1352514
1298534
1238061
1167766
1098132
1027916
954839
886444
819739
755818
695809
642150
595481
555771
519439
485924
458259
434396
416223
399915
383835
372413
364396
358772
353853
352226
349308
349302
349932
349335
348799
349281
352214
353931
356106
359161
360317
363123
367664
369947
374363
377599
383538
387102
391949
398694
404329
411809
419314
428663
439418
452473
469708
491979
517615
543809
574484
610533
655603
705875
760164
822636
886986
952556
1022012
1089585
1160250
1229634
1294902
1351765
1396304
1433605
1462987
1475761
1481848
1473374
1453420
1422475
1383415
1336614
1280788
1223384
1162703
1097577
1031978
968433
908154
852285
804460
757890
712127
670762
635876
607201
584019
563806
544115
526264
509911
497205
487140
478785
469945
461226
451860
445445
441279
435416
430722
428052
424913
420644
418525
416578
417486
415722
414213
413764
410677
410473
410581
410391
409471
407367
405643
402880
399096
392400
388747
382487
377473
374886
370688
364935
356593
350506
343773
335055
330890
326634
324008
321929
319212
317203
314186
312453
312051
309405
309481
310935
310414
308758
309389
308411
310862
312096
313998
314955
315717
319842
323126
328065
327407
329031
329996
333350
337732
339577
342011
344231
344822
345515
347795
347938
350335
350805
352368
357223
362139
367761
373545
380736
387064
393128
403104
414104
427157
440122
454832
470701
487226
506605
528488
551112
573385
596028
618967
646313
671440
695423
721667
747064
767894
788774
806871
824257
836532
844820
848118
855306
852307
841792
831486
818453
801213
778249
754546
729540
701521
674003
648381
622648
595856
567668
540400
519725
498790
478203
463041
448029
435168
422587
408678
399308
389129
383336
378461
379853
381622
383444
386950
391049
395086
402113
408732
418888
427821
436558
447072
456924
467860
478322
489754
500191
509835
516260
523749
526820
528272
529199
529565
529829
526813
520856
514705
510004
504932
497179
488818
480465
475627
471057
462989
453615
444121
437786
430099
425831
424761
421540
416614
417250
415886
414504
411906
412069
413155
412537
413876
415666
413761
412191
413731
413647
415889
418432
421563
422912
422559
422075
423552
424212
423653
421172
418338
416198
412797
412855
410244
404858
398242
393511
392000
389661
387854
384542
381020
378089
376274
376098
374868
372858
371540
369745
369774
367921
366488
367858
368489
369952
372311
371903
372066
373173
375242
376617
377876
380869
382307
383100
383762
385971
389297
392734
395517
398922
400666
403028
407505
412298
416373
423456
429982
433373
437084
442061
445389
450775
456849
461341
465924
470189
472755
478005
483732
486629
493778
499763
504079
505538
506950
511631
518592
524880
527387
534758
539769
547310
555605
567168
576250
585145
596374
608507
621895
637394
657482
678226
701941
732825
771826
813682
861462
922492
993817
1073390
1163422
1267140
1374984
1494092
1626531
1763583
1908442
2057990
2211658
2358073
2493074
2631547
2752584
2852528
2937269
3005318
3044175
3055911
3042284
3007659
2951299
2862884
2758135
2635992
2506913
2365777
2216671
2063243
1909091
1760876
1612721
1467825
1332428
1207555
1092076
989641
898113
812239
739758
674501
618564
573544
534005
497758
468515
445449
426464
410614
400541
393070
385850
381422
378280
376372
376952
377916
380599
382711
385684
386603
391755
397964
403118
408465
413325
417477
418295
419806
422881
425875
427669
430431
430271
430721
431598
432455
431026
428486
424730
417281
412386
406850
399238
393303
387362
381400
376300
368641
361632
354975
348152
342393
335881
330540
328028
325947
322794
321254
318630
315429
313939
311745
311394
308999
307073
306837
305122
304628
304399
302518
300926
301776
303017
304132
304406
304439
303784
303994
304678
305102
307504
311269
313540
315221
320426
322683
324972
327239
333741
338792
341773
345857
351050
355100
360811
365446
372224
377702
380562
388348
391782
396788
403395
406940
410207
413636
416902
419662
421525
422226
424767
426220
428663
430560
429960
431341
430046
428279
426534
424443
423873
423121
420506
417729
418037
414187
411122
410317
407373
404843
401874
396502
392458
385745
383838
377962
374757
368742
361095
355654
353363
351051
347627
343566
337631
333328
330573
324494
322068
321476
320761
317936
316626
315684
312594
311211
310763
312596
312991
313590
314937
315904
319324
320215
322776
323922
323627
323619
324104
325748
327934
328180
327945
326641
327299
328604
328214
327399
329789
332345
333142
333607
333375
334690
334132
336374
339140
341625
344892
347896
351028
352255
354736
358641
360966
365609
368901
373816
375448
377909
381042
385865
388606
393311
398248
401867
408006
411175
414425
417631
423983
429154
433436
435737
438319
444260
448984
449672
451308
455037
456815
459748
463610
469428
476277
480637
485716
488544
494416
498110
502343
509346
514276
517439
520730
527168
534115
541242
550433
561120
573146
587821
605669
626292
651564
682268
714917
758010
807680
864753
928364
998150
1080726
1170333
1269445
1377146
1490867
1614092
1745851
1879736
2009462
2136473
2259886
2376167
2478675
2567631
2637675
2685510
2718815
2728152
2718002
2686688
2638829
2571255
2487332
2394769
2291486
2177474
2056516
1932635
1811137
1683165
1557166
1438314
1317851
1202684
1098730
1004959
919310
841495
769685
707584
651809
600919
559534
523625
492042
465085
443041
426829
411541
400293
392507
385691
380435
375051
373711
372449
372241
371146
370092
369977
370270
368035
368573
368513
368852
368413
368802
365468
364796
364120
361807
359371
358192
358108
355267
351667
349370
346915
345681
344297
341795
340361
341274
340299
337640
337472
335098
334367
333601
333768
334429
333085
331720
331663
332161
334387
333450
332171
331217
332396
330796
330783
330226
327324
328246
326450
323845
322958
320818
320942
321994
321349
319724
319094
319997
317704
316417
319541
322408
325182
324959
327332
331306
335717
340103
344183
345540
349972
353080
357007
359647
364472
369554
371511
374453
377679
379078
379974
379402
380676
382396
381537
379655
377727
375818
372928
372274
371280
369527
369931
366460
363388
361742
357067
352903
352968
350261
347865
347306
343812
339932
337420
335258
333665
331226
329329
328008
328423
325765
322311
323543
320992
319152
320803
321113
319009
316351
314617
313344
310292
309051
307887
306597
305282
307169
306674
307327
309671
309269
308988
310145
312549
312662
313304
314844
315070
315770
315301
315311
315059
319951
324002
325082
323100
324726
326869
327417
328084
328919
333675
335072
334890
335731
337877
339558
339417
339219
340695
341059
341894
343300
345087
345896
347860
350685
352340
354602
358164
362616
365719
365780
371371
376138
377666
383339
386849
390615
394647
398119
401566
407732
415612
418756
421567
424932
429617
430820
432329
433195
434137
438466
443573
447096
450262
453400
457212
462572
467140
473467
479766
488702
497230
508631
520344
536897
551984
571635
593009
615956
644882
675144
708289
742157
783050
822744
865140
910321
959224
1011859
1063788
1117177
1169854
1224108
1275379
1326148
1377003
1426402
1469777
1510312
1545064
1573078
1596787
1614542
1625123
1631484
1631360
1627732
1614846
1598414
1572325
1539768
1508293
1470396
1422439
1372285
1313127
1250993
1185691
1118857
1054004
991230
933079
872245
814899
761717
709215
658524
617603
578800
544420
516668
490945
466072
447699
434194
424568
416520
409635
405277
402744
400530
400442
401472
402326
405385
409848
414066
418224
421995
423866
423936
425759
427047
428721
431275
431230
427392
421902
419033
414449
407976
402373
398648
392742
386195
379723
374648
369258
364300
359839
358164
356434
355204
354207
354068
354188
355850
358849
362308
364491
365135
364314
368753
371472
375628
378291
378894
382999
385067
386019
388642
389243
393398
394779
394655
394630
394435
395369
397361
400340
402879
402150
403381
404010
404910
407680
409496
412148
412648
412808
416890
420171
421758
426004
427009
430349
432597
437303
436796
437443
434781
430261
427887
426765
425838
424259
421353
417861
413630
410616
407276
400597
395337
390954
383029
380342
377627
372016
370043
364791
362418
358489
357154
354125
352168
351507
349625
349035
349194
349674
349444
349452
350666
352754
353565
353488
355829
358132
362165
363462
365964
369256
369029
371499
375205
377910
381465
385937
390958
396050
401546
405679
411830
416717
422066
427826
435860
445291
454215
463243
472585
481127
493769
504445
514487
526145
539326
549707
564355
575521
589023
599216
609988
622227
637971
648423
661840
677193
692325
709939
726064
740487
758981
778229
794520
811850
831052
847026
856891
870847
882619
896858
912159
925092
937631
947978
956589
964868
968475
972993
978010
981106
989935
999610
1010869
1025624
1042412
1067691
1097645
1142345
1185286
1236985
1306398
1388860
1483333
1589332
1710354
1847903
2001231
2159959
2335038
2512318
2701729
2892594
3079445
3270156
3460100
3635134
3795786
3943666
4058220
4148360
4206823
4229539
4219544
4179151
4113436
4022644
3904617
3759628
3598721
3419025
3228678
3031966
2840427
2641271
2443476
2250305
2065025
1890689
1722703
1567312
1422684
1295038
1176238
1067002
971034
888725
816578
754636
704839
661246
625348
593437
569343
549494
532603
521277
513186
505963
501004
499833
497519
496983
497243
497014
499620
502906
504106
505011
503242
503814
504198
504020
506552
509262
509567
508983
513183
515664
517238
515553
514975
517283
517828
521247
525491
528884
529641
532091
534706
540105
544799
550582
555897
563354
569245
576677
582567
592404
599988
609258
616048
622528
628651
634078
640352
644230
643912
642463
643894
642953
637790
634939
629501
622778
614747
603016
593078
581518
570768
558372
547008
536628
528644
520776
509592
500596
491092
485417
480201
475069
471444
468134
465442
465588
464934
464672
463278
463386
466369
471033
474729
479233
484418
487938
491805
496312
502653
507849
512370
518730
524370
530817
538416
543486
550870
561053
568069
579832
588482
595012
603537
614463
625534
636398
647374
657541
668709
680288
695024
706784
722459
742639
760396
781340
810905
840494
876708
915883
962832
1015826
1081033
1155137
1244533
1344452
1456515
1588936
1732828
1892574
2071523
2261630
2472290
2697324
2931273
3171056
3419567
3665717
3910257
4146721
4361238
4560664
4729313
4881258
5013023
5095116
5143880
5159946
5142013
5080142
4985308
4863471
4709377
4523085
4315725
4093611
3858329
3610476
3358009
3099018
2849989
2606149
2369226
2147733
1935447
1741357
1561418
1400543
1255363
1124579
1010198
908738
817278
742774
678682
622560
576660
535157
503258
478187
457101
437401
420395
409163
399088
389022
382870
378148
374886
371779
365904
360674
356651
354978
352966
352455
352014
350209
350860
351569
350125
348329
348499
350330
352438
352102
354240
355034
358713
363682
366661
367733
369947
373300
380371
385876
391313
392231
398160
402885
406429
410212
415128
419297
425024
430773
434861
436234
440753
447965
455534
457746
460238
464159
467204
468431
472124
468960
468879
466320
465515
465803
465602
462625
457682
454411
450888
444675
436456
429021
422774
417295
411346
406676
400754
395784
391440
389538
385160
382628
381232
378005
377495
376435
375617
376316
379332
377671
379585
379788
381473
382103
385273
386653
389313
390243
392907
394092
396252
397384
397460
398167
400216
405265
408218
407737
409384
412087
416433
422479
429561
436219
446294
458205
472724
487729
504797
524813
548476
573333
600953
630139
660057
688944
719429
749657
780483
808877
834219
858202
880212
896200
909616
919124
923415
922145
919147
909203
896231
878783
859138
835709
810253
780611
750581
718361
684186
651319
617798
585182
555366
525647
500422
477016
456343
435513
417958
400515
383502
369636
357654
346693
339462
330541
323578
319169
314522
311445
307233
302220
300768
301388
299973
299531
297558
297649
297187
295448
294863
293539
294034
294036
294664
293260
293147
292457
291368
291048
290436
292432
292316
292122
293584
294231
293872
294779
292102
292541
294695
296022
295614
294424
293792
296827
300380
304949
308721
310982
311027
312698
315339
318730
322319
326866
329366
330676
333511
336273
338060
340159
342622
343143
343255
347412
349684
347681
348322
345962
343448
340335
337068
334311
332192
330782
327381
324518
319705
317381
316790
316522
314350
310488
305260
301324
301186
301737
300999
301170
298504
298153
297569
297497
295850
295069
293118
292054
294357
295086
295084
296137
296347
295649
294483
295721
297419
296392
296090
298010
300199
301510
301816
299991
300338
299803
304180
304864
304421
305506
304647
305408
306902
305324
303702
303527
302742
301970
300780
299632
300225
298138
293813
292231
291823
290966
291450
290271
288522
289161
287525
288208
287680
287443
284692
283455
282433
283678
283390
279327
277440
279276
279553
279918
278735
280032
279519
278244
278652
278225
278677
279731
279132
278606
277747
278808
278285
277834
280219
278957
277148
276984
277862
279729
280407
280467
279076
278516
277538
277830
277695
278968
277894
277118
276327
276465
276136
275515
275933
276714
277691
276936
275893
276001
277437
278093
277623
277487
277911
281940
282552
283105
283206
284608
283933
282747
280823
281642
282536
283831
284070
283367
282981
282555
283727
284999
282888
283623
284846
285528
285903
284687
283349
283115
283269
281192
281522
281811
284235
284043
283253
282837
280675
279764
277001
277149
276731
278887
279893
280752
282488
284855
286052
284725
280918
278161
278763
278735
277980
278657
278631
276322
276077
276204
276709
274878
275366
278134
276236
277383
277617
277834
276894
277199
277717
277649
277631
276316
277389
276371
275830
275848
274827
274612
276139
275066
275788
277473
277485
277362
275991
275256
276094
276687
276597
278375
275616
277459
279313
278420
277913
276518
276363
276417
275734
275994
275440
276227
278972
278629
277861
277874
278880
279354
278547
279698
277805
276859
276939
279635
279301
279360
278187
279568
279676
280286
280933
279179
279984
278865
276820
277171
279463
278918
279208
279951
278992
277849
280337
279994
279278
278020
276686
276255
278321
276634
272688
274315
275389
274864
274690
275691
277812
279002
277555
276403
275928
275143
273720
273961
274860
274394
273519
272638
274006
275028
275419
275525
274096
274026
273675
271138
273608
275654
276076
278336
278036
276082
273990
274575
274742
272874
271608
271817
272540
274157
274102
273483
275865
276100
277273
278262
275008
273861
275275
275236
274526
274963
275295
276057
276309
274781
277221
277190
277510
276262
276369
276682
275098
274194
271974
272494
273092
273999
273470
273135
273451
272467
273804
276475
276722
275901
275399
275379
277798
276558
275520
275347
275335
276040
275712
274207
271668
272140
273467
274291
275358
275640
275952
275320
272820
273475
274011
274635
275639
275306
274950
275621
274850
274279
275050
275431
276018
275401
274869
274425
274941
274769
274508
274654
274477
275103
273613
273969
274836
275755
276082
278280
279415
277709
278817
277976
278052
280191
278415
276418
277507
275491
276972
278616
279599
278833
276982
275719
277885
278913
278204
277720
279500
278566
279082
278858
277239
276819
276380
277620
278689
277253
276328
277256
275764
273703
275178
274619
272274
272966
274667
274240
275404
275921
274536
272188
271473
272251
271713
270594
271835
271551
273728
275924
275646
275594
275832
276711
276759
276041
276321
276644
277940
276574
277992
276431
276348
276572
275690
273722
273305
275146
276563
277103
277451
277580
278051
279461
279527
279770
280237
279937
277154
276779
277157
275441
275372
275196
274487
274477
272480
273153
273115
272525
273354
274530
274953
273928
274322
275182
274200
275458
276209
275478
274311
275771
275361
273850
272606
272588
274615
273537
273774
274362
274013
275474
275130
275368
276009
277043
276167
275517
275413
274495
274658
275903
276047
276837
277308
276134
276675
278232
278058
278974
278030
278776
278143
276884
277258
277321
277762
277618
276950
276876
276920
276678
277486
274870
275425
277146
280148
280874
279678
279837
279987
279499
276842
277154
278053
276630
277300
278398
278075
277628
276403
274302
273076
274125
276724
277031
276228
277728
277917
279395
278097
276560
277881
276880
276045
275883
275011
275975
274290
276160
278078
275249
274845
276739
276895
277878
278547
277749
278815
280047
280000
278644
279262
280156
280665
278132
277763
278690
281162
279630
279603
279294
279085
277673
277065
280660
280665
280211
279888
278480
276490
276293
276564
276607
275079
275952
277007
278229
277010
275146
275122
273731
274977
275683
277317
278795
277627
274861
276137
278712
279805
278838
277303
277648
277518
277602
276181
275163
277216
277886
278517
280640
280244
279444
277906
278177
277970
276768
276670
275646
275960
275334
276592
276483
275417
274794
276504
277948
278612
278103
277640
278353
278661
278120
276797
278106
278380
278266
276613
275633
275146
277075
279772
279043
281275
280419
280403
279792
280623
279942
279306
279758
280678
279539
279124
279979
280742
280090
278938
279994
279829
280961
279573
279612
279244
278757
280267
280119
280886
279866
280252
281644
282069
281407
279519
277527
276547
277847
278855
278364
277015
278411
279910
278410
278990
279280
280193
280613
280273
278675
277199
277391
278059
279134
277883
277786
280018
278669
277704
278382
279477
279320
278840
278402
278487
278214
279023
280346
282821
279864
278832
278600
277021
275526
275826
277797
281189
281535
280297
283298
283534
281392
281628
280171
280967
281461
280706
281223
281451
281645
282293
281797
280179
279218
281965
281627
280230
280062
279027
279034
279180
278400
280091
281559
280259
278919
278888
281143
282943
282364
280986
280313
279819
279098
279683
282079
281639
281428
281651
280218
281878
281258
279222
277796
278296
279706
280455
281161
280331
280454
279566
280834
281917
282984
280880
281711
281446
280564
281867
284168
283360
282864
283576
283586
283051
280480
278487
279016
280168
282509
283337
282495
281391
280638
278885
279794
279349
281050
281749
281212
280433
280243
282427
283397
282394
281505
281633
282634
282562
282996
282310
283265
282102
280409
282628
284937
282858
281776
282113
281543
282930
283933
283531
282498
282365
281901
281787
280228
281048
281763
281692
281510
283470
284625
282140
280572
281836
282123
283806
283085
283612
284108
282638
283225
281199
279134
279490
281056
283057
284541
283940
283209
281608
281238
283723
285956
285930
282798
280952
281856
282324
281535
281125
283680
282733
282731
281708
280818
283092
282447
282808
283372
284413
285724
285320
284111
284408
284058
284512
284983
285023
285134
286841
285316
283266
283891
285179
285135
284403
284713
282693
283807
284263
284914
284980
285654
285109
284409
285027
283042
280996
280527
282661
283766
283559
283592
282788
283134
284858
285087
285060
284842
283565
282305
281502
284313
285085
284901
282395
282830
282062
282175
282684
283405
283572
283451
285159
286192
285734
284751
284001
283539
282166
283104
284227
284989
284840
282830
282738
283777
284937
285094
285458
285180
284720
284165
285044
283581
284578
284647
284684
283891
282493
284642
285468
284007
283070
284975
285224
283838
284014
284188
283802
284343
284993
284563
284747
283895
282934
280551
278989
281744
282826
283510
284604
284950
284854
284216
284862
283470
283002
284429
284697
282722
281321
281640
282854
283054
281799
281072
281888
284399
285063
283412
283695
284452
285075
284923
285470
285143
284084
284967
285228
286605
285994
285863
286458
288270
288076
287171
286455
287269
288721
286488
285004
286113
286601
287482
288294
287147
284817
284187
286758
288370
290482
288425
286777
285875
286812
288120
288934
287697
288201
289633
288922
287249
288738
290134
289342
288846
289245
289811
290955
290583
288643
288851
289070
289172
289582
287905
287646
288964
290741
290040
291257
290016
289213
287715
285905
284647
285635
285366
287895
288098
288009
288410
287023
286640
288822
289220
288488
285947
286385
287895
287086
287837
289027
289510
289027
288444
288227
288170
289586
290022
290078
290527
288638
288289
287289
287134
286391
287179
286304
285894
285183
285576
286522
284330
284908
286043
286955
287218
289110
287549
287216
287970
288601
288107
287475
288804
288467
286155
287261
286028
285538
286649
287973
287541
289502
290925
290011
289837
289010
287192
286706
288236
287827
287150
286829
285067
286797
286831
285566
285600
286438
287209
288193
289267
289572
290082
288713
287854
288332
289886
292934
290853
288180
287275
288306
288834
289973
291123
290458
289382
290169
288142
288726
287345
287717
288779
289144
287786
289614
289109
288357
287951
287032
287758
286566
288211
288544
288216
287582
287608
285193
285337
285631
286241
286530
284919
283791
282830
283561
282955
283642
284217
284973
284114
284598
282644
283621
282573
283341
284775
285745
286764
285589
285356
286170
286336
287804
288435
289137
292297
294047
295740
297861
300594
301542
304036
306149
307747
309042
310392
314415
316699
319254
321364
322485
327748
332416
337428
339969
342745
350754
359027
363985
370587
382239
394604
404383
415333
424418
429214
434947
433462
432071
430942
424090
418820
412393
405893
399558
395307
391622
385838
382746
382394
382586
382429
381654
381255
382863
385446
384781
385969
388911
389065
391462
388267
386039
386536
386046
387899
388796
390984
390048
389702
388389
384791
381074
375970
369990
363427
356557
348797
341390
332906
327244
319620
312868
306437
300211
296482
289554
284618
281228
276297
271293
267941
267551
265567
260386
257460
257721
255070
250966
250339
248698
245642
244111
243215
242051
240136
236369
233692
232683
229914
228175
227760
226286
224973
222501
219686
217904
214735
212029
210356
208178
204999
202849
199295
199334
194993
191539
189074
187287
186026
184137
180781
178620
176733
174158
172440
171511
169950
167636
164184
163345
160356
159258
158879
157476
154432
152520
152537
149661
148085
145885
144594
142391
139971
136701
136323
134723
134061
132618
133702
132318
128384
124620
124290
122457
120238
117349
115798
114854
115356
114568
112467
110107
107948
106053
105689
104380
102923
102108
101015
 98169
 93257
 92397
 90904
 91004
 90410
 88878
 86135
 84372
 82547
 80581
 78667
 79623
 77748
 75863
 75672
 74606
 73786
 71823
 69626
 69075
 68176
 66653
 64495
 62857
 61423
 62513
 62689
 59989
 58882
 59709
 59140
 58342
 57214
 58116
 56877
 56544
 57085
 55844
 53478
 52561
 52387
 53539
 53111
 52808
 52458
 52748
 53577
 52884
 52894
 53193
 51948
 51527
 50255
 49317
 50038
 48795
 47395
 48323
 49479
 49741
 48884
 49210
 50468
 49899
 48587
 48335
 49272
 50167
 51451
 51622
 49571
 48209
 48913
 47194
 47825
 49230
 50103
 50422
 49378
 50350
 49197
 49393
 50070
 49102
 50172
 50342
 50595
 50999
 51592
 52843
 52931
 53316
 53045
 52958
 52366
 52311
 52573
 54376
 53833
 53470
 53442
 52556
 52950
 54829
 56421
 56937
 56602
 56258
 57296
 57973
 58148
 58536
 56282
 57036
 59224
 57468
 58114
 58344
 57531
 58017
 58872
 59427
 57034
 55156
 56911
 59159
 58560
 57673
 57080
 58459
 59405
 60534
 59366
 60430
 61757
 61935
 61228
 62576
 63963
 63304
 63234
 62975
 62975
 64011
 64371
 64865
 65671
 65926
 65737
 64296
 64703
 65389
 66097
 65334
 65165
 65191
 64714
 64841
 65217
 65252
 65473
 66436
 68716
 69587
 69462
 70281
 69534
 70485
 72715
 72113
 71409
 71602
 70328
 70553
 70746
 70335
 70862
 70431
 70563
 72385
 71130
 70970
 72935
 72671
 71606
 70632
 69470
 69035
 70407
 72182
 73796
 75315
 74764
 74557
 75591
 75436
 75672
 77033
 75658
 74582
 75875
 76744
 77276
 75983
 77135
 77616
 78827
 79370
 78197
 77905
 77009
 75978
 76259
 76788
 76888
 75857
 75803
 77782
 79080
 78180
 78769
 80559
 80537
 81878
 79529
 78637
 78868
 80166
 79504
 80377
 80090
 80234
 78783
 79828
 80411
 81293
 81473
 81988
 82792
 83120
 82179
 83703
 85159
 84253
 81506
 80867
 82507
 82576
 81526
 81160
 82630
 82338
 82462
 81950
 83275
 82746
 84109
 87414
 87880
 86608
 85833
 85281
 84791
 84032
 84312
 85742
 86029
 85856
 85876
 87155
 85822
 84803
 84043
 83991
 85161
 84791
 84603
 84768
 86181
 86454
 85144
 85743
 87780
 89525
 91296
 90113
 88254
 87121
 88616
 88706
 88165
 87301
103223
183244
362721
684492
1206947
1959823
2892617
3919331
4974080
5926010
6612010
6932116
6917469
6696163
6359640
5997331
5637482
5290987
4968528
4670205
4397265
4144632
3905203
3678690
3469302
3271716
3093201
2931137
2796166
2679189
2575222
2489935
2397414
2312268
2233913
2165012
2104636
2037799
1963769
1886372
1804206
1719230
1642210
1577982
1521445
1473010
1418641
1359939
1301877
1247584
1199758
1147471
1097023
1046584
1002997
961534
920103
881554
844589
808091
776005
747857
719786
695541
671622
646027
618944
595608
573124
552360
531622
513738
493038
476766
462239
448997
436909
425647
415713
405012
394623
385080
376553
369440
363906
358229
350202
344068
339840
332492
327514
319617
315285
311420
306967
302580
299933
295458
289854
287917
284686
279871
279199
276153
269918
267423
265924
264679
262136
259693
257946
255435
254111
252387
251010
248805
245955
244790
242235
240741
241342
238771
237590
237460
236134
232238
230867
230014
228695
228076
225797
223005
220249
220601
220621
221340
220809
218830
218714
217652
216481
215929
215501
216950
217727
217210
216988
214106
212923
212084
209058
209489
207763
205435
206244
207512
207367
207229
207127
206354
204127
204116
201801
201101
201905
201634
200501
199731
200625
198924
198703
199645
198998
195996
196561
197913
196820
196205
196000
194856
195481
195631
195713
193616
191678
189964
191668
191117
192843
193420
193724
193865
191836
190916
191381
193519
194017
194488
192783
189826
188356
188910
190126
190147
189066
187945
187234
186916
187504
188594
189752
186554
187731
187316
188908
189409
187804
187821
188990
189459
188618
185342
185687
184513
185270
186611
187593
186494
186196
184588
183967
183332
183180
182820
182943
181250
182534
184017
185271
184866
184933
184215
181735
180896
181964
181940
181549
181305
180195
180617
180549
180607
180338
181321
181477
182388
180657
180067
181078
180911
178354
176999
176410
176649
175921
176856
175010
175079
175414
175475
176045
175132
174699
174954
175201
173825
172200
170817
170513
172222
172165
172665
171776
170289
169638
171246
172653
171409
170224
169839
170593
168991
169800
170830
169634
169899
170652
171304
171732
170018
167743
165849
166203
165950
167979
167866
166915
164922
165570
166035
164930
165187
166486
166894
166703
165539
162826
161208
160870
162975
164464
163879
162750
163474
163202
163648
160716
161685
163883
163749
164595
162626
159991
159616
160034
160953
161662
160681
162356
162139
162223
160840
159989
159695
159231
158759
159218
159191
158838
160264
160607
161073
160061
157789
159481
160340
159447
158282
156466
157202
158621
158500
157355
158534
158589
156190
154906
154798
156419
156878
157911
157213
155753
155492
156557
156365
155839
156084
156690
156933
157598
158245
158517
157070
156125
156355
156533
156578
155312
156246
156966
155612
156448
156789
157588
153883
153121
152674
154585
156280
155099
155214
155973
157212
156271
155395
155883
156682
156444
156863
156962
156552
157405
157380
156256
156677
156774
155405
154587
153848
152923
152165
153019
152755
152238
155338
155744
155801
154826
155061
152847
152184
152544
155068
157347
156305
156267
154955
155563
155528
153940
155603
157347
156851
157534
157031
154864
155603
154990
157068
158219
157152
156533
155581
156591
157731
156899
156481
156649
158109
156947
155240
153265
153197
155738
155010
153187
154935
155155
154598
155290
154471
155683
155816
156667
155827
155588
155576
157079
157411
157502
157822
158480
156041
154858
153385
154337
156331
156797
155084
153691
152691
152609
151576
153928
152912
153619
151709
152579
152562
152128
153232
154460
156414
155231
155013
154706
153846
154377
155092
156796
157107
156567
154463
154476
154901
153223
152106
154665
154418
153893
154516
155737
155698
154541
157050
158294
156350
153973
153759
154851
155557
154365
154533
155118
156048
155406
155889
155286
155276
153204
152474
153099
152913
153625
153831
156664
157110
155847
155546
157034
156913
154936
153842
153726
152485
154166
153705
153429
154492
154589
154474
155682
154530
155676
154882
155746
155460
154761
154629
155110
155897
157919
158178
156880
156710
157219
155921
155921
155145
153221
153461
154876
155145
154999
155503
155991
153401
152133
152878
154767
154914
153301
153801
152803
154152
153409
152320
153294
154850
156057
156988
155428
157342
156329
157266
157447
158700
156438
156337
156450
155488
152640
153220
154753
153687
154316
155447
153810
155455
156210
155644
154840
154882
154608
155433
156203
156495
156641
155429
155807
155177
154855
154777
155287
155795
155236
155092
153656
153627
155445
155894
156424
157230
157255
156790

[Instrument Method Data Header]

"hplc", "", "2021-04-16-13:54:48", "hplc", "", "2021-04-16-13:54:48", "", 0, 0, "GlycoSePN_40 min (Plus_HR1)"
"Separation of glycans at 50 C"
16844544, 1


[NAI Box Information]

0, 40, 40
2.272, 44, 1000
41, 0, 100, 0


[Instrument Configuration Information]

"FL", "PEN90x", ""
0, 0, 0
0, 0, 0, 0
16.777215, 1
16.777215, 0
"", "", "", ""
"", "", ""
"", "", ""
"", "", ""
"B", "C", "D", ""


[Real Time Plot Information]

[0]
0, 1, "", "Y", 1000


[Link Parameters]

5


[Link Parameter Offsets]

29
28
10
11
12


[Link Parameter Info]


"RATE", 29, 5, 1, 1
1, 0, 3, 0.1, 100, 0
44.01408, "", 1

"RANGE", 28, 2, 1, 1
1, 0, 1, 0, 10, 0
1, "1.0", 1

"EVENT", 10, 3, 25, 1
1, 0, 0, 0, 100000, 0
0, "END", 0

"EVTME", 11, 2, 25, 1
1, 0, 2, 0, 100000, 0
0, "", 1

"EVVAL", 12, 2, 25, 1
1, 0, 0, 0, 100000, 0
0, "0", 1


[PEAK TABLE FILE]


[File Complete Flag]

3


[Number of Peaks]

0


[SPECTRAL DATA FILE]


[File Complete Flag]

3


[Count/AU Ratio]

0


[Count Offset]

0


[Number of Spectra]

0


[Spectral Data Sets]


[Audit Log Information for C:\PenExe\TcWS\Ver6.3.1\Examples\Probka12-HEK_KOFX_#42, 3rd, 2 of 10.raw]

Number of Audit Logs : [0]
