# Supplementary material for: Interplay between de novo and salvage pathways of GDP-fucose synthesis
Source: PLoS One. 2024 Oct 24;19(10):e0309450. doi: 10.1371/journal.pone.0309450 (PMC11501016; doi:10.1371/journal.pone.0309450)
Supplement: S1 File — (ZIP) [file pone.0309450.s004.zip › Chromatograms/Fucosylation/TSTA3KO_42_3_0,01FUC.RAX]

Checksum Passed

Filename : <C:\PenExe\TcWS\Ver6.3.1\Examples\Probka 40 + enzymy.raw>

[Modified Rawfile File Header]

0, 1, 48, 10019, 
0, 0, 0, 386514952, 12056048

[Modified Rawfile Data Header]

"hplc", "", "2022-11-11-13:48:34", "tcprocess", "", "2022-11-11-14:28:32", "", 0, 0, ""


[File Complete Flag]

3


[Run Log Information]


[Raw File A/D Header]

0, "20221111134825-0800", 0, "hplc"
"C:\PenExe\TcWS\Ver6.3.1\Examples\Probka 40 + enzymy.seq", 0
"NONE", 0, 0
40.0088, 7202625, 113282, "7339280009"
1, 0, 5454


[Sequence Cycle Information]

"A", 0, 0, 0, "", "", ""
"C:\PenExe\TcWS\Ver6.3.1\Examples\Probka 40 + enzymy.raw", "C:\PenExe\TcWS\Ver6.3.1\Examples\Probka 40 + enzymy", "Probka 40 + enzymy", "", "C:\PenExe\TcWS\Ver6.3.1\Examples\GlycoSeP N Plus (FL_40 min)", "C:\PenExe\TcWS\Ver6.3.1\Examples\GlycoSeP N Plus (FL_40 min)", "C:\PenExe\TcWS\Ver6.3.1\Examples\GlycoSeP N Plus (FL_40 min)", "C:\PenExe\TcWS\Ver6.3.1\Examples\GlycoSeP N Plus (FL_40 min)"
"Default", "Default"
1, 1, 1, 1, 1, 1, 0
100, 2, "", 1, "", "", 9
"", "", "", 0
"", "", "", "", ""
"", "", "", "", ""
""


[Raw Data Points]

167540
167514
167510
167512
167514
167514
162431
160713
164661
165846
166402
167103
169731
168677
168842
168282
169429
171857
170920
169461
168149
166604
166585
167808
169272
168358
168804
168286
167528
167722
168347
167632
168860
168244
168628
168483
168520
168996
169487
168500
168224
168551
168495
169143
169358
169189
169116
169611
168426
169946
171263
170633
169137
168179
169389
169885
168846
168315
168762
168634
168051
169194
169280
170198
169101
168921
169176
168113
168337
168299
167831
167244
167249
168617
169785
169597
168588
169131
169043
167666
166015
165928
167283
169292
169224
169638
171229
170860
170489
170894
170832
170359
170388
169650
169014
169531
169744
170201
169566
169284
170009
168911
169456
170419
171146
170092
170464
169418
170107
169287
168408
169549
170103
170880
171879
170307
169210
166484
165746
167088
168306
169497
170993
170649
171155
171750
170923
168913
167864
168377
169021
167379
166753
168368
168751
168632
170987
170316
169613
169047
170066
169678
169546
171228
171357
170637
173402
173742
173535
176035
178707
181508
183958
187396
192732
200114
206848
210901
214657
217782
221167
224762
227566
230839
231094
231459
232022
232446
233612
234776
236747
237741
243485
248710
255520
262683
268653
272851
272188
270810
271618
273336
272894
273670
274172
275377
277933
278978
281399
284780
287639
292209
296648
301730
310343
313178
321469
332228
344938
359024
379875
403497
433967
474006
521689
583506
658722
749589
862189
1003110
1194784
1473389
1863421
2378837
3013957
3759224
4575977
5412850
6175328
6760156
7107577
7202625
7100733
6850903
6530125
6190061
5877746
5607236
5380433
5181455
4954138
4683333
4358648
3995042
3621128
3266602
2947807
2667539
2433630
2245366
2092352
1962507
1853125
1748638
1640180
1522462
1399356
1286048
1179741
1094033
1014904
948291
888934
838660
796830
758016
723678
694062
667483
648410
627352
606175
589554
577326
570259
561436
553728
548380
544741
544233
544959
548494
553067
558453
564675
569355
574531
580050
580684
581214
580168
576461
569992
564435
559398
550858
542040
534702
525354
518189
512164
507390
505075
502166
499599
500749
500747
501650
505105
509211
515241
516471
521700
527727
532364
535736
539327
545936
551814
562063
579736
616593
673716
754655
859200
988258
1146743
1319454
1491869
1652126
1790834
1898411
1960037
1986179
1967826
1910814
1816799
1700266
1566519
1429191
1301149
1182899
1084437
1005415
943068
895438
859339
830490
807590
793653
784882
777710
772340
769433
769407
775045
787473
802633
816353
834712
858027
890956
932873
987518
1058673
1163531
1308208
1505491
1766250
2090007
2471911
2904737
3374858
3867289
4352218
4806508
5214833
5545647
5787278
5919548
5935498
5825867
5609757
5317287
4973445
4596582
4211045
3836194
3480966
3151304
2854723
2583493
2339130
2123127
1924828
1745436
1584136
1442806
1317943
1209542
1108889
1017051
939787
873332
815348
762100
719355
677798
642371
613345
585624
560973
539827
518484
500788
487511
476089
466615
457033
444462
436518
428411
421036
413724
409378
405753
401964
397572
393267
390370
386344
381607
377025
373642
373338
369798
367987
363335
361646
358966
357885
358048
356834
357181
357710
356758
356137
355909
357694
356399
354038
354027
358180
360289
364325
365582
365484
364392
361419
360597
360818
360935
358562
354252
353062
352708
349672
349570
348275
346431
345856
343839
342968
341124
340779
343462
341773
341028
342247
342983
340153
339293
340747
340151
342082
340280
342048
338764
336801
336702
337214
334724
331501
331947
331467
327457
324002
324842
326145
330099
334166
337444
343965
353786
365358
379706
398485
421277
445394
471808
497927
520360
545732
566016
581513
595018
607532
611545
612223
608268
601536
591958
580488
569920
559323
548663
539684
534753
529604
528405
529901
530442
535944
543443
554833
564320
575819
590877
606110
623141
642172
664883
691265
717125
747798
789579
841737
907417
995356
1106061
1248279
1420104
1622080
1856938
2114567
2393808
2687809
2990474
3285474
3560623
3813998
4030403
4199382
4312836
4355094
4334860
4251672
4108007
3918627
3691574
3440120
3172638
2899647
2636591
2391092
2156534
1932848
1734123
1549352
1386618
1242255
1111801
1001963
907797
823291
753883
691468
640652
595493
557264
527039
501709
477262
458732
442405
429566
415910
406176
395786
386107
381106
375832
368441
361930
355186
352339
348235
342590
337585
333807
329848
325238
324769
324685
320059
315933
315871
316795
315650
313864
313713
314343
314718
315286
315805
315066
314300
315725
318741
321826
322217
323891
323636
326161
329179
331120
335664
337243
339779
344709
351090
354720
357324
360901
365827
370696
376539
379568
385254
394262
398754
403349
412934
423538
431610
439321
447323
458831
472752
483186
493114
502353
512988
525243
538362
554128
567856
583138
602718
626581
652273
684762
720928
768649
828304
898140
984146
1083941
1201692
1341987
1500011
1665095
1838220
2024402
2203833
2377498
2536089
2681976
2803590
2891485
2942686
2956489
2936443
2884641
2799138
2690423
2560339
2416935
2270200
2115543
1968526
1821908
1683320
1554245
1435620
1327675
1232936
1144302
1062625
990385
924494
870938
819315
774655
732842
695029
659540
628672
600408
571631
544098
518137
494100
475719
459309
441708
426060
413645
403226
396039
385996
378144
370232
366743
365491
364826
364860
366031
367040
368289
370234
370001
369796
373479
374699
374875
371406
371265
371624
368048
365275
358771
354420
348155
341321
335086
330489
323971
316344
311902
305969
300160
295026
292195
287870
283310
280453
278577
274578
271208
269348
263895
261288
259141
256521
255658
254297
252084
251408
251591
250003
248992
248247
246871
246538
245275
243332
241846
243110
243125
243522
241163
239550
239039
238772
241059
241841
241168
240284
238826
236471
236656
237483
237505
236371
235605
233734
233450
234514
234912
235958
234273
233313
235285
234670
234706
232969
231757
231902
231372
232248
232655
235215
237105
236243
233966
236971
237772
237125
237778
242240
242236
240294
242398
246323
250337
250234
246500
246802
248251
252155
252082
253683
254718
254582
255987
258962
260115
261769
264042
266710
269069
271134
272766
275484
277719
281954
282956
284163
286472
290920
293429
297928
301130
303148
305887
310658
314396
321209
324806
327654
327446
330292
334237
336383
342460
348335
352323
356521
358836
362343
365799
372243
378528
385094
394040
405296
419590
435818
455698
477789
507560
542916
582640
630945
682313
738005
800678
870624
943527
1020925
1098225
1178824
1257935
1333442
1405855
1476099
1544127
1601151
1650492
1689554
1717309
1739549
1745308
1740525
1724177
1696223
1660309
1612059
1555204
1492936
1433056
1371243
1310495
1252359
1192900
1138941
1093726
1050704
1016173
985511
956924
931276
906295
881897
856540
835613
813687
785020
756351
732426
706394
675742
649938
625180
594642
567697
543200
520387
497671
475198
455592
436742
420769
406812
394048
384208
372915
363016
351417
342345
336321
329770
322814
315953
311813
306111
298446
293065
290068
285030
279060
274763
271927
269481
266126
263693
259827
257270
256471
256992
257466
255740
252321
248939
250443
247618
247302
247349
248709
250006
251250
250778
248411
248808
251409
252000
251090
253257
252260
251718
252495
251072
252036
251343
250764
250595
250640
249773
248301
248286
247632
247951
246051
247580
246521
245540
246211
245637
246137
246186
245721
243322
241347
242915
244005
244231
243855
244351
244868
243573
243113
244757
244973
244375
242956
244883
246289
244848
244803
246238
246897
247198
246243
247348
250341
252273
251257
250527
252316
254296
253897
252852
253327
252745
253035
253237
254407
257768
261002
262117
265190
265890
267429
272126
271899
275971
278799
283660
286964
292724
302241
311980
320984
329180
338583
348733
361143
372310
382229
394148
403589
411424
418614
425492
432321
436353
437399
438891
440574
439919
434210
429215
422158
415606
407184
399102
387960
378573
368591
360867
352499
344250
336083
330754
325179
321565
317428
313395
309997
308517
308006
307668
307583
311279
310579
308303
308258
307352
306637
305795
308133
310729
309601
308954
308500
307783
309449
306807
306034
306934
307165
305470
305831
305962
307597
309092
311352
316752
320679
323200
324891
327616
334184
342477
346992
357227
368094
378159
388090
398082
407535
416214
426512
437494
448087
457260
466086
470689
477461
483347
486979
491349
494558
494296
491837
491732
490295
486306
484592
482361
480396
478116
474770
473704
473654
473040
471799
472257
476900
476177
476768
478106
480106
483384
487911
494883
498866
503721
508520
516897
524536
531261
538250
546950
555679
563594
573423
585818
593947
602822
612523
622667
634874
644614
655956
667566
679813
693313
707786
724217
742349
765516
792092
823271
862503
906875
959722
1027688
1102573
1192648
1296482
1415291
1556421
1706036
1878094
2073689
2285874
2512825
2756480
3014786
3281733
3554750
3839248
4112175
4378522
4635936
4877275
5093425
5284943
5441118
5564318
5652961
5698061
5700777
5653279
5573065
5457326
5303264
5114411
4902361
4672349
4421786
4160974
3895909
3622178
3357482
3100494
2853774
2618685
2394875
2183472
1992958
1816310
1649307
1500126
1371157
1252670
1148814
1053742
967070
894279
828892
768917
719739
680091
643180
606029
574704
546512
522821
501560
484235
469554
457343
443699
431760
420142
411606
404628
396669
388085
379788
374293
370269
366965
363105
359018
355017
353258
351260
346975
343697
343896
345885
345159
344156
344633
345883
344659
345193
347452
350598
352657
353375
355121
355911
356894
359601
362803
367291
369643
372038
372954
376599
379702
381707
384368
389370
392897
396277
400585
403761
405330
408438
412587
415337
419094
422032
424568
428117
433911
439571
442699
449671
455480
461317
466748
471084
478025
485503
491462
496768
500927
508674
517625
527390
532041
537788
546719
553847
563123
571688
582445
593627
603248
613552
626712
643644
661101
676444
697074
721264
750669
784590
824161
872532
927587
993134
1069372
1154701
1254157
1361010
1483728
1613055
1758256
1917448
2084912
2253607
2429802
2614230
2797502
2979372
3159186
3330514
3503565
3655761
3792125
3914198
4014453
4090207
4136846
4163400
4171201
4145053
4098368
4026722
3937452
3816720
3681460
3538046
3386717
3216757
3047260
2879461
2710303
2539926
2372664
2213722
2064400
1919299
1783048
1660731
1548041
1444580
1354234
1273968
1201475
1139666
1084798
1037209
996341
965017
938687
916586
900771
884142
869123
860063
847093
837753
827085
818608
809193
792822
777555
762607
749581
730879
710219
690450
667977
648689
626398
604128
584185
563697
539682
519654
500619
485114
470003
450817
435390
420737
407984
396582
385365
374956
366123
360954
353778
349172
344806
339970
337213
333297
329443
326046
323962
322898
320698
318810
317712
314661
313176
314162
318690
320994
323661
326290
328085
329947
334939
340085
346737
354465
362980
373785
385768
398046
409970
428651
444640
459154
475315
491248
511962
532551
552267
573563
596047
615608
633982
653487
668192
680194
693066
703443
711891
717764
719480
718229
716494
711701
703119
691360
679118
669350
659557
645163
631853
614359
596618
578900
562919
544385
527488
512134
498750
482184
466641
453661
441161
428571
417288
405199
394146
384846
377088
368763
360324
353215
345376
339190
332561
328060
328648
326264
324001
320530
317644
315252
313054
311531
311671
310702
308561
305313
303009
301408
302480
302716
302758
302585
300708
298515
296870
295978
296347
295466
291955
289685
287295
285476
284380
284540
285111
285129
287038
286265
284675
286112
285008
285626
286088
283990
284289
285926
287243
288984
288891
289630
288249
287610
286412
287533
289153
289757
291607
295713
294573
293799
293603
295232
296659
296516
299365
300567
302208
302857
303982
305570
308664
313007
315708
318485
320408
322654
326415
330348
337710
343240
348051
354183
360806
369153
377013
385547
391780
400214
408328
418615
429216
440667
447965
457441
467926
479896
488219
495722
501422
508353
514259
518872
522474
524715
525896
529420
533271
535340
536465
539799
539842
538884
540447
537559
536572
535890
536720
537246
536414
537419
537099
538156
537948
537014
536290
535524
538114
542195
542648
547015
549381
553208
557470
559615
561597
565874
569302
572640
572784
576740
579916
582103
581641
583986
584787
586288
586158
582699
581312
579819
575842
568800
562505
555200
547342
541748
537175
530742
524389
515105
506917
495679
485863
477614
470575
460236
453215
446940
438978
429593
423237
417014
412565
404722
400285
397163
390461
386846
381828
375920
374041
369190
365671
364367
359546
358146
354294
349870
346996
347175
344902
342084
341851
338473
336009
334165
332983
333716
333834
331888
332005
331472
330838
331650
331153
331395
332482
332443
335015
338379
339824
341705
344228
343593
345487
348784
352175
356680
360949
362740
363807
366110
368870
374153
377502
379840
385145
387399
391550
397018
400798
407437
414406
419718
422522
427063
431810
435439
441225
446145
452048
457079
464120
469504
474183
479877
485250
491011
496210
500115
503040
508093
510224
512058
514046
517530
520651
520042
519603
520964
521504
518914
516580
515674
514130
509744
509471
510814
511338
513849
516011
519504
527449
536975
547213
559706
575504
593177
614732
640767
666350
693918
726761
762387
796851
835476
878460
922900
961731
1005323
1050000
1093448
1134329
1175118
1211612
1245766
1271787
1293984
1314905
1330559
1337520
1339022
1338989
1338362
1327973
1311048
1286902
1262274
1237574
1202881
1162720
1121521
1077269
1033461
986334
942837
897343
853040
808969
766635
727728
692651
656160
625110
595548
568162
545204
522712
501699
482864
466893
452331
439835
430096
418380
408103
399051
389646
382793
378265
372291
370326
368525
365428
362295
358330
355552
353290
353385
350941
348311
346390
347561
346335
343034
342822
342187
340527
339983
340994
341265
339427
336123
332517
331406
328982
328150
328209
329720
329558
327880
324008
322476
321133
320218
320780
321070
319565
317932
316273
315071
315601
313396
312851
312701
311112
308922
307904
307229
305190
302612
300768
299188
296711
295688
294114
293359
291885
290267
290205
288649
288042
288692
289766
288767
290999
291639
291444
291273
292548
295206
296258
297488
300368
303012
305726
311553
312311
314002
318478
321030
322538
324750
327954
333980
338605
341656
346608
351433
355343
357987
363564
367655
371503
375708
381090
384152
389493
392216
395073
397028
400466
401912
404919
406811
409171
408533
406986
405840
405224
405167
402086
397386
394902
391448
388137
383024
378790
376061
372443
369390
366147
361395
356177
351529
349214
344294
339455
336207
331728
329713
328912
329511
327801
324388
323070
320225
317687
315259
312832
312453
313342
311519
310447
310298
309195
308709
309165
310004
308603
309281
310470
309417
309899
311104
312849
312483
315030
316700
316417
316572
316543
317056
320166
322991
325295
327413
329010
331761
336126
337719
339671
343943
344869
345451
347864
350747
349980
351500
354577
357940
361369
363598
364237
365977
367223
368234
370556
372678
372339
374065
373253
373922
375767
375772
377140
377781
380343
379774
381670
383340
383200
384204
383973
384128
384603
386938
390639
393065
395039
400217
403509
410851
416170
417064
420414
424720
432985
442929
451730
465613
478533
494085
512302
531937
553677
579601
607709
641398
678978
715662
755581
799085
846548
892708
940070
992073
1045021
1096518
1146319
1194171
1243004
1288063
1330155
1370107
1410114
1445614
1473848
1496945
1517327
1531296
1533790
1533442
1524378
1509835
1489652
1461703
1433735
1401602
1357665
1314366
1269276
1222236
1172849
1124886
1071740
1022752
973793
919604
870669
827438
780796
737696
694511
654016
622064
588684
560277
531287
507096
486051
467837
450575
433990
419254
406082
394005
383983
371403
363983
355702
348870
341940
337789
331560
325748
322226
319947
317676
317128
314738
310885
307760
306333
304806
301771
298349
294871
294518
293646
291113
289502
286757
285329
282505
281716
281389
280192
278325
276819
277363
274767
274953
274114
271547
268771
268206
268974
269493
269869
267661
268201
268367
270749
270487
269727
268004
266543
267775
266574
267866
270589
272146
273278
273971
274975
276077
276773
278108
280378
281987
282024
283007
285069
288284
292678
292853
295924
299129
298371
301151
303376
305146
307207
306302
308973
309749
311465
312615
311151
310700
311544
316413
316026
315765
313019
313815
313541
312364
310676
309319
309332
308523
308385
307629
306746
304126
303674
301783
300807
299719
297874
297268
294784
292311
290223
289871
286955
286750
284703
282592
281685
281171
279331
277501
276788
278401
277979
276337
277950
278596
277717
277570
277641
279342
280495
280780
280254
281870
280847
282827
285100
287758
289104
289649
291333
292810
292344
290062
292818
292644
292906
294753
294540
295494
298065
298689
298724
300294
302068
303247
303334
302893
303508
303539
302981
303037
303945
303133
305775
308508
308470
311109
312694
313482
315451
316847
317354
317805
320669
318503
319744
322432
324059
323705
323431
325103
327752
329404
334579
336662
338806
340090
338773
341410
344635
345796
346125
347281
350806
352521
352504
354310
358337
361881
365374
368471
373880
380583
388949
395480
401788
409786
418822
427735
439225
452337
464718
480067
495371
509889
522844
539949
559565
579380
596918
617114
637029
657869
676950
692587
714688
735448
752214
768372
789245
808165
819131
831800
842101
851539
858524
861427
863594
866839
865659
858748
854588
849576
841441
831996
821056
804240
788537
771628
750935
732265
713504
691324
669481
649314
628854
608623
586771
569349
550607
532764
514222
498137
484987
474038
462955
450239
439759
430108
422010
413482
405458
399922
395063
389839
381982
377174
373639
371153
366826
362856
358117
355239
350904
347434
345303
345206
342447
340080
335927
333579
329591
327144
326175
323263
319984
316629
313683
309811
310660
309092
309403
309695
308884
306194
304096
305007
304486
303971
305487
304887
304963
304778
304795
307354
307812
307893
305579
305597
307294
308012
310414
309828
310888
309384
310732
314793
319094
319546
320774
321907
324069
324436
327685
330032
332385
336156
337696
337309
339678
342139
344207
345234
348032
351006
351712
352882
354135
355293
356794
360201
361143
358827
357514
356396
354416
355216
355963
355912
355218
352565
349199
347420
347028
345672
342905
341937
338677
334878
334488
335392
334103
332946
331943
330993
331013
330446
327955
326983
326244
327409
326797
325335
325216
325823
325874
325331
325972
326798
328610
328206
329399
330700
333686
337729
339466
340755
343742
346328
348608
350174
350461
355686
360400
363238
368308
373283
377549
381197
387442
390968
392440
398715
405731
411396
419034
424387
428928
436398
442485
444339
449470
455291
460298
465834
471333
477444
481802
489149
494116
497406
504151
507151
511345
517722
521471
525430
531359
534557
538996
545372
547612
552621
558562
564996
568180
575120
581856
590286
601977
612021
623983
638273
655852
673775
695815
719572
746607
776812
810343
849468
887357
928523
973825
1022906
1076751
1132621
1187426
1245703
1305312
1365946
1424359
1484049
1541898
1597596
1647748
1698064
1744523
1785698
1821011
1847475
1873980
1886234
1895383
1899354
1893177
1877959
1866053
1843760
1815863
1780419
1739919
1697087
1648914
1599610
1548330
1494769
1439808
1380710
1323432
1262700
1202731
1144126
1087799
1037246
987226
936440
890428
845208
803267
766269
730602
697785
665368
638146
612199
587183
565896
549059
531228
515295
496679
482840
473374
464377
456218
446944
439668
432875
428278
423147
417673
415348
413400
409648
407343
405678
404397
403062
404404
403767
405758
406230
406931
409066
413865
419266
420228
421457
425520
429235
432608
435498
437369
438461
443406
445331
445986
451088
452194
453000
455082
455958
457996
459150
460664
461740
462408
463226
460456
459142
459462
456837
455659
455659
455069
453643
452209
449967
449310
448293
447648
446257
444561
442268
441107
439412
440316
441188
439737
439293
441468
439560
439407
440574
442033
440353
440340
442334
441082
439867
441660
445317
446905
449675
450883
450845
448698
452626
456860
458420
459822
463757
467956
471067
473382
475587
478722
484447
487489
488134
492392
494443
498330
503956
510220
514416
520754
527685
535482
544084
555050
567288
580004
594264
613978
637466
664181
691212
725630
760293
797625
842383
892277
944233
1000574
1063735
1129879
1202372
1281419
1360261
1435350
1515303
1595243
1680514
1766087
1846350
1923196
1994803
2063427
2126774
2180170
2227794
2270304
2305490
2333144
2355553
2366677
2367694
2360913
2340609
2313719
2282044
2245337
2197752
2145831
2091609
2032660
1972736
1910823
1838073
1767582
1691593
1617557
1542304
1468536
1394956
1327168
1257243
1188561
1124036
1064251
1010104
959244
909115
858945
812559
769468
729091
693900
657302
623904
593330
565246
541325
519200
497880
475451
458000
444256
429449
414992
402594
392978
383955
373729
365444
358914
353394
346330
338679
335998
333928
329248
326345
323336
321369
320874
318483
319438
319816
318852
320427
319973
319856
319922
319573
317533
315125
318102
320127
323437
324897
323978
325958
327850
326951
324439
324128
323781
325575
325311
325579
327487
328541
328625
329069
329306
327544
328389
328927
327057
324662
323885
322848
320695
318608
316821
317862
319110
319144
319272
319551
321415
319938
319251
319482
318588
318261
320376
321968
322130
323096
324257
323552
323667
325213
324420
326013
325839
328219
328740
330676
329003
330013
332743
332199
332415
333683
334716
337223
337223
339180
341523
342917
344503
349956
352048
357521
359619
361883
366467
372547
379095
385331
391892
401324
407772
413861
418094
426041
435444
440725
448379
456720
462314
469952
471972
476520
480827
485449
486871
490292
488755
489162
489522
487045
485475
482051
477533
471693
465702
459091
450725
446486
438475
429951
421361
413414
407581
400253
391832
383073
374366
366674
357558
352154
346294
342021
335737
330549
323646
317772
310065
305598
303167
297729
292561
288559
285199
282276
280336
279059
275825
272258
268514
266687
266284
261495
259797
257272
257028
257540
256179
255621
256030
255065
255641
252657
250739
251596
253796
255480
256288
255661
255527
254906
257035
257023
257564
258143
258967
260677
261808
262050
262965
263545
262993
263686
264340
263889
264072
265902
265487
266441
268745
271572
272065
270846
269493
266834
265326
266198
266129
265478
264139
264104
262589
262438
261916
260456
260808
260432
260153
257928
257543
258836
256712
253877
253060
253329
253111
252551
251482
248725
248571
249066
248998
246188
244332
245007
244138
242607
242392
244297
244614
245567
245385
245364
244667
246205
248392
248596
247000
245298
245305
245756
246646
246662
245417
246088
247027
247563
245931
244773
243075
244115
242724
243807
243628
245525
244920
245320
244153
243836
244886
244288
244290
243724
243339
243778
241279
240370
240495
240634
239327
237661
239446
241331
242043
240890
239522
241072
241665
240981
238038
238693
238341
237207
237560
237490
237462
237686
234889
234069
234489
234738
234149
233699
232792
233271
233906
232671
232110
231103
232353
231386
232039
233405
230658
230724
231542
231843
230913
231169
233786
233932
233143
231274
231688
231362
231045
231537
233518
233227
232646
232126
231747
232719
233525
233528
232470
232681
233402
233158
233168
232050
230967
232280
233263
232156
232497
233981
231064
231492
233227
233546
233412
231589
229939
230495
232473
233325
234124
233827
234388
232801
232256
233538
235028
234599
234455
233359
233482
231866
229991
232362
234707
235795
234706
233854
233246
232750
230364
231171
232567
231080
229624
228618
229382
229251
230165
230632
231951
231255
231442
230191
230719
231183
232989
234816
234142
232609
232906
231310
232048
234345
234433
234566
234686
232725
231698
234323
231918
231567
231267
232258
232709
232266
232601
231802
232692
231949
232065
232617
232889
233105
231993
229796
229998
228651
229008
229465
230341
231963
232280
232667
231043
230014
229705
229126
229768
229997
229757
230708
229459
231664
230403
227939
226805
226911
227508
230017
232196
232832
233927
232622
234090
232761
232444
230724
229316
230579
230864
229876
228931
230961
232035
231933
230765
231239
228088
228426
229442
229169
229489
231254
231538
230964
229517
228945
228394
228546
229223
230033
232018
232197
231393
229445
227953
229040
231398
231544
232687
232129
229734
230058
229590
229859
227912
226810
226233
225386
226008
228128
228282
226753
224548
224623
225113
226820
226176
226448
226617
227157
226163
226707
226456
227070
227514
228519
226813
225996
226992
226387
225735
224885
224326
225395
226126
227091
227937
225959
228133
225888
228354
229588
228240
228311
230313
228840
227683
227543
226822
227148
227711
227935
226260
226426
224910
223874
223589
223769
225868
227059
227435
228300
226479
225686
226934
226274
225855
226491
225133
227510
226482
228116
229086
230790
229251
226162
225174
225605
229309
229569
228472
226727
227189
228141
230220
229708
229924
230887
229461
227842
227281
226863
227863
228444
229083
229185
229355
226869
226477
227609
226397
226882
228391
228761
231524
229979
229795
231099
227855
227257
230410
230208
229472
228075
227468
226808
227289
227054
225843
226377
227638
226540
226980
226632
225610
226284
226864
227668
227079
226798
226909
226981
225949
227908
227933
225137
225509
224548
227048
228009
227911
227054
226175
225522
225323
227194
227074
225143
223805
223763
225957
226152
225787
225614
227738
228192
226840
224826
226415
227364
226630
226753
227709
227181
226867
226351
225427
224558
223960
225547
226513
228084
227419
228369
227365
226684
226329
225934
226122
228152
229331
226809
228397
229912
228280
225895
223937
226926
227490
226539
228284
228997
228077
227262
227701
228372
229979
231241
230635
228527
226823
228335
228043
229714
228257
228117
226837
226807
226942
225859
224411
224808
224787
226642
227822
230464
226324
224193
225236
224263
224508
224992
224677
224106
223850
225311
225606
226773
226533
225276
226335
226758
227722
227347
226731
227455
227341
227066
225983
227077
227473
226778
223947
223419
223220
225395
226154
226448
226156
225771
228612
228746
227165
228740
228496
229939
229095
227916
227033
226582
225410
226745
228144
228324
227006
226423
227572
228870
227826
227649
226313
225196
225343
226762
225199
227455
227960
226952
227379
226819
225891
224313
224427
225715
228222
227851
227093
226855
225824
227340
227633
226371
225150
222493
225480
226985
226255
224891
222782
222779
224020
224723
226103
227323
226204
225265
225572
226520
224701
224235
225198
226530
224543
223759
224466
224542
226938
227486
225808
225439
226555
225652
227158
226775
228389
227680
226129
226608
228805
229358
228441
227742
226948
227981
228155
228094
226364
224755
225110
225567
225877
228717
229097
229414
227710
227865
227881
228957
228440
228231
226448
225897
226933
225643
224659
223580
224543
223514
221350
223563
223498
223688
224092
223868
223990
224548
226600
227015
227501
227306
226118
226378
226484
226701
223985
223135
226107
228303
226160
227251
227695
225703
226548
227696
227786
228910
227036
226904
228356
227177
226450
227942
228804
229319
229944
228696
227588
228241
227560
226985
227562
226815
226552
228567
228960
229316
228684
229100
230008
230878
229668
227751
228906
229301
230420
228912
228537
228883
229715
228322
227921
227547
227873
229168
227897
228480
229096
229727
229404
229054
227068
227530
227101
227401
229203
228623
226680
226485
225677
226941
226040
226990
226652
226672
226198
227614
225714
226656
226862
227215
225362
225108
223955
225824
223407
224806
226468
226710
226652
227176
227118
226426
225544
227835
227952
228025
228501
228123
226229
225215
226169
225993
226746
225912
228227
226462
226315
226485
228843
228399
226403
227471
228077
228112
227991
226473
226762
225333
225864
226841
227187
230057
230107
230440
229971
228878
228556
229495
230047
231088
232245
231186
229352
228208
228054
226877
228448
228420
227738
228844
229009
228162
227327
226879
227662
227509
227701
228617
227936
226910
225159
226716
226861
227449
226809
228456
227962
227868
228279
228013
228087
229370
226989
226911
228180
229160
229747
228805
228983
229353
227489
227017
227575
228738
228803
229353
229128
228009
227351
227059
226794
225584
225834
227553
229257
228131
228037
229303
229645
229732
229267
228488
230439
231754
231478
232263
231472
230822
229610
229117
227596
228972
230442
229528
229344
229114
229440
228567
227696
229643
230996
231219
231076
228001
227159
228399
229520
229270
227963
228802
230361
231029
230316
230084
229299
231502
231751
231549
228037
229182
228563
227395
229271
230756
230526
229185
228328
226383
228256
230383
231813
231549
229123
229606
229019
231340
233363
232649
231454
231052
230742
229982
229632
228069
228909
228457
230971
229924
229409
230327
229640
230404
230877
229066
229730
229846
229080
229821
229064
228858
229114
229852
230494
230001
229059
228758
230205
230517
229384
229379
231176
232423
230454
228690
229630
230471
231636
230826
232138
231205
230337
231091
232290
231540
230452
230329
229841
228678
229160
229654
226038
228326
229717
231532
228886
229430
229843
231219
230972
231263
231827
232967
231040
230068
230034
228625
227883
227163
228638
228034
227361
226463
227062
228018
226563
226778
226027
226319
225765
226866
227110
230220
229421
227632
228434
226777
227737
228091
227490
228032
228385
228729
229623
230878
230232
230075
232731
233373
232013
232432
231629
232169
232681
232398
231886
232541
231648
230162
229690
228807
229934
231302
230845
230963
233278
233086
232915
233648
233165
230898
231894
233077
233167
232765
232013
232868
233918
233769
230604
231239
233160
230928
229383
229964
229646
231185
230900
233144
232733
231128
230942
230988
231344
231066
231414
231221
229262
230222
231419
231036
230569
230299
231448
232911
232597
230186
229678
229017
229725
231693
231701
231467
231146
230654
230856
230774
230991
231739
230454
230136
231796
231737
232170
233883
233994
231993
231885
233209
233656
232448
230339
228155
229635
232547
234319
233074
233833
232696
232835
231429
231619
232384
232223
232321
231739
231610
230864
231736
233029
233005
231634
231114
232578
231383
230090
229395
229582
231013
231727
230720
230861
231713
232612
233672
232010
230520
228834
230439
230158
232173
232277
231375
230080
231212
231436
232986
232732
232987
231130
231298
233699
234504
234133
231367
232230
232662
233226
231257
231676
229611
230410
231736
232112
232533
232816
234207
233385
234182
233178
235419
233236
232939
233026
233360
233842
230984
230414
231611
232571
232093
229898
228975
225875
226956
231251
230089
231321
232653
232728
231770
233485
234661
233476
231538
229381
228788
230208
230796
232240
233348
232650
232165
231260
231911
231062
233084
231852
229721
230353
229462
231363
233080
233539
236679
236488
234594
233504
232831
233986
233677
232930
233704
233822
233231
231636
230474
231176
231780
232133
233647
236440
234524
233672
232120
230959
229989
229553
231554
234347
235784
235666
234064
233513
236951
236437
236314
234573
233883
233767
233479
233687
234649
233664
233787
233057
232944
233641
233413
230875
231184
229864
227874
230059
230681
231156
232144
230290
229686
230156
231003
233141
233398
231922
231198
231438
228778
226957
226790
226641
226134
227926
230132
230378
230181
231374
231188
232594
230484
230926
234674
232911
233780
234703
235118
236830
236702
234613
235979
237698
238116
240170
241090
239006
239164
240509
242728
241453
243943
243874
246321
248743
249865
252053
253310
253422
255843
258220
260930
264772
266583
267843
270435
273714
275649
278771
284060
288062
292632
295242
300742
304378
309723
311109
311215
314938
313502
313991
315553
312930
312457
310373
311561
308688
307407
308163
306735
305691
302579
301142
301085
301534
302287
302851
302112
303023
303246
304250
304312
306484
305140
305789
306460
307890
308608
309084
308065
307264
306663
307979
307596
308685
310170
312807
312354
311306
311356
309634
308505
308857
307166
307390
306491
307778
305645
302545
300246
295935
293423
290718
288924
288319
288709
287817
282480
281681
279629
277048
277626
274434
272235
268288
267259
266050
264140
262394
260753
259908
257449
257147
255341
251512
248920
246363
243857
244066
242220
241861
242228
240166
237504
236113
233264
231353
230620
229931
230046
227598
226578
226348
225875
225637
225450
224896
221030
219516
219025
218619
217963
214618
212224
211109
211714
209013
206927
205789
205686
203886
203089
202085
202036
201378
200518
199848
198033
197099
195767
196731
197404
197227
196512
194872
192234
190534
189742
191487
192053
188857
186424
184737
184796
185265
183806
182764
181445
180284
179269
178803
176217
175578
176093
176230
173331
171442
171585
171134
172501
169599
168402
165430
164945
165974
166096
165112
165636
166404
162210
159045
156272
158825
157373
158250
157574
158088
158310
156287
154952
154029
152545
151511
149936
148381
148359
146727
146711
145082
144627
143964
143897
145318
145513
144516
141809
141987
142904
141624
140696
139844
136396
136756
137774
137838
137179
136415
134982
134816
133495
132505
133193
133366
131984
132320
131959
130469
129528
127766
129123
129464
129250
130471
129462
129677
129228
130011
129973
129456
128657
127517
123370
121943
125542
126218
125450
124699
123642
122241
122007
122298
123109
123541
122636
120225
122717
121843
120321
120745
120398
120915
121732
122275
121658
123109
122099
120240
118422
117903
119645
120089
120760
119906
118197
117501
118155
119259
117889
117509
118164
118323
117164
117026
119192
119984
117860
117938
117311
116039
116240
116597
116548
117346
116693
116480
116968
116617
117740
117651
116429
114465
115133
116276
115478
115686
116466
118182
116655
116598
117013
116444
115870
116150
116401
119675
120148
117735
116623
116539
113924
114867
114272
114972
116007
116897
116710
115889
116036
114863
114477
113282
113736
114237
114696
116826
115711
116030
115965
116837
115497
115765
117252
116765
117027
117241
116089
116718
116252
116344
116167
116294
116811
116264
114929
116119
115369
115812
116250
116190
115551
116155
115680
116020
118288
119128
119731
117110
117300
117995
117823
118916
119011
117967
117084
118495
119744
118877
118187
118062
118455
118046
117795
117755
118429
118783
118139
118706
118963
118544
117426
118677
117635
119448
119079
119834
120697
121026
122036
122271
120882
121537
121321
121448
121936
121334
121695
121314
120496
118961
118531
120905
122131
121515
122197
123747
123529
122862
124043
124176
124596
123484
124689
125503
130847
146887
172596
207642
249008
296748
342986
387466
436150
503248
601027
726689
874001
1026328
1162950
1272185
1343564
1378229
1375767
1356709
1331239
1309844
1294236
1292000
1286146
1274037
1257587
1232462
1207063
1184710
1164676
1153142
1135631
1117236
1096513
1078207
1058576
1037530
1017568
991280
965004
939626
913244
889751
863866
839766
815115
793735
774708
757394
739652
722455
707201
694025
678497
665353
654870
646502
636482
626296
617149
610916
604298
597915
591686
584596
576957
570019
567812
565992
560104
552024
547509
540813
533344
528921
525616
522102
518577
513755
512219
510761
509918
505758
499781
494255
488110
484936
483777
482321
481271
474998
469159
465705
460766
459749
454221
449263
446414
442919
440075
436705
432892
432878
429495
426823
421558
418215
415443
411101
406008
402161
397752
395205
394034
390053
386671
382496
379315
376310
371766
368507
366928
364880
364291
361198
356503
352992
349719
347602
343767
341266
339778
335678
330964
329398
328238
324722
320195
318011
318856
316072
311557
311260
310546
309433
305385
301537
298474
297892
297571
295626
293769
292634
290500
289175
286720
286577
286077
286322
284711
282978
280894
278269
275452
275501
271792
272106
271937
270901
270091
269657
266845
264811
264374
261567
260514
259229
257562
256180
257160
257857
258368
257839
255525
253493
254499
254767
254683
256400
258987
261043
260901
257923
251495
242779
236669
231762
228130
225034
220161
216209
214811
213385
211461
211396
207179
203277
202509
201171
199975
201814
202804
199930
197743
198176
198099
197419
196237
197239
196669
196359
196864
197240
195727
195906
197435
198598
197992
196362
196005
195925
195027
193538
193382
192466
192575
192303
190774
190740
190085
189616
191182
191374
190836
192931
195419
194796
191992
190742
188651
187492
186752
186771
187954
188128
189014
188302
188198
188801
188364
187588
187963
188821
187751
186486
185973
187621
187882
186499
185371
187513
186922
185600
185319
184540
185899
186749
185013
183642
185353
187481
187847
186893
185951
182710
181962
182429
183110
184190
183463
182620
183169
181502
182870
183765
183292
181874
180527
180613
180196
179843
179362
178425
178610
178118
181415
182433
182713
182024
181657
182225
182982
182952
180244
179568
178437
178955
176434
176998
177804
177653
177914
178435
180299
178883
179449
180889
179996
178672
179085
177732
176797
177304
177167
178428
178132
177551
178731
178350
178407
176621
175908
176204
175211
173681
174238
176713
178979
178485
179640
178458
175723
177111
176272
175785
174346
173379
173702
174851
172625
173182
174391
174749
174980
176100
175811
174772
173714
173619
172473
172698
173753
174229
175535
175304
175936
174935
175598
175127
173767
174152
173941
174601
175243
174722
174193
173065
171444
173774
172593
171414
173262
174633
175712
174981
173945
173811
173680
174293
173802
172929
173833
175281
173522
174915
174893
174137
175280
174757
174080
174948
174904
175859
175545
175742
173523
172399
172843
174327
173820
173569
174943
173448
173568
173191
173655
174795
175137
174427
174904
173210
172503
171880
170693
172230
173884
173479
173818
174934
175312
173619
172327
170862
170649
170855
172219
172485
172732
171403
171621
171301
172551
174980
175907
174771
174135
173903
174343
175230
174158
174098
172671
175338
175992
175489
174351
172817
172231
172969
174672
174091
174616
174088
174412
172082
173133
174268
173831
172937
172374
172426
173193
173166
174009
174844
175000
173597
173297
173257
172690
172829
173913
175848
174737
175632
176369
175373
173572
172175
172141
172573
173709
174949
174680
174377
176152
175449
176280
177236
175421
174717
174239
172762
172720
172694
173469
173705
172925
173536
172930
173367
171377
170304
170190
172242
175642
174769
173996
173489
173626
173290
173319
173517
171370
171404
171451
173461
174713
173435
172460
172451
172894
172377
173067
173728
173008
174578
175439
174050
174554
174091
172823
170280
169732
170613
170158
172083
172729
173830
174299
174928
174196
172383
171511
171169
172370
173476
173759
174847
174421
174461
173329
172872
171907
173050
171338
169850
171863
171970
172210
173966
173667
174766
175379
176045
174727
172536
174183
174125
173904
174737
175612
173237
171402
170083
170501
171192
171929
172024
172538
172336
171801
170593
170477
172342
172542
175303
173998
173605
173971
173150
171521
171405
171159
172919
171284
172314
173171
172401
172853
172938
172716
173492
172598
171256
171490
170900
171791
172380
170823
170850
170738
171841
173954
174933
174759
173866
172761
172231
172325

[Instrument Method Data Header]

"hplc", "", "2021-04-16-13:54:48", "hplc", "", "2021-04-16-13:54:48", "", 0, 0, "GlycoSePN_40 min (Plus_HR1)"
"Separation of glycans at 50 C"
16844544, 1


[NAI Box Information]

0, 40, 40
2.272, 44, 1000
41, 0, 100, 0


[Instrument Configuration Information]

"FL", "PEN90x", ""
0, 0, 0
0, 0, 0, 0
16.777215, 1
16.777215, 0
"", "", "", ""
"", "", ""
"", "", ""
"", "", ""
"B", "C", "D", ""


[Real Time Plot Information]

[0]
0, 1, "", "Y", 1000


[Link Parameters]

5


[Link Parameter Offsets]

29
28
10
11
12


[Link Parameter Info]


"RATE", 29, 5, 1, 1
1, 0, 3, 0.1, 100, 0
44.01408, "", 1

"RANGE", 28, 2, 1, 1
1, 0, 1, 0, 10, 0
1, "1.0", 1

"EVENT", 10, 3, 25, 1
1, 0, 0, 0, 100000, 0
0, "END", 0

"EVTME", 11, 2, 25, 1
1, 0, 2, 0, 100000, 0
0, "", 1

"EVVAL", 12, 2, 25, 1
1, 0, 0, 0, 100000, 0
0, "0", 1


[PEAK TABLE FILE]


[File Complete Flag]

3


[Number of Peaks]

0


[SPECTRAL DATA FILE]


[File Complete Flag]

3


[Count/AU Ratio]

0


[Count Offset]

0


[Number of Spectra]

0


[Spectral Data Sets]


[Audit Log Information for C:\PenExe\TcWS\Ver6.3.1\Examples\Probka 40 + enzymy.raw]

Number of Audit Logs : [0]
