# Supplementary material for: Interplay between de novo and salvage pathways of GDP-fucose synthesis
Source: PLoS One. 2024 Oct 24;19(10):e0309450. doi: 10.1371/journal.pone.0309450 (PMC11501016; doi:10.1371/journal.pone.0309450)
Supplement: S1 File — (ZIP) [file pone.0309450.s004.zip › Chromatograms/Fucosylation/TSTA3KO_42_3_0,05FUC.RAX]

Checksum Passed

Filename : <C:\PenExe\TcWS\Ver6.3.1\Examples\Probka 41+enzymy.raw>

[Modified Rawfile File Header]

0, 1, 48, 10019, 
0, 0, 0, 386514952, 12055968

[Modified Rawfile Data Header]

"hplc", "", "2022-11-11-14:33:03", "tcprocess", "", "2022-11-11-15:13:02", "", 0, 0, ""


[File Complete Flag]

3


[Run Log Information]


[Raw File A/D Header]

0, "20221111143253-0800", 0, "hplc"
"C:\PenExe\TcWS\Ver6.3.1\Examples\Probka 41+enzymy.seq", 0
"NONE", 0, 0
40.0088, 9514754, 113235, "7339280009"
1, 0, 5454


[Sequence Cycle Information]

"A", 0, 0, 0, "", "", ""
"C:\PenExe\TcWS\Ver6.3.1\Examples\Probka 41+enzymy.raw", "C:\PenExe\TcWS\Ver6.3.1\Examples\Probka 41+enzymy", "Probka 41+enzymy", "", "C:\PenExe\TcWS\Ver6.3.1\Examples\GlycoSeP N Plus (FL_40 min)", "C:\PenExe\TcWS\Ver6.3.1\Examples\GlycoSeP N Plus (FL_40 min)", "C:\PenExe\TcWS\Ver6.3.1\Examples\GlycoSeP N Plus (FL_40 min)", "C:\PenExe\TcWS\Ver6.3.1\Examples\GlycoSeP N Plus (FL_40 min)"
"Default", "Default"
1, 1, 1, 1, 1, 1, 0
100, 2, "", 1, "", "", 9
"", "", "", 0
"", "", "", "", ""
"", "", "", "", ""
""


[Raw Data Points]

172562
171570
171565
171563
171566
171567
170045
166994
167071
169011
171051
171852
171616
172167
171216
172725
172431
171378
171970
171710
170709
169447
170958
172753
172325
172535
172449
172268
172420
171743
172278
172720
171698
170051
170038
171705
172348
173953
174659
173650
172131
171837
169961
169498
171341
172044
170541
171511
171907
173454
174629
174182
171177
170204
170268
170881
172070
171859
172177
173046
174080
174328
174538
172448
172528
170504
170440
171463
171895
172373
171340
171245
173999
174805
171598
171330
172230
170307
171301
172472
172434
171815
170704
172106
170320
170597
171187
171186
173026
174034
173558
173153
174007
173628
170147
170757
171961
172424
173035
172660
172348
172350
172140
172126
171209
169405
171939
174130
173069
171879
170928
170875
171040
171284
170967
169689
169786
170494
169569
169251
170257
169339
169786
171371
171525
170075
168926
168894
168425
168240
167461
167840
168730
169673
171511
171734
170899
171424
171869
171463
172436
171687
172983
172981
173281
175178
178754
180195
182431
184614
190996
200282
215879
237113
260020
284549
309023
328860
342716
350232
354067
349459
343264
334563
325520
317184
311164
306589
300404
296829
296058
297586
302126
308836
312722
317346
319034
319363
317624
318335
317348
315953
314334
314011
314816
315308
316446
320997
323794
329648
332145
341019
352585
363547
375305
387596
399286
416830
436570
465521
499128
543046
595360
660624
750828
856937
990255
1157540
1370213
1654951
2028208
2505154
3113412
3849595
4724277
5740227
6806288
7811912
8635835
9191461
9473702
9514754
9372571
9111955
8796187
8481267
8203869
7944828
7712452
7444164
7108575
6687260
6200932
5680907
5172216
4698275
4291199
3945802
3656790
3416857
3215247
3050590
2918321
2811058
2706209
2601238
2483667
2362866
2235059
2106860
1981066
1867214
1764654
1668531
1584062
1508463
1441679
1376574
1318144
1271071
1230297
1196052
1170141
1144422
1126306
1106323
1087790
1070372
1051891
1036034
1021094
1012016
1004304
999790
993075
988517
983281
979733
970071
955862
937585
921146
900092
880378
859871
839887
824126
806825
789809
774452
759070
746022
735921
724220
714239
703555
696920
690931
686011
680653
678833
680001
680330
677851
675905
675074
676616
678633
682634
692453
708662
739704
788361
860581
954027
1065342
1189241
1317619
1445074
1562223
1657463
1724656
1759345
1758177
1723056
1658290
1570758
1467427
1357687
1250525
1151897
1068202
999608
942498
898231
865711
838410
816658
800342
784404
775195
765700
762687
761754
762004
767702
776108
790880
806465
827791
855559
887984
923033
973061
1034984
1126020
1248563
1417101
1645919
1937062
2283993
2681243
3119288
3573809
4028317
4455632
4824891
5116800
5308441
5393862
5380314
5266985
5069273
4806448
4493138
4165175
3847296
3535809
3241599
2964822
2714631
2486767
2272378
2077064
1899123
1736849
1584419
1448350
1326406
1216543
1120400
1036128
962156
897987
842627
793430
749979
713688
679799
648866
623850
600450
580069
563357
546148
531687
519183
507956
498084
489111
480038
472153
463560
454676
448519
445694
438777
432239
426557
420852
415969
413233
410422
406960
402663
399239
397832
395101
393914
394692
393730
389851
389784
389962
392044
395783
399134
400426
401318
404733
409257
411330
414332
416809
420729
423353
424787
424334
427919
430077
431208
429110
426059
421478
417974
416493
412455
404940
397852
394234
390629
387690
383871
376296
371754
370920
368815
366947
364493
361810
359385
361038
358747
356691
354039
352811
351263
352076
347915
343559
341865
341793
339918
336903
336080
335218
333627
333148
332060
334629
338500
340274
343548
353276
362001
374294
387996
403038
423446
441618
456151
474897
494964
509995
523207
534431
545472
551004
552293
547262
542385
537770
529446
519920
511113
499710
492055
485794
481347
479874
477943
479857
485136
493462
500857
508321
517513
525848
534532
546615
557525
568491
580798
594841
614895
642868
681275
731354
796820
877277
977349
1092193
1228378
1375981
1535049
1702110
1870254
2038808
2194990
2336964
2464415
2565144
2635890
2674027
2673814
2643383
2571033
2462100
2330999
2179580
2026578
1866398
1706366
1550211
1405103
1272529
1149328
1046533
952210
866992
792420
729960
676185
627020
584270
549221
518464
491778
468869
447689
428913
413750
400915
389288
376408
369133
362596
356258
348246
342975
339330
333477
328331
326963
322063
319659
317113
316144
316846
316557
314273
311025
307694
306797
305576
306608
304423
300824
301293
300777
300342
299713
300543
302915
301216
302460
303803
303697
301680
300171
301130
302516
304031
304646
307333
310257
310940
313957
314284
316611
322530
323986
326676
328995
331974
335181
339573
342543
347410
351869
357094
362957
370921
379253
384718
391290
398718
406810
412138
419459
428414
440284
449495
458010
466301
475968
488515
501743
515297
533157
558326
584783
614568
651660
697187
750475
814999
892424
978699
1073393
1176683
1286250
1404786
1524916
1643259
1754144
1859563
1951881
2028139
2089320
2123584
2140872
2134220
2099098
2045901
1973091
1883560
1783613
1677948
1570261
1460505
1356990
1252432
1156104
1066568
985078
907884
835549
772834
718080
665585
619775
580776
547228
515147
485329
457919
434461
416223
400822
386545
375668
364911
353141
343406
334253
330140
323073
318023
315658
316153
314810
313565
313050
314174
315023
315168
315037
316460
321069
322091
320121
322341
323795
321472
323742
324352
321566
317197
313618
310609
308500
303852
299966
295889
292502
289136
285153
279442
276369
271805
270152
266260
263873
260624
257180
254485
252652
252055
250465
249511
249299
249019
248622
245909
245575
246192
244329
243484
243747
242664
242986
241467
241260
241561
243122
243265
241943
240587
240150
239291
239211
237743
238170
237544
236671
237853
238108
237881
238666
235763
235138
233581
232346
234106
234341
232943
231571
231876
231752
233223
234231
231177
228424
228168
227781
229052
230798
232424
232220
232657
233617
234985
236850
236211
236465
238209
237969
238488
239640
240310
240006
241155
241637
243364
244128
244806
244820
245559
247606
246305
246878
248246
249780
249579
252267
252837
252726
252845
255898
256071
259873
261990
263037
264635
264800
269135
271198
274425
274725
276868
279491
284310
285020
287529
289883
292768
294029
296074
299176
301860
305719
308536
309399
312550
317702
319889
322559
322446
326522
328799
331608
335876
339931
345502
351421
356299
360895
371207
385913
402955
422641
445408
469542
498150
532129
571761
612368
656528
701810
750874
801116
854655
904686
953120
1000590
1040789
1074151
1107789
1132287
1152208
1160661
1160884
1157067
1148416
1130595
1105521
1081557
1050244
1017885
984601
954113
922719
892325
866760
843352
820456
799457
779546
763322
748923
736715
723743
712481
699593
684501
669766
656525
641177
623551
602792
582945
561413
539823
519709
501028
483669
467157
451100
434576
419281
404839
390284
378458
368038
356861
344496
335468
328158
322056
315633
309347
303373
296168
291108
285688
276795
272696
269344
267043
265115
261642
259755
256899
254725
251655
248501
247308
244860
243112
240527
242229
242448
241666
238967
237805
236739
234135
231335
230982
232019
233504
233816
234815
235899
235995
237061
238690
239201
241604
240486
238801
237815
237389
238228
238214
239163
239195
237456
237559
237443
235380
236614
237800
239103
239000
239877
239261
237768
236643
236331
236769
237031
236679
236830
237106
237810
239245
240265
240976
240275
240582
240853
242925
242613
242563
242585
241771
242873
245350
247947
248464
245511
244174
245801
248166
247991
250296
251428
249498
248992
250394
250549
252202
254208
253662
254991
255773
256929
260100
264073
265117
266552
271000
275946
278288
283588
291515
298863
305903
316041
327190
339845
353620
369126
386244
403163
417624
434488
452899
466879
483376
493463
503101
516656
524457
529206
533726
534463
532060
526963
517993
508611
498029
484953
473664
460917
444192
429615
415663
401901
388599
376813
364020
353512
346812
336296
326894
319041
314532
310582
306219
301646
297052
296406
295742
295153
293003
291730
288205
286968
284352
284509
284120
285311
282697
281382
280136
278857
279096
280165
280485
278923
281368
281481
278212
280574
283109
284697
285168
288959
291259
293170
298167
302161
306020
311759
316724
321308
326343
331541
339653
345880
354476
358297
364100
367646
371853
375365
378108
381015
381673
383178
383816
383429
384372
384318
382357
383316
384302
383189
381612
380680
379772
378934
378083
377039
377656
379308
381203
381021
381050
382419
385757
388856
394602
396623
397310
400314
407527
410693
416566
423538
427918
433967
439711
446078
451812
458454
465747
473991
478386
485092
492637
497814
503773
511926
520273
529239
540500
552780
567996
585493
606206
626496
654997
685642
722737
769902
828510
898638
977849
1061324
1158763
1267919
1389268
1523064
1668397
1827587
1995397
2167570
2338410
2517059
2696093
2869729
3033839
3188707
3325813
3450325
3549421
3620522
3665310
3683333
3683531
3659122
3599647
3518675
3416871
3293319
3156180
3005345
2843384
2681990
2515972
2342560
2175046
2012995
1852145
1699908
1558437
1432274
1310671
1201858
1104495
1014944
932220
856011
792904
735718
685454
637335
597242
562693
532806
504395
479940
458474
441466
429850
418998
408209
398423
387341
378742
373031
366877
361594
357219
353224
348473
343923
343868
339314
337054
336788
336110
336135
336710
336311
335131
333790
334176
335030
336293
335808
334819
337961
341360
344623
346776
350301
353317
353398
355799
359498
362409
364322
365529
371097
376679
377893
381975
383254
386616
392562
397141
399890
403057
409294
414317
421389
426121
429404
435034
437051
441166
446256
455008
463095
468455
474769
480339
483903
489798
495290
505551
513344
518225
527595
535765
544718
553020
561474
569472
580271
590935
600957
609929
619982
630151
641523
651909
661819
674729
685072
700559
720046
739614
756893
780750
805337
838948
877036
923539
979496
1043194
1117739
1204320
1305239
1420314
1548672
1700195
1862736
2045594
2239879
2447037
2672942
2908748
3152156
3408346
3661273
3919814
4179628
4416366
4643014
4851735
5037305
5198818
5339295
5452584
5519980
5550794
5550119
5514638
5448801
5346936
5213260
5058729
4878157
4676521
4457598
4228341
3992602
3748446
3503899
3260909
3022917
2793313
2578753
2374779
2177133
1996140
1832603
1680648
1542301
1418787
1304158
1202437
1113382
1034105
964618
899117
841836
793689
751489
712600
677964
648073
619858
596167
575017
555891
537365
522490
509582
495948
482370
469598
458116
447314
436155
422805
414646
404238
394782
387295
378538
368441
361390
356694
351157
342870
339149
334410
330341
325151
321031
316962
313365
311229
307851
305117
303942
303453
302512
299934
300649
301522
298840
296245
295757
297300
298693
298237
298257
296941
295812
294830
297531
299991
302397
304785
306877
311001
316272
319901
325154
332117
342288
350372
361788
375601
389434
401307
413867
426014
440131
456441
474677
491083
503296
516266
530270
541611
553167
562319
570461
575815
581618
583181
585222
586465
583180
579246
575389
568406
558305
548877
536904
524053
513580
502170
488723
475519
463905
450643
437582
426946
417653
406658
394923
384942
374321
364120
355742
349213
342325
336680
329823
324046
319963
315263
309310
302214
299147
297402
294402
292777
290610
288487
288594
289013
285973
282819
282188
281371
280607
281012
280650
282379
281497
280533
280980
281287
282600
282542
283265
281530
281449
280155
280136
278217
276878
277501
277411
277053
278863
280243
279172
279920
280696
278695
278828
280158
280727
282544
284725
284933
286411
288530
291858
292645
292838
293816
293762
295646
295984
296878
296777
298565
299390
300849
300261
301400
301627
302719
304658
306406
307375
307944
308782
308463
308319
309460
310366
313043
314946
316849
317844
317920
320072
321895
324896
326996
328614
330870
335661
339532
344050
349420
355679
358822
362111
367721
373515
378024
381836
387810
390477
397389
403826
411796
419744
426986
433289
437067
443547
449409
456087
464956
475670
480961
488530
498837
508778
516164
522206
529255
540063
546531
554443
561352
566090
572651
577958
579317
583141
585230
586002
586725
588439
587544
581118
580231
575955
573543
567641
562520
557648
553089
550842
544690
537984
532754
527041
524470
521553
514706
507660
503909
498103
492772
487150
481579
474061
467489
461808
457573
450391
444438
439103
430782
423038
416578
412576
408652
404823
398080
392099
386845
382729
379757
379212
374811
371770
368139
365432
363060
359999
356044
352797
351854
348724
348824
346592
346799
346142
344236
342435
339820
338812
338617
335781
333570
331941
333330
334424
333027
333340
334209
334337
333212
333353
334144
335028
333831
333038
331292
331958
331447
332493
334640
337711
339748
340575
341923
343211
343312
343944
346339
346044
347249
348731
350620
356117
360511
362878
366939
370613
370602
373605
377382
381294
385005
388944
391230
394188
400890
404613
410612
415735
418524
422788
425483
430949
437550
441435
443467
446195
452598
456201
457940
455566
456943
459685
460153
458976
460770
456438
455673
457131
456747
454197
454417
454191
452792
451655
452060
454384
460734
465318
473226
484475
495989
511034
526775
546273
568195
592559
620103
647504
679234
710742
743573
780105
818905
859048
901231
940763
979180
1019974
1059154
1097732
1132476
1158783
1183810
1206607
1228387
1247568
1258607
1259690
1256361
1251400
1241415
1223165
1202329
1176716
1148238
1117052
1082686
1047209
1005276
960640
919990
876637
835917
797516
760395
719944
685664
651293
616161
588367
562412
536598
513217
493760
473649
457570
440948
425768
413189
400894
393603
385043
376805
370103
362926
356362
351207
345969
344557
342460
338583
334557
331344
328800
327214
325904
322996
322449
318862
316821
317511
318203
317882
316959
317313
316666
315184
315926
316371
316604
316827
315281
314823
315896
316848
317011
314107
316129
316878
315111
314547
314836
314872
312366
312428
311496
308073
307227
305245
305491
303732
302241
302120
300485
298257
297435
294274
292259
290505
290130
288721
288507
287675
287692
287732
286140
283873
282332
282759
281892
282100
283088
284266
285450
286621
286667
287836
287904
289950
291871
293240
297166
301053
305635
307538
308097
311421
314148
317823
323540
330358
335488
343118
350919
357024
361574
371214
380502
390650
398415
406604
415563
424740
433776
440862
450165
459306
467516
474518
482321
489197
492807
494851
497816
500558
503170
504979
506244
503862
503435
500932
494559
488379
481410
476646
468823
463040
455735
448415
441953
432662
425031
417170
409422
399924
393529
389005
383756
378265
372873
369441
363176
357759
352101
349074
346952
344765
343295
341212
338567
335907
333644
333245
334937
334374
333731
335265
336894
337812
336781
336871
337335
337400
339356
340783
344361
348270
351564
355310
361376
363361
364582
367351
372659
380360
384590
390461
395796
403617
410776
420081
426905
433737
441344
450512
454292
458890
468070
472166
476142
479269
483880
490152
494923
494588
494859
496937
497098
497189
495932
494266
494034
491510
488354
483762
481020
477316
476304
475338
473550
466439
460570
459956
459363
458573
454500
451283
450780
450976
450689
454029
457292
462857
468301
473882
481265
494849
509140
524580
541325
561518
583497
610819
639433
669955
709409
752463
795512
838192
886903
941358
998885
1053357
1110492
1166683
1226226
1283031
1338045
1389929
1444353
1494950
1550242
1592856
1634513
1663910
1690643
1716465
1734589
1743676
1748057
1740505
1728365
1712242
1686322
1654042
1621343
1583295
1542196
1493315
1438653
1389850
1335411
1278556
1220988
1166457
1111538
1058072
1003621
951265
902558
856572
814992
773054
733814
695813
662752
629018
598743
568644
544609
523104
503752
482690
463581
446351
429744
415980
404202
391887
382440
375384
366679
357125
350078
343397
337110
331874
326790
323181
319563
315666
309775
307510
303731
299886
300461
296158
290606
288344
288069
285298
284201
281996
281906
279737
281137
279328
277463
275471
275591
271838
271510
271024
271141
269823
270184
269949
269276
268470
268997
269368
270088
269843
270603
269940
268637
268065
267458
266448
267867
267676
268794
272454
274930
274544
274297
275890
277339
276526
277260
278128
282096
285140
285740
290249
291918
293979
296100
298411
299998
302903
305781
308426
309473
309885
313973
316718
316953
320876
320833
322709
324984
326619
328222
329490
329294
329370
329841
330398
330400
329267
326446
325266
324539
322847
321158
319460
319089
319280
318180
317286
315337
314837
311972
309615
306387
304155
302227
302721
301710
301336
300503
298954
298274
298152
300326
300213
297965
296033
295308
297944
298091
297811
298449
298778
299177
300384
303631
306677
308534
310828
313425
311666
312018
313023
316836
318243
319804
322221
321836
322297
321151
320739
320241
321931
323706
325096
326530
324122
322987
323543
321916
321114
322753
324041
323901
321985
322000
322218
320666
320336
320063
320173
319510
319283
321120
322367
323992
323090
323884
323560
323654
325026
325584
327186
328551
328754
328855
330265
332640
334828
335508
338372
340747
341643
345602
349897
350173
351067
353141
354418
358584
360590
365162
369321
370869
373720
380048
386814
394485
400205
408466
418298
428372
439605
451089
462062
473678
489577
502352
516053
532560
550005
567681
586315
603257
619569
640058
658735
676504
694043
711560
730585
749802
767737
784715
801791
818681
831783
844032
854607
861983
871675
873259
873636
876991
873809
875708
874428
867065
857229
845921
835094
820739
805670
786270
766694
747267
725698
706207
686212
667245
646084
622994
602481
581517
563190
542315
527541
513149
498188
484527
473035
460150
452482
444204
435446
427359
420972
415076
410885
404628
400426
397409
393567
391780
388493
384174
382135
378671
373917
369700
367119
363328
359969
354402
351241
348631
347058
344215
340545
338493
334973
331473
325985
323949
322443
319928
316290
316467
313992
313638
312589
311470
309537
309811
307705
308266
305914
305270
306858
307062
305235
304295
302244
303149
302543
304541
306472
305292
307450
308061
307549
307829
307752
311244
312398
313566
311504
312500
314273
316648
319595
319654
323163
325009
326854
328728
329674
328687
329550
329159
331758
331695
332398
334697
337087
338224
339307
341913
343030
342241
343776
342863
341888
342066
340857
341741
342823
343086
340919
339988
339550
339159
341308
343548
340984
340746
339854
338984
338299
339564
341006
341892
340370
340834
342581
345068
345892
346308
346809
349712
349823
352885
354465
356547
356540
359557
361452
363553
365327
368051
370487
370706
373127
376870
381436
386612
387875
391407
394993
397577
403303
406320
407171
412155
415955
421372
424005
428459
433515
440237
444295
447104
452497
456197
462178
466899
472853
478257
483603
488805
493138
498945
503139
508160
512215
516555
520375
527020
532007
538158
544678
550502
556375
565067
573219
580003
586162
591619
596362
603450
610981
616499
625115
630512
639640
648417
659620
673831
683227
695932
711641
730496
750185
771746
796318
828233
861033
895727
932669
971747
1017729
1071522
1122593
1172782
1229297
1287895
1344787
1402742
1463112
1522385
1582283
1638337
1696535
1754606
1803123
1853997
1895626
1927069
1956984
1974972
1987558
1995875
1996081
1987083
1966360
1942243
1915517
1876588
1833349
1785834
1736119
1679424
1617485
1553288
1488036
1423181
1357662
1294584
1233838
1172514
1113401
1053840
999590
949932
901726
853550
807405
770406
734655
701170
670499
643130
617225
591834
570067
550230
534392
518503
505773
494604
482798
469140
459050
453073
443145
437921
432833
428627
423247
418693
413302
408776
405073
402455
398658
396705
395420
394351
390526
390094
387850
386104
382770
383028
385026
385144
386192
389268
388485
389007
388661
386474
387954
389637
391721
392595
393488
394973
398821
401135
403072
404550
405225
408721
412265
415115
417249
417215
419634
425944
430624
432311
435891
438633
438457
441024
443942
446093
448633
447967
448360
453044
455306
457438
460893
461700
461222
462141
463767
466216
469523
471593
476140
477720
477525
479392
482627
486207
487451
489527
490850
493988
496230
500698
502413
503273
504661
506070
511056
512459
515271
518891
521923
523007
525951
531024
535187
540383
545748
552895
560683
565202
570351
575915
583566
593533
604479
618828
634472
652321
673279
698123
723733
752681
789257
829471
874914
926001
981821
1044521
1113297
1187105
1268952
1351516
1437369
1528235
1624106
1717716
1816589
1917065
2010277
2107688
2201743
2291709
2372713
2450348
2518792
2576593
2630946
2672988
2704089
2724680
2732233
2728519
2718176
2700521
2668156
2630917
2573583
2511308
2446351
2371239
2287373
2198360
2100737
2002859
1905586
1808371
1710918
1616499
1523028
1431561
1345401
1262947
1182109
1106298
1036568
972131
913933
856387
803748
756712
711875
672167
636433
600122
571785
547330
521024
500044
481655
463397
447508
429393
416783
407325
400880
390088
381670
376062
368102
362057
355514
351115
347336
345300
343227
340504
338382
336491
335541
332068
331159
328781
328133
329427
330040
326395
324987
326190
325868
327536
328339
328403
328138
330230
329951
330495
332047
332913
335948
338661
340423
339791
340287
339738
341126
342720
342458
340758
340963
340900
340929
341165
339982
339557
339348
340207
338953
337140
337669
336947
337181
337069
336492
334465
334176
334246
335268
336866
339895
338706
336551
336909
340350
343666
345761
343957
342775
346799
347753
349737
347098
345310
349323
351998
351609
351545
351654
353155
353653
353691
352191
355406
356395
357615
359183
361674
364994
367960
371960
375099
378450
380340
384528
391041
396767
403962
412044
423301
432038
439916
448608
459162
466406
475442
485954
493814
504344
514069
523192
529730
537213
543093
551385
558868
561454
560606
562440
562721
563488
558877
553762
548178
541712
533455
526782
517318
508367
497321
485044
473763
460781
448875
439039
428350
417190
406833
398896
389380
379625
368955
358706
349243
342492
334775
328487
322135
316091
311419
306961
302122
298601
294056
290307
286626
283369
280547
277037
274482
272768
270488
267354
264992
264243
265930
266202
264818
263162
261665
261381
260839
262280
263855
262691
261718
260118
261024
261689
263966
267120
266458
266791
267422
269985
269622
272316
273818
274330
277495
277693
277354
279833
280411
281217
282376
282585
284096
284686
285469
285762
285204
285677
284318
283430
283973
284016
283381
282087
281173
281210
279100
277006
274316
274014
273907
273383
272161
271299
268633
267264
264805
262616
261135
260094
261852
260578
258405
258613
255731
256402
257068
257798
257265
255631
256264
257198
256401
257491
256723
255408
254110
254480
254793
254510
254518
257640
259041
257640
258050
258223
256752
257282
257525
257548
257622
257727
258406
258913
258313
258691
259696
260138
260435
258896
260319
258980
258011
256540
257282
257249
255870
254947
257966
257910
256843
253916
252864
252207
250584
251414
250750
251373
252456
251857
251285
250273
249431
246416
247065
247560
246148
245693
244975
245691
245925
244671
242342
242987
244299
242953
242578
242811
242225
242212
241216
240862
240255
241433
243534
243689
244474
244195
243536
242169
244869
244681
243753
244659
244075
244235
245830
245651
245145
244753
245651
247768
249384
249948
249732
249480
248662
248193
248832
248862
248221
249094
250804
251352
251600
249874
249414
249026
247782
249190
248935
248278
246900
248879
245680
243122
243040
242390
243066
242807
241980
244815
243795
243663
244732
243593
242145
241782
241383
240281
240647
238442
238517
241679
242781
241950
242930
243068
242945
241844
240793
240212
242509
241785
241900
242730
244144
245708
245186
246027
244499
242783
241982
241193
243001
244320
246567
245894
245309
245249
244797
245416
244973
242888
243643
244486
245040
244066
243465
242653
243026
244480
243341
242862
242735
242908
244660
245317
243792
241729
240790
240449
238883
239004
239294
240902
241177
242271
241546
238347
236396
238728
239913
240813
240398
239430
238244
237804
237036
236996
239145
238231
236799
235942
234835
236646
237254
236747
237946
238225
237586
235941
237165
236644
236710
237685
237736
239883
238900
238737
238592
238614
240530
239014
239756
238919
238695
238656
238619
238524
237238
236546
238905
237853
236937
235774
234004
234693
238057
238321
235030
236291
238103
238813
237746
237501
237299
237336
233633
233182
233078
232612
232678
233015
235009
234577
233644
236253
237205
235667
236901
234376
232749
233844
236148
237531
235762
236424
235629
233872
235498
235017
234869
235715
236173
233598
234164
237184
237748
237318
234684
234711
233907
233703
234930
236261
233489
231374
231757
234254
232789
232830
233638
234863
233291
232993
234164
233947
233854
235246
234811
234124
234340
234207
233524
231810
231051
232104
232097
232746
233383
233909
232767
232493
231742
232536
233160
233085
231719
231168
232669
234640
234877
234576
234002
233156
235532
234290
233297
231579
232884
232849
232669
233448
233841
232855
231529
231223
232445
232228
232616
232697
231147
230780
234031
233634
232183
233353
232394
234193
232843
232704
234377
231899
233099
233872
233672
232797
232253
232630
233740
233631
234670
235023
234069
232838
231333
231516
232633
232053
232121
233364
234461
234599
234716
234472
234971
234959
233397
232655
231666
230789
230685
231941
231807
231932
230929
231959
232222
232923
232656
234265
234304
233821
233007
233889
234264
235089
234061
235684
236522
236656
235290
233839
231088
230148
230008
230478
230910
231950
231335
231247
230949
232302
232192
232041
231814
230159
230119
231263
234019
234699
233227
231120
231163
233541
233791
232291
231842
231789
231175
229817
228541
228704
230063
230207
231262
231152
233186
234800
233229
229960
230201
230942
232312
233219
233667
232818
233372
232827
232331
231227
233153
235490
236484
234171
232976
231749
231775
231545
232384
233413
232635
231652
234060
233202
232386
231646
230567
229733
230597
232858
233237
232644
233260
234982
232817
234243
235493
235103
232615
232494
233966
233628
231781
232622
231343
232451
232582
232919
233692
230576
230626
231060
230879
228770
230470
231390
231229
232240
232778
232526
232166
231137
232172
232013
229479
229612
230966
232915
231221
229733
229142
231237
232538
233690
232696
233451
232593
232351
231818
231720
230836
231960
231809
231910
231161
233533
232864
230778
228677
229715
231671
231719
231601
231054
232217
233136
231645
228797
228850
229130
229892
230859
231943
232093
231786
229501
228954
229424
228879
229229
230674
230010
229481
228986
230648
231358
231507
231566
231631
230275
229616
229503
229094
228682
228405
227509
231147
231339
229345
229936
230829
230604
230592
229903
230621
231333
232058
230071
228691
228801
229342
228709
227708
228902
228210
228637
228929
227334
227816
228322
228974
230170
230646
230412
229576
228670
231027
230807
233104
232048
231202
229456
230293
230780
228798
230179
230347
231365
230449
230247
231329
232274
231622
230296
228962
229472
229585
230175
231314
232243
230786
229484
231055
230057
229465
229680
227536
226260
228844
230009
229752
229806
229041
229048
230365
230285
230253
229937
230015
231380
232451
232234
230936
231133
229716
230722
231951
232402
231076
230281
228870
228894
230181
231841
231255
231623
230701
229435
228147
229247
231091
231452
231501
231265
233148
233485
232067
232142
232618
232828
233291
233901
233429
229877
229372
231151
232489
233586
231832
232984
234505
233105
229586
226488
226075
228989
228744
230040
228175
230829
230092
228862
230703
232716
234221
232917
231745
231224
231871
230512
229727
230236
230447
230702
230116
227287
226552
227530
229923
230098
230407
230683
232743
232869
232468
232483
232144
233074
234105
234249
232854
232646
233102
231209
229994
226916
227509
228526
229284
229621
230257
230687
229459
229292
230097
229945
231149
232320
232432
232743
233087
231912
230207
230985
230075
229235
228633
228117
228049
229428
231519
232707
231175
230629
231176
231255
230666
229089
229795
230031
230409
230868
230906
231204
231785
233187
233921
230633
231255
234015
233663
231705
228593
228376
227844
227572
229456
231101
230899
229868
231105
231620
230473
230009
228978
230537
231419
230501
229993
229236
227406
227260
229830
231321
233487
232780
230901
231831
231273
230795
232883
233200
233656
233242
233903
230770
230605
230464
229426
230970
229273
229121
230873
231166
230023
230998
230410
231018
231755
232823
233545
233878
234145
233910
234671
232707
232932
232857
233766
234416
233831
233404
232829
232329
231895
231596
232713
233910
234683
234778
233433
231647
230098
229776
228833
228108
228789
229511
228392
229231
230145
231443
233017
232114
231165
232163
233976
232430
231785
232254
232990
234202
233920
231180
231189
233205
233078
231688
229824
229306
231359
232360
233998
231890
232984
234550
234037
232830
232865
232880
231763
231789
230877
232075
232817
231468
231667
230636
230354
231778
232061
232876
230056
230031
229888
230705
232292
232460
233028
230995
229479
229480
230905
231685
230955
231405
230889
231095
231534
230537
231116
231235
232750
233519
234185
235546
235256
234299
233834
232769
232299
231047
231637
229233
229965
230768
233621
232697
232228
231902
231754
232640
230871
231302
232139
231151
232585
232627
234337
233102
233975
233851
233505
233573
233169
234074
234243
235291
234583
235074
234335
232688
230700
231035
232127
232083
231772
232158
233138
230296
230029
231652
231495
231936
233107
231168
231145
232433
231196
230590
230888
232194
233478
232807
228292
228557
228932
228629
226083
226991
229449
230297
230831
232040
231105
230899
229861
230096
232147
232191
232963
233751
235399
235238
234164
234720
234812
234349
233533
233220
234780
235736
234940
235120
235719
234955
234118
232829
232220
231839
232623
233802
233989
231935
233416
233120
233680
232820
233370
231622
230856
232043
234342
234056
231743
233286
232018
230741
232045
233358
233075
230304
233415
234642
235683
235937
235367
234185
231725
231782
232784
233019
233763
234850
235645
234585
233738
233011
233398
235563
238183
238769
238894
238072
237079
236251
234010
232535
232345
233465
234356
235817
236637
236102
237219
235214
233698
232846
233501
234260
232876
233307
233976
233419
234091
233257
233377
232838
235069
234648
232820
233228
234010
235454
235746
234002
233889
236231
234561
234664
234277
235871
235094
236311
236133
234443
235384
235340
235869
235207
235792
236342
237602
237280
237930
237196
235353
235149
235675
234972
233598
234719
235949
236067
235212
235809
235193
234144
234391
234257
233594
232285
231427
232847
232935
233987
234601
235391
233485
232017
231398
231091
230367
231332
231659
232681
232405
229744
229381
231402
233667
233650
234910
232577
232574
235656
235819
235310
234741
235759
234747
234282
232229
232858
234189
233201
232221
231898
233946
233778
232810
232636
234798
236635
236564
237249
237508
238375
236196
237440
237670
236152
234800
234622
235507
235584
234669
236958
238464
238332
238244
238128
236027
236712
236424
234322
233064
233195
233571
235352
235193
234804
235090
234256
233545
234535
233144
234400
234076
232706
233320
234736
235422
235896
237476
236533
235716
234994
234709
235784
235508
234542
231604
232481
233318
232154
231936
232702
232514
233260
232688
229261
228088
228786
230014
231804
234379
232107
231487
232455
233681
233253
235119
234933
233524
233751
234010
231633
231113
231814
231950
233588
234005
233186
232408
235871
237469
236710
233501
234412
235576
238671
239013
236954
236850
237535
237217
238313
238243
241087
243273
246335
246714
247401
249112
249839
253882
255253
257031
259203
260267
261046
262096
263941
266384
269871
273505
276463
279030
281872
286755
291881
296986
299811
301265
304345
306715
309500
310474
309451
307649
306375
306874
307167
306557
305231
305249
306094
305520
305107
305568
304818
304608
304577
305819
305409
303932
301427
301148
300791
304210
306073
305140
305470
306360
305350
305543
306176
305524
307278
309126
307795
308231
310825
309986
308538
309618
307778
306038
306737
308357
309423
307289
305951
307300
305407
305302
304185
301459
301385
300331
299037
297032
295760
293016
293374
289854
287377
286385
285213
281608
279852
277352
276106
276244
273831
270449
268140
266573
264929
263757
260486
258318
255639
254452
255421
252708
250549
249431
245491
242081
241926
239810
241290
239585
238248
237917
236345
235893
232947
230510
228697
229008
228357
226009
225367
222428
222632
220108
218086
217176
217447
217725
217000
214742
212194
210946
209406
209912
208507
207998
208259
206866
205080
203083
200593
199367
199342
198038
198075
197618
196802
194530
192954
192078
193603
190573
186930
185818
187545
188805
187220
185280
184433
182094
182946
183964
182396
180795
179848
178959
177990
176847
175339
173467
172595
171303
172789
172382
172002
168774
165745
165795
165033
163137
161282
161758
160255
160061
160386
159251
157661
156278
155106
154097
155204
155560
156033
156470
154627
151884
151222
151856
150205
150714
149059
145400
144675
145478
145322
143079
140803
140124
140527
140663
142054
141758
139727
138854
136475
136800
137328
136980
136303
135015
136307
136393
135681
134966
133504
132888
130905
131611
131902
132342
131312
132942
132041
129316
128777
130469
130298
127548
128009
128803
126456
125302
126930
125163
125405
124198
124916
124546
124792
125160
124467
124981
124529
123069
121772
121763
122177
121920
121386
121374
121867
120101
119321
122051
122545
122869
121182
121287
122511
122316
119919
120895
120265
117797
118838
117525
117934
119851
119857
117217
115857
116148
118064
118104
117446
117508
118408
117547
118782
118088
117551
117600
117040
115548
116457
116980
116998
117330
116640
115167
116491
117453
116736
118232
116728
115640
115732
116480
113235
114903
115303
114456
114197
115760
116725
116392
116314
115956
116969
117934
118698
117488
116711
115906
115662
115272
114434
113968
115410
116031
117604
118125
118820
118100
118920
116757
115300
114798
116308
117876
117952
120127
121686
119731
119684
118631
118727
120449
120560
120874
120017
119070
117229
117378
120066
119808
119219
118284
117335
116843
117765
116999
115749
115530
116067
117115
117756
118589
117467
116781
116217
116665
117362
116245
117246
118399
119216
118509
118076
118319
118002
117628
117429
117857
118869
119425
119829
118842
119155
119899
119530
119464
119246
119271
119633
119985
120148
120046
120317
120694
123493
123061
121118
119985
119468
118299
117386
117747
118253
120332
121044
121805
123392
123973
124183
124534
123474
121770
122441
122694
123598
122841
123446
124324
124876
123596
127987
140688
161792
195745
237644
284667
329093
376700
420570
471112
543326
648131
787228
951816
1116548
1254360
1350295
1406634
1424684
1412246
1377664
1341851
1311492
1281609
1255083
1235746
1217633
1205393
1197989
1189665
1179383
1166488
1149269
1131253
1115540
1097079
1075678
1053495
1030179
1005500
981355
956282
930170
904653
878650
854528
831169
807554
788862
764867
741772
727161
709238
693908
681537
670380
659088
649017
639738
631516
624692
616898
609876
604278
597526
592800
588057
579377
571073
567305
561518
557175
554172
549836
544495
539288
534223
530110
525202
518755
514297
510490
508053
505460
501568
496990
492142
489860
489484
484367
479130
473864
469915
467634
465417
461047
457273
454514
451438
447955
443794
441571
438145
431257
426379
426326
423789
421459
419509
415796
410933
405708
401250
398967
395419
392497
390356
386660
382765
380435
375931
371845
368879
368106
365033
361630
357853
355702
355773
352677
346347
341313
340641
337675
335729
333563
330782
327462
324494
322113
321796
319748
317558
316422
314865
311202
308608
305915
302583
300793
300525
300667
298203
296671
295292
294511
291678
287026
284037
283514
282409
283785
282301
280516
279349
277145
276651
275222
273092
271076
268955
266835
265454
265940
263692
261228
261443
261946
260582
259058
257892
256435
256933
256704
254166
254414
254609
253590
252813
254100
256006
262647
263896
262515
257996
254257
246975
238985
231906
228188
224027
217801
214752
214119
210335
209634
211460
210493
206461
203879
204645
205911
203930
204304
205907
205251
206988
205748
204263
202549
200959
201949
200069
197884
196560
195516
196472
197398
197639
197002
196092
196078
195422
194506
194598
194542
195514
195036
196431
195098
193561
192543
192473
192811
193254
192817
190181
191159
191898
193235
193958
193865
191619
191751
192721
191440
190810
191657
189717
190082
190515
192009
191409
190751
188421
186740
186994
186781
186071
188425
188807
188262
188165
187136
185714
186220
188643
188057
187747
186995
185336
184368
184326
184775
184806
182859
182669
183673
184858
183049
183249
183750
183318
183475
183721
182258
181023
181121
180153
180128
181219
181572
181453
183724
183263
183070
182658
183503
181897
180034
179924
179614
180403
179585
180689
180333
178771
178264
178507
179729
179929
180597
180554
182979
184254
184149
183391
181286
180913
179967
181879
180092
179103
178680
179305
179079
180157
179621
178421
178281
178751
178364
176834
176151
174787
175134
177958
178866
177888
177224
176589
175425
176419
177758
179381
179038
178126
175088
174841
175067
174918
176305
176389
176591
177450
176884
176655
177183
178317
179642
179743
178909
176862
175690
175588
175920
176013
174069
175026
176276
174164
175304
177382
177563
176766
175037
174449
173419
171575
172946
175456
177739
177638
175867
175074
175485
173903
171641
174115
175589
175446
175632
175064
175134
174322
172145
172061
172532
174502
172766
172202
173266
174027
174687
173829
175007
176337
175602
175272
174898
173635
172444
173086
173629
174795
173716
174415
174531
175022
175951
175846
175828
174158
173202
172299
173488
172365
172801
176432
177274
178201
177690
177295
177287
176442
175037
175177
174489
174923
173979
172849
172445
173722
172443
173874
172807
173492
175018
175667
176514
174941
174430
174606
173764
173340
175902
174279
172883
173814
174224
174491
174873
173548
174654
174254
173205
172842
173006
173346
173254
171404
171821
171951
170550
171484
171798
170995
170564
171760
172703
174057
174514
174359
175095
174968
175404
175030
173021
172899
174380
174149
172422
172834
173216
174506
174525
173887
174574
173766
173505
172716
173373
175398
175835
175828
174141
171123
172321
173124
172747
172590
172165
170488
171222
171498
171453
173945
174651
174977
174331
173144
173012
173710
173920
173374
172559
172380
171150
170694
171811
173041
175494
175162
173941
173710
174375
172551
173173
172098
172881
172172
173194
174543
174042
176787
176002
175845
174935
173508
171807
171745
174510
173483
172525
173470
173089
172668
174583
175863
176098
176521
177036
176244
176728
177070
176509
173834
172421
173529
174755
174529
173311
172748
172337
173072
174406
173307
172561
171852
173576
173861
172540
173564
172021
172904
173831
173657
174582
174808
173206
172713
171739
172146
172689
172878
173529
174467
174338
173521
172251
173016
173520
174861
175802
176146
177664
177126
174105
174567
173947
173640
174332
173021
173438
171728
172530
174177
174812
174915
172164
172280
174123
173355
173342
172858
170157
173280
174205
172964
172460
171480

[Instrument Method Data Header]

"hplc", "", "2021-04-16-13:54:48", "hplc", "", "2021-04-16-13:54:48", "", 0, 0, "GlycoSePN_40 min (Plus_HR1)"
"Separation of glycans at 50 C"
16844544, 1


[NAI Box Information]

0, 40, 40
2.272, 44, 1000
41, 0, 100, 0


[Instrument Configuration Information]

"FL", "PEN90x", ""
0, 0, 0
0, 0, 0, 0
16.777215, 1
16.777215, 0
"", "", "", ""
"", "", ""
"", "", ""
"", "", ""
"B", "C", "D", ""


[Real Time Plot Information]

[0]
0, 1, "", "Y", 1000


[Link Parameters]

5


[Link Parameter Offsets]

29
28
10
11
12


[Link Parameter Info]


"RATE", 29, 5, 1, 1
1, 0, 3, 0.1, 100, 0
44.01408, "", 1

"RANGE", 28, 2, 1, 1
1, 0, 1, 0, 10, 0
1, "1.0", 1

"EVENT", 10, 3, 25, 1
1, 0, 0, 0, 100000, 0
0, "END", 0

"EVTME", 11, 2, 25, 1
1, 0, 2, 0, 100000, 0
0, "", 1

"EVVAL", 12, 2, 25, 1
1, 0, 0, 0, 100000, 0
0, "0", 1


[PEAK TABLE FILE]


[File Complete Flag]

3


[Number of Peaks]

0


[SPECTRAL DATA FILE]


[File Complete Flag]

3


[Count/AU Ratio]

0


[Count Offset]

0


[Number of Spectra]

0


[Spectral Data Sets]


[Audit Log Information for C:\PenExe\TcWS\Ver6.3.1\Examples\Probka 41+enzymy.raw]

Number of Audit Logs : [0]
