# Supplementary material for: Interplay between de novo and salvage pathways of GDP-fucose synthesis
Source: PLoS One. 2024 Oct 24;19(10):e0309450. doi: 10.1371/journal.pone.0309450 (PMC11501016; doi:10.1371/journal.pone.0309450)
Supplement: S1 File — (ZIP) [file pone.0309450.s004.zip › Chromatograms/Fucosylation/TSTA3KO_42_3_1FUC.RAX]

Checksum Passed

Filename : <C:\PenExe\TcWS\Ver6.3.1\Examples\probka 42 + enzymy.raw>

[Modified Rawfile File Header]

0, 1, 48, 10019, 
0, 0, 0, 386514952, 12028032

[Modified Rawfile Data Header]

"hplc", "", "2022-11-11-15:18:39", "tcprocess", "", "2022-11-11-15:58:37", "", 0, 0, ""


[File Complete Flag]

3


[Run Log Information]


[Raw File A/D Header]

0, "20221111151828-0800", 0, "hplc"
"C:\PenExe\TcWS\Ver6.3.1\Examples\probka 42 + enzymy.seq", 0
"NONE", 0, 0
40.0088, 6905812, 112358, "7339280009"
1, 0, 5454


[Sequence Cycle Information]

"A", 0, 0, 0, "", "", ""
"C:\PenExe\TcWS\Ver6.3.1\Examples\probka 42 + enzymy.raw", "C:\PenExe\TcWS\Ver6.3.1\Examples\probka 42 + enzymy", "probka 42 + enzymy", "", "C:\PenExe\TcWS\Ver6.3.1\Examples\GlycoSeP N Plus (FL_40 min)", "C:\PenExe\TcWS\Ver6.3.1\Examples\GlycoSeP N Plus (FL_40 min)", "C:\PenExe\TcWS\Ver6.3.1\Examples\GlycoSeP N Plus (FL_40 min)", "C:\PenExe\TcWS\Ver6.3.1\Examples\GlycoSeP N Plus (FL_40 min)"
"Default", "Default"
1, 1, 1, 1, 1, 1, 0
100, 2, "", 1, "", "", 9
"", "", "", 0
"", "", "", "", ""
"", "", "", "", ""
""


[Raw Data Points]

174070
174234
174235
174236
174235
174236
172377
169713
170599
172601
175952
174476
173509
171379
171324
171201
171495
173206
173045
171396
173426
174048
174034
174064
173595
172616
171458
171177
170569
171420
172903
174215
173852
171086
171289
172084
171312
170560
171391
170970
171722
172680
174374
173859
173560
172718
170976
170723
171834
174127
172945
171738
172143
172935
173862
174629
174798
174963
174488
173644
171144
170443
170457
170061
171582
171830
173416
174596
173378
173178
173342
172073
172273
172550
172522
171083
171368
171432
171800
172161
173970
174124
174143
173171
172561
173764
172530
174285
174817
173571
172377
171770
173027
174926
174102
172852
173534
175636
175404
174987
173235
173226
173368
173236
171852
173364
172957
174645
173536
174510
174235
174593
175094
175949
175499
174242
172920
172554
172387
173945
173789
172750
172195
171090
171911
173971
172992
172939
171535
171178
170455
170803
170825
173432
174762
171991
174544
173079
172491
175476
173788
173784
174313
173677
175798
176236
176339
180685
181829
184003
184770
187294
194160
200660
205352
212247
218566
223960
228366
232047
237081
239152
241921
244667
249383
250379
252294
257843
265526
277864
296004
316535
339454
359913
381492
398495
408074
413175
417629
415947
413220
409461
405772
404716
402150
402418
400710
404052
408595
415066
421253
427843
436186
443710
450152
454295
461179
474006
487043
510148
541430
579513
630831
694526
772205
873573
1005415
1174303
1388960
1674763
2040619
2508388
3096625
3794617
4555909
5307958
5955101
6435613
6747498
6890632
6905812
6819530
6660812
6463327
6251579
6042595
5855341
5679392
5493139
5279508
5034434
4746475
4432459
4119184
3817301
3549804
3320497
3137490
2995701
2893641
2833797
2804994
2788748
2763592
2705722
2606795
2477030
2321190
2161299
2001922
1855212
1716678
1595295
1486297
1391077
1308923
1235471
1176991
1123978
1081497
1047681
1017655
995761
973947
954274
939732
926878
918307
914745
908140
905705
909739
917051
927175
936199
948498
956651
965371
970972
975349
982895
994501
1002523
1004075
1005935
996888
985926
967810
944815
918190
889776
862392
842333
821157
803359
790705
782641
774986
766950
761515
759082
755632
756048
752313
747949
748182
750061
757355
767756
782926
811934
856433
925216
1019304
1134178
1268941
1416649
1570047
1716658
1843702
1936978
2002264
2030599
2022608
1982529
1904834
1802533
1675028
1542977
1418391
1305393
1210781
1132384
1065552
1014802
973190
941307
913300
887634
862690
840897
821579
803011
791980
785097
779035
780115
783324
790564
804636
823409
847533
879636
921978
981892
1067838
1189080
1359094
1581474
1859100
2187586
2558073
2960564
3370207
3763006
4115590
4405309
4613851
4724342
4746833
4670431
4508743
4279759
4014719
3725012
3439380
3158363
2898445
2665023
2449890
2247790
2068327
1904117
1746159
1600526
1458930
1331540
1216507
1110992
1018422
935060
861821
804296
750985
703387
663124
626818
591575
566084
546608
526812
510333
495159
481821
467133
457685
450389
442503
434541
429329
423608
416015
408517
404285
399097
393608
389674
382683
376955
373573
370596
365534
361082
358583
356765
351491
349020
347939
346000
343869
340831
338376
339671
342843
344115
345299
348364
350949
354887
357119
358788
360965
362746
364953
365202
366193
366692
369388
366819
366115
367177
367965
365919
362638
360230
356332
355063
352472
350150
348648
344508
343551
343796
343865
342766
340598
338975
338513
339522
340776
339068
339016
337746
334144
333552
333557
331929
327693
323636
319731
316713
314468
312621
309421
310118
306993
301290
299223
298553
298985
301739
305967
311158
318571
326019
337103
349516
358676
373571
388390
402848
415309
426541
437884
446700
456768
458353
461497
462199
458143
454108
449726
442487
436274
430206
425273
419119
414234
412271
412277
412787
415647
418938
421614
428683
435336
442799
450949
458192
467057
474740
486556
501528
518388
538794
564972
603334
651229
711801
791356
883108
991233
1110809
1234972
1362484
1491681
1621372
1744407
1854522
1954796
2039164
2103805
2144803
2156017
2139567
2104708
2044581
1957631
1851912
1740904
1622332
1500497
1383639
1272016
1163371
1058782
964752
883862
808778
740799
680668
629520
584871
542709
509604
480875
456645
434219
416976
401354
384673
373082
364099
352194
342976
335433
328573
323228
317569
311915
308206
303405
300019
297439
292995
290171
287144
281372
279378
280135
278495
277675
276289
274937
274170
272498
271317
270546
271025
272473
270512
269331
267262
269574
268769
269211
268903
270093
270619
272732
273628
271845
273571
275270
276337
277230
280855
281762
282461
287055
291946
290703
291863
292564
293524
293427
296359
299887
302659
306065
310034
315894
321338
325419
330093
335944
340430
345996
351608
358292
365956
372058
376032
382561
389256
395050
403994
413815
425784
439717
454999
476433
503532
537389
576762
623086
677792
737100
803425
875016
951836
1029605
1110985
1189023
1264490
1334855
1393895
1439858
1475014
1499809
1509563
1501438
1480534
1447792
1404588
1351363
1289720
1224802
1159176
1092426
1026607
962558
901038
847124
795170
746412
704222
666405
631369
598580
572324
546631
520165
496940
477884
458517
436670
419884
404718
389954
373296
358880
347896
337429
328901
319195
310927
304508
298770
296180
290446
289574
290121
289598
286713
287013
288911
290879
292871
295114
296172
298073
301320
302734
303107
303908
303868
301726
298258
297316
294767
290697
286425
284555
283072
279604
276747
273931
270518
265497
260733
257023
256000
252530
249368
247245
245839
244254
243432
243401
240259
239103
239774
238788
237820
236791
237358
238003
237088
234223
232367
232780
234424
232344
232284
231999
230691
229559
229806
227740
229558
227662
227025
226129
226789
225423
225930
226664
224887
223995
224093
224709
221295
222426
223772
225642
224808
222899
222479
222177
222391
222918
220896
222883
222920
223727
223060
222721
223221
223632
226797
227820
228983
229271
229549
229525
228931
226374
227373
229107
229575
229826
230519
231619
231122
234440
236289
234824
234646
235637
236362
239807
238947
239038
240352
242934
243266
242715
244379
242988
244013
244719
246660
249165
249465
250826
251662
252509
255509
258044
258692
260955
264007
267104
268910
271625
271780
273015
275619
275830
278032
279214
283943
286164
287356
290230
292160
293421
294784
296849
299697
303500
309559
312798
315708
322587
330784
336586
346545
360066
373769
389252
406201
427634
455046
481040
507345
536786
567112
600520
632734
667094
698569
726814
753351
778384
798334
814896
826915
835498
839619
841984
840625
834813
826895
814851
803208
788538
774009
756604
738043
720372
706141
691384
679044
667747
657340
646996
639699
632671
623384
614964
607916
597349
587082
581145
571715
558589
546032
533638
517740
501920
484473
467880
453598
440282
425253
412141
399331
388513
376975
366878
357207
347553
338326
331850
323732
316963
311059
305892
299165
295929
290022
283656
278783
273692
270025
267423
263402
257979
254718
251489
249480
248140
246065
242711
239090
238624
239301
240254
239269
236307
235566
234871
233089
230873
231573
231280
232571
232853
232853
230750
230863
230509
231855
231093
229419
229690
229976
230988
232486
233181
232074
230753
229737
229838
228477
229983
230576
229683
228901
230142
229531
229456
232124
231430
229935
229285
231757
232352
233389
233802
232628
232227
230795
230799
231431
231244
232749
233052
235291
236823
235984
236412
234758
235910
235986
236673
237010
238352
237611
238015
239183
240821
241699
241518
242578
243828
245015
245331
245236
247530
247577
247628
249746
251773
250712
253268
255039
255016
255857
261080
265748
267459
271584
278063
283384
290837
301978
311714
319937
333560
346309
358676
372351
388015
402751
416394
431480
446488
460339
469973
483994
493952
500140
507212
509673
509955
507732
505127
498545
491505
485387
476608
466513
455613
439800
424540
413308
401707
387660
375898
367410
357816
348995
341449
331339
323515
318936
311402
309187
306907
299785
294810
293102
291180
291015
287754
286646
284802
283281
280586
276617
274247
272868
271871
272647
272853
272066
271037
273406
273909
273835
271352
270203
272470
274384
275492
273507
276481
280338
281064
282062
285223
291044
293689
296383
297988
303141
307436
311011
315825
319028
323851
327292
329229
334430
338924
341022
343074
346483
348473
350228
350074
350943
351818
352222
352665
351742
352208
352049
351999
353298
356615
358029
360309
360703
360100
361193
362204
364039
367733
369861
372598
375727
378920
382061
388737
393135
399108
404959
410761
416781
422424
428255
435077
441874
447739
451712
456183
461318
467728
474040
479848
491035
500005
506917
515549
524348
535561
547937
563461
579983
604957
631416
663412
700945
744888
796518
856706
927432
1005661
1096219
1199317
1313475
1437283
1569923
1712576
1859105
2011906
2176495
2336782
2495005
2644026
2793339
2936970
3063851
3171533
3262286
3336916
3385169
3411833
3417001
3396701
3352030
3286988
3200825
3094151
2973504
2847641
2706297
2557277
2404444
2255647
2110755
1960583
1816170
1678162
1545471
1420837
1307282
1203780
1104647
1016394
935383
860941
795478
741294
689577
642967
602928
565621
531996
505268
481894
462251
444356
426301
412505
399712
389971
381399
373169
365382
358785
352820
347300
343481
339809
337644
335269
331645
330122
329763
328816
329758
329335
329932
331532
332622
333609
331173
332346
335310
336235
338447
340849
344825
346485
350485
352465
354643
357437
360982
361589
366463
370358
371344
374964
378182
382621
387677
392746
397931
401523
404773
408159
411042
415591
421071
425877
428835
433805
440693
447078
451383
456845
462658
469854
476857
480853
488356
494764
505145
512569
523248
530106
535114
544892
554801
562506
570336
580465
592993
604557
613273
622650
633983
641263
655787
666822
677085
689105
701421
718470
734299
752758
774233
797218
825868
858121
892451
934943
985357
1045754
1117646
1198731
1294535
1404208
1525336
1663274
1812250
1985664
2169838
2377450
2593719
2824045
3063017
3308979
3551929
3790357
4028694
4268846
4486336
4691352
4881136
5042794
5174810
5283242
5355888
5397116
5400883
5386194
5321876
5230884
5105179
4955742
4785697
4596847
4388911
4168200
3938341
3695786
3458449
3224650
2998902
2777979
2562487
2359626
2166810
1989324
1828978
1680229
1539908
1417981
1306522
1205896
1116081
1037934
966401
903483
847895
799623
758980
722267
690069
659692
633530
610339
591243
570121
552216
535345
520661
507447
494872
481141
469795
455399
441427
429800
418924
408934
398803
390493
381952
372839
366717
359775
351868
345839
338158
333942
329649
323030
316605
314856
311201
307727
302696
301237
300512
296515
297621
298526
295578
293372
290672
288408
289344
288860
287707
288033
286789
287328
289456
290444
291211
291638
291079
293934
296583
297987
299330
304286
311241
320242
326631
334922
343628
349757
357533
368888
378713
391583
406050
417913
430002
443039
456822
471092
484466
496723
506922
515922
523513
530730
537579
545659
548020
549345
546283
544821
543215
537349
531360
523552
517033
506748
496077
487975
477829
464859
450734
439044
431176
422476
410700
401425
390684
380043
372145
363425
357622
349439
338710
331827
324367
320072
316136
310951
308065
305399
301966
297658
294731
290878
290572
288469
287899
286659
283554
279546
278501
278985
278207
277695
277080
277101
277354
277378
276777
276603
274824
274253
275224
274128
274598
275026
273075
270362
270518
271550
272003
270542
270319
270538
269294
268878
268619
268875
270905
270713
272229
271186
269741
272226
272772
272184
272006
273094
274560
274705
275635
276197
280133
282545
283638
285914
285047
284223
283495
283629
283496
283956
284626
285630
287603
288815
288514
288123
288775
289138
290439
292829
294413
294948
294882
296630
300535
304701
308227
310111
311993
314558
319805
324111
329821
332474
334781
340182
343726
346459
351867
355775
362872
366826
373423
379001
383519
387541
389702
395257
400938
408465
414318
418639
425376
433470
442861
446401
451385
455629
460283
467278
474899
485114
493010
499211
506294
509557
514061
520931
525027
530612
534475
538717
541895
543729
546085
549031
547330
545272
545232
542708
542199
539396
536186
534906
532674
528089
524934
520938
516811
514337
510985
506298
499945
495704
492504
490711
486756
482920
479952
474645
468670
462245
455053
448647
444293
439472
434120
430802
426318
418433
413052
406954
400117
396410
392133
385457
381222
377432
373432
370219
367754
364662
360688
358202
356553
354536
351439
346545
343302
340841
338763
334531
332445
331372
331620
332571
330491
327445
328389
326721
326014
324768
323200
322207
319918
319685
320125
319189
318075
315633
312776
314205
316158
317618
316141
317800
317355
316284
315880
318161
318796
322269
325025
325552
327752
328587
329786
332061
333673
333796
335026
336737
339002
340214
342407
343474
347463
351428
352692
355406
358068
361266
362151
367672
371923
377302
379951
382821
387189
392258
396112
399008
403190
407580
410867
413978
416587
420748
422392
422648
422172
425059
428021
429364
426807
428937
428065
429739
431215
432023
432412
430897
427307
426459
428237
428994
430750
433130
438480
442475
445875
453792
464735
475525
489655
506151
524194
542315
566103
591828
616487
646450
679375
713566
747358
787017
824881
862538
899791
940704
980601
1019942
1053579
1084016
1114031
1142972
1165848
1183987
1197923
1207737
1209092
1204459
1197951
1184657
1169357
1148991
1123589
1098640
1067331
1030084
990580
953608
914034
872832
833074
794258
753301
719178
684634
653094
621045
589676
563311
536483
511358
489304
470677
452085
435007
420681
406614
395755
386689
378309
372096
365214
358027
353352
347495
342856
336848
333837
328552
326154
324423
323374
322222
320564
319515
319385
318113
315062
311604
311752
313326
312092
310651
311296
312287
313133
312769
311806
310793
311027
311308
310862
311948
311902
313652
314001
313965
312855
312046
311333
309344
309719
308606
308494
308425
308263
306331
303735
303142
302630
300739
298615
296552
296962
295813
293702
291681
289890
288925
287449
288150
286846
285504
285911
285999
283562
281304
279894
280194
280747
279959
281486
283546
284466
285278
285117
287913
291786
293336
294438
297857
301308
303320
306072
309703
315368
318309
322528
328876
335626
341352
347328
355823
364486
372266
379971
388426
396763
407049
415153
421728
429470
437339
446467
454553
459909
465588
472853
475010
478143
482197
487305
490000
491863
492819
491819
489530
485308
481694
478605
471833
468043
459442
455324
448635
444030
436595
429724
423394
414854
407341
398038
392625
387894
381197
376863
371766
365625
360615
359028
354549
350780
345695
343241
342201
340120
338019
336265
334064
331856
329723
330877
331560
331663
332251
331282
330625
334925
335956
338112
338143
339461
341608
344280
348550
351557
355916
359085
366479
370693
376135
384250
389650
394115
401379
409864
417236
423446
430532
440288
447811
453389
460575
468213
473451
479526
486262
493999
494024
496520
500525
502663
502346
500561
499858
499420
495789
492139
488882
486328
484473
481984
476256
471791
467137
463472
461412
460301
456966
454663
453290
451703
450535
450628
450376
449523
451171
456749
460797
467426
473964
481822
491737
504410
520359
536651
557897
582032
611046
642825
673975
710673
750315
794163
840764
891598
944983
998680
1055339
1113711
1173686
1234201
1297364
1354075
1405948
1454952
1507938
1552235
1590469
1624136
1653677
1676716
1694918
1708850
1712308
1712102
1704957
1694672
1675885
1648345
1616197
1575263
1532625
1487238
1440939
1391075
1336777
1281736
1223797
1170573
1118333
1067695
1017439
964281
917805
872566
827172
786015
745955
708312
673318
639740
611147
585021
559003
534547
510899
488475
470719
454721
440465
424338
413125
404512
392133
381170
371372
361897
355911
347087
341990
337160
331870
327742
324166
319997
317096
313718
307040
303431
300363
299357
297339
294893
293227
290583
289220
290363
287754
286032
283303
281618
280315
277222
276254
275622
275690
275547
274508
271875
270977
269690
270073
271262
271019
273214
272196
271262
270609
271681
272012
274548
274323
273301
273703
274406
275150
276672
278750
280245
281845
282875
284323
285051
285975
288263
292311
295394
297781
298231
300009
303174
305960
307635
308422
310598
313958
317623
321175
321827
322996
323441
325973
326944
328542
329928
330582
328798
327032
329496
328406
326708
327752
325559
322570
321504
319076
316284
317021
318092
314545
313077
312879
311089
309447
306551
305074
302671
302884
301106
297744
297803
298664
297207
296540
294097
293430
292217
289645
289306
289788
290328
292457
294081
294323
293916
294284
296818
296136
298124
300136
300724
303447
304727
305813
305504
306190
309890
310326
311640
311682
313020
314995
315176
314739
314019
312075
312071
310702
313315
315283
316043
315108
316140
315456
315934
313397
313502
312584
313736
314808
315650
316638
317274
315696
315085
313556
312180
315240
316265
318257
321440
324882
326463
327466
328871
330514
333078
336835
337982
335642
339322
341872
343157
344883
345953
346138
349777
354078
356255
357909
362053
362231
368881
371854
375254
378715
383797
390079
398582
405907
412733
419597
428761
438140
451032
462768
473408
485140
500855
516376
531973
550906
568799
588759
603796
619406
635820
653536
669756
686665
705629
723890
737141
750685
765181
776880
791177
799754
811844
822935
827884
830636
833382
836459
837279
834274
829108
823783
812127
802048
793839
781193
768032
754363
740855
726062
708520
691868
672903
653160
636714
618612
600875
582415
564873
550686
537001
520940
505173
492276
483448
472207
463907
455449
446424
438079
428939
423835
419077
414933
411714
407879
405040
398291
393487
389344
385201
381888
377336
373839
368544
361232
358190
353528
347287
343674
341581
334994
329823
325832
323952
322086
316928
311076
308502
309236
308960
307149
305570
303606
301494
302855
300976
298261
297105
296878
297892
295898
295404
295061
294431
295148
293770
294558
293916
295881
295444
296262
295098
295473
295621
294863
299161
298524
300078
302589
303301
301738
303907
304351
304210
309125
310818
313110
313168
315709
315842
318667
320166
322415
322317
323669
327007
330067
332243
331202
331870
333114
333110
333000
333740
335883
336965
335442
336174
334512
335654
336569
337224
335628
337586
338517
336837
336793
336572
336442
337501
338339
335220
334568
334036
335728
335530
335689
334792
333702
335794
338298
338057
341539
343523
341580
342504
347691
348304
349900
350291
352787
354173
357710
361785
364924
365802
366635
369530
371510
373586
377164
380523
383163
386703
389854
391252
395857
400023
402805
407019
410408
415024
420266
423224
428034
431708
435174
438250
440765
445970
450712
457225
460311
467124
472428
476605
480514
486264
491335
494295
496618
505582
511321
517349
524462
529262
535454
540382
545097
549517
554456
559259
567881
573478
581349
588200
594475
599783
605459
609641
617452
624552
633673
644268
656856
670373
683294
696627
713887
731774
754367
780964
810052
841291
878067
915209
956531
1003542
1050188
1100309
1149467
1200645
1251944
1305032
1357285
1409583
1458048
1507922
1558354
1603851
1643814
1678533
1707605
1733521
1755651
1766516
1774966
1778669
1773912
1762886
1748326
1728211
1700295
1674811
1644482
1603474
1559246
1518360
1474213
1427992
1377923
1326886
1278142
1229572
1178674
1130020
1079273
1036264
989435
947424
905320
865382
829166
795941
765983
735353
704042
674734
648299
623708
603918
584874
568646
547978
530278
516013
501024
489437
479384
469283
459531
451354
443519
437202
434712
429858
424127
418362
413383
410080
404031
402584
398763
395250
392336
388825
386924
386786
385933
384761
383399
383937
385062
383479
383480
385137
384343
383913
385973
389025
393902
395173
395665
393344
394027
397031
399173
400802
406360
409260
409501
412265
414362
414747
417154
419269
419497
423309
426931
432736
432758
435280
436333
437433
439178
439446
442485
443196
446488
449148
449822
450518
451580
453332
456479
455525
454914
455112
455610
456748
460041
460854
460032
461244
460205
460638
462745
467583
471711
473432
476917
480474
482277
485741
487997
487294
488277
493045
494744
497687
502544
505271
509019
511069
516345
518625
521929
532379
539744
544453
551605
559190
567520
577617
591342
607157
621339
641717
667081
690341
718195
749576
785415
827367
870093
917791
968629
1027923
1093311
1158882
1225592
1303995
1382886
1460610
1541317
1625351
1706370
1788415
1867634
1947702
2018954
2089467
2152947
2209604
2252815
2296096
2325580
2345477
2360334
2364505
2359487
2346025
2322396
2288011
2250302
2201096
2145129
2091031
2023041
1952404
1886482
1813973
1737298
1665916
1590209
1514995
1441921
1367926
1298258
1229978
1163386
1097066
1034741
973485
918845
867912
817313
775278
735473
696015
658377
625880
595565
566753
542305
517809
497929
479824
463250
450236
436604
423255
413513
403920
394356
386475
377431
369239
363319
360271
355144
350511
348359
345333
339637
337441
334823
333296
331246
329756
329671
328969
328834
329246
329794
328725
327996
327192
327265
328001
328788
329752
332521
335256
334644
334415
333923
336139
337526
339806
339427
337955
337884
340461
339139
337377
339422
341047
340083
341404
341240
344094
345949
343837
342209
341235
341979
341960
341645
341736
343456
342956
343609
345094
344920
344298
345350
343946
344968
347838
348363
349217
348621
349808
351132
351528
351077
351556
351621
352039
353112
353269
353841
353197
353485
353004
354570
355388
355334
355340
355455
357660
359351
361481
363493
365956
367862
370532
373113
376629
380547
386520
393568
399581
407020
416377
422381
429279
439296
447614
455751
465926
476380
484069
493529
500885
506729
513433
524016
531630
537527
541311
546523
549249
547981
544719
540437
537456
534543
529948
526364
520413
515032
507980
499238
490693
483449
472750
463363
453581
440222
429923
419472
410362
403061
393414
385478
377276
369387
361857
353626
345586
337490
330724
326169
321232
315609
308943
305835
303701
299393
292823
288843
285458
283465
283201
280660
278621
276171
273839
272882
269655
268968
268661
267759
265245
264883
264729
265958
265871
266583
266218
265886
267135
266202
267302
268231
270094
266857
265141
266725
268209
270480
273473
273741
271693
274433
276055
277602
278066
277918
278673
279083
280115
281596
283727
281468
281022
282222
282990
281265
280372
279564
278545
278691
277045
275719
274057
274804
274805
274449
271915
269711
268332
270666
271093
269318
269335
268246
268026
266607
265379
262856
263610
263193
262872
261925
260793
261342
259968
261623
260550
259218
260807
259750
258961
260735
261831
262883
262489
262923
264199
262806
261740
263470
265581
262171
260627
261594
261355
261760
261641
262923
264575
265865
264813
263081
262198
260959
261203
261499
261779
263690
262121
259525
258880
257284
258134
259367
258928
257678
257729
256335
254828
256333
255900
253310
253710
252161
253567
253391
251775
252406
252895
252457
250490
252092
251356
250573
250442
249498
249784
250124
248174
246687
247817
248010
247707
248749
249456
250068
248656
250009
250231
249189
250348
249642
247377
248349
248958
248745
247923
249506
249486
250266
250313
248645
252429
250236
249099
248576
249741
250063
248168
246830
249166
250231
250735
252266
251776
251780
250906
250037
248676
248381
249543
249405
249731
250208
249413
250155
251384
252213
252628
252687
251150
246960
246202
246001
245902
247392
248217
248717
250458
249150
248396
249122
246399
244406
242693
241949
240153
242085
244098
246020
246853
246538
246209
244983
243506
242498
243807
244820
243873
245051
244211
243985
245415
244710
244754
244641
247175
246608
245526
246107
245597
246263
246628
246211
245226
244607
244897
246455
246434
246973
246952
246967
243535
243375
244706
245319
244935
245574
245257
242605
242164
242060
242170
241792
240308
239544
243954
243596
241228
241984
241276
238609
240150
241232
239811
238961
241457
239999
239297
239243
239752
239868
240863
239467
238533
240009
241004
240911
239164
238555
236694
237258
237564
236306
236085
237621
238266
237330
238018
237756
236513
236453
237691
237857
235935
235159
236999
237933
239702
238371
238911
239844
239325
239098
239187
239905
238109
237087
237042
237288
237226
236356
238319
238826
238081
238471
238364
239745
240267
240050
240554
240848
239875
239025
236994
236253
237007
237552
234795
236008
235501
235497
234416
232490
233078
234145
235125
235445
236759
237832
235912
234840
235702
231912
231393
231958
231696
233220
233977
234734
236423
236867
237535
235912
234833
234749
235237
235347
236562
237101
237292
238573
236561
235286
234890
236025
236519
235912
236931
237920
237820
235776
234948
235151
236555
238305
237928
234862
234710
234341
235059
235221
234707
233848
232192
232888
234633
236925
236623
234863
234788
236860
235018
236162
236987
235651
235339
235015
233510
233044
233217
234444
232997
232801
234096
233911
233766
235529
234778
233813
234227
235436
234817
232924
234133
234869
236064
237841
236522
236722
233693
232527
232589
233210
234164
234233
231151
230320
230972
230588
232600
234918
235524
234344
235040
233414
232977
232222
231018
231671
231979
231522
231736
233161
232957
233685
235989
236607
235757
232645
231321
230724
233648
233331
231741
229833
230667
230898
234693
234521
234087
233200
233215
234625
234038
233282
232820
230847
230726
231664
230844
230626
229579
227651
228361
227468
229912
230369
229916
228459
228812
230742
231187
231368
232303
234305
233778
232577
233355
232596
231618
233081
234868
235678
233340
233479
233032
233052
232059
232087
231676
231087
231782
232230
231031
230947
231337
230810
230908
231733
231172
230538
232163
233446
233903
234434
232936
231663
230643
229701
230547
231742
232931
232551
232046
232752
233684
232892
233895
234666
234620
233041
234205
233720
234395
234069
233582
233393
235056
235076
233678
232797
231370
231764
233615
233613
234620
235439
234498
234142
234091
233926
235022
234356
232577
232309
233179
231925
234548
234599
235471
233339
232530
232191
232769
232988
233034
231181
231849
231405
231459
230592
230086
230441
229114
230968
231119
230914
231700
229230
230127
231911
233890
232886
232198
232144
233850
233716
235207
235481
233911
233764
234774
234277
237223
237464
237238
234977
232561
234294
234265
233811
233582
234185
234781
234420
234071
234217
233113
233326
232333
231999
230256
230281
231327
230337
230894
231401
231964
233476
233034
232914
231793
232747
234541
233464
233675
233567
233299
232601
233356
233477
232880
231617
230163
230784
232613
232160
232230
233164
231540
231482
232218
232408
232410
231852
232152
233318
232362
230834
230600
233183
232834
230967
231838
232104
231133
230089
231008
230362
231838
232466
231123
231269
231462
230603
229704
230463
232338
233431
231999
231675
232095
231938
231778
231266
231419
232280
234684
233599
234182
236105
234005
231324
230563
230312
231907
232356
232371
232341
230945
229904
230175
231837
234171
233241
230666
229503
229028
229889
230296
229006
228827
230404
231253
229961
229100
227697
227234
227737
229222
228870
229640
229197
228717
230162
230588
231446
231797
234042
233119
232279
233148
231595
232588
233814
233740
232961
232057
231251
230575
229658
230145
231955
232571
232386
232070
231472
230787
230350
230519
231178
231016
232941
234672
234095
233962
233831
234971
232835
232322
231084
230516
231949
233649
231943
230914
231564
231059
233078
231720
230599
232290
232017
230390
229876
230125
231643
230043
229706
228637
227851
227162
227705
229019
228296
228692
228366
228672
227310
228824
230583
229972
229952
230225
229791
230180
229704
230160
230592
228321
228490
227741
228376
228778
229788
229236
230133
229105
227966
229311
232700
231686
231231
231658
231634
232349
232835
230990
228748
228720
229408
231258
232532
230937
232916
235526
233954
231005
230962
231254
230678
227294
226933
228375
230426
232289
233525
232513
230274
229708
232213
231600
231366
233150
234047
233111
232941
233374
234186
234930
233018
231715
232359
233042
231707
229729
229782
231943
233088
234521
231542
231220
232312
233082
232865
231015
232017
230096
230699
232487
231930
231889
230702
232712
232559
233340
232052
232073
231653
230709
231391
229391
230286
231551
232736
231290
230653
231202
232517
232262
233141
232064
233156
233675
232423
232174
232205
231985
231077
230646
230943
232109
232253
232034
231899
231669
231218
232969
232527
231872
230615
230903
232682
231308
230000
228713
230545
230317
229841
231680
232395
231778
229696
228816
230393
230512
233103
232853
230995
231901
232271
231512
232213
232045
230317
229981
229826
229464
229277
228691
228372
230552
230596
232289
234035
233227
233686
234297
233904
233992
231965
231977
231449
231549
229820
231047
231721
231363
231935
231716
231335
231363
232649
231786
232014
232853
232448
232711
231975
232899
232042
231493
232643
231662
229691
230533
232092
234373
234688
236162
233546
233340
234027
234835
234302
234505
234443
234566
233568
232212
231934
231835
233984
234176
232828
234455
236639
236923
234198
235417
235949
233168
234328
234410
233761
232748
233615
234681
234475
235110
234258
232792
235101
236838
235267
233844
233715
232552
232545
233768
233915
234285
233581
233570
234857
235909
234890
234149
233640
231324
231185
232497
232598
232142
231996
232327
234623
233426
233319
232628
232884
234452
236920
237020
236252
233859
232565
233549
232581
231796
232771
233406
233943
233197
231254
231438
230291
229468
230621
232000
232766
232670
231158
229891
230142
229225
229081
231818
235610
237517
238204
237674
237096
237006
237426
237462
237846
236902
232828
231717
232493
231920
230359
231788
233175
234354
234631
233550
233459
233050
232628
233228
234707
234461
233754
234634
234616
235292
234483
232529
232728
232805
232404
231115
232374
233102
234847
234381
235137
236623
235826
234475
234960
233114
230820
232303
231898
231898
233121
234382
234180
232788
231656
231854
232047
232844
234026
233901
234601
233310
231327
232544
233779
234584
233923
234613
235194
234055
234299
233351
230529
229968
232146
232189
231501
231753
233734
233723
231274
231089
232075
233610
235238
232962
232420
231815
232567
233976
231742
231901
231971
231013
232158
231482
231113
231165
233482
233637
233509
235785
233764
232125
232629
232461
231815
231644
232683
231362
231771
231513
232873
232048
232700
235201
237119
236584
235153
234061
233093
231386
233044
232273
232741
233642
234848
233302
233846
231676
230748
230549
230580
231148
233433
232663
231628
233665
235925
235598
235322
233993
233636
236755
235091
234306
234702
234623
235108
234695
235411
236111
235604
238476
236327
235221
235179
234349
234640
233841
232389
232695
233577
233402
231467
232383
232102
235618
234421
234916
234436
234610
234298
237174
237718
236951
235821
235790
236531
236524
234859
235437
233239
234678
236414
237123
235796
235580
237257
237686
237124
237534
239453
238200
235895
235323
236023
235332
234198
234707
236070
236016
236150
237475
238230
239467
237740
236591
237264
238272
236911
236293
237237
238259
238326
238759
239119
237426
237322
235780
236337
238274
237249
236304
236384
235424
234548
235393
235676
235561
237018
236948
237008
234675
234673
235824
235044
233608
232193
230987
230236
231960
232156
231563
231521
233072
234477
232587
231667
230959
231353
231977
232190
232215
234241
233031
235148
234197
233933
233768
233375
233273
236182
239520
239837
237392
238309
237677
238601
239988
240679
240605
241287
240955
240953
242035
244474
244881
246154
246402
247990
247643
248115
251141
253938
256827
259920
261115
262880
262514
262720
263085
265609
268225
270584
273455
276164
278933
282407
286628
289178
291935
297142
301047
304073
307725
310398
312613
313337
314546
316126
316650
317661
318596
317477
315886
313052
312924
312296
312498
310379
307948
306784
308040
307556
305192
306983
306769
308961
308897
307474
308771
310311
312320
313592
311131
310310
311108
310604
312029
314661
314930
313307
312202
311990
312042
313744
314895
317240
319343
320657
321882
323972
322764
319751
319642
321507
319835
316020
314031
310900
308145
304794
301265
300942
299713
298386
297354
295121
293169
290348
288378
285935
281527
279592
275338
274610
274580
271410
269544
270180
267080
264919
264837
261827
260163
259077
256295
254362
251597
249850
248447
247201
245250
245160
243226
242274
240629
237372
234402
234247
232431
233087
230304
228296
225555
225310
222488
221435
219950
219338
217558
217819
215835
215437
212712
211509
212511
209943
209260
209096
205774
206096
204520
201970
200961
198030
196420
196083
195848
194300
192879
193222
193581
191664
189482
190610
188501
189644
189546
188056
185357
184779
182866
181277
180885
179528
177441
176318
175206
176942
177735
175561
174899
174769
172577
171317
170091
167607
166965
166265
165811
164806
165142
165416
164115
164408
165221
162818
160687
158299
157765
158039
158130
157910
156519
156301
155659
155101
153219
151737
150178
150157
149749
149471
146580
145842
147146
145803
144454
144086
144723
143490
142772
142379
142643
143418
143247
140810
138808
138173
139016
137802
138538
136856
135536
134604
134940
134545
134902
136177
135220
135111
134002
132809
130666
129866
128574
129109
129372
129430
128775
127784
126506
126687
126032
127052
125171
124440
124755
125702
126848
126589
125277
123259
124630
124798
125201
124147
123453
122944
122437
123370
122995
122191
123140
122587
122424
123171
123683
123649
123682
122802
121014
118789
119940
120315
121422
121363
120782
120433
121327
120242
119378
120077
118769
119750
118985
120561
119430
117786
116840
117301
116546
117031
117026
119434
119544
118153
116698
117006
117726
116816
117449
118408
115582
117467
117247
118295
119801
120243
120512
118340
116890
118708
119340
118427
117459
116704
116722
117092
117443
117272
117318
117104
116255
116639
117110
116503
115778
116312
115948
116195
117013
117205
115978
116131
115894
116636
114573
112486
112358
113672
114310
116138
116973
116301
116833
116395
116113
117355
116052
115678
117414
119409
117761
117951
116584
116872
116604
117040
115456
115101
116660
117404
117590
118882
118476
117819
119529
121430
119707
118176
118459
118764
118451
118827
119530
117664
117441
116805
116643
118774
120002
118913
117740
118866
117270
116484
119064
119118
118708
117104
118037
119541
120187
119593
118443
120453
119135
118047
118973
119225
119189
119500
119516
118683
118927
121149
120361
117768
118530
118625
118867
120418
118681
119038
120969
120815
119167
119523
120273
121648
123123
122737
121761
121643
122805
120484
121257
122093
121923
126095
138397
161382
196499
238724
284993
329908
374879
426062
493341
586532
697665
827340
970337
1123216
1254777
1342996
1380745
1380167
1356122
1325747
1301142
1277435
1265983
1267185
1271733
1266819
1251151
1232933
1211026
1193149
1178595
1160669
1139954
1122331
1100821
1075624
1052395
1026590
1001432
974196
945993
918020
890578
861105
838947
813484
788519
765598
746843
728170
715879
701613
688230
675227
667077
657726
646256
639294
631085
621790
613804
607173
602090
595427
588949
580703
574611
570357
564693
561373
558418
553705
547881
542762
537521
532170
530941
525752
521796
517775
514928
510147
505892
500721
495436
494493
493591
490497
486307
483812
478136
473334
468585
463867
460652
457476
453257
449740
448237
446476
438752
433438
429499
425797
424832
423434
420364
417057
414468
410236
408263
403732
401910
399751
396050
392371
389066
385771
381909
377590
375799
376422
372664
367028
362053
358888
356415
353427
351618
347460
346529
342726
339994
336736
334228
331634
330891
326912
323479
323692
324004
323192
319336
316763
315778
311061
307276
305240
302215
301981
299307
297619
295837
295173
294123
292888
291249
289410
285627
284590
283824
283642
281645
280333
278352
276826
274718
274769
274277
271936
269070
267371
266400
265300
264160
263206
262008
262940
263056
261321
261510
261425
261245
258315
256750
255339
256881
258553
260244
262441
263532
266392
266235
259993
255071
247088
238481
233476
227913
223883
220257
217815
215553
213694
213658
210091
208759
207251
207315
207835
206545
206474
203715
201985
201087
201246
200852
202010
202174
201476
200176
199590
198041
196877
199063
198237
199133
199154
198199
197936
198365
200075
197911
196071
195899
195870
195271
195305
195543
195822
194230
195502
195462
195011
193756
194022
194154
191450
189859
190263
191124
190483
191180
191631
188857
189317
188917
188405
187839
187814
189364
187591
186993
188072
186909
187667
187973
188192
188730
188545
188937
188374
188332
188390
187974
186977
186777
189244
188951
191388
189928
189104
188429
186038
186761
188764
189195
187092
185877
184966
186446
186742
186075
183970
183575
183835
183024
183665
183802
182585
183035
183496
184247
183009
182789
183344
185563
185829
186086
185201
183568
183654
183386
182496
181899
182489
182617
183796
183545
182219
180801
180078
177839
180256
180801
179881
179368
179336
179690
179257
180134
181358
181465
179640
177311
175772
177752
178351
178340
178545
178386
178428
179241
179694
180236
179131
177088
177272
178367
179294
179790
179161
178043
177688
178065
178926
179491
178920
177375
179069
177877
178511
178028
176929
176432
177153
179040
178075
178191
177159
177117
176687
175611
177221
177438
177112
177565
177280
176388
176357
176968
177982
178665
177227
175199
174717
175444
174524
173555
174483
175118
175910
175568
175417
176093
176697
177621
176552
175088
173990
174231
173147
174864
175179
177629
176191
176032
174515
175000
174611
176277
176277
176753
177369
178447
179429
177059
175324
174989
174778
175467
175578
176089
176273
177675
177973
175176
176071
176994
177708
177315
176191
177059
176303
175521
175930
175170
175145
174858
174760
174341
173495
173800
175493
174286
172916
174033
174741
172805
172881
172833
173413
174956
173875
172436
171513
174039
174565
175308
174767
173345
172185
173935
174579
175336
174406
175985
177420
176977
177351
176654
176440
175700
176287
176715
178108
177197
176075
176970
176504
176584
177206
176558
174911
174130
176583
175541
173590
172205
173633
173335
173451
173870
173492
174272
173358
176370
178007
177437
177591
177786
177814
175767
174769
175621
175562
174751
174279
175014
175421
176393
176125
175976
175983
175222
174664
173522
175200
176316
176741
176611
176830
178397
177869
173308
172627
173877
173931
174648
176155
175842
174617
174540
172883
173216
174524
174645
173943
175060
173626
173740
173773
173261
171584
172912
172774
172129
173805
174752
174385
174864
173181
173418
173022
173023
172677
172713
172985
174888
176046
177888
177789
174601
173821
172343
173557
174893
174250
174656
174881
172671
172843
174856
175887
174882
174827
174348
175197
176665
174337
172114
172697
173418
172992
173452
173276
172969
173467
173810
175062
175696
175789
175078
173071
173080
171831
173204
174848
173005
171962
171917
173144
174428
173087
172678
174919
173665
173070
174349
173514
172741
171330
173048
173436
174029
175980
175058
176350
175595
173260
172409
173009
174698
175571
176089
173814
173250
173274
173688
174770
173745
171278
173344
173552
172912
173251
174849
174659
172839
172272

[Instrument Method Data Header]

"hplc", "", "2021-04-16-13:54:48", "hplc", "", "2021-04-16-13:54:48", "", 0, 0, "GlycoSePN_40 min (Plus_HR1)"
"Separation of glycans at 50 C"
16844544, 1


[NAI Box Information]

0, 40, 40
2.272, 44, 1000
41, 0, 100, 0


[Instrument Configuration Information]

"FL", "PEN90x", ""
0, 0, 0
0, 0, 0, 0
16.777215, 1
16.777215, 0
"", "", "", ""
"", "", ""
"", "", ""
"", "", ""
"B", "C", "D", ""


[Real Time Plot Information]

[0]
0, 1, "", "Y", 1000


[Link Parameters]

5


[Link Parameter Offsets]

29
28
10
11
12


[Link Parameter Info]


"RATE", 29, 5, 1, 1
1, 0, 3, 0.1, 100, 0
44.01408, "", 1

"RANGE", 28, 2, 1, 1
1, 0, 1, 0, 10, 0
1, "1.0", 1

"EVENT", 10, 3, 25, 1
1, 0, 0, 0, 100000, 0
0, "END", 0

"EVTME", 11, 2, 25, 1
1, 0, 2, 0, 100000, 0
0, "", 1

"EVVAL", 12, 2, 25, 1
1, 0, 0, 0, 100000, 0
0, "0", 1


[PEAK TABLE FILE]


[File Complete Flag]

3


[Number of Peaks]

0


[SPECTRAL DATA FILE]


[File Complete Flag]

3


[Count/AU Ratio]

0


[Count Offset]

0


[Number of Spectra]

0


[Spectral Data Sets]


[Audit Log Information for C:\PenExe\TcWS\Ver6.3.1\Examples\probka 42 + enzymy.raw]

Number of Audit Logs : [0]
