# Supplementary material for: Interplay between de novo and salvage pathways of GDP-fucose synthesis
Source: PLoS One. 2024 Oct 24;19(10):e0309450. doi: 10.1371/journal.pone.0309450 (PMC11501016; doi:10.1371/journal.pone.0309450)
Supplement: S1 File — (ZIP) [file pone.0309450.s004.zip › Chromatograms/Fucosylation/TSTA3KO_42_3_FUC.RAX]

Checksum Passed

Filename : <C:\PenExe\TcWS\Ver6.3.1\Examples\probka12_enzymy_3 of 10.5.raw>

[Modified Rawfile File Header]

0, 1, 48, 10019, 
0, 0, 0, 386514952, 12031320

[Modified Rawfile Data Header]

"hplc", "", "2022-02-24-12:20:51", "tcprocess", "", "2022-02-24-13:00:49", "", 0, 0, ""


[File Complete Flag]

3


[Run Log Information]


[Raw File A/D Header]

0, "20220224122041-0800", 0, "hplc"
"C:\PenExe\TcWS\Ver6.3.1\Examples\probka12_enzymy_3 of 10.5.seq", 0
"NONE", 0, 0
40.0088, 16777215, 12628, "7339280009"
1, 0, 5454


[Sequence Cycle Information]

"A", 0, 0, 0, "", "", ""
"C:\PenExe\TcWS\Ver6.3.1\Examples\probka12_enzymy_3 of 10.5.raw", "C:\PenExe\TcWS\Ver6.3.1\Examples\probka12_enzymy_3 of 10.5", "probka12_enzymy_3 of 10.5", "", "C:\PenExe\TcWS\Ver6.3.1\Examples\GlycoSeP N Plus (FL_40 min)", "C:\PenExe\TcWS\Ver6.3.1\Examples\GlycoSeP N Plus (FL_40 min)", "C:\PenExe\TcWS\Ver6.3.1\Examples\GlycoSeP N Plus (FL_40 min)", "C:\PenExe\TcWS\Ver6.3.1\Examples\GlycoSeP N Plus (FL_40 min)"
"Default", "Default"
1, 1, 1, 1, 1, 1, 0
100, 2, "", 1, "", "", 9
"", "", "", 0
"", "", "", "", ""
"", "", "", "", ""
""


[Raw Data Points]

 30518
 30440
 30436
 30434
 30434
 30432
 30740
 30837
 30925
 30583
 30452
 30706
 30212
 30218
 30670
 30835
 30536
 29457
 30176
 30756
 31297
 31562
 31421
 31128
 31147
 30113
 30027
 31168
 31661
 31828
 31286
 31073
 30849
 31210
 30587
 30820
 31027
 30902
 30745
 30404
 30993
 31820
 32401
 32081
 32128
 32262
 31825
 31933
 32227
 31877
 31766
 31821
 31943
 32119
 31359
 30202
 29705
 30537
 30967
 30871
 30498
 30340
 30120
 29804
 30471
 30914
 30965
 31208
 31170
 30375
 30367
 29704
 30247
 31126
 31543
 31145
 31083
 31051
 31177
 31124
 31574
 31299
 30981
 30746
 30896
 31136
 32053
 31387
 30947
 30713
 30250
 29596
 29524
 29733
 30172
 30812
 30612
 30629
 30157
 30723
 30864
 31070
 31308
 31817
 31878
 31773
 31606
 32232
 32282
 31518
 31662
 31070
 30231
 31029
 31047
 31778
 31775
 31827
 31820
 32012
 31600
 31685
 31697
 31738
 32363
 31966
 31779
 32459
 32247
 32205
 32571
 32206
 31951
 31701
 32521
 33575
 34005
 33668
 33166
 33313
 33078
 33242
 33119
 32488
 33013
 34590
 34807
 34635
 35268
 36462
 38766
 40783
 44461
 48463
 54119
 61563
 70764
 81856
 93275
104711
116507
126186
133468
138558
141279
141255
140370
140538
142355
147643
160674
188164
233944
300673
379480
461237
530470
576259
593672
588755
562352
520800
476116
431161
390616
355859
328524
306827
290454
276567
263555
253797
246291
240014
234641
229070
223582
219161
215397
213801
215774
223098
239946
274172
331250
420694
552752
742621
1018690
1455191
2234912
3692436
6183297
9794261
13732053
16777215
16777215
16777215
16777215
16777215
16777215
16777215
14505956
12343585
10341379
8572882
7063550
5809178
4784491
3948846
3276135
2731838
2292614
1939036
1647878
1408853
1214314
1054844
920324
807850
715725
637967
576257
525575
487444
458439
438482
425719
414482
403568
389406
371488
351916
331181
311485
291836
274627
260120
249010
240533
235110
232034
231399
231120
232002
232610
233267
233972
233542
231406
229701
227504
225967
224373
221687
219813
219132
218745
219104
220117
221068
223355
226558
229999
233592
235937
238760
241430
244440
247983
253982
261605
270392
280083
289074
299852
313386
327735
341606
354785
366349
373319
373643
370338
362373
352212
342426
335239
331662
331927
337152
351877
377573
422383
495226
601491
735940
885752
1032731
1157582
1240160
1270960
1251136
1192582
1110122
1012506
912356
819952
736168
663556
602915
554883
518747
493040
474379
463013
457671
456724
458978
462565
466665
467381
463669
454695
441121
423730
404332
382318
361489
344372
328597
313859
303469
298557
297695
300557
308726
324109
347068
377382
418746
469144
531046
603573
682363
759872
830628
886897
920048
929187
913055
876657
825429
765570
702045
639072
581146
528831
481958
442576
410034
383484
363646
348886
342207
342041
348876
364805
393543
440709
507721
588398
678617
770063
851054
909663
940186
943014
918798
872809
812440
744890
674442
608806
548700
494214
444369
402165
366455
334723
307039
285723
265702
248405
233665
221792
213039
203883
197260
190700
186155
184278
182969
182514
183074
185869
189653
196157
202475
211167
220081
228632
236444
241762
244499
245240
245862
245401
245459
248143
253857
262043
272196
284810
298874
311886
321039
325935
326805
323209
314965
303019
288454
272559
257025
241626
227916
216354
206496
197353
189607
183247
178754
174541
171545
168959
166800
165589
164660
164112
164108
164748
166521
169348
173125
176894
180790
184872
189881
194144
197708
199976
203300
205969
209840
213958
218056
224877
232293
240239
251552
266996
288731
319313
363187
424203
506225
610992
735102
875326
1021514
1162610
1282946
1379213
1438594
1456443
1432859
1372645
1284525
1179259
1064618
948707
839846
738741
648370
569987
504260
451436
408209
372512
345079
324316
308413
296356
287901
280612
273914
268306
261991
256704
253052
251697
250031
248977
249188
250021
250177
250379
253556
257768
262409
269167
280211
297042
320975
351009
386856
428458
472873
515484
555697
586874
609442
619636
615566
600635
575615
542259
503135
461646
419555
380221
343888
312117
283677
259392
239685
222543
208745
198478
189753
183022
177404
172557
168309
164000
160080
155978
153573
151774
149855
147541
145983
143773
142327
141133
140436
139154
138378
135089
132913
131612
130678
129537
128965
129052
128338
128507
130172
131774
132557
134960
137623
141544
145305
148083
151215
153189
154848
157246
158101
157753
156874
155119
153013
151515
148440
145349
143031
141602
141240
141956
142630
142945
145074
148393
151978
155880
159527
163095
167886
172516
177974
183431
190303
197136
205845
214694
225764
236882
249473
262726
276680
292375
309082
327438
344967
363628
384183
407319
431984
460124
490115
523660
558983
598255
638538
682191
730012
778933
830830
887518
951669
1023704
1110785
1221368
1365352
1555508
1807939
2137161
2555374
3072539
3692217
4405242
5194932
6018658
6840209
7619580
8294004
8817517
9171497
9325659
9273979
9026546
8605541
8041992
7384797
6666510
5927970
5200936
4505707
3865454
3292259
2787099
2349365
1979783
1665944
1405376
1191792
1017006
874358
758156
662863
586154
524321
471812
429092
391014
356980
329840
305922
284020
265699
249336
234988
222457
211630
202381
195431
190092
186083
183192
181318
180752
181000
181654
182616
181805
181053
181063
180642
179182
176855
175086
171954
168430
165190
161671
158708
156166
153574
151053
147501
144629
140957
136569
133095
129611
127138
124856
121238
117688
116038
113037
110946
109100
107236
105946
104474
102864
102394
100982
 99890
 99449
 98841
 98291
 98251
 97930
 97734
 96809
 95955
 95033
 95255
 94799
 93969
 93044
 93891
 94857
 94316
 93823
 93303
 93472
 93669
 93781
 93690
 93607
 94267
 94336
 94772
 95294
 95294
 95836
 96315
 96793
 97780
 97618
 98483
 99237
100189
101748
102771
103210
103424
104030
103833
104034
105081
104445
104461
104706
105355
106179
106565
107163
107470
106872
107594
108200
109278
111207
111972
114586
116885
119761
121872
123827
125486
127168
129344
131573
132768
134512
135870
136710
136382
137313
138268
139575
140941
142465
143556
145870
148576
152478
157345
162963
169942
177544
188967
200439
213312
229242
246956
266868
287092
307263
326687
346513
364594
379790
392960
403741
412227
417097
418226
419260
418013
416247
413910
413021
413550
414383
418076
424623
431842
441449
454979
470182
486664
507893
532478
562546
601117
648353
708994
786256
886775
1014196
1171280
1361769
1591624
1859533
2163206
2504371
2868111
3243048
3623188
3985414
4322331
4607089
4827716
4974961
5045611
5029185
4930014
4755789
4523391
4237585
3913211
3565318
3207724
2858315
2522965
2207705
1917092
1658193
1431026
1235476
1067424
928307
810843
713699
634720
568754
515290
468980
429694
396157
368372
340891
316408
293250
272893
254383
237478
221049
205780
193562
180785
170648
162718
156671
150900
147892
145089
143803
142032
140734
140165
138498
137582
136643
135655
134650
133024
131356
129101
126441
124185
120821
116916
114633
111040
108300
105188
103248
100453
 98297
 96309
 94326
 93829
 93102
 91534
 90600
 89793
 88934
 87758
 87005
 87228
 86780
 86402
 86504
 86580
 87018
 87079
 87324
 87196
 87466
 87550
 87311
 87339
 87391
 88413
 88329
 87996
 87900
 87925
 87933
 88183
 88325
 88520
 88242
 88324
 87619
 87285
 86440
 85762
 86356
 85842
 84927
 84067
 84195
 84218
 83830
 83536
 83513
 84415
 84291
 85149
 85039
 84748
 84552
 84778
 84680
 85026
 84884
 85259
 85794
 85800
 86156
 85844
 85969
 86668
 86021
 86074
 86799
 85961
 85373
 85665
 86261
 86271
 86271
 85971
 85303
 85317
 86582
 86914
 87498
 87546
 87500
 87933
 88038
 88160
 88945
 89611
 90552
 90908
 91162
 92024
 93181
 94958
 96299
 97399
100666
104118
107355
111433
115612
120138
126049
131547
137352
143519
148998
152848
155586
159143
161819
162643
161947
160191
156909
154418
152692
148015
143612
139591
133961
128586
124500
120782
116540
113222
109992
107735
105317
103280
102538
102693
102180
102603
102361
103229
103011
102466
103278
104402
105438
106905
107948
109600
111292
112857
113560
114828
115102
116590
118254
119632
120326
121297
121845
122441
123513
125761
126225
126857
129143
130887
132826
136032
139880
145693
152345
161344
172312
184857
200200
216650
236797
260303
284890
310374
337875
365289
391292
417612
439670
458718
474725
486972
495558
498451
493799
484205
472256
456272
436535
414567
388653
363633
339995
315830
293164
272374
252688
235121
220713
208023
197453
188505
180919
175891
172459
170092
168427
167531
167590
168569
169505
171471
173851
176778
179319
183450
185515
189202
193363
197412
202338
207915
211860
216720
221901
228290
233471
238778
245365
252086
259556
267351
276060
285071
295115
305674
317669
329615
342919
359261
377732
399232
423123
453419
489438
531981
582887
644454
718522
806961
910215
1028900
1165786
1320809
1491378
1676355
1869802
2069640
2268736
2463083
2644650
2808632
2951947
3069615
3149548
3198447
3205964
3174227
3102438
2998969
2867284
2706964
2528935
2335727
2134988
1934368
1737296
1545791
1365174
1196585
1044314
907897
786995
678781
585838
506594
439488
382869
335463
297256
264314
236627
214479
195877
182433
169917
158586
149489
143745
138578
134536
131507
129018
126011
123583
121244
120093
118217
116827
115542
112857
110534
109507
108505
107188
105559
104700
103895
103139
102950
102378
102174
101950
101108
 99901
 99626
 99682
 99011
 99132
100438
100496
101165
101951
103029
104471
104961
106146
106228
106254
107344
109092
110078
110896
112408
114721
116144
116644
117540
118693
120043
121739
122376
122772
124023
125890
126920
127483
129520
131226
132770
135084
137908
139582
142268
144549
146681
150028
154129
157956
161269
164866
169713
174080
178973
183005
187889
193930
199942
205441
212375
218458
225168
232438
239498
246655
254762
262035
270597
279085
287301
297094
306280
316013
326830
336913
348946
360916
374428
389706
409194
430647
456452
487579
526653
572210
625969
692044
772229
867181
977868
1106442
1248416
1406683
1578467
1762222
1957491
2157678
2358750
2559510
2750986
2925965
3076773
3203708
3299120
3358484
3385081
3377007
3332290
3252469
3142500
3007896
2853656
2681835
2494970
2302037
2105453
1912233
1724198
1543938
1373634
1219062
1079415
952016
840199
742410
657874
585846
523241
471300
428199
389719
360549
337494
318053
300960
287776
276907
269557
263009
257053
252968
249393
246706
242548
239303
234411
230243
226495
221453
217741
212254
205550
198761
192143
185918
179229
172568
166032
159981
154646
150189
146231
142262
138020
134796
131446
128983
126960
124301
121928
120592
119591
118462
117818
116347
115613
115942
116622
116133
115025
114224
113636
114208
114620
114180
113661
113464
113643
113344
114048
114456
115682
116393
117893
119397
120200
120912
122177
124063
126926
129263
131956
136847
141664
147158
153774
161036
169337
179331
190321
202160
215019
228744
242955
257646
272258
287172
301802
314429
326006
335616
342906
348446
350880
350482
348098
341612
334507
326359
315321
302779
289715
276606
263637
250143
237410
225197
214412
202658
193470
184604
176507
170156
164997
160268
155875
152299
150038
147710
145103
145204
145976
148814
152356
155169
159774
166536
173568
180387
187312
195119
204264
214359
224834
233491
242850
251399
257739
264451
270322
273071
274361
274386
272472
269044
263886
259340
251758
243202
234787
225476
215647
205096
195789
186175
178326
169810
163186
156551
150439
146787
141996
138712
136387
134603
133333
133049
132171
131788
131317
131446
131619
131924
132970
133238
133212
133844
134625
135929
137103
137693
139339
139558
139458
139668
141135
142123
142467
142831
144579
145342
146090
145772
146833
146403
145342
144908
144205
144050
143577
143485
142990
143908
145879
147119
148959
150590
152532
155813
159059
163509
169275
173255
179748
187366
195215
204339
212324
222531
233065
245178
256470
267903
279070
289672
300459
309979
319230
327267
333028
339197
344299
347385
350584
352081
353112
354654
354031
352182
352173
350546
347866
345137
343597
341543
338961
335529
331036
326327
321092
314656
308088
302443
295470
287770
279797
272358
266086
259538
253449
247182
241295
236372
232570
230479
227873
226231
224180
223997
223194
222817
220932
220835
219584
217510
215579
214101
211264
208402
205289
201743
197995
194133
190809
187560
183570
180400
177244
175439
172947
171202
169346
166668
164620
163788
162465
162063
161056
161325
161408
161404
160930
161117
161896
161905
161631
161993
162141
162730
162123
161494
162073
162244
161644
160718
159777
160136
159548
158363
156918
154965
153490
152683
152226
150973
150608
149435
148478
147130
147007
145897
145584
144451
144435
144089
143759
143542
143786
142479
142150
141522
141815
141831
141314
140560
141333
142231
142040
141641
141613
141822
142064
142129
143595
145652
145852
146197
146827
148593
150796
152678
153969
156132
156859
158771
161107
164167
166431
168780
171157
172641
174979
177058
179268
180713
182180
183883
184916
185494
186382
188955
188896
190069
189733
188855
189202
188783
188882
189600
190639
190889
191784
192896
194489
197112
200128
202582
206090
212257
218077
225345
233575
243514
255195
268944
285601
304945
328222
354119
384171
417110
451966
490294
531228
572625
616263
661278
705571
748558
787296
824985
858670
884817
904712
920845
928437
927095
919219
906685
885742
858579
825888
789843
748506
705890
661539
618158
573978
530116
487992
448217
411480
377290
345911
317332
291823
268964
249759
233303
217810
205958
195054
186137
179404
173963
169150
165811
164184
164013
162665
162056
162485
163562
165808
167084
168882
170534
172538
174753
177038
179692
182341
184821
187066
189126
190887
192342
193457
193870
194063
194085
192895
190580
187787
185259
181698
178896
176327
172705
169733
166176
163118
160972
158603
155241
154036
151759
147903
146010
145087
143213
141879
141955
141270
138833
137724
136459
135198
134406
133137
132082
130772
129161
127723
127653
127270
124383
123569
122016
120727
119630
119494
118643
119451
118355
118310
117834
118652
119473
119798
120482
120802
122112
123420
124081
125448
126495
128902
130418
130718
132759
135084
137110
139539
141931
144378
146782
149392
152164
155471
158470
161956
166343
170707
176259
183237
190001
195038
201449
208356
215157
222778
229855
237098
243407
249973
254913
259188
262033
264657
267329
268253
267098
265092
262605
259016
254501
248096
241008
235465
228363
221182
213854
206738
199556
192381
185356
178119
171185
165071
159346
153793
149285
145617
141757
137991
134480
132070
130508
128061
126948
126193
125265
125143
125292
125422
125190
124665
125021
125597
126024
126096
126815
127922
128356
128445
129131
130316
130774
131600
131582
131840
133005
133448
134208
135833
137333
138728
141976
144432
146827
148854
152098
155429
159123
163001
167896
173413
178698
184003
188716
194739
200156
205489
210391
214191
216597
219896
222974
224216
225003
226250
225255
223320
221718
220012
217050
214074
210648
208825
206632
203565
201589
198705
196908
195539
194516
194579
194452
195036
195493
196825
197941
199101
201120
203108
204748
207212
209808
213355
215920
219814
224208
229404
236216
242315
249341
257930
268048
280326
295497
311281
330913
353554
379699
409369
441659
476937
514898
559059
606045
653192
704308
756767
808520
858599
907330
954461
998552
1037335
1069287
1094069
1112225
1124537
1130562
1124540
1111884
1094926
1067997
1035796
998856
956860
912920
867083
818492
771319
724293
678747
635049
591655
550264
510808
473690
438833
407208
377466
351272
325686
302611
282931
264940
249250
235619
223251
212039
201250
193374
186363
179327
172084
166503
161361
156916
153651
149989
146872
143886
139958
137241
135311
133705
132844
130779
128936
127497
126954
126757
125393
123987
122114
120302
118792
118338
118692
117853
116752
116016
115916
116210
116122
115627
115534
115991
116801
116517
116026
115996
115725
116425
116500
115723
114447
114602
114529
114236
113515
113261
112558
112513
113093
113279
113674
113620
112358
112404
112123
112040
113052
113226
113020
114004
115393
116391
116296
116686
117939
119580
121104
122311
124997
126342
127420
128734
130281
132770
135490
138415
141120
143598
144754
146439
149037
150335
152190
153048
154254
155583
155113
154675
154126
154797
153790
152296
151882
150868
149078
147876
146730
145028
143470
142222
140486
138434
136607
135002
133574
132653
131118
129832
128909
127408
125706
125194
124438
124195
123692
121550
120297
119412
118815
118036
116926
116607
117179
117317
117072
118024
118821
118873
119542
119450
119618
118960
119230
120001
121196
122064
122417
123298
124906
124499
124698
125134
125458
126292
126610
126821
126790
127182
128033
127552
127185
127449
127633
128056
127518
127420
127448
127844
127767
128445
128701
128330
128388
129318
129683
129788
128446
130131
132532
132902
133514
134199
135413
136028
136820
137878
139659
141408
143052
144584
144861
146115
147854
148785
150519
152169
153341
154316
155554
158077
159210
161121
162970
164092
165834
168560
170219
172724
173995
175732
178337
182189
185317
189430
194243
197562
202912
209258
216388
223638
232374
241215
250154
260897
271922
283880
298075
312295
328037
343659
358882
375371
391454
407885
423329
438073
452877
466431
480217
491386
501062
511703
520578
528643
536259
540551
543680
544629
545882
545156
541510
536241
528233
517801
506744
492580
475967
460274
443186
425665
406480
387859
368961
348353
329474
311763
295087
278984
263340
248211
235198
223801
212350
202902
194432
185391
177722
170620
166492
162267
158562
154847
153053
151403
150251
150258
149488
149501
149946
150066
150309
151311
151513
151047
150893
151442
150793
149958
148767
147103
145168
143145
141047
139360
138302
136251
134224
130864
129568
128104
126285
124054
122575
121776
121319
119702
117927
116835
115377
114224
114626
114010
113772
113044
113275
114361
114805
114922
114784
114683
115743
116900
117855
118019
119000
118982
120248
120886
120825
121091
121791
123042
123309
123110
124033
124575
126272
127101
128157
128366
129652
131870
132249
133481
135265
136909
139134
141474
142806
143219
143743
144875
144804
146023
146343
146111
146623
146404
146163
145742
145458
144156
143588
142075
140702
140046
138796
137679
135743
134785
134329
134766
134699
134167
134126
134260
134806
135153
134926
135297
136682
137059
138032
139458
141577
142722
143667
144780
145411
146898
147316
148248
148814
149636
151104
152277
153550
155759
157498
158732
160545
163784
166722
169903
173115
176527
179047
181923
185696
189071
191630
195496
199521
203593
207548
211877
216572
221880
227235
232236
236262
241117
245369
249988
252123
255152
258414
262895
266646
268925
271489
274142
276589
279869
283570
286684
290247
294747
298081
302540
307904
313320
318099
322887
328758
334518
339495
344684
349579
353233
356578
359066
362346
362799
364213
367314
371364
376075
379738
384165
390410
398564
409902
422462
437588
456768
478164
505241
536752
569742
606616
647478
692318
741056
789226
840973
891827
941370
989355
1037151
1081819
1121769
1161942
1194199
1218169
1234475
1243587
1244673
1239502
1226924
1204079
1173529
1137830
1094024
1047146
993982
939218
881997
822180
762933
702303
645606
592558
542758
496857
453324
414339
378651
346678
318744
293343
271196
252144
236058
222074
210092
199590
191077
183934
178397
172477
168001
164737
161775
159313
157663
156539
156271
154607
153428
153015
153094
152959
153590
152453
151687
152250
152022
152709
153350
153946
153483
153436
153359
154374
155318
156906
157344
158402
158875
159360
160417
161164
162155
163710
164911
165540
166207
167780
170584
172486
174418
176097
177773
178911
179159
180566
182190
182580
183297
185469
186222
186303
187578
189389
191112
191455
191420
191674
193060
193730
194878
195523
196037
195879
197872
196937
197055
196843
195197
194218
194069
193843
191996
190857
189414
187739
186474
183833
182550
181364
181082
180827
180587
180599
179814
179713
179283
178815
178618
179280
181844
182111
181949
183414
185809
187132
188453
190421
192445
194403
195507
198645
201062
202785
205710
208306
211078
213522
215442
218630
223100
226894
230464
233929
238102
243269
247658
252628
259281
266054
273988
282964
293175
307135
321624
337840
355437
378100
403828
432008
464206
501049
542363
588470
640522
696700
755977
818516
882913
949640
1018908
1085951
1151800
1212551
1271469
1322657
1363527
1399377
1426094
1441026
1442145
1435356
1420331
1394431
1360959
1319079
1272413
1218358
1161833
1102730
1037281
972337
905886
840109
776705
712410
651430
593457
540188
489927
442780
399274
361740
327103
296742
270120
245808
225403
208286
194080
181417
170994
161644
154901
148620
143116
137789
133881
130718
127761
124951
123479
121721
120399
118544
117160
116419
116210
116187
115209
113564
112847
111595
110388
110346
109955
109655
110092
109444
109309
109107
108540
109111
109660
110511
111094
111263
111268
111969
112448
113223
113357
114805
115185
115889
116686
116974
117616
118814
120983
122726
123077
124814
126055
127888
129338
130866
132481
134304
135653
137518
139456
140843
141231
142642
144270
145952
146253
146627
147159
146501
145666
145114
144648
144621
144517
143679
142827
141772
140829
140542
139545
138757
139058
138057
137090
136651
136560
136737
135546
134905
134815
135483
135719
135053
135055
134897
135490
135094
135045
135097
135615
136508
137378
137449
137371
137388
137621
138515
138827
138975
139113
139912
141411
142567
143976
145441
148426
151344
155011
159141
164224
169884
175543
182375
189533
196243
203591
212225
221522
229959
239109
248194
257279
265741
272983
280005
286312
290024
291688
292611
292891
291581
288988
285689
280741
274667
267690
260019
251617
241044
230580
220311
210766
200889
192349
182911
173999
165977
157510
150506
142776
136832
130907
126285
121854
117388
114191
110532
107829
105544
103371
101256
 99968
 99224
 97817
 97395
 96045
 95446
 95376
 95919
 94907
 94140
 93379
 93110
 93459
 93567
 92820
 91936
 91961
 91830
 92227
 92668
 92655
 92292
 91929
 92023
 91863
 92201
 93241
 93542
 92855
 93134
 93612
 93840
 93497
 93708
 93461
 94021
 93763
 93734
 93157
 93691
 93668
 94368
 94823
 95185
 96336
 96297
 96882
 97979
 99061
100449
101131
101414
101990
101871
102508
103507
103335
103711
104941
104293
103907
103486
103818
104527
104926
104095
102845
102461
102688
101954
101313
100813
 99848
 99616
 99201
 99104
 99462
 99714
 99410
 98826
 98966
 98386
 97783
 98555
 98553
 99069
 98886
 99209
 98923
 99168
 99192
100007
 99464
 98849
 99645
100149
100675
100283
 99813
100381
100219
101028
102142
102604
102731
102980
103366
102810
102487
102652
102843
102861
103392
103999
103873
102684
102218
102216
101728
101618
101229
100126
 98384
 97513
 97334
 97093
 96525
 96049
 95564
 94497
 93299
 93068
 92599
 92685
 92036
 91398
 90221
 89540
 89246
 88963
 89331
 89602
 89063
 88357
 88148
 87528
 87389
 87378
 87873
 87585
 87408
 87482
 87121
 87120
 87159
 86961
 86228
 86554
 87487
 87062
 87221
 87740
 87224
 87406
 88355
 88532
 87928
 87737
 88108
 87773
 87602
 87957
 88214
 88483
 89301
 89850
 89567
 90018
 90305
 90293
 90599
 90393
 90308
 90357
 89923
 90754
 90704
 90152
 90452
 91056
 91133
 91200
 91068
 91241
 90621
 91075
 91053
 91528
 91589
 90951
 91366
 91835
 92574
 92406
 92355
 92701
 93588
 92567
 91678
 91012
 91051
 90396
 91159
 90579
 89590
 89373
 88715
 88610
 88502
 87555
 87700
 87761
 87289
 87397
 88612
 88443
 89303
 89247
 89596
 89806
 89498
 89522
 89185
 88949
 88159
 89137
 89652
 89549
 88701
 89236
 89573
 89172
 89109
 89370
 89427
 89035
 89053
 88180
 87272
 87196
 87205
 87679
 87434
 87882
 87965
 87769
 87132
 87481
 87063
 87009
 86496
 86016
 85258
 85737
 85795
 85925
 85809
 85965
 85962
 85544
 85633
 85793
 85545
 84980
 85050
 85648
 85553
 85578
 85106
 85538
 85023
 84379
 84546
 85378
 85618
 85172
 85396
 86342
 85265
 84934
 85769
 85840
 85124
 85081
 85087
 84469
 84524
 84866
 84642
 84393
 84351
 84986
 85688
 86744
 86268
 85705
 85851
 86121
 87010
 86781
 87400
 87649
 87890
 88209
 88293
 88729
 89137
 88870
 88293
 88759
 88590
 87480
 86792
 86443
 86386
 87366
 87760
 86621
 86256
 85847
 85889
 86271
 85402
 84410
 84848
 85384
 84952
 85001
 85024
 83830
 83350
 83814
 84368
 83387
 83121
 82917
 83236
 83436
 84140
 83325
 83511
 83428
 82096
 82224
 82209
 81791
 81711
 82683
 82552
 82474
 83594
 83871
 82824
 83152
 83546
 82987
 83417
 83803
 83759
 83454
 83730
 83299
 83380
 82768
 83466
 84255
 83734
 83484
 83232
 82961
 83009
 82994
 83340
 84038
 83427
 83331
 83460
 83004
 82609
 82598
 83235
 83008
 82074
 82622
 83156
 82924
 82476
 82151
 82663
 82872
 83436
 83948
 83362
 82480
 82220
 82242
 81691
 81652
 82786
 82742
 82796
 82174
 82343
 81872
 81965
 82705
 82874
 82942
 82418
 82001
 82579
 82705
 81595
 81663
 82126
 81654
 80973
 81612
 81463
 81996
 81519
 81439
 81617
 81554
 81620
 82180
 83045
 82555
 82354
 83138
 83499
 83035
 83120
 83213
 83431
 83805
 84095
 83942
 83560
 82750
 83428
 83888
 83920
 83545
 83249
 82203
 81521
 82101
 82345
 83082
 83206
 83254
 83228
 82961
 82554
 81870
 81950
 81966
 81004
 80923
 81976
 81487
 81677
 81361
 80791
 80727
 81128
 80256
 80287
 80599
 80943
 80941
 81089
 80505
 80718
 80701
 79897
 79794
 79563
 79655
 79105
 80240
 80948
 81329
 81380
 81476
 81722
 81308
 81155
 80872
 80680
 81870
 82131
 81680
 81604
 81927
 82857
 82474
 82160
 81808
 81640
 82308
 81483
 82037
 82447
 82361
 81401
 81818
 81580
 80868
 80647
 81508
 81404
 81179
 81313
 81054
 81203
 81046
 81885
 81684
 80663
 80266
 80927
 80409
 80183
 80223
 80752
 81636
 82171
 81900
 81943
 82276
 82374
 81732
 81543
 81835
 81501
 81528
 81950
 82196
 82264
 82540
 81443
 81650
 82255
 82628
 82777
 81554
 81071
 80549
 80634
 81852
 82313
 82741
 81853
 81896
 81462
 81014
 81978
 83127
 83134
 82648
 82324
 82511
 82666
 83326
 82891
 82079
 82278
 83191
 82771
 83000
 81900
 81092
 80601
 80761
 80882
 81101
 80752
 80458
 81278
 80384
 80968
 81153
 81507
 82665
 82256
 81484
 81039
 81428
 81870
 81922
 81192
 80787
 81170
 81749
 81795
 81558
 82393
 81965
 81994
 82329
 82109
 82642
 82912
 83226
 83410
 83983
 83852
 82987
 82127
 81665
 81654
 82239
 82431
 82485
 82586
 82417
 82713
 82291
 82312
 82248
 81857
 81942
 82529
 82550
 82719
 82855
 83200
 82784
 83252
 83224
 82833
 82291
 81790
 81676
 80999
 81239
 81734
 80868
 80560
 80698
 79980
 80462
 81248
 80951
 81013
 80208
 79746
 80360
 80528
 80619
 81313
 81044
 80668
 80934
 81341
 79932
 79960
 80179
 79378
 78972
 79365
 79679
 79625
 80306
 80381
 80656
 80340
 80240
 81022
 80646
 80589
 80437
 80571
 80354
 79893
 79789
 81006
 80948
 80982
 80907
 81140
 80902
 80944
 81256
 81809
 81682
 82069
 81421
 80551
 79534
 79996
 80406
 80634
 81880
 81602
 81271
 81905
 81936
 81513
 82125
 82117
 82703
 83755
 83067
 81682
 81773
 81338
 80792
 81468
 81875
 81621
 80826
 80769
 80889
 80279
 80576
 81352
 81638
 80851
 80813
 80683
 80188
 80456
 80083
 80941
 81195
 81502
 80252
 80181
 79797
 79883
 80107
 80501
 80170
 79797
 80014
 80537
 80779
 81142
 80620
 80447
 80448
 80989
 80211
 80800
 80612
 80272
 79684
 79055
 79373
 80247
 80396
 80804
 80820
 81041
 80757
 79793
 79713
 79643
 79814
 80876
 81814
 81220
 80649
 80691
 80538
 81109
 80947
 81083
 81925
 82462
 82214
 81710
 81034
 80884
 80698
 80623
 81002
 81747
 81641
 81138
 81375
 81477
 82560
 82214
 81957
 81523
 81580
 82611
 82244
 81870
 82247
 81960
 81247
 81556
 81439
 81608
 81718
 81211
 80703
 81212
 81036
 80524
 81000
 81569
 81097
 81804
 81731
 81186
 81362
 80649
 80784
 80552
 81261
 81411
 81762
 80626
 80494
 81187
 81226
 80766
 80639
 81243
 81307
 80587
 80055
 80404
 80695
 80953
 79904
 79820
 79409
 80186
 80704
 80512
 80098
 80233
 80402
 81162
 81737
 81648
 80948
 80594
 81279
 80532
 80953
 80527
 80121
 80086
 80219
 80329
 80898
 81295
 80751
 80601
 80732
 80378
 80554
 80312
 80524
 81773
 82637
 82337
 82063
 82058
 81663
 81514
 81489
 81569
 81271
 81612
 81763
 80487
 80818
 81117
 80672
 80793
 81608
 82044
 81341
 80767
 80298
 80821
 82208
 82970
 82611
 82331
 82279
 82103
 82551
 82782
 82149
 81571
 81342
 81744
 81732
 81124
 81448
 82282
 81622
 82059
 82761
 83390
 83465
 82979
 83096
 82746
 82652
 83069
 82577
 82040
 82186
 81728
 81662
 82598
 82371
 81962
 81858
 81527
 82472
 83404
 82675
 82806
 83307
 83245
 83320
 83957
 83521
 83222
 82323
 82036
 81971
 81891
 81703
 81819
 81907
 82607
 82681
 82276
 82464
 82105
 82044
 82292
 82491
 82649
 82409
 82590
 81916
 81949
 82104
 81383
 80906
 81548
 82365
 81989
 80898
 81018
 81794
 82100
 81754
 81723
 80917
 81426
 81469
 80996
 80145
 80164
 81165
 82025
 82206
 81855
 81054
 80596
 80695
 81693
 81946
 81686
 81507
 81348
 81186
 81282
 81779
 81833
 81845
 81564
 81295
 81164
 82144
 81333
 81520
 81346
 81503
 80596
 80735
 82056
 82541
 81889
 81637
 81336
 81563
 82725
 83185
 82943
 82510
 82358
 82703
 82821
 82515
 82678
 82382
 82668
 81850
 81203
 81397
 81511
 82239
 83125
 83011
 82912
 83042
 83078
 82833
 82429
 82018
 81618
 80955
 81622
 82018
 81690
 81990
 81500
 82076
 81883
 81703
 81167
 81816
 81686
 82118
 83204
 82705
 82789
 83077
 83305
 83623
 83691
 83803
 83014
 83224
 84126
 83311
 82625
 82299
 83202
 83104
 83497
 83291
 82228
 82286
 82752
 82791
 82054
 82524
 82228
 81584
 82204
 82018
 82095
 82856
 83871
 83641
 83668
 82841
 82055
 82058
 82847
 83159
 83435
 83091
 83668
 82782
 82461
 82021
 81979
 82440
 83404
 83570
 82893
 82680
 82324
 82627
 82339
 82524
 83410
 83369
 83097
 82624
 83132
 83459
 83147
 82726
 81963
 81461
 81381
 81868
 82107
 82232
 82139
 83006
 82260
 81215
 80953
 81684
 81486
 82000
 81807
 82370
 82951
 82648
 81795
 82235
 81984
 82843
 82598
 82745
 83131
 83610
 82623
 82403
 82528
 83622
 83647
 83317
 82613
 82498
 82483
 82612
 82484
 82998
 82530
 82692
 82824
 82979
 83875
 84212
 83853
 83072
 83091
 82465
 82217
 82313
 82676
 83306
 83468
 83318
 83528
 81994
 81782
 82511
 82987
 82926
 83197
 83917
 84097
 84147
 83301
 82705
 83276
 83606
 83758
 83934
 83786
 83692
 83526
 83167
 83205
 82636
 81818
 82194
 83038
 83977
 83792
 82974
 82374
 82444
 82710
 82702
 82709
 83804
 84617
 84449
 83602
 83871
 84274
 83996
 83432
 82863
 82492
 82910
 82831
 82700
 83079
 83074
 83333
 82709
 82928
 82856
 83431
 83540
 83156
 82995
 82898
 82474
 82899
 83312
 83308
 84064
 84101
 84107
 83352
 82950
 82412
 82994
 83027
 82823
 82512
 82171
 81771
 82287
 83279
 83576
 83298
 83117
 82596
 82636
 82588
 82441
 82549
 83126
 82817
 83121
 83830
 84369
 83861
 83403
 83439
 83088
 83018
 82260
 81851
 82237
 82456
 82731
 83424
 83439
 83263
 83762
 83534
 83352
 83431
 82698
 83143
 82343
 83150
 83182
 84474
 84152
 83979
 84072
 84278
 85144
 85146
 85238
 85585
 86398
 87582
 87674
 87842
 87745
 88146
 89759
 91321
 92308
 93354
 93484
 95380
 95815
 97262
 97614
 98027
 99471
100436
102371
103417
104792
106275
106786
108304
110794
113159
115995
117471
118790
119622
122675
127032
130294
133233
137477
142585
147727
153141
158403
164910
169971
174206
177039
178022
178252
178260
176175
171759
168096
165674
162326
159151
155720
153766
152548
150910
150432
149542
149939
150666
151686
151992
151984
152869
154298
156790
157932
158952
160673
162929
165038
166829
169702
173526
177548
181725
186225
189243
190248
189467
186631
181437
174706
166111
157531
149634
141823
135380
128709
122922
118309
114255
109921
106433
104289
102173
100543
 98794
 96458
 94066
 92383
 90757
 88966
 87932
 86074
 84586
 83499
 81829
 81221
 79709
 78892
 78545
 78015
 78317
 76915
 75775
 74479
 73786
 73455
 72434
 72002
 70416
 69333
 68988
 68342
 67073
 65925
 65442
 65966
 65246
 63628
 62134
 60859
 60528
 59454
 59369
 58530
 57019
 55924
 55123
 54958
 53836
 53278
 52539
 52067
 51571
 51205
 50915
 50073
 49614
 48936
 48516
 47493
 46577
 46664
 46051
 45248
 44445
 43336
 42002
 42073
 41485
 40942
 40220
 39625
 39368
 39127
 39195
 38759
 37736
 36945
 37244
 36486
 35928
 34340
 33736
 33441
 33209
 32686
 32205
 30571
 29768
 29773
 29784
 28739
 27699
 27134
 27202
 26384
 25079
 25630
 25656
 24577
 23861
 23903
 23430
 23034
 23135
 22984
 23312
 22964
 21747
 20443
 19502
 20041
 19257
 18427
 18411
 18640
 18274
 17946
 17570
 17575
 17813
 16925
 16486
 16605
 16502
 15787
 15482
 14598
 14978
 14643
 14438
 13950
 13771
 14597
 15455
 15845
 15028
 14125
 13569
 13073
 13436
 13222
 12950
 13740
 13466
 13473
 12975
 13974
 14630
 14831
 14566
 14113
 14022
 13515
 13798
 13581
 14065
 13832
 12628
 12733
 12918
 12837
 13104
 12753
 12812
 12895
 13533
 14026
 14031
 14474
 14978
 14520
 15342
 15405
 15247
 14853
 14402
 14071
 14141
 14336
 14594
 14749
 14500
 14994
 15693
 15662
 15323
 15126
 15100
 15109
 15442
 15174
 15376
 15446
 15337
 15270
 15283
 15715
 15827
 15585
 15686
 15994
 15898
 15950
 16060
 16768
 16953
 17000
 16791
 16392
 16512
 16993
 17549
 17672
 17408
 17081
 16829
 16784
 16947
 16550
 16278
 16141
 16468
 17360
 17924
 17650
 18180
 17767
 17999
 18149
 18419
 18053
 17932
 17489
 17822
 18781
 18864
 18634
 18617
 18848
 19260
 19594
 19221
 19097
 18947
 19206
 18906
 19145
 19730
 19366
 19879
 19899
 19943
 20675
 20705
 19843
 19654
 20319
 21158
 20664
 20187
 20292
 19995
 19995
 19912
 20171
 20664
 20829
 20925
 21307
 21739
 20970
 21116
 20870
 21004
 20788
 21237
 21005
 21944
 22126
 21868
 21893
 21760
 22039
 22631
 21949
 21454
 21666
 21996
 21930
 22100
 22993
 23350
 23171
 23495
 23427
 22609
 22426
 23354
 23171
 22770
 23223
 24041
 24294
 23806
 23433
 23520
 23866
 24529
 24233
 23770
 23868
 24059
 23804
 24172
 23864
 23904
 24797
 24798
 24522
 24893
 24916
 24750
 23788
 23404
 24215
 24385
 24479
 24992
 25511
 25349
 25810
 25417
 25515
 24856
 24700
 25091
 25070
 25528
 25598
 26287
 26386
 26538
 26467
 27425
 28419
 28847
 28693
 28417
 28619
 29278
 29936
 30404
 30668
 30746
 30834
 31905
 32007
 32355
 32290
 32431
 32557
 32677
 33388
 33287
 33604
 33521
 33638
 34356
 34548
 34640
 33838
 34261
 35011
 35725
 36265
 37026
 37222
 37524
 37647
 37423
 38229
 39442
 40160
 40882
 43672
 58911
109150
206400
348726
529256
736269
949606
1149784
1333694
1498175
1635177
1735458
1787709
1791792
1757162
1701861
1629902
1550383
1469007
1387365
1310959
1232714
1150536
1071719
997925
935918
888178
849784
819561
795957
775586
757328
740811
723914
707513
693743
679455
667590
658123
650066
643397
636585
629747
620389
610989
599596
585757
571952
558837
543230
525313
504778
478675
447936
415609
385936
359921
337138
317755
300628
285358
271388
258066
244330
232762
222542
211506
201292
191904
183898
177154
170565
164201
158305
153172
147517
142940
138411
133697
129924
127279
124217
121756
119268
115341
111475
108426
106067
104242
101734
100256
 97974
 95892
 93968
 92138
 90428
 88931
 87738
 86402
 84706
 83837
 83158
 80931
 78955
 77647
 76554
 76055
 75336
 74948
 74496
 73435
 72824
 71189
 70555
 69738
 69505
 69103
 68143
 67473
 66066
 66047
 65122
 63906
 63814
 63160
 62728
 62183
 61895
 60731
 60047
 59545
 58951
 59460
 58782
 58030
 57735
 57381
 57501
 57845
 57417
 57386
 56591
 56192
 56135
 55867
 55371
 54995
 55203
 55092
 54262
 53394
 52833
 53291
 53481
 53419
 52925
 52715
 52617
 53313
 52869
 53102
 52630
 52517
 53107
 52980
 51906
 51301
 51365
 50990
 50928
 50868
 50781
 50749
 50002
 49499
 49228
 49304
 48743
 49330
 49442
 49190
 48920
 48121
 47850
 48487
 48265
 48246
 48204
 47694
 47441
 47407
 47544
 47450
 47195
 47393
 47419
 47141
 46811
 46483
 46298
 46840
 46755
 46310
 45917
 46478
 46649
 46230
 45869
 45351
 44951
 44677
 44975
 45808
 46051
 45712
 45579
 45579
 45608
 45428
 45878
 45044
 45023
 45059
 44879
 44374
 44405
 44500
 44751
 45268
 45459
 45596
 45526
 44876
 45243
 44765
 44481
 44064
 44008
 43690
 43118
 42749
 43258
 43646
 43362
 43982
 43822
 43964
 44126
 43754
 42775
 43051
 43076
 43309
 43476
 43067
 43302
 42708
 42443
 42291
 41459
 41631
 41873
 42366
 42332
 41730
 42263
 43035
 42644
 41622
 41448
 41998
 42318
 42959
 43352
 42911
 42538
 42100
 41585
 41633
 42209
 42558
 42340
 41979
 41547
 41263
 40873
 40728
 41112
 41102
 41612
 41483
 40645
 40279
 40421
 40055
 40194
 39596
 39397
 39218
 39008
 38534
 38797
 39505
 39217
 39454
 39407
 39776
 39852
 39668
 39171
 39218
 38922
 38932
 38520
 37729
 37670
 37943
 38197
 38337
 38823
 39140
 38423
 37437
 37676
 38167
 38414
 37912
 38443
 38992
 38291
 38228
 39251
 38918
 38611
 38153
 38227
 38574
 37746
 38315
 38639
 38436
 37806
 38468
 38675
 38305
 37173
 37612
 38023
 37634
 37501
 37054
 36808
 36885
 36103
 35829
 36236
 36478
 36818
 36224
 35802
 36429
 36577
 36555
 36312
 36178
 36141
 36195
 36355
 36094
 36835
 36545
 36283
 36431
 36541
 37057
 36644
 36294
 36332
 36713
 37049
 36672
 37269
 37446
 37011
 36673
 36289
 35085
 35282
 35935
 35853
 36228
 36714
 36877
 36706
 36342
 35969
 35693
 36237
 36587
 36084
 35730
 35758
 35902
 35703
 35546
 36965
 36906
 37038
 36301
 35935
 35950
 35028
 34520
 35206
 35500
 35140
 34653
 35020
 35527
 35305
 35355
 35404
 35264
 35264
 35495
 35165
 35517
 35215
 35458
 35070
 35163
 36123
 36120
 35628
 35887
 35773
 35814
 35929
 36075
 35143
 35549
 35381
 35195
 35288
 35745
 36500
 36689
 36352
 35598
 34917
 36047
 36875
 37069
 37221
 36614
 35973
 36030
 35268
 34997
 35568
 36331
 35925
 35849
 35554
 35884
 35940
 35952
 36412
 35918
 35424
 35380
 36205
 36405
 36426
 36780
 36251
 36067
 35789
 35751
 36515
 37586
 37409
 37091
 37030
 37028
 37095
 36454
 36201
 35905
 35930
 35986
 36112
 36529
 36858
 37234
 37692
 37584
 37273
 37116
 36639
 36355
 36225
 36647
 37173
 37535
 37493
 37112
 37526
 36998
 37197
 37320
 36521
 36487
 36801
 36707
 36647
 36357
 36807
 36914
 36723
 36854
 36891
 37291
 37252
 36708
 36566
 37046
 37181
 36915
 36886
 36795
 36788
 37473
 37162
 37008
 37177
 37970
 37472
 37908
 36973
 36527
 37065
 36963
 36683
 36345
 37185
 36831
 36680
 36469
 36749
 36987
 37634
 37577
 37694
 37294
 36950
 37626
 37510
 37107
 36863
 36955
 37776
 38463
 37573
 37147
 37561
 38002
 37900
 37177
 37387
 37231
 37012
 37038
 36406
 36558
 36845
 37650
 37295
 37267
 37489
 37821
 37204
 36582
 36548
 36882
 36352
 36578
 37181
 36608
 36065
 37140
 37337
 37205
 36894
 36478
 36955
 36954
 36437
 36277
 37080
 37537
 37386
 37232
 36978
 37090
 37249
 36980
 37008
 37051
 37150
 36676
 37190
 37501
 37593
 37838
 38237
 37545
 36381
 36663
 36949
 37544
 37693
 37439
 37299
 37238
 37327
 37628
 37583
 37836
 38113
 38052
 37919
 37976
 37555
 38147
 38403
 38986
 38672
 37631
 37200
 37807
 37896
 37688
 37078
 37185
 36565

[Instrument Method Data Header]

"hplc", "", "2021-04-16-13:54:48", "hplc", "", "2021-04-16-13:54:48", "", 0, 0, "GlycoSePN_40 min (Plus_HR1)"
"Separation of glycans at 50 C"
16844544, 1


[NAI Box Information]

0, 40, 40
2.272, 44, 1000
41, 0, 100, 0


[Instrument Configuration Information]

"FL", "PEN90x", ""
0, 0, 0
0, 0, 0, 0
16.777215, 1
16.777215, 0
"", "", "", ""
"", "", ""
"", "", ""
"", "", ""
"B", "C", "D", ""


[Real Time Plot Information]

[0]
0, 1, "", "Y", 1000


[Link Parameters]

5


[Link Parameter Offsets]

29
28
10
11
12


[Link Parameter Info]


"RATE", 29, 5, 1, 1
1, 0, 3, 0.1, 100, 0
44.01408, "", 1

"RANGE", 28, 2, 1, 1
1, 0, 1, 0, 10, 0
1, "1.0", 1

"EVENT", 10, 3, 25, 1
1, 0, 0, 0, 100000, 0
0, "END", 0

"EVTME", 11, 2, 25, 1
1, 0, 2, 0, 100000, 0
0, "", 1

"EVVAL", 12, 2, 25, 1
1, 0, 0, 0, 100000, 0
0, "0", 1


[PEAK TABLE FILE]


[File Complete Flag]

3


[Number of Peaks]

0


[SPECTRAL DATA FILE]


[File Complete Flag]

3


[Count/AU Ratio]

0


[Count Offset]

0


[Number of Spectra]

0


[Spectral Data Sets]


[Audit Log Information for C:\PenExe\TcWS\Ver6.3.1\Examples\probka12_enzymy_3 of 10.5.raw]

Number of Audit Logs : [0]
