# Supplementary material for: Interplay between de novo and salvage pathways of GDP-fucose synthesis
Source: PLoS One. 2024 Oct 24;19(10):e0309450. doi: 10.1371/journal.pone.0309450 (PMC11501016; doi:10.1371/journal.pone.0309450)
Supplement: S1 File — (ZIP) [file pone.0309450.s004.zip › Chromatograms/Fucosylation/TSTA3KO_cmycFPGT_1.RAX]

Checksum Passed

Filename : <C:\PenExe\TcWS\Ver6.3.1\Examples\Probka 168+enzymy.raw>

[Modified Rawfile File Header]

0, 1, 48, 10019, 
0, 0, 0, 386514952, 12031080

[Modified Rawfile Data Header]

"hplc", "", "2023-07-05-19:24:41", "tcprocess", "", "2023-07-05-20:04:38", "", 0, 0, ""


[File Complete Flag]

3


[Run Log Information]


[Raw File A/D Header]

0, "20230705192431-0800", 0, "hplc"
"C:\PenExe\TcWS\Ver6.3.1\Examples\Probka 168+enzymy.seq", 0
"NONE", 0, 0
40.0088, 16777215, 101185, "7339280009"
1, 0, 5454


[Sequence Cycle Information]

"A", 0, 0, 0, "", "", ""
"C:\PenExe\TcWS\Ver6.3.1\Examples\Probka 168+enzymy.raw", "C:\PenExe\TcWS\Ver6.3.1\Examples\Probka 168+enzymy", "Probka 168+enzymy", "", "C:\PenExe\TcWS\Ver6.3.1\Examples\GlycoSeP N Plus (FL_40 min)", "C:\PenExe\TcWS\Ver6.3.1\Examples\GlycoSeP N Plus (FL_40 min)", "C:\PenExe\TcWS\Ver6.3.1\Examples\GlycoSeP N Plus (FL_40 min)", "C:\PenExe\TcWS\Ver6.3.1\Examples\GlycoSeP N Plus (FL_40 min)"
"Default", "Default"
1, 1, 1, 1, 1, 1, 0
100, 2, "", 1, "", "", 9
"", "", "", 0
"", "", "", "", ""
"", "", "", "", ""
""


[Raw Data Points]

115461
115179
115179
115181
115184
115182
117153
117881
115855
116648
117527
116348
117660
117440
117657
118036
118941
118351
117522
117264
117003
117099
116861
118060
118655
117377
119288
117985
117567
116676
117167
118245
118751
118177
116714
118238
117090
117234
116628
116864
118886
119421
119617
118627
118573
118817
119082
121347
119281
119938
118830
119896
119372
117563
116574
116766
118095
119091
118867
119664
120036
119846
119726
118866
117954
116564
115709
117545
117832
118220
117812
120588
121115
118743
117654
118941
120959
121642
122245
122740
120783
120064
119224
119081
118125
117564
117066
118777
117855
117356
117971
119063
118823
118094
118641
119718
121672
119577
119372
120575
121272
119737
120033
120501
118548
118496
118097
117715
120586
121341
120855
120768
118566
118439
120391
120571
120913
121209
121189
120272
120861
120358
119382
118441
117981
116611
115630
115749
118142
118848
117136
116255
116833
117911
117701
118565
119622
120420
119674
121379
123065
124848
125318
127122
131066
134645
141309
145622
152510
163509
170987
181746
196739
210433
224057
233940
241022
248529
255157
260460
263855
265341
266380
265316
262665
258690
255738
253806
251818
248363
245046
241208
237848
237793
236823
237173
233159
232337
235782
241050
247640
251246
250838
250393
248125
241758
236778
233500
230232
228379
227843
227728
227007
226263
225138
227241
231058
240714
251272
261108
267822
274339
274188
269578
264124
258138
256306
256031
258333
262316
275074
305389
413464
769792
1761753
3849581
7177974
11209406
14896863
16777215
16777215
16777215
15496729
13260060
10938025
8785814
6933631
5401776
4194222
3256977
2548065
2015650
1618213
1325433
1105241
943533
819691
721531
647057
583873
535851
497893
468853
462752
485584
542524
619767
704118
768657
795431
787996
749634
695801
634959
576353
520535
475252
441426
418725
400790
389344
384888
385123
388553
390384
397048
406768
413432
412757
415348
414958
412795
408335
402883
396689
391493
384184
382286
375769
371366
370394
370514
376433
382311
390877
402512
415384
429705
448280
467260
482049
491380
494530
490612
478752
456269
433397
416050
398525
389038
392342
411200
450886
521813
618979
734002
849703
943002
997012
1010796
980359
919650
844225
766909
688924
624302
571490
527763
500044
482654
475733
474512
474300
474753
473003
469298
461979
447084
427439
407273
386869
372000
354657
342377
331222
322321
319481
318220
318809
325707
337499
358248
389556
430504
481006
541602
604775
657415
699940
726416
727731
711894
679403
635060
585762
537308
489497
446996
410353
378494
353686
333057
315687
302241
289783
285311
278664
271785
267790
264273
264128
261918
260707
264286
266607
268921
270961
272190
271631
270259
267859
269370
270191
270410
270892
270472
272865
275624
277518
279596
279861
279487
281597
282586
281077
279363
276868
275552
272361
272597
268552
267619
264697
264102
261488
259073
257797
259669
260741
259398
259288
256014
253680
253077
252178
249478
246607
245302
242999
244027
244216
244999
246059
246143
246078
248475
254168
255999
259063
260154
259287
259532
258135
258612
255886
252079
250692
246134
245668
247867
248254
251255
255681
255266
252556
251189
250778
245391
239952
236007
233140
230896
228927
227227
223779
223300
225357
224998
224265
222545
224269
226142
227290
231284
235015
240847
251010
264834
278196
292975
306564
318353
329229
335992
338095
337505
335006
326804
317202
306588
299979
291905
287110
282205
278449
277937
274664
270984
269648
268543
265903
263352
263351
261420
260043
260258
262476
263938
263093
263562
265161
269174
276539
285618
299439
317487
344280
379975
428271
489087
553836
620944
686270
741361
787447
811288
818889
802254
770915
726701
671202
613852
555186
498882
446254
403471
368497
339524
313833
292697
276291
264249
253823
247007
241806
237131
233376
228331
227397
224302
222330
220576
218716
216253
215991
215205
212826
212067
210465
209709
209255
211262
209586
207190
205181
205690
206329
206887
208743
211124
213487
213912
217694
218580
217251
220635
225058
228789
233716
238806
244408
250172
253887
255857
262548
268107
275459
281959
285800
288592
287717
286918
285562
282336
279706
275387
269851
262042
256665
250064
243846
237543
231082
225403
223570
218606
214336
212039
208677
205382
203256
202835
203072
202498
200368
201374
201125
198016
197242
197943
198450
201318
202627
201955
204751
209708
213496
216933
221211
229095
235985
243429
251081
258541
268986
278139
285656
290056
293158
296423
303700
311612
320049
329466
339714
350329
357749
367685
373231
375727
376285
372173
366367
356027
344231
331037
315832
299537
285136
269962
256384
243087
233265
221078
214043
208029
203730
200284
196030
192801
190053
188828
188101
184371
182124
182729
182750
181924
182080
182241
183490
183160
185151
184326
184802
185169
185452
184831
184562
184734
185485
185162
185423
184265
185610
184468
186028
189338
188879
185952
187538
189478
188737
189674
190156
189014
190932
192228
195208
195568
194726
195104
194445
194087
194593
194244
193502
193550
197629
195404
195312
194934
194868
193841
193816
191948
192954
195713
196871
196028
194863
192672
191298
191334
188955
188649
186192
185037
185153
184780
184916
185135
182131
181273
181991
183367
183152
185044
185457
185011
186797
187854
187810
188899
190529
191835
192982
196520
198801
198916
200185
200612
201267
204495
206262
207048
207896
210582
212429
212904
216532
220769
224464
227300
230443
233941
238921
242890
243349
245454
245215
245413
244294
239875
235484
232187
228532
225102
220423
215591
211220
208161
204878
200547
198149
196210
193612
192160
190021
187076
188443
186369
184301
183906
180635
180561
183073
183429
181751
180382
179749
180975
183925
185903
186207
188307
191917
192310
191374
192278
193735
192223
195160
197080
195183
194847
195337
197107
196202
196124
195376
194484
192520
192379
193419
195815
196168
196990
200805
203937
206835
208710
211904
217201
222062
225672
228726
232114
240537
246454
253137
260023
266632
276765
285012
295414
307666
323668
341070
362241
387626
418483
455212
496158
542728
594803
660396
726761
797398
869855
944018
1016767
1086235
1149543
1198954
1233056
1252761
1257123
1246517
1220617
1176060
1117627
1052861
982551
907529
831875
755318
683663
616315
555126
502460
453897
414275
381379
352529
330115
311040
295730
286869
277399
272639
270746
267267
265287
263572
263266
263190
261232
257795
257894
255553
254266
250695
247647
244503
240293
235449
232419
229287
227677
225891
222716
219580
214980
212490
211720
210073
208692
208439
207991
206650
204292
203386
205924
205378
207294
208051
207144
206277
207465
206425
203787
205459
207243
206510
206394
207006
208052
208109
208917
208957
208172
209671
211363
211952
211964
212454
213479
214698
217318
219624
222849
223922
223440
224890
224621
224170
223979
224972
223392
221588
220917
220467
219893
220708
220170
218766
219747
219162
219928
217942
214316
217122
216894
216863
218895
218098
216940
216151
216787
218261
220300
219184
217013
215575
214913
212494
210494
209356
206692
205915
205445
205197
204599
202193
202500
199396
198117
199299
199554
198935
198308
200357
202006
203361
204450
204828
204254
204444
208231
208866
211428
214990
220114
223812
224927
227887
231334
235206
239554
243298
243602
247037
247864
246751
246994
246779
245367
243525
240435
238451
234946
229720
226079
222397
221793
220418
219227
214855
211695
209873
208248
206768
204417
203235
202128
203342
203720
206199
207832
208356
208258
208151
208711
211928
214889
215497
219142
220348
222134
225118
224694
227777
229215
229929
231220
232169
231030
228709
229169
228228
227246
223545
219888
218406
218058
213717
211059
208907
206896
208110
207753
202511
201350
202461
204004
202137
199818
199548
200121
201255
197812
197053
198380
198793
199074
201284
201131
199155
199374
199780
202070
203164
204204
206189
207318
209589
209800
210122
213671
217923
220266
222356
224213
226076
222957
223432
225137
224978
225097
225524
228203
229057
229596
230946
231290
232820
234505
239418
242856
245867
250350
257354
265258
271299
277845
286900
292565
301299
309202
318317
329645
342492
355996
367734
377676
392891
413411
435687
458906
483043
513251
547878
587310
632374
680740
733246
798849
871695
959159
1059580
1175449
1311974
1473686
1666166
1889717
2153190
2456542
2812056
3217142
3668492
4175594
4731487
5326863
5966325
6619283
7280967
7935651
8569094
9154903
9672559
10111630
10438738
10660542
10759922
10728865
10573208
10294891
9920565
9458959
8907974
8288076
7638020
6982880
6311596
5650993
5014251
4416054
3859306
3351406
2894434
2490028
2134720
1825278
1557666
1329438
1140113
982707
849269
740778
654541
585670
528755
484751
450558
424296
402439
386138
373117
365489
356758
351177
349940
347136
344916
340858
337352
337346
335364
332219
327380
321593
317392
312927
308677
305834
300084
291843
283784
279876
269580
262523
258952
257039
249637
244867
243058
240577
236906
235056
232618
229674
226869
225871
223157
221978
220284
218375
219486
217061
214894
212735
214101
214114
215335
216012
214998
213736
214628
215811
216266
215864
215278
214215
213136
213577
214385
214104
215151
218795
218924
216361
216126
216733
217006
217208
218612
218283
217047
216744
217705
219761
220791
223009
221448
218884
218992
219950
223426
221825
221628
222520
223325
223210
221732
223594
227453
230176
232350
233839
235126
238214
241776
243774
245463
247264
248477
251461
253823
256927
259864
267445
274630
281206
290161
298076
306663
316954
325721
340477
360438
378948
401449
429777
461846
499001
542442
589482
646625
708505
777737
857037
941343
1028374
1122916
1215640
1312757
1407171
1499788
1581164
1657807
1723000
1778089
1819655
1838525
1838448
1825212
1796014
1752677
1691031
1616495
1536946
1446165
1356134
1257378
1159744
1065640
975592
886997
804157
729876
662595
600178
545834
498070
457519
422953
391885
365852
346212
326991
312161
299871
288373
278498
270985
265102
259264
252878
251779
250260
244964
239280
236788
236219
235332
232334
228595
224234
223625
222295
221449
221664
220896
220132
218181
218397
218826
220435
219493
216659
218706
218786
218483
219210
219958
218312
218966
220528
220935
220136
220014
217825
219589
221829
222626
223439
226190
227592
229877
232640
234260
237260
239682
244515
248269
249690
252158
255661
260663
264964
270348
274054
278914
282896
291348
298369
303684
309284
313646
321481
331956
340975
352335
361759
380219
396772
414443
435830
456180
475631
497645
521132
547794
576673
603328
631070
661216
689887
715875
737182
760132
778722
795307
805379
811122
814881
811806
808036
795030
779621
759542
738982
715841
691513
664489
637166
609924
581834
555743
528754
506341
483786
464168
443679
424513
408619
390110
376944
367980
356729
345237
334469
324649
313148
305546
295785
288305
281602
276894
273156
268275
264765
260311
258430
256392
255305
255840
255288
255796
256952
259715
262380
264593
269204
269122
269626
272457
274587
275278
274838
274090
274150
273449
275110
275086
273238
272805
271058
268696
268693
263931
261726
260807
259202
258080
258312
258504
257538
257346
257186
257767
260138
261263
262666
264947
267669
267847
268726
273433
277061
280342
283898
282722
284551
286422
288495
291236
296955
299251
303536
306143
309878
312702
317834
326001
332931
340160
348759
358898
369933
381854
394230
407015
421263
434432
448258
466636
486924
505976
527741
548783
572882
593554
614006
638496
660161
679214
699898
715012
731700
751038
765015
778513
786739
789465
791321
787891
777046
766234
754198
734819
715409
693986
670067
642829
611788
583697
556715
526489
498371
470223
442217
421769
401895
383800
366108
349300
335665
323296
313117
304315
297026
292895
290352
285659
285622
288138
287263
287538
293905
296136
300435
308176
315394
321413
328474
335475
341058
351009
360480
365068
372177
378290
383948
392372
397748
400854
403819
407646
409601
406360
401519
398152
390955
386682
379319
372727
362586
355072
346668
338628
328604
321498
313408
305896
299554
293056
285040
279864
275513
271908
267669
264728
260951
259573
261582
258092
256916
253699
249774
249822
248981
247900
250705
251197
248437
249535
251758
253478
252424
251651
252392
251603
250679
249963
249705
250844
252007
252635
254267
256195
257904
259120
258789
259459
262206
259386
256726
257594
256413
254988
253709
253994
255684
257096
257470
256487
257333
257834
258950
257220
259446
259648
259430
260680
259887
259236
261406
265187
266391
266706
267068
268121
269639
266204
265215
263366
262701
266414
267389
268602
268659
268374
269317
267090
267898
267132
266499
268542
271306
273294
272254
271532
269713
270502
271683
273115
273288
272453
273879
274167
275214
274389
273510
272023
273396
273916
273051
273127
272618
271291
271567
271545
272320
272215
273132
274450
275440
275745
275488
274079
277137
280923
285892
287775
292888
296996
298183
303586
314650
323553
330882
340507
348273
357430
370021
382579
397642
414515
437180
461426
488848
519270
551958
589621
635265
685747
739315
803273
872873
949304
1029608
1112064
1198920
1293877
1394703
1494344
1591228
1680699
1766878
1845344
1921152
1975309
2027179
2059582
2072157
2071582
2064157
2039528
1994064
1938437
1871569
1796371
1709639
1614167
1512792
1405552
1304370
1204742
1107456
1014946
928110
848440
771978
699995
638906
586798
537291
494105
455111
424234
396243
373655
352786
335180
323386
313511
301611
298042
294454
291579
287898
286920
286300
286889
290633
293463
297159
297752
296395
297569
299098
300369
304080
303542
304969
305775
304577
306166
305548
303940
301025
297614
291767
288215
286043
284622
281854
277867
274797
271423
268612
265953
263465
260530
260795
257946
256612
254704
253085
253168
251016
247854
247345
248761
247633
247566
246211
245317
246827
246296
244844
244943
244977
244269
243389
242963
240789
240550
241541
244523
243671
243939
244089
243019
243449
244329
243262
244990
245867
243408
242533
242606
245232
247067
246243
246264
248569
247846
249492
250571
251104
251567
253460
254658
255998
259724
261912
265257
269808
273032
277884
283874
290517
295790
301774
309444
314072
315021
320905
327859
331942
339271
340835
343047
347523
351358
352501
354885
356325
356232
354355
352082
350036
347158
343280
338729
333105
327194
322126
313982
307963
305587
299433
294082
290836
288007
284598
280002
275738
270589
269616
268441
267720
266801
264755
262447
262824
259245
260079
261084
259311
258650
257873
257619
257996
256862
255076
255680
256519
254642
254499
254604
255231
255460
255158
254964
253636
252314
251477
253168
252304
252278
254065
253901
252390
249231
247675
247401
247503
247174
247169
249069
251058
252490
249120
246418
248864
248544
248383
248457
248178
247286
248125
247927
247557
248248
248974
248959
250172
249363
250304
251407
250891
253665
254771
256062
257965
256478
255965
258988
261934
262658
262429
262332
260930
261867
263481
266931
268069
271165
273370
276650
277659
276928
276222
275645
275613
277779
276572
277325
277317
279105
279693
280061
279156
279634
279848
282950
284423
284466
285665
288516
289888
291166
293737
297221
300769
303331
307207
312617
316761
321684
327533
333468
339340
346770
353310
361655
372247
382817
397415
411011
426921
446820
467742
492020
518303
551132
583736
623913
663397
709560
760477
814993
872050
933714
998988
1067305
1134763
1203539
1273304
1343890
1407982
1474067
1530794
1574211
1609173
1637773
1652210
1659206
1658996
1648698
1624261
1592031
1552076
1502754
1448335
1391198
1326900
1258094
1186118
1115233
1041939
972358
904049
836703
773876
714335
662001
612103
571521
532617
493292
464192
437613
413188
393647
375827
361653
347171
336145
327520
321517
316839
311605
308358
303506
301931
303210
298681
298633
299817
296435
295397
294413
293135
294319
292942
291040
289389
288021
285601
285389
283165
282223
280500
281594
283051
283131
284083
286100
283451
283651
281284
280520
280954
279560
279656
279627
279275
278364
278421
281691
280332
278656
277668
277980
275697
271809
269546
271207
271429
271712
270955
271523
269109
266132
266789
265600
263508
263226
264381
261834
258718
259847
261772
261457
260391
258846
257969
256999
257226
255685
257059
256568
258190
259921
259694
258230
255359
257090
256478
257281
257814
259731
260369
260773
260614
260704
261181
260290
257662
258507
258013
256578
256916
257796
258146
258555
258823
256650
254863
256506
257330
256307
256258
257031
256378
255900
256309
257025
258228
258312
257353
256479
256815
257491
257217
256648
257339
256297
255508
254407
252884
250940
250062
252754
252636
250619
248986
248058
249084
249248
248103
246357
249577
250225
249132
251387
254848
254714
253594
251966
252615
250713
252063
253416
255215
257202
258705
257730
257671
259227
264290
267455
268534
267943
267517
271997
273995
276850
276043
273400
277102
277880
279382
282290
286311
290026
295523
302064
306337
312994
317583
323931
329269
335281
337930
341444
343748
345874
345636
346489
346768
347340
345910
343984
345066
342561
339821
338488
336376
333163
327733
323549
320257
314267
312406
308697
300418
296882
296829
294941
294954
294843
292525
291210
291766
296056
298908
298942
302337
305414
308816
312373
315077
317269
321397
325617
327324
327181
327384
331857
334811
336560
338148
341165
346806
353709
356996
363627
374144
380555
390045
400018
409963
421067
434715
450570
468106
490818
514389
540121
567991
597506
626567
663431
699635
740591
777792
819454
862746
910275
955646
997739
1045459
1089060
1129548
1166066
1202803
1241511
1278654
1314299
1346893
1378622
1406275
1430347
1449318
1470445
1484254
1497906
1500490
1492084
1485179
1467121
1437194
1405501
1369159
1328669
1288933
1242597
1195591
1147308
1098184
1046937
1001259
957377
908931
863822
817776
776321
735934
698246
664542
631805
601640
574173
549080
523926
500167
479909
462179
446856
433429
419459
405706
394660
385223
377256
368278
360891
354879
349226
344071
338165
331479
328515
322579
321133
316414
313611
309788
306152
304772
303980
301504
299245
296691
294901
295848
296384
297678
294649
291761
291192
290842
291718
295211
298637
299666
301044
301053
302555
305627
307744
308901
309151
311833
315209
320718
328320
332513
338555
342690
346338
349584
353586
357319
357505
358968
358953
361156
366249
367376
368636
370477
368941
370329
372017
371554
367850
368554
370047
369676
368609
366905
360759
356558
354587
353197
350672
348484
345763
340004
335673
330660
329855
329749
325672
322957
321852
321824
319214
315779
312554
307863
303897
301291
299706
296558
294132
291037
289272
286745
283917
282421
282616
278379
276236
274222
273470
273272
272636
272324
271085
271423
271390
271935
271444
271258
271023
269021
268191
267980
267849
266816
265487
264378
264320
263305
265371
267201
270329
266689
264581
267295
268709
268820
266991
267944
268240
269409
269323
269373
271518
272075
272734
271926
272641
274351
274520
274553
276741
279867
280951
286255
289474
296085
299273
302580
308847
315703
321544
327937
331688
337588
344225
349436
354785
358650
359773
363202
366552
370367
371216
371706
372943
376845
378683
380759
379652
380329
382009
385466
387841
389735
392286
397994
400232
400204
401100
404802
410888
416006
418580
423101
430702
436617
445540
454589
467867
481297
497596
514311
531584
552657
581207
614058
649807
692684
740201
796372
858567
924216
1002038
1084605
1172279
1267020
1372126
1481008
1592673
1708039
1830369
1952813
2069589
2183805
2294812
2394569
2484109
2554604
2613412
2658921
2686652
2689426
2673336
2642539
2592241
2525521
2444249
2349122
2246046
2134467
2016959
1897737
1779322
1663805
1548260
1428330
1314841
1215091
1118754
1026224
941130
861946
786441
720739
662798
608450
560275
518180
479703
446404
418660
393438
371032
355412
341467
330102
319055
313723
304970
297585
292594
289355
284351
282991
287246
288418
289392
287376
286116
286048
287292
288723
290608
293673
297129
297196
300966
304050
304406
306762
306733
307457
307313
312300
317354
318551
320122
321912
326544
329750
330775
332484
333388
334055
334964
338912
339523
340057
339957
339707
339840
338584
336512
334153
333571
334422
334600
329735
325838
323004
321650
318650
318851
315642
312806
314136
313414
311765
308388
304454
303442
300302
299024
296984
295578
294799
294359
290675
288038
285168
284504
282988
280229
280291
280745
279955
281677
284307
287598
288459
290493
292194
293579
297943
300712
304557
309799
314669
315187
319675
326262
332531
335976
339427
344224
351501
357866
364634
368741
372860
376383
380163
381483
382170
383546
382933
384396
384546
384556
384324
384566
381446
383081
381705
380029
379628
379570
382667
382259
382516
384012
385745
387761
394150
395223
399114
402410
404793
408556
411344
418530
426191
435916
450715
464254
480497
497693
520732
547646
579322
616221
656133
698843
747813
803824
861823
925498
993750
1065949
1139063
1218112
1294809
1374048
1449681
1517134
1580585
1640302
1689603
1729612
1756925
1776311
1782872
1775300
1756503
1732294
1697185
1655425
1597408
1531404
1461601
1388527
1312795
1236536
1155427
1076888
1001536
930856
864216
798879
740921
685710
634162
586277
546833
508168
471003
438068
410455
386293
366183
349857
335432
320175
309033
298741
287289
280451
275562
270560
265707
261645
260795
257511
256566
254213
250583
250060
250663
250200
250088
250408
250515
251582
248583
248754
250177
251271
250450
250908
251696
250520
250792
250529
250622
249945
248965
249077
250014
250902
249855
251277
253786
252393
251429
250906
252469
253681
253163
252470
256001
257033
260212
263003
261387
259357
261755
261205
260703
262850
262082
258963
257321
256745
257724
257463
256174
254061
252540
251399
248642
247372
246242
249489
250355
248953
246157
245269
245427
243009
240132
238750
240775
241467
242561
243603
244374
243832
243703
245810
245699
245681
244882
243775
245497
245769
246372
246562
245772
245312
245145
245777
246373
245122
244939
245287
246420
247691
246845
249074
250763
249034
249489
249489
248741
248337
248730
248579
252083
253964
252492
252954
252754
251423
252145
252760
252234
250674
250454
252981
255161
256903
259548
260988
262876
265086
270271
273869
279096
284076
287300
292985
297391
302006
306003
311899
316171
319024
324076
326898
326964
327161
328102
330959
332858
329500
325312
323841
320410
318762
314015
308918
304116
297829
289396
285921
281900
275632
270062
266019
260138
258506
256093
251641
249216
245993
241804
238262
236522
235697
233464
232374
231436
232474
231385
230531
228326
227837
225947
227279
226438
224059
224633
225429
227589
225965
225264
223993
223604
222803
222214
221835
222172
223218
225139
225619
224763
228010
228204
229019
230380
229971
231129
232861
233106
230937
232867
233920
234964
237441
236983
237754
236213
235062
233461
232831
231934
231658
231735
231958
232400
231947
232608
231858
233565
232348
231378
232583
232346
231444
230525
231766
231142
229535
229803
227918
228452
226337
223436
225534
227718
229222
229636
227931
226272
223740
221343
224109
224418
223954
223183
221790
223199
222781
224436
224655
226267
224641
224121
223254
223047
225510
223145
222699
220921
219539
221339
223469
224492
225110
225882
225450
224252
225633
223600
226642
227787
228322
228270
228960
228628
229764
229432
227471
224424
225470
227793
231074
230004
228063
229190
230232
229854
229110
228681
227852
227445
228589
227717
227999
226927
225397
225164
225470
227016
227065
227411
226264
227157
225089
222789
222867
222737
222846
224981
225986
226752
223758
223343
224664
224482
225918
225457
222765
223932
226125
226588
226325
224159
224251
224438
224744
224020
222439
222458
225275
226933
224565
223800
221025
222432
222138
221869
220553
220899
221013
221057
220752
222811
224521
224018
223191
221472
220557
220364
222596
221681
221378
221454
219710
219086
217555
216050
215532
216408
216063
217078
219648
219538
218033
217249
217853
218126
219612
220205
222406
221333
223005
222866
221707
221358
221309
221536
220788
221423
221059
219849
220139
220439
221325
222611
223078
220486
220511
219734
219526
218663
218000
218730
218182
219796
219936
217661
217439
218658
219223
220397
221797
223347
222814
222533
222906
221206
218899
218338
222049
220357
220488
219587
219709
220153
221109
221542
223963
221065
222181
223353
222182
221268
222572
222164
221652
222394
221742
219820
219531
218632
219487
220957
221919
221810
219848
220314
221177
218847
216732
218131
218648
220737
220729
221295
221684
220793
219840
220523
220356
220784
220347
221770
222159
222217
223182
224857
225516
227034
227993
226708
224804
224695
222840
223238
223234
222725
221704
220863
219811
218943
218989
219175
218870
221616
220485
219695
219680
219923
221132
221478
223761
221879
220628
221363
221081
222323
221539
219274
220245
220183
218580
220346
221279
223460
222627
223356
225247
225678
225192
223984
224459
226454
225967
223392
223392
223218
220454
218958
221792
223656
223896
223639
223741
222640
221899
222109
221341
221624
222006
222429
221993
222977
222467
220644
220091
220049
220151
220218
222643
224129
222934
219728
221462
222655
224351
223623
223422
222412
222624
224392
224774
224307
224074
224743
225826
227597
226236
224300
224133
224260
224359
223042
222670
224294
223003
222678
222853
222708
222574
223960
223183
223958
223169
223305
220548
219649
219985
219571
219684
221723
220821
221376
221918
221787
223484
221092
222523
221046
220220
221218
220958
220773
218258
218108
220084
219884
219865
222484
221853
220206
220129
220740
222164
221846
220703
221991
224187
222653
222208
221212
221501
221545
221346
221590
222495
221942
221247
222024
222858
224261
220488
218575
218556
218320
219600
221263
223629
225021
224325
224172
222311
221798
222768
222950
222387
223511
222926
220915
221458
221166
222359
221423
221885
222194
221765
222955
223400
221957
220615
221805
221982
219993
219996
222064
220675
221453
221519
221276
222963
220523
221177
221526
221756
220822
220485
219132
219625
222051
221225
223813
225609
223996
222390
221175
220859
220272
219759
218700
217003
216477
217294
216714
219716
220409
220115
220799
220187
219499
219921
221337
222006
222152
219969
219596
221634
223235
223364
221307
220958
220669
219061
220030
219231
220381
220812
221757
224291
224752
221814
220440
221965
221503
221688
221126
219933
219988
220149
219950
221532
220701
222362
222131
220552
221671
222171
220935
220661
220366
221819
222415
223158
223321
220362
219794
218906
220302
222168
221710
222753
222503
223382
223821
223185
221286
222944
221808
222869
222411
221926
221403
222746
221164
222037
224429
225243
225832
224270
225162
222524
222710
221588
222169
220738
218967
220827
221107
220667
222077
223081
224531
226486
226224
225141
223973
221639
221103
223742
225087
222411
220137
219571
220900
220140
221725
220405
221525
221066
220467
221016
220399
220723
221252
220926
223402
222111
221481
221946
221946
221538
221571
220191
218893
218675
217872
220812
223328
222801
221705
222390
223131
224481
223530
221213
220872
220100
220722
220746
220002
222891
223028
222635
222503
223859
223902
222378
218783
217625
218154
219562
220840
222141
219803
218511
220696
223715
225250
223812
221306
219240
220115
219453
218308
219225
221057
219993
219547
218565
217309
218319
221047
221806
220279
220920
222308
224973
225262
225173
225423
224440
223314
225397
225907
226641
225958
223736
222525
221763
221921
221530
221890
222293
222074
220739
223334
221318
220916
219545
220686
220305
222081
223752
224603
224308
221111
220152
219572
219945
221815
222245
222738
221928
221161
220139
220562
219354
220314
222520
221315
221093
221940
221419
220500
217619
219638
221609
221872
220628
220062
220796
220539
222137
223612
222576
221318
221436
222755
224183
224440
221664
222380
222250
223153
223254
225085
223899
220641
220156
221101
222435
224122
224426
224811
224989
224062
222706
223568
222225
224114
223388
223795
223891
222724
224694
225911
224302
223226
224086
224799
225337
226682
226501
224200
223739
224285
224928
223276
222950
224035
227260
228344
227144
225821
223897
222290
223477
223554
221134
220634
222223
223578
223112
223735
224107
223025
223450
224318
223436
224106
224969
225079
224030
223035
222688
223903
223986
222174
221330
221864
222421
222390
219466
221815
222700
223003
223838
221093
222673
224988
224994
224400
223285
222297
220686
222223
220771
219459
221557
220868
221403
222263
219505
219432
220811
218867
217774
220223
222244
224231
224697
222871
222237
222724
224488
223617
222526
222362
222843
223729
222766
221136
222840
224770
224731
225069
223782
222140
223222
222356
221851
224477
223099
222292
222392
220484
218829
219059
221052
220984
221733
221602
221703
222516
223301
222941
222962
222628
224865
224867
223591
223308
224102
222421
221930
222183
222910
223584
222357
222696
221197
222846
221703
221251
219972
221047
221469
222174
223834
222239
223434
224406
223696
223566
222453
223305
223558
223725
225268
224502
223014
222398
223807
225612
228070
227195
226579
226113
225425
224941
226339
224617
223485
223072
225486
226361
228386
228888
229614
226102
226811
227747
226414
225715
224139
223501
221742
223842
224120
223320
223863
223868
224682
224736
224899
223973
223504
224137
224650
225119
224476
224750
225886
227490
225903
221784
219061
221310
223181
224245
224507
224137
224084
225353
223297
222763
224850
225030
224735
222938
225082
225775
224238
221300
221376
219183
221306
226760
226713
226147
224904
223137
224720
225121
224023
224150
225481
224703
223764
222536
221810
222300
223791
224430
226289
225370
223279
222871
224884
224408
222592
223315
223116
223581
224074
225524
225604
225265
224121
223981
224621
226116
224725
225332
225970
224905
225481
228270
228695
227323
225337
223411
222932
224016
224135
224684
225348
224283
222962
222020
221428
223708
225073
225906
225004
227146
227251
227275
227556
227013
225888
227074
226092
227331
226883
225953
225111
224691
225073
224349
225966
225783
224457
225765
225500
225686
226080
225712
225132
226486
224392
222259
223148
220667
223122
223408
225937
226740
226348
227246
227102
227763
225413
227064
227016
226496
227573
228785
229255
230138
228670
228466
230132
230207
229415
228549
227937
228823
228362
228769
227465
227974
224785
224848
227100
226412
226423
225600
225150
225077
226925
226889
226505
226325
228047
229159
228143
229026
228237
226394
226415
226135
225547
225868
228022
225211
224560
223904
224792
223441
223293
223912
225231
225717
224802
225325
225697
226451
226867
228556
227556
225829
227052
225273
224770
222929
224931
227943
229484
227561
226630
227029
226086
227335
228560
228911
227307
224648
225226
225219
227811
226321
225827
224798
225322
225709
224202
225853
227186
225901
228989
230806
228779
229449
228872
225913
224809
225945
222521
222437
226280
227289
227151
227206
226611
227256
224225
226366
225826
225271
223132
223667
223832
224818
227065
227779
227605
229099
230203
229249
227876
228870
228153
228040
229205
227430
225985
225435
225779
225821
227981
230357
227920
229798
231418
231473
231030
227829
227791
228344
229117
228057
228251
229558
229501
229678
230132
229218
228603
229266
231466
234266
235209
235992
238678
240638
239361
237862
240666
245719
247749
251376
251434
250656
254012
257988
259469
262329
265390
267236
268937
271866
275438
281652
284094
286000
286831
289373
295146
296442
299467
302989
305098
306004
308902
314116
318250
321766
327043
331229
334094
338449
344475
348462
354022
360002
365434
366055
370085
375671
382134
386231
393954
399936
408799
420827
433503
447067
458765
471627
480097
488165
493959
494863
494672
496052
492324
485513
482402
477192
471285
470130
472151
471497
468985
468505
469840
470051
473885
474429
474361
474369
474055
477272
476457
477778
477815
478192
477141
475090
475179
476085
477385
475437
472995
470164
466002
462202
460053
457913
459931
458183
455745
455509
450464
449478
447346
439983
436133
430610
422751
416803
412253
404943
399108
394869
388012
388519
390893
387400
384093
378437
375654
371383
369695
368518
365783
365828
365684
365420
362236
358422
357466
355699
351064
347053
345029
345010
343022
342991
341076
339610
337296
332735
331665
330952
327636
328601
328784
327478
328185
324904
321591
317173
315388
315047
312029
310235
307665
309693
310013
305169
302177
301565
299087
297966
294067
289796
288312
285688
283782
284045
282246
279633
278334
276404
274746
272023
269064
267484
266542
263479
261964
261082
259891
258195
252762
250283
248943
246139
245484
243287
240697
239313
235447
236165
234818
230570
229060
227945
224169
222069
220199
218001
218477
217536
215716
211323
210035
208145
207868
204806
202550
202914
198469
197201
196268
198250
197124
195099
192490
190392
189996
188427
186356
187080
185484
183099
182923
180691
181280
181139
179101
177236
176997
176131
172719
170041
168197
170661
172485
174491
176792
176475
176948
178532
177017
175819
176096
176415
175534
172092
170645
169221
168831
168077
168685
168275
167034
165786
164940
162623
162637
162723
164317
163265
162280
162157
164765
163513
162253
161881
165008
165720
163178
161876
163093
162667
164474
162536
164581
165560
165587
165861
166938
164045
164416
165648
163991
164697
166954
168426
170210
167902
166846
166277
166960
166156
168251
166080
165374
166326
168589
169321
170187
168862
169897
169348
169110
170829
171824
172953
172405
173695
173854
172639
171183
170451
173163
174681
175036
175425
173899
173783
175590
176291
176712
175005
174312
175823
175337
175857
178205
179883
180057
179225
180181
179556
178813
179126
180704
180130
180884
181751
180568
180137
180041
180525
178890
179202
183745
184990
184834
186592
184569
183044
184751
183956
183944
185595
186424
186431
184379
182488
183815
185399
183050
185971
186335
188169
188121
188629
188600
187844
187734
188555
188588
187894
187936
190046
189343
190026
190800
189164
190301
189672
189298
187475
189213
188542
185932
187158
188917
190654
189813
191928
194292
195298
195848
194237
193097
193735
192028
192063
194488
195930
195001
196101
197214
197514
196859
194335
192000
193466
194701
194486
193177
194355
194481
196586
198223
196166
196502
195510
194595
193773
194981
197560
197152
196721
195530
194596
194050
195119
196654
196932
195912
193135
192184
192879
192036
191959
193162
194081
195547
195334
194846
193816
193943
194425
193455
192407
193988
193724
193076
191829
194004
194092
193447
190779
189207
189373
188627
186644
185779
184673
185869
187900
187802
184639
180505
179779
194411
282805
503113
824972
1180834
1530439
1853001
2127023
2340101
2500623
2623888
2714248
2784862
2854251
2898626
2898577
2848022
2752142
2623106
2461297
2282922
2091672
1882064
1655137
1430688
1232690
1081439
964194
876591
807477
753867
708986
671627
640014
610549
582950
559618
537444
520234
502814
485725
467815
452740
438850
424833
415222
405815
399281
390279
382367
374455
367111
358786
353749
346615
339383
333529
325996
315886
307803
300451
290028
281643
273616
264335
257457
252943
246864
241094
238560
233692
231576
230579
230948
231066
228990
227657
226540
224957
224194
221300
216200
213327
206666
202871
197932
192283
186604
182262
179789
174799
169957
167680
163523
161712
159815
157684
156105
155667
153776
152387
151611
149778
148044
147075
145800
142884
141988
140642
139915
138567
139651
139540
138762
138165
139328
138378
137251
138469
137777
134845
135091
134303
133771
132428
132832
133708
132756
133519
132817
133667
133410
134258
133005
131320
132617
131277
129883
129175
129676
131348
131453
131593
131678
131118
128924
128749
129861
131869
133573
130412
130062
129262
129402
127994
127710
129054
130480
132732
132030
130759
127635
128042
128681
129509
128723
128407
126322
124600
123313
122969
123187
125275
126517
126206
126602
126326
128534
127264
124910
125652
126044
123515
122109
119219
120073
119260
119183
120458
119296
118002
117564
119046
120255
119648
120503
119662
119042
119434
119356
119761
119776
121187
122775
122000
120962
121626
117450
118366
119686
119788
119560
119609
119729
120886
120929
119442
120351
119698
119024
119981
118605
117893
117237
115420
113340
115133
116074
116505
117265
119350
119524
117491
116951
118119
117273
118710
117823
115625
114462
113081
113591
116527
116444
116105
114916
113897
113594
114766
113896
111616
111565
113037
114545
115965
115940
113560
111134
112823
112335
111787
111398
111846
111990
111164
111819
110133
111533
112409
112690
113029
113375
113873
115242
114523
112719
109840
108512
109790
110882
110391
111314
110153
109532
109751
109963
110586
110680
109220
109693
110852
109738
110545
112002
111809
110812
108796
108627
108647
109546
109997
111308
110901
109764
110063
110031
109778
110121
109940
109969
109683
108740
105651
106858
107732
107872
109474
108294
106381
107875
106967
105261
105216
106912
108910
108352
108390
107873
106987
106026
106064
106031
106817
107530
104780
105198
106642
108107
106765
107529
106884
106981
106726
106826
108537
107535
105970
104932
105621
106052
104035
104467
105916
106450
108473
107102
104563
104694
104659
104123
103523
104697
106315
105749
104656
106094
106659
106444
105200
105062
107771
108540
107481
107204
106243
105276
106001
106488
106396
106658
107486
107899
106936
105700
105141
103762
103012
103630
103253
101804
103519
103275
102510
101185
101596
102372
103564
104513
106759
105763
103780
104157
104730
103614
103971
105144
105701
103557
101885
102217
103523
102610
103407
104280
103674
105044
107928
109752
107031
107001
107485
105562
105008
104769
107101
107157
105622
107925
107113
103964
104534
105195
103202
102448
101724
103156
104611
104746
106819
106984
107493
106285
106635
107496
106064
104723
104100
103724
103794
105343
103183
104335
104971
104769
104842
107426
106411
105209
105550
105239
105488
106298
104990
104007
103449
103800
104061
103535
103229
104485
104819
104154
104218
104376
106480
106563
108142
107846
107212
109316
109254
108666
107503
105592
103600
103675
104358
105009
106731
105774
105851
105485
106686
107984
106996
108057
106718
105116
107854
106628
107497
106322
107350
108370
107695
107983
106895
107725
107875
108355
106896
106992
106681
110167
110080
108855
107970
107780
107321
105380
103499
105248
106472
106376
105561
104689
104588
106097
106959
106731
108252
107254
105261
105408
108859
109051
109067
111149
109767
110085
109784
107855
106535
104966
105235
104335
105506
106798
107704
109228
108958
110234
110248
110180
110082
109393
109370
107269
105843
105039
105084
107501
109966
110451
109330
107277
105427
106297
110445
110941
108654
109999
110337
108442
107281
108056
108338
109871
110943
112137
111717
111577
111711
109660
108685
107987
107909
109596
108597
107527
107372
108429
107366
107887
107967
108308
110347
110433
110027
109195
109594
109071
107918
108339
109950
111045
110584
109020
108344
107315
108693
109340
108884
109021
109157
111241
113424
111748
111679
111722
112050
111035
111392
111118
109698
109726
112434
110955
110622
110158
111850
110283
110354
111257

[Instrument Method Data Header]

"hplc", "", "2021-04-16-13:54:48", "hplc", "", "2021-04-16-13:54:48", "", 0, 0, "GlycoSePN_40 min (Plus_HR1)"
"Separation of glycans at 50 C"
16844544, 1


[NAI Box Information]

0, 40, 40
2.272, 44, 1000
41, 0, 100, 0


[Instrument Configuration Information]

"FL", "PEN90x", ""
0, 0, 0
0, 0, 0, 0
16.777215, 1
16.777215, 0
"", "", "", ""
"", "", ""
"", "", ""
"", "", ""
"B", "C", "D", ""


[Real Time Plot Information]

[0]
0, 1, "", "Y", 1000


[Link Parameters]

5


[Link Parameter Offsets]

29
28
10
11
12


[Link Parameter Info]


"RATE", 29, 5, 1, 1
1, 0, 3, 0.1, 100, 0
44.01408, "", 1

"RANGE", 28, 2, 1, 1
1, 0, 1, 0, 10, 0
1, "1.0", 1

"EVENT", 10, 3, 25, 1
1, 0, 0, 0, 100000, 0
0, "END", 0

"EVTME", 11, 2, 25, 1
1, 0, 2, 0, 100000, 0
0, "", 1

"EVVAL", 12, 2, 25, 1
1, 0, 0, 0, 100000, 0
0, "0", 1


[PEAK TABLE FILE]


[File Complete Flag]

3


[Number of Peaks]

0


[SPECTRAL DATA FILE]


[File Complete Flag]

3


[Count/AU Ratio]

0


[Count Offset]

0


[Number of Spectra]

0


[Spectral Data Sets]


[Audit Log Information for C:\PenExe\TcWS\Ver6.3.1\Examples\Probka 168+enzymy.raw]

Number of Audit Logs : [0]
