# Supplementary material for: Interplay between de novo and salvage pathways of GDP-fucose synthesis
Source: PLoS One. 2024 Oct 24;19(10):e0309450. doi: 10.1371/journal.pone.0309450 (PMC11501016; doi:10.1371/journal.pone.0309450)
Supplement: S1 File — (ZIP) [file pone.0309450.s004.zip › Chromatograms/Fucosylation/TSTA3KO_cmycFPGT_2.RAX]

Checksum Passed

Filename : <C:\PenExe\TcWS\Ver6.3.1\Examples\Probka 169+enzymy.raw>

[Modified Rawfile File Header]

0, 1, 48, 10019, 
0, 0, 0, 386514952, 11972216

[Modified Rawfile Data Header]

"hplc", "", "2023-07-06-11:14:32", "tcprocess", "", "2023-07-06-11:54:30", "", 0, 0, ""


[File Complete Flag]

3


[Run Log Information]


[Raw File A/D Header]

0, "20230706111423-0800", 0, "hplc"
"C:\PenExe\TcWS\Ver6.3.1\Examples\Probka 169+enzymy.seq", 0
"NONE", 0, 0
40.0088, 16777215, 68755, "7339280009"
1, 0, 5454


[Sequence Cycle Information]

"A", 0, 0, 0, "", "", ""
"C:\PenExe\TcWS\Ver6.3.1\Examples\Probka 169+enzymy.raw", "C:\PenExe\TcWS\Ver6.3.1\Examples\Probka 169+enzymy", "Probka 169+enzymy", "", "C:\PenExe\TcWS\Ver6.3.1\Examples\GlycoSeP N Plus (FL_40 min)", "C:\PenExe\TcWS\Ver6.3.1\Examples\GlycoSeP N Plus (FL_40 min)", "C:\PenExe\TcWS\Ver6.3.1\Examples\GlycoSeP N Plus (FL_40 min)", "C:\PenExe\TcWS\Ver6.3.1\Examples\GlycoSeP N Plus (FL_40 min)"
"Default", "Default"
1, 1, 1, 1, 1, 1, 0
100, 2, "", 1, "", "", 9
"", "", "", 0
"", "", "", "", ""
"", "", "", "", ""
""


[Raw Data Points]

 81194
 81513
 81513
 81512
 81510
 81513
 83364
 83743
 81084
 80580
 81100
 80475
 81447
 81405
 80228
 80525
 81453
 81869
 82504
 82880
 83127
 83176
 81625
 82493
 84432
 82931
 82152
 82519
 81455
 81320
 81284
 81175
 77905
 77236
 79890
 79775
 81148
 81922
 82128
 81458
 80434
 78900
 78145
 76644
 77235
 79556
 79719
 77823
 78192
 77280
 77082
 78182
 77607
 78572
 78317
 77552
 78169
 79241
 79660
 80314
 79809
 78236
 77271
 76016
 77081
 77552
 75847
 76338
 76317
 75934
 75230
 76054
 78402
 78648
 78074
 76175
 76476
 76130
 76591
 77026
 77280
 76762
 75566
 75335
 75200
 76823
 77117
 77111
 77935
 78453
 77700
 76855
 74861
 73828
 74666
 75023
 74774
 75646
 75486
 74836
 74872
 75892
 75530
 75089
 74483
 73618
 74522
 73828
 72219
 74456
 74481
 74623
 74679
 75016
 74853
 73907
 72585
 71197
 70172
 68755
 69220
 70477
 72640
 73551
 74127
 75404
 74132
 73334
 73081
 74090
 75365
 78485
 79519
 77915
 75550
 74719
 74394
 74197
 75777
 77064
 78626
 79465
 80966
 84429
 90391
 98151
103493
108145
115608
122303
132098
143841
154372
162656
167613
170136
170906
171398
170691
172653
174304
175620
181545
188511
192669
197493
200806
202399
203532
202524
200111
201955
200165
200583
198620
197147
200326
207836
220185
234215
243745
245734
242996
238319
230186
222064
215519
209706
207071
204604
204581
206844
209443
214034
219070
226018
239504
252985
269478
281647
288270
287329
283187
274858
267766
261611
259386
259584
262255
273566
304921
405854
730856
1685836
3854806
7586143
12566141
16777215
16777215
16777215
16777215
16777215
16777215
16777215
13227119
10607989
8373355
6532330
5077245
3958025
3103411
2464534
1986507
1629468
1362911
1162326
1004960
884249
790028
711174
646570
597364
565142
560361
588536
648647
734042
818733
879901
904453
889177
842938
781024
712548
649468
588483
538776
500485
470595
450108
438366
433682
433853
438372
446366
451722
456332
457304
458798
459089
458974
455881
450681
443598
436704
429031
421269
415301
412067
409654
407593
409764
416008
425026
436548
450086
471263
493346
519754
550113
575832
597345
611406
610594
601155
582047
554219
525058
499068
476367
464853
464070
483256
534176
615195
722673
839389
945625
1030264
1069585
1066736
1028883
968969
902270
831189
764937
712043
672508
650367
642523
641131
643349
647633
648675
647711
642397
629913
610053
582038
550767
519219
486712
457881
431893
411573
394107
379016
370121
369016
371694
376862
387768
411275
443146
482458
535059
600387
668230
730612
786527
821670
836222
826537
794984
748284
692637
631465
572008
519843
472814
432725
397508
370415
346878
330487
314944
305338
297178
290254
285864
282085
279188
277687
277202
278785
277566
276801
275967
273420
274011
273553
272614
272987
274465
275503
277991
279722
282109
283349
284239
285276
286570
289426
289519
289203
286606
283158
281008
275531
270391
268656
266267
265391
265610
261915
257440
254687
253351
252560
253300
254820
254509
251850
247855
247067
245522
242671
237653
238351
239853
239712
241352
242581
243315
243455
243243
243908
246180
249473
250928
253743
255582
257394
257226
252971
249687
246286
245078
244007
240299
239704
241059
241619
241066
241866
240067
236760
229491
223076
218526
213928
211475
206114
204420
202862
202307
200759
201089
203988
203453
200879
199840
202956
205957
207336
210413
217499
227096
237515
250535
266538
282159
297730
312528
324695
333740
337695
338801
333022
324174
314483
304122
292782
280097
271507
265174
258774
256484
253735
250270
250265
248586
247604
245753
244644
242797
242162
240918
238385
236507
236948
239253
244348
247657
253604
260990
271521
287623
309508
339768
379211
428766
487015
555831
628262
700267
766270
819589
853592
863509
860504
833588
785458
729335
667823
602349
535932
478302
424299
377798
340086
306722
282359
263767
248564
235478
223317
217808
213412
207098
202025
198425
197397
196828
194573
192046
189949
187281
185342
186058
186442
185218
184291
181994
178179
176947
175149
176329
175804
175374
176261
176925
178514
178897
179945
180886
183939
185265
187231
186767
189409
189970
189506
191551
195001
197336
201263
205976
208848
212633
218615
223859
225348
229751
234462
235319
236234
236208
236550
237417
233311
230401
226993
221397
216171
209772
205720
201616
196257
191967
187838
182955
180087
177861
176217
173639
170565
168894
168693
168439
169560
168434
167594
165791
166657
166840
165162
164763
164664
167010
170331
174606
177975
182907
189335
195501
203788
212505
219920
224842
233879
243009
250860
260475
271123
278773
288011
297297
305276
314275
323938
328071
332522
333397
332271
330798
325476
316237
308521
298680
286627
271991
255890
239763
227766
214180
201343
192114
184534
178062
170874
167642
163308
160009
156035
153366
154201
151834
150197
149677
149887
148834
147504
145217
145326
144797
145587
145737
145953
149916
149481
148467
148860
149177
150662
149383
149865
150868
149136
148799
148441
148601
150297
151251
150577
151813
152002
153180
154690
154248
156889
158370
158086
158066
157169
155402
156206
157390
155815
157231
157791
158117
158710
161140
160019
160682
161992
159505
157920
155986
155311
154516
154345
153854
151529
149656
150695
150786
151593
150766
150142
148614
149516
148419
146330
145487
146446
146506
145761
147006
147579
147165
147174
148548
149611
148686
149453
152048
152089
152544
153880
155949
156905
159018
161152
163073
165262
167414
168954
167377
168198
169185
171578
174684
177021
178662
181523
183009
185438
187494
191713
193892
196283
199659
202087
204009
205810
206606
206134
206386
205849
203450
197371
191872
188253
184144
181185
177937
173448
169389
165317
162355
158243
156428
155563
154181
153798
151205
148673
147698
148056
147292
147756
147575
148328
147874
144691
145355
147062
146862
148047
148999
148906
151240
153009
152615
151208
152478
154467
153802
154499
156888
158908
160639
160718
160802
160415
161881
164170
166413
168152
168643
168531
166567
166927
169001
171105
172658
175425
178647
180464
183680
185712
188402
191739
195561
198350
201151
208251
212977
218591
228399
234334
243025
252101
259931
269983
278352
287900
298110
310807
325143
343272
361859
384960
413842
443437
474836
511792
555061
599894
644965
696001
743414
791147
835279
874292
909206
931877
946147
950527
939909
918932
889805
852498
808412
762067
708710
653021
598971
547312
501421
456315
418232
382112
349125
321625
298531
278156
262758
251696
242651
233771
228141
224855
222553
222329
220299
218018
217253
218209
217122
217218
214237
211759
210835
209581
206275
202419
197873
195005
193244
191465
187677
183997
181431
180519
178312
176720
174519
170596
169768
172297
172226
171728
169196
169456
168837
169060
168729
167480
166836
170121
170801
169969
170161
169016
171109
173164
173188
175226
177887
177736
178377
180144
180914
181350
182980
182224
183823
186145
185931
185400
184892
185805
185051
187402
187257
188154
187112
187102
186817
187697
186305
185584
184639
185593
185259
185022
183218
182122
179530
179660
181762
182609
180729
179599
179881
180326
178282
176403
178854
180782
180992
179334
179322
180441
179460
180592
179700
177523
175001
174676
172541
170311
169897
169327
168894
167982
167356
166631
165740
164888
161398
161430
161297
161479
160705
161482
161219
162849
164000
164741
165718
167358
168784
170231
170461
171377
171976
172051
174804
178119
180479
182762
182942
184591
187699
190574
192885
192464
192114
190974
192022
193725
192400
190904
190525
186757
183909
181567
181651
181010
179404
176804
173216
170532
170575
170056
169947
169378
169344
168827
168317
165975
166601
169179
170680
171846
173061
172648
174769
176072
175779
176266
176763
178662
181535
184919
185592
186868
186757
188267
188829
187634
187131
187278
187674
187439
185443
182450
178317
176421
175342
173947
173584
173014
171586
172234
171757
169396
166333
167424
166970
165551
165122
164176
164279
167656
168679
165673
163198
163225
162917
163944
164362
165333
166075
168580
170795
171416
174359
174803
176020
177345
178705
180614
183106
185548
188360
188202
189031
192859
194360
197917
200107
202499
204820
205045
207052
209202
210649
214662
219370
223551
226386
231250
238940
246964
254411
261543
269417
278940
292700
306430
318349
334184
347496
365441
383232
400232
422209
443741
463515
486791
510263
534768
562600
591810
624183
656346
692672
733449
775347
819873
864907
916804
975347
1037221
1109297
1188977
1284324
1394146
1523112
1673193
1848352
2053369
2296810
2576022
2886161
3238697
3632821
4049457
4509602
4992143
5491494
5993145
6488420
6959363
7401834
7793716
8124236
8375378
8544331
8616333
8591325
8472180
8266953
7968432
7592021
7160330
6677573
6168315
5641771
5101323
4569366
4061800
3578266
3126720
2715862
2348535
2016938
1732935
1484263
1269875
1091372
938028
810484
708150
621635
552602
495768
449280
413760
387221
365311
346778
332553
321498
312805
307033
301257
296208
293982
292212
290748
290132
288466
285677
280416
277731
272478
269050
264302
258286
254290
249036
243745
240841
234554
230879
224536
218608
213771
210303
207010
202445
199323
196064
192600
188909
186768
185319
184784
184249
183625
182214
182666
180097
180003
181023
181725
183667
182811
180353
179253
179360
177913
177676
177986
181780
180308
181003
181266
182004
179494
178575
181486
183237
182973
183531
184397
185644
185438
184222
184795
182677
183297
182872
184494
184847
185405
186623
188509
188593
190759
193327
194405
195203
195287
194516
195252
197864
198846
201392
205957
207384
210284
211114
214804
216445
217154
221560
225556
228995
232176
235797
237450
240280
245865
251322
256395
261098
265897
272273
280694
287007
295384
301058
309461
320195
332889
345909
362883
380270
399392
424570
453005
485710
523131
566150
620056
672896
732059
796507
865840
936650
1009144
1086142
1159804
1234071
1307624
1368972
1423207
1470418
1501800
1523549
1528274
1518708
1499246
1465951
1415967
1358499
1292574
1221003
1145287
1071210
993045
912123
833228
759071
691501
626757
567637
514663
468586
429795
396442
367188
338773
314269
296614
282292
267428
255999
246612
238092
229874
226876
224607
220318
214159
209317
208345
205913
203079
200894
199288
197539
194109
191663
192113
192950
192754
188574
185679
185114
184189
182195
182023
182951
184119
184169
184584
184257
182714
184816
187086
186992
184609
186237
187481
188219
190722
191384
193766
196252
194480
196865
199058
201551
202417
205741
211269
215861
220874
224406
225078
227825
230870
235757
243144
246570
250871
254751
258432
264682
269345
274404
278432
283780
289741
297979
306050
315132
325307
337892
351208
362393
375598
391731
408478
426203
443921
467871
486955
508591
534773
561238
584711
610241
633417
653405
675139
692858
709179
718342
723534
725159
723876
716743
704923
692102
677926
654992
631049
609047
587246
563255
536064
510721
488030
465536
442306
422763
403335
382934
368106
355682
342538
330026
320743
312175
301830
291371
281891
273693
268155
260511
252962
248473
241034
234754
233547
230422
228609
226987
226785
223602
223914
223304
224520
224770
224620
227872
228322
228608
228131
230742
233538
235383
237421
239169
243008
243708
242537
240320
239170
238827
238163
238613
238332
235126
233736
234204
232196
230868
228839
225370
225377
226042
227068
228918
229782
231245
234827
235837
236420
238907
244540
243746
245221
251228
255907
257645
259790
262015
263549
266568
268615
272227
274318
280253
283595
285918
289350
293403
299680
305992
311169
318552
325065
330323
338875
352205
364231
374396
386238
396539
411255
427480
444008
457795
471975
490142
512228
526316
543177
560731
577176
597603
617716
632098
648032
661248
671740
681754
690994
694457
695742
695742
692013
684143
672328
661567
643733
628159
608073
586833
563349
540000
516651
490127
467698
445469
420582
397483
379269
359692
343544
328057
314973
302502
293094
282659
274295
266971
261798
257593
255376
253680
251089
250345
249545
251528
254085
256992
259139
262531
265850
271338
274727
278666
281404
285026
289533
295972
297150
298610
301708
304400
306727
307753
305296
303177
304097
302564
298136
293117
289082
284772
280657
276722
271622
266446
261974
255301
251843
247686
242183
238340
236251
234863
232495
230239
228027
225467
222315
221831
220824
218365
217619
216893
216346
215111
214973
215404
215541
215452
214488
216041
216523
217440
218788
217426
217249
219511
221854
222028
220416
220634
219421
219445
221517
223379
224717
225709
224530
223491
222803
222474
223142
223790
221786
222430
224338
223851
223455
225855
225798
226420
227924
228870
230734
230987
230113
231804
233069
234075
233565
233700
233115
232521
236080
238019
238967
239534
239138
238996
241897
242606
241781
242986
242892
243842
243242
242387
243241
241758
240634
242488
242559
242275
244008
243037
242770
243426
243821
243284
241420
241415
241547
242478
243279
243649
244465
243907
243997
245922
247161
250045
251146
251267
250506
251361
253868
257150
259556
262436
262764
266348
269172
273340
276247
281529
286566
289786
293247
298098
301808
308685
317578
324082
331415
339887
350967
362386
375119
385787
397902
409628
424625
439723
457991
478845
502202
530829
562550
597742
639338
685229
737585
794896
857808
928418
1002977
1083638
1166573
1251356
1337418
1420314
1505570
1589877
1666889
1737438
1802629
1855656
1894745
1919939
1932083
1923989
1905862
1871724
1827738
1766628
1693399
1617547
1538988
1455399
1364188
1271696
1181158
1089048
998259
913085
833772
757207
685697
623913
567336
515385
471705
430668
398337
371576
349146
329258
313645
301647
290155
281023
273376
266172
262034
256806
253355
253681
255190
254281
253353
254081
256399
258549
262287
264244
265398
267511
268860
269621
270969
269257
267792
267918
267971
266535
266515
265939
264131
261803
259894
257408
255749
252212
246885
242149
239438
238701
237298
234405
232703
232653
232145
230191
229599
230131
230375
228353
224548
224658
225369
224632
223750
220767
218850
218848
217699
216787
216448
217486
216955
214934
215446
216857
217435
218933
218783
216861
216216
214636
218854
220490
220624
220183
221982
223888
222785
224421
223527
222380
223319
224791
226535
227014
227996
227148
228632
229526
231010
234634
236993
239738
243733
245686
247168
248476
252705
255743
259111
264457
267583
272445
278604
281559
287121
292626
298522
306630
312160
315165
318321
321265
323692
324232
324729
324733
325136
324041
320784
320433
316827
313864
310271
307355
302127
296263
289342
285749
282001
278025
271763
266658
258417
252109
249357
245647
241426
241272
240546
240023
237792
237282
237948
238450
236307
234876
234551
233117
230779
232096
232220
234506
235265
235458
236078
235439
234310
233536
232658
232654
231563
230810
229357
228834
228315
227713
228015
226416
225733
228311
230000
229878
229023
227834
228759
228974
228899
227035
225099
224679
226811
229008
228091
228164
229329
229534
230166
230031
230382
230122
229215
230265
232426
232090
231923
230575
229450
228033
230801
232983
234396
236669
236922
240203
242983
243888
247271
247240
246038
245611
248199
249941
250393
253000
256952
258527
259086
261859
262277
261617
263842
264999
265777
269371
269789
270137
270489
270100
270975
272985
274368
274207
275363
275261
278339
281078
285699
291448
294013
297267
299705
303090
305347
310722
316619
319063
323728
328207
337187
345594
351496
362777
373196
382861
396954
411190
428347
447610
466365
486746
507392
533768
564313
594892
631701
674951
724393
779384
837938
896993
962669
1032210
1100239
1168437
1239906
1310944
1374596
1432720
1488777
1541751
1584315
1619458
1648425
1664991
1666889
1657559
1633829
1597210
1543268
1485044
1416056
1337980
1256968
1177502
1097230
1022886
947351
876064
807982
744611
684770
631059
581955
538126
496936
462261
430753
403855
381072
362274
347643
331757
320484
311150
303195
300519
295889
292336
288061
287229
287298
288551
287467
287470
288101
286838
285027
283039
278309
276672
277047
276632
278003
274770
275177
277503
276590
276442
274275
272114
271606
269725
267398
265973
265162
262243
259791
258171
258775
259070
258228
257628
256348
254953
253768
254929
255023
254366
252905
251068
248760
246971
247401
248098
246949
247028
245820
240809
240687
240446
241610
240131
240365
239465
238412
236825
235833
235955
236500
235755
233426
234146
233536
230773
229955
231831
233618
235227
237564
236497
236633
237785
238800
238101
239571
237765
238184
238771
237877
238068
239313
239008
236735
235116
236009
235903
234991
235089
235112
235301
234812
237526
239062
239064
237578
238165
237469
236012
235035
236183
234734
233259
233894
232516
232558
232981
232587
235491
236696
236809
237685
235896
236003
237373
233892
231505
229424
228221
228165
228510
227486
229268
229708
227755
227265
229514
228928
229415
229840
231005
231289
234337
234239
232838
236727
239274
238208
238496
240022
240906
242025
241118
241749
239692
241590
242613
245116
246227
247789
250027
251221
251821
251569
254005
256278
257389
260456
265545
271614
276076
278901
283439
289735
295631
302663
306767
309234
314376
316800
322950
328450
331584
332618
332594
331443
330368
328201
325393
322627
321615
319140
315530
309824
306143
302299
298348
295581
292361
288137
286791
282651
282183
281046
280970
281753
281599
284952
286894
288295
291043
291999
296058
299076
303144
307468
312192
315508
318638
323003
326339
330175
331997
334154
338433
340797
343655
349434
354328
358948
368306
377092
386389
398370
412576
425061
440058
458544
479183
500331
523956
549658
579027
610382
644983
678261
716108
752670
792543
836223
877431
921652
966540
1009579
1052588
1091839
1134303
1172142
1211610
1249910
1284949
1314771
1346558
1369734
1388338
1402252
1409187
1408859
1413257
1413963
1408469
1397549
1381432
1358783
1335278
1307113
1273548
1239463
1197937
1153548
1109567
1066935
1019492
970622
920714
873172
825443
780031
740730
702807
665210
632115
600726
569356
541386
517763
492029
470054
450435
436703
421351
407325
392631
379599
366639
360712
349170
339929
332941
326262
319809
314722
308134
305471
302991
299531
298534
298175
296206
292908
291101
288599
285791
281738
281766
282768
282107
282386
282425
281921
282117
283164
283833
283901
281797
283479
285090
284654
286498
289357
292629
294891
296700
302110
306039
309597
313716
315440
317439
322064
324531
328161
332013
335685
344326
348016
351050
352843
355292
359000
361963
363656
369202
369289
369042
371055
369364
368699
366940
365523
362359
359162
356321
353267
350021
347983
345258
341815
337759
335370
332935
326965
323002
319778
316176
313713
310364
305036
303219
298891
295196
291653
290254
287104
283756
281138
279158
278567
275962
271598
269607
269066
268630
268378
266322
265779
262952
259431
262267
262922
262186
258749
257426
254800
250209
250600
251455
249391
248832
248342
245420
246240
248577
248878
248502
248811
248411
249102
246866
246816
246740
247401
247219
246914
245602
246320
246131
243205
244645
246244
246713
246356
248390
251301
253214
254309
255250
256177
257064
258878
262504
265488
267192
272181
277036
281697
285872
290166
297585
304109
307008
311298
316411
320187
324976
331872
337991
342851
347699
352835
357428
360307
365583
368860
370682
373119
375671
377843
378141
379118
381883
381844
380691
382776
385311
388583
390224
392532
398897
405182
411329
416496
424123
428896
436406
448942
459674
470151
481233
494687
511758
532325
551287
572080
598353
627640
659713
695799
738525
788799
843770
906198
973190
1048388
1131364
1221602
1317009
1421186
1525358
1638118
1748344
1865164
1973109
2080203
2175355
2266751
2344424
2413976
2467194
2508398
2532118
2545507
2538395
2521015
2486314
2435523
2365896
2289727
2207177
2114631
2010978
1899121
1785926
1670516
1555028
1438744
1326259
1219940
1114557
1015408
924019
838254
762511
694541
632467
575362
527814
484501
449548
417922
389782
366725
346352
330569
316043
304020
294484
289025
282358
274256
271482
267610
266592
265779
266025
266796
267303
267553
264983
264465
265770
269050
271052
274861
276376
276916
279746
283474
287418
290597
294004
296071
298544
299928
303032
307916
310868
312471
313812
317274
318897
317331
318828
320021
319234
320350
321084
319224
318137
318176
319044
321021
320675
320964
316200
314950
312090
310958
308601
307727
305104
301480
299659
296175
293005
292080
290692
288402
286114
283992
280687
279635
278586
276335
273287
269923
270612
268542
266535
266351
265669
264351
263266
265190
267285
266722
267217
268413
271693
271889
272922
273878
275877
279013
280335
281780
285739
290113
294432
301327
305730
310888
315998
321082
324941
330817
334413
338737
343763
347605
349776
351761
353719
353602
353640
354453
354247
351408
349180
351608
351043
349507
348753
349303
346965
350997
353940
354046
356664
360014
361690
367162
371137
376864
380460
382592
387328
392830
397493
404520
410818
418395
425412
438189
452732
468769
488209
509433
531660
559541
592744
632700
675892
719491
770920
826211
882193
943422
1009830
1083452
1158107
1231161
1300378
1361762
1426161
1487516
1540959
1583589
1622847
1646787
1662281
1666176
1660683
1649364
1623789
1591483
1549605
1496914
1441692
1380080
1315087
1246795
1176675
1111016
1041294
970490
903855
839415
777163
715407
660297
607757
559842
517514
477397
442290
411220
385086
359527
338061
320923
304676
290484
278937
268339
261312
255067
247340
244550
241557
238128
236962
234969
233262
232776
233665
235003
230783
230586
232025
231354
230236
231691
234960
234418
236102
233786
232186
230785
232066
229562
229986
230551
230236
231638
231307
229718
228701
229158
229592
230373
231877
233857
235840
236011
236381
235799
236770
238674
237682
238853
240728
241067
240589
240701
240402
240425
242034
242270
241395
240888
240084
240160
239532
239023
236253
234144
233322
233067
230587
227260
226341
225426
225398
226548
225749
225026
224245
222475
222530
224746
224134
224075
222155
220859
220028
219836
221262
222020
221466
220518
222300
220326
217795
217984
218196
219483
220398
220031
220775
220838
219374
220719
221954
221884
221929
225122
225683
226406
226255
228148
226090
227344
230007
231836
232437
231626
231373
232289
231758
230081
230879
232307
231149
230376
231705
232743
235464
237338
237627
237321
238460
240774
242628
245642
250913
254837
258622
264778
269091
274282
279498
281166
285237
291160
297113
298774
301108
304552
304508
305771
306710
307698
307704
305816
303575
300727
294464
289429
286282
280562
277225
272859
267389
262829
257438
253782
247935
244873
241363
238634
236442
230993
225853
225153
223322
220386
217628
215050
212610
212456
210354
209783
207000
205433
204824
204585
204078
204944
203730
204496
204400
205369
204908
205380
204314
202934
201440
202593
205065
207102
205945
205192
206384
205321
205860
208649
208102
206789
208562
210243
211387
213842
214309
214376
212708
214111
214711
213103
212614
213659
213693
214493
214676
212463
212511
213481
214310
214153
212734
210734
210951
209292
209525
208884
209827
210482
209749
208524
206487
205874
205099
204534
205004
205633
204729
206233
206110
208217
208601
207191
206828
206516
206991
206388
206017
206576
206820
206052
205383
204234
202402
202219
202795
203200
202890
204016
206467
206218
204107
203192
202862
201872
201852
203623
204457
204845
205501
207161
205415
204844
203887
205505
206426
204284
204524
206566
207072
206848
206653
207675
207878
206042
205998
206539
207971
207688
208090
208954
208379
208381
208218
208190
205726
203903
204562
202835
202698
202816
203621
203908
202359
202403
203355
202993
201859
201761
202600
202559
201729
201349
201822
200756
201914
202180
201846
201348
200653
200862
203556
204577
204041
202460
202128
200059
199470
201481
200946
199874
197819
197300
196435
195746
195716
196232
196339
196768
197430
197898
196413
195783
196772
196226
195086
194890
195809
197495
198573
196451
197524
197272
197529
196986
198967
198440
197692
198043
198503
199335
200608
199721
197884
197199
197107
196894
196359
196362
197553
198476
199920
199633
199007
197408
197534
199839
199611
198645
196880
195763
198432
199017
198900
199064
198954
197218
198711
199184
200110
198747
199378
198151
197646
197972
199213
197165
198139
198389
199321
199867
198456
200145
201575
201940
203111
202987
200278
198561
198450
196799
198739
199388
199261
198391
198644
198041
199809
199436
197061
195857
196161
194332
195458
199960
200137
200072
197873
197943
199358
200169
200168
200508
201147
201277
200287
200225
198625
198804
198010
199865
200425
199645
198643
197749
197519
199336
201440
202476
202057
200937
199639
198472
199498
200893
201617
201547
201443
202516
203568
204540
202841
202898
203448
203516
205703
201934
200067
198876
202359
201187
198326
198189
199838
200388
201409
200689
200876
200156
202250
204109
203314
202285
202104
200452
201040
201949
200955
200529
200790
199656
200870
200965
200096
199583
201414
202086
204338
202896
200532
200943
201956
200713
203584
203404
203554
202581
202836
202582
201151
200746
202853
203902
203606
204088
204192
203668
204510
203891
203204
203562
201370
200075
202270
202731
202231
201187
200711
199842
198569
199903
198997
198031
199679
199504
200472
199521
200482
201635
202018
200493
198305
199556
200276
200943
201594
200241
199172
197518
199412
199382
198752
201341
202089
201369
202217
202396
203374
201081
199981
199348
197864
197987
199240
199052
199790
201512
201887
202092
200044
197739
197813
197303
198369
197919
198573
198250
199970
202205
202245
201064
202358
203028
202745
201455
199615
198441
199832
201596
200375
199680
200535
200567
201089
200759
200487
199931
200908
200928
199897
199158
200804
201022
199830
198480
199244
199669
200409
201470
201002
201789
201888
200098
199639
198083
198781
198223
198158
199060
198213
196828
197032
196939
198405
197484
199076
198126
197971
200427
199579
198189
200137
201107
201072
202604
203331
202804
201462
200085
201008
201596
199764
200928
200593
198552
199831
200449
200646
199259
199931
200740
200930
199276
200221
200437
199204
198615
198079
198190
198957
199582
198593
197735
197347
197829
198900
198634
199268
199269
199818
199840
196865
197358
199908
201347
201110
200977
201635
201265
199523
198477
199157
199701
200928
199742
201152
201953
201101
201089
203365
202105
201476
202539
201621
202069
201825
199780
198008
198832
198496
199951
200499
200819
201864
200540
202918
203559
202504
200094
200322
201307
201803
202605
199672
196261
194499
195286
198889
199845
198049
197561
198969
199078
197379
198043
198129
199133
198435
199097
201736
201969
202141
202172
201377
198732
199500
200589
202631
202722
201548
203768
203764
202756
201465
201669
200580
200671
200329
200078
200852
200185
199976
199922
199506
200603
202828
202694
199239
200594
201428
202142
199765
198232
199500
200532
200848
201637
201462
202292
201429
203773
204715
202527
200802
198674
199357
199701
199135
201082
202650
201282
200521
199172
198094
197865
197885
198476
196719
196852
197670
199698
199426
199275
200572
200687
199541
199102
197046
197301
197988
200309
200112
200498
198755
199036
198915
199693
201864
201364
200024
199995
201116
200887
199665
201524
202180
203845
205071
204569
203203
201778
199523
201186
203163
203307
205194
205815
205645
206112
204421
204077
204259
205169
206124
206884
205327
204115
204757
205148
203475
203717
203367
203212
203985
201203
201581
201257
201941
202998
201855
202418
200861
200892
201273
201771
200901
201213
203142
202957
201212
200932
200992
201334
199276
197142
196897
197908
200190
199820
199605
199513
199246
203426
203747
203308
202123
200921
200688
201982
201361
202473
202713
202519
201471
199845
198240
196996
197739
199772
200710
199508
199048
198810
199830
201025
200367
200931
198913
198329
199210
200757
204053
203104
201452
202264
202696
203300
201952
202394
202948
204438
205896
206609
207306
206669
204969
203935
204097
205271
204237
202187
203364
205458
204083
204920
207145
206413
205660
205170
206753
205720
205266
206176
206015
206952
207113
206361
205766
207592
208664
208168
205609
203692
204399
205562
206061
204325
203853
203061
205048
204551
204452
204525
202079
201695
202794
201828
202352
202236
204166
207247
205624
203341
203471
205968
206788
206671
207224
206812
206036
206888
205091
204306
203767
202429
204070
202892
202264
202951
204149
203359
204121
203115
204329
204472
203416
204743
203643
201058
200917
201904
202995
203523
204444
204938
205344
204106
203507
203360
203466
202216
200974
201044
202503
202068
202945
202616
205113
206668
205632
204070
203419
203317
203750
203484
202194
201335
202787
203340
203978
202710
201679
203138
204265
204538
201993
201979
201830
202032
202408
204313
202174
203109
205403
205411
205531
206819
205930
203843
204212
205506
205706
204310
204288
203141
202565
202229
204080
207805
207022
207228
206994
205914
205322
204815
205005
204956
204766
205408
206400
204007
203687
203236
202802
201930
201720
203603
204175
203935
205260
205910
206777
207564
206885
206381
206610
207184
208362
208486
206511
204899
204294
203339
204677
207396
207102
206150
204156
203792
205408
205612
205159
206164
206483
206530
205728
206833
205847
203566
204537
206697
207564
207889
207861
205971
206134
206456
207181
207646
208285
207338
206084
207091
205033
204022
206629
207298
206892
207703
207220
207388
207166
208480
206395
204776
205123
204630
205227
205133
205498
205343
205510
206544
205306
204334
204697
208287
209501
208834
208302
206310
206637
208683
207050
205168
204566
203535
204114
205637
204886
207194
208680
209049
207595
206287
206774
208904
209430
208348
206693
209269
209395
207361
207197
205211
202415
204290
205086
205946
204505
205653
204688
203894
202650
205684
206963
206043
206676
207868
207646
209284
210094
210694
211324
210275
209726
208671
207128
206802
207545
208479
208380
210839
209659
210959
211492
210835
208285
208266
210462
208655
207204
206377
206392
205962
204822
207192
207760
206915
207406
207281
206094
205787
205478
206467
207596
207660
210266
211060
210924
210163
208255
210069
210087
207421
207934
208583
208390
208093
208315
207955
207319
206941
207280
207587
208251
211894
212621
211123
210397
209967
207747
207799
208163
208682
208922
207824
207245
207816
207934
208112
207370
206732
206215
206953
208574
208126
208864
209309
208572
209671
210157
209464
211504
209068
207642
208670
209368
207789
206526
208740
209416
209436
207935
209146
207740
208863
208790
208862
209345
209870
209559
211716
211682
210013
210251
209465
208428
207925
210435
208660
208055
208782
208580
211793
212527
210371
209153
208277
208342
207555
207026
206088
206122
207536
208142
208758
210177
210350
212911
213255
211663
210056
210024
210053
209759
208303
208319
207799
208234
208590
209065
210427
210803
211182
211876
212037
212223
212122
211863
210161
210634
209613
210655
209043
208639
207650
208182
208984
209798
208662
207905
209298
208560
208505
209981
211576
211762
212196
211845
212052
211489
210811
210831
211058
212802
215077
212524
212810
212909
213541
213970
213825
211586
211879
212781
213576
212946
212864
212045
211732
212634
212911
214226
214045
214923
215753
217596
218513
219206
220655
222262
220279
220306
221657
220917
225812
228276
229807
232143
233496
234199
234982
234424
236874
238485
241034
243347
245778
248902
251960
254586
256612
259008
259731
260935
264714
269745
271067
272660
277479
279876
284802
288789
294474
300926
305224
309864
313373
316914
319319
323030
328645
331567
336951
342384
344440
347562
353688
357774
363018
370094
375468
380860
391952
400542
410327
424159
437262
448473
460481
471604
483029
491807
497504
501004
496966
494670
492415
488257
482061
475431
474089
471134
468683
468782
466675
465217
467146
465186
465852
463932
462897
463185
463791
462843
465813
467169
467571
468745
469658
470023
465858
464796
462200
459222
456915
455982
453361
450161
451847
453274
453403
452900
448612
447980
446588
445438
441615
437771
433580
425068
416684
410670
407173
401158
395873
390895
384427
381918
377561
372275
367571
365978
361730
359662
358778
355916
352550
349970
348378
345626
343848
344557
341282
338000
334141
331938
331097
330323
327316
324747
326191
322938
323120
321049
319410
318563
315615
312421
308770
305443
304534
304660
302820
301095
298382
296052
294709
295535
296015
294233
289840
285363
285531
285131
281786
278981
277078
277532
274090
271529
267812
265880
261106
259562
255329
254832
255228
255152
253605
252170
248446
246229
244628
241462
239751
238544
235250
233489
233010
232852
231560
228843
226193
223455
220332
218633
217196
212704
207922
207069
204911
204955
205359
206514
203140
199846
197524
195665
193269
190138
187185
184567
182586
181214
181061
178634
178547
176803
175185
172330
169835
169808
169541
167405
165801
165542
164758
162424
161605
160431
159632
158954
158592
158106
157872
156379
155305
154121
154207
153208
152635
154299
155030
156068
155975
155193
155042
154998
153027
153447
151848
150594
150205
149669
148248
146584
146902
145922
147024
145614
144167
143649
144135
143117
143585
144930
144735
146087
145959
145292
145270
144797
144973
145184
145944
145820
144099
145482
145967
147477
147848
148056
146811
147090
148058
148741
150136
150602
149124
148441
148623
149838
148581
147197
147378
147497
148957
150067
152304
152099
152672
152602
152202
153040
151442
152563
153909
154580
153684
153819
153901
154578
156030
155905
154663
155658
155603
156025
156986
155697
154777
158434
158260
155648
157000
159639
159452
158904
159605
158985
160611
162326
162069
162286
162891
163314
162259
161259
161644
162719
162787
164100
165347
167516
165443
167176
168966
167826
164390
163125
165382
166811
165933
164763
165026
165051
165146
167578
167764
169289
169518
171207
171333
171422
172326
170345
170217
172853
172478
172298
174372
175928
176729
172844
171288
170971
172293
172603
172406
172761
171308
172165
171838
172779
172596
174147
176792
177432
176897
178448
178573
177867
178018
179791
180481
179742
180737
179982
178071
178506
179630
181829
182792
181537
182287
180225
179513
181236
182943
180864
179600
180033
179984
180611
182856
183390
183212
181237
182636
180990
181467
180678
180773
182765
183207
182573
182249
184378
186544
185753
183767
183682
183316
183459
182171
181864
183545
184370
184899
184310
182539
181139
181244
183104
183787
183057
183288
181676
182348
183118
181637
180298
179794
178705
179163
176645
178485
176750
174780
174194
174151
174636
174921
176496
175977
175287
173912
173576
174829
172167
170797
178248
236061
408681
707909
1062651
1407745
1719277
1995150
2246742
2482793
2697774
2888411
3091943
3287244
3399457
3386595
3258229
3068963
2846256
2609845
2365353
2116032
1871522
1628527
1407096
1224646
1084444
970873
880708
812203
757764
712747
674336
642921
610986
585125
562340
540262
521472
503132
485703
469819
455745
440687
425796
412155
402636
393737
388119
381306
373694
366325
359820
351077
343541
336016
325625
317815
307105
297952
289256
280358
271441
258779
248487
240500
233103
228118
224041
221402
221160
220259
221180
218984
218556
217336
219060
218955
215912
213726
209781
206470
202632
197516
192063
189427
182486
175647
170084
166747
162082
157326
152563
150071
147054
145158
143474
141994
143968
144133
144625
141935
138125
136252
134232
132371
130080
128542
127038
125828
125823
125958
126902
127062
123879
122681
122278
122218
119949
119400
117610
117440
118441
117362
117313
117702
117662
116212
114340
115719
115449
115495
115524
114468
113388
113548
112907
115102
112976
112621
113084
112816
111627
112552
113350
115239
114341
113676
113957
112455
113463
113347
112829
113403
112814
113266
112563
113891
112519
111463
110939
110654
112277
111162
110344
110723
109210
109988
111095
109717
108627
107933
107670
106759
106257
106193
105093
104815
105607
105631
105357
104543
104720
105573
104552
104121
102438
101601
100580
102286
102639
102736
102837
103418
101810
102416
101004
101335
101560
101649
 98893
 98031
 97503
 98109
 99081
 99821
 99847
101466
101342
101241
101918
101325
102267
100425
100069
101403
100665
 98315
 97036
 96384
 96331
 97073
 97641
 97420
 96312
 95548
 97308
 96757
 95720
 94938
 94974
 94357
 93836
 94502
 96088
 97067
 96003
 95372
 95330
 96710
 96536
 96483
 96637
 96351
 96881
 95778
 94897
 95577
 93148
 92401
 93756
 95363
 94611
 93390
 93754
 93856
 94230
 93116
 92295
 93595
 93266
 94230
 93063
 92824
 93350
 94704
 93395
 92278
 93352
 93100
 91118
 91413
 92744
 91028
 90526
 91702
 92294
 92478
 91171
 92003
 92261
 92646
 92853
 92989
 93080
 94591
 93263
 92841
 90853
 90597
 90770
 90136
 91224
 90575
 90505
 90007
 90606
 89442
 88809
 88574
 88622
 88383
 88555
 87815
 87730
 88841
 90124
 89037
 90319
 90585
 91766
 90414
 89196
 88607
 88156
 88313
 89103
 90248
 90618
 88115
 88041
 86788
 88111
 88360
 87586
 87469
 86231
 85803
 85621
 84908
 86005
 87066
 88361
 88100
 87810
 87510
 88289
 88623
 88744
 86743
 88085
 88107
 87811
 87745
 88006
 90098
 89265
 87313
 87570
 87503
 87379
 85795
 85408
 86219
 85594
 84492
 84882
 85012
 86043
 88140
 88223
 86647
 85227
 84566
 83894
 84720
 87016
 88848
 88519
 86194
 87020
 86869
 87544
 87921
 88458
 86705
 85582
 86124
 86476
 87195
 86236
 85687
 85738
 84041
 85857
 87222
 87143
 84167
 84073
 84082
 84473
 86251
 87674
 85127
 84215
 84516
 85408
 85113
 85591
 87211
 88718
 88797
 88349
 86174
 86865
 87925
 86873
 87347
 88393
 87233
 87907
 86048
 84517
 86090
 85918
 86330
 85564
 85321
 85571
 85143
 83273
 83706
 84259
 85464
 84531
 84203
 83377
 82712
 83065
 84917
 86975
 86522
 85164
 84894
 85985
 86548
 86695
 87227
 85831
 84588
 85045
 86133
 85410
 83495
 84590
 86231
 86225
 87496
 86772
 84960
 85183
 84711
 84088
 83719
 84913
 84796
 84639
 85111
 84230
 84485
 85579
 84901
 84737
 85161
 86264
 85555
 84031
 85961
 86377
 87151
 86271
 86606
 88655
 88242
 86230
 85718
 85923
 87143
 86987
 85960
 85251
 87068
 88066
 88902
 87041
 86535
 87380
 87665
 87722
 86603
 87155
 88280
 88057
 88928
 87503
 86892
 86363
 87565
 88568
 86753
 85757
 86140
 88458
 87430
 87960
 89382
 88753
 86859
 84982
 85642
 85385
 87535
 88271
 90459
 90852
 90761
 89693
 88369
 88939
 89267
 89789
 90768
 88774
 89043
 90975
 90096
 89210
 88448
 87828
 88929
 88501
 88649
 88677
 90007
 89720
 88968
 89463
 90905
 90781
 89434
 89606
 91942
 90556
 90084
 90421
 91551
 91604
 91812
 91957
 91597
 90794
 90219
 90277
 90713
 89797
 90138
 91694
 93690
 92680
 92098
 93066
 93074
 92778
 93655
 92444
 93026
 93428
 93935
 93080
 93058
 92311
 92835
 92649
 92018
 92217
 92327
 92836
 93335
 91547
 91937
 89415
 88070
 88748
 89305
 88650
 88119
 89712
 90256
 90057
 89671
 90424
 90531
 91728
 92869
 92226
 93531
 93411
 93188
 92404
 93032
 91995
 92289
 92082
 91440
 91615
 90704
 90729
 92995
 94592
 96132
 95372
 96163
 95310
 94420
 93279
 92937
 95250
 95286
 94156
 94522
 94620
 94383
 94476
 93174
 95153
 95687
 96358
 95495
 95704
 94933
 95957
 94076
 93644
 96276
 97419

[Instrument Method Data Header]

"hplc", "", "2021-04-16-13:54:48", "hplc", "", "2021-04-16-13:54:48", "", 0, 0, "GlycoSePN_40 min (Plus_HR1)"
"Separation of glycans at 50 C"
16844544, 1


[NAI Box Information]

0, 40, 40
2.272, 44, 1000
41, 0, 100, 0


[Instrument Configuration Information]

"FL", "PEN90x", ""
0, 0, 0
0, 0, 0, 0
16.777215, 1
16.777215, 0
"", "", "", ""
"", "", ""
"", "", ""
"", "", ""
"B", "C", "D", ""


[Real Time Plot Information]

[0]
0, 1, "", "Y", 1000


[Link Parameters]

5


[Link Parameter Offsets]

29
28
10
11
12


[Link Parameter Info]


"RATE", 29, 5, 1, 1
1, 0, 3, 0.1, 100, 0
44.01408, "", 1

"RANGE", 28, 2, 1, 1
1, 0, 1, 0, 10, 0
1, "1.0", 1

"EVENT", 10, 3, 25, 1
1, 0, 0, 0, 100000, 0
0, "END", 0

"EVTME", 11, 2, 25, 1
1, 0, 2, 0, 100000, 0
0, "", 1

"EVVAL", 12, 2, 25, 1
1, 0, 0, 0, 100000, 0
0, "0", 1


[PEAK TABLE FILE]


[File Complete Flag]

3


[Number of Peaks]

0


[SPECTRAL DATA FILE]


[File Complete Flag]

3


[Count/AU Ratio]

0


[Count Offset]

0


[Number of Spectra]

0


[Spectral Data Sets]


[Audit Log Information for C:\PenExe\TcWS\Ver6.3.1\Examples\Probka 169+enzymy.raw]

Number of Audit Logs : [0]
