# Supplementary material for: Interplay between de novo and salvage pathways of GDP-fucose synthesis
Source: PLoS One. 2024 Oct 24;19(10):e0309450. doi: 10.1371/journal.pone.0309450 (PMC11501016; doi:10.1371/journal.pone.0309450)
Supplement: S1 File — (ZIP) [file pone.0309450.s004.zip › Chromatograms/Fucosylation/TSTA3KO_cmycFPGT_3.RAX]

Checksum Passed

Filename : <C:\PenExe\TcWS\Ver6.3.1\Examples\Probka 170+enzymy.raw>

[Modified Rawfile File Header]

0, 1, 48, 10019, 
0, 0, 0, 386514952, 11973496

[Modified Rawfile Data Header]

"hplc", "", "2023-07-06-12:01:03", "tcprocess", "", "2023-07-06-12:41:01", "", 0, 0, ""


[File Complete Flag]

3


[Run Log Information]


[Raw File A/D Header]

0, "20230706120054-0800", 0, "hplc"
"C:\PenExe\TcWS\Ver6.3.1\Examples\Probka 170+enzymy.seq", 0
"NONE", 0, 0
40.0088, 16777215, 111628, "7339280009"
1, 0, 5454


[Sequence Cycle Information]

"A", 0, 0, 0, "", "", ""
"C:\PenExe\TcWS\Ver6.3.1\Examples\Probka 170+enzymy.raw", "C:\PenExe\TcWS\Ver6.3.1\Examples\Probka 170+enzymy", "Probka 170+enzymy", "", "C:\PenExe\TcWS\Ver6.3.1\Examples\GlycoSeP N Plus (FL_40 min)", "C:\PenExe\TcWS\Ver6.3.1\Examples\GlycoSeP N Plus (FL_40 min)", "C:\PenExe\TcWS\Ver6.3.1\Examples\GlycoSeP N Plus (FL_40 min)", "C:\PenExe\TcWS\Ver6.3.1\Examples\GlycoSeP N Plus (FL_40 min)"
"Default", "Default"
1, 1, 1, 1, 1, 1, 0
100, 2, "", 1, "", "", 9
"", "", "", 0
"", "", "", "", ""
"", "", "", "", ""
""


[Raw Data Points]

114698
115322
115320
115318
115316
115318
114679
113134
112152
112477
113475
113380
111705
114362
115488
117496
116439
115016
115401
115879
115179
116843
116785
113929
115056
113212
112874
112989
114941
114769
113109
112798
112576
113118
113332
112844
113712
114092
114608
114442
113725
111628
112357
115777
116889
117242
117574
116350
116346
117032
115612
114969
115309
114755
114999
114698
113724
114723
114168
112732
113682
116085
115858
117316
117473
119093
117872
114997
116139
116667
114460
115334
116274
115121
115190
115582
115971
116096
118195
119106
118488
117981
116835
115575
114295
114629
114246
115750
114487
115191
116427
117625
117182
115452
114179
114266
114543
115378
117017
118248
118353
116528
115584
115386
114174
115349
115476
116065
117471
117018
119293
121019
120270
118424
117830
117636
115897
116311
117268
115542
115325
115663
118215
119540
119632
117899
118165
118097
118203
118096
118537
120343
118178
116771
117066
118482
118176
118929
120751
121170
122378
124020
125200
128387
132685
138559
142272
149617
158255
167402
178120
190045
203550
215458
227602
237217
248162
253151
256156
261053
265457
267304
270463
273900
274175
275371
278989
283940
288720
292175
297545
305484
315855
320643
322031
333317
365900
435960
555399
714624
879398
1005239
1073503
1087810
1053309
989396
910169
823581
740120
664469
601029
551669
514226
489743
467346
446053
430650
422921
412663
406361
398194
389678
379624
368760
359092
356042
357441
360750
363839
368690
390960
479746
792322
1690945
3671023
6988678
11316765
16777215
16777215
16777215
16777215
16777215
16777215
15066508
12446044
10039732
7958303
6241678
4866890
3800941
2987517
2373519
1913617
1564036
1304203
1110786
961076
847720
758236
684831
626270
588708
573537
603070
683824
812243
961548
1101351
1195088
1228850
1200359
1123408
1021738
914895
812713
721245
642525
582695
537160
504084
481141
469607
459704
454723
453114
453741
451099
447147
441852
435396
426291
416551
404980
395944
389514
382391
377410
373118
373440
374478
376911
384277
399097
410149
424092
442677
463997
491227
520806
548884
570372
584975
585915
574714
552110
522998
494690
465573
439195
422110
414065
424668
457779
511923
585599
670914
750085
812245
848390
852214
828824
789761
734606
672873
616201
565539
527377
502475
489920
487840
490846
498044
503188
508129
508544
503236
489654
472051
447896
426826
401637
379021
360415
345694
336098
328656
325718
321209
322704
328286
337086
350298
371284
395174
425774
456295
486614
517444
545472
561697
565573
555186
535899
507937
475723
443457
410328
382247
356395
333222
313503
295356
284758
276110
267827
259756
256957
255373
252616
250836
250382
252387
254200
256338
255870
254688
255292
255637
258027
258831
258066
257871
257558
256017
256259
257840
256695
255994
255313
256040
257089
256953
257945
258540
258129
254764
253318
250667
247608
247502
243872
241479
238117
237582
237818
235182
234461
233245
233141
233109
231499
229726
230031
231151
232229
232262
231817
234640
237090
236886
235677
239366
242299
243360
241553
237597
236565
235387
235807
235258
233462
231641
228659
228454
227530
225856
224355
222394
225461
227725
230698
233517
237210
240994
241727
241689
241874
243538
246410
249339
251700
252100
252342
251249
248148
245262
240144
233440
228257
223436
219325
215846
215002
215287
217687
219433
224663
231620
237746
245071
252066
259959
267666
272233
274296
276197
273854
271520
270806
269082
265717
262539
260329
260245
260611
261319
261743
263195
261947
259013
254487
250821
249603
246250
243850
242262
242269
242368
239086
238136
238932
238663
241021
244929
254954
266974
282807
305218
333702
367815
408103
449011
489509
524239
549450
565569
569662
561032
541813
514094
481375
445409
410468
376678
345337
317761
295327
276072
260320
248611
237842
230062
225465
221922
219233
214473
211069
208775
208007
207810
206017
204593
204013
203278
201453
200430
196863
194865
196741
197371
197109
195575
195161
196270
196608
196238
195683
196842
198962
199463
201168
203336
206576
207402
208011
211083
214478
216048
217992
222117
225416
227344
229663
233205
234328
236219
239052
241954
242313
241938
239337
240753
241585
239697
238576
233344
229695
225467
222659
219067
214904
209438
204805
200674
198922
196271
194315
194128
192587
191657
191245
192132
189801
189355
188827
186432
186443
187105
187439
187205
187422
188573
189648
189649
189332
190737
192645
195559
198356
204180
208906
213875
219331
224184
228887
233305
238298
242903
244709
248933
253378
257482
258994
262196
264787
267025
270769
274405
278018
281428
282005
281392
277925
271188
265393
254989
246330
239093
230806
223941
216038
209630
204593
198988
193654
190087
187511
185412
185179
184159
180868
179598
177289
175480
175559
177085
176369
176020
176717
176355
174997
174806
173686
174011
175524
176210
177034
177320
177528
177499
177617
178373
178158
179175
179567
180310
179914
181313
180314
180139
182071
183206
182700
181709
181768
182901
181785
185169
184196
184616
185917
187335
187945
188071
187291
188869
190079
189484
189358
189743
189959
190060
188428
187400
186765
186129
185452
186721
184350
185226
184368
182564
182208
180321
178632
177653
178841
179707
178822
177408
176297
177965
179258
178839
178708
179963
181588
181526
182236
180885
182041
182622
181824
183707
186045
186418
185727
185090
186784
186264
185727
185893
188135
188489
189154
191015
193601
193930
192317
191811
192329
191549
192399
193319
194485
193786
195424
196018
196884
197048
196145
195218
193665
196806
194236
193129
190988
190398
189845
187707
185881
184906
184123
183906
181823
181313
178845
178320
178274
176157
176605
177525
177733
177782
175961
176616
177703
177122
177068
178422
179326
177943
178628
180639
180943
181387
182353
183982
185919
187400
187485
186851
186091
187503
188226
189007
187818
188825
189190
189476
189547
188829
188480
188871
191191
193297
192606
191244
192443
192865
192871
194169
196780
199685
200934
203422
205569
210457
213818
216855
220716
226859
232532
238108
241432
248193
253101
260814
270928
281546
296791
315291
334194
356223
385061
420278
457696
500087
543434
589713
635620
680758
733543
779347
820090
855801
873963
880722
883328
872339
855282
827719
792166
749115
702230
656173
607820
558886
511523
467871
428403
390830
358732
331182
309806
290347
274024
266887
261123
252972
247714
244790
240951
239822
240367
238768
236072
236301
237574
237513
235299
234288
234133
233022
229242
227149
225184
222488
217047
215153
212813
212848
208349
205630
202963
204533
204082
203630
202535
200423
200588
199346
198208
201390
199553
199642
200604
198466
198741
200315
199721
198765
197550
195990
198856
199308
198856
198558
199628
200195
201068
201770
200074
200190
201896
202090
201043
201137
201050
201630
203655
205211
205374
207083
207066
206919
207541
209252
209097
209774
208659
208690
208554
208909
209945
208956
206550
205350
205525
205725
204574
204003
204756
207984
208027
207615
207563
206797
207300
207111
207281
206381
205739
206123
206758
205126
203472
203656
202644
200505
200518
199482
198524
198772
197807
196302
196295
196037
196660
197287
195372
192972
193582
194031
195969
195733
196895
196275
197215
200066
202397
203137
204809
207791
208199
209129
209859
212927
215869
216379
219313
222623
222585
223928
223899
225006
224115
224803
221144
218646
218195
217245
215170
212534
211825
210741
210044
208889
207427
206635
205946
204557
201289
200601
200663
201085
202993
204060
205368
207346
207574
209328
210100
210574
211843
209616
209392
210619
212302
212864
213297
216031
216440
215701
216012
217185
215935
215924
217789
214914
212850
212198
212698
211791
211646
211807
211950
212700
212887
212566
213444
216321
216732
217956
217786
216407
217852
217337
215708
216570
216941
216450
216987
215943
216141
215353
210796
210661
213123
212252
211612
212239
212311
211262
209513
208650
209347
209403
210790
211589
212530
211495
213168
216496
216816
217607
220681
220992
221927
221095
220384
220471
221561
222472
224173
222326
222817
223127
223882
225444
225393
228127
231903
234474
241059
245204
248598
253226
257845
263249
264926
272263
279847
286670
293288
301616
313055
324382
334298
343795
359566
376431
395518
418908
442392
468948
500673
535882
579380
629117
687061
757113
837384
927143
1034862
1160557
1309707
1488112
1686742
1914433
2177308
2474457
2808204
3177771
3578916
3993177
4428029
4870292
5310471
5737781
6133932
6495446
6800447
7045864
7213201
7304016
7315977
7253655
7104370
6875813
6573564
6232032
5846279
5424717
4986009
4540366
4099166
3661702
3245518
2856844
2493395
2164415
1872589
1617974
1394673
1195990
1031460
891131
772720
677278
597693
531625
479565
434857
401195
374103
353007
336500
325006
314403
309259
304627
298128
293250
292947
294360
293096
291831
292113
291294
289083
287770
287257
283104
279322
275172
273110
270293
265544
259972
257136
252507
246319
242373
242639
240102
236430
233042
229251
225114
224634
224599
223561
219900
218298
217251
217158
215761
213006
213749
214259
213888
212810
212123
209579
211753
211823
209326
209804
209038
207881
209773
211049
211776
211191
210330
210988
210676
210237
211926
211872
211776
210763
211930
213472
212299
214426
212750
212775
211140
212855
213837
213639
212972
212849
212486
213536
216152
217027
216508
217425
216946
217722
217041
215530
214902
214166
216625
217739
220730
220618
220597
220612
222512
224644
224372
227315
229867
233647
237678
239399
241327
243137
245070
248158
252189
256184
261392
268367
277452
284102
291246
303193
314369
329352
349071
370735
391866
415590
447381
482563
519788
562337
610859
661808
717903
780529
844129
907508
970115
1037302
1102807
1161596
1210840
1254053
1288250
1313230
1329453
1336215
1327107
1301939
1272294
1232499
1180242
1125403
1061673
997887
931313
863315
800684
738393
677199
621263
566908
520890
477985
439192
407316
377677
352945
331729
311927
296161
283945
274541
265631
260114
256049
251988
245998
242111
237281
234331
232762
231610
230261
229204
228386
224282
222846
221448
221317
222804
222126
219500
216784
215982
213832
213606
213820
214224
214206
215062
214799
214633
215850
213322
214235
213412
212227
213288
214487
212039
210800
212711
215256
218158
219406
221591
220880
219912
219779
220401
221995
224056
225884
227351
232362
233605
235334
239383
240930
243592
244836
247287
250876
254899
255994
257278
261799
267299
272439
278956
282105
291978
298476
306684
315321
326064
338399
351903
365636
380160
396268
413224
431623
451767
468289
487720
513628
532062
549072
567138
585149
601988
614260
624383
632637
636477
639704
641650
635044
624963
615138
603406
586476
567608
548565
529985
509385
487878
470900
454075
435495
418804
403869
389807
379478
364556
354544
343062
333241
324578
318819
311940
304624
298235
289458
283027
277917
272900
268527
263235
260436
259262
256956
253854
253559
252837
252252
252720
254828
257272
260506
260067
260670
260699
260556
262625
264584
267089
267923
267713
267741
267668
266704
267447
267145
266199
265784
264413
264147
262607
258043
256440
254694
251984
251705
249928
248518
249140
245264
244874
244369
243881
244950
246347
249118
250754
250298
251634
251590
251224
250629
253906
255169
258438
263210
263255
262870
264536
265725
267069
270734
273352
280539
284282
286291
293966
299476
303595
309231
315743
321807
328075
335408
343900
353763
367112
379337
391978
403469
414846
429309
443236
456825
472235
489660
503317
518680
534004
551936
568252
579650
588954
600734
609343
617220
622310
624386
622670
619189
612441
603608
592054
578276
563287
544552
525461
506702
487877
468043
448083
429621
410276
391697
373378
358940
343642
332969
321323
310182
304793
295203
286126
280468
276769
274474
273453
271683
270206
271849
273475
276757
279190
281692
282252
286613
289599
295046
300366
303193
306363
313429
318718
322163
327868
331487
333929
335828
338757
340467
341963
343165
342857
340688
336626
333467
332283
326272
318138
314082
311924
306726
301539
294383
289125
283879
279333
275918
271611
267355
262455
261145
257332
255231
252795
251663
251992
250715
248566
248497
248012
248724
247852
246078
245911
247745
248036
248903
247113
246677
246551
247208
247193
245523
245611
246867
246606
246224
245015
245411
244918
246834
247624
246493
245716
245723
246568
248188
247728
246517
246638
245302
246515
246723
246933
246130
245854
247445
246525
245247
248152
248406
248328
249026
250236
251388
250649
252961
255204
254315
254433
255925
254114
256383
258533
259649
260851
260365
260333
260958
260381
260177
259976
259624
260181
260371
259342
259522
259415
258570
257298
257107
258387
258693
256742
256857
258345
257953
258699
260387
259997
259719
257908
258065
257818
258356
256987
256335
258329
257264
256853
258049
256694
255883
256469
255012
253841
256251
258300
258360
259060
261460
263381
265764
269775
271202
273431
278771
284041
287157
293919
297903
304679
311200
317500
324956
337027
347280
357754
371355
384504
401258
418398
441924
465725
491788
521722
557499
596738
636438
681247
734613
792795
853127
915974
979376
1045998
1116488
1187139
1249960
1311184
1369548
1418479
1464125
1505437
1533239
1554327
1562315
1562233
1550687
1528725
1494616
1453727
1403433
1343902
1277826
1211912
1144424
1070297
995545
925125
858348
793752
730525
672156
619310
570946
526780
482736
447558
416545
389017
368878
349892
332967
319546
309470
300060
293843
289576
284063
279972
274938
272808
272206
272607
272195
271340
276215
278371
280867
281633
282644
283060
283146
284419
285765
287008
285989
288945
290196
288725
288800
288044
283003
281769
279872
277672
275333
274013
272466
269612
267561
264588
261740
259016
256732
255499
255501
254427
253039
252227
251233
250262
248094
248723
249750
247832
247785
247602
247824
246531
246484
244635
245438
246149
245823
243929
245283
245230
245995
245066
243906
244929
244273
245123
242846
245696
247927
246608
244198
245667
245638
244342
244887
245444
243964
244523
246559
247497
249031
249301
253001
253865
254630
255625
257915
260152
262228
264146
264934
268588
271337
276107
282243
285669
288943
295787
302076
306895
315073
320640
325153
330977
334684
339353
340517
342859
345377
347100
347292
348553
349490
347743
343638
339510
337204
335101
330790
328052
323502
319730
313418
307445
301573
297747
293409
290094
285823
282502
279754
276695
270977
267568
268192
267422
265912
264258
260754
258882
259561
260116
259590
259511
258710
257323
257923
258131
260166
258431
256335
256524
255244
253817
254763
254929
254852
255144
256298
257570
256483
253647
252163
252741
253722
256875
255627
252500
252426
253417
255173
255017
251333
251326
252382
249567
248729
248439
249526
251493
251999
250423
250382
253445
252581
251212
251826
250626
252456
253929
255311
255408
255177
254038
254754
254738
255781
256429
257439
258717
260131
262163
262005
264837
264448
263860
265741
270200
272265
272074
272420
274498
275093
275939
278097
279357
278942
280159
281839
281925
279568
278422
280894
282293
281475
283646
284473
289323
287988
285865
287258
289830
291537
292242
294271
294736
296565
297483
299167
302681
305500
303666
305256
306572
307837
312689
318284
321114
325192
331525
338549
343633
351973
359703
368857
378429
389330
403321
419085
439504
460547
487616
514315
547877
584887
621880
664334
705707
755170
803254
850201
900063
950066
995491
1035628
1079139
1120016
1156771
1192630
1219891
1242959
1262844
1272742
1271441
1260532
1240009
1215134
1181856
1144325
1099995
1050198
1003237
950946
898191
850323
800442
750586
700519
654994
611598
568695
533300
500400
467639
436974
411746
389776
372405
357803
345599
332964
323164
316420
310609
304849
302164
299816
297610
292906
289164
288600
288995
288981
286012
285550
285819
284178
282874
282076
282811
281468
281152
278680
276881
274825
274761
274635
276445
276345
274747
275564
274816
274073
274557
273173
273716
274873
275512
278418
276851
274155
274760
274354
277677
278429
279325
278136
277124
276514
277141
275272
271784
269708
272046
272585
274751
272716
272869
272348
272471
273317
273416
271930
270885
269978
268202
267631
266430
264210
263269
264786
265956
265014
264970
266038
266234
265579
264865
263811
263291
263452
263107
262188
261410
260585
260361
262328
263523
264207
262307
265235
267370
266782
265185
263876
264060
267023
266355
263324
263932
264171
264835
264415
262701
263075
263769
263568
262505
260904
261085
257912
259047
260624
261761
264336
262107
260985
260497
261270
261457
262453
261689
260464
259714
259720
259665
258326
257930
258307
259313
258350
258223
258551
256439
259393
262085
263292
262994
265235
264476
261188
260299
261820
262812
264065
263915
262932
263962
265228
265757
268983
269409
268554
271032
270616
269724
270477
270806
272188
271242
272454
273661
274353
277242
278501
278537
280637
285156
288271
293352
296208
300425
304560
309442
314316
315762
316143
318974
323702
326127
329882
330381
330549
332703
334006
334208
333821
332173
326393
321670
322149
319692
314457
312135
310247
310339
308335
304850
300047
295318
294146
293243
293575
292495
294114
293144
292331
293863
298001
302125
304213
304057
305646
307229
309696
311283
312408
314030
316617
318927
322145
324954
327078
330687
331578
331961
333959
334522
339213
341494
347190
352924
357595
363243
366925
371896
379747
387715
396842
412013
427810
444912
465475
485695
504863
530001
556638
583733
610433
639112
671564
706271
738155
768221
801238
829660
860975
894677
924148
950912
977805
1010404
1036105
1061405
1083599
1104665
1124595
1141764
1153975
1161786
1165199
1161085
1151839
1143801
1132880
1118094
1100146
1078636
1052337
1022502
992839
960156
927913
894121
860202
822962
790836
758646
725361
691077
660844
632040
603519
577064
551245
526074
504888
484905
467261
452928
437296
423489
410156
398902
389704
381708
374409
367054
359131
354033
347153
340103
333027
327129
326575
324469
318645
315394
310741
309010
304387
304214
302192
300546
300171
299323
297156
296642
296057
295927
296850
298625
299096
299587
300341
297656
297293
301504
304759
306267
306144
306309
306530
308498
309669
311492
315828
320043
322867
327521
332842
337730
341367
343388
346391
350162
353069
356753
360818
363696
365097
366588
369341
373495
373675
372847
374572
375300
377871
380504
378106
376241
376117
373701
371478
370959
370737
366623
364677
362595
359492
354164
352526
347606
344111
339842
338135
338044
334425
330304
327524
326264
321279
317385
315904
314823
311040
308615
307895
306243
304147
299948
298725
297201
292179
285948
284393
284539
286125
284274
282183
281856
279546
277894
277622
279569
279721
279258
276580
274613
275126
275289
275094
274521
273326
272836
271306
272719
271920
268928
268624
268364
270992
273401
272846
271836
271941
272092
271829
271209
272415
272886
274795
274177
272933
271261
271107
270538
272598
271594
273578
277503
280830
282284
284974
288015
289400
289175
294708
299766
304445
309019
316282
323558
327040
332124
336543
340997
344401
348772
353612
360127
362997
366333
368834
372355
375043
377951
379868
381666
381080
380434
377576
378452
378745
379976
381322
381477
383966
385217
383199
384384
384494
386554
387191
389268
393760
396192
401308
406316
410473
416379
423923
431345
441586
454897
469496
485453
504059
525130
550555
575216
606301
642287
681644
726099
779556
835168
897928
963979
1033221
1106812
1182129
1258509
1341293
1425545
1501637
1580086
1653905
1718652
1774791
1822590
1861588
1885535
1893836
1888469
1878047
1853122
1820194
1767937
1712224
1650933
1583788
1512617
1435819
1359116
1275907
1191603
1112146
1034517
963753
894831
828341
764390
705605
652636
604011
561504
521852
484728
453739
427089
402909
380927
364292
350648
338069
327846
317169
308229
304035
300184
297288
295158
294188
291474
288245
286989
286946
285040
285760
288388
289494
290111
291513
290642
291417
293989
297093
298818
299978
300343
303148
306160
309778
312988
315200
318217
321142
322540
323857
327126
329635
329651
332155
334729
335088
335873
334787
334733
336020
335485
334836
335123
333239
331300
329579
329380
329671
328335
328777
326990
325635
321841
320601
318815
317456
317388
317957
318047
313845
307743
302860
301500
301237
299354
297689
296362
297250
294371
291358
290258
288568
286444
286577
289724
290184
288605
287745
288080
287576
287243
288086
289644
290375
292330
292437
296128
296597
299893
301241
302567
305913
310366
315495
316135
319868
323114
328346
330974
333623
334709
336020
339095
341652
343176
343705
344229
343175
346041
345917
344659
342857
342531
343296
343395
343361
343611
344116
346649
347522
348466
349339
349526
349368
350029
352170
353364
354670
356280
360255
366954
370330
371431
375296
382921
391237
400298
407119
418823
432647
448636
467914
489689
513854
540029
570791
602516
639015
677235
719587
764987
809778
857803
908558
962402
1012739
1055393
1098813
1140525
1178659
1211018
1237684
1252084
1257354
1258979
1254409
1237737
1214634
1186151
1155503
1118522
1080375
1038689
991073
941538
890379
840864
793190
748600
702510
658884
619231
577833
539447
504622
474058
447098
422201
399964
379179
362618
346418
332310
321601
311557
302250
294162
288451
285010
279167
276861
272895
269150
266860
267036
265967
264684
263308
263727
262390
260786
261883
263426
265447
265168
264988
263643
262085
260418
259415
260318
259842
259661
261188
260235
263066
262861
262021
262076
261702
260601
259533
260186
260372
262812
263336
262303
262334
262563
264860
266453
266202
267291
266664
268365
269948
270425
269854
270073
270066
269790
270052
270499
271141
271870
269792
269057
269040
266608
264006
265187
266371
265527
263662
262450
262970
263141
262406
259046
258336
258053
258469
257822
257607
257438
256326
254454
252915
253906
255781
257503
256028
256103
256618
254988
254843
256311
254980
255735
254377
252510
251634
251435
253692
256618
259422
261559
260798
261637
263314
262438
263794
264270
264326
262768
262949
261931
260393
260141
263190
263175
262085
262236
262279
262076
263201
263212
263063
262930
264183
266619
267828
268679
267191
267518
269432
273847
277506
279225
282288
285419
290752
295767
298739
300245
303501
307976
308358
308608
310507
313844
315003
318368
320143
319790
320069
318788
316033
312932
311627
310108
307004
304669
301861
299213
293829
289030
287004
284262
281242
280490
278659
272262
270346
267106
263979
260721
258746
255431
255309
253953
253482
252380
251190
249776
249264
249019
248170
247812
248130
249123
248149
246787
245129
242092
242138
243767
241717
242170
244967
246553
247856
247607
247363
247658
246482
247435
247477
249547
249497
247244
247513
247891
248229
249217
250188
250334
250495
251153
251746
251879
250491
250111
249675
249657
249656
249820
251519
250573
252156
252558
253491
252053
251298
253351
251845
251381
251158
250437
251617
251679
253996
253466
252431
252461
251208
249609
248423
249078
248997
250122
251284
251889
250201
249866
249185
248927
249686
248636
246076
245151
244613
244545
245652
246354
245402
243989
245154
243746
244895
247203
247727
248366
249500
247885
248565
248534
246658
248266
247690
247768
247123
245331
247151
246048
246557
248295
248691
249487
250009
248265
246457
246019
245211
246195
248920
247874
247078
246198
247064
248784
249183
248912
249039
249304
250629
248169
249501
250785
252378
253093
251115
250186
249263
250883
250649
249504
248286
249702
249859
246717
246941
247373
246341
244636
244513
244740
246957
244106
242838
242820
243582
243792
244214
243224
244930
243311
242187
242677
243799
245100
243900
244383
247178
245582
244869
246955
248137
248333
248078
246112
246980
243993
242565
242452
241733
242212
244524
244956
244424
243473
242959
242972
244895
244023
244935
246808
245770
244010
244218
244682
244770
246729
246222
247109
246014
244029
244795
246801
246845
245291
243117
243715
244933
248593
248595
246423
247650
247534
248191
246991
246399
247028
247247
246908
246084
245711
247341
248284
247855
247713
246585
244053
244683
244278
243939
245362
244972
244137
244367
243697
244443
244810
244088
243223
245489
244020
244865
243690
243501
244520
244106
244666
245165
245713
245695
245958
244099
245772
247685
246434
246338
248553
247414
244334
245261
246668
247605
245441
246628
247984
248969
248028
247592
249212
247117
244749
246050
245563
246895
249757
249170
246694
245509
245594
246570
245639
246970
245021
245689
247203
246015
244994
245278
245612
246397
244657
243016
244004
246911
247429
247657
248344
247734
246085
247051
247297
247130
245530
245446
247725
247875
247905
248409
247436
246324
245660
244200
243100
245018
247509
245884
247754
248931
247594
247465
248127
245705
246218
249197
248439
248476
248452
249354
249891
247502
243474
240959
243197
243286
243935
245805
248970
248777
248208
249942
248547
246565
247493
247870
248596
248989
248494
249541
249524
248565
248528
248763
249744
249574
248290
250433
251724
250652
249081
248250
248404
249253
247504
248824
247908
245167
245504
246094
245287
246397
247555
245562
245731
244711
247018
248542
247832
248120
246855
244895
245845
244877
243642
243347
245284
245279
245039
246791
249848
251157
249482
248826
250136
249704
251076
247869
248640
249056
250015
249798
247375
248757
249277
246940
246520
245150
244918
246039
247513
248333
247705
247732
248429
245928
245476
244914
245756
247922
248139
245866
245069
245458
245615
245681
246685
246660
244693
245795
247925
247519
248318
248343
247499
245098
245622
244920
247229
246547
245514
244677
247280
248105
248513
246308
244699
244735
245554
249048
248080
248653
249342
247610
248918
252767
250938
249078
249107
248819
247555
247184
246298
247654
249547
248326
245206
243710
244653
246696
249197
250725
250512
250626
250941
249025
249452
250095
248626
247417
247464
246814
247597
249823
249187
247820
247647
247605
246597
246474
246560
246917
247728
246558
247271
247130
245216
245252
248271
248119
246547
247105
245648
244934
246440
244646
247814
248794
250259
249521
248974
247920
249770
250241
250598
249511
247456
247953
246949
247893
249832
250046
250354
251171
248549
246686
247664
248878
247685
248051
247292
249086
248999
248214
247808
245999
247279
248052
249262
250473
250652
251082
249632
247635
247310
247435
247171
246638
245728
247502
248167
248254
250204
250499
249415
249446
249638
248578
249090
248214
245816
244659
245201
246463
246746
247107
247032
246221
247165
248071
247860
247261
249070
249740
251422
252245
250337
251002
249168
249811
250368
250124
250125
249802
247379
246416
246305
249794
248932
248922
250235
248034
248699
248671
248939
252178
252885
253326
251242
250249
250119
250644
253873
252834
251390
250517
247985
248955
248298
249147
249676
249455
250152
249769
250212
250592
249810
248987
248944
251185
250217
249624
249124
248611
248723
249088
246174
245942
246667
247760
248129
248914
248635
249046
250400
249451
249305
249901
248967
248662
248327
247346
247531
249813
251859
250785
251215
251233
249101
249070
251595
250877
252703
255087
256473
254902
254176
253671
252101
252793
251869
251879
253495
253732
256626
255218
256501
255471
253976
252137
253753
252004
252013
252009
250266
248080
248855
247480
249047
250604
252187
251905
250294
251439
250231
252425
252665
250860
247909
249184
252267
253220
252949
250927
250867
250564
251631
252390
252346
252071
251783
249029
249687
252381
252984
251633
251764
251671
251158
248913
248520
250201
249699
249596
251221
253312
253943
251862
249992
252073
252026
250595
247891
248509
249638
251845
253100
251758
251638
252838
252107
252057
251390
251417
251341
250323
249360
252349
253375
252574
251286
252439
253255
254098
253960
252683
253879
254859
255658
254490
255645
256164
254614
254265
251024
250521
251151
252244
251759
252056
253500
252965
253056
255100
254780
253542
254934
254688
253723
255097
255920
255642
253572
252756
251248
249400
247551
247333
249970
252177
251830
252691
253753
253433
253010
250013
250054
250851
251038
253202
254848
253476
253984
253577
253150
251937
251879
252002
253965
253345
253570
253909
254055
252256
253510
252783
251894
253398
256047
254353
252565
252479
253199
251286
250517
251363
253421
252297
252041
252455
252431
253433
252949
251482
251942
251552
255300
253942
252826
252492
254945
255591
252816
251111
250061
251377
254735
257247
255468
252238
253933
254046
255402
255531
254789
256458
255201
253855
254747
253107
254998
254437
254270
253750
255172
256156
255194
255400
253800
253123
253582
253548
254040
253823
255875
256654
257732
258141
257229
256063
256624
255428
256129
256106
254321
255645
256466
256369
256436
255730
254990
255609
255846
255651
254951
253506
253662
252254
252544
254508
255973
255437
257342
255640
254012
254555
255681
255654
256712
260958
260796
259999
256583
257219
255782
256250
257311
256812
257638
255919
254985
254391
255298
253987
254082
252163
254673
255091
255723
257034
257049
257773
258573
256475
255457
255565
255298
253069
254646
252753
252996
255041
255305
257219
259467
260053
260542
258603
257131
256942
256078
259076
259535
257746
259414
260314
257596
256010
256191
257591
258115
257995
257465
258435
257944
256082
255555
254987
255307
254819
256123
255966
255644
254956
254952
255175
258366
258132
255971
256728
256989
257168
258130
257722
257244
255636
257121
258589
258119
258238
258489
257989
257958
257412
257458
258316
258015
256769
255372
254378
255618
255775
253377
253727
256536
257213
256752
255862
254360
254827
254956
255836
254520
253081
255259
256836
258342
258377
259135
259377
257604
257697
258406
258099
258114
257759
256505
257009
258282
258903
261581
260959
259414
257212
255842
255331
255880
258636
259110
260106
261017
260098
258290
259605
259859
258043
257878
258578
258717
255627
256074
256132
255511
254032
253851
255585
255381
255637
255849
253404
255499
258181
257562
255136
254965
255114
255336
256249
255970
256327
254814
253762
256074
255782
256941
257937
256216
255388
256067
256917
254317
255492
257459
257661
257847
258958
260685
261533
261874
259808
260260
260347
260729
259149
257652
257912
256857
256663
257838
257566
258233
259569
260106
259677
258635
259530
256742
257844
259690
260545
260590
261456
263962
263734
262010
259644
260097
260645
258895
258872
259585
259850
259949
258522
258865
258531
257305
257637
259417
261715
263830
264074
262878
260054
258670
261197
260185
257711
255995
257205
257942
258363
255958
255515
256452
256154
259703
258958
258073
257917
259182
259517
259442
262155
261587
260605
260559
262360
261414
261631
261413
260224
261208
263515
265088
264418
264195
265038
265787
264319
263981
262642
260624
261499
261541
261829
261382
261864
262767
262176
261048
258594
259801
262911
262691
259562
261162
261177
262219
264164
263856
263415
262924
261154
262047
261894
260916
262779
261456
260607
259140
260858
260073
261216
261711
262279
264328
263852
264981
263322
263930
262545
260858
259657
259865
259394
259944
260958
260747
263092
261128
260175
260936
262401
261986
263381
264165
263509
264391
264507
263908
265637
265485
263782
262779
263066
264910
264799
264839
266441
267684
268766
269202
268363
271885
273494
276889
277907
277597
278481
281683
282485
285442
286646
288648
292169
292190
293954
294644
297399
300127
301153
304388
306646
309373
312780
315432
319869
324044
325568
328618
330048
335042
338195
338742
341495
347231
350159
356088
359013
362573
365503
372870
376198
380657
384279
387473
393812
400629
406308
409676
413282
420395
428095
435326
443645
455979
465752
480209
491215
501646
511861
519077
522453
525631
525584
524507
519317
513640
511243
506840
502036
498760
498339
495862
494674
492721
492751
492392
491367
492820
492492
492354
490668
491745
493592
495130
495383
494584
494172
492126
491733
491100
489352
488228
489493
490593
487876
487466
486815
481299
477424
476992
477965
475155
473943
471859
468205
465682
463988
461878
452226
444013
441565
435158
427532
425389
425617
425663
423077
416675
414930
409688
405288
403005
399730
395094
391968
390356
389616
388067
385250
381542
382682
382752
380717
381392
378939
374588
371710
370018
368475
370270
367755
364565
360759
360089
358630
356151
353249
351841
349637
347630
347622
348656
348099
344075
340352
339261
335821
335276
331922
330293
329986
327638
325167
320764
316744
314412
315345
314976
312040
311222
310853
308245
305007
301770
299448
297959
296731
297296
295794
295363
293036
288917
286264
284858
284093
280563
277688
274100
273472
269170
267792
267919
266924
263216
260746
259643
257793
256980
254454
252460
250848
247514
246651
243194
242060
241012
239524
238758
237843
238148
237003
232875
227722
227284
227388
225630
222479
220957
221647
220454
219609
217384
217001
214264
213681
212345
207774
208412
209690
207409
205165
202880
205346
207474
209651
206212
204467
202857
200857
201169
202466
203135
203170
206265
205613
203689
202377
201312
203190
202648
201123
200546
198381
196526
197623
197167
195347
192011
192202
192424
193798
193255
193048
192558
191067
189504
190996
193795
192453
192329
194597
194975
194166
194270
192928
192842
192506
191814
193007
196457
195907
193321
193724
194008
196266
196792
195876
195356
196541
196834
196296
196793
197716
197858
195883
196337
196274
196925
197030
199366
199030
197964
199910
202007
204420
205118
203772
201561
202925
203282
203138
204761
205153
204363
205001
206160
206707
205366
204530
204719
206955
207617
207287
205601
203407
203899
208016
206926
207185
207350
209082
208225
210647
211725
209748
209437
209660
210321
212960
210021
211013
213907
213860
214094
213176
213220
214050
214222
215021
214288
215794
214384
215107
216543
216484
218446
217611
217728
217714
218067
218681
219647
220135
220266
219409
220518
219838
220944
221072
220777
221215
222054
221720
223097
222369
222186
222690
220450
219896
219669
221020
221555
224348
224606
221674
220766
221721
223639
223164
223826
223752
224613
225517
224356
225375
226195
224641
226974
228354
229078
229303
228526
229158
228601
229520
227592
225296
225465
227316
228547
229090
229459
228135
229871
229577
227567
227643
227762
227382
228785
228311
228083
228582
232314
232910
231371
231693
233108
233356
231211
230393
229973
231177
229175
228809
229085
229272
228674
228163
226256
227124
229010
229503
229565
228823
228373
230465
228856
225512
225703
225606
224670
225177
223626
225077
224693
224139
224954
223377
220600
220351
219314
219167
222509
222804
222017
219592
218137
218597
218451
224575
279063
445477
736422
1085554
1436588
1757893
2037764
2276922
2494223
2682752
2829441
2954193
3096163
3208187
3228950
3162978
3028260
2847658
2633499
2404753
2173907
1935538
1692256
1467379
1276823
1123506
1007867
919671
853791
799639
756844
716383
681796
650921
625013
605014
584360
563261
544183
525652
510767
498119
487257
474973
460254
449221
441615
432676
424365
419151
413213
406437
396780
388468
382589
374440
366131
356912
348396
339419
331558
320777
311918
302401
295795
290222
283520
278983
273387
268929
264610
260177
260544
260933
262172
263915
262583
261678
260551
257660
252701
249146
243999
239369
234903
226691
222734
216779
213387
210255
208656
203990
199306
197799
196045
195255
192886
191289
191187
189725
189289
187079
185961
184489
184171
182846
181038
179903
179706
178667
177457
176544
176727
175270
175182
177003
176587
174990
175118
174007
173911
172780
171344
171667
171106
169835
169650
168508
167398
166147
166140
166241
165592
165725
165441
167539
165779
164750
166434
166810
164343
165365
165895
165654
164824
164245
161692
164385
166045
165091
165250
165320
167430
167605
165752
165833
163587
162837
163012
161592
160614
161409
162288
161401
163637
163171
162274
162099
161855
160648
162398
163511
163608
163176
162506
162398
159682
158574
159674
157783
156833
156491
157625
156315
157016
155859
154542
155700
154993
155207
155141
155084
157490
157441
156940
155496
153929
153648
155454
154954
154331
153461
155532
156038
153943
153515
153358
153673
153173
151174
151348
150485
151898
152658
153540
155093
154612
153610
153950
152583
152545
152454
153970
154452
154638
154477
154981
153679
153653
153244
151138
150720
150250
150282
148826
148460
147887
148482
148428
149168
150044
151163
151061
153178
152367
152450
150527
149720
149795
149770
149539
149008
149365
146805
146432
146288
145365
144739
146561
146322
145097
144277
142960
145771
146883
147272
146011
144472
144327
144412
145222
145050
145853
143764
145459
145227
145769
146624
147085
146006
145340
144529
143561
143541
144548
145447
144288
142393
141789
140972
141063
141947
142010
143014
145317
146955
144926
143577
142862
141368
142039
144907
143019
141888
140191
141502
142201
141151
142385
141228
141950
143190
143211
143393
144216
143077
142496
143253
142296
141607
140956
139636
137531
138937
139367
137996
138047
139997
140677
139645
139411
139066
139957
138811
140212
141961
140552
140821
142408
141445
138913
140647
139551
138936
139280
138826
137992
140958
139855
139205
140466
141958
141161
142241
141838
142813
142092
139604
139783
138948
140187
140331
141385
142182
140933
139018
137942
139899
138449
139569
139482
141001
141607
141787
139403
141081
139875
139778
139310
139407
138798
141102
140705
140425
140750
140689
137092
134720
134853
136497
137205
136319
135282
138032
136689
135753
136549
137467
139580
139107
138678
137850
136943
136516
136858
136073
136491
137125
139212
138830
138308
137933
139457
137503
137041
139380
137714
136576
135512
136012
138551
137501
135189
137761
138851
137810
137226
138450
139008
138094
141098
139765
141560
141414
139884
140667
140733
140876
142090
139821
140909
142495
141933
142704
141339
138267
137729
138014
139027
139384
140294
139265
139573
139356
140643
138573
139249
137979
138819
138425
137668
138704
139506
139979
139218
138771
139091
140139
140211
140695
138596
138996
139440
138860
139846
140272
140305
141238
140942
141783
141495
142135
139714
139542
140407
138714
138273
139801
139133
141398
140964
140800
142130
143143
142047
142547
140318
141283
141271
140964
140912
142509
141376
140465
140659
140776
140227
139796
139399
140217
141466
140062
140548
140981
142252
141503
141331
141434
142687
142412
142200
141182
141955
142266
142606
141080
140493
142683
143026
143944
143452
142178
141855
141681
143293
144429
145163
145904
144917
144731
143924
144069
143798
142435
142063
144659
145863
144887
143334
141372
141724
143054
143518
144907
145151
142224
139892
141559
142462
141558
141428
143487
143247
143214
143216
144639
143627
143754
143751
144792
144599
144675
144280
143210
143394
144673
144404
143820
143844
143575
144880
144821
146079
147302
145936
147444
145915
146351
145019
144141
144734
144325
144268
145104
146411
147540
148575
148872
146865
145622
144953
143197
143135
145028
146411
147258
145290
145923
146529
145543
146957
146202
146310
146917
146197
146057
146958
146058
148491
148903
149475
148089
145763
145206
146272
146905
146990
147528
147926
148133
147941
145262
145593

[Instrument Method Data Header]

"hplc", "", "2021-04-16-13:54:48", "hplc", "", "2021-04-16-13:54:48", "", 0, 0, "GlycoSePN_40 min (Plus_HR1)"
"Separation of glycans at 50 C"
16844544, 1


[NAI Box Information]

0, 40, 40
2.272, 44, 1000
41, 0, 100, 0


[Instrument Configuration Information]

"FL", "PEN90x", ""
0, 0, 0
0, 0, 0, 0
16.777215, 1
16.777215, 0
"", "", "", ""
"", "", ""
"", "", ""
"", "", ""
"B", "C", "D", ""


[Real Time Plot Information]

[0]
0, 1, "", "Y", 1000


[Link Parameters]

5


[Link Parameter Offsets]

29
28
10
11
12


[Link Parameter Info]


"RATE", 29, 5, 1, 1
1, 0, 3, 0.1, 100, 0
44.01408, "", 1

"RANGE", 28, 2, 1, 1
1, 0, 1, 0, 10, 0
1, "1.0", 1

"EVENT", 10, 3, 25, 1
1, 0, 0, 0, 100000, 0
0, "END", 0

"EVTME", 11, 2, 25, 1
1, 0, 2, 0, 100000, 0
0, "", 1

"EVVAL", 12, 2, 25, 1
1, 0, 0, 0, 100000, 0
0, "0", 1


[PEAK TABLE FILE]


[File Complete Flag]

3


[Number of Peaks]

0


[SPECTRAL DATA FILE]


[File Complete Flag]

3


[Count/AU Ratio]

0


[Count Offset]

0


[Number of Spectra]

0


[Spectral Data Sets]


[Audit Log Information for C:\PenExe\TcWS\Ver6.3.1\Examples\Probka 170+enzymy.raw]

Number of Audit Logs : [0]
