# Supplementary material for: Interplay between de novo and salvage pathways of GDP-fucose synthesis
Source: PLoS One. 2024 Oct 24;19(10):e0309450. doi: 10.1371/journal.pone.0309450 (PMC11501016; doi:10.1371/journal.pone.0309450)
Supplement: S1 File — (ZIP) [file pone.0309450.s004.zip › Chromatograms/Fucosylation/TSTA3KO_HAFCSK_1.RAX]

Checksum Passed

Filename : <C:\PenExe\TcWS\Ver6.3.1\Examples\Probka 165+enzymy.raw>

[Modified Rawfile File Header]

0, 1, 48, 10019, 
0, 0, 0, 386514952, 11970616

[Modified Rawfile Data Header]

"hplc", "", "2023-07-05-17:07:54", "tcprocess", "", "2023-07-05-17:47:52", "", 0, 0, ""


[File Complete Flag]

3


[Run Log Information]


[Raw File A/D Header]

0, "20230705170744-0800", 0, "hplc"
"C:\PenExe\TcWS\Ver6.3.1\Examples\Probka 165+enzymy.seq", 0
"NONE", 0, 0
40.0088, 16777215, 97423, "7339280009"
1, 0, 5454


[Sequence Cycle Information]

"A", 0, 0, 0, "", "", ""
"C:\PenExe\TcWS\Ver6.3.1\Examples\Probka 165+enzymy.raw", "C:\PenExe\TcWS\Ver6.3.1\Examples\Probka 165+enzymy", "Probka 165+enzymy", "", "C:\PenExe\TcWS\Ver6.3.1\Examples\GlycoSeP N Plus (FL_40 min)", "C:\PenExe\TcWS\Ver6.3.1\Examples\GlycoSeP N Plus (FL_40 min)", "C:\PenExe\TcWS\Ver6.3.1\Examples\GlycoSeP N Plus (FL_40 min)", "C:\PenExe\TcWS\Ver6.3.1\Examples\GlycoSeP N Plus (FL_40 min)"
"Default", "Default"
1, 1, 1, 1, 1, 1, 0
100, 2, "", 1, "", "", 9
"", "", "", 0
"", "", "", "", ""
"", "", "", "", ""
""


[Raw Data Points]

120945
121774
121775
121773
121772
121774
121149
120282
121960
123988
121125
121827
122420
122920
122538
121042
121796
122232
121140
123279
123817
123256
123251
123376
122249
121539
123359
124449
123008
122827
122102
120081
121499
122664
124142
123448
124840
124200
123013
123545
124545
126845
125307
122066
123761
124296
122778
123171
123237
122585
122681
123850
123806
123068
122520
124310
125853
125762
125853
124249
123127
121563
121666
123061
122938
122009
121500
121569
122120
122341
123634
125197
124623
124375
123827
122927
124817
124894
123714
124183
125847
124663
124494
124244
123349
123399
124590
122992
122222
123187
122892
124692
124782
123313
124325
125802
126418
126835
125242
122785
121856
122756
123478
123917
123342
122232
121845
121124
121929
121454
121701
121485
122803
122723
125256
125706
126366
125019
126496
123723
121988
123239
123399
124854
124825
125925
126062
124372
124820
123298
123999
125209
126700
125901
126348
126230
126835
125194
125202
129037
131502
130215
131304
134806
139306
145080
151402
160835
170513
182313
198078
213508
229750
244091
257969
268701
275788
280489
284151
286604
287886
287108
288175
291411
292214
293274
291642
291894
290002
288899
286234
284580
283526
281137
280233
278235
276651
275108
281087
286748
294625
298865
301513
299296
291408
283257
279285
274391
266883
260780
256747
256920
259956
264232
268855
272047
281735
295611
317328
338479
352964
358855
355929
346852
336857
330461
331519
335088
337703
340831
357890
431222
705564
1520439
3377755
6571713
10738080
16777215
16777215
16777215
16777215
16777215
16777215
14231473
11728888
9431210
7464370
5847498
4558407
3552143
2786100
2207612
1778493
1464097
1226241
1050018
917198
811167
728828
662092
607015
564619
533563
518328
517318
532776
558588
588302
605580
606487
590104
566908
534537
501616
472619
444565
422121
403255
393289
388898
389137
393291
399935
409630
422417
432880
445600
456122
463589
464055
465696
465196
463857
462181
455784
449287
444200
439556
436175
435714
439392
446092
456676
470913
489595
509409
532909
561369
596310
629362
653576
667281
665758
655552
631465
602017
571511
542403
521845
513253
519328
549925
613957
716233
852115
1006077
1154629
1267954
1330469
1337763
1300214
1222884
1125565
1021284
920659
835673
767363
715450
682520
665342
659180
662953
667601
667577
663413
649174
629790
606713
577617
548617
521132
494570
468927
450107
437808
427528
421467
423881
433106
456538
497224
564935
663740
798418
955979
1130934
1295433
1428347
1520308
1551994
1522743
1452223
1346344
1225847
1098228
979347
868845
769457
684769
614601
555451
506932
468524
436685
413846
393646
376957
364892
355330
348130
344986
344246
345962
347422
347613
346977
347442
348406
349577
352098
351950
349737
347561
347091
348813
347763
347648
349268
351365
351249
350704
350622
348284
346425
343279
340396
334509
328086
324705
321944
319863
319117
317166
314283
313654
311292
311432
309430
308514
309048
310151
309182
310413
308942
308511
309267
314667
319960
324566
333536
339955
345020
351086
356679
364119
366955
368615
370395
371404
371032
368601
362466
355964
348475
338648
328355
320699
313283
308759
305419
301779
300145
297973
295801
295817
292058
285305
280509
276565
274005
271655
268655
263378
260823
261431
262533
262740
261163
260806
264150
266096
270769
278014
286192
299234
315564
333004
353265
377071
404526
427062
445776
460757
470152
470170
466270
454406
440296
421227
404508
386246
369727
356822
346433
337349
329845
322036
319621
317872
313042
311966
314722
319145
326711
331971
339550
352575
365757
376828
391086
411379
436557
470091
527884
612178
732318
897853
1112105
1381747
1694691
2035361
2376321
2690244
2955402
3131881
3215400
3198495
3088898
2901512
2652943
2367096
2080596
1800291
1539277
1304495
1104759
938275
801890
687148
594730
522656
469089
424039
391179
360495
337266
320038
306019
291895
281407
273898
267221
261843
258431
254257
250585
246858
243052
240594
238420
237129
235143
235056
234841
235570
236974
238750
243502
249865
255519
261552
270403
279977
289777
297464
303196
311210
318191
324495
330165
333298
341274
345874
350653
354997
357059
357299
357505
358298
355305
350358
346180
340880
334106
326547
318101
308388
296756
289440
282021
272298
262219
254111
246947
242583
238345
236217
230533
226084
224144
221058
219224
218856
217105
214940
214703
215654
215514
217584
218593
218124
217566
219377
218979
222796
225021
229815
235648
242860
251155
262613
269658
278337
287996
298913
311010
324863
340134
358607
382712
412151
445977
482704
526206
570236
612765
654755
694636
723539
740851
748997
740196
719018
695229
660027
617832
571607
526222
482681
441412
403317
366947
338208
315470
293252
274431
260440
248394
239942
232222
225006
219140
214586
210528
206169
203907
204222
203627
203339
202931
201373
200092
199888
199388
197968
199194
198576
198581
199338
200682
200061
200726
202283
202357
201880
201593
201027
202840
203892
203598
203904
204871
206274
207729
208397
209588
206610
205878
204403
203434
204066
204811
205026
205139
205950
205965
203680
201644
200484
199107
200816
204522
206090
204764
206119
206126
206784
207480
208572
208372
209101
206763
206127
205254
204976
201904
199313
199245
200423
200613
199418
199007
200235
202864
201903
197479
194934
196524
201060
200913
201285
201251
199982
201679
203122
203840
204839
203405
203439
205478
206834
208887
213111
215416
217091
219331
221769
226521
231869
237293
244310
252310
264668
274783
282193
290361
299803
306361
312845
318712
319813
320287
319455
314342
307977
298850
290656
284482
274340
263587
256584
248012
239166
231728
225173
217388
211897
207827
204842
203844
202005
199364
200380
197628
196329
197652
198233
197405
196724
194189
195912
195466
198402
197981
197190
198279
199131
199244
198507
198496
198499
201245
202682
202472
202301
205000
208234
206294
206326
206827
203283
204112
203800
207330
206614
205497
206738
209158
210943
210453
212494
215006
219696
226005
228217
233158
237176
240040
246693
256719
263588
268220
277159
288939
299750
312611
326790
341882
361462
385495
410403
438897
471345
508845
548887
589620
630202
670892
712661
755199
793402
823247
852294
874521
886908
891402
886692
875348
853124
823645
788463
749897
706037
656588
611650
564863
518608
476750
439830
408102
378642
354421
334772
318110
303393
294267
285667
277425
271667
269301
271093
269965
269896
269831
270119
273732
275143
275022
273236
272988
273282
272730
269845
267898
267440
266895
263004
258156
256444
253203
248818
246536
243991
240486
239324
238339
236247
234630
231500
229687
228086
228007
226280
225760
224837
223569
222707
222242
221136
221941
220634
221502
221051
221553
222893
222585
224082
225022
223569
222002
222459
223731
224434
226515
227349
228411
227820
229133
229327
227545
227483
228548
230134
230705
230705
230574
230487
227633
226530
225015
226517
225394
223121
222913
221146
221480
222398
222658
221639
222433
222939
220408
220616
221248
224029
224951
224822
225647
227751
226950
226799
225398
229537
229240
228150
228976
228960
228289
227128
227809
230605
231312
230942
231543
231753
232466
235105
240741
243446
247528
254259
261565
270407
279698
290630
307076
327088
347434
370382
399548
433572
475286
518365
566079
616918
671736
727456
780519
832473
881378
921566
952890
979287
993764
996579
989584
970561
944169
907596
867522
821259
768298
713819
659967
605715
558212
510599
468905
431364
396099
366758
342532
320261
304902
291957
280687
272986
266224
262366
258455
255839
251927
249811
246175
245503
248417
248194
247252
245709
244067
242321
243457
244141
243601
242237
239834
237410
237028
233968
232833
232273
230420
229142
225507
221389
218893
218168
218074
216391
214818
213350
212176
209822
210318
209110
209209
207965
208825
210727
210296
207155
208076
209456
209747
210766
212290
214031
216073
219320
222847
226218
231428
236908
240542
243995
247875
256812
262896
270358
279194
286037
292529
298687
307586
312595
316001
317257
319125
321503
320684
319995
317448
313140
307739
300274
295590
288926
284985
279578
276471
275325
271936
269505
268808
267688
267348
267981
268618
270085
273433
275265
277837
282719
285108
288382
294100
299341
305372
313680
323385
333231
346923
360478
375862
393096
410931
434675
463436
494828
530775
574694
633808
700276
776384
871945
981151
1109003
1262268
1439162
1638948
1865348
2119093
2400264
2702291
3027124
3362468
3702004
4036241
4364109
4673334
4957321
5197107
5383524
5506116
5572005
5583041
5520301
5394996
5211879
4980185
4710834
4411080
4079466
3737308
3393017
3051040
2723892
2415379
2131120
1867065
1629995
1417077
1230596
1070234
929235
812507
709757
627200
557165
499129
451279
413118
383806
361651
342849
329166
320044
314071
305852
299528
295971
294627
295379
294033
291389
290187
289522
288150
286915
284485
282682
280829
276804
274657
271063
265410
261746
258198
255039
251459
247686
243909
237991
235127
233376
230468
228166
225239
223766
221764
221247
219798
218110
216674
217153
215783
213477
214757
213470
214877
216159
213550
214439
215377
214301
215526
217122
214891
216400
217876
221453
219711
220182
219480
219028
220207
220908
223524
224050
222589
221408
223027
222539
224591
225449
223765
225095
226345
225601
224528
227038
229587
231271
233467
232662
232162
234839
238487
244376
246275
249578
254473
260524
265354
270330
276516
283826
292976
300099
307431
316591
325645
337084
348282
358452
373490
390156
405522
425211
445245
469777
496618
528248
559588
598320
641133
693816
751589
820702
901879
996524
1109547
1243925
1402593
1587661
1795178
2040826
2325625
2652031
3022174
3437173
3902182
4406797
4937601
5504362
6096557
6696383
7284873
7860106
8411944
8918494
9356617
9714245
9985135
10151262
10213838
10182267
10043526
9802122
9470803
9075872
8613439
8085920
7520299
6930472
6334350
5740043
5163003
4611687
4096309
3609953
3167223
2769814
2410868
2096421
1824738
1585981
1382582
1209345
1062829
940915
842573
760015
686352
626346
577583
534902
502022
476202
450982
428507
412908
398472
385117
374263
364042
354187
343875
333775
325056
316250
308207
301251
292793
284885
278317
271047
265443
262907
259994
259203
256487
253755
250915
247694
247978
247319
246782
246391
245783
244389
244766
245492
245926
248117
251254
253703
255325
257517
259742
262730
266713
271688
275759
280166
285745
293187
299964
307889
319330
331029
345501
360619
379989
405117
428869
458093
491831
529351
569763
617268
671358
725587
787096
856972
931840
1006443
1081187
1158806
1232860
1306272
1380725
1447570
1511071
1560322
1605046
1635276
1656292
1669004
1664736
1647387
1627727
1599650
1559874
1514947
1466664
1412560
1357258
1294660
1228687
1163423
1099403
1031668
970221
910237
855741
804883
753748
706089
662944
621656
585748
552437
521116
494501
470863
451777
431714
416086
403147
391834
376609
365899
357862
349966
341091
334887
327881
324131
320004
316594
312650
312922
311834
314244
317582
320088
322013
325430
329950
334312
340282
346683
353550
360712
367378
372715
376301
382208
388809
389750
391075
394964
393945
392415
390094
388329
385008
379354
372020
366696
361604
350872
342398
337686
329929
320343
314058
307077
299881
293776
287189
284162
281652
280722
280310
280093
277310
274668
274788
273508
273313
273945
273992
274882
275182
275364
274657
275643
276260
274656
275398
275295
275982
275927
276921
276310
280277
284206
285034
285312
287024
288223
290619
294582
300309
305475
312174
316629
321845
326794
330185
336314
343091
349584
355800
360234
367365
373073
378982
386211
389981
394058
398424
401128
406900
412359
412480
412334
410835
406877
403741
399280
391940
384600
380526
376286
369651
366383
361503
356978
353686
348745
347411
344609
346208
347347
346517
350008
355307
362660
370292
380620
393420
404632
418427
434277
450682
469818
488404
510881
530622
547444
567383
592844
613306
631615
648805
665325
678567
693896
705018
713668
718806
719740
720612
718760
714274
705496
695912
683609
670801
654655
639394
623838
607964
589237
567188
549510
531024
509500
490146
472373
454581
436042
418890
404191
392593
379624
368008
358428
350475
343247
337324
330171
325426
320403
316446
316128
316173
315854
315030
314432
316496
315930
317037
318260
320282
319079
317422
318335
321133
324668
325025
324653
324084
323196
326277
328002
330599
331480
333473
335184
334803
337453
339042
340745
343868
345190
345771
346970
344633
340193
336987
336511
332048
329614
327157
327509
326802
325771
325476
325661
324092
323951
327045
333112
338021
339331
345157
350215
356869
363686
372319
375880
382398
391299
397417
407079
413729
418359
424320
433477
440778
447831
451750
457753
464767
468801
473974
481208
489340
492847
497139
505062
514158
519755
523484
528473
534094
540333
545105
547813
550634
551910
554292
553051
548810
545750
540409
535594
528161
520329
507812
497939
485661
470879
459865
448816
439415
430721
422652
416535
408256
402791
395311
392792
390234
394072
394226
400324
405648
411343
422669
434006
444682
456426
472071
491416
512730
535065
559754
588507
618106
650327
688056
729885
777157
829494
886112
950656
1016930
1082796
1155738
1234079
1316157
1397980
1479145
1559020
1639531
1721661
1794146
1854201
1913188
1967739
2005602
2030450
2044042
2042249
2023599
1988590
1940667
1884327
1816196
1739982
1656630
1567351
1474878
1384983
1293298
1202081
1109995
1023063
943027
868083
800267
736569
676238
623394
577082
537349
499993
469431
441898
420590
403747
388514
376827
369437
358393
350518
347370
344532
344329
344160
347210
347178
350221
352451
354668
357029
362023
364693
366957
370688
371894
373509
374706
377121
375100
374944
374133
372860
372230
369861
368083
365453
362637
357555
352645
348227
341322
332897
327180
325381
324893
320241
315852
313641
312548
309627
305915
304113
301802
297818
296177
294650
294198
292886
292076
290477
291931
293735
294351
292998
289138
287920
288156
289849
290454
290901
291585
289991
291196
290833
289319
290344
291492
288942
288775
288851
289059
290322
287663
286526
285232
283258
279144
279026
278607
280146
279649
280590
283645
282464
279735
282251
283141
282272
281503
284108
287105
288495
290777
292284
292664
294439
297181
300835
306579
312719
316889
321585
323708
329688
335119
338608
343361
351625
360758
367779
372577
379287
385771
391314
399390
405968
413648
420436
427917
431719
435371
439621
445438
450987
455206
458218
458968
459280
455448
450017
445115
439524
435148
430645
422688
416960
409379
400453
388360
379205
368941
357571
351347
341927
334950
327394
318881
313479
305606
300816
298622
296962
294038
291091
287018
287782
285344
283508
282023
280971
282330
283516
283305
286804
286403
287353
288922
291606
293278
293583
294270
295606
297488
298654
301640
303450
306460
308832
309895
311453
314494
318132
322705
327334
330730
336317
337901
341427
344783
349865
353588
359830
367907
371788
375180
378016
380865
383582
386009
385878
386320
384146
385093
386677
381703
376547
372269
369553
367598
366030
360519
355660
353253
348832
345067
340285
335384
332642
332637
327938
323778
322866
322896
322754
323768
323512
324058
325437
327820
331399
331318
332891
336814
341618
345916
353138
358402
366277
373447
378921
384770
392664
399593
410877
422599
429193
440468
452451
463236
476433
489081
503225
520029
542626
568906
595283
625360
662677
699363
745737
799877
857241
926234
1001063
1082275
1169152
1260180
1358252
1462792
1570809
1684489
1803458
1919941
2031601
2140771
2242666
2331434
2408803
2470964
2519702
2557093
2577956
2572561
2554135
2516306
2469132
2404395
2331167
2244587
2150069
2051594
1943016
1827544
1711794
1597572
1482206
1369677
1263549
1162169
1070205
981071
903480
833510
765993
704282
649915
604068
563302
525004
494677
468067
443031
424690
405934
390908
379576
370842
362653
358275
352198
345199
340712
336956
333697
332393
329321
325775
323787
323591
323432
324908
327703
326509
325179
324205
326114
327577
328277
331935
331356
330324
330796
332309
332891
333449
335998
338734
337158
336382
338101
339327
339261
338527
338350
337213
334652
330750
331066
330688
329957
328759
327362
328039
325865
323670
322630
319747
319140
316341
315013
312011
311245
309194
307947
305529
305372
305214
308936
310812
310335
310180
312138
314552
313622
314133
313886
313704
314668
315620
316382
318491
317946
321204
324330
326538
327329
327590
327995
328991
329630
331302
331962
330168
329040
328347
326875
324584
321416
319777
315927
313996
312523
309519
306860
306148
304637
303084
302047
303503
304066
302290
299595
297575
297249
295477
292487
292134
293183
296335
293721
293418
296165
296940
296818
297560
297674
296830
296944
297342
299265
298554
299429
300948
301787
301321
299718
301549
303670
304141
305893
307825
310117
313103
317237
318562
320079
321631
323833
325354
324710
324023
325790
325524
325321
324509
324896
325159
326820
328355
328153
327922
328575
329832
330972
328992
331059
336275
337597
337922
339839
342860
342003
346969
350731
355162
360850
364990
372696
381289
387478
394022
398840
402683
407154
408238
409907
411608
409944
408051
408399
406766
402603
397529
392870
388215
385026
381608
375912
371589
367826
363596
356072
352890
349389
344319
343294
341444
341731
342229
342813
342491
342179
344037
345983
350250
352952
358018
358925
361263
365488
368126
373032
377051
379448
378990
376842
380935
387986
390761
395315
397826
399934
402299
406513
415255
424750
438786
454879
473821
491035
512462
535319
560619
588398
619944
650934
684599
726044
766921
808716
854278
902933
952096
1001506
1054946
1109353
1161459
1217790
1271468
1321546
1369249
1408834
1444443
1476880
1507036
1526955
1541576
1553539
1560341
1563133
1566525
1563025
1557171
1544284
1528355
1517204
1498245
1475270
1447927
1415239
1373791
1332800
1289252
1237897
1189237
1140578
1090192
1040014
991477
944062
900071
858393
817779
779797
745857
711738
680928
653117
628141
604908
579141
556751
538243
517088
498147
482425
466108
454530
441338
427625
416379
404798
396782
387766
382962
378003
372463
366705
361448
355963
352806
348186
343622
339226
335313
333450
330789
329779
327127
324469
322448
322342
323746
324300
322813
319434
323642
329077
329851
334938
338249
340338
346060
351982
353694
356175
360768
364243
368499
372386
377657
384034
390267
396938
403794
410749
418270
422822
426544
432508
436976
442686
448428
450955
454457
456815
457862
459709
458976
456565
453629
453173
451626
449663
446989
444805
441325
441073
438598
440901
439040
434708
431772
427630
426154
423394
417318
414686
410500
407485
403151
400331
394863
391865
388143
386160
382154
379937
378912
375109
371271
368031
369140
369362
367589
362717
361221
358122
353949
347789
344664
344811
342478
337066
334325
333673
331261
330023
328764
328286
327253
324010
323302
324052
323437
322870
322679
325059
325665
327093
330014
329291
329098
331352
332794
333038
332232
334448
336731
333583
335085
337486
336297
335569
334772
336223
336613
335989
336068
336813
335934
336278
338515
341155
342232
347045
347912
351536
356172
361180
367616
375510
381504
389004
398337
407778
417606
426511
437276
449836
459319
467017
477874
485962
491918
500221
505893
513571
518699
521047
524767
528357
530236
533917
539154
541844
543455
549089
552950
561217
566714
569449
574819
579251
585966
587719
588755
595029
601129
604893
611303
619602
629992
640287
649979
666062
686280
710215
735834
770765
810982
856597
917125
984249
1062014
1148668
1243208
1349579
1471131
1596322
1737174
1881916
2023081
2172143
2328028
2480273
2628530
2769979
2904714
3027191
3144953
3242278
3317999
3385221
3433491
3457116
3465058
3449066
3410134
3349564
3263970
3155887
3026714
2885270
2737708
2583343
2419191
2252843
2092046
1930179
1773591
1628170
1486977
1357925
1237629
1125220
1026190
936564
853630
780793
715663
658523
608592
561557
524981
490016
460172
433688
415273
395785
378647
367980
357836
351246
345341
338524
333689
330608
330212
328909
328111
326750
327049
329537
331080
333633
334509
338101
342969
347644
351810
355218
360860
364513
368205
373765
377938
381753
385062
390808
395253
397704
399053
401941
405282
410539
414609
416638
418986
422465
425922
429982
431782
434828
435964
438827
438250
436415
437279
435359
434892
431260
429425
428433
428527
425864
419909
414650
412018
406904
398896
394143
389860
389073
384078
381422
379210
375432
371234
366578
362775
358112
353942
349975
346792
344954
341801
336271
333285
329404
326701
323565
322964
325131
324104
324409
326097
329555
332749
332441
334739
341847
347275
349054
353186
356981
362711
368693
374979
384361
390329
395922
399108
401383
405965
409802
410787
414111
412953
416651
421078
420407
421628
421834
426247
431432
436016
440476
444117
448260
455390
461707
469245
476872
481382
488514
496830
507680
517554
525374
532583
538114
548328
558519
569897
584539
604802
630158
656640
687962
726116
772827
823503
884733
956700
1036446
1125955
1230646
1345577
1472518
1611076
1762217
1923252
2087901
2253998
2429058
2596757
2762308
2926347
3082065
3220575
3342476
3455836
3547224
3619767
3662429
3686154
3685969
3667987
3625679
3565100
3483800
3370763
3245890
3103079
2949039
2788548
2616572
2442839
2267179
2091949
1921873
1760628
1611907
1467615
1332350
1209309
1095269
991640
901416
817668
746614
682645
624690
574460
531826
492329
460142
433485
411813
390873
374182
359403
349001
339713
332083
325452
320624
317747
314348
310776
306317
304605
301321
298609
296825
297982
296912
296109
293158
292376
291907
292526
294004
291434
289598
293013
294834
293178
296506
296046
296157
296953
298768
300134
301585
302506
303829
305325
307133
304899
305945
308651
309070
308102
309829
308170
307974
308915
310743
310275
307937
307726
306383
306237
306096
305769
304695
301568
297567
295142
294360
292025
291655
291077
292481
289843
289323
286695
284533
280439
279039
279632
274686
273827
272559
270871
271775
270075
269966
269590
267580
269035
270517
271114
271106
271016
272164
273845
277813
280928
284105
286467
289201
289746
289436
290690
293904
295541
299078
301327
305474
307154
308876
312198
315942
317251
319024
321999
321665
323325
326824
325564
326016
328445
328633
327834
325385
325288
324450
322893
322157
320690
320165
324771
325540
327707
329991
331633
338123
344520
351637
357875
361643
365470
372564
379691
386953
394330
402616
410860
419985
425726
429938
434828
438564
439655
439718
440911
437769
435387
431585
427556
421863
415014
404940
393360
383097
374607
364223
353557
344071
335577
324428
316091
305986
297695
290636
282665
276849
275736
272283
265821
259073
255972
253685
251426
249826
246051
244450
242862
241610
242104
241695
240312
240160
241769
242196
243304
241894
242003
242511
243263
243487
241712
239762
239936
241368
242805
243884
243755
243603
245347
246152
245783
243010
243638
246168
250265
251690
250516
250153
251408
251708
252364
251863
253417
255151
256770
254608
253620
254943
255733
255428
254940
255858
257022
256334
255354
253306
252249
251429
250723
248921
247219
247847
248192
245766
245598
244135
243534
243797
242410
243037
244100
242984
240870
242634
239742
238732
238350
239043
239811
240734
240105
237202
238365
237357
237083
236899
236761
238703
239624
238242
237183
234913
235291
236134
233858
233865
233328
235824
237932
239769
237615
237286
234947
234333
236001
239076
239854
239624
239447
237294
238073
240208
240390
238507
242161
244156
242958
242598
241896
242362
244552
241713
243197
241482
239238
241570
241108
239843
237322
234862
233924
233729
233516
231070
232860
233467
233083
233908
232074
229232
229210
230130
230833
232143
232484
234140
233760
231930
232109
231384
230957
229935
227517
228080
231188
233177
233917
233818
232987
232828
233638
231620
231301
231631
233917
235144
233274
231681
230468
230574
231211
231280
230577
230272
231574
231998
232752
233016
230978
229916
229378
229401
229626
230521
231283
232715
231005
229694
229728
229562
227680
229685
229824
230634
232912
230409
229694
230917
232018
232453
232692
231682
228475
227800
229550
229082
228828
232137
232676
231150
230704
229184
227839
227447
227809
227011
226649
226365
227125
228394
228769
227340
227521
225803
226174
228106
228123
227802
226835
225595
226902
228151
228634
227013
225729
225219
225187
225563
226204
225244
226998
225772
224532
222975
223209
225685
226625
227816
227247
227500
227995
227751
227631
226757
226886
228616
229295
228458
226550
223657
224785
227222
228786
227922
225849
226942
229429
227488
226714
226792
225908
224753
223569
224096
224241
226245
224465
223998
223917
224060
226110
228474
227216
225949
226600
223958
224775
226646
228126
227767
228227
228517
228841
228831
226329
224936
224300
222775
225117
225388
225527
223493
222984
226219
226053
226092
226786
228304
228358
226599
228330
228664
230214
229884
230629
228818
227171
226264
226607
226502
226737
226164
225586
226222
227271
227884
227812
229186
230448
231279
231622
232883
230053
228746
230037
231329
232189
232572
233042
231177
230182
229733
227657
228265
231001
231780
231367
231535
229384
229746
230141
231926
230757
230058
230985
228715
225655
224738
223903
223966
224760
226111
226745
226268
226994
228465
227378
227600
229796
228379
226806
225514
226766
227149
227369
227800
228345
225783
223652
225097
223630
224160
226304
226812
227201
226599
226277
225788
226579
228517
227602
225295
224154
224766
226912
227854
227660
227363
227696
227234
226726
224440
222568
221488
222181
222478
223475
222716
222653
224154
223513
224223
224941
223978
222482
222037
224429
226382
226536
229180
231334
229403
227464
224382
222750
225331
226072
225376
223248
222282
223850
224727
225720
227040
228249
228487
228683
227216
227024
225997
227024
228330
230137
228625
225297
225831
225433
223331
225440
225858
227275
228220
228691
229488
229106
227115
225391
224562
223475
220651
222454
221204
221696
224375
225574
226183
226183
226227
226858
227782
226569
225021
223648
223117
224497
223722
223584
221596
221812
224006
222878
225123
225369
224650
226059
227483
228375
225033
222811
221363
221039
222376
223939
223150
221262
224119
225198
224808
223147
222582
224887
225107
223154
222190
222355
223970
225716
225309
224658
222341
224246
226185
224969
226281
224293
223827
224461
223482
222675
222401
222698
223562
222793
222690
223501
223149
222791
223925
223728
225551
223800
222601
224978
226642
223420
220364
221231
221781
220014
221620
222998
223739
222731
222972
221298
220449
222695
223993
224867
225841
226470
226845
226159
223695
222966
222667
220814
222072
221089
221459
223204
225395
225674
225665
225893
223259
223005
221672
220494
221412
223337
224076
224456
225698
226668
225951
223308
222702
224563
224906
223553
223339
222558
222560
224368
225010
223142
222196
223356
223049
224418
226777
225980
224500
226920
226437
225699
225056
225203
222584
220247
220244
219000
219116
222807
223302
221621
219951
220167
223134
222501
220586
221873
223675
224402
225916
225709
225944
224628
223609
226312
225493
225652
224378
223447
223032
226174
225523
225444
226095
226213
226063
225608
226648
224861
225562
224653
224681
222782
223361
222547
224734
224507
224408
223595
223221
224551
224344
224879
227252
227218
228172
226541
225402
225259
227246
225448
221452
222109
222565
224870
225916
224789
223605
224790
223785
223657
223343
222590
223980
221971
221990
223383
221682
222222
223242
223648
224223
222867
222551
220514
217921
215302
214994
217202
220961
220264
220931
221321
223133
222324
220910
220643
219646
219416
219901
221504
223162
222266
223869
225895
224588
224997
223677
222155
225264
224817
223186
220888
222519
224462
223216
222994
222177
220424
219565
222412
221427
222188
221984
224534
222755
223203
224957
222820
222873
222904
223400
224089
223454
222803
224359
226586
225943
223970
223371
224383
224920
226610
227029
225400
223567
223379
223231
223872
222770
223444
224800
225116
224274
223901
225718
226591
226870
225611
224809
224758
222992
222958
223913
225447
225790
227859
227146
223934
224432
225695
226364
224367
224584
225753
226310
224256
224732
226122
225743
223970
222804
222543
223372
222393
222313
224944
224611
222003
220216
221744
220282
220436
221381
221879
223173
225142
224450
225854
225418
226764
227340
224845
222951
224424
226358
225021
225011
222455
223629
224000
220901
221733
224882
227688
228117
227775
223747
223610
223381
225711
227312
224768
224869
226083
224527
223744
227491
226316
226503
224560
226243
226516
226691
226948
228542
225858
223770
225812
226966
227388
226405
228257
226830
226963
227272
227020
226163
226787
227070
226755
226063
228707
228286
226511
224161
225003
224026
222921
224621
226021
226463
225948
225862
227567
225655
223169
223214
225103
224665
224560
225305
226030
223842
223423
223481
227180
226965
226530
227129
226543
225008
223231
222167
222550
224839
225424
225989
225012
226278
226463
226586
226544
225696
227150
227748
226937
225591
224523
224100
226741
229181
229499
227468
228517
226209
225517
223874
223700
223056
223545
226823
226740
225936
224125
222468
221956
223385
226382
227600
226386
227288
226470
225835
225580
224825
223535
223993
223540
224833
225253
227798
227037
226893
226562
227455
227994
227714
229160
228871
228423
225721
225442
226501
227088
228288
227993
226926
224111
225288
224994
225479
225852
225481
223324
224128
224538
224721
225323
224214
225580
226069
225553
224594
228307
228070
227766
229514
228745
229426
228035
225806
223159
222902
225846
223989
223302
226752
228142
228716
225381
224119
224113
224763
226090
224965
224769
226504
226332
226111
224839
224580
227579
226964
227223
226967
225958
227648
227113
226654
226960
226997
227373
227651
226276
226492
226355
225616
225453
226459
225209
225607
225393
227274
227372
227393
227382
226527
226267
225820
226830
226354
226291
229161
226893
226783
227425
227106
225634
223748
222937
224115
224705
226041
227895
227067
227167
225136
224218
225642
227617
226380
225450
225755
225325
227234
225439
224722
226481
227113
226785
225385
224026
224728
225221
225190
227888
227804
228227
227731
225601
227506
227253
227878
229907
228545
225729
225907
225313
226445
225319
226213
226066
225424
225799
225103
222816
225885
228590
226373
226320
227425
224559
226658
228855
229866
228737
228169
228689
226763
227139
228026
229029
227092
228429
228530
228530
228696
228062
224725
224542
226137
227939
227161
226264
227687
230387
229589
227954
227470
227914
228402
227688
227213
227893
226514
224470
223988
224286
224909
226451
227602
226518
226394
227022
226710
225721
224703
223617
223535
224654
226728
227265
227646
225064
225343
226414
229525
227763
227839
226756
227146
227725
228894
230547
231135
230397
230805
228656
229686
227458
229396
229003
229199
228755
227976
230182
228929
228430
227922
227374
227872
227370
227534
227147
226496
227261
226186
229356
230402
228266
230170
229433
227654
226640
228174
229423
230737
228732
229304
229655
229500
228883
225225
225056
223931
225296
227413
229223
227356
228164
228515
228879
227229
225092
225070
226931
227986
228706
228038
228427
230300
229494
227884
225836
226599
225510
227380
227156
227351
226920
225056
225529
225034
225138
225247
225938
226299
225155
222437
224563
225439
224791
227096
228516
230189
231785
233772
232836
235814
238376
241685
243416
244039
245013
244931
245982
245913
249611
249967
253052
256235
259565
259682
261646
260933
263697
267963
272290
272980
274442
277420
281031
284236
286654
288910
292279
295919
300870
303536
308425
314069
318023
322726
326322
331186
334420
337876
341575
347179
352701
357615
363281
370559
375688
380142
384107
391583
395270
401122
410411
420236
431228
442678
458575
472753
483089
493600
503535
510448
513135
515889
515815
512448
507703
505510
496076
487919
486504
483237
480643
479957
476224
473966
473512
474650
476315
475525
475980
474968
477061
479104
479595
478922
481036
480048
478079
477513
478991
480315
479471
475073
473321
474380
470292
471055
470846
466812
466487
467923
468881
469354
468795
469013
466891
460854
455577
447456
441359
434131
426472
418738
410607
403798
398341
392900
389753
387075
382403
378274
374408
374252
372876
367787
365321
364407
362273
360741
355900
353254
352525
352475
349984
345631
344825
345515
344677
342154
339709
337121
337490
336211
336866
338132
332104
326953
326371
325866
327261
326903
322504
320273
317475
313212
312883
312631
313942
311591
307631
307104
305421
299979
296652
294956
293507
291591
291771
287786
286239
284269
283438
278779
276846
276166
273002
272265
271138
267497
265829
261778
259729
259533
257428
255207
251226
251607
251323
249223
244464
241260
242471
239734
237956
235297
232731
231181
227927
225763
223299
220275
219119
218640
217742
217651
216112
213997
213819
211936
210599
208080
203201
200626
201156
200274
199084
197958
197517
195771
193728
192202
192166
189830
187514
185209
186199
185711
184909
181754
180714
179622
179270
178911
176820
176801
175020
172858
174772
176922
178606
177232
176981
178810
178452
177141
177138
177235
175251
175014
175358
173846
172496
172138
169333
167745
169279
167891
168986
167281
165617
164784
165585
165680
167130
166718
167428
165614
164257
165521
163757
163320
162401
163036
163626
164611
164670
164180
164456
164386
164204
164342
164757
164435
163389
164155
165013
165813
168090
168485
167652
169367
169188
168695
168452
168391
168970
170009
168527
170586
172695
172040
169934
170386
170723
171354
169777
170469
173740
176716
176239
176967
175532
173701
174118
174083
175503
176577
173715
172701
172417
175778
175233
174446
176104
177775
179526
178599
178460
180743
180839
180621
178077
179269
179901
179409
180789
180291
181187
181477
182381
181896
184247
183328
182241
181630
180967
181015
180590
181557
184919
184335
183447
180167
179708
180297
181204
181881
182275
183444
182617
182146
184227
184866
185508
187088
186529
187703
188258
189539
187443
186789
188241
187981
189235
188865
189895
191402
190882
190024
190601
189990
190309
190929
190797
191094
190923
190731
192086
191898
192171
190590
190363
191068
192524
192551
192796
193705
193709
191974
191789
192579
195641
195170
195816
197290
196591
195273
196045
194412
193394
191888
193160
194195
193413
194852
196145
195171
197686
196886
195386
195153
196328
197306
194815
196628
195682
193781
195684
199025
196687
195304
194947
193051
192754
194084
194705
193584
195048
197038
197648
195988
197285
198286
197423
198553
197367
196200
194079
193205
194234
194624
194262
192621
192579
191829
194100
193539
192394
192211
188567
188460
185165
182570
182187
182464
183543
183272
183396
183449
189443
242965
414495
713721
1064965
1420752
1751627
2036936
2269468
2452555
2584561
2681349
2745709
2800662
2844765
2860483
2835684
2759135
2648280
2513682
2351027
2162132
1944109
1706586
1473417
1272294
1108794
983323
886720
811839
755050
709385
670008
634362
605398
578889
556173
532232
512934
496550
478618
463208
447523
432897
418668
407885
397928
388852
382221
376969
369059
361939
356078
347131
338960
330029
322377
316121
310953
302920
293938
285569
276025
269037
259692
253586
246121
241190
236200
231898
230487
226984
225741
224336
224057
222160
222847
222209
219974
217101
215062
212296
207180
203394
197246
193996
191145
185727
180757
178631
173111
169392
166565
164314
163399
159562
155512
153247
153294
151519
149707
151124
148883
146804
144848
145623
144542
142651
141940
142569
140851
138969
138093
138662
140846
140487
138036
134584
133561
135136
134795
134014
132110
129783
132344
133655
133445
132166
132982
134125
133067
132888
131191
129163
128698
128392
128258
127829
128069
128634
126778
125598
125210
126080
126706
127916
128871
131558
128583
127909
127968
128607
128417
127135
127048
127612
127031
128263
128749
128108
126668
126606
123998
124851
126626
127022
125198
126182
125806
123376
123892
125648
124832
125091
123922
122244
122684
120592
118090
117571
119330
117436
117394
117641
119181
117895
118469
120729
119273
117763
118557
117123
117569
118208
118862
118501
118691
117018
116953
117911
118099
117866
117838
115986
115776
114614
114204
114015
115576
116685
116224
113371
113786
115706
114161
113074
112457
114477
114438
111356
112605
112600
112719
111285
111140
113131
114302
114804
113816
113716
114462
114295
113844
112834
114145
112431
111433
111216
111555
113312
113425
112386
113139
115049
117049
116753
116444
114945
112019
110893
109793
109669
109832
109533
109157
110369
111881
110286
108562
108648
108407
108493
109393
110478
108936
109550
108230
107763
106433
106403
107246
108791
108686
108283
106792
107241
108920
109110
107963
107131
106774
106757
109300
107799
105871
106536
109384
110966
107406
105058
106289
106941
106491
108390
108610
107196
107431
106943
108737
109357
108563
107795
105291
106236
105484
105815
105840
107789
106297
106024
105025
104575
104928
105233
106340
105068
103838
102261
102241
103667
103546
103507
104505
104754
105825
105987
106276
105873
104749
104702
104639
104686
103512
102987
102404
102697
103635
103780
101974
102240
102570
103538
104280
104051
104350
101847
101649
101584
102270
102181
102521
102180
103717
103042
104352
104866
103441
101448
102438
101407
100638
102669
104348
102673
102657
102403
100973
103302
103794
104235
102993
102842
104202
103294
103208
101928
103090
104891
103741
102794
100744
100273
101670
104253
103985
103264
102829
101550
101421
104194
104957
103441
102907
100361
 99868
 99276
101617
102261
102921
102724
100355
 98815
100517
100967
100860
100951
102490
102203
102295
102990
101677
101955
100972
 98583
101627
 99785
 99681
100807
100766
 99903
101316
102301
103143
102717
102537
101998
100657
 98952
 97423
 97841
102305
103672
101902
 99613
 99905
100947
100176
 99874
 99644
100974
101316
102014
101865
103155
102836
102748
102436
102376
103152
102748
101306
101328
102240
103215
103314
102503
101864
102143
102867
103235
103661
103520
102183
100949
101234
101983
102788
102722
102976
101056
101784
101899
102370
100191
101253
102635
103189
102547
102646
102463
102526
102353
103530
102942
101968
103061
102067
102828
103688
101532
100679
103026
104212
104654
103766
102507
104140
104472
105780
105483
103557
103921
102193
102810
103768
104110
103280
103531
103823
102079
103658
101848
102920
102703
103378
105709
106382
105897
105027
104386
104021
103921
103202
103162
103256
105887
108411
109037
108413
107984
108745
106095
106314
105646
103507
103726
106177
108552
108177
106613
106383
105631
104867
104427
103370
102911
104418
105390
104216
104381
103069
103982
105862
107879
107574
109175
107087
106206
107515
106525
107530
105344
106088
104542
104872
105847
105089
104143
103979
104656
103445
103398
106108
106387
106698
103829
103968
105538
108485
108288
106595
106761
105769
106445
106051
106407
106142
107472
109109
105923
105972
107775
106728
105616
107356
107288
107737
108055
108812
107323
107684
108405
108548
107941
108234
106398
104720
105883
107516
107379
106159
107023
107621
107347
107756
110683
109660
107757
107787
107868
106824
104931
102495
103700
104763
106029
106951
107103
108732
108375
106727
108136
108840
108898
108341

[Instrument Method Data Header]

"hplc", "", "2021-04-16-13:54:48", "hplc", "", "2021-04-16-13:54:48", "", 0, 0, "GlycoSePN_40 min (Plus_HR1)"
"Separation of glycans at 50 C"
16844544, 1


[NAI Box Information]

0, 40, 40
2.272, 44, 1000
41, 0, 100, 0


[Instrument Configuration Information]

"FL", "PEN90x", ""
0, 0, 0
0, 0, 0, 0
16.777215, 1
16.777215, 0
"", "", "", ""
"", "", ""
"", "", ""
"", "", ""
"B", "C", "D", ""


[Real Time Plot Information]

[0]
0, 1, "", "Y", 1000


[Link Parameters]

5


[Link Parameter Offsets]

29
28
10
11
12


[Link Parameter Info]


"RATE", 29, 5, 1, 1
1, 0, 3, 0.1, 100, 0
44.01408, "", 1

"RANGE", 28, 2, 1, 1
1, 0, 1, 0, 10, 0
1, "1.0", 1

"EVENT", 10, 3, 25, 1
1, 0, 0, 0, 100000, 0
0, "END", 0

"EVTME", 11, 2, 25, 1
1, 0, 2, 0, 100000, 0
0, "", 1

"EVVAL", 12, 2, 25, 1
1, 0, 0, 0, 100000, 0
0, "0", 1


[PEAK TABLE FILE]


[File Complete Flag]

3


[Number of Peaks]

0


[SPECTRAL DATA FILE]


[File Complete Flag]

3


[Count/AU Ratio]

0


[Count Offset]

0


[Number of Spectra]

0


[Spectral Data Sets]


[Audit Log Information for C:\PenExe\TcWS\Ver6.3.1\Examples\Probka 165+enzymy.raw]

Number of Audit Logs : [0]
