# Supplementary material for: Interplay between de novo and salvage pathways of GDP-fucose synthesis
Source: PLoS One. 2024 Oct 24;19(10):e0309450. doi: 10.1371/journal.pone.0309450 (PMC11501016; doi:10.1371/journal.pone.0309450)
Supplement: S1 File — (ZIP) [file pone.0309450.s004.zip › Chromatograms/Fucosylation/TSTA3KO_HAFCSK_2.RAX]

Checksum Passed

Filename : <C:\PenExe\TcWS\Ver6.3.1\Examples\Probka 166+enzymy.raw>

[Modified Rawfile File Header]

0, 1, 48, 10019, 
0, 0, 0, 386514952, 12030440

[Modified Rawfile Data Header]

"hplc", "", "2023-07-05-17:53:59", "tcprocess", "", "2023-07-05-18:33:57", "", 0, 0, ""


[File Complete Flag]

3


[Run Log Information]


[Raw File A/D Header]

0, "20230705175349-0800", 0, "hplc"
"C:\PenExe\TcWS\Ver6.3.1\Examples\Probka 166+enzymy.seq", 0
"NONE", 0, 0
40.0088, 16777215, 98254, "7339280009"
1, 0, 5454


[Sequence Cycle Information]

"A", 0, 0, 0, "", "", ""
"C:\PenExe\TcWS\Ver6.3.1\Examples\Probka 166+enzymy.raw", "C:\PenExe\TcWS\Ver6.3.1\Examples\Probka 166+enzymy", "Probka 166+enzymy", "", "C:\PenExe\TcWS\Ver6.3.1\Examples\GlycoSeP N Plus (FL_40 min)", "C:\PenExe\TcWS\Ver6.3.1\Examples\GlycoSeP N Plus (FL_40 min)", "C:\PenExe\TcWS\Ver6.3.1\Examples\GlycoSeP N Plus (FL_40 min)", "C:\PenExe\TcWS\Ver6.3.1\Examples\GlycoSeP N Plus (FL_40 min)"
"Default", "Default"
1, 1, 1, 1, 1, 1, 0
100, 2, "", 1, "", "", 9
"", "", "", 0
"", "", "", "", ""
"", "", "", "", ""
""


[Raw Data Points]

115200
114722
114720
114719
114722
114721
112829
115278
117752
117630
116648
116942
116925
118729
116881
115435
117697
118373
119792
121531
120897
119439
119374
116548
116564
119834
118971
118651
117262
117628
117423
116801
117227
119629
118542
116979
115179
114036
114569
114763
115504
116256
115722
115786
118233
121358
119625
116997
117638
118972
119224
119402
120182
118371
119194
120053
118267
118661
119315
120478
118438
117612
118239
118584
117123
116962
118595
117420
118333
118937
117664
118524
117485
116417
116323
115270
114984
114982
114638
113372
112061
112762
114075
115890
118233
118486
118928
120192
119154
118745
119559
119482
116898
116309
115043
115685
115737
116494
114657
114854
117972
120255
120799
121692
120705
120104
121771
121037
120000
121176
120249
116981
115703
116049
116423
118957
120315
118400
115956
117460
119865
121409
120949
121541
119317
118255
119512
119927
120837
122114
121689
121231
120219
119819
120383
120200
119892
121569
123602
122519
121082
122103
125310
129301
131580
134836
139742
144262
152092
159997
170357
179147
188817
197967
203574
209335
213003
213878
214709
215258
217792
222711
227556
233218
240965
244701
248023
251307
251989
252740
253158
251302
250291
247025
241407
238175
239853
242836
250716
261846
271712
279597
281665
279012
271502
264966
255828
248574
244206
240857
236129
234567
235588
238320
241559
244733
249969
256476
263887
272093
278201
275044
273553
270926
268898
267748
273705
277066
283854
292464
310102
378257
635287
1396399
3132844
6118484
10045557
14066866
16777215
16777215
16777215
16777215
16777215
13424128
11048491
8873355
7001742
5464517
4246417
3305949
2593209
2062713
1665347
1367589
1145909
980948
851310
750353
671086
607167
556838
521575
506687
515459
561821
639012
733216
823555
885054
906051
884906
831630
760546
681333
606983
541400
488347
446616
414813
393275
377608
366246
360703
361610
364089
370421
374809
380520
386479
390120
391391
391507
389809
388185
384437
381559
377989
376459
373154
367844
365561
362212
360479
362130
365297
370837
378355
387947
398546
408988
419074
425480
427945
428219
422773
416446
408802
402481
398915
399367
410096
431840
472153
534991
621652
719334
808592
876902
913061
913800
889872
839094
782185
728724
681677
643810
624405
626512
647769
686576
729649
770173
806278
826615
829830
816552
790766
753522
713557
668482
623941
583868
548386
518412
501931
497804
502724
512584
526688
546045
568950
598490
637577
693090
760046
834462
916505
990652
1046328
1075369
1076756
1050122
999845
931811
858247
782384
712484
646228
587327
538182
498732
463982
434837
409677
387778
375607
365013
357391
351414
348334
345288
341979
341075
339134
339678
337761
337141
336396
338058
340414
337905
336483
337972
336836
338922
337688
334946
332387
330527
331253
332387
332268
330442
328658
326285
325320
323027
322400
321455
320360
320227
319213
316369
315538
312430
309709
306688
305897
307236
307772
310361
310083
308085
309929
307980
307625
307919
307263
308859
310378
313555
316812
315854
318736
320793
323758
323564
323935
324082
323923
321169
318500
316522
308852
302379
297719
292073
288627
284548
281283
281016
283682
284673
284553
284214
285620
283876
284808
286704
289255
289732
290497
290589
289890
288116
284602
279350
275251
272610
271560
270996
273301
274876
278150
284430
292638
304830
321114
336043
354422
373185
388331
403975
416765
425296
429696
433604
434474
430840
426044
417857
407626
398002
388853
380038
373506
364244
356771
352477
346560
339229
336532
334655
329843
323717
319551
318945
319938
321351
324938
329751
334010
344362
362907
390649
433843
494392
573550
676117
795407
927890
1067349
1201432
1314804
1396538
1448713
1457117
1427274
1362983
1267726
1155688
1037174
919862
809052
705440
617112
541198
476946
427788
386577
352031
326900
306505
289780
277531
266248
256824
247729
242127
236336
232878
229152
227238
226172
225306
224175
220867
219131
218392
215092
215225
213836
215303
215910
217481
221112
226323
231792
237837
242415
248053
255336
264517
271552
279727
284191
291876
298250
304593
309661
313644
316202
320444
327032
333770
336987
338713
338584
338030
335702
331207
330227
325166
318535
312155
304509
296191
286367
279167
271843
263653
256791
252081
246744
243051
238274
233398
229178
224476
221288
218859
218457
216365
215082
213438
215139
216076
215423
214212
213703
212585
210669
209671
212385
214751
217512
221873
225898
230960
236159
244195
251037
256657
265531
273779
283030
290733
302522
316979
334268
353617
374380
397008
425206
455748
484280
514316
538410
560227
578070
588018
586898
579256
561158
538556
510728
481857
446717
415980
383489
354908
328049
304032
283713
265435
252653
244652
234886
225917
219298
214717
211902
207903
204635
200343
199297
197805
197786
197882
193858
193452
193972
194374
191926
191411
191232
192176
191291
190971
189174
189643
191064
189903
189899
191125
190772
190199
192046
192141
191952
190225
191381
191756
193596
193140
193736
194514
197440
196118
198202
197553
195272
196684
194054
194182
194495
194077
194181
193495
191371
192654
193101
193080
193131
193503
192278
193549
191648
192386
192660
192580
190895
188019
188139
188227
187279
186036
183254
182366
183889
184965
185716
186168
185147
186400
185684
183945
184258
187273
188964
189457
189773
189065
189274
189936
189952
189737
189607
191176
193932
196495
196100
196684
200095
200569
202824
205446
206537
207214
210020
213038
213956
218488
226114
230573
234003
239241
242643
245372
247989
246154
245612
244675
243772
242274
239428
235904
231377
225763
221011
214501
210610
207113
203732
200354
198416
195658
191773
193152
192340
192146
192442
191014
190359
192021
189923
190139
187777
186007
186772
187616
187709
190141
192069
193330
194979
196053
197037
198860
200774
200186
201682
202783
203524
203960
205079
206661
205907
206043
208601
209321
208468
208896
206448
206305
207951
209044
209004
209552
209325
212168
214510
216692
218930
223051
225427
229901
236622
243432
247282
252995
258085
264351
274154
283372
291195
302522
314480
325989
343382
362770
384836
408772
434396
462015
491798
525203
559354
594704
629333
661796
693594
717101
737341
752222
759944
762766
756662
742024
722005
697031
668742
633877
597408
560701
520396
483099
443328
410889
381767
355929
332385
311143
293072
277837
267248
259201
252373
247424
244090
240053
239743
238158
239219
240978
244141
244326
246114
246565
247724
247280
243694
243469
241590
238691
237577
235284
232683
230684
228727
223356
223955
222750
219633
216930
219368
219087
217886
214092
212808
211255
210163
209459
211182
212905
213310
210211
210265
212511
214174
213506
213278
212706
210286
209547
210296
210606
209094
208056
209094
211051
210965
210406
210000
209233
209306
210518
213104
213154
213588
213958
213226
212505
213998
214295
214282
215454
216238
214618
214167
215130
215051
215013
213270
212404
212321
213121
213169
212752
212814
215241
215367
214696
216653
215101
213520
214792
216259
213339
213274
214097
213382
213226
214898
217258
218105
217868
219112
219892
221599
219969
221682
222788
224687
224698
226496
230698
233580
238143
240860
245191
250611
258252
266242
274420
287286
302107
321195
340059
360607
387973
417990
451706
492474
536367
584922
628414
673030
714998
759974
798932
831940
855020
870564
880505
878839
866525
847339
820450
790946
749850
705823
659524
614312
572666
526541
483554
441488
409192
378699
349961
324312
303911
286722
274972
264679
255772
246296
239908
234486
231441
229869
228539
226613
226558
228176
225925
225165
224920
224833
225231
225469
223394
222114
220584
220008
220445
221256
222720
221383
217819
213067
214154
213165
210354
207390
206830
206157
206051
206360
206915
205705
207993
207042
204424
204486
205920
206990
206250
205683
208533
209503
209755
210646
210632
212364
212606
214067
218449
220982
222812
224408
225866
229194
232592
237613
243611
247732
252354
257442
262643
267501
277259
285319
293889
296894
299604
302826
305470
303466
303754
300829
297422
293264
289520
286017
283574
278460
274844
269540
263376
259920
258067
256388
258193
258566
260255
261158
263976
266633
271489
276267
278281
282931
290410
297542
302462
307385
315629
323171
334155
346103
359382
375327
392407
411513
435386
461572
490685
524564
562365
606760
660655
724390
796293
876858
971400
1084643
1217841
1371852
1543142
1738473
1959288
2198942
2457114
2727238
3013855
3305639
3583159
3851597
4100371
4317779
4499830
4643686
4739006
4778665
4773294
4708656
4585975
4423660
4219042
3985120
3726398
3452364
3164476
2870303
2583191
2307715
2046509
1801756
1579505
1379551
1198264
1044020
910987
794910
696273
616688
549143
491297
442427
404579
376065
350604
330763
313070
301773
292271
286863
279574
275530
273205
272620
268756
268660
268920
268262
264945
263413
262638
260938
259490
257251
255948
252270
246806
246142
243341
241728
238159
235176
233172
229965
228728
223713
221792
221089
218646
218544
217189
216739
215136
214954
213595
212165
212130
212756
211001
207971
208346
208075
208693
209165
208849
207899
207132
209656
208235
207402
207956
209351
210693
211057
213246
214615
213318
215659
217103
217251
216981
214990
216013
219507
218791
217149
220807
220767
220674
221943
222707
221469
224258
224881
226361
227923
231975
234555
237595
241615
243680
246912
253972
258752
264130
268757
276888
287482
295435
304435
315178
324159
338649
352724
365483
376458
392267
407679
426029
446953
470004
493651
522100
551663
582794
619731
660776
707276
761028
819169
886936
967268
1058471
1163803
1284907
1422737
1588981
1785413
2006417
2256016
2546679
2875934
3235986
3635591
4067350
4531796
5031081
5548884
6066042
6576444
7063374
7521203
7940378
8305711
8597720
8805010
8934055
8978226
8918412
8772488
8544823
8227262
7841800
7409199
6931244
6423000
5888942
5362163
4846707
4344462
3857685
3406046
2991826
2617307
2283000
1987770
1726024
1498558
1306361
1136639
994857
878268
782019
702312
634064
576960
533743
499773
469158
442287
421433
401879
383115
370228
358463
344739
334448
324473
316006
306663
301469
293444
285011
279271
273756
266980
264284
257891
252473
249169
248001
247772
244636
240486
238422
237353
237777
239486
235276
233816
233803
232498
233483
236505
239707
238147
240633
241283
242354
245770
248427
252785
255046
259126
265896
272905
277122
282303
290128
298543
305977
316131
329654
342630
359049
374692
394616
418115
440759
467303
499039
538049
579760
625453
675146
730744
787394
847638
910965
975660
1038032
1100639
1165279
1225086
1279880
1326926
1366666
1398673
1425962
1437521
1440636
1440416
1427972
1406165
1380017
1348557
1310966
1266906
1217116
1162535
1106921
1049415
994486
941620
892768
838353
784713
735696
689981
648633
609789
574400
541408
511682
487023
465438
445016
423056
402915
390760
376829
365909
355352
344782
334527
326172
319025
312779
307317
301882
298457
294655
292142
292394
293627
295879
295255
295487
297170
298774
298545
303175
308663
311778
319361
326520
330849
334065
338872
344159
347897
346098
349635
352867
354805
353424
353028
351464
346490
340868
337603
333552
329377
325239
321675
313203
306251
299932
293344
289396
283892
277905
274900
273357
269367
266939
263912
261270
259966
258870
259057
260134
261266
260272
259446
263535
263165
263745
263564
259421
258792
260624
260966
258489
259641
261322
263721
265717
267032
264663
264825
267932
271556
274828
278818
281235
282399
285700
285438
286247
291630
298013
304742
311020
316751
319344
325017
329740
332654
335915
343795
350756
356086
358869
363581
364991
366046
366653
367538
369978
370207
369869
370274
370419
368872
365717
363984
360548
354345
348596
346539
343011
340149
335366
333345
333176
334339
335219
337172
338943
340914
346214
349939
356204
364170
374364
384863
398546
412690
428071
448350
466000
485276
505191
520970
540782
560450
577766
593481
608926
623960
635354
648920
655466
663868
670709
671697
669657
665339
660244
654216
646215
637555
623142
608786
595332
577105
561366
546890
527428
510075
494278
478501
458714
441140
425786
409036
396564
384507
372008
362070
349828
339456
330825
323001
319070
315189
309715
307662
306811
307600
304984
303199
301797
302541
303181
303064
305388
305481
306221
306668
305515
304977
302267
302104
304954
304512
304845
306373
310261
310252
309372
309368
309525
308254
308677
310800
311401
309086
308823
309258
310107
307432
306126
306244
308399
307525
305296
306786
307755
306412
305229
303332
302714
303831
306029
307220
309854
312898
317551
322318
324995
331751
336907
341554
346994
352946
362167
370271
376955
382535
389271
395558
400647
405778
412376
418569
424454
431549
438632
443381
446435
448942
454776
457944
464732
473611
474573
479014
486434
494472
498363
502767
506753
508780
510366
513970
516111
517340
518319
513602
505378
499481
491157
484808
475190
465691
454197
443346
435595
427417
419428
412079
402117
393901
387975
385471
383792
383700
381078
383915
386922
390439
397121
405885
413383
422829
434688
451166
466274
483921
500221
524274
550326
574585
600797
629912
664108
702501
741481
784667
836113
893040
952536
1015661
1079136
1151196
1221509
1293318
1369129
1444774
1519188
1589499
1653382
1705440
1755024
1795195
1822458
1836857
1839691
1830198
1813796
1787976
1744517
1694208
1625801
1550994
1474481
1395912
1311952
1226718
1146381
1064198
983159
908700
836709
769475
706568
653671
605585
559375
521048
488839
456501
428635
406074
389329
373818
361795
349244
339006
331012
326339
323950
322307
319639
317730
317052
319449
321708
323937
323936
328607
333631
337067
338911
341812
344284
346131
345090
345454
349498
351334
349903
347967
345168
340723
337169
336308
336004
332850
328486
324343
321035
320250
317740
312531
307711
305000
304213
300716
300876
297396
293674
292498
289348
285985
284241
284648
282829
279563
277308
277063
280594
280908
278656
279619
281803
282393
281106
280237
280119
280669
281537
283679
283587
283420
282604
284972
284390
283710
279863
278367
278212
279232
278346
276287
275233
272600
271808
270502
271663
272660
269625
270013
270494
268916
270983
273255
272886
275013
276871
277966
279624
280343
281503
283157
285612
287723
292588
292220
295058
296594
301644
306115
310453
316829
321373
324493
328877
335046
341556
346100
351656
356224
360169
366292
373498
380914
386857
392883
396565
403852
408628
413761
418888
424522
427679
431613
431669
431963
431925
430518
427847
424667
421366
415891
410305
404869
398321
389166
383235
375329
365319
355908
344952
336385
328808
320238
313764
310179
306895
302719
295645
292093
289138
288452
285877
282110
277335
275085
275465
273342
273692
274602
276807
278037
278861
279729
279937
281650
282383
284756
286329
286502
286200
285686
287210
292033
294674
297239
298317
300579
303038
303280
305834
309496
315350
319569
322891
327515
331269
330977
334516
340809
345168
345169
347855
352103
356234
361704
363443
363948
362913
362895
362813
361516
361861
361446
358489
352866
348378
347881
344398
343827
340385
337090
333526
328775
325770
321720
319187
317520
318106
317550
315663
315346
315838
314119
316376
319024
321706
324319
328238
333625
334677
339198
343049
348121
353571
360908
364453
373027
380516
385264
394178
400735
412101
423433
432279
442207
454223
465348
476717
492886
514236
535525
553642
576296
604727
634756
667741
703970
746730
792974
846914
906733
975875
1049131
1130917
1216132
1306797
1405676
1503702
1603733
1694880
1791492
1884032
1965826
2044512
2119132
2185036
2241261
2282249
2312433
2326636
2322832
2306244
2273734
2227904
2168573
2093101
2009925
1919045
1821887
1720727
1617985
1512101
1408049
1307155
1210705
1124380
1040497
961605
886667
813104
751114
693921
642348
594994
555770
519484
488740
462439
435628
414289
398740
382868
369009
359318
350723
344774
338935
331925
326058
324445
321098
317814
316204
314226
312013
311147
312310
314533
313699
312447
312013
314092
315631
319592
321432
323784
325822
326073
328135
330011
328748
330324
330982
332718
332612
333812
333813
336714
338304
337245
339181
339082
337800
337857
339953
338073
338411
336222
332213
329045
327788
324102
320707
319854
320462
319527
317935
319261
318635
317906
317490
318615
317569
315684
314386
311351
310784
311845
314615
316615
317610
317695
317528
319756
319546
317494
320081
323218
323122
321135
320185
321122
320862
321199
321992
321910
320993
320521
324074
323816
324283
323572
323043
321438
321039
321433
321053
319963
318394
318505
317601
314448
311155
309202
306046
305170
303418
304631
305137
302872
299662
298187
298938
298866
301890
299519
298930
299402
297863
297080
296325
296075
296954
298214
299648
300932
301608
304595
305259
302356
301886
300534
303551
306369
307959
306780
306949
308531
307584
307976
309435
310296
312043
314257
316641
317350
316456
319873
320171
320658
322272
326452
327784
327688
325959
325809
323339
321446
318672
320355
320791
321966
322766
323035
323316
324972
329801
332701
335100
338304
342334
346546
347437
353221
359233
364212
368849
373678
378568
382640
387377
390678
391100
394674
395965
398193
399720
399229
398650
395316
390557
387160
382869
378980
374870
368658
361058
355281
350505
347188
345456
342447
341289
341064
342285
343529
345289
346021
345840
348810
351220
354152
357554
359009
358720
360149
361488
363259
367871
370042
371908
374300
376614
382108
386180
388341
391822
397738
400625
405946
410207
413970
419865
428002
437589
451325
464731
478798
496755
517660
540890
569076
595764
628021
666348
704216
742414
780378
822844
862585
904067
944986
986503
1029890
1074893
1115285
1154372
1196639
1239532
1280750
1319209
1355039
1389501
1422176
1447616
1466484
1481681
1496422
1505205
1504161
1505420
1500088
1486010
1461985
1435459
1407428
1376727
1346060
1308957
1267342
1228399
1186272
1143736
1096841
1050402
1006767
956219
911541
867645
824693
783764
742898
706951
672590
641016
613882
586746
563004
539802
521240
504015
488788
471581
456841
446053
432440
422895
413519
404750
396483
388567
378621
372469
370816
363909
356431
352336
349204
345946
342834
339500
338934
335603
332965
332182
331212
331433
332316
332445
332247
332950
334250
333276
333997
336902
338853
339382
340953
342804
344172
347131
353170
356243
360908
364623
369108
372330
376992
381781
388299
393883
399797
404046
410014
414224
419860
422655
425976
431034
435354
438286
439902
441760
443526
445309
447113
450054
452113
453200
453696
451407
449363
449628
447398
445192
441853
439484
436062
430091
428081
423523
420119
419338
417944
417055
413423
407822
405749
402093
398767
394781
395002
390580
383865
380080
376991
374476
368782
366535
362845
358910
355539
352215
349037
346239
342528
337517
336287
337199
338723
337819
333812
332329
330814
330186
332488
333076
331679
333287
333441
328745
326765
326388
324899
326373
325035
323969
328981
334080
332235
332768
333832
334617
335736
335684
337029
336414
335885
335070
332949
331616
331294
331814
331052
330533
332101
331646
332763
332989
333029
333641
335698
337868
343199
346986
351280
358708
364125
368203
373935
379646
386157
391812
398455
407972
417528
424357
431349
436991
444810
451999
460222
469336
475122
483098
487202
491619
496659
503539
506544
510278
516450
521944
524682
531455
535024
538781
539207
542576
548637
555630
559697
567477
571720
576225
580267
586878
592993
601693
610801
620052
631742
644386
657264
675195
698871
726726
756651
791678
832874
881242
938410
997967
1067393
1150055
1242431
1343502
1457072
1577113
1706938
1844533
1988025
2128711
2273575
2422479
2568587
2706160
2827504
2934636
3028686
3108505
3160296
3196604
3209560
3199721
3173889
3131924
3072741
2990944
2895232
2785239
2666242
2542425
2408532
2268231
2125943
1984135
1844918
1704127
1569771
1439629
1317263
1202190
1095759
996802
905331
828650
757821
692648
634939
587531
544132
507867
473000
445311
426521
409416
395568
381305
369501
358097
349470
346281
344194
341472
338267
336854
336965
334521
334938
338131
337980
340546
338787
336912
337966
340942
345269
350912
354337
356085
358357
362713
366761
370080
374224
380886
385297
387641
390549
395273
398611
402880
407617
410742
413746
416382
419829
422154
422257
423606
423475
422143
421918
424448
425046
424848
426968
426172
423889
421876
419637
421190
418324
413441
410603
406855
403798
399145
396033
392080
385776
378464
373054
368561
363317
359539
355313
349386
344640
343190
339856
333966
331887
331509
329446
328428
326825
326512
323423
322301
322149
320762
322490
322391
320409
320601
321558
324483
328911
332896
335231
336806
340872
345550
348603
352310
357427
363198
369182
374020
376577
378786
384275
389082
392782
393982
393780
395971
399500
403595
407660
410451
412647
414847
420691
426908
430117
433372
439708
447654
454276
461889
470379
478618
486087
496536
507903
517407
527169
539700
555035
569731
584803
602864
624903
649549
678717
713318
751742
797865
851774
910835
981503
1060074
1146464
1241790
1346719
1460539
1589414
1733003
1874794
2017993
2174247
2329870
2479165
2627378
2770933
2906277
3025902
3130555
3209311
3270455
3314712
3331333
3326310
3301612
3257914
3185618
3100234
2995875
2880676
2760171
2629418
2489060
2341726
2189202
2040257
1895645
1751177
1612102
1477439
1352836
1234515
1120334
1018972
925262
842197
765138
699098
642577
589022
543917
503320
467299
437367
413482
393549
375089
360643
351338
340120
330793
321331
315096
311842
309921
307412
306214
304514
304090
301862
298648
298345
296997
296545
296103
296605
292912
290452
291849
288824
287600
286980
289446
289312
288847
288787
292113
291896
291039
290315
291323
293301
295223
296470
297296
299518
299801
304578
304099
301793
300641
303695
306785
305728
304657
305887
306219
306696
304890
304115
301628
296691
297761
298847
295952
293714
294421
295153
293389
291192
288661
285469
284705
283771
282537
280964
279187
280818
280538
278479
277054
276675
277277
278064
277850
276718
274792
275031
275727
276272
273309
270968
270322
269398
270850
272536
275822
277790
277250
278151
280089
284093
284423
287201
290638
296791
302583
305939
309124
309058
308723
310387
311352
312304
312998
314283
316531
318214
318233
317954
317196
315806
314543
313531
313017
310225
310776
311731
311267
311392
315200
318559
320290
324026
326233
332159
340551
346819
353845
360771
368433
375959
383565
392146
399290
404000
409862
417770
423224
427699
431963
434260
434648
429283
428573
426522
425090
422783
416571
411445
404729
397005
388127
377564
371565
364145
354154
345818
338934
331665
324528
316185
309600
301148
294488
287974
280357
274415
271419
265904
260425
256453
255097
253109
250894
250396
248080
246559
244245
244629
242276
241930
241796
242164
240420
239643
240744
242814
242038
241738
243488
245899
246374
245732
245028
248063
249513
248961
247911
249698
250106
250506
250699
250817
250328
251039
249864
249587
253058
255325
254728
254994
255686
254972
255855
254578
254213
253732
255077
257406
256101
256622
256758
256112
256230
256924
256596
257223
257981
257648
256311
255588
255947
255780
252946
251363
250957
248834
247745
248800
248550
249131
248040
245612
243457
242940
243475
242829
241808
241205
243078
243937
243161
242193
241223
241582
242926
243410
242534
241604
241421
241577
241560
242278
244080
246147
243985
242630
243633
248890
248258
247419
247306
245820
246105
244066
245112
247670
247185
247539
245734
244858
244836
244078
244982
245091
246250
245125
245473
243717
244237
246524
247038
247610
245807
245913
244587
242950
245629
243770
243930
242628
243401
243248
242386
240878
239316
241462
242490
242776
242578
242310
239466
237352
238042
238441
236300
235696
236689
238517
240386
238070
236196
235664
233458
231834
235953
238830
240969
238719
238590
236552
234004
234600
236504
238235
236280
234806
235474
234378
237490
237130
236282
237422
237211
237354
239202
239323
239611
235321
234098
233351
233408
231490
231313
233721
234199
233328
233667
232792
232569
233342
234565
233093
230533
231549
232130
233889
233898
234067
233477
235881
235156
232406
233501
236052
236882
236351
236536
237345
236686
236101
235200
236234
238028
237512
236716
234106
234628
235479
236545
236622
233893
233444
233177
232463
233103
234331
234094
233522
233894
233092
233977
232699
232849
232187
229406
230543
230617
230905
229578
230583
231250
233326
232107
230747
230742
229645
230696
232476
230137
231744
232345
234745
235887
235636
233344
232728
231241
231232
231159
229718
228965
229602
230311
228331
227271
228064
232180
230275
229489
230401
230189
229788
228511
227399
227969
225807
226779
227581
229911
228962
227542
226350
228135
229329
230241
228466
229023
228755
227700
228993
231026
231085
227827
227658
229555
230435
229792
229786
230940
230082
229237
230525
231147
231585
228488
227950
229368
231011
231857
232389
231651
231975
230157
229038
228880
228639
229124
228168
229831
230955
233044
231238
230457
231853
234765
235623
235674
232933
232095
233455
234558
234560
234201
233637
231495
230434
231131
232403
232949
232388
233231
232323
231154
230951
230451
230361
231769
232207
230667
230968
230977
229965
230442
230694
234191
234724
234202
231928
231138
230168
229991
229023
227675
227988
229067
231712
229506
229353
230142
229878
229941
230551
229058
228013
226746
225700
224050
226555
226701
225628
226867
225032
225030
225576
225168
227970
227156
224785
224913
225464
224657
225655
226224
225347
225983
225545
225987
227511
227316
228675
228230
227003
226890
225051
223206
222965
225687
227977
228399
227726
227427
228124
227740
228672
226432
226352
227766
227540
228104
228563
229199
229470
226881
227130
228223
227446
227407
226375
226425
228202
229745
228573
227475
226083
224490
223943
225803
228087
227553
224519
224023
224800
225251
227076
227066
228576
228765
229727
231498
233103
230933
230830
230858
230021
228883
228578
228970
229416
229186
228289
227555
227414
226023
226213
224149
224046
225694
226700
227136
229626
228657
229564
227068
225074
224507
228055
228676
227310
228235
226946
226274
225599
228633
227724
227082
227180
223535
223775
225487
227370
225982
224970
225626
227160
229020
228618
226755
226529
226578
227818
228514
228647
225836
225351
225339
225919
224262
224323
223346
224525
225620
224833
226025
227400
227191
224994
226713
227382
227004
226325
224625
225527
226724
228346
228041
228325
226947
225836
226876
228802
227308
225259
223397
221477
222763
224443
223528
224916
224778
226597
230334
229345
228124
227213
226573
228730
227532
226200
224711
225615
226511
226195
225089
224513
225435
225672
226029
224535
222863
220686
220771
220264
223852
226093
226280
226743
226053
226733
224603
223373
226345
228718
230372
227588
224883
226715
227304
225182
227043
227020
228189
226304
226069
229723
230244
228696
230323
229139
230436
230363
229276
230012
231367
229631
227688
226082
226176
227120
228279
227475
227517
227915
226972
227037
226472
225729
225454
227448
227831
227557
225686
226880
226940
225841
225503
227029
226767
225335
224669
224983
224772
223401
224663
224273
223198
223101
222444
221579
223227
224484
224805
224748
224174
224752
226066
224046
224217
224347
224732
225667
225025
225549
225032
223793
222525
224439
224788
226096
225943
225079
224069
224077
225615
227030
226466
227400
228105
228768
229179
228788
226150
226262
225684
227058
229229
227640
228560
228878
230263
229973
228462
228539
225384
225449
225493
224346
225962
226999
227681
226757
225246
223536
224244
222990
223158
223445
222105
225204
227240
226915
224785
223298
226474
226604
224023
223050
224734
225151
224252
225711
225757
226695
226854
227921
224781
224056
223871
224511
223664
222691
220694
222011
224711
223135
222218
222455
222204
224889
226205
226224
226948
225507
225331
226131
224579
226068
226531
225078
225965
223376
223384
227251
225890
225144
224739
227062
225912
224673
225092
227163
228313
227308
227990
228618
227433
226504
227469
227154
224819
224146
225115
225908
227751
227689
227517
227004
226296
226244
227701
226664
225684
227094
227767
228512
227525
226584
228225
229188
227599
228378
229665
231375
229095
227418
227263
226798
226013
227377
226287
226408
226942
226207
226688
225650
224517
223487
223743
223821
223467
223625
224944
224440
225508
225797
223940
224334
225751
225702
226639
226376
225351
224790
223690
223476
223895
222681
222971
223199
223758
225304
224620
224248
223496
227201
225909
224316
224861
225294
221984
223025
225048
226354
223968
221345
222615
223650
222601
222981
223637
224366
221644
222385
221201
220964
221201
223682
225147
226104
225815
223922
224002
224758
223969
223738
224983
224630
223691
223215
224991
224262
223566
223313
224965
226290
225437
225055
226117
224903
225982
227897
226120
227783
226938
224941
224194
223237
225434
229340
227688
226684
227124
226519
225684
228398
227979
227309
226359
226820
227783
227791
224956
224067
226595
227111
226418
227025
225919
225414
226327
226871
229965
230598
228972
227090
226801
227087
227151
226921
227364
227016
228430
225957
227272
227810
227784
228361
229015
228449
227841
226917
226800
226479
226935
227911
226164
228115
225619
226545
228328
231136
231776
230172
228187
228696
228716
227132
228578
230474
229117
229041
228695
229897
228961
229760
229982
228317
227731
227382
227401
228111
227744
226486
228230
226926
223891
224022
225941
227103
228849
229933
228400
226350
225531
225654
226036
224266
225840
228678
227845
226721
225701
225472
227066
225570
225641
227571
228385
227576
227008
226660
226448
227795
229980
229673
227559
225780
227184
225845
225975
224784
224171
225256
224730
224685
224474
224155
226394
227696
228896
226897
226067
226719
228098
226888
226447
228391
228817
227777
224969
223097
225791
227640
226443
225603
224928
224973
225629
225711
225514
227094
226344
225184
224825
224935
225603
228364
228169
228628
229312
226897
226582
227998
228212
229127
230001
230835
230148
228441
226226
228152
225562
226145
226926
229674
229086
227692
227615
226616
226232
226041
227179
227439
226903
225680
226032
228071
228473
231702
229936
227530
226765
226008
224894
222931
224252
224614
223264
225020
225194
225483
226928
226674
226126
226581
230113
229169
228630
228582
226455
226408
225971
227141
228799
229204
226612
228704
228518
228001
230405
230828
231273
231022
227396
224278
224584
225959
226723
225537
227057
228511
228397
228581
228204
227966
227045
227399
228532
227567
228772
229626
229756
229910
227886
228495
230051
229493
229509
228171
228751
227008
226721
228511
227685
226943
229083
233008
230732
229424
225673
226089
226867
226949
226451
225842
223524
223696
226266
226686
224958
225158
225831
226682
227326
227115
228024
230115
231189
232560
231751
230283
230290
228865
226104
225053
228299
226956
227462
226946
228036
226894
224866
225862
225814
226031
226966
226655
227317
227222
224450
225887
226644
226979
226914
226555
224521
223554
225235
225806
226014
227885
228627
226708
227177
227380
228315
228465
228100
226767
225516
223471
226766
227652
228135
228033
227825
227996
229220
229468
229305
229839
227968
226708
227664
227289
227399
228187
228587
227677
225675
226821
228486
228035
225395
223427
222125
223185
226745
226461
228182
228101
229515
229949
229725
228635
229245
229681
230652
233598
233851
234197
235920
237057
238716
239711
241600
243370
245213
247939
251295
254589
255346
258553
259891
263112
265785
269347
270627
271540
273843
276517
281091
283253
284916
290059
292211
295614
299042
301272
303156
304587
307443
315971
319572
320818
324419
328803
333652
337054
343812
350125
354399
357785
361749
364681
369379
375011
378551
383366
391709
398554
402773
409607
419910
430844
441266
451899
462246
478608
487074
497661
507349
512912
513890
511755
510146
505862
502495
500883
493340
488718
486439
486255
487265
486087
488102
487961
487717
488286
489899
490596
490335
491753
493285
493185
492489
494546
493506
493347
494279
495874
496636
495504
493377
491794
487504
484258
481857
479152
476909
476597
473409
470204
467402
464777
461613
458082
453473
447833
441545
438079
431462
426778
419990
414283
410615
407138
404698
399543
397186
396706
392760
389301
388820
386816
381749
379341
382304
379975
374596
370586
367194
366311
362280
358958
356053
355601
354036
354582
353921
351495
348369
347847
344246
342884
340961
337624
337295
338849
337614
336721
335180
332757
329999
326047
326692
326950
323583
319387
316565
314324
310223
308176
305914
304186
306722
303054
303134
302006
299082
295967
294482
292639
291140
287333
283968
284320
282567
280218
276229
273988
270988
269064
266541
264750
261178
257995
258544
257131
255196
254969
253618
250975
247888
243945
238723
237481
236369
231916
231289
231648
233121
230254
227248
226258
223930
220463
219538
220922
217942
213792
213216
210684
208424
207878
205054
203564
204883
202188
198833
197010
197239
194317
191937
188751
186637
185657
185414
185563
184854
185952
183658
183403
181766
181137
180252
179923
178446
178268
179146
178988
180245
180046
180642
180080
180326
180753
181034
181167
178123
176664
175473
173367
171022
168971
169184
168054
166822
166872
166372
166855
166005
165797
165195
164066
164110
162546
162819
162419
160788
161122
161990
162900
164484
167199
168914
166650
165197
165059
163129
161494
160713
163126
164350
164330
164541
164857
166451
169857
169534
168169
167927
167624
168040
165494
165190
167490
167817
169610
169931
167470
165544
166554
167948
169175
170069
170413
170869
171942
172563
174760
173999
173830
173733
174168
173192
174543
174186
173515
172919
175499
175774
176157
175703
176848
177905
176951
177535
174789
173170
175707
177048
176902
177534
179853
179951
179917
179294
180576
179156
178529
179107
181183
182113
184584
183554
182840
181919
181906
182231
182837
182748
181633
183248
183489
184559
184336
186714
185331
184117
186043
187651
187299
187861
186991
186332
189212
188964
190380
187987
189528
189384
190142
190755
191531
189177
188778
188540
189400
190643
192793
192795
191414
189448
192435
191633
191498
190675
189676
189070
189895
191711
191984
192060
190496
190718
192515
193228
194289
195449
196858
195300
193851
195024
194356
194594
192920
194210
193727
196348
193736
194605
196579
196796
197729
199823
198853
197278
196402
196005
196594
197941
198127
195901
196689
197669
196261
196748
198121
194887
194860
197674
197573
195870
193897
193985
194427
195215
194620
191794
194666
195799
196252
197782
195543
194980
196152
195026
195304
194776
195405
192866
191283
191350
192969
193798
192903
191700
190303
188821
186382
185987
187823
187066
188018
186041
185679
185586
185756
182708
180977
184731
212228
327911
577105
912354
1271998
1610034
1918653
2177852
2378571
2530066
2641934
2722668
2779548
2838625
2877095
2862257
2805644
2698668
2563025
2403078
2230174
2032578
1805643
1569345
1354708
1173525
1031443
925557
846120
782902
730416
684205
650056
619695
593240
568050
546089
525401
506666
489276
475031
460677
446413
432611
421435
408546
399635
392066
383655
377628
370175
361455
355475
348482
342013
333448
325150
318360
312221
305532
297049
285991
274725
265472
256607
248503
243483
237716
233863
230180
228739
227693
228373
228270
227540
227490
225612
222520
220246
219405
218085
213610
204353
200164
197947
193697
188734
183559
176684
172133
169192
165773
165485
164132
161929
159316
156220
154046
153779
152252
151185
148796
146575
144618
142430
139853
137959
140226
142011
141699
141990
140849
138422
136508
135946
136732
133440
132894
134184
135351
134144
133303
132419
132262
132371
132632
132162
130702
130691
132513
132073
129408
127300
125773
125757
125892
126350
126554
127437
128015
129344
129038
127568
128012
128126
127270
126967
127585
127783
128543
127999
127193
128954
129828
129149
129094
127918
128121
128981
128295
126793
126410
126294
124374
125382
127692
127111
125117
121503
121879
122930
122182
122022
121273
119456
117949
119011
119527
121340
120996
121125
120127
118365
116986
114790
113285
116071
118189
119586
117568
117193
117290
115977
116322
117530
118957
120073
119904
118165
117447
115962
114347
116931
119799
117313
114218
115034
116296
116845
116025
115492
116666
117594
114977
114250
113688
113571
112700
111144
114581
112767
112991
113802
114413
113865
113441
112296
111703
109816
113378
113548
113346
110671
111811
112210
111745
109634
110882
110175
110806
112437
112849
112089
111725
110830
110854
110832
112481
113662
111391
110162
109832
112454
112568
112786
112611
111981
111540
111622
109634
108572
108809
110087
110519
110338
109822
109360
111045
110418
109823
108631
109369
109815
111394
110935
110857
111389
110240
109895
110351
109341
110102
108321
106592
105501
105358
107572
107464
106287
105735
106124
107520
106708
107019
105968
107329
106532
104913
105052
105086
104970
106154
106549
106489
107798
106453
105523
104597
104865
104440
103315
103267
104148
105771
105699
105370
104681
104481
102814
101869
102643
102435
102218
103042
103406
103722
103159
101615
100587
101149
102027
100159
101066
101809
103368
102716
103389
102815
102775
104222
103604
102654
102189
104995
105070
104571
105607
104610
102945
102361
103290
104410
104255
103181
102935
102640
102841
103305
103312
103099
102675
101083
102291
103098
104131
103768
103306
103475
104219
103120
101998
101863
102635
102564
101794
 99772
 98936
101298
102236
102465
103082
102851
101842
101209
100964
101676
102506
100476
 99231
 99830
101326
102005
101542
100796
100641
100789
100977
101435
103125
102676
100689
101991
102587
101706
102829
102874
102340
101018
100952
101669
100241
100580
101380
102904
101668
101061
101956
103730
103978
102925
102386
101253
100725
 99732
100037
 99704
100587
100466
 99652
 98254
 99781
103878
104709
103780
104082
102256
103123
103921
104031
102688
103445
101494
102792
104580
102690
103758
103298
101717
100949
 99813
 99587
100687
101031
100437
100444
100974
101578
102290
102424
102058
103070
103724
103203
102796
102454
103626
103532
101569
101334
101861
101041
101629
101265
102852
103476
102870
102923
102552
104405
103884
104276
105781
104432
105117
102324
101717
 99094
 98753
100179
 99870
 98263
 98675
100063
101551
102063
103414
105395
104559
103153
100972
102449
103157
103943
105069
103992
102918
103608
103016
104430
104376
103129
102881
103318
103857
104843
104770
106260
105738
107521
107204
105303
105360
106591
106259
107140
104607
103106
102188
102932
101944
101944
101467
101671
103648
104134
105314
106166
106774
105078
102229
101619
102184
102224
103699
104665
103310
102246
103531
104551
106958
107285
109025
107061
106301
108170
108352
107785
105883
103248
102699
104780
106308
106334
107360
108151
109022
108058
106607
106950
105678
104271
103633
105284
105741
106574
107165
108314
107901
107522
106930
110596
112078
111081
110883
111394
109168
108267
107907
108085
108444
108481
108533
109276
109300
107219
108844
108029
107622
106605
107882
109104
109484
110073
109035
107532
107158
107835
107878
107411
108459
108474
107694
106950
107112
106940
108100
108470
108516
109302
110192
109685
108462
109951
109149
108434
108162
107350
107719
107671
109021
108016
106547
106208
108897

[Instrument Method Data Header]

"hplc", "", "2021-04-16-13:54:48", "hplc", "", "2021-04-16-13:54:48", "", 0, 0, "GlycoSePN_40 min (Plus_HR1)"
"Separation of glycans at 50 C"
16844544, 1


[NAI Box Information]

0, 40, 40
2.272, 44, 1000
41, 0, 100, 0


[Instrument Configuration Information]

"FL", "PEN90x", ""
0, 0, 0
0, 0, 0, 0
16.777215, 1
16.777215, 0
"", "", "", ""
"", "", ""
"", "", ""
"", "", ""
"B", "C", "D", ""


[Real Time Plot Information]

[0]
0, 1, "", "Y", 1000


[Link Parameters]

5


[Link Parameter Offsets]

29
28
10
11
12


[Link Parameter Info]


"RATE", 29, 5, 1, 1
1, 0, 3, 0.1, 100, 0
44.01408, "", 1

"RANGE", 28, 2, 1, 1
1, 0, 1, 0, 10, 0
1, "1.0", 1

"EVENT", 10, 3, 25, 1
1, 0, 0, 0, 100000, 0
0, "END", 0

"EVTME", 11, 2, 25, 1
1, 0, 2, 0, 100000, 0
0, "", 1

"EVVAL", 12, 2, 25, 1
1, 0, 0, 0, 100000, 0
0, "0", 1


[PEAK TABLE FILE]


[File Complete Flag]

3


[Number of Peaks]

0


[SPECTRAL DATA FILE]


[File Complete Flag]

3


[Count/AU Ratio]

0


[Count Offset]

0


[Number of Spectra]

0


[Spectral Data Sets]


[Audit Log Information for C:\PenExe\TcWS\Ver6.3.1\Examples\Probka 166+enzymy.raw]

Number of Audit Logs : [0]
