# Supplementary material for: Interplay between de novo and salvage pathways of GDP-fucose synthesis
Source: PLoS One. 2024 Oct 24;19(10):e0309450. doi: 10.1371/journal.pone.0309450 (PMC11501016; doi:10.1371/journal.pone.0309450)
Supplement: S1 File — (ZIP) [file pone.0309450.s004.zip › Chromatograms/Fucosylation/TSTA3KO_HAFCSK_3.RAX]

Checksum Passed

Filename : <C:\PenExe\TcWS\Ver6.3.1\Examples\Probka 167+enzymy.raw>

[Modified Rawfile File Header]

0, 1, 48, 10019, 
0, 0, 0, 386514952, 12019024

[Modified Rawfile Data Header]

"hplc", "", "2023-07-05-18:36:47", "tcprocess", "", "2023-07-05-19:16:45", "", 0, 0, ""


[File Complete Flag]

3


[Run Log Information]


[Raw File A/D Header]

0, "20230705183638-0800", 0, "hplc"
"C:\PenExe\TcWS\Ver6.3.1\Examples\Probka 167+enzymy.seq", 0
"NONE", 0, 0
40.0088, 16777215, 96039, "7339280009"
1, 0, 5454


[Sequence Cycle Information]

"A", 0, 0, 0, "", "", ""
"C:\PenExe\TcWS\Ver6.3.1\Examples\Probka 167+enzymy.raw", "C:\PenExe\TcWS\Ver6.3.1\Examples\Probka 167+enzymy", "Probka 167+enzymy", "", "C:\PenExe\TcWS\Ver6.3.1\Examples\GlycoSeP N Plus (FL_40 min)", "C:\PenExe\TcWS\Ver6.3.1\Examples\GlycoSeP N Plus (FL_40 min)", "C:\PenExe\TcWS\Ver6.3.1\Examples\GlycoSeP N Plus (FL_40 min)", "C:\PenExe\TcWS\Ver6.3.1\Examples\GlycoSeP N Plus (FL_40 min)"
"Default", "Default"
1, 1, 1, 1, 1, 1, 0
100, 2, "", 1, "", "", 9
"", "", "", 0
"", "", "", "", ""
"", "", "", "", ""
""


[Raw Data Points]

110412
110356
110357
110358
110357
110357
109753
109820
110751
111037
111868
112515
113054
112262
110566
110773
111581
112018
110895
111834
113129
113102
114163
114745
113034
116163
116791
116655
115890
114779
113324
112285
111579
112847
114161
112033
112082
113158
112305
112606
113782
114462
114126
114578
112561
113370
112114
114302
112199
110717
112487
112286
114633
114897
114569
116028
114601
113918
112153
112891
114495
114592
113340
113783
113706
114327
115090
115164
113393
112941
114206
114876
114022
114276
113818
114744
115570
113681
113283
112087
112281
116583
118431
117952
115509
115014
115085
113683
111529
112444
110689
112005
113434
112709
112848
112956
114197
114750
116033
117005
115128
115338
114028
111749
111987
111009
113255
114019
112659
113485
115486
114446
114346
113066
112716
114762
114045
115098
114697
115635
118322
118697
116843
114984
114398
115549
115837
116353
115407
116463
114897
114609
114433
116331
116489
116347
116373
117197
117277
119298
119735
121686
124400
126840
130500
135598
141240
147665
155717
163930
174148
181920
191716
199133
206509
211026
214246
214326
215612
218474
216662
216327
220873
225058
228988
231801
235750
236915
235895
236500
237711
236931
240230
242034
239840
237656
236749
238687
242906
251482
260882
262536
264294
265125
263069
257120
249621
244692
240808
236242
235066
236273
238458
238280
238898
246843
253359
261357
271329
278402
285955
287603
285152
281557
279095
277265
280401
286096
294179
302652
323596
406352
702593
1623834
3828531
7770918
13100773
16777215
16777215
16777215
16777215
16777215
16777215
16777215
16777215
12472886
9889548
7738006
6010406
4665425
3639595
2864523
2288882
1861571
1540537
1296891
1112564
971834
862990
770016
697140
642437
605594
590768
605147
648217
712309
774172
819531
834299
816893
779409
725753
668334
612317
561291
519033
486525
465566
452884
446136
447142
452448
460482
472385
482514
489276
495435
496113
490978
485628
481090
473123
458943
451955
443594
433781
426532
425474
427046
430499
439250
454771
472523
494872
519832
550154
585452
623983
657895
687975
701283
701592
689778
659789
619770
580431
541756
510066
488054
486070
510921
574971
683122
827504
995948
1162152
1295771
1373097
1390239
1351806
1269892
1154336
1034399
918322
815023
730613
660866
608246
570064
545514
531376
526153
523736
517121
508984
497705
482608
463306
441724
420185
400139
378863
363658
352100
342765
338234
332872
333474
341332
350988
366965
389474
418323
455655
498594
539582
579194
610260
630130
640366
630119
608791
577260
538550
500659
464500
429912
400930
372879
353372
334977
317905
305223
294107
285846
279168
274849
270524
268095
268006
269130
271763
273048
273897
272766
274819
275868
274381
272801
276415
279286
278435
280490
280621
278351
282928
289462
291798
292968
294953
298086
299336
299492
300156
297943
291494
286380
283605
279590
272190
268252
267722
265554
263305
260153
257541
255902
255763
256077
252042
251788
251847
253711
256262
258584
262075
267014
273017
280010
285073
289701
296031
298081
300982
302186
301306
302576
303080
302720
300932
297386
291033
284757
277017
269558
262429
255980
254417
250509
247928
249625
252380
253229
250935
249854
245928
240615
235207
232333
229810
225642
223562
221345
219697
221276
219034
217845
218083
218062
222329
226409
229956
235187
244281
253998
266417
280533
294287
309382
322666
335657
346190
353912
356454
355990
351760
345100
334839
325092
315501
302393
290980
282167
278724
272895
267943
262468
260257
257516
258369
260176
260058
258888
261309
261140
262464
265451
266010
267069
268396
266483
268536
270896
277671
288734
299579
317201
341420
371376
407884
444249
482995
514343
540557
558654
563774
557662
539925
513077
485543
451592
416678
381986
350569
323098
300280
280029
262690
248182
239652
232863
227810
223532
221227
216878
217234
214648
211635
208881
207224
206688
203370
203119
202480
202570
202923
201713
200829
201192
200234
200393
200541
201643
200271
200757
205052
208228
210727
215354
222231
228342
234822
238630
243755
248512
255684
262773
268112
272310
274858
274564
277682
282715
287444
294550
299188
299402
300800
300894
297425
294402
292969
289263
283171
279162
273798
263374
254393
246033
239392
231662
227128
224764
221708
218123
214309
211104
205794
203231
200231
199376
197839
195044
193899
192350
192691
192114
194193
196062
197086
198784
199134
201179
201489
202008
206841
212538
218037
224037
230288
237759
245628
253719
264530
276626
291181
305921
322871
339400
360923
386132
413193
446685
479830
518628
555464
593081
624397
650242
666893
669609
660754
640578
618125
586489
547198
510103
468300
427607
390428
357755
325959
300183
279624
262220
247050
233580
222194
211516
204974
198580
194396
190869
187754
186988
186379
184719
183009
178946
180135
181047
181111
181766
182630
180520
178993
178553
178942
177756
179556
181589
182179
181059
180764
181926
183570
181179
179422
180934
180771
181580
183265
182644
181954
181991
180815
182399
182685
185666
186686
184320
185418
184234
184380
184828
184599
185590
187336
187822
186167
185265
185817
183379
183850
184901
187861
188368
187210
185152
185737
188244
187115
184624
183306
184762
182612
183089
181045
179648
178905
180230
179746
179463
177104
177038
176967
177122
177888
176712
177362
177848
179297
181105
180502
181853
184670
185559
187832
187708
189608
189887
190500
193456
194161
196990
201853
203965
207730
212131
216880
219960
227243
232895
240540
248121
256272
260475
264084
268842
273210
272923
272258
271733
267856
261185
253899
248082
241435
235431
228894
223227
218348
210695
205707
200550
196110
191994
188087
184922
184753
186221
183790
181982
182563
181979
183078
182612
182772
181650
180716
179708
181971
182876
183950
186779
187375
189313
185325
187639
187350
188303
189412
187622
189934
190586
190220
190287
189853
190952
192667
192299
193065
192946
191065
192760
193592
193000
192975
196105
200652
203624
204332
205715
211886
218297
222762
226046
234036
241509
249481
256387
264726
274066
283752
293244
303029
315862
331443
348925
371915
396879
419255
447207
477888
512280
545295
579557
618456
653664
685537
719865
751123
774910
790493
802590
805273
800720
789049
769312
740938
709327
673077
631778
592275
550779
507904
471217
435380
400165
371653
343455
319182
302257
288433
274031
263093
256123
251503
247600
245242
242684
242084
241206
238739
236276
238461
240710
243051
245566
245753
247753
243028
242643
239096
238559
237744
237143
232327
230531
226698
223599
221715
220795
220166
218890
212541
206663
206335
208045
208962
207938
207023
205630
206986
207481
209377
209867
210381
209579
210069
206507
204732
204824
203662
203216
203205
204488
206597
207391
207955
206878
208059
208622
207250
208772
208830
208986
209005
207499
210209
210239
211235
210047
211513
209778
209526
210962
210714
209780
207376
206322
207272
208588
207875
209227
208720
208433
206137
204775
204669
207461
207341
208403
208807
207446
208157
208053
209264
212984
214399
216912
217956
218250
219666
216955
217946
219927
220863
220052
220893
223689
228464
231403
231221
233049
234784
234532
238153
242213
249629
257011
263754
270157
279083
287197
300534
315313
331895
349591
374455
403459
437510
472877
510106
552449
597475
645927
694179
739815
784096
822408
854064
875374
892408
898998
893678
879664
858602
830621
791272
749851
706401
660464
615680
569089
524678
482045
444298
408254
376421
348083
323669
305701
290673
276701
263127
254597
246090
239196
237031
234389
232296
232499
231746
229070
227873
229093
229541
231092
229315
227673
227080
228082
227797
226506
227560
223528
222956
220534
219232
216088
216624
215324
216031
213149
209417
208280
206273
206011
204037
201369
201767
202365
202767
198759
197451
197726
196749
195916
196955
197659
199514
201439
204001
204008
204118
205621
206156
206785
208968
212462
217821
221158
223490
229119
234616
241196
245209
250183
259082
266939
272555
280359
287392
292940
298365
302314
303612
304115
303888
303073
301685
299030
295850
291731
288282
283779
282479
278770
277468
273748
272613
270037
271065
274405
275579
279795
285471
291372
295769
301540
308446
316578
323720
331819
342708
353627
363576
375067
389827
404512
417294
434294
453959
476483
499573
522017
550820
581862
618861
660709
705942
760820
827163
902815
987001
1086848
1208060
1345734
1502748
1688539
1895523
2123642
2376580
2651471
2942579
3244906
3551183
3853217
4136358
4403822
4633678
4824960
4977854
5076457
5113687
5092221
5005705
4869490
4695431
4467126
4208008
3920127
3613761
3298797
2981660
2675391
2381925
2104016
1846321
1617159
1404185
1216597
1057052
918673
799313
698162
613916
544809
487718
440797
400739
372488
347532
327954
310155
298406
290038
283986
281459
278419
275847
273238
273398
273373
271036
270197
268113
266935
264430
261336
259101
256724
254228
252066
248320
244595
241688
238132
234720
230268
226095
224041
221699
220010
218025
214177
210021
209918
210573
208631
207671
206428
207258
205163
201835
201537
203425
203026
202671
202013
203170
202702
202301
203732
202694
203802
204691
206902
207744
208800
206660
207398
208844
210612
213031
212889
212621
212707
213159
218581
218788
218384
219753
221634
222455
222580
221469
225182
229383
233438
236109
239651
242484
245097
250170
256158
262702
268591
275154
281623
288506
293986
303301
313363
325254
337106
350452
363365
377392
394358
411149
432386
452874
472637
492771
518318
542334
570635
598820
626801
657120
690247
728166
769448
816389
869658
928348
991213
1063218
1146426
1239469
1348847
1475276
1621773
1790263
1988996
2221953
2488732
2790633
3127683
3504093
3928891
4394378
4893203
5420477
5956595
6500814
7042021
7567967
8062902
8505991
8895622
9212612
9436961
9556147
9587503
9519325
9353851
9090017
8753664
8349596
7887147
7375070
6832352
6271544
5710638
5159216
4631238
4121782
3647006
3205595
2806552
2446238
2127332
1850542
1607154
1398113
1220243
1070420
942651
834823
747122
675217
614668
563150
523064
487880
460997
437486
419194
401559
384448
369406
356720
346510
337241
329328
323693
314316
304179
298520
293075
287112
280244
275478
269905
262489
259190
254177
250806
249367
249487
248170
246953
246167
244176
242573
243878
245934
247944
248509
250198
249274
251486
252909
254812
259904
264629
268738
272340
275107
278107
285153
293756
300777
308054
317018
326186
333054
342357
355096
371658
386929
405161
424363
445799
472416
501648
536059
573149
615456
666354
720751
777931
837568
901157
967332
1030774
1097939
1164128
1232761
1296898
1358491
1413146
1458497
1497837
1528257
1547684
1555798
1555810
1541353
1517947
1489993
1453639
1407464
1362165
1312177
1253545
1190876
1127664
1065868
1007469
944523
885363
831462
780309
729334
683273
637874
596662
560254
530251
500820
477914
456455
437233
419979
400550
385796
373510
360625
349885
342897
334761
326181
317506
311917
308339
304662
299667
296646
293927
293332
292852
293342
295397
297916
299605
302964
305282
310202
314361
319115
324844
330244
333878
340471
345919
349432
355657
358662
361815
363152
360366
361184
358180
357174
354556
349448
343519
339082
333995
327111
320129
312495
305936
299108
293079
287348
283920
276635
270983
266335
262995
260420
260286
257958
256051
258123
259345
259264
256146
256992
258520
261209
261478
260988
260414
259322
260944
262118
263129
262912
262975
262915
262722
263602
264933
265263
266343
268316
271498
273599
277594
282078
284918
287596
291701
294286
296531
301260
307896
315751
320442
327435
332452
337319
342370
347064
351174
356086
360592
368227
372218
375710
376449
378877
378495
378785
378960
377666
375135
372261
370625
368559
365379
358883
356335
352700
350728
348038
343945
337280
337976
335092
336621
338418
338075
340770
345035
352412
357028
363284
373184
384926
397113
410219
423070
440027
456926
475182
494758
512192
528663
548851
566869
587502
606583
620234
632194
647771
661575
667354
671777
675790
677335
678168
676362
672957
667365
663094
654343
644212
631121
612269
594587
578173
559146
538113
522145
502744
485333
469344
450088
431276
414858
399195
385059
371478
359035
347093
339306
331625
322184
317013
310720
307048
303197
301174
300193
299608
297987
297181
297511
298775
301966
302196
304107
302767
301567
300304
302205
303357
302926
303862
305862
309816
309362
307998
310539
311073
308796
311754
318399
319208
319035
315330
316530
316963
316980
316655
315570
313932
314620
312107
311938
311405
310976
310348
307269
306877
306332
306804
307964
310101
310875
313091
315464
319018
322543
327023
333952
338118
344097
351108
360933
367438
375766
383468
391505
398078
402279
409151
415521
422457
429004
434067
436109
443309
447082
452669
459602
463825
470125
473858
478251
483711
487646
491909
497687
500911
503456
508818
512777
517746
519864
519317
520512
520662
519806
514567
505712
496040
488150
481631
474257
463999
454554
443671
434039
427982
421986
414043
408548
406306
401050
397034
395281
397748
399011
401757
409242
416922
422661
430004
441913
456398
469935
485603
500216
519132
539923
562869
588276
618182
650144
685177
720653
762053
806136
854402
907279
963211
1018253
1082693
1147729
1217649
1285761
1353589
1422830
1490168
1555963
1614504
1673989
1722606
1762492
1794458
1812894
1819709
1813829
1796617
1766527
1725421
1674593
1615123
1549141
1475019
1394682
1311576
1230714
1150021
1071748
992679
916271
842754
777954
717036
660443
611943
566352
527454
491847
458251
433795
409489
392584
378643
362073
349346
341153
336719
330249
325079
323353
321577
320559
322642
323924
323103
325671
326172
329087
334620
338054
339802
341085
343979
345342
344761
346404
349507
348770
346982
346066
345354
342183
339675
336435
334081
331433
326602
323167
321101
315617
314397
311223
308005
303775
302988
297125
292935
290304
288546
288499
286295
284798
284051
282658
278545
276497
277142
276432
276117
275323
274916
272382
272498
276210
277474
276619
275925
277220
276868
277665
276926
276032
274961
275459
275408
276800
277366
275478
272618
271115
271648
273464
272455
268260
267446
267544
269178
271295
268815
265257
262155
261878
263710
267312
268935
270355
271663
270439
271245
273073
276688
277027
278849
279529
283752
287258
289383
293448
295877
300083
304197
308745
311267
314675
319641
324281
328225
335167
342062
349654
355469
360975
364781
371228
375759
381110
386143
395107
401477
406082
408541
411917
414078
417260
418779
420028
419151
420156
418910
413058
408103
398585
390233
382644
377410
367850
358921
352098
343071
336412
330405
320202
313558
308926
303442
297867
293647
287460
280856
276378
273522
269885
266397
265353
262413
261493
261747
260637
260582
262012
262175
260107
262001
260982
263030
265437
265818
266234
265909
267968
270893
271622
274355
275685
278939
282632
284794
285868
286048
289698
293974
297742
301892
304888
308797
314434
319400
324305
327760
332485
336996
340266
344164
349554
352845
356673
360718
360959
360436
358449
358399
358286
357216
353405
350614
350108
349160
349295
347108
342699
340408
336972
333239
329462
325571
322745
320793
317479
316651
315605
315160
314271
312806
311190
311875
315292
319731
320474
323904
328375
331462
335157
340391
344175
346256
354090
364022
371417
380278
387625
395405
405392
412978
425633
436736
445702
456507
465163
481015
496061
512277
531138
549187
572681
597016
625183
660680
701516
744295
793950
846509
904566
972566
1046236
1124510
1208450
1298936
1387829
1484349
1587473
1684897
1777941
1874923
1963941
2046623
2115601
2177992
2224608
2253088
2267499
2270360
2258948
2233512
2194156
2142739
2077184
2004694
1922794
1838010
1745940
1645740
1545032
1440899
1342095
1243404
1147508
1054525
968467
892658
820059
755973
698408
648339
600022
554458
520623
491922
463918
440069
417597
399578
383458
370226
356845
346942
337235
329284
323374
318136
316091
312227
308780
309750
310285
308048
308432
308802
307245
306834
307375
308521
309680
308069
308023
309070
311608
312823
313645
316035
318403
320217
320534
319620
323207
324340
325210
328935
331605
330792
331531
330810
327364
327047
327547
327385
327635
326748
328063
325380
321629
320148
315703
314619
315446
313002
310306
309475
308640
305608
305254
302128
301809
301071
300868
300665
303369
303517
302588
304668
304287
307104
308101
309966
311469
311495
310769
310425
309991
311164
310142
312570
313491
313646
312749
313295
315093
316621
314169
314756
313368
313448
313121
312590
312535
310076
306831
304669
306564
304533
300655
300434
298882
298776
296351
295568
294457
291225
289263
286069
286134
287221
287761
284963
282159
281127
283141
283853
283472
284368
285665
283156
283651
283959
285001
286375
284993
284356
285763
285166
284766
286029
285110
284276
284649
287770
289925
288552
291167
295012
296975
299756
301799
300272
303799
304617
305891
307745
307707
311473
312605
313618
312807
312991
313199
315985
314461
311910
311923
313548
313893
315862
316650
319115
319903
321270
322310
322724
324788
327223
326942
329242
332671
338530
347058
356122
360091
363795
369237
375294
382290
388583
389785
390321
391394
390713
390303
387083
383901
382223
381047
377461
371523
367209
363490
361099
356301
352892
347720
340912
337873
335932
334115
334416
333042
330895
328305
327640
325578
326193
328639
331171
336188
337952
340190
344004
350836
353304
357607
362921
362352
364170
367831
368414
372037
373309
372818
375637
380943
382617
386481
393343
400172
407738
417626
427939
440782
453321
468084
486365
506633
528846
553242
578961
608727
639910
671277
706369
743857
785224
825196
870958
917066
964755
1009796
1058138
1106054
1146585
1185993
1227208
1263197
1296276
1324473
1345617
1365774
1379591
1388944
1396031
1401174
1402853
1403892
1400938
1391909
1378002
1362924
1346516
1330298
1308040
1276201
1244249
1206114
1169285
1127551
1086090
1044965
999078
958821
916226
873280
835770
798249
762489
728842
696850
664209
634764
612931
589520
566319
545105
524319
506354
488795
473397
458074
443315
429552
415631
403575
396682
386471
377377
371346
365004
358415
356058
350982
344404
340246
336759
335241
334370
329425
324273
320430
315965
314645
310441
307587
308604
309477
309793
309956
309673
309404
311398
312809
316835
317990
317818
318539
321317
326125
330428
332710
334618
337511
341422
343921
348571
351780
356972
362414
367084
372840
376777
380670
387486
394087
399034
405009
409350
413201
416453
416517
417109
415132
414659
418445
419383
420399
417282
412818
411675
411152
408832
408176
408467
406536
404666
401402
399073
396931
395635
393312
390991
387527
384381
381712
380466
377615
373603
370326
368675
367346
362613
358640
355460
355034
352126
349900
348260
348255
344640
343995
340633
339662
335077
330079
328599
328247
324272
322500
318804
313620
314186
310277
308389
310534
309637
308635
307561
306782
307862
307259
309519
311301
313193
314941
315271
316503
316932
318391
321663
321481
319305
320739
320913
321756
322784
325336
326962
326840
328042
328076
328078
328917
330427
331824
333762
335523
335870
334878
337976
340677
342634
344108
348349
353242
360031
368862
374398
380614
385915
395004
403365
413977
424288
432620
442464
451593
463673
473640
480641
488490
498071
506732
512077
516369
521933
522743
525897
528084
530178
531030
532245
532570
541195
544872
545951
547525
549794
553310
558252
564812
568947
573325
578151
580691
587270
596653
603288
609959
617728
630039
644942
661534
679121
705798
738509
773568
816195
866274
922185
986769
1060792
1142989
1235739
1339350
1444037
1558523
1677156
1803915
1929981
2059645
2193727
2319849
2438192
2557729
2671590
2768595
2853865
2927804
2982280
3026942
3046704
3057675
3039939
3012000
2952743
2874543
2788293
2678536
2556993
2430308
2288996
2147427
2001679
1858041
1715342
1576852
1446785
1322938
1211834
1105823
1006126
920345
837829
767289
700533
642697
591381
545581
506692
474135
445992
422323
400623
382554
369580
356953
346485
340850
332367
325411
319233
314710
309936
309585
309978
309906
309345
309087
309119
310499
314576
317704
319798
322104
323681
326952
328386
331728
333816
336996
340513
344253
346744
351467
353079
354424
359098
362903
366377
370157
373843
378788
380522
385660
390008
390411
394921
397687
399197
398569
402117
402580
400830
399970
398916
395833
394422
393004
392839
393869
391648
389247
387037
383685
377066
374246
371021
366258
361923
358822
356451
352786
350646
344745
341397
337761
335589
333418
330400
324952
322812
322051
318597
315612
311197
310209
309643
308008
305333
306961
308424
307921
309672
311557
314126
319104
325034
332079
335289
339368
346095
350806
355615
361326
366948
375001
377972
382084
387908
393877
395475
396938
400734
404737
410203
412887
412321
414416
417243
420206
425762
431265
437154
441657
443855
448937
455772
462163
469347
473473
481670
488795
494639
502593
508270
517727
523838
533197
545567
559695
575933
594750
618390
644950
676383
710821
753053
800178
855335
921157
993589
1072098
1164723
1266186
1379029
1501840
1632543
1765649
1901349
2038088
2174513
2307572
2436125
2562324
2686615
2803732
2899098
2981022
3052543
3104340
3136856
3149054
3147345
3127660
3085322
3027088
2952770
2859467
2757471
2640044
2510854
2369856
2221271
2076309
1930132
1781564
1642814
1506743
1377355
1256845
1138700
1035812
938344
851155
774500
703842
642283
587224
539409
497325
461294
432467
409269
387906
370354
352631
341229
331590
320860
311153
306373
300525
297338
295494
294749
295512
295286
292475
291323
290785
287828
284740
283001
285968
285182
284192
283741
283498
283699
284755
285246
285719
286557
288068
287907
290602
293159
292563
292962
293445
294849
294770
295841
293410
296316
295856
295701
296429
295342
297411
300268
300619
302175
300260
298329
296114
294790
291372
290265
289762
288469
286522
286850
287507
288554
285022
285008
283188
280535
280292
278990
278460
278510
276719
277685
276534
275571
272799
269832
269118
269510
266395
266432
265571
267438
266760
264625
264442
265724
266741
269088
267692
268173
270359
272103
272777
273097
274472
276725
280515
280887
283609
286355
287231
287567
290030
294269
295822
298932
300013
301674
302805
306271
309345
310274
309219
307734
308994
309586
307724
307124
307854
307678
307802
308110
308585
309074
312006
310611
310492
312913
316395
317395
319277
322444
327400
330393
336192
341701
345841
352563
363405
371512
378021
383136
387008
395870
402672
407296
411157
414298
414902
411430
411748
411332
410954
407073
400217
391135
383726
377406
368898
359799
350905
341655
333499
321523
310656
302408
295704
288146
280664
275225
269871
264714
262289
257224
251935
249100
246067
242917
243297
241268
239609
239112
240072
240455
238996
237706
238445
236770
237293
239636
239491
238774
238034
239830
239136
239588
237674
236214
235115
234762
235754
237935
237325
237450
235728
236854
237650
238625
241234
242205
242223
242443
242805
244079
243567
243397
243495
242402
243544
245566
247621
250292
254325
253712
251116
249447
247708
247481
246232
245581
245152
247762
244080
243142
241933
240450
240606
238832
237210
237528
235290
237080
239223
238466
237911
237860
237638
235351
234576
234000
233860
235544
234844
233405
233095
233147
231566
232399
233598
234134
232192
232927
233521
235041
235482
235778
234626
234514
234594
233140
233858
232381
232225
230568
229527
230478
229573
230698
232901
231583
231243
230386
232564
235826
235882
233990
234454
236753
238975
239075
238423
239714
241159
240373
239698
239506
240513
241574
238463
238434
238143
238144
237608
235927
234403
232138
232592
234119
233383
232825
230446
228658
228582
228778
227142
229508
230362
229960
229850
229283
227221
227018
228964
229666
230605
227212
228928
229647
229004
227084
228503
230043
230687
230037
230414
232340
232197
231515
233407
231777
231592
229114
229793
230671
226708
225804
225044
227676
228325
227109
229565
228704
228231
229642
229067
229199
227521
226287
224298
225990
226846
228518
227876
228104
226811
227862
228612
230654
229985
227991
225968
226630
228648
228795
228680
228432
227312
227456
230197
228097
228533
229864
227962
227039
226379
224550
225768
227698
225884
226550
228361
226711
225043
224483
224924
226524
228183
226816
228067
227222
226493
229221
229060
229607
228943
226028
226803
227969
226687
228128
227530
226741
225536
226909
225884
224449
225047
225928
224559
225195
224676
224466
222173
221366
221802
223070
222100
221151
222932
223861
223869
224559
221888
220197
223510
224275
223427
221534
222955
223016
222742
224081
224547
224961
224751
224304
222632
222062
224923
225622
225417
224936
222918
223913
224810
224782
225209
224882
224591
224929
225494
225462
225386
223778
221974
223178
223199
223225
222182
223673
224260
223469
224789
224843
223585
222050
222244
223932
224624
223616
223637
222058
220977
221686
223655
224647
225178
223094
222752
223851
224955
226521
227352
227597
228091
228439
227171
226582
226678
225525
227610
227911
226803
227835
228365
227152
226367
227244
229853
230640
229879
229923
227819
226790
224783
224980
226774
227740
228012
227840
227929
228334
227172
227165
226950
226480
226654
226895
226349
225526
223699
224295
224857
224837
227897
228591
227393
223193
223793
223884
224104
225363
225807
224448
221528
221408
225766
227214
225811
221824
221711
222557
223666
225621
224704
222693
222856
223150
221641
220504
221413
222760
224156
224002
223329
223796
224892
224287
223725
222463
222222
222455
224074
223786
224829
225105
223394
220695
220524
221321
220889
222534
221833
222971
224252
223437
223800
225124
224026
223870
223263
223751
224384
222777
221846
222858
224034
223735
221744
222238
223756
223925
222333
223027
225637
226262
224153
224781
224993
225077
223642
225123
225300
224382
224369
225615
225492
223627
222927
221459
223431
224798
224596
224278
224206
226296
226868
224200
223750
223490
221527
223133
224235
225639
225776
224733
223828
222705
222636
221039
221080
222111
223305
221766
220450
222155
221612
219043
220442
222161
222468
223338
224084
223962
224492
224902
222529
223069
223319
224272
224016
222166
222443
223711
225551
223810
223093
220695
222305
222772
223985
224225
224037
222805
222008
223333
222206
221584
221882
220873
220157
220987
221086
223002
224269
222958
222617
222734
221267
218698
220675
222968
223777
222256
220109
220456
222359
225199
224280
221943
219703
219788
221494
220489
221470
220628
221567
220073
219375
219479
219965
219951
220058
221181
221464
223428
223687
223725
222462
223442
223669
222397
223039
222388
220285
220488
221307
221399
223874
225683
225814
226443
225219
222609
223918
225700
228526
229967
229420
226328
225436
225747
226452
228391
227741
226609
225615
223844
221378
223571
223606
223767
223891
225118
226964
225699
225962
224489
225319
224422
224136
224398
224464
224343
225626
225683
223121
222329
220184
219988
221772
222790
224402
224852
224798
224202
221842
222652
223651
223701
225822
224602
222092
223196
223873
224028
223351
222377
222404
221434
221810
222082
219657
218891
217766
217703
216779
216963
221325
222424
225054
226111
225054
222224
224058
225113
225431
227025
225834
223328
224898
227620
227483
226809
225660
226875
226354
226924
227363
226484
227848
227602
225155
226189
223256
224115
224412
223565
224084
223026
224927
225454
225611
226278
225962
224998
225830
224188
223343
223083
222627
221778
223424
223003
221168
220272
220057
221217
222887
222943
223480
222404
219337
218746
221350
223246
221963
220996
222172
221408
222442
222046
221461
221843
222811
225665
223627
223588
224041
221735
222351
224216
222372
223058
223317
224803
225025
223164
223208
226633
225724
224235
224665
225288
224717
222320
222278
223458
220276
220274
219025
220135
222788
223176
222172
223277
226178
227741
226482
224034
224356
225052
223749
222516
221514
223328
224379
225405
226566
225419
226615
228172
226855
227716
226667
229195
229867
228406
228587
225821
223652
224681
227150
226519
225707
225544
225651
226936
225367
226979
227336
226163
225335
223501
223763
224881
224961
225089
226855
226723
224783
222478
221889
221587
221805
222286
221073
220513
221088
221848
222988
221952
221051
221835
219609
221060
222214
220903
222319
222497
221681
220099
220523
221741
223961
223317
222781
221737
222055
221588
219855
220443
222530
223357
224142
223244
222161
221715
225055
225735
224186
222838
222005
220227
221993
224187
223589
223401
223840
225172
226650
227589
227831
229344
228136
226392
227928
229978
227422
225673
224402
222545
221507
222846
225033
225474
223576
223493
223081
224475
224812
224821
226964
227251
226317
226533
225029
223749
225236
226377
225186
223917
223811
222103
221260
221632
220861
223007
223398
223379
226117
226093
225916
225596
225401
225403
225161
222751
221912
222554
223394
223429
222799
224302
223404
223560
223347
226982
224543
222615
224258
225614
225000
225259
224303
224842
225375
223946
222477
220023
221556
223107
223336
224755
224829
224869
223759
224366
225520
223924
224437
223570
224564
222637
222588
224185
224208
225432
225450
225448
225928
225950
225119
223821
222749
223759
222816
222497
224065
224101
225371
225921
223994
221645
221526
221789
223799
224141
225156
222848
223022
225940
224374
223989
224767
224828
224423
225040
223107
222866
222954
223960
224059
223208
224170
224472
224256
223917
223540
222885
223134
222350
221391
222142
225557
224463
224046
224401
223348
223458
223633
223438
221300
220974
217743
220488
221967
223256
223524
223021
222409
223207
222781
222078
221690
223947
223161
221227
220191
219974
220620
222597
221689
221671
224586
225979
224533
224428
223017
224258
225437
225522
225476
225374
226629
226396
226898
226727
226564
226705
226942
227276
226047
224565
224851
225281
225754
225375
223730
224304
225182
225293
223940
224940
224915
226370
226553
226813
225750
225919
225078
226101
225779
226972
226019
224947
224251
225194
224560
226048
226410
225358
226171
227734
229568
229611
229112
227158
226772
224819
226566
225939
225745
227082
228525
226355
227100
227154
226654
225913
224830
225239
225457
225151
225656
225109
227045
226237
227572
226079
226629
226666
225774
228587
230950
230958
227772
225854
227040
227962
229974
227758
225891
224188
224513
223558
224392
225697
225557
225423
226536
226385
226019
226932
227848
227826
227383
228708
228112
228334
226996
228546
229245
229731
227871
224436
224473
226050
225173
224867
223953
223894
223246
223440
224759
225251
225006
226062
225732
226153
225858
224509
222860
224196
225050
226208
226094
225741
226317
227323
228177
228459
227475
225207
226181
225803
228748
228973
227862
229994
229077
227840
228044
225338
228157
228670
228931
226799
227137
227653
227558
227537
227819
226397
227822
229047
228032
228465
228364
226816
223927
224209
222771
225170
225253
223158
224802
226546
228268
229333
225850
226248
227432
226766
225737
225942
227907
228128
227212
226880
226034
228031
228436
229038
227457
225751
224424
225091
225449
225155
224436
226879
225979
227481
227694
226652
225785
225638
226045
225742
225326
224846
223921
225862
226204
226288
223731
224200
226995
228305
229942
229214
226463
224369
222843
222800
223287
224049
224385
224198
225796
225934
226474
228594
229508
229232
228325
227969
227602
228746
228341
228157
228305
230123
231041
234030
238528
240712
241864
243311
244635
248256
248344
247433
248648
249756
253444
256472
256378
257906
260426
262938
265767
266894
269455
270827
273499
275509
274699
278742
284741
286613
290702
294635
296257
301541
303989
307633
309383
313290
318078
323489
325981
331398
337436
339519
343710
347994
351746
355286
361634
367533
371405
375489
380592
387950
396192
402922
410114
420548
429463
441339
450724
460509
469794
479176
484053
488397
490758
493508
492092
489677
485245
482163
478132
474699
473652
474829
475835
478853
478044
479349
478142
479950
479350
476683
476629
478414
478835
480941
480834
482494
479989
481446
485205
484421
483768
482897
479105
474584
473157
472980
471760
468386
467531
466489
465758
465973
466255
461768
455894
452241
448119
442055
437020
430633
425178
417936
411453
406301
401569
397444
391824
391488
389920
386473
381868
376506
375054
372244
373366
372101
368793
365869
365145
363336
360562
354676
352071
350107
349105
346657
346782
344332
341894
339570
339731
337201
333848
332764
334126
332446
328901
325590
325277
323946
322557
322092
321270
320121
317865
316609
315672
312570
311068
308786
306154
303354
303167
298506
296304
295200
292734
292532
291100
287948
285431
282676
280285
278504
274598
269626
268239
268653
267209
266057
262817
260708
257862
257521
257632
256763
253783
250817
250984
249261
248863
247300
245062
241901
239597
238056
235450
231874
228936
227869
226617
223883
220968
218124
215537
213568
212493
211509
211125
210412
208960
209406
207042
203889
202913
200293
199446
194473
192716
190674
190072
187752
186488
186612
185364
186796
186987
184424
183011
181558
179464
178675
176647
174201
175931
177474
176791
176492
177387
175499
175600
176962
178460
179337
178683
179713
179000
176667
175799
174177
173011
170989
170171
166488
163882
163953
165413
164936
164614
163451
163708
163543
163750
162893
161915
162848
163339
162903
162400
160992
160575
161540
162569
160969
161957
163050
164664
164717
162508
163489
164825
164059
164246
163667
163714
164037
164426
164900
165532
165087
165876
167390
167977
165668
165663
164350
165094
166407
167056
166752
167115
165900
167502
168057
167137
167366
168516
167933
166987
166606
168383
169079
170077
172490
171858
171179
170916
173663
173721
174277
175196
177102
175278
173907
174998
175948
176908
178162
176610
175255
175772
176271
179557
180172
180701
178289
181725
181779
182430
182316
180384
180190
180735
180591
178652
179744
177884
178863
180224
182328
182308
180527
181203
181911
183571
182794
183227
183964
185063
183715
181592
183041
181951
184212
183912
182654
183836
185219
185104
185755
184974
185348
185518
186561
184742
187944
189362
189764
188034
187569
186262
186676
188435
190798
189872
191296
191006
191631
190956
191812
191987
190154
190131
191169
189006
190523
191237
189585
189941
191907
191152
188582
192088
193188
193704
192457
192764
193637
192055
193799
194921
195213
193972
193033
192495
192781
194471
193751
194537
195629
192656
194851
196333
195034
194044
196321
195991
198147
198200
196249
195950
193690
193416
193996
193327
193158
193403
193988
194418
193694
193276
194753
195158
194256
193907
193727
191729
192672
191052
191283
191845
193105
191356
192460
191682
190310
191671
192043
189256
189339
187398
185622
183654
181563
185058
186282
184145
182497
181589
182178
186340
244563
416379
707733
1060195
1417813
1744765
2032166
2266382
2453705
2594672
2699266
2775615
2845306
2899747
2913169
2884343
2803343
2674280
2511776
2333508
2129759
1909491
1674450
1449083
1253949
1095733
976067
882909
811798
753973
708505
672887
640833
608978
579203
552284
531331
513664
497033
481785
466202
450745
439254
430294
416052
403074
392636
383810
377442
372098
365924
358916
351313
346616
338112
329740
321777
311509
302471
292974
283306
276099
266247
257086
248837
242663
239946
234840
230090
226158
224413
226350
226343
225233
226962
225251
222029
219886
216733
215279
211778
206807
201772
195902
192545
189623
182920
178166
174022
168792
166273
165005
163987
159588
158693
156672
153135
152241
151460
148594
148259
146565
144633
143761
143705
142726
141638
140652
140967
140096
138185
137021
138414
137661
136529
135714
134232
133870
131729
131709
132376
133932
134798
134895
132053
130922
130348
128751
128137
128964
130413
129075
126810
125236
126120
127050
126889
128315
129381
130077
128447
126204
124100
124743
124730
125562
127882
127090
125504
127282
127008
126683
128198
129178
128737
127673
125989
126846
128344
128658
128886
124884
124041
125691
124226
124254
123689
124265
121552
120050
120226
121471
118703
119552
121868
120319
119927
120740
119559
120653
121024
120284
120257
119596
120131
121185
121331
119646
119159
119370
118780
117006
115071
116292
117985
117387
118000
117714
117093
116346
116354
115698
115203
114473
114395
114230
114280
114801
113103
112444
112678
113291
113843
112550
112813
114153
114802
115433
115215
114286
113146
111005
111800
112400
115336
114488
114422
114441
112441
112819
115707
114151
111765
110691
111563
111675
112511
114134
111676
110499
110714
109673
109268
110050
110849
110564
108978
108949
109929
110939
109268
108260
108663
109276
109162
109892
109634
109077
107816
107203
109045
109108
107799
106727
108340
108296
107645
107000
107853
109841
110531
109985
107469
108292
108503
107465
106446
105866
106685
104941
105706
104788
106527
107247
107189
106784
106826
107746
108332
107932
106846
106917
107922
105344
102861
103983
104627
105323
104960
105039
106550
105582
106005
103613
103426
103128
104529
104926
106171
104594
102200
102046
103774
105201
104753
103519
104131
102799
101658
100759
100236
102162
102379
102459
103523
103110
103231
104491
102760
102485
104049
105122
105596
105927
104659
102715
101678
100859
102114
101801
101794
102212
104371
104307
102394
100321
 98473
100090
103901
103623
103397
103863
103080
101255
 99301
100667
100227
101108
100771
101578
103241
102453
102099
101539
100100
100152
 97934
 99047
100536
102106
101601
 99976
 98349
 99816
 99455
 99801
100948
100715
102030
100136
 99261
100882
 99590
 98670
 97177
 97303
 96039
 97805
 99016
100801
101781
101701
101508
 99574
 98633
101193
102370
101061
100453
100396
101115
100705
 99486
 97996
100271
101108
100288
101788
101964
101602
101534
103092
102112
 99937
100093
100708
101120
101191
 99535
100242
100569
100083
100317
100565
100759
 99618
 98561
 98489
 99066
100232
100541
 98586
 98694
 99255
100835
 99414
 99486
101526
101244
 99957
102307
102126
 99825
 99824
100713
100501
101500
103374
102423
103699
102570
102190
104158
102640
100179
100862
102677
101039
100554
101070
101165
101901
101950
102339
101550
102505
102046
103187
103088
102149
100665
101487
100352
100563
101179
100007
100220
103095
104546
105042
103733
104026
100883
100178
100016
100758
101416
103279
101605
101050
100916
103135
101993
101367
 99638
100264
101777
104678
103642
103618
103496
102013
102872
103874
104057
104422
105263
104813
103348
104065
104235
102782
104604
104677
105376
105904
105893
104186
104841
105193
103929
105420
105993
105481
105324
104460
104540
102657
105185
107691
105986
105693
106541
105317
106911
107321
107578
105499
104278
105762
104148
104091
102751
102047
102991
104124
103556
103671
104519
106061
104555
102518
101853
102026
104954
105211
104488
104964
105918
104436
102855
104193
105869
107508
107690
107553
105798
104503
103989
104289
105254
106138
103765
103259
104083
105230
106431
107478
107441
107281
107550
106683
108751
109559
109568
105904
104151
103229
104273
106077
108331
108103
106849
106440
106864
106024
107110
108690
108754
108449
107984
106817
108332
108428
108314
106447
104817
102586
104840
105404
105884
105136
105369
106054
106642
105816
107575
106784
105835
105305
105600
105498
107115
107419
105544
106032
106608
105913
106987
107915
107750
108477
107658
106474

[Instrument Method Data Header]

"hplc", "", "2021-04-16-13:54:48", "hplc", "", "2021-04-16-13:54:48", "", 0, 0, "GlycoSePN_40 min (Plus_HR1)"
"Separation of glycans at 50 C"
16844544, 1


[NAI Box Information]

0, 40, 40
2.272, 44, 1000
41, 0, 100, 0


[Instrument Configuration Information]

"FL", "PEN90x", ""
0, 0, 0
0, 0, 0, 0
16.777215, 1
16.777215, 0
"", "", "", ""
"", "", ""
"", "", ""
"", "", ""
"B", "C", "D", ""


[Real Time Plot Information]

[0]
0, 1, "", "Y", 1000


[Link Parameters]

5


[Link Parameter Offsets]

29
28
10
11
12


[Link Parameter Info]


"RATE", 29, 5, 1, 1
1, 0, 3, 0.1, 100, 0
44.01408, "", 1

"RANGE", 28, 2, 1, 1
1, 0, 1, 0, 10, 0
1, "1.0", 1

"EVENT", 10, 3, 25, 1
1, 0, 0, 0, 100000, 0
0, "END", 0

"EVTME", 11, 2, 25, 1
1, 0, 2, 0, 100000, 0
0, "", 1

"EVVAL", 12, 2, 25, 1
1, 0, 0, 0, 100000, 0
0, "0", 1


[PEAK TABLE FILE]


[File Complete Flag]

3


[Number of Peaks]

0


[SPECTRAL DATA FILE]


[File Complete Flag]

3


[Count/AU Ratio]

0


[Count Offset]

0


[Number of Spectra]

0


[Spectral Data Sets]


[Audit Log Information for C:\PenExe\TcWS\Ver6.3.1\Examples\Probka 167+enzymy.raw]

Number of Audit Logs : [0]
