# Supplementary material for: Interplay between de novo and salvage pathways of GDP-fucose synthesis
Source: PLoS One. 2024 Oct 24;19(10):e0309450. doi: 10.1371/journal.pone.0309450 (PMC11501016; doi:10.1371/journal.pone.0309450)
Supplement: S1 File — (ZIP) [file pone.0309450.s004.zip › Chromatograms/Fucosylation/WT_1.RAX]

Checksum Passed

Filename : <C:\PenExe\TcWS\Ver6.3.1\Examples\Probka1_HEK_enzymy,3 ul.raw>

[Modified Rawfile File Header]

0, 1, 48, 10019, 
0, 0, 0, 386514952, 12041688

[Modified Rawfile Data Header]

"hplc", "", "2022-01-29-15:10:34", "tcprocess", "", "2022-01-29-15:50:31", "", 0, 0, ""


[File Complete Flag]

3


[Run Log Information]


[Raw File A/D Header]

0, "20220129151022-0800", 0, "hplc"
"C:\PenExe\TcWS\Ver6.3.1\Examples\Probka1_HEK_enzymy,3 ul.seq", 0
"NONE", 0, 0
40.0088, 16777215, 1, "7339280009"
1, 0, 5454


[Sequence Cycle Information]

"A", 0, 0, 0, "", "", ""
"C:\PenExe\TcWS\Ver6.3.1\Examples\Probka1_HEK_enzymy,3 ul.raw", "C:\PenExe\TcWS\Ver6.3.1\Examples\Probka1_HEK_enzymy,3 ul", "Probka1_HEK_enzymy,3 ul", "", "C:\PenExe\TcWS\Ver6.3.1\Examples\GlycoSeP N Plus (FL_40 min)", "C:\PenExe\TcWS\Ver6.3.1\Examples\GlycoSeP N Plus (FL_40 min)", "C:\PenExe\TcWS\Ver6.3.1\Examples\GlycoSeP N Plus (FL_40 min)", "C:\PenExe\TcWS\Ver6.3.1\Examples\GlycoSeP N Plus (FL_40 min)"
"Default", "Default"
1, 1, 1, 1, 1, 1, 0
100, 2, "", 1, "", "", 9
"", "", "", 0
"", "", "", "", ""
"", "", "", "", ""
""


[Raw Data Points]

 87835
 89406
 89411
 89413
 89413
 89411
 87918
 85921
 85608
 87171
 88421
 88245
 86748
 86758
 86325
 85721
 85895
 85303
 82108
 82631
 83870
 84591
 85757
 85851
 86182
 87837
 87697
 87638
 87837
 88428
 88047
 89338
 88401
 87965
 88808
 89554
 88855
 88366
 86221
 85449
 84178
 84676
 84125
 83669
 86061
 85169
 84925
 85116
 85709
 84392
 83824
 82325
 82281
 83994
 82240
 83174
 83056
 83456
 83874
 83410
 84427
 84775
 82738
 81623
 81536
 83745
 82049
 80757
 81155
 81554
 81113
 80990
 80171
 80949
 77169
 77222
 76835
 77365
 77774
 78452
 78331
 78811
 77752
 77831
 79367
 78702
 74907
 74000
 73028
 72510
 73272
 75542
 75901
 74290
 73660
 72512
 71740
 71319
 71303
 70364
 72723
 75487
 76985
 76660
 75047
 75249
 74311
 74179
 73669
 74603
 76701
 75369
 73019
 72378
 72462
 73862
 73775
 72671
 72309
 70166
 71539
 72936
 72082
 72254
 70764
 68791
 69060
 70242
 71678
 71044
 73380
 75545
 74283
 76003
 76622
 78032
 78750
 81758
 82706
 84671
 85090
 86618
 86600
 88399
 92266
 97734
101769
105383
111665
121958
137715
155100
175053
196009
220225
247234
275556
304971
336217
366006
390059
412089
435502
458426
482279
510075
548810
590055
626413
657913
681604
701634
717546
732469
741901
747138
748009
746661
744395
741840
740264
740579
741343
743516
757422
781604
820333
869807
922583
973064
1012936
1044454
1066793
1077249
1089051
1090354
1087332
1081541
1076245
1071892
1078618
1101970
1156599
1254654
1415540
1661006
2042078
2600130
3431578
4797783
7304842
11456221
14852344
16777215
16777215
16777215
16777215
16777215
16777215
16777215
16777215
16777215
16777215
16777215
16777215
13721343
11704403
9910898
8375231
7071964
5987189
5081950
4345092
3746736
3255979
2858130
2536122
2273722
2066437
1904089
1778993
1684860
1639742
1649902
1716396
1831860
1987210
2137130
2241752
2279285
2243780
2157503
2035112
1898707
1767454
1646801
1538551
1449578
1380826
1330202
1292922
1267999
1251815
1250416
1254766
1261993
1271889
1277719
1280473
1279527
1273513
1266591
1258291
1256851
1258510
1260494
1267273
1276586
1286124
1299074
1311814
1324472
1330013
1331569
1331839
1337389
1344880
1365793
1397987
1437767
1487524
1545057
1616849
1709177
1825719
1951292
2068755
2156954
2202436
2204034
2169462
2096431
2003146
1908644
1823919
1748906
1690531
1651988
1639250
1667698
1748843
1905326
2134539
2388997
2609262
2778026
2899481
2958399
2953599
2889532
2769945
2617427
2455961
2292713
2141672
2017500
1911860
1831713
1775605
1742315
1730955
1740215
1763041
1781948
1794334
1794166
1779522
1750783
1713297
1667854
1613043
1556098
1503326
1456048
1413954
1386078
1365988
1357205
1365022
1386229
1431455
1499448
1600827
1740403
1925630
2172356
2482551
2865606
3306823
3793559
4292808
4753823
5133832
5399467
5519404
5494309
5347844
5104715
4796982
4453033
4093651
3739148
3404202
3095693
2811275
2557413
2331334
2131498
1949280
1788515
1651931
1539463
1445609
1372891
1324145
1296467
1301764
1334146
1359557
1360543
1338018
1309387
1271550
1229700
1189374
1149398
1112270
1078534
1053374
1030859
1011291
995418
980662
961344
944535
926758
909234
892637
877395
864045
854321
842605
830376
820581
812396
806464
799403
792006
789761
789157
785697
789052
793208
800250
811795
823956
838236
852268
862054
869755
872094
873134
873676
873815
872757
874155
876397
883015
896347
917878
941629
969401
993635
1011223
1022705
1026327
1016223
1000423
978480
953612
928245
903584
877620
853557
832874
814877
806226
798741
794572
792204
791249
790810
795671
790208
783484
774581
764258
757434
750742
743127
733443
723773
710940
702643
695539
687398
680899
676330
669824
664037
657230
654129
652022
653657
658193
665775
682276
705079
735444
773928
822191
883979
957759
1043989
1143452
1254808
1362406
1473305
1578578
1667470
1729442
1756146
1748860
1711349
1642918
1556693
1460881
1359875
1257628
1164020
1076563
1001509
938646
888979
853371
830609
818205
812677
810752
812023
821332
832637
847447
866388
886287
912250
938869
972740
1013123
1058479
1102693
1147720
1193957
1238850
1279098
1323781
1378933
1457418
1566085
1715023
1920671
2194611
2537120
2954697
3415163
3899773
4368391
4769578
5062627
5231694
5269385
5170950
4950887
4633145
4250246
3834448
3402966
2987776
2607425
2265063
1962952
1697157
1477695
1291050
1136361
1009192
907144
826167
759066
706092
662087
627365
596750
571136
551933
534118
517339
503717
488492
475973
463739
455432
447744
440826
437074
432941
429372
426766
423684
421026
422092
422778
421222
420121
422237
420557
418553
418079
418554
416968
410950
407816
402823
401364
401637
399404
397891
397177
396011
394064
392723
391543
390790
391539
391234
392293
394721
395997
394717
395501
397080
400639
401798
398691
399378
400702
403140
405558
407158
407578
410650
415954
421220
428896
438341
444637
451271
461067
470699
481057
492136
505409
517986
532477
547270
566370
583916
602157
626937
655131
687012
723035
758876
795091
840226
884682
932868
982109
1034337
1087288
1142851
1205273
1284234
1384205
1517240
1693437
1916908
2209801
2582973
3045286
3595194
4225091
4916906
5634157
6351310
7016851
7582348
8009275
8270597
8344279
8255864
7994119
7575040
7040749
6429924
5780200
5124405
4485815
3884627
3335732
2853779
2427104
2062223
1752792
1498312
1287141
1112850
973430
859668
767473
691372
630246
580087
540203
507361
480134
458514
440384
424257
412581
401595
395101
385515
377386
371067
365323
360162
356369
353753
351972
352099
351801
352313
351133
350033
348897
350099
349685
349176
351202
352979
353625
352850
350694
346953
344001
343088
342609
340328
336080
332288
328360
326917
323035
320912
318773
317307
312242
309584
307167
305606
303811
302526
301532
301949
301222
299847
300189
297268
295152
290814
289530
287254
284702
281404
282161
280808
275739
274421
271913
270853
270012
271836
273070
272424
270272
269684
270191
270232
270150
269954
273002
273510
273933
275062
273720
273348
270543
266108
264920
267944
265757
264189
261397
259154
257450
257072
257598
255041
251522
251017
250923
251164
253270
253039
252905
249341
248906
251085
253368
256447
258768
259451
259461
259654
260487
263675
264938
266893
270737
269798
271276
273689
276024
276620
279392
281786
280210
282976
286760
289329
294042
297401
298763
299345
301110
305139
310421
317390
322589
325825
333656
345418
356495
368186
384921
404716
427473
456441
492387
530331
578114
630442
680866
729931
779752
827837
867850
901583
930179
946580
947385
940511
925393
903445
874549
845296
811628
782568
753655
727179
704383
683500
665436
657990
651774
653810
660851
674082
696478
724319
759070
804720
860450
924913
1008965
1109797
1230590
1370393
1537454
1733468
1960786
2211096
2486261
2777893
3081012
3382036
3668755
3941025
4168474
4346767
4466036
4509024
4484979
4393209
4245085
4042361
3799470
3527667
3236421
2935767
2641996
2361249
2098756
1861336
1652112
1470837
1319357
1189476
1083405
997282
931230
876260
830286
792109
758035
726096
695252
661130
625607
596923
570048
539431
509571
481123
455713
433354
412392
398540
386545
372570
362863
355481
352107
348951
344160
339800
335364
334843
330755
327175
324085
320070
314019
308428
303970
299685
293502
283771
276377
269607
265793
259840
254829
249664
244352
241433
237571
233233
231769
227793
225111
224769
224430
221364
221346
221160
219169
218514
217177
216831
218075
217935
217912
218315
218128
217863
218855
217770
218401
220231
222259
219860
219567
221808
223965
225233
226010
226988
225700
226012
226232
226542
224424
225859
225169
225207
224371
224811
224459
221537
221027
223740
223356
225123
224150
222582
222422
222589
224696
224999
224146
226199
225055
227212
228733
229299
231096
233441
238013
238274
240657
242895
242590
245543
249457
252518
254792
258636
259451
263368
264744
268107
273199
278255
281351
284162
288528
294633
300834
306084
312901
319479
328686
339683
350146
362229
377158
392659
409242
432786
461134
499746
544450
596825
660473
731383
813875
902043
996937
1096021
1191991
1286925
1378325
1461629
1531297
1587825
1629742
1654495
1658500
1645004
1613329
1560933
1500891
1424373
1337133
1243137
1140878
1040231
945136
855175
768825
690550
617293
552448
497839
451777
413496
382442
355594
333256
315201
301090
287844
279796
273964
268153
262764
256672
252891
249070
246487
242845
241297
240175
240966
238797
237881
237824
238196
237163
232966
232176
232198
232206
231842
233880
235717
235859
236848
235691
234632
235569
238656
240996
246845
254905
267675
279547
293568
309111
327937
350197
374505
395948
419958
442810
465592
492398
511153
528576
545421
555535
560306
560489
556127
547975
536734
519782
502065
483466
462905
439791
416148
395363
376433
355089
335703
321408
307490
297346
290557
281711
274695
272159
271456
271613
272835
274158
273797
275122
275628
278782
284346
289084
294554
298823
305845
311805
317361
323095
331089
337596
344222
351187
359052
367007
373228
381189
391260
403174
411784
423932
434864
447892
463385
475849
490528
509759
530484
549244
572203
599894
631231
665539
707791
757714
815388
884030
967109
1069486
1183328
1320726
1473381
1648364
1845129
2059405
2288715
2535458
2786898
3045240
3294117
3528885
3736885
3915989
4060378
4156117
4217278
4233156
4207089
4129352
4009097
3847483
3647476
3414489
3168672
2908397
2639623
2378823
2124593
1887170
1664539
1457707
1273047
1111156
967227
841288
730599
639986
561959
497007
442142
399929
363587
336047
313536
292630
277504
264585
253381
246643
240924
236116
231733
227791
225715
225348
223538
222354
222128
219198
215905
216871
217126
217357
215098
214326
213643
211833
208298
205893
203312
201068
199586
197544
197286
200069
199494
199176
197021
196783
196842
197653
201611
203864
203875
206818
207359
208324
210631
214319
216220
217248
221562
226513
230759
234942
241419
247339
250062
255292
260032
264107
269363
276623
282980
290472
295613
302026
308120
316426
322326
330727
340218
351118
357756
366984
378453
389327
401349
412686
423654
434830
450140
465104
479839
499337
518442
538016
555530
572728
594858
616822
640311
664812
688657
714093
744802
773864
803490
830478
858512
891350
921682
958241
997672
1037567
1073721
1117026
1165942
1220793
1280616
1347454
1424843
1516784
1623987
1753980
1908752
2091507
2309886
2569486
2885884
3263178
3699953
4205958
4780448
5428522
6137261
6895106
7712473
8569014
9442579
10313599
11165490
11967099
12692376
13307894
13809754
14192673
14415874
14459717
14355702
14083865
13682202
13145132
12500553
11762520
10957313
10104797
9216788
8334082
7474445
6636366
5835512
5099751
4423582
3817340
3278872
2805422
2395757
2040072
1735385
1481187
1269074
1088067
938950
817747
715518
630182
562368
504888
456299
415215
380901
352181
330415
312173
295096
281395
270894
262785
256678
251910
247564
244774
242208
237248
236304
235473
233060
232483
231284
231268
231680
232360
229829
227444
226738
224790
225621
225132
224142
222167
222002
221564
222006
221192
219227
217728
218707
221465
223461
225373
227133
227820
233347
233499
235115
238897
240267
242869
246928
247643
250508
253646
254092
257157
263495
267485
269259
269060
272710
277106
278507
281075
287620
294762
303128
313683
326479
340840
354917
371415
389390
412331
440651
470137
500701
532211
567837
598795
630832
663814
693438
719404
745238
762802
772909
780483
785464
780670
764851
743044
718143
693840
665278
633656
599129
566787
535806
506167
479786
454619
432765
409366
386727
369007
353366
340871
330209
321732
313633
306803
300915
295912
292844
289159
286847
290240
292652
297551
304516
315915
325834
338153
354526
369497
388159
403858
421465
439548
454611
469141
480899
491022
495729
499870
502806
500619
492609
482773
469875
454136
436241
416480
397996
378128
357359
335830
318240
301486
283675
267294
252686
239666
227366
217676
211724
206763
199518
193994
192089
190351
186123
184098
183254
183460
183425
182734
181828
183945
183424
184031
184329
185047
186419
187057
188146
189303
189808
190093
193781
194047
194775
196124
196145
196002
197660
197933
198362
197617
200415
200017
200998
205276
206079
208253
206692
210270
214226
217620
219353
223958
228443
234094
241880
246694
252231
257890
267988
276313
285852
295898
309998
323039
337294
350472
363028
380900
396649
411991
425776
440758
456407
470699
484032
497496
510556
527563
543645
560155
577121
596922
616925
639787
663783
686996
711178
736945
759354
778659
802254
820180
835611
846290
855563
856801
855226
849080
835994
822004
801244
777713
753506
726297
700655
672453
647167
625376
598316
576589
558860
544580
531505
517493
509302
499969
489918
481223
474767
469807
464333
458655
447817
439185
432953
421949
414525
406215
395583
384786
376317
367882
358380
349899
341798
336251
330883
322888
317647
313850
309642
308096
306953
302922
298412
293245
291027
289147
283998
279221
277539
275159
271758
270725
266112
265698
264563
262978
259402
258951
257985
256284
257370
259547
256508
253539
250796
249855
248844
246519
246414
246865
248186
248620
243913
244133
244751
247516
248080
246812
246970
246869
248728
253467
259220
264650
265110
269564
273829
278110
283475
291361
297662
306584
310927
316630
324841
332763
340205
348155
354026
361791
371343
380271
389571
402286
409929
414837
425077
437873
449443
461375
477769
491126
503825
521948
538944
556301
574706
592016
606237
620322
636266
646383
655534
661423
666222
669531
668610
666012
659975
651766
642550
631374
620288
606385
596730
586456
574887
564888
560427
559504
559677
564607
571605
580803
595115
624436
656645
689764
730608
783866
846309
919393
1003760
1094514
1199122
1312618
1436526
1571498
1712204
1861788
2019651
2171668
2315635
2458204
2594600
2713146
2812265
2885755
2945530
2977369
2980619
2973127
2941655
2876005
2796050
2692926
2571498
2436428
2288333
2137330
1985240
1828505
1676799
1530964
1390475
1258634
1138338
1026380
925242
836483
758990
687660
622525
570786
527330
485853
452435
425154
402633
383507
366088
350656
339456
335080
327146
321933
318843
317618
314935
312067
309244
306900
307390
307176
308960
310291
310831
311624
313389
317380
317160
317429
321159
321692
320498
318444
317480
315262
313199
308494
306112
305823
302654
301435
298802
294756
291424
290495
291202
291091
290732
287822
284940
285235
286075
283977
281091
279075
277240
280292
279976
278082
279290
277151
272728
269319
265300
264795
261966
259164
257307
252981
247947
243867
240605
239814
238518
237005
236130
233249
230292
227797
229253
231143
231157
233688
235068
235036
236285
237008
239997
242155
244166
249900
257532
262278
267147
270196
275156
280354
284758
290392
295638
301898
309193
316518
327197
340128
349699
359942
372112
387325
403965
420738
440776
461369
480492
504596
526172
549363
570381
592097
608948
623393
639307
653460
663379
670866
674667
672947
667881
658149
644965
634898
618587
599305
581644
562474
540765
518509
492131
466979
442977
421542
399685
382983
367750
353403
339056
325589
313860
303676
294772
287430
282374
278582
274528
269585
263389
262466
263078
262692
263364
264312
263720
261604
264021
266237
268100
267529
267935
271745
272187
273336
275623
278427
283636
287476
291517
291212
293980
298634
305467
313775
320113
327683
337452
346075
355005
369049
385379
400320
416814
434447
454220
474642
494739
517894
543166
564322
583687
603794
626388
639988
651474
662590
669356
673319
678513
675941
668945
663565
656250
645444
635180
622800
612091
596044
582516
568780
556061
547677
540463
531517
526549
522955
523078
522780
528689
536157
542118
547531
555431
565570
576418
586507
600168
615129
629469
645658
664684
687855
712167
738903
769380
804987
845434
894248
951459
1015807
1095502
1186039
1288501
1406429
1535048
1678613
1835822
2006317
2194945
2388588
2590347
2800223
3017231
3228883
3435448
3624785
3796282
3948075
4079060
4182752
4256813
4300837
4305652
4273574
4215711
4130036
4014772
3874644
3711738
3533674
3339327
3139891
2930409
2722915
2519650
2318013
2123145
1939952
1766711
1607171
1460589
1325679
1204093
1093078
993093
902404
820218
753997
691349
635913
586752
542835
505478
473540
444528
420438
397694
380330
365569
352826
342532
332464
324377
316232
311296
304006
297027
289910
284267
278387
273295
266803
264061
261767
256860
254727
251250
244637
242052
239994
238251
235653
235305
233544
231286
230832
230299
228478
227075
227126
225521
224413
223811
224354
224272
222434
223757
223541
224282
226504
225364
222244
221033
220284
221062
218585
217084
217716
216664
215489
212954
216439
216288
216791
217787
218726
216737
213823
214648
214538
213553
212538
212065
213036
215065
215072
216812
219769
222352
223828
225961
231099
235019
240427
244495
250142
255587
261874
269270
276843
283381
287449
291257
294325
300773
305673
310094
314024
317371
316838
315406
316116
316397
317440
316150
316386
313751
312627
312049
311484
311393
308258
305907
304712
305515
302582
301639
298799
297574
296362
296804
295007
293800
292005
291010
287889
283959
280545
279031
276895
273925
272984
271100
269908
267478
265827
265826
265567
265092
265871
269622
274090
276376
279865
285092
286894
289337
294074
300046
301298
304476
306209
308470
310798
310955
310780
312709
309696
310511
312702
311742
311544
310191
310522
310943
308043
306323
305347
304450
301540
299664
299820
299420
299903
300824
301243
301321
301687
303057
307441
309346
313046
318539
323866
327615
335182
340148
345941
352077
358204
363809
371116
379429
385466
390214
394484
402184
409124
414930
418393
422170
429114
434894
441955
449611
456382
461205
465899
471428
481173
492233
501882
513526
528298
542775
560030
579684
600369
621611
648539
682919
715022
749551
789249
833233
878614
924683
975062
1033532
1093767
1154876
1215043
1274803
1336985
1399961
1457794
1515531
1573218
1630915
1681894
1732891
1773247
1808775
1846949
1873378
1895759
1912065
1925989
1930748
1927026
1914294
1894685
1871429
1838973
1800590
1748358
1687218
1624575
1554946
1483075
1410529
1332730
1248611
1168820
1087308
1015298
944114
876891
809443
749947
693270
645088
602759
565983
532477
502201
478998
463415
452473
443169
436018
435611
432269
431753
430906
434521
438841
443050
445733
452199
457882
463939
467805
469070
472554
470322
468564
465428
461898
457880
449307
439463
428659
420013
408480
395947
383123
372110
361477
351158
339927
326968
317250
310930
302558
291970
287088
282000
276896
273100
270578
265775
262652
258584
258041
258140
255459
256149
256288
256558
256296
256637
256563
257525
257496
256665
254703
253144
253339
252742
251838
252138
250940
250630
249912
251198
249969
252465
254994
255800
257298
259724
263083
264857
267364
271898
275838
278000
279924
281263
283274
285556
289729
291326
292984
294155
296010
293540
292521
292097
290420
287991
286671
286259
285909
285002
284748
282889
281669
281095
282538
281948
282320
280527
282748
286713
286709
285811
287091
290739
295085
297600
301176
305894
309526
316016
323899
329571
333628
338667
346704
353436
363315
373113
381752
387492
394701
406155
418392
427916
439492
451652
466782
481253
496012
513551
532517
551360
573052
591273
612036
634338
656110
677062
697221
718726
740182
764257
787819
811281
830051
847253
863946
881137
895878
909743
926336
942382
952331
959417
966622
974550
981709
989341
993181
997423
1007056
1010676
1014304
1020348
1025848
1034991
1042963
1047390
1056231
1061194
1066672
1070323
1075488
1084560
1089601
1095359
1100186
1105290
1111332
1118714
1126589
1134994
1144080
1157644
1180630
1206512
1242213
1282673
1336107
1397626
1469518
1558300
1661832
1781697
1922611
2079583
2250640
2448809
2664880
2898323
3144508
3401986
3666122
3916604
4163260
4394982
4611067
4795841
4949941
5064989
5151781
5213156
5234433
5220123
5166928
5069427
4936180
4774253
4584371
4374859
4149220
3903824
3652047
3399119
3145265
2894299
2649219
2409088
2183177
1975413
1782701
1610731
1455833
1318638
1194657
1086182
993725
917064
847439
787805
733332
689157
651264
618901
591539
570052
556506
541573
526851
514184
502752
491823
481370
470535
461988
453708
447255
438848
431282
423116
418088
414752
410796
406687
401236
398488
395144
392898
389807
388006
385597
382358
379743
377184
375329
372150
370291
368232
368829
365368
360757
356535
354292
349035
346902
343393
339248
335326
333383
332732
330739
327063
325673
325311
324872
322828
324054
324469
327391
332572
336232
337966
340223
341776
344645
349963
356054
360257
363106
364806
368411
373040
376482
376922
380499
383873
388324
390951
393731
394275
398340
402531
406125
407665
410945
413650
418486
422252
428429
432211
433408
437039
441188
443197
448098
453234
458347
465012
473846
482276
489348
497918
506556
516111
524155
536083
553768
568670
584914
599434
611874
625555
640073
652308
667914
682494
695639
707744
717865
732513
748897
769490
789270
816306
839170
865984
901426
941920
992480
1048863
1116891
1197882
1287693
1393951
1517541
1660771
1826240
2004919
2203178
2418618
2651412
2905130
3172087
3452444
3743343
4037576
4333118
4622597
4902836
5174174
5419998
5639926
5824307
5980511
6105089
6184749
6223994
6217839
6157940
6061744
5917162
5727105
5500890
5243129
4958457
4650286
4333096
4004289
3678088
3355245
3041308
2742542
2462308
2199263
1953164
1729265
1526379
1346221
1188616
1052331
928550
825105
733819
656348
590085
533419
487081
447313
413107
385655
366103
348327
337076
327049
321864
317586
314253
310948
312523
311872
311562
313519
312337
313055
311813
315312
318505
319872
321641
323841
327727
331319
334523
335718
336743
336568
339811
343051
346358
350473
352955
353712
356060
359339
359571
362399
362913
362551
362533
363787
365054
367859
370869
375437
377849
380953
383576
389021
394561
400621
404258
407808
412361
416626
417340
420790
421236
422731
422905
423044
421913
423592
421815
417322
412452
407826
401223
392378
384591
377586
369806
360364
353550
344546
332801
325337
320549
313679
309568
304602
301482
297217
293538
292557
289629
291330
291637
287999
286653
289352
292310
294956
297567
297733
302067
303519
303284
304360
307899
308035
307757
310893
315354
315956
315387
317921
320809
327230
333821
338049
345430
352959
363108
373489
386739
400646
415684
433799
457149
482894
509966
538388
571674
606665
642574
678753
712323
746501
776886
811813
841073
865919
887184
902511
919383
933364
943225
945508
945004
940979
933213
916467
895507
870072
841657
810973
774775
739007
701693
664140
621886
577653
539266
500232
464469
432329
402286
371648
342933
319527
299365
281067
263902
249385
235929
224430
215916
208111
202291
195589
190507
186348
183705
185245
184752
181275
182254
181245
179882
178319
178376
180590
181518
181012
179955
179554
180173
181897
184072
183221
182723
179904
178939
179837
180543
180154
181231
181818
180906
184121
185792
186083
190004
192703
193581
195455
200339
205005
208716
212384
217501
224461
226458
231101
237262
243194
246802
251187
256717
262332
267979
271886
275022
276568
277666
276978
276337
273870
270757
266960
266695
264428
261179
258566
253174
247195
244038
237723
231513
226672
222256
217913
213688
212599
207634
204199
201496
198451
196903
191632
186798
184355
184005
182296
180203
178662
177397
178555
175774
171117
171809
172583
170513
169389
170075
170808
173199
175379
176668
179164
180408
183179
185452
186544
188152
189720
189302
188827
189307
189251
190047
192378
190905
190969
188071
187989
185787
180554
178434
177558
175959
172711
171488
169853
170431
167353
163131
161481
161081
156104
154040
152856
150363
148837
148845
148829
148661
147546
144182
144411
146679
146810
145212
146001
145291
145871
146830
147631
147086
144950
144958
144528
143643
142988
143702
145096
144554
142134
141438
143059
142629
142018
141201
140569
137841
137616
140149
142107
142998
143373
145068
145353
148410
147887
150543
151335
152519
152153
152497
156086
158652
160164
162130
163301
161256
160379
160435
161619
163002
162565
163903
166097
165563
165091
165725
163917
161834
157460
156725
159293
160069
159594
159148
158861
158542
159024
159572
158370
154720
155021
152379
151948
152223
151836
150979
152961
150233
149671
151318
150855
149964
150074
151364
149135
148593
147071
144427
145432
147199
147010
144238
143538
143788
142118
141496
141393
140991
139682
140483
139619
140882
141402
141826
142022
142250
142075
141925
140065
141708
142858
143999
143494
142516
145518
145778
143869
142147
141968
142258
142692
141292
142241
141486
140353
142356
141179
140147
138540
138427
137770
136649
134992
133167
132481
133222
132293
131588
132440
131961
130450
128387
127234
126917
128639
128866
129062
130285
129501
129107
128613
129976
129921
132612
134515
136989
134894
133949
136316
136141
137246
137818
136852
136402
135443
135797
136437
137269
136950
137706
137493
135966
135167
134903
135233
133630
136710
137200
135314
132287
133348
134839
132709
132056
132306
130891
131855
130375
128146
129604
129063
129064
127253
125766
127306
128939
128401
128337
127738
129395
131875
131886
130509
129996
129201
127999
128058
128497
129017
128343
128027
128976
128850
128261
123770
125081
127616
129968
129866
128068
127849
126065
125798
125970
125863
126228
125087
124994
124263
124054
124550
126191
128030
127729
126384
123662
123688
124779
126644
125328
126165
127211
127143
127391
126250
125114
125956
128002
128132
129744
130101
127854
127112
128591
130109
130780
129059
126995
126168
126171
126978
126462
126868
128746
129256
125926
125321
127022
125710
124072
124916
123929
121753
122762
123091
122001
122464
122567
122137
123055
122257
122231
120531
121865
122407
122087
123156
122984
125265
125850
125455
127216
127554
128699
129495
130778
129267
128480
129968
129812
129925
130360
131210
133124
131678
131215
129530
129210
131162
130748
132053
131476
129193
128666
129498
129534
127492
126629
127270
126232
125993
126092
127743
126855
126062
124835
124775
125133
123635
124896
126301
126453
125213
125000
124018
123032
123915
124443
122942
124772
125450
125957
127850
126570
125311
126777
127486
126797
126965
128104
128960
128238
126745
125328
124380
126123
126966
127151
126234
126093
127224
124505
122566
123574
122644
123786
123346
123916
122618
122312
121800
123892
123080
120958
121023
121877
121204
118146
117049
119126
118971
120378
121882
119262
117598
117935
118449
118989
118894
120305
119884
118204
118586
119627
118197
117379
118880
118862
118669
119933
119924
117857
115173
115199
117246
117230
120408
119616
118889
117692
118572
121722
122194
122611
123470
123179
122201
121495
120148
121887
122303
120660
120244
121336
121927
120039
120238
118842
118135
118851
119256
119255
120234
120209
119655
120274
120956
123496
122780
121856
122313
122156
122866
122831
122634
121811
120632
121024
121423
120421
120647
120011
122423
122814
125815
127087
127158
125099
126019
125889
123210
122310
120912
121672
121385
121346
120468
121628
121425
121987
123118
123424
124046
123589
120999
121729
123011
122865
123878
123718
122492
123659
122256
119723
120143
122693
121651
121240
123157
122052
120278
119786
118613
121384
122103
122186
123561
123594
124708
123479
122007
120377
121777
123205
122051
118438
120729
120736
122594
121676
122864
123628
123412
122740
120996
120863
120996
120121
120701
121127
121574
120968
119631
120400
119128
121907
124267
123278
126094
126705
127325
125836
126834
125854
123629
123700
122733
122198
121541
122014
121070
120697
122202
121332
122290
122718
122541
120591
119124
119613
120512
119783
119155
120038
120952
120812
119323
117920
116078
115028
116367
117838
119598
117921
116775
118265
117932
119991
119140
119084
119055
118696
120192
120829
121105
121688
122284
122977
122329
122032
121812
120430
122022
121137
121293
120971
120860
122626
123249
123720
124054
124864
123957
122287
121267
121619
122960
122275
122773
124194
124789
125104
125139
125060
124006
122410
123234
124314
124210
124139
123305
123654
122270
122108
122578
123488
122926
122912
124203
125629
126489
125944
126177
126114
126419
124994
127516
127268
124653
123901
125262
124915
124003
124225
124265
123763
122287
121954
122015
119914
121689
122264
122485
122962
124108
124286
123591
125162
126548
122438
119205
119369
120650
121602
122936
123049
121559
120367
119352
119316
121629
122182
122881
121361
122154
121165
119953
117953
115987
117036
118101
119359
121261
120946
121412
119531
118229
119197
119897
122307
120942
123580
123757
122477
122028
121165
122116
124470
124632
122801
121000
122979
124225
123390
122762
122302
121660
121462
121343
121024
119959
122572
122726
122828
122970
122923
123105
123399
123750
121818
122609
124843
125060
124483
123732
123394
125804
125477
123733
122568
123162
122881
121115
121099
120342
122029
123230
122641
123739
122651
123387
123872
124617
123508
122984
122362
122023
122667
121748
119383
120354
120688
122788
123830
122998
123242
121589
121664
122417
121957
122072
123778
125621
125020
123230
123513
122186
122374
121701
122063
123678
123358
123560
124198
125514
124323
121939
120082
121215
121574
121120
120132
122571
122441
124865
126121
122228
119843
119627
119372
121321
119932
118053
119187
119080
118082
119763
120757
119313
118296
116578
119361
120331
120472
120860
120093
119036
121385
123866
122171
122411
122660
120763
120633
119706
120964
120438
121056
122090
121121
118939
120436
121554
121864
121409
121447
123665
123376
122858
123388
124288
122901
121664
120374
122158
122971
124104
124668
124175
126229
125102
124892
123035
123544
124506
123230
123397
122905
120909
122308
124883
126701
127504
126136
125531
123960
123290
122283
121586
120623
120104
121739
121583
120818
120793
120841
123365
120376
121821
122322
121378
121127
121929
122948
123721
123487
123050
122585
123461
123467
123902
122548
121259
121418
121125
121266
122788
123312
122820
122895
122879
123732
125503
126758
125969
123993
124210
125171
125217
124040
122963
123144
124053
122565
123437
124335
126395
125700
124898
122802
121254
121611
119742
119347
120004
121173
121343
121566
120877
120609
121031
122480
123660
122196
122145
123448
122875
123116
124967
125107
126460
126892
125409
123124
122960
124521
122741
122946
121918
121393
121756
122723
124068
124186
123170
122493
122250
121935
123658
125430
124845
123792
121943
121015
120600
120593
121733
122902
123182
121448
122645
123450
120393
119085
119315
121013
120698
119219
119386
119438
119276
119876
120896
122147
123641
124863
122893
121906
122060
120881
119215
118531
120362
121114
120988
123844
123236
122154
121007
120514
121678
120411
120568
120201
120522
120013
120790
119729
119115
119328
117411
118083
117990
118754
117221
117100
117495
118454
118580
118959
119322
120116
121446
121698
122521
120845
121448
123221
123801
123643
124559
124935
126083
124016
123056
122113
122874
121009
120959
122710
123226
122793
124391
124662
122731
123420
124743
125457
126046
125917
125539
124584
125174
123377
123857
124669
124378
124408
124045
123965
123234
124599
124247
125181
124442
125895
123916
122196
124212
124139
123984
125251
124186
124489
124453
124990
124870
124570
122978
125458
125672
125711
123953
123682
123630
123423
124139
123903
121565
121942
122435
123610
124470
124858
124830
123339
122728
124367
123586
122422
120727
120705
123035
123839
124419
121258
120880
118700
119989
119955
120118
122066
122792
122496
122607
121003
121438
122375
121204
122751
125156
125646
124648
122651
122374
121405
121878
122490
120814
120202
120641
120439
121341
122211
122847
123036
123498
124698
124825
122381
122298
123377
124280
123475
122716
122052
122005
124105
128941
129438
130552
130410
134176
134474
136575
137183
140528
143915
147724
152701
155654
158985
161626
165322
167809
170328
174067
178538
186126
189177
194041
199990
205300
211750
219825
228376
235146
241892
252359
260043
265743
273136
282777
294492
306005
316735
331159
347224
365651
386187
405495
427482
445486
460648
470729
475553
475917
471732
460759
449448
442689
432515
423882
415604
407840
402695
401365
400485
398463
394782
393804
395452
395166
396494
398022
401908
402569
405809
408559
408665
407822
408214
408983
411549
415068
417170
420670
421451
422602
420936
421603
416808
407739
396205
382913
365768
347393
325670
308917
292137
273740
258916
248712
238480
228444
217157
205737
197370
187459
181778
177274
171474
169428
162590
158445
153028
149886
148478
145139
142280
140899
137022
134839
132606
130745
130050
128291
126634
123066
119827
116075
114286
111734
110802
110301
111314
106245
102034
 98558
 91933
 90164
 89501
 87875
 85028
 80232
 78184
 73909
 69973
 67325
 64767
 61661
 59419
 58224
 54496
 52148
 49898
 45162
 42012
 41136
 40567
 38248
 36168
 34754
 33163
 32951
 30418
 27772
 27918
 23772
 21540
 19791
 19217
 16623
 14812
 13525
 11314
  9309
 10847
  9263
  5463
  3658
  3507
  2166
     1
     1
     1
     1
     1
     1
     1
     1
     1
     1
     1
     1
     1
     1
     1
     1
     1
     1
     1
     1
     1
     1
     1
     1
     1
     1
     1
     1
     1
     1
     1
     1
     1
     1
     1
     1
     1
     1
     1
     1
     1
     1
     1
     1
     1
     1
     1
     1
     1
     1
     1
     1
     1
     1
     1
     1
     1
     1
     1
     1
     1
     1
     1
     1
     1
     1
     1
     1
     1
     1
     1
     1
     1
     1
     1
     1
     1
     1
     1
     1
     1
     1
     1
     1
     1
     1
     1
     1
     1
     1
     1
     1
     1
     1
     1
     1
     1
     1
     1
     1
     1
     1
     1
     1
     1
     1
     1
     1
     1
     1
     1
     1
     1
     1
     1
     1
     1
     1
     1
     1
     1
     1
     1
     1
     1
     1
     1
     1
     1
     1
     1
     1
     1
     1
     1
     1
     1
     1
     1
     1
     1
     1
     1
     1
     1
     1
     1
     1
     1
     1
     1
     1
     1
     1
     1
     1
     1
     1
     1
     1
     1
     1
     1
     1
     1
     1
     1
     1
     1
     1
     1
     1
     1
     1
     1
     1
     1
     1
     1
     1
     1
     1
     1
     1
     1
     1
     1
     1
     1
     1
     1
     1
     1
     1
     1
     1
     1
     1
     1
     1
     1
     1
     1
     1
     1
     1
     1
     1
     1
     1
     1
     1
     1
     1
     1
     1
     1
     1
     1
     1
     1
     1
     1
     1
     1
     1
     1
     1
     1
     1
     1
     1
     1
     1
     1
     1
     1
     1
     1
     1
     1
     1
     1
     1
     1
     1
     1
     1
     1
     1
     1
     1
     1
     1
     1
     1
     1
     1
     1
     1
     1
     1
     1
     1
     1
     1
     1
     1
     1
     1
     1
     1
     1
     1
     1
     1
     1
     1
     1
     1
     1
     1
     1
     1
     1
     1
     1
     1
     1
     1
     1
     1
     1
     1
     1
     1
     1
     1
     1
     1
     1
     1
     1
  4023
  9161
 16687
 29114
 55462
140658
348337
720313
1257054
1969769
2837867
3797957
4771985
5668086
6412333
6904916
7085803
6970490
6660677
6265897
5857165
5491693
5157763
4854877
4569183
4298264
4042452
3790001
3539170
3300453
3083141
2889626
2715757
2566551
2438208
2325329
2214540
2105379
1996904
1886676
1776882
1671705
1573760
1485755
1410773
1356558
1314268
1279625
1251270
1223556
1191627
1152381
1105325
1058789
1010698
962348
913282
864636
817958
773742
733079
694005
657096
625388
594416
563071
535365
508159
481907
459024
435300
408910
385384
366266
346377
327227
308477
295268
282378
266688
253070
244209
233966
224778
215591
203322
194467
187131
179582
174447
168478
162582
156482
149631
143725
139482
133727
128676
125606
123204
120653
115329
109455
106117
104006
 99515
 95430
 92133
 88053
 83532
 80169
 80070
 77810
 74000
 71133
 72409
 71072
 68681
 66304
 63556
 61122
 59518
 58674
 56006
 56001
 54867
 52086
 51389
 50887
 49548
 46072
 45989
 44298
 43052
 40482
 38421
 38800
 40288
 40319
 39160
 39917
 38264
 33873
 33358
 31386
 31015
 31029
 28991
 28175
 26582
 27930
 28339
 25771
 25216
 22704
 22534
 24277
 23519
 21982
 21795
 20594
 20568
 19001
 19537
 19900
 19656
 18277
 17802
 15724
 15514
 15292
 15740
 16962
 15768
 16148
 15697
 15376
 13306
 12025
 11002
 12516
 11751
 12475
 11173
 10844
 11189
 11647
 10547
 12439
 10987
 10793
 11394
 12833
 11113
 10955
 10767
 10212
 10451
 11182
 11818
 11564
  9810
  8435
  5851
  6466
  8197
  8776
  8395
  8096
  6922
  5344
  5794
  3814
  2743
  2883
  4260
  5203
  5787
  2900
  3423
  4174
  5427
  6390
  5392
  4904
  3890
  3014
  4759
  6732
  6698
  6513
  5380
  4139
  2742
  1157
     1
     1
     1
  1240
     1
     1
     1
     1
     1
     1
     1
     1
     1
     1
     1
     1
     1
     1
     1
     1
     1
     1
     1
     1
     1
     1
     1
     1
     1
     1
     1
     1
     1
     1
     1
     1
     1
     1
     1
     1
     1
     1
     1
     1
     1
     1
     1
     1
     1
     1
     1
     1
     1
     1
     1
     1
     1
     1
     1
     1
     1
     1
     1
     1
     1
     1
     1
     1
     1
     1
     1
     1
     1
     1
     1
     1
     1
     1
     1
     1
     1
     1
     1
     1
     1
     1
     1
     1
     1
     1
     1
     1
     1
     1
     1
     1
     1
     1
     1
     1
     1
     1
     1
     1
     1
     1
     1
     1
     1
     1
     1
     1
     1
     1
     1
     1
     1
     1
     1
     1
     1
     1
     1
     1
     1
     1
     1
     1
     1
     1
     1
     1
     1
     1
     1
     1
     1
     1
     1
     1
     1
     1
     1
     1
     1
     1
     1
     1
     1
     1
     1
     1
     1
     1
     1
     1
     1
     1
     1
     1
     1
     1
     1
     1
     1
     1
     1
     1
     1
     1
     1
     1
     1
     1
     1
     1
     1
     1
     1
     1
     1
     1
     1
     1
     1
     1
     1
     1
     1
     1
     1
     1
     1
     1
     1
     1
     1
     1
     1
     1
     1
     1
     1
     1
     1
     1
     1
     1
     1
     1
     1
     1
     1
     1
     1
     1
     1
     1
     1
     1
     1
     1
     1
     1
     1
     1
     1
     1
     1
     1
     1
     1
     1
     1
     1
     1
     1
     1
     1
     1
     1
     1
     1
     1
     1
     1
     1
     1
     1
     1
     1
     1
     1
     1
     1
     1
     1
     1
     1
     1
     1
     1
     1
     1
     1
     1
     1
     1
     1
     1
     1
     1
     1
     1
     1
     1
     1
     1
     1
     1
     1
     1
     1
     1
     1
     1
     1
     1
     1
     1
     1
     1
     1
     1
     1
     1
     1
     1
     1
     1
     1
     1
     1
     1
     1
     1
     1
     1
     1
     1
     1
     1
     1
     1
     1
     1
     1
     1
     1
     1
     1
     1
     1
     1
     1
     1
     1
     1
     1
     1
     1
     1
     1
     1
     1
     1
     1
     1
     1
     1
     1
     1
     1
     1
     1
     1
     1
     1
     1
     1
     1
     1
     1
     1
     1
     1
     1
     1
     1
     1
     1
     1
     1
     1
     1
     1
     1
     1
     1
     1
     1
     1
     1
     1
     1
     1
     1
     1
     1
     1
     1
     1
     1
     1
     1
     1
     1
     1
     1
     1
     1
     1
     1
     1
     1
     1
     1
     1
     1
     1
     1
     1
     1
     1
     1
     1
     1
     1
     1
     1
     1
     1
     1
     1
     1

[Instrument Method Data Header]

"hplc", "", "2021-04-16-13:54:48", "hplc", "", "2021-04-16-13:54:48", "", 0, 0, "GlycoSePN_40 min (Plus_HR1)"
"Separation of glycans at 50 C"
16844544, 1


[NAI Box Information]

0, 40, 40
2.272, 44, 1000
41, 0, 100, 0


[Instrument Configuration Information]

"FL", "PEN90x", ""
0, 0, 0
0, 0, 0, 0
16.777215, 1
16.777215, 0
"", "", "", ""
"", "", ""
"", "", ""
"", "", ""
"B", "C", "D", ""


[Real Time Plot Information]

[0]
0, 1, "", "Y", 1000


[Link Parameters]

5


[Link Parameter Offsets]

29
28
10
11
12


[Link Parameter Info]


"RATE", 29, 5, 1, 1
1, 0, 3, 0.1, 100, 0
44.01408, "", 1

"RANGE", 28, 2, 1, 1
1, 0, 1, 0, 10, 0
1, "1.0", 1

"EVENT", 10, 3, 25, 1
1, 0, 0, 0, 100000, 0
0, "END", 0

"EVTME", 11, 2, 25, 1
1, 0, 2, 0, 100000, 0
0, "", 1

"EVVAL", 12, 2, 25, 1
1, 0, 0, 0, 100000, 0
0, "0", 1


[PEAK TABLE FILE]


[File Complete Flag]

3


[Number of Peaks]

0


[SPECTRAL DATA FILE]


[File Complete Flag]

3


[Count/AU Ratio]

0


[Count Offset]

0


[Number of Spectra]

0


[Spectral Data Sets]


[Audit Log Information for C:\PenExe\TcWS\Ver6.3.1\Examples\Probka1_HEK_enzymy,3 ul.raw]

Number of Audit Logs : [0]
