# Supplementary material for: Interplay between de novo and salvage pathways of GDP-fucose synthesis
Source: PLoS One. 2024 Oct 24;19(10):e0309450. doi: 10.1371/journal.pone.0309450 (PMC11501016; doi:10.1371/journal.pone.0309450)
Supplement: S1 File — (ZIP) [file pone.0309450.s004.zip › Chromatograms/Fucosylation/WT_1_FUC.RAX]

Checksum Passed

Filename : <C:\PenExe\TcWS\Ver6.3.1\Examples\Probka1-po enzymach_3 of 10.5.raw>

[Modified Rawfile File Header]

0, 1, 48, 10019, 
0, 0, 0, 386514952, 12058672

[Modified Rawfile Data Header]

"hplc", "", "2022-02-23-11:29:00", "tcprocess", "", "2022-02-23-12:08:57", "", 0, 0, ""


[File Complete Flag]

3


[Run Log Information]


[Raw File A/D Header]

0, "20220223112850-0800", 0, "hplc"
"C:\PenExe\TcWS\Ver6.3.1\Examples\Probka1-po enzymach_3 of 10.5.seq", 0
"NONE", 0, 0
40.0088, 16777215, 90439, "7339280009"
1, 0, 5454


[Sequence Cycle Information]

"A", 0, 0, 0, "", "", ""
"C:\PenExe\TcWS\Ver6.3.1\Examples\Probka1-po enzymach_3 of 10.5.raw", "C:\PenExe\TcWS\Ver6.3.1\Examples\Probka1-po enzymach_3 of 10.5", "Probka1-po enzymach_3 of 10.5", "", "C:\PenExe\TcWS\Ver6.3.1\Examples\GlycoSeP N Plus (FL_40 min)", "C:\PenExe\TcWS\Ver6.3.1\Examples\GlycoSeP N Plus (FL_40 min)", "C:\PenExe\TcWS\Ver6.3.1\Examples\GlycoSeP N Plus (FL_40 min)", "C:\PenExe\TcWS\Ver6.3.1\Examples\GlycoSeP N Plus (FL_40 min)"
"Default", "Default"
1, 1, 1, 1, 1, 1, 0
100, 2, "", 1, "", "", 9
"", "", "", 0
"", "", "", "", ""
"", "", "", "", ""
""


[Raw Data Points]

 93776
 93802
 93799
 93803
 93800
 93798
 93925
 94104
 94260
 94179
 94012
 93506
 93693
 93797
 93350
 93378
 93297
 93226
 92998
 93134
 92769
 92543
 93152
 93305
 93960
 93534
 93166
 93559
 93784
 93101
 93192
 93707
 93815
 93000
 93538
 93154
 93197
 92770
 93120
 93958
 93845
 94023
 94031
 93154
 93097
 93403
 93752
 94153
 93094
 92664
 92664
 92824
 93351
 93694
 93467
 93376
 93625
 94001
 93971
 93159
 93346
 93427
 93472
 93661
 94192
 94613
 94346
 94184
 93672
 93657
 94451
 94442
 94045
 93958
 94024
 94422
 94820
 94696
 94405
 93818
 93977
 93265
 92953
 93153
 93431
 93023
 92982
 92954
 93322
 92818
 92945
 93317
 93860
 93916
 93960
 93801
 93063
 93126
 93747
 94544
 94513
 93999
 94130
 93513
 93044
 93170
 92990
 93002
 92629
 93987
 94428
 94799
 94733
 94771
 94555
 94104
 93576
 94097
 94876
 94165
 94292
 94255
 94056
 93673
 93500
 93175
 93210
 93663
 93996
 93473
 93184
 93389
 94109
 94461
 94059
 94142
 94180
 94776
 94995
 94911
 94860
 94263
 94276
 95082
 94729
 94989
 95920
 96862
 97671
 98577
100741
103414
107429
112069
117206
123075
129223
135501
140789
145743
150553
153852
155959
158058
158993
159159
158654
157595
156868
157202
157826
160457
164191
167759
171082
173922
175996
176764
176692
177545
178337
179862
181649
185196
191821
203998
223786
250900
280574
308417
329893
344673
352648
354126
350912
343497
333721
323547
313999
305947
300873
302186
312019
332359
369549
430444
529395
678603
901756
1252860
1873653
3075041
5281800
8702232
12810748
16777215
16777215
16777215
16777215
16777215
16777215
15342631
13158091
11078734
9220962
7620803
6286027
5187756
4294591
3568445
2986367
2520978
2145037
1841767
1596127
1394749
1227394
1089233
974148
878992
801048
736801
684143
646621
623589
620935
639649
672744
708172
734408
742609
732757
708604
673808
634503
593184
555118
521984
492850
469810
452253
439874
431579
425513
423023
422747
424403
425731
426939
427619
428450
427646
427953
428093
427840
427604
428324
431397
434828
440387
447796
453029
458413
463468
467484
471465
474205
478267
486733
500504
518977
541323
568747
596637
628379
667847
714107
759679
803718
836736
853645
851691
832558
801574
761031
720035
681440
647925
620788
602249
596825
606158
635268
691337
775326
888026
1018469
1146711
1257578
1333206
1364588
1352543
1303961
1231142
1148084
1062395
980248
904425
843034
793942
754905
729898
719271
717394
722975
732179
742373
750910
754874
753916
747313
730920
709908
685571
658301
628719
599388
574115
552734
535319
523404
516228
517349
525745
541635
567807
607321
663260
741308
841252
966330
1116416
1285425
1457456
1614595
1743660
1831410
1869945
1860172
1799950
1706046
1591199
1465226
1334502
1208331
1091351
985854
892649
811750
742335
683902
636625
599048
572785
555914
547983
552907
569499
602325
652105
719631
799401
882905
959785
1021750
1056226
1063630
1045461
1005600
949250
883229
815376
748599
687737
633622
585760
543687
508024
476861
448763
424014
402829
385406
369205
355182
343326
332274
324012
316038
309918
304454
301870
299671
299764
301864
306083
312569
321466
330077
340792
350943
358588
365571
370254
371353
370246
369482
367647
366673
368875
373824
381505
392879
404237
416109
424340
428650
428950
424256
415182
403530
389252
374840
359493
345604
332333
321112
310280
301668
295899
292490
289431
286299
284725
283563
282277
281236
280330
279898
278885
279509
277551
275825
274891
275303
274182
274372
274501
275220
276071
276281
278486
280844
283500
287120
290821
296900
304746
315707
328602
346042
368959
401009
444288
502203
577796
671443
782622
906123
1036537
1161494
1272089
1355345
1404904
1417440
1394584
1341739
1262635
1167969
1066184
961268
859118
766799
685874
616173
558127
510944
473416
443495
422959
406600
395333
388025
382598
378926
376573
373020
371912
370265
369703
369719
371128
373321
376765
379668
383965
388688
394193
400306
410758
425794
446932
476198
516347
568673
635599
714578
800081
886526
965815
1033849
1083758
1108973
1110025
1086339
1041846
979972
907603
830268
753006
678484
608690
544800
490682
445756
406004
372740
346046
324153
307437
294829
284331
274967
269290
264325
259286
254837
251046
246333
242061
237292
232677
228938
225435
222714
219105
217196
215166
214158
211980
209204
207461
205697
203451
201293
200311
200031
200458
199999
200499
201837
205317
208272
210897
214366
218483
222166
224971
225911
226892
226755
226853
225253
223359
221333
218742
215760
213443
211031
209445
208090
207018
206385
206472
207585
208875
209813
211313
213364
215927
217959
220844
225473
230208
235721
241320
247313
254514
261666
269830
278222
286999
296526
306302
315604
325170
336571
348354
361020
376213
392930
412742
433548
455902
479994
507413
537312
566527
599409
635233
671846
710603
753430
802674
862115
937133
1035749
1166720
1337115
1559703
1838501
2180330
2586582
3046591
3550299
4077620
4601469
5101163
5541116
5883447
6113251
6221237
6198984
6051204
5790608
5431362
5010088
4545794
4062788
3584467
3126123
2700148
2313979
1974041
1680931
1429124
1215677
1035597
886798
765345
665312
583710
516089
461813
418791
382535
351892
327072
305629
288113
273119
262176
250702
241326
233678
227574
222697
218588
214963
211898
209421
207546
206753
205574
205383
205620
206993
207265
207339
207616
207185
205847
205530
205323
205079
204228
204527
203854
204058
203023
201660
201039
200257
198935
197335
194869
192758
190736
187638
185707
183167
179221
175764
174460
172388
171019
168973
165942
164653
164211
163131
163226
162741
162606
162972
163076
164162
163888
162423
162534
162280
161153
160821
159782
160008
159476
158975
157783
157927
157277
157470
157173
156980
157552
157936
157858
157934
157319
157653
157996
158731
159216
159817
159561
159797
159477
159666
159885
160413
160402
160750
162109
162826
162770
162746
163583
164325
165448
166393
165930
166563
167963
167892
168525
168937
169923
170298
170453
171028
172532
173154
173839
174877
176902
179539
180299
181185
182882
184975
186403
187615
188739
189254
189129
191318
191896
192480
194258
196670
199164
202233
204836
207841
211207
215861
222140
228743
236981
245361
256941
271543
286907
304121
324587
347386
371549
394243
418189
440117
460822
478436
492869
504481
510665
511899
510405
506367
499447
490938
482711
473015
464992
458800
455129
452421
453254
456746
462080
468891
479288
492237
510273
533353
561238
596561
641645
697926
770842
862980
976391
1116034
1280758
1475674
1701569
1953224
2228495
2516113
2810103
3103239
3382072
3626960
3832319
3984903
4073822
4098781
4059242
3956541
3800548
3596081
3354597
3088587
2810775
2530630
2254895
1992209
1746723
1523363
1327037
1153537
1003818
876973
769805
682384
608758
547427
497268
456784
422219
391887
366625
344671
324995
306923
291729
278745
265830
254113
243301
234547
226325
219849
215468
211807
209040
206421
203910
202914
202153
201604
201100
200505
200106
199548
198482
197775
195456
192828
191037
189061
186827
183994
181920
178715
175513
173004
170844
168106
166367
163758
162419
161483
159941
158402
157151
155958
155345
155229
154620
155306
154768
154425
153506
152447
152679
152682
152514
153331
152563
152724
153270
153890
154168
154709
155302
155097
156444
157064
156444
157412
157645
157131
157781
158049
157801
157802
157923
158211
158243
157602
156679
156171
155899
156117
156375
156414
155795
155082
155236
155953
156058
156209
156946
157098
157657
157746
157763
158111
158108
158333
158238
158672
159406
158518
157856
158762
159128
158702
158679
159205
159135
158837
158301
157358
157211
156968
157088
157294
157557
158125
159487
159436
160671
160527
160710
160983
161571
163896
165215
166833
167834
169513
172689
176518
181567
188070
194870
202204
211276
221938
233856
246578
259529
274299
289563
303390
316942
328804
338825
346737
351327
352889
353124
350452
347048
340491
330709
319683
308145
295323
281604
268609
256450
245120
234461
225332
217029
209597
203002
198193
193756
189457
186144
184738
183782
183039
182618
181423
181009
180810
180521
180957
182350
183125
183548
184088
185062
186024
187149
188620
189788
189743
192250
194668
196267
198116
199073
200979
202392
204429
206553
207165
209557
212941
217006
221313
227340
234827
245083
258165
274296
292202
312555
337125
362006
390119
419217
448683
478738
508118
535405
559601
579136
595916
606847
610268
607075
597494
584282
567655
546138
521192
496195
468230
439514
411277
385611
360608
337097
316038
297345
281797
268032
256672
247921
240601
233695
228412
225207
223696
222253
221018
220529
222091
223207
223891
225654
227086
229047
232063
234365
237939
241835
243163
246530
249326
254121
258799
262664
267481
271264
275769
280733
286510
293167
299299
307517
316432
325159
333514
343546
355206
367592
381940
397751
417284
439136
463073
492917
528692
572348
625135
688444
761294
846114
944568
1053534
1178536
1315759
1458918
1611848
1770567
1929212
2078859
2220291
2345978
2450024
2530559
2586398
2612997
2610016
2577078
2520181
2437420
2331191
2204961
2063702
1917681
1763676
1608863
1457418
1312587
1174967
1046675
931055
826025
730874
646664
574480
511595
455664
409218
370084
337389
310162
286908
268533
252901
240119
229493
220333
213347
207719
202863
198447
196620
194153
192803
191004
190543
189440
187444
186433
186155
185664
184438
183849
182787
182736
182687
182516
182138
181720
181143
181381
181558
181468
181775
182536
181375
181996
182271
182835
183236
183582
184656
185362
186205
187987
189224
190088
191971
193964
195184
196470
197993
200247
201990
203555
205882
207832
209982
211750
213412
216212
218905
221573
224739
227403
229832
233389
237315
240306
244913
249819
255006
259915
266603
273355
279674
288130
295631
303372
312402
321589
330638
340402
350325
361645
371673
381304
393178
405515
417033
429855
441591
454542
467570
480181
493382
506378
519157
534373
549498
563787
578931
595129
612789
632002
653513
676135
702962
734030
772058
814982
866901
928850
1001408
1087905
1191152
1314704
1457393
1626340
1820842
2042141
2297815
2582719
2897133
3243113
3614282
3995628
4384948
4781049
5172623
5545588
5894033
6204440
6473800
6684218
6829736
6906693
6913786
6850700
6718896
6520721
6262207
5960086
5621745
5252509
4861537
4460796
4060909
3667900
3288932
2930359
2594998
2286557
2003729
1751845
1528381
1331465
1160261
1012582
886472
777842
686335
608698
542352
487052
440488
401728
368759
340636
317102
298001
281856
266964
254676
244191
235934
228207
221669
216219
211942
208841
203850
200753
198692
197215
195546
195105
194215
194016
193199
193351
192144
192699
192304
192173
191968
191116
190847
190963
191353
190730
190857
190624
189319
189782
190408
191071
192642
193042
192993
193395
193960
194957
195406
195589
196175
196402
197059
197911
198004
198753
199068
200771
201005
201027
201737
202581
203952
205746
207022
208111
209939
212809
216466
220239
224984
230927
237143
244422
252609
262054
273166
285463
298571
312737
327024
342298
358682
373997
389139
403588
416594
427989
436212
441361
444011
443564
440322
434844
426789
416710
404256
390936
375814
359899
343835
329328
313865
300028
286234
273112
261331
251500
240734
231738
224236
217716
210967
206915
202869
198938
195519
192822
189897
187916
187477
186510
184955
183587
183515
183948
183250
182902
184162
185625
187087
188016
188601
189840
190517
189806
190639
191335
192432
192302
192463
192153
191745
191468
190891
189325
188379
186840
186163
184582
183789
183238
182733
181218
180551
180238
179162
178444
178561
178283
177930
178187
179150
179362
180391
180836
180079
181114
182306
182997
182354
183669
184050
184755
186160
187513
188803
189225
190104
191380
193270
193909
195056
195813
196508
197926
199751
201728
202551
203881
205110
206110
207581
208532
210277
211108
211560
212008
212751
213679
214582
216546
218726
220120
222165
224959
228131
231885
236627
242395
247815
254885
262080
269945
278975
289438
300881
311687
324076
336816
349472
362092
376491
389895
402572
415010
426542
437210
448582
457798
467522
476897
485663
495012
506076
515981
526361
536221
545715
556557
567499
577110
586383
594249
600532
603318
603108
599647
594612
587326
578150
565725
552388
537219
520420
502799
486587
472573
458785
445785
433153
422549
413902
405578
400126
394857
391490
388634
386056
385216
384782
384341
382324
379248
375837
372720
369276
363707
358199
351988
345742
339976
333407
326296
318920
312436
305934
300920
294142
288486
283563
279666
276001
272593
269744
266978
263506
260897
259109
256684
254635
253396
252776
251514
249269
247916
246935
244643
242743
241854
241729
239268
238132
236257
234650
232613
230951
230106
228415
226915
226099
224835
223613
221682
220856
221143
221403
220565
220172
220603
220160
220400
220551
221540
222262
222589
222250
223726
224907
225101
225231
225309
226515
226612
226557
227313
227961
228511
230401
230950
232458
233571
235985
237126
238725
239761
241514
242728
244530
246396
249294
251558
253791
257735
260201
263012
267244
270647
274606
280251
285469
289167
292932
297547
302328
305449
308346
310824
312371
313009
313421
313058
312199
310742
310580
310396
308331
307574
305616
304987
304618
303271
303310
304106
306262
310281
315730
322079
330314
341008
353697
369695
388633
409834
436390
466409
500651
538460
581748
629422
682082
735781
795574
857968
920926
983390
1044343
1104173
1160398
1211214
1251809
1283341
1307571
1324342
1335350
1333013
1320535
1297034
1266191
1227011
1181535
1129182
1072269
1011592
950018
889828
830755
771342
713869
660971
611270
566128
525727
489315
455473
426237
400140
376012
355431
338553
323046
310429
299068
289896
281448
275107
270152
265425
261891
258241
255554
254233
254842
254115
254116
255049
257290
259015
260951
262257
263489
265756
268108
270874
273646
275754
277432
279129
280949
280781
280881
280008
278628
275936
273956
271184
268076
264726
261013
257809
254843
251888
247779
244537
242179
239886
237450
234418
233100
231401
228611
227282
225173
223049
221048
220355
218057
215652
214943
213539
211410
210238
208505
207045
206540
204917
204684
203673
203367
202059
202001
201765
201505
200794
200962
201216
201270
201269
201933
202707
202796
202977
203992
205635
207036
208075
207959
208396
209892
210704
213194
215385
217454
218646
220108
223113
226393
230332
234677
240577
246297
252612
260761
269323
279484
291111
302025
314451
328294
343544
358574
374529
390042
405528
420229
433848
446972
459602
469582
479283
485351
489345
490195
490639
488035
482754
475109
466670
455811
443883
431394
418172
403617
390508
377057
363618
350334
337562
325931
314599
303573
292999
284146
276079
269948
262840
255963
249798
244862
240936
236736
233702
231262
229159
227863
225048
223407
223297
222506
221738
220342
220360
219963
219774
220058
221022
221332
220693
221831
221942
222509
223835
226504
229292
230989
233051
235901
238475
241318
246447
251960
257231
262257
268966
277245
285564
294001
303450
313285
322088
333453
343122
352987
362871
371836
380095
388132
394520
399210
402295
403230
404181
403095
402475
399442
395520
390997
385460
380202
374451
367292
360556
353564
347406
343800
339237
335118
330929
328931
325612
324505
323794
322623
322278
322412
323257
324415
325727
328590
332415
335875
340389
346595
354049
360677
368481
379531
392206
407808
426645
448230
474906
504478
538253
578287
623266
674168
730041
794713
863752
937651
1015497
1095910
1180408
1265802
1350195
1430670
1510031
1585558
1650659
1707731
1756178
1792523
1817204
1833727
1838722
1827101
1806130
1776449
1734587
1682348
1624141
1562137
1493889
1419629
1345442
1269451
1191730
1114635
1043062
974099
909336
848800
793072
740533
692686
648583
607004
569928
534781
502507
472355
446135
422558
401211
381669
362822
346417
331877
318255
307230
297032
288349
279607
271841
264209
258776
254006
249313
244413
238537
234823
231885
228765
224451
221559
219033
216687
214233
211845
209696
206935
204957
203671
202295
201833
200052
198711
197740
197298
195841
194845
194493
194154
194065
193973
194601
195195
194818
194644
193520
193075
192749
192411
192459
192837
192144
191941
191588
192118
191743
191144
191730
192366
192871
192966
192938
193552
192843
193153
193456
194392
195281
195513
196130
196823
197250
197594
198023
198999
201022
203128
205011
206626
208268
212118
214855
217109
220056
222965
225237
228256
230905
234138
236074
239008
241156
243280
244305
245526
245784
245411
244753
244468
243177
242390
241755
239981
238561
236389
234429
232399
230939
229339
227087
224826
222436
220907
220633
219178
217880
217496
216720
215336
215293
215052
214565
214357
213323
212747
212314
211740
211419
210714
209752
209355
208697
207891
208836
211008
212497
213709
214077
214863
216104
218732
219902
219923
221433
222213
223192
224897
227212
227969
229027
229082
229415
229370
228385
228553
228608
228212
228814
229028
229580
228252
227601
227838
228266
227348
227176
227177
226622
226557
226883
227686
228233
228495
229874
231490
233416
235103
236612
237975
240002
241727
243419
246454
248357
251233
253364
255704
258620
261111
263348
265930
269076
272357
275166
278478
280854
283622
286836
288782
291259
292788
294710
297802
300444
303449
306542
309727
313698
317483
323242
328937
334988
342817
351195
360970
372353
384752
399640
415241
432107
449188
468727
490053
511422
534137
557678
580794
605737
632983
658256
682867
706534
731352
755010
779067
798896
818484
835929
850430
861183
870176
878300
881072
881755
879922
876254
868866
859701
847941
832398
816150
797526
775823
752265
727061
699566
669576
639776
610109
579815
550183
522223
495231
469603
445344
423265
401532
382390
365393
350950
337534
326217
315901
308239
300675
293954
289554
285390
282187
279194
277013
275556
274408
273882
274643
274948
274699
274472
273910
273818
272973
271185
270173
268876
266739
264278
262484
260379
256593
252627
248429
245652
242973
240140
237487
233799
230403
227540
224250
221651
220039
218070
216037
214890
212734
210952
210401
210685
209559
208967
208430
208154
208049
207549
207976
208239
208453
209216
210209
211381
211953
211346
211305
212495
212918
214218
214837
215310
215633
215960
216932
218188
218968
221311
223124
224588
226024
228605
230671
232941
236206
238598
240708
242244
243325
245024
247166
248101
250582
250860
251690
251530
250628
250016
249933
247966
246794
245799
244144
243029
241773
240010
239247
238958
239408
238625
237852
237843
239175
239773
240037
241037
241337
241791
242326
243588
245524
247566
249082
250010
250763
251929
253389
255281
257799
260092
261656
263780
266133
267650
270495
274280
276880
279178
281117
284141
288581
292872
298822
305737
311437
316978
323632
331833
341067
350405
361059
372733
383718
395367
407767
418387
428619
440755
451805
462093
472090
481345
488989
494940
500673
507582
514205
518948
523465
528644
533688
536407
541403
546657
552329
557232
562851
568383
573811
579088
585783
593162
599196
602302
605793
611175
614547
618137
620319
620350
622135
622758
623447
620693
619904
623481
625779
627622
631807
639490
648743
661969
678313
697507
723754
754773
791238
830579
877991
928649
987681
1053552
1120881
1193648
1268169
1345123
1421945
1498094
1571262
1641455
1703692
1756945
1802959
1838088
1867237
1879632
1877916
1866047
1838255
1802560
1755916
1699021
1633448
1559751
1482637
1401291
1317114
1231958
1144635
1060388
978872
901170
828536
759915
696334
638368
587674
541297
499642
462830
430611
403099
378539
357476
340735
326760
314420
303809
294516
286784
280848
276495
272471
269517
266298
263947
262577
261786
260845
259943
260038
261114
260651
259482
260105
259982
259639
260083
259765
259067
258992
259992
260398
261753
261156
261155
261093
260978
260029
260834
260473
260749
259754
258885
259226
259620
259639
259834
259635
259592
258719
257055
255664
256186
256481
256143
256407
257695
259072
258999
260535
261738
263257
264680
267334
268194
271056
275326
278765
282039
285038
287702
290721
293150
295500
298045
299844
300281
301476
303196
303638
303751
303604
303475
303041
302262
302054
302221
300670
298715
297814
298159
299190
299603
298633
300019
301134
302496
304580
306042
307740
309695
311783
313938
317113
319450
324479
328351
333068
337085
341359
346203
350828
354419
360261
365317
371113
375850
379798
384118
390017
395105
402213
410152
418731
426706
436836
449609
462796
479808
498926
520966
549572
581338
617466
661633
712098
770456
837529
912581
996079
1087005
1184449
1288303
1400108
1516902
1636955
1755130
1876923
1997114
2109060
2214800
2310503
2395683
2470027
2527587
2570337
2597769
2608857
2603618
2582357
2546067
2486990
2412262
2327954
2230146
2124130
2010196
1888309
1761990
1635750
1510820
1387323
1267321
1152837
1043474
944642
851893
766185
689442
620854
559082
506108
458447
418652
384894
355699
330106
308652
289517
273834
262216
251916
242437
235589
230132
225086
220983
217592
213568
212109
210977
209159
207030
206128
205951
204491
203972
203340
203191
202761
201765
201370
199949
199801
200531
199845
200128
199751
200625
201581
201699
201130
202551
203648
204936
206463
208351
209604
210789
211453
213518
215410
218050
219708
222341
223746
226068
229179
232687
235896
238811
242499
244937
247462
250714
253335
256002
258009
260382
263544
265858
267081
268121
268270
267985
266545
265762
264512
263209
262357
260976
259521
257990
257699
256283
254783
253327
252322
250867
250490
248188
246367
245459
244624
242849
242767
241822
240190
238548
237460
237203
236221
236418
237872
237614
237008
237422
238491
239222
240331
240981
241480
243839
245529
247045
246518
248973
250984
253451
256858
261380
265936
270534
277518
284629
293019
303216
314389
326998
340930
355284
370637
387087
403330
419765
437664
453305
469764
484827
499554
513157
523750
531811
537965
541601
541754
541518
538044
533965
526579
514972
501816
487064
470169
452414
433909
415614
396329
376402
356329
337344
320685
303773
287996
273405
259815
248698
237867
228050
219665
212421
206503
202137
198262
194695
192116
189149
186108
184622
183317
181768
180398
180017
178127
177113
175866
176110
176131
175736
175212
175119
174956
174938
174605
174454
174689
173377
172970
172746
172995
172961
173053
173421
173398
173688
173544
174069
173993
173802
174422
174807
175753
176688
176995
177302
177955
179477
180350
181538
183012
183834
185447
186342
187224
189093
190478
191609
193002
193932
194323
195196
195199
195438
196610
197054
196653
195892
195888
195851
195986
195332
194669
194328
193832
192787
191968
192070
192067
191421
190358
190222
188585
187426
186851
186491
184590
184256
184031
183586
183618
183449
183310
182515
182842
183068
182790
182259
181768
181892
182049
182745
183653
184427
184730
185282
185026
185761
186632
187907
188277
187701
187861
188475
188776
189178
188998
188079
187510
187009
186971
186431
186411
185609
184860
183852
182228
181427
179360
178432
178304
178173
177290
177066
176598
175235
174103
173681
172758
172248
171699
171845
171454
170412
170025
169008
168569
168212
167159
166729
166378
166267
166004
165412
164811
165328
165021
164798
164550
163385
162798
162869
162939
164255
164153
164011
163649
163544
164459
164372
164271
164942
165485
165246
166696
167716
167711
168003
167580
168063
168827
169919
171004
171409
172113
172418
172354
173154
173827
173455
173858
174176
174960
175649
176119
176465
177314
178057
177711
178264
179282
180152
179677
180578
180138
180130
180523
179889
179641
179511
179071
178707
177896
177174
176566
176467
176367
175120
173848
173425
172394
172845
172895
172457
172614
171890
171248
170673
170890
170554
169916
169513
169935
170064
169613
170021
170441
170927
170140
169894
170359
171214
171373
171387
171173
170849
170796
170183
169663
169608
169560
169603
169496
169074
168402
169102
168195
166913
166673
165848
166062
166045
165641
164928
164214
164263
165114
164218
162830
163088
163201
162675
161365
160657
160421
160752
161012
160679
159672
159554
159719
160269
159302
159412
159307
160307
160258
160197
159462
159228
159600
159464
158711
159011
158760
158136
158640
159785
159714
160231
160224
160064
160641
160785
161008
161701
161800
161061
161178
161773
161286
161738
161567
161466
161800
160928
161299
160830
161309
162337
162736
162848
162517
162849
162924
163730
163979
164277
163674
163233
162622
161954
162274
162736
162587
162338
162461
162027
161966
162449
162744
163464
163157
163097
162091
161770
161528
162030
161238
160441
160110
160772
160415
160006
160120
160047
160044
159896
159698
158816
159102
159233
158544
158624
158525
158193
158401
158394
157578
158931
158975
158015
157753
158103
158834
159409
158981
158139
158639
158538
158728
159339
159503
158760
157929
157682
157951
158268
159012
160355
160603
161402
160285
160224
160586
160608
159894
158988
158474
158277
158303
158422
157706
157583
157385
158127
158689
158709
158004
158171
157667
157581
157020
157106
157586
157022
155461
155305
154767
154899
155394
155107
154728
154016
153217
152432
152825
153011
153384
153490
153492
154338
154175
154707
155190
155111
155338
155813
155745
156204
156586
156173
156787
157313
157323
157579
157766
158161
158157
158910
159138
158133
158265
158435
158660
159174
158819
157888
157741
158050
158166
157779
157802
158146
156703
156283
156291
156852
157183
157571
156891
155839
154911
155231
154962
154820
154732
155356
155634
155446
155643
155104
154809
154219
155212
156346
156535
155488
155648
155310
155231
155677
156004
155726
155989
155264
154478
154585
154998
154415
154508
153738
153456
154121
154261
155138
155868
155648
155430
155252
155745
155190
155200
155157
155087
155534
155875
155706
155173
155089
154898
154827
154227
153720
153568
154502
154737
155185
154500
153981
154135
154210
154071
154274
154913
154844
153804
153984
154141
154025
153603
154118
154554
154927
155352
155544
154710
153769
154305
154627
154553
155295
155522
155661
155154
155004
155038
155425
156718
156058
155185
154522
154586
154299
154422
154364
153577
153703
154921
155135
154210
153802
154054
154094
154886
155554
154560
154115
154090
154632
154223
153967
153640
154160
153797
154220
154520
154024
154317
154878
154865
154781
154020
153680
153582
153611
154568
154507
154783
155482
155260
155070
154445
154050
154369
155311
155421
155797
155536
155994
155714
154797
154864
155374
155820
155806
156265
156941
156193
156467
157468
157537
157803
157248
157300
157344
157127
156516
156622
156680
156982
157156
157695
158584
157729
157151
157010
156560
157080
157668
157327
156929
156680
156366
156305
156192
156056
155671
155684
156260
156907
156345
155472
155573
155639
156043
156362
155816
155216
155372
155411
154672
154451
153190
152856
152681
153291
153278
153907
153525
153342
153761
154180
153750
153512
154027
154043
153520
153716
153379
153954
153939
154009
154616
155152
154901
153870
153752
154184
154431
152998
153278
153868
153616
153502
153733
153272
153288
152746
153318
153553
153318
153562
153419
152509
152379
153065
152583
152282
152596
153081
152935
152085
152279
152527
152690
153951
154036
153042
152775
153063
153158
152943
152684
152064
152524
153183
152615
152703
153542
153799
153413
152953
153696
153634
153093
152994
153974
154566
154068
154279
154808
154638
154896
154705
154138
153168
154030
154084
154004
154193
154201
154414
154942
154960
155220
155167
155430
154937
154706
154180
153164
153579
154038
154759
155706
155160
155251
155485
155669
156076
156842
156864
157537
156467
156741
156545
155543
155923
157069
156790
156619
155995
155990
155940
156265
156703
156911
156621
155298
155206
155368
155590
154323
154436
154705
155682
155583
155243
155362
155986
156394
155689
154728
154200
154057
153917
154408
154650
154435
154958
154278
153520
153413
152150
152777
153701
154141
154373
154391
154904
154711
154752
154145
153918
153877
153991
153448
153589
153421
153351
153051
153149
153681
153660
153902
153568
153679
153804
154464
153695
153394
153229
153152
154230
155720
155830
155922
155085
155078
154206
153321
153058
153300
153717
154174
154951
154257
154620
154605
154707
154826
154788
155153
155334
155943
155661
155521
155505
154903
154395
154712
154240
153857
154575
153967
153471
153496
153540
153759
154074
153917
154734
155362
155387
154684
154550
155371
155193
155569
156252
156255
156214
155486
155759
155067
154676
154241
154980
154126
154067
155327
155800
155607
155439
155477
155724
154670
154467
154299
154229
154213
154762
154275
154498
154651
153584
154098
154961
154716
154587
155415
155719
155863
155874
155248
154797
154807
154993
155420
155094
155357
155751
155864
154750
155334
155420
155740
155982
156478
156354
155949
155956
155582
155763
155532
156256
156258
156408
156488
156805
156761
156351
155549
156256
156673
157110
157558
157341
157252
156784
156712
156192
156009
156044
155396
155556
155032
154852
155752
155811
155178
155161
155437
155246
154325
153863
155052
156423
155653
156513
156163
156024
156032
156651
156467
155985
156374
155902
155402
155621
155791
156170
157344
157517
157028
156253
155596
155677
156200
155625
155952
155768
155657
156039
156076
156332
156589
156449
156886
156367
156546
156408
155940
155909
155252
154890
154535
154809
155360
155314
154982
154728
154872
154870
155343
155597
155084
154621
154419
155075
155142
154770
154087
154339
155326
156293
155424
155149
155167
154952
155178
154922
154468
155013
155281
155338
154701
155382
155876
155658
156423
156431
156471
156384
156076
156733
157016
157564
157272
156400
156681
156648
155482
155563
156020
156636
157656
157018
157044
156625
156717
157228
156882
157240
157705
157678
156410
156562
157093
156132
155760
156916
157208
157125
157491
157390
156853
157011
157233
156336
155967
155625
155854
155193
154671
155019
155230
154966
154772
155511
156406
156230
155971
155670
154961
154378
154672
155236
155084
155740
156163
155339
155939
155784
155766
155819
155556
155497
155226
154715
154304
154578
154959
155049
155280
155727
156138
156698
156737
156511
156660
156088
156379
155676
155624
156147
156191
156263
155835
155883
155334
155032
155065
155644
155779
155170
154854
154491
153974
154364
155425
155042
155589
155687
155411
155502
155449
155184
155270
154814
154117
155011
155515
155939
156099
156094
156394
156330
155447
155484
156141
155773
155133
155029
155522
155621
156534
156159
155811
155760
154749
155286
155861
155806
156512
156616
156916
156490
156017
156399
156068
155594
155627
155865
156000
156119
155800
156629
155501
155987
156417
156151
156293
156167
156381
155836
155828
156430
156643
156392
156782
155947
156171
156346
156107
156255
156338
155922
155563
155675
155482
156565
156615
156926
157216
156702
156957
156306
156066
156162
156304
157172
156637
155913
155858
155969
155820
155809
155809
155409
155819
156594
155882
155256
155269
155891
155915
156024
156179
155699
156038
155853
155726
155103
155892
156478
156615
155863
156440
155564
155807
155993
155432
155411
155427
155104
155191
154930
154598
154680
154947
155122
155433
155486
156835
158185
158099
157845
158132
157903
157133
158200
158974
159857
160343
160683
162191
162960
162992
163995
164739
165783
166957
168521
169673
170563
171449
172892
175068
175924
176931
177532
179432
180789
182051
183376
183745
185932
188048
189916
192688
195278
197601
200231
203149
205552
208371
211275
213357
217368
221869
224781
228537
233933
239627
244964
252894
262267
271304
279177
286185
291682
294345
296129
296297
294761
290512
285947
280680
275423
270028
264830
259844
256431
255149
253790
252252
250943
249488
249665
250601
251088
251242
252236
253511
254162
255228
257594
258385
260845
261757
263491
265180
268485
270860
273681
276123
278234
278085
277074
274874
269284
262837
255850
247299
239755
233703
226889
220413
214717
209736
204927
200368
195710
192123
190111
187456
185510
182871
179984
176871
174665
173205
171173
169417
168403
167148
165203
163403
162694
162311
161098
159976
159243
158330
157127
155514
154369
153687
152109
150662
149633
149029
148350
148060
146873
146021
145308
143903
142923
142332
141267
140730
140236
138979
138583
138055
137393
136456
135086
134340
134179
132537
131909
131716
130952
130391
129418
129108
128898
128436
127666
126647
126435
125288
124681
124040
123670
123859
122366
120976
120137
119826
119915
118950
118524
117590
116499
115667
115525
114802
113523
113851
113667
113017
111177
110394
110371
109816
109207
109344
108509
108085
107515
107065
106515
105524
104995
104330
103724
103203
102729
102560
102020
101466
101183
100337
 99754
 99088
 99464
 99300
 98444
 98300
 97608
 96672
 96277
 97163
 96840
 96178
 95301
 94951
 94826
 94631
 94809
 94342
 94145
 93753
 92292
 92801
 93088
 93534
 93080
 92772
 92358
 92533
 93652
 93907
 93322
 92479
 91935
 91060
 90956
 90833
 91067
 90786
 90646
 90867
 91197
 90439
 91277
 91649
 92354
 91481
 91511
 91028
 90628
 91008
 91216
 91779
 91807
 92053
 91971
 91778
 91632
 91160
 91045
 91370
 91814
 91745
 91925
 91743
 91705
 91246
 91049
 91211
 91802
 92441
 92485
 92117
 92389
 92219
 91700
 91708
 92137
 91817
 92104
 92554
 92239
 92434
 92528
 92266
 91535
 92714
 92976
 92298
 92191
 92768
 92794
 92823
 92898
 92699
 92859
 93156
 93979
 94076
 94070
 93845
 93929
 93538
 93610
 93142
 93152
 93543
 93919
 94234
 94102
 94272
 94396
 94177
 93904
 94191
 94565
 94141
 93654
 94039
 94082
 94328
 94738
 94174
 94207
 94229
 94114
 94299
 94132
 94496
 94921
 95365
 95668
 95519
 94862
 95220
 95143
 95195
 95405
 95879
 96094
 95856
 95445
 95771
 96228
 96204
 96273
 96452
 96236
 96001
 95649
 95950
 96128
 96967
 96903
 96492
 95792
 95512
 96087
 96728
 97628
 97378
 97228
 98198
 97793
 97084
 96295
 96626
 97657
 98456
 98837
 99424
 99514
 98985
 98618
 98287
 98053
 98416
 98381
 97996
 97684
 97853
 98032
 98059
 98282
 98159
 98800
 99077
 98727
 98970
 98775
 98808
 99623
100018
 99957
100173
 99964
100167
 99415
 99019
 98715
 99336
 99790
100032
 99882
 99738
 99434
100108
100455
101192
101302
100711
100655
100549
100280
101121
101269
100883
100168
100474
101139
100900
101468
101345
100852
100530
100071
100186
100571
101469
101323
101409
101652
101190
101933
102341
102296
101659
100954
100706
100998
101465
101856
102104
102197
102393
102314
102097
102900
102539
102106
101638
101356
102096
102786
102466
101440
101801
102221
102087
102117
102021
102342
102579
102625
103042
103017
103181
103480
103234
102891
102227
102257
102812
103474
103860
103414
103356
103904
103996
104235
104328
104681
111303
139737
211252
342196
541700
797410
1067317
1308313
1499593
1642518
1739132
1792927
1806750
1783657
1735418
1670168
1593193
1510659
1431570
1362044
1297861
1239098
1181194
1121774
1059920
1000404
948869
905989
870269
843038
818182
798911
780607
764806
748361
734012
720285
707211
697308
690538
683795
676366
668617
660442
648374
636643
625446
613464
602137
588894
573226
550499
521975
490010
461908
435093
412282
393847
376293
360412
345251
330355
318411
306348
294049
283155
274009
265252
257213
250075
243088
236624
229421
223802
219915
215490
210619
206507
202403
199668
195839
192141
188867
185681
183196
180453
178092
176012
174518
172553
170482
169354
167582
165853
163605
161454
159764
158336
157210
155643
154511
153495
152288
150669
149540
148332
147536
146032
144414
143579
143169
143643
142883
142500
141666
140513
139161
138095
137941
137649
137098
137022
135494
135328
135066
134389
133562
132836
132599
132906
132417
131859
131787
131276
131365
130503
129538
128376
128043
128768
129045
128431
127832
127298
127070
126636
126246
126315
126092
126078
125981
125326
124839
125660
125838
125185
124290
124180
123900
123342
123614
122893
122727
122599
123242
122841
122093
122318
122339
122169
121757
121566
122051
121355
120629
121143
121178
121019
120358
120089
119925
119877
119732
119968
119623
119183
118871
118414
117862
118281
118719
118946
118885
118793
118113
118104
118121
118740
119191
118764
118690
118616
118454
118251
118296
118195
117728
117886
117712
118280
118151
118615
118164
117452
117929
118296
117555
117034
117412
117694
117280
116982
116397
116231
116083
116199
116919
116582
116519
116479
116648
116413
116527
116535
116224
115912
116124
115768
116522
116830
117249
116988
116028
115757
115469
115847
115832
115972
116251
116188
115947
115268
115083
114828
114482
115008
114888
114269
113933
114730
115410
115483
115543
115029
114716
114069
114193
113737
114180
113333
112708
112793
112852
112537
112747
112542
112668
113223
112772
112881
112833
112864
112996
112930
113124
112357
111598
112020
112191
111908
111686
111455
111804
111810
111751
112058
111849
111716
111424
111350
110999
110572
111447
111422
110371
110209
110448
111010
111250
110831
110171
109915
109786
110418
110591
110592
110169
110627
110506
110582
110363
110068
109713
110385
110266
109843
109215
109816
110522
110534
110881
110544
110111
109594
109551
109810
109528
109202
108988
109458
109394
109604
110251
109523
108986
109049
108850
109134
108652
109061
109411
109520
108437
108797
109047
108942
109239
109480
108924
109094
108836
108460
107920
107828
108141
108042
108183
108478
108634
108184
108852
109288
108813
108388
108760
108640
108645
108862
108870
107806
107751
108115
108130
108165
108109
108005
107694
107536
107662
108030
107636
107542
107545
107133
106893
106626
106977
107084
107799
108116
108646
108320
108429
108472
107118
107753
108191
108462
108112
107672
107639
107039
107435
107292
107149
106778
107031
107161
107879
108002
107549
107264
107197
106964
106915
107052
107210
106364
106203
107166
107556
107088
106552
107094
106842
107089
107207
107828
107845
107686
107583
107434
107701
107594
107812
107423
107147
107204
106664
107409
107305
107388
107409
106853
107481
107256
107676
107485
107669
108060
107542
107473
106921
107908
107726
107339
107934
108635
108093
108042
107952
107834
108118
108491
108542
108111
107378
107066
106599
106721
106690
107560
107017
106912
107097
106919
107339
108046
108310
108420
107980
108547
109310
109304
109096
109065
108678
108188
108291
108406
107995
108781
108982
108736
108810
108880
109532
109136
109242
109317
109254
109654
108687
108748
108534
108750
108860
109513
109453
109247
108557
107570
107282
107088
107597
108070
108481
108633
108957
108934
108480
108561
108269
108733
108134
107710
108477
109156
108638
108220
107906
108127
108437
108441
108453
108573
108593
108412
108743
108699
108992
109482
108557
108786
109043
109724
109715
109382
109189
109100
108909
109067
109032
108959
108943
108835
108766
109478
109297
109500
108893
108707
108653
108364
108609
108250
108047
108147
108418
108606
108515
108503
108731
108461
108755
108732
108890
109308
110524
110345
109985
109842
109648
109010
108721
109202
109919
110158
110167
109889
110304
109993
109899
109354
109533
109979
109658
109884
109428
109185
109272
109625
108734
109073
109717
109780
110301
109283
108355
109190
109917
110569
110682
110361
110207
110564
109916
109376
109383
108937
108766
108646
109216
109253
109010
108886
109715
110023
109857
109689
109305
109333
109952
109596
109485
109671

[Instrument Method Data Header]

"hplc", "", "2021-04-16-13:54:48", "hplc", "", "2021-04-16-13:54:48", "", 0, 0, "GlycoSePN_40 min (Plus_HR1)"
"Separation of glycans at 50 C"
16844544, 1


[NAI Box Information]

0, 40, 40
2.272, 44, 1000
41, 0, 100, 0


[Instrument Configuration Information]

"FL", "PEN90x", ""
0, 0, 0
0, 0, 0, 0
16.777215, 1
16.777215, 0
"", "", "", ""
"", "", ""
"", "", ""
"", "", ""
"B", "C", "D", ""


[Real Time Plot Information]

[0]
0, 1, "", "Y", 1000


[Link Parameters]

5


[Link Parameter Offsets]

29
28
10
11
12


[Link Parameter Info]


"RATE", 29, 5, 1, 1
1, 0, 3, 0.1, 100, 0
44.01408, "", 1

"RANGE", 28, 2, 1, 1
1, 0, 1, 0, 10, 0
1, "1.0", 1

"EVENT", 10, 3, 25, 1
1, 0, 0, 0, 100000, 0
0, "END", 0

"EVTME", 11, 2, 25, 1
1, 0, 2, 0, 100000, 0
0, "", 1

"EVVAL", 12, 2, 25, 1
1, 0, 0, 0, 100000, 0
0, "0", 1


[PEAK TABLE FILE]


[File Complete Flag]

3


[Number of Peaks]

0


[SPECTRAL DATA FILE]


[File Complete Flag]

3


[Count/AU Ratio]

0


[Count Offset]

0


[Number of Spectra]

0


[Spectral Data Sets]


[Audit Log Information for C:\PenExe\TcWS\Ver6.3.1\Examples\Probka1-po enzymach_3 of 10.5.raw]

Number of Audit Logs : [0]
