# Supplementary material for: Interplay between de novo and salvage pathways of GDP-fucose synthesis
Source: PLoS One. 2024 Oct 24;19(10):e0309450. doi: 10.1371/journal.pone.0309450 (PMC11501016; doi:10.1371/journal.pone.0309450)
Supplement: S1 File — (ZIP) [file pone.0309450.s004.zip › Chromatograms/Fucosylation/WT_2.RAX]

Checksum Passed

Filename : <C:\PenExe\TcWS\Ver6.3.1\Examples\HEK_wt_enzymy_2nd.raw>

[Modified Rawfile File Header]

0, 1, 48, 10019, 
0, 0, 0, 386514952, 12038968

[Modified Rawfile Data Header]

"hplc", "", "2022-01-29-15:54:00", "tcprocess", "", "2022-01-29-16:33:59", "", 0, 0, ""


[File Complete Flag]

3


[Run Log Information]


[Raw File A/D Header]

0, "20220129155351-0800", 0, "hplc"
"C:\PenExe\TcWS\Ver6.3.1\Examples\HEK_wt_enzymy_2nd.seq", 0
"NONE", 0, 0
40.0088, 16777215, 1, "7339280009"
1, 0, 5454


[Sequence Cycle Information]

"A", 0, 0, 0, "", "", ""
"C:\PenExe\TcWS\Ver6.3.1\Examples\HEK_wt_enzymy_2nd.raw", "C:\PenExe\TcWS\Ver6.3.1\Examples\HEK_wt_enzymy_2nd", "HEK_wt_enzymy_2nd", "", "C:\PenExe\TcWS\Ver6.3.1\Examples\GlycoSeP N Plus (FL_40 min)", "C:\PenExe\TcWS\Ver6.3.1\Examples\GlycoSeP N Plus (FL_40 min)", "C:\PenExe\TcWS\Ver6.3.1\Examples\GlycoSeP N Plus (FL_40 min)", "C:\PenExe\TcWS\Ver6.3.1\Examples\GlycoSeP N Plus (FL_40 min)"
"Default", "Default"
1, 1, 1, 1, 1, 1, 0
100, 2, "", 1, "", "", 9
"", "", "", 0
"", "", "", "", ""
"", "", "", "", ""
""


[Raw Data Points]

     1
     1
     1
     1
     1
     1
     1
     1
     1
     1
     1
     1
     1
     1
     1
     1
     1
     1
     1
     1
     1
     1
     1
     1
     1
     1
     1
     1
     1
     1
     1
     1
     1
     1
     1
     1
     1
     1
     1
     1
     1
     1
     1
     1
     1
     1
     1
     1
     1
     1
     1
     1
     1
     1
     1
     1
     1
     1
     1
     1
     1
     1
     1
     1
     1
     1
     1
     1
     1
     1
     1
     1
     1
     1
     1
     1
     1
     1
     1
     1
     1
     1
     1
     1
     1
     1
     1
     1
     1
     1
     1
     1
     1
     1
     1
     1
     1
     1
     1
     1
     1
     1
     1
     1
     1
     1
     1
     1
     1
     1
     1
     1
     1
     1
     1
     1
     1
     1
     1
     1
     1
     1
     1
     1
     1
     1
     1
     1
     1
     1
     1
     1
     1
     1
     1
     1
     1
     1
     1
     1
     1
     1
     1
     1
     1
     1
     1
     1
     1
     1
     1
     1
     1
  8234
 16319
 23818
 34513
 47128
 58967
 67532
 76287
 82361
 87922
 91593
 94050
 94124
 94180
 94187
 92545
 90869
 93049
 96941
102867
113927
126956
135101
137466
138486
136183
133297
129815
127211
125028
122515
123835
123525
126087
132880
141492
151329
160058
171088
183929
200691
218217
232151
244606
249197
253597
264066
280825
313037
369881
461829
602934
811399
1100867
1487894
2001127
2667114
3590912
5071451
7745494
11883698
15021241
16777215
16777215
16777215
16777215
16777215
16777215
16777215
16777215
16777215
16777215
14761907
12494893
10422736
8625832
7113601
5862842
4836268
3996267
3316522
2766354
2321993
1960240
1667258
1431405
1239030
1084772
962358
865568
793625
747271
736925
765194
835188
931254
1031189
1106342
1140185
1128469
1085047
1019663
938284
860595
789964
724935
672612
633531
607915
589132
581745
588336
604017
621808
645996
669351
687308
702300
710713
715825
715536
707121
695180
685280
673347
664549
658947
657856
661951
666942
673031
679579
689189
699876
706433
717830
737414
766059
802153
851239
903909
964167
1039973
1142771
1269019
1405023
1539483
1651888
1720256
1733206
1692652
1608937
1499473
1377745
1256497
1145144
1052361
976252
919754
886300
882141
915585
988579
1113198
1275757
1445112
1592171
1700501
1748930
1731735
1661421
1562914
1447630
1329313
1218053
1120892
1040180
972705
919751
882285
859604
850289
853752
860736
867292
867447
863741
848771
830511
807226
778464
751330
720879
692441
671346
653592
638955
636111
635308
642936
662227
694321
740509
806915
899744
1026703
1186379
1379625
1603233
1855088
2113397
2363392
2581697
2739838
2826305
2840012
2780377
2663629
2511876
2332693
2138566
1942726
1754586
1582735
1422001
1273534
1143419
1029182
930912
844306
765385
700601
644616
599154
560611
530726
508227
495688
490446
485618
481930
471785
460766
445236
430957
416039
403411
391966
382924
374922
367573
361742
358485
351390
344363
337479
330339
324454
317534
310439
306107
299096
290201
283296
277912
273828
268865
264568
264128
264687
267174
271616
277011
285067
293564
300952
308333
313977
319069
323640
325932
330900
335362
341091
347800
355927
365860
380402
399286
419422
437181
452244
464873
469904
466371
456800
443675
424531
405132
385340
365403
347780
334731
321370
313857
311843
313117
313918
312860
315742
317497
315718
310059
305860
298605
291364
283946
271805
263531
253403
243366
234645
226853
221074
215374
209151
204714
204066
204209
201572
201430
201235
204884
207520
211567
220966
232977
245867
261854
285034
312764
341902
373677
407891
441385
472165
498951
520000
530678
535712
532145
519600
498814
476716
445235
416648
386960
359481
332421
311399
293511
278273
268101
261244
256351
253633
256212
260571
263046
266933
271544
275565
283880
290428
298014
302668
306704
311111
314414
317537
319819
322577
326026
329312
335803
347057
360439
380483
409230
448225
504108
574079
655758
741612
821867
898766
960966
1001095
1018363
1012559
980915
926639
860616
783217
705679
629232
555259
491866
435436
383473
339379
301453
271463
246001
227374
210249
196238
186768
177610
168124
160715
152127
147407
145044
141730
138133
137212
135721
131339
127645
126032
124190
122840
124945
124583
124746
125337
126175
127493
130083
131340
130181
128746
125650
124583
124574
125395
123349
122869
122443
122919
123913
121813
121170
121825
122256
121955
123446
122778
123370
123758
124220
125422
125357
126973
126322
126272
125364
126278
125557
125910
125027
125996
126528
125810
125460
128263
129146
131316
134248
135535
137548
141756
144757
150322
156708
160717
165031
168570
172899
178249
182152
187183
191726
197604
204823
211075
218661
226006
238686
250708
262902
278430
294990
308185
324395
341940
355639
370593
386090
400766
422302
449181
484152
533834
599329
677450
777255
899905
1040152
1199089
1364085
1530197
1684969
1818083
1919651
1988130
2010445
1990639
1933719
1842365
1722748
1580900
1432846
1281095
1128440
981973
846583
728416
626929
539477
466436
402319
347938
304668
268169
238096
215049
194701
178563
164582
153310
141915
133248
126509
121281
118034
114714
111696
107822
105609
105272
104363
102978
102737
101943
100279
 99264
 97864
 98320
 97622
 96287
 95307
 95497
 97859
 99411
101481
101424
102786
102793
100518
 99723
 99899
 99544
 98681
 98923
 98689
 96416
 95939
 93812
 93675
 92165
 91499
 91572
 88984
 86627
 85987
 86390
 86174
 86541
 87753
 86520
 85859
 83646
 82972
 82042
 82769
 82132
 81668
 82108
 81553
 80925
 80040
 79725
 80426
 81036
 79528
 77637
 77850
 76915
 77049
 76889
 77128
 75766
 74882
 74617
 73816
 73023
 72143
 74264
 77014
 77983
 76283
 75307
 73569
 75302
 75405
 74768
 74505
 73708
 75266
 76064
 73458
 72822
 74673
 74554
 73201
 74468
 73533
 72865
 74376
 77274
 77638
 79321
 80416
 81758
 80901
 79373
 80508
 83537
 83399
 85291
 86293
 87680
 89242
 90651
 92962
 94987
 96942
100539
102888
104080
105046
105532
106545
110631
114965
117761
122031
122288
120920
122644
124796
127337
130078
133341
135822
140577
147817
155902
165385
173448
184445
201027
223941
247472
272840
308857
345406
385606
427602
473691
517771
557046
595000
621166
640632
647385
646320
639540
620308
597296
567070
534900
495483
455761
421475
391260
365768
341308
324060
308186
298428
292535
292742
293630
299809
312863
329003
352478
381243
413318
450026
488087
532391
579013
628620
681420
734526
786841
836446
888137
936938
982059
1024114
1058555
1084164
1102143
1108550
1102938
1084588
1053213
1009521
958533
895968
830360
765138
700232
639703
580649
529368
486191
448217
416087
390933
372114
357280
346203
340606
334282
327465
320271
310565
303943
292977
280440
265212
249173
233963
220803
206362
192075
178989
171058
160542
150469
141846
135329
130001
126926
125567
121814
116309
113864
111799
108863
106142
103231
100686
 98552
 96100
 92734
 89513
 88228
 86795
 84754
 81386
 78802
 78208
 77713
 78635
 76497
 74825
 73418
 73313
 71752
 71619
 70500
 70961
 70248
 67511
 66452
 67154
 65980
 65933
 63979
 64417
 64261
 65038
 66501
 66237
 65980
 65907
 68690
 69679
 69461
 71343
 71096
 70595
 71352
 70389
 70901
 71746
 69332
 70790
 72130
 73360
 75730
 75609
 74597
 74643
 76354
 77486
 77971
 77146
 77475
 78267
 78901
 80591
 83673
 85552
 86623
 88765
 90505
 92236
 93436
 93072
 94833
 96741
 98359
 97793
 98101
 98338
 99602
100171
101042
101990
102057
101735
106670
107887
107940
107961
109607
109456
110650
109651
109107
111106
115061
117816
120673
123264
124934
127583
131117
134649
137101
141786
144853
149303
154485
159276
164765
169736
174831
182257
193328
207213
222797
246865
271712
303161
338790
381197
432354
488258
546821
605957
671094
738932
803107
862157
916566
964683
1002046
1029926
1043688
1045963
1036496
1014143
973865
924979
865875
803635
735886
667648
599619
535325
474735
418449
370035
325011
287893
254737
225352
202147
183186
166874
154135
142992
135733
129210
123595
120499
115317
112314
109262
106757
104681
101478
 99184
 97368
 95673
 95039
 94714
 94588
 94763
 93932
 91600
 91534
 91626
 92557
 92148
 88734
 86801
 88499
 89848
 90505
 92090
 92971
 95702
 95797
 95542
 98265
100557
101936
105681
112284
120185
126183
131447
138550
146046
150451
155503
159985
165642
172906
175182
175866
176954
176796
177888
177182
176580
173329
171185
168404
165502
161463
157978
154929
150458
146920
146162
143264
141180
143231
142099
144577
143920
146668
146619
149161
152321
154583
156278
160942
166665
171713
174362
179504
184129
188843
194079
198464
202670
208289
214232
221034
230033
235749
241467
244768
250487
257368
263641
269744
275081
279977
285189
293744
301837
310884
319519
329235
341651
354947
368115
383020
404026
430629
460668
497037
544603
600958
665825
747500
841506
948062
1071864
1214182
1372818
1544484
1731920
1923794
2117693
2310287
2498927
2673259
2830979
2960582
3057315
3113953
3143698
3134600
3085547
3001113
2889628
2749734
2588110
2412981
2221062
2028156
1834360
1640159
1457021
1285951
1125526
979636
846229
729527
626675
538418
463112
401009
347316
302269
265978
237822
212822
191181
175341
161655
155017
146259
140633
135337
131120
130692
128932
127414
126852
124698
123053
123242
124225
126437
126401
126898
126999
123868
122393
123578
120617
120397
117830
117581
120710
122696
122304
121179
123310
125623
125873
126254
126105
127014
127661
128881
129679
132621
135052
138908
143655
148351
153278
158474
163008
166021
169780
177095
184728
190133
196094
200877
207493
212714
219403
227546
235290
244388
251801
258914
266896
274644
285396
295693
305170
313314
323466
332884
341425
351552
364497
375837
386060
398192
413448
423744
435583
448785
465472
482428
498850
515405
530061
546587
566143
586769
606122
626083
644795
666353
688385
707818
733258
752884
774834
803481
831154
857157
883686
909567
941736
975676
1013641
1056253
1102963
1154178
1213737
1283820
1374518
1482145
1610027
1764778
1955751
2180740
2451415
2771598
3141661
3572835
4068322
4619335
5222284
5874689
6566502
7284759
8021483
8748088
9441767
10089784
10654561
11116278
11459572
11678933
11765383
11694370
11498643
11167746
10712765
10177395
9564612
8895683
8178049
7445960
6724446
6016319
5334104
4695080
4105735
3566493
3080231
2646164
2259315
1920579
1631764
1386748
1175816
1003153
854194
730349
625387
539072
468191
408963
361328
321067
287846
259772
237357
222119
205740
192118
181323
172677
163837
157419
153298
148719
147416
145612
142337
140573
139686
140033
140786
140025
139069
135952
135615
136206
135265
133749
134882
133703
132144
133496
132229
131508
130492
131974
131250
132164
130823
131752
130416
131564
131735
132217
134797
135646
136132
136336
136919
141232
141604
142308
142976
144277
145988
146195
147513
149354
149273
150303
153816
155757
159356
162514
164457
166983
173259
174593
178926
187874
197752
209111
224072
239989
256922
277872
301306
327178
352025
379975
409947
438171
466278
490876
516092
536900
553226
565819
576058
580323
576833
566444
554187
536397
516422
494533
468911
444430
418853
393380
365356
342062
319577
296981
276661
258791
241764
225081
210912
201599
191389
183736
178486
171178
163067
157007
149903
145474
142595
138370
133109
129143
125960
121537
120879
120275
119381
118174
118191
119376
119459
120880
121314
120295
118612
121375
121730
122010
120781
120039
121382
119647
119019
117530
115773
116940
115899
115008
113192
110411
108365
107862
106628
107376
106375
104763
103229
104418
104970
103508
102520
101756
100444
100900
100388
100536
102010
104715
106508
110606
113376
111944
113628
114074
114342
117265
118478
120098
123881
124580
126486
128064
127317
127879
130606
131093
132567
133639
134048
133770
137670
140707
140309
140198
141380
143836
145357
144409
143555
145010
146325
148532
150146
152158
156680
159074
163361
166674
170373
177016
181844
185567
190028
196217
204281
210608
218985
226975
234279
244525
250993
259476
269416
281735
290204
303545
316081
328932
343193
359932
379628
400098
422365
445793
472591
499823
529636
558043
584219
613473
638538
658525
674182
687885
697105
699422
700459
695699
687203
673673
658007
640425
617232
591112
567751
543154
522208
503154
483211
465692
449339
437699
426700
417561
408532
400458
391222
383701
376669
367930
361240
353575
347076
338467
327571
319445
311673
302697
297436
289593
281384
274627
265024
257750
251992
245832
242442
238230
233141
230009
227329
224937
220165
217466
213767
211641
209897
206939
206073
203746
200217
199151
196104
193133
191535
193027
191889
189030
188349
187499
185223
184528
181534
182055
182484
180748
179210
178767
180192
179281
178768
178449
179646
179889
177372
175950
174927
178449
181578
182890
184324
188464
190137
192812
195879
196679
198789
203378
205348
210843
213721
216972
223240
230922
237512
245268
250966
254535
260787
268248
272560
278736
284843
289442
292777
299139
306090
311694
318722
326148
335937
342797
350957
362144
374875
385585
394970
405630
418484
431155
442327
455207
466822
475325
483285
493821
495823
499377
498669
496329
492886
488211
483928
473103
462461
452396
441653
434998
429509
424488
417838
418019
421218
419675
423550
434939
447784
466828
488994
515980
552792
595945
645095
700652
765195
838487
920481
1010641
1107535
1207663
1315400
1422224
1531350
1639212
1743406
1840934
1930140
2008611
2073673
2117005
2147936
2163278
2155820
2131513
2090260
2038525
1968426
1885796
1792859
1692588
1588779
1482270
1372140
1262642
1156012
1051598
955669
863009
779065
704299
638898
578459
526064
479583
438865
404589
372741
349348
328342
309742
293603
280116
268477
260841
254207
249088
244223
240342
236790
235246
235418
230947
231242
230144
228407
229624
230317
228544
227051
228612
229477
229833
229255
229176
229994
228673
229464
227930
224616
223920
223097
223059
221877
218563
216830
214494
212281
212303
212742
212564
211659
211076
210049
210434
209724
209330
208223
208869
208461
205160
203069
202127
198747
197988
197355
196717
193540
190143
187308
185866
187192
184763
181465
180802
178439
174941
172689
172213
172547
171260
170501
169164
170968
170845
171147
171648
171105
170353
169438
169797
169503
169143
171074
172718
173332
176179
178911
179964
180322
181799
183748
187306
191909
195407
201473
208059
215899
223994
233887
243873
256639
273861
288055
304685
323178
344941
366404
388144
407447
427194
448921
468046
486164
499678
511893
521799
530299
534488
536425
535401
533086
527555
516402
502241
487950
474768
457388
439123
420714
401040
382442
366855
348464
334013
319862
303990
291465
281200
269492
258374
246388
236101
229825
224953
219839
215031
214981
215213
210704
208533
206716
205792
207868
207517
209566
210035
212735
213932
213551
214182
217782
218502
218889
218141
218388
218767
222364
224429
226592
230973
236010
241161
249130
258561
264308
274112
283049
293534
306690
322775
337559
353282
369291
387192
404789
423604
445877
461591
476539
491893
503620
516731
528537
536485
542386
546297
546935
544465
539382
532975
523044
512380
505786
492452
480087
464733
451973
439779
429635
421301
412470
405282
398960
393605
393210
392021
391115
387347
384793
386838
389273
393268
394982
398202
402866
406515
413309
423421
433533
443635
459029
474291
491043
513200
535740
571634
607275
651652
699598
758989
831366
912544
1007800
1110632
1225044
1351305
1487503
1632313
1787036
1941570
2104901
2263363
2426076
2576716
2721947
2850477
2956601
3048459
3125294
3180199
3215357
3224638
3214107
3179637
3120579
3043520
2943195
2827781
2697030
2553692
2404063
2252221
2098932
1945580
1795724
1651141
1513543
1384697
1260785
1147266
1043076
951241
867096
787852
719764
655526
598367
547628
505238
466032
432220
398623
371259
348753
327943
311136
296597
285311
273937
263972
255717
247282
240828
237951
231578
224004
219685
214181
210071
205573
202597
200028
195297
194643
192675
186680
182562
179629
177771
175375
172334
171980
169426
167591
168961
169790
168415
164585
166115
166316
165943
165097
165092
164746
166952
166072
164353
164533
163727
164604
166605
168098
165738
163699
165296
166141
165268
165089
164309
163324
162185
161688
161126
161561
161794
160800
161921
163159
164831
164699
166269
167773
168916
170898
172884
176438
179465
182314
185233
188138
193052
197786
203655
207469
211041
217265
220835
223555
228476
230965
233614
237641
240334
241354
244247
243951
243987
241204
238936
239451
235917
234585
233067
230550
230981
227997
225667
227338
227600
226252
226355
225109
222775
221979
219597
219482
218277
217478
216388
215090
216093
212573
210591
207543
205432
203426
202248
203773
202843
202685
203666
204813
205751
205938
208059
212339
215275
218475
220525
222364
228449
232005
234853
236364
240343
243400
243352
244373
246893
250404
250014
249584
250100
249183
250759
249065
246537
243816
242275
240005
238981
235614
235560
237510
237555
237407
237644
238052
236479
235067
233597
233753
233608
233789
234024
233722
235201
237151
241523
242550
241173
240408
243091
245263
249217
253849
258758
261095
266898
270944
275899
281316
284755
289250
292493
296513
300052
303731
309371
313684
316392
320585
323932
326255
329878
334923
339824
345854
353289
361779
369972
377255
383521
397029
410283
425733
439603
457100
478602
501563
527573
556847
587904
623484
661270
701170
743734
786678
829970
875687
923231
965368
1014262
1063537
1106450
1147039
1187445
1226178
1266398
1302585
1328289
1358702
1384866
1403103
1419870
1432135
1437171
1433561
1424847
1413134
1393778
1366898
1328787
1287671
1238737
1189766
1134114
1079396
1017077
956455
895808
834729
775304
721434
672725
623273
575488
532725
494023
458763
429885
404944
385961
370634
356978
343552
336199
331507
328277
326647
328936
329640
330837
331962
335294
338563
341106
342426
341651
342489
344369
345740
345413
343369
339984
334461
329170
321507
314243
307976
298437
289320
282095
274431
266543
256501
250428
245676
239467
236199
230340
223255
218665
213865
208760
206219
206021
205656
205766
205949
206427
206557
208714
208564
207445
210354
209829
210527
212596
213372
214130
214260
214998
214935
211641
211848
212381
213514
213329
215236
215923
214678
213946
213487
217675
217822
220447
223608
228125
233045
233917
235014
237689
240779
243824
247183
248356
250701
251726
253049
254076
254701
255568
258217
259563
259706
258346
258326
257841
255611
253811
253250
252038
250372
249224
250244
249759
249460
250520
251719
253864
253729
254322
253992
255285
259645
264256
265526
265145
266419
269560
273913
278711
281733
283950
288393
292959
295201
296983
299825
307088
312934
317192
321984
326704
334342
340996
348062
353728
362531
371618
381405
392800
401817
413951
424755
437616
450356
463190
479384
496886
515312
528348
545469
564462
580364
596703
614375
631497
645413
660394
674409
688642
706047
724502
740284
749645
765549
780692
794867
807672
823184
837305
852449
866152
878465
892331
906445
921149
934142
948421
960905
972795
979603
986203
993761
999110
1003620
1005282
1008085
1006837
1013250
1017513
1025134
1035783
1047703
1065690
1088103
1121046
1161400
1214683
1274580
1346514
1439544
1545124
1657988
1786912
1931553
2087208
2253442
2430249
2612834
2799183
2984009
3165785
3340618
3497663
3637714
3760523
3856226
3926402
3970153
3980541
3963710
3919563
3841666
3740082
3616333
3474493
3317397
3147492
2959676
2767635
2574063
2374236
2180126
1997509
1820371
1655308
1497922
1352100
1221273
1103924
997637
902505
820650
749771
689786
636884
589524
551799
518639
493199
472169
453157
438277
426265
418643
409512
403860
397278
393245
389917
387178
384115
382490
378901
376140
372922
372452
375474
376690
373641
370181
368364
366137
365366
364420
363624
363893
362280
359314
356967
358252
357882
357157
357069
358317
356517
350811
348543
344662
342400
340978
337981
336737
333337
330688
327743
327657
327137
325670
323508
325320
326671
328662
330118
331223
331358
334190
337250
337430
338221
341228
345626
347851
353468
359220
363537
367431
369664
371573
374540
376267
378926
383063
386052
389890
391095
394132
397302
400011
399050
398545
399807
403017
404108
403924
406679
409081
409415
412964
416446
419803
422754
427151
431941
438517
445627
450381
458732
469296
480854
490153
497271
506989
514953
525416
535428
547197
556512
563596
572333
579376
589824
598791
612095
624904
637788
647288
666592
686015
704680
724850
749849
777614
812686
852685
897112
950397
1010588
1081295
1162683
1256650
1363839
1493134
1636148
1791789
1963648
2155605
2364361
2593903
2839167
3102853
3375879
3662538
3946936
4231044
4518531
4797340
5052491
5286333
5493937
5663421
5780986
5855509
5881934
5858832
5775346
5651147
5487816
5292249
5069120
4817461
4541024
4246939
3955970
3661447
3369502
3080931
2800200
2534160
2286405
2051838
1831373
1628202
1442450
1275922
1128446
997083
879678
774636
681855
606932
541480
485361
436003
396336
359854
333896
312922
296065
283501
271177
265009
260184
252333
245589
242365
240747
238361
236184
234491
234520
234343
234584
237079
238053
240829
242718
244519
246585
250506
251546
252981
254923
256686
258860
259306
263732
266147
270785
272752
276008
278095
281124
284468
288038
289966
292007
295067
300790
307247
312748
319832
324814
330121
334896
342729
349052
354558
358831
363917
368815
371392
372653
377477
379846
380269
381312
382317
379941
379447
376397
371298
367471
363927
358569
353549
349912
345849
339118
331762
324365
318786
314132
309336
303691
297606
293881
290961
290965
288279
285254
284410
282144
281907
281182
281638
281489
282763
281976
284643
286808
291512
291473
291704
292470
293805
295054
296266
298346
300071
301364
304978
307474
312051
314882
318490
323620
328249
333399
341440
355282
368927
383061
400807
424105
446364
470831
498655
526296
556590
594610
629665
665342
701704
740964
774667
811389
843083
871786
895720
914907
925989
930152
928081
924177
910118
891792
868434
842900
813119
779499
741198
703742
665880
626738
585779
543989
507429
473323
441391
407686
375973
348616
324942
303521
286441
266790
250420
239239
226297
216345
207043
197342
191766
185597
181755
178692
176823
173993
171234
167025
167502
166724
168075
167527
167512
165750
163722
162041
160755
160373
160117
157884
158452
158909
158483
158027
158721
160707
160202
162655
164262
163754
162483
163512
167447
170417
170800
172342
171998
174593
172321
174869
178042
179923
182753
184510
187824
191012
194210
199397
205480
212040
216050
217720
222366
226407
226861
231233
233715
234002
237150
239096
239379
238921
238473
238638
236955
233127
229982
227818
224366
220806
216853
213208
209888
205064
200597
195935
192715
190773
187373
183677
180298
178718
177238
176095
172071
172871
170340
169354
165775
166618
168958
168863
165221
164782
166968
166857
166992
169446
171581
170658
169430
170748
171245
171633
173250
174599
175387
177646
176329
176046
179048
179242
177119
177693
175816
174096
174719
173314
172763
170689
169513
170088
170058
168295
165616
163414
162052
163596
160320
157342
155259
153020
151239
149639
149429
149865
150824
149950
147435
145185
145196
144399
142327
143383
143353
143992
144089
140898
139183
139771
140327
140691
141805
141899
141116
139835
139088
136217
136651
137307
139232
138760
141111
142659
143751
144319
141888
141725
143076
142281
143955
145094
144929
145744
147171
147132
148031
150358
152471
151635
150636
150008
149557
150708
151640
151511
152693
154513
155022
157418
157188
155765
156042
156189
154648
154473
155169
156809
159908
160031
159753
157314
156505
157450
157997
158957
158365
157194
156030
156381
154205
154627
153787
153712
151735
149095
149627
149546
149392
150379
149050
148513
148134
148737
149493
148442
149621
147924
149460
149271
149326
149582
147996
148595
146688
144986
144780
144075
147228
148200
148750
148051
146516
146006
145518
146404
144444
145009
144105
143576
143301
143244
140186
139782
138591
141294
141498
139252
138066
139048
137936
137272
138083
136760
136862
135515
134561
134337
134778
135514
134354
134049
134872
132200
131937
133224
134070
134037
132565
132788
133059
133287
134628
134620
133800
133734
131738
131841
131732
130807
130921
131810
133011
135508
135629
135274
137843
137443
137053
136681
133823
132289
135633
135964
136192
137294
138849
139308
139859
140733
140940
139017
139050
138687
138124
141420
144139
143321
144555
142081
140054
141124
144272
143049
142112
143614
143083
141843
140155
139694
140230
139864
138427
136686
134875
134417
132647
131617
133145
132123
132418
133533
131572
130526
129955
129834
130655
131416
131337
131810
131145
129819
130134
129403
128251
128454
129443
129521
130190
130574
129977
129500
130070
130607
130339
131840
132682
133188
134801
132887
131811
132036
131815
131039
130235
130055
131600
131243
130709
130824
131351
132751
133421
130551
130376
129741
130862
129968
131643
132943
131975
131371
129946
130370
131897
131360
131862
132635
131735
131759
130840
130103
129323
129488
131030
131069
129505
129461
128237
128839
130999
128970
126376
127157
128741
130627
130019
129058
127522
128389
127420
127890
126996
127669
130331
128655
126653
126072
126378
128546
129687
131471
131723
131798
129399
127770
129210
130798
131020
130686
130923
134259
133717
133084
132190
132755
132697
132929
133685
131690
132801
134935
133786
134784
134261
133663
134837
132942
132348
130921
130401
130408
131116
131159
131046
132526
133120
133167
134106
134366
133677
132956
132198
133990
133569
132669
131564
129963
129117
129342
128326
130791
129199
129574
131164
131194
130148
130678
129736
129356
129514
130313
131853
132157
131842
129970
130913
130408
127926
129640
129841
129175
130394
133106
132483
129529
129510
129349
129077
129215
127546
129892
132861
132530
131245
130291
129130
130433
129996
129310
130251
130163
131019
129777
127253
126186
129735
131803
129784
128955
127145
125845
125957
127337
127936
126327
126299
123953
125840
127090
128688
129380
129587
128634
128757
127410
126685
126155
127511
128194
131426
131211
131143
128062
130446
129568
128078
131739
133121
132317
131325
132531
134401
133210
131722
131974
131171
130155
129086
131090
131165
132469
133662
133559
133064
133077
131924
132996
131038
130759
133148
132757
131042
130318
129080
128761
129707
129458
130222
132086
133011
133521
134063
132712
130118
128721
128204
128985
130909
129935
128179
128053
129075
131578
129672
130429
131199
129958
128997
128050
128395
129605
129638
124766
122592
122343
122741
125907
127729
128597
128889
128671
129655
131147
131186
130705
132994
134503
134377
130955
129153
131334
133198
135631
135086
135562
136043
135409
135547
135111
132028
131823
132551
130425
129523
130949
132896
133201
132624
131951
131584
132369
132665
130450
132263
133660
130899
130611
128545
130253
129969
130558
130954
130922
130124
130645
128659
127313
128371
127726
128236
127441
126828
128424
129237
128973
128984
129009
127522
127214
127609
126671
128965
129050
127607
125063
125558
126919
127017
128179
127763
126086
123785
124611
124826
123440
124908
123919
127658
125916
124783
128009
128082
127435
127127
127478
128388
128438
128530
130452
131644
131679
129700
128389
128727
127092
127735
130704
131166
129768
128689
129149
128456
126616
128329
129134
129239
128728
127938
129078
131722
132491
132825
131371
130495
132173
131230
130571
131898
132004
130727
131741
133293
131748
133413
133148
130089
129809
128954
129631
129073
129555
130555
126699
127829
126762
128120
130679
130015
129322
128678
129203
128498
128054
129491
128589
130753
132313
129687
131282
131902
130973
130164
130982
133268
134735
134123
133795
131337
131354
131665
131492
130608
131113
132627
132037
133727
132882
132513
133135
132883
133043
132516
135031
136372
133264
133643
131729
131724
133555
134800
133179
133207
132913
132299
132683
130867
133206
133784
133915
132939
131683
133073
133380
134069
132941
134430
136791
136208
137106
138471
137663
134742
132608
132963
133860
134086
136195
135944
134493
132415
132990
134164
132675
131967
131554
132637
132689
131296
129893
128223
127077
124509
125179
125431
126595
128109
129272
128144
129299
130621
130418
129674
128090
127574
125982
125081
127217
129675
129525
127214
128330
129496
129859
130335
128078
126550
126782
125153
125439
126991
130149
134061
133076
131072
131947
133082
131552
130807
129878
130292
129282
129798
130903
132004
129525
129948
131220
132513
135148
136309
136517
134188
133187
133051
132665
133279
132244
132145
130281
131746
131967
132538
133383
135670
135965
134471
133999
132410
131711
132807
133025
131459
132766
133391
135486
135234
136824
136104
137677
137295
134498
135194
135206
135222
135577
135373
136304
136478
134414
132460
132704
132052
131172
131615
132241
132407
133766
136701
135514
135147
133486
133694
134130
135637
134294
133319
133160
134226
134631
137680
136382
134181
131947
133508
131827
129771
128030
128426
128616
129097
130480
129802
130894
132834
132521
133141
130908
131602
132599
134637
133841
134020
132504
131432
131265
131616
131642
133347
134987
135246
134359
132673
133312
132969
128929
129599
130019
129580
130274
131832
133275
132527
132461
130890
129639
129422
130342
130718
130153
128984
128066
127407
126864
125725
127989
131075
131006
129771
130740
132101
131581
131690
131714
130476
130244
130058
130496
130685
129628
131242
133169
134194
134877
134823
134369
136197
135720
133738
134191
134974
133530
133037
135806
136035
136649
135765
135369
133974
134046
135455
137073
135857
132663
132688
135355
134735
136184
137730
138906
137306
138674
138078
137994
138160
138018
137397
135255
134825
134849
134795
135537
136367
135702
136651
136060
136299
135764
137118
136842
137711
136955
138925
140820
140092
137638
134814
135635
136283
136460
136942
135829
135922
133909
133570
135707
136784
138183
136044
135585
135080
134580
134291
134551
134362
133677
135229
133275
131632
133666
134533
134538
135109
133085
133011
132045
133016
134382
134808
134476
134294
137440
137923
135617
135296
135026
133407
132577
135965
135948
134072
135455
136643
136200
134813
135951
136578
136602
137139
137310
136368
137119
137568
139342
137597
137080
135428
134114
135143
137915
136784
135089
135338
137681
139063
138367
136894
135547
135896
136297
134982
135713
136051
135815
134447
133591
134595
136132
137291
134938
132260
131599
133645
135740
135670
135820
135953
136582
138823
139102
139519
139655
139664
137203
138497
137310
138906
138290
136850
136548
136552
136158
136220
136802
135542
136004
135999
135666
138174
135486
135589
136646
135739
133274
133816
135349
136451
137230
137535
137125
136296
135962
137087
137583
136855
136663
134796
136886
136849
136594
136183
137657
136307
137115
137443
136677
136033
136253
135519
133663
135721
137234
136190
135624
135791
137136
138119
138855
137400
137964
136433
135257
136471
135473
134290
133818
135922
135791
135902
137589
137369
136987
136062
136362
135538
136426
137763
137124
137174
138673
137616
136052
135562
137479
135868
134445
135780
134951
135544
135223
134937
135706
137911
136135
133355
133082
132767
134437
136987
135535
134767
135002
135489
137971
137079
136873
134007
133003
131730
131287
132833
134507
135104
136320
139146
140127
142897
141262
141353
141827
144782
147247
150125
149776
150225
154167
156715
158945
159897
160968
164423
167537
172014
176797
180164
183660
185600
189103
193628
198727
203089
206535
212482
220963
227551
234149
242498
249446
256093
266107
276477
289876
302292
317185
330309
341061
347814
350908
351044
349725
345209
339206
332502
324899
317597
311066
305142
301605
298784
295117
291683
293413
294778
296907
298282
299997
300975
302168
303299
303397
305787
308902
312356
312447
312315
313150
315545
317375
321765
323087
326003
326867
325128
320447
315893
305258
294205
282495
269810
258225
247972
237518
227828
217404
209812
202760
194995
186355
180520
175958
171042
164709
159165
155426
152381
145169
140563
137979
136372
133751
130603
126281
123097
121661
120811
119659
117414
114213
111636
109828
106146
101683
 99867
 98991
 97690
 95172
 93299
 91930
 90115
 86072
 84384
 82113
 82347
 80335
 75738
 72603
 69410
 65626
 62854
 61069
 59178
 55243
 53037
 51452
 48761
 45218
 42268
 39223
 37399
 37553
 36044
 32761
 31365
 29336
 25460
 24869
 21993
 20389
 19768
 19720
 16804
 13517
 12727
 12059
  8660
  6665
  5980
  4412
  3463
  1341
     1
     1
     1
     1
     1
     1
     1
     1
     1
     1
     1
     1
     1
     1
     1
     1
     1
     1
     1
     1
     1
     1
     1
     1
     1
     1
     1
     1
     1
     1
     1
     1
     1
     1
     1
     1
     1
     1
     1
     1
     1
     1
     1
     1
     1
     1
     1
     1
     1
     1
     1
     1
     1
     1
     1
     1
     1
     1
     1
     1
     1
     1
     1
     1
     1
     1
     1
     1
     1
     1
     1
     1
     1
     1
     1
     1
     1
     1
     1
     1
     1
     1
     1
     1
     1
     1
     1
     1
     1
     1
     1
     1
     1
     1
     1
     1
     1
     1
     1
     1
     1
     1
     1
     1
     1
     1
     1
     1
     1
     1
     1
     1
     1
     1
     1
     1
     1
     1
     1
     1
     1
     1
     1
     1
     1
     1
     1
     1
     1
     1
     1
     1
     1
     1
     1
     1
     1
     1
     1
     1
     1
     1
     1
     1
     1
     1
     1
     1
     1
     1
     1
     1
     1
     1
     1
     1
     1
     1
     1
     1
     1
     1
     1
     1
     1
     1
     1
     1
     1
     1
     1
     1
     1
     1
     1
     1
     1
     1
     1
     1
     1
     1
     1
     1
     1
     1
     1
     1
     1
     1
     1
     1
     1
     1
     1
     1
     1
     1
     1
     1
     1
     1
     1
     1
     1
     1
     1
     1
     1
     1
     1
     1
     1
     1
     1
     1
     1
     1
     1
     1
     1
     1
     1
     1
     1
     1
     1
     1
     1
     1
     1
     1
     1
     1
     1
     1
     1
     1
     1
     1
     1
     1
     1
     1
     1
     1
     1
     1
     1
     1
     1
     1
     1
     1
     1
     1
     1
     1
     1
     1
     1
     1
     1
     1
     1
     1
     1
     1
     1
     1
     1
     1
     1
     1
     1
     1
     1
     1
     1
     1
     1
     1
     1
     1
     1
     1
     1
     1
     1
     1
     1
     1
     1
     1
     1
     1
     1
     1
     1
     1
     1
     1
     1
     1
     1
     1
     1
     1
     1
     1
     1
     1
     1
     1
195981
513305
1000832
1672034
2516635
3459454
4430533
5361251
6131184
6639395
6840364
6758338
6471471
6085603
5684647
5313949
4987170
4688314
4413494
4160038
3915156
3679342
3456342
3243368
3041284
2863128
2708513
2571780
2445880
2332753
2235825
2147843
2060679
1970093
1879614
1782806
1684113
1589754
1498660
1423291
1366661
1324322
1288374
1254431
1213228
1169791
1123740
1075927
1025967
979700
932482
885627
842391
798248
757746
721709
683494
649090
617423
588657
559447
532131
506844
481128
455302
431499
407268
386041
366662
346656
328807
313886
300288
287283
276686
266314
254686
245434
236845
227496
218727
210112
202403
196482
190501
184868
177773
170744
166591
161105
156402
151697
149332
145992
140939
136987
135114
133745
130090
123747
118448
114678
114004
110538
108057
106059
104409
103254
101021
 97582
 95901
 95845
 96384
 93208
 90974
 87789
 86109
 84720
 84081
 84418
 81919
 80220
 80104
 77675
 75756
 75917
 75138
 73640
 74216
 73175
 71117
 71538
 69747
 67360
 64848
 63033
 64978
 67230
 67428
 65319
 63196
 61416
 59690
 58749
 58358
 57930
 59101
 56828
 54236
 55789
 55293
 53140
 51754
 50602
 51028
 50385
 49385
 50144
 50189
 47288
 44863
 45367
 45765
 45534
 45351
 45845
 46618
 47331
 45953
 44829
 41688
 42516
 43054
 43710
 42606
 42630
 42175
 41339
 40452
 40918
 42219
 42180
 42369
 41500
 39307
 38728
 39419
 41125
 41183
 41322
 40248
 39832
 36797
 37047
 37246
 39198
 37854
 37552
 37126
 37392
 37479
 37111
 37043
 37543
 37250
 35665
 35837
 35587
 36510
 35306
 35795
 35130
 35001
 33033
 32591
 31708
 31579
 32860
 35272
 34704
 34279
 31960
 32793
 31797
 32058
 32670
 33437
 32822
 33030
 32943
 31278
 30217
 29728
 29099
 27833
 27668
 29924
 29672
 28823
 29280
 29178
 28958
 28421
 28069
 26601
 27711
 26609
 26937
 27358
 26921
 26808
 27023
 26001
 25362
 23727
 25101
 26986
 26755
 27480
 25543
 23721
 23951
 25478
 25688
 23328
 22201
 21300
 20309
 20536
 20336
 20634
 20576
 20228
 18195
 19004
 17540
 17669
 17302
 18088
 17110
 16947
 15430
 14712
 16034
 17072
 16928
 16539
 16069
 16569
 15422
 15204
 13517
 13566
 14945
 15331
 14541
 16821
 14211
 11773
 10865
 11183
 11734
 12035
 11893
 12498
 12305
 11125
 10801
 11870
 11872
 12274
 12492
 12037
 10867
 11776
 11876
  9555
 10516
 10175
  8719
  8225
  7599
  6990
  8117
  9763
 10699
 10254
  7977
  6747
  5536
  5882
  7436
  8789
 11034
 10249
  9929
  7114
  7149
  7172
  5785
  5425
  5429
  7264
  8342
  8178
  5604
  7312
  7690
  7694
  6294
  5210
  6888
  6536
  5652
  5661
  6058
  6504
  4399
  2929
  3911
  4315
  3799
  4314
  4212
  4245
  3431
  4167
  3451
  3972
  4618
  5588
  5890
  4934
  5129
  6197
  3935
  2581
  2911
  4103
  6246
  4882
  3182
  3129
  4357
  4858
  4077
  2782
  2227
  3733
  4288
  5310
  5787
  4786
  1870
  1293
  1592
  2188
  1959
  2625
  3376
  4076
  4943
  5645
  6500
  5997
  4784
  6402
  4833
  4804
  3092
  5072
  7214
  6870
  5943
  4314
  3806
  3825
  4581
  5004
  5582
  4762
  3179
  1805
     1
  1412
  1924
  3415
  5120
  3936
  2907
  1755
  1353
  2604
  4055
  4947
  3919
  3457
  1496
  2779
  2656
  3993
  4493
  4018
  2819
  2467
  5082
  5172
  4775
  3161
  2005
  2426
  1793
  2802
  4648
  5655
  6435
  6009
  4438
     1
     1
     1
     1
  3597
  6108
  6530
  5045
  5253
  5555
  3476
  3748
  5344
  5338
  5664
  4199
  4663
  4317
  4014
  1227
  1746
  3805
  4282
  5927
  5327
  4835
  3368
  2743
  3780
  4626
  4767
  4529
  5122
  4388
  5225
  5319
  5279
  5489
  4928
  4957
  5653
  5421
  5220
  5374
  5826
  6177
  6212
  5519
  4646
  4932
  5855
  5474
  5438
  5589
  4653
  4158
  5129
  3592
  2994
  5693
  4865
  4872
  5199
  5155
  5055
  5698
  5935
  4839
  4391
  4736
  6060
  6084
  5055
  5209
  3560
  2440
  2534
  3101
  4117
  6282
  4040
  3350
  2609
  4210
  4123
  4777
  4568
  3878
  4214
  4570
  2204
  1901
  2973
  3391
  1664
  2530
  4778
  5385
  3634
  3365
  2560
  2825
  4742
  4011
  2754
  4158
  3819
  3924
  3364
  3751
  3696
  4467
  5304
  5840
  5217
  2945
  2532
  3287
  2558
  3615
  4010
  2767
  4599
  4309
  3526
  2882
  3343
  4122
  4671
  4691
  3879
  5320
  5007
  4534
  4969
  5281
  4777
  5655
  5879
  4403
  2624
     1
     1
   575
   813
  1658
  1992
  2289
  2595
  5110
  5403
  5017
  2955
  2509
  3888
  4673
  3778
  4516
  5220
  4644
  4249
  5081
  5440
  4906
  4371
  4259
  4143
  4082
  4145
  3799
  4638
  4895
  6547
  7277
  7151
  6895
  5639
  5088
  5606
  5679
  4941
  3959
  4071
  4181
  4929
  5568

[Instrument Method Data Header]

"hplc", "", "2021-04-16-13:54:48", "hplc", "", "2021-04-16-13:54:48", "", 0, 0, "GlycoSePN_40 min (Plus_HR1)"
"Separation of glycans at 50 C"
16844544, 1


[NAI Box Information]

0, 40, 40
2.272, 44, 1000
41, 0, 100, 0


[Instrument Configuration Information]

"FL", "PEN90x", ""
0, 0, 0
0, 0, 0, 0
16.777215, 1
16.777215, 0
"", "", "", ""
"", "", ""
"", "", ""
"", "", ""
"B", "C", "D", ""


[Real Time Plot Information]

[0]
0, 1, "", "Y", 1000


[Link Parameters]

5


[Link Parameter Offsets]

29
28
10
11
12


[Link Parameter Info]


"RATE", 29, 5, 1, 1
1, 0, 3, 0.1, 100, 0
44.01408, "", 1

"RANGE", 28, 2, 1, 1
1, 0, 1, 0, 10, 0
1, "1.0", 1

"EVENT", 10, 3, 25, 1
1, 0, 0, 0, 100000, 0
0, "END", 0

"EVTME", 11, 2, 25, 1
1, 0, 2, 0, 100000, 0
0, "", 1

"EVVAL", 12, 2, 25, 1
1, 0, 0, 0, 100000, 0
0, "0", 1


[PEAK TABLE FILE]


[File Complete Flag]

3


[Number of Peaks]

0


[SPECTRAL DATA FILE]


[File Complete Flag]

3


[Count/AU Ratio]

0


[Count Offset]

0


[Number of Spectra]

0


[Spectral Data Sets]


[Audit Log Information for C:\PenExe\TcWS\Ver6.3.1\Examples\HEK_wt_enzymy_2nd.raw]

Number of Audit Logs : [0]
