# Supplementary material for: Interplay between de novo and salvage pathways of GDP-fucose synthesis
Source: PLoS One. 2024 Oct 24;19(10):e0309450. doi: 10.1371/journal.pone.0309450 (PMC11501016; doi:10.1371/journal.pone.0309450)
Supplement: S1 File — (ZIP) [file pone.0309450.s004.zip › Chromatograms/Fucosylation/WT_2_FUC.RAX]

Checksum Passed

Filename : <C:\PenExe\TcWS\Ver6.3.1\Examples\Probka2+enzymy_3 of 10.5.raw>

[Modified Rawfile File Header]

0, 1, 48, 10019, 
0, 0, 0, 386514952, 12058032

[Modified Rawfile Data Header]

"hplc", "", "2022-02-23-12:16:56", "tcprocess", "", "2022-02-23-12:56:54", "", 0, 0, ""


[File Complete Flag]

3


[Run Log Information]


[Raw File A/D Header]

0, "20220223121646-0800", 0, "hplc"
"C:\PenExe\TcWS\Ver6.3.1\Examples\Probka2+enzymy_3 of 10.5.seq", 0
"NONE", 0, 0
40.0088, 16777215, 101205, "7339280009"
1, 0, 5454


[Sequence Cycle Information]

"A", 0, 0, 0, "", "", ""
"C:\PenExe\TcWS\Ver6.3.1\Examples\Probka2+enzymy_3 of 10.5.raw", "C:\PenExe\TcWS\Ver6.3.1\Examples\Probka2+enzymy_3 of 10.5", "Probka2+enzymy_3 of 10.5", "", "C:\PenExe\TcWS\Ver6.3.1\Examples\GlycoSeP N Plus (FL_40 min)", "C:\PenExe\TcWS\Ver6.3.1\Examples\GlycoSeP N Plus (FL_40 min)", "C:\PenExe\TcWS\Ver6.3.1\Examples\GlycoSeP N Plus (FL_40 min)", "C:\PenExe\TcWS\Ver6.3.1\Examples\GlycoSeP N Plus (FL_40 min)"
"Default", "Default"
1, 1, 1, 1, 1, 1, 0
100, 2, "", 1, "", "", 9
"", "", "", 0
"", "", "", "", ""
"", "", "", "", ""
""


[Raw Data Points]

112058
111821
111828
111822
111824
111827
112920
114068
113276
112799
112898
113009
112382
112810
112490
111997
112371
111870
111378
111868
112535
112750
112520
112233
111393
110688
110841
110885
111624
112237
112401
112234
112173
112318
112276
112877
112604
111906
112778
112785
112670
111979
111829
112449
112681
113432
113786
113297
112807
111881
111604
111976
112134
112297
112291
112489
112563
113027
112509
113067
112657
111724
111026
111277
110245
110409
110955
110767
111872
112695
112171
112271
112403
111973
111844
112027
112377
112816
112566
112548
112486
112075
112285
112186
111867
112200
112159
112352
112453
112504
112843
112585
112378
112092
112192
113167
113582
113616
113608
112867
113422
113488
112601
112406
112748
112299
112177
112038
112040
112564
113059
113483
113080
112508
112316
111962
111782
111857
111301
111342
111697
112449
113201
112908
112255
111730
111566
111379
111860
112113
112312
111987
111923
111637
111569
111865
112225
112015
111867
111940
112092
112316
112954
113195
113636
113116
113213
113143
113162
113959
115274
116497
118058
119754
122143
124929
127744
129609
132619
134742
136822
139636
141248
143824
146118
146948
147113
147033
146433
146564
147188
149648
151939
155387
159026
161406
163181
163432
164001
165328
165819
166355
166813
167613
168293
170285
173463
178739
185154
191837
197681
204478
211290
218572
225756
230794
232410
231283
229947
229089
229727
235584
247366
271665
311910
374551
467662
603203
795669
1078794
1540333
2392107
3968054
6519516
9914392
13515577
16777215
16777215
16777215
16777215
16777215
14194358
12159010
10216945
8490282
6999643
5750400
4722336
3891082
3219353
2677987
2245739
1899974
1619133
1388879
1202655
1047170
920404
814769
726343
652933
591580
542266
503134
476537
463149
463436
475569
493474
506884
512730
506882
489252
464151
438106
411540
386907
365892
349403
335010
324909
316883
313017
311530
310970
311304
311755
311418
312011
313118
314348
314469
312953
313116
312545
313032
312726
312546
313367
314410
315412
317119
319173
320282
320440
320288
321141
323738
327119
333454
343588
356202
370251
385561
402654
422579
443946
464189
481423
492715
494656
486744
472612
454432
431928
410731
393028
378847
367458
359505
356843
362760
377343
403643
441512
486476
532753
574766
605399
619526
618062
605269
580734
551423
524331
498014
474330
454716
436263
423693
416940
414467
416782
421691
427914
434501
437828
439106
435990
429455
420488
409074
396291
380551
365767
352727
341308
332062
325113
320589
317445
318244
321818
327771
337833
355119
378950
414072
462379
522971
596710
679083
759778
833923
891331
928961
940865
929382
899058
853852
799352
743089
685961
629944
580026
532955
492593
457303
426139
399196
375886
354254
335801
320825
307231
295613
286091
277711
271345
267122
263192
259258
256435
252809
250378
247571
246401
245390
243623
243769
244722
245808
247352
247842
247901
246635
244303
241564
239304
235586
232544
229954
227445
225545
222414
219775
217429
214601
213221
211154
209244
208874
208763
209867
210612
212870
213288
215320
218162
220423
222345
224203
226011
227554
229054
230626
231565
232957
235356
239036
243682
250728
257855
263453
268970
271553
273322
272270
268576
264164
258980
252165
245805
240204
234858
230249
226472
224474
222978
221498
221579
222060
223020
222813
222854
221975
220691
219137
216994
214993
211210
207670
206041
203569
201818
200561
199014
198177
197092
196403
197644
198654
199924
200943
202082
204486
207332
210442
214519
220993
229036
239216
254192
273400
296992
323877
354519
387738
422391
454243
482029
503717
516289
520939
517177
504517
484947
461799
436134
408933
381947
356306
333406
313550
296829
282003
270395
260244
253360
248629
245871
244860
246754
247924
250147
251982
255598
260114
263970
267918
271617
276305
280742
285186
289162
293772
299439
307239
317604
332915
355309
386026
425793
477861
538012
606744
679269
748277
808741
854324
882945
891415
879938
849368
803438
748684
688112
627483
568162
509948
457205
411124
371391
337724
309797
285180
264843
249409
236728
224736
215080
208290
201586
196564
192826
189434
185773
183147
181200
179850
178132
176713
174880
174089
174465
174827
175976
176283
175898
175540
175402
175164
174066
173125
172670
172280
171266
171175
170681
171025
171153
172505
173433
173809
174061
175002
175076
174708
175181
175247
175231
174795
174678
173069
171928
171473
171720
170737
169308
168866
168498
167672
168115
168060
167672
167062
167746
168136
169233
170022
170241
171667
173136
174564
176736
178536
179551
181823
184123
185830
188207
190505
193681
197189
200019
202857
205926
209790
214279
220041
224954
232221
239901
248803
258348
269366
282458
295958
310322
324320
338789
354139
370271
389531
413464
443603
481025
531223
592898
671735
763900
872171
992654
1119286
1246048
1366600
1474058
1555693
1610152
1632998
1622968
1581789
1514778
1424289
1316043
1198520
1079878
963019
852641
749918
657689
576504
507679
448189
399293
357100
322291
293443
269655
249174
233913
221830
211322
202255
196126
190453
186143
181322
177924
175190
172865
170368
169890
168838
167732
165640
164094
162582
161348
160780
160830
160555
159881
159456
158321
158648
158362
158215
157946
157315
158094
159339
159929
159806
159945
160308
159987
160575
160360
159179
158385
158108
157770
156225
155350
156017
155799
155120
154035
153816
154436
154456
154278
153758
153150
152765
153748
153831
154223
154109
154185
154181
154548
154832
154513
154207
153894
153875
153707
153392
152589
151260
151335
151389
150667
150222
150334
150018
149619
149969
150162
150034
150375
150031
149461
149525
149639
149714
149847
149336
148984
148602
149489
149352
149091
148729
148639
149018
148552
148763
150105
151460
152076
151411
152505
153374
154170
155035
155880
157505
159956
160743
160446
160560
161283
162217
163214
164287
166138
167618
168674
169641
171305
172367
173931
174823
175751
177487
179564
180378
180972
181081
182454
183196
183694
184622
185819
187794
189619
192697
196289
200927
206025
211939
220721
230315
243443
259451
276655
296210
318406
342348
366189
391196
413473
432354
450733
464362
473895
478434
476442
468916
457114
444067
429890
412330
394264
377557
360923
346285
334520
325000
317673
314436
315164
317883
325344
337566
352886
372335
396050
423847
455468
491510
530299
570807
612526
655895
698751
741195
785914
830161
872092
912740
950565
985480
1013272
1036384
1052523
1058476
1055784
1040571
1014056
979201
935906
884199
828593
767645
707623
648402
592581
538984
490701
448067
411517
379733
352615
329851
311489
296196
284456
273311
264531
256257
249279
242072
236098
229611
222182
216568
210338
203797
197677
193410
188898
184367
181083
178590
175998
174265
172028
169291
167944
166830
165944
164572
163723
162985
162085
161101
159510
158725
157618
156508
155729
155192
154061
153434
152220
151898
152310
151640
151466
151504
150713
149916
149443
149530
149501
148725
147946
148329
147991
148210
147312
146543
146244
147225
147410
147572
147180
147320
146906
146969
146619
147372
148302
148552
149004
149552
149968
150370
150659
149851
150954
151363
151220
150853
150627
151749
151287
151289
151140
151869
152422
152160
151317
151701
151295
150586
150391
150459
149643
150498
150702
150153
151236
150615
150436
150482
151573
151783
152901
153195
153260
153281
153378
153772
154317
154611
153992
154119
154437
154067
154037
154302
153824
154281
154678
154442
154325
154451
154274
155561
155444
155415
155713
155944
156539
157054
157903
158777
160166
160893
162278
164192
166554
169537
173227
177278
181719
187854
194215
201434
210433
220783
231174
241940
253545
264136
274753
285440
295456
301710
306180
310416
311503
310924
309089
304450
298030
289097
279136
269082
258502
247953
236694
226880
218331
209286
200602
194534
188361
183365
179396
176305
173641
171593
168909
166798
166287
165366
164736
163913
162705
161830
160632
159338
159184
158675
158992
159042
159848
159548
159609
159204
158375
157826
158418
158879
158705
158543
159840
160719
160945
160768
160007
159454
159993
161171
161686
161683
162335
163021
164924
166903
168780
171919
175095
179997
183935
188183
192308
196217
201596
207232
212031
215489
219022
221880
224117
225886
225351
224822
223169
221012
218520
215676
211779
208150
204267
201459
198454
195451
193232
191234
190355
188955
188659
189176
189146
190086
191001
191456
192508
194036
195999
197825
199927
201867
205072
207593
210036
213783
216537
219569
222074
226188
228810
232511
237425
242489
245121
248077
252100
256190
259653
262800
268075
273353
278603
283614
290053
296712
303484
312256
321341
330413
341459
354684
368699
385701
406815
431991
462920
499518
544782
599577
665736
743388
833322
936685
1053234
1182021
1323692
1471630
1622292
1774096
1923389
2066112
2193984
2301632
2391041
2453333
2492410
2501952
2481271
2433148
2358305
2260591
2141623
2008377
1866052
1715586
1564280
1413568
1266895
1128846
1000359
883757
778594
684112
601112
529017
467715
415029
370091
333274
302810
276917
256180
239624
226068
215077
205518
198410
191983
187628
184058
181003
177930
175099
173716
172078
171035
170565
168936
167965
167139
166919
165940
164972
164444
163810
163230
162153
161907
161711
161391
160775
161704
162115
163250
164034
164405
164904
165198
165651
165665
167054
167396
167951
170217
172296
172986
175117
176991
178618
180667
181747
184089
186314
189769
191917
194431
196200
198416
202096
205764
209348
212687
216347
220120
224001
227510
230940
236680
241827
245860
249906
256218
262422
267955
273368
280069
286195
294197
302738
311496
319086
326770
335960
345103
354731
362796
372928
383336
393812
405651
418326
431526
445128
459491
474222
490024
505923
522137
539153
557280
576360
596044
614088
635338
658061
681861
708408
736873
769366
806115
850882
904507
968177
1041978
1130812
1239670
1369953
1523785
1707828
1924102
2172975
2459875
2782322
3138184
3522018
3931437
4364451
4803677
5239652
5667817
6070691
6436452
6756131
7020746
7206784
7318553
7346956
7299617
7165414
6958462
6684555
6344555
5959802
5538471
5094343
4645833
4197546
3764267
3348760
2958782
2597170
2266421
1968539
1705255
1474465
1272235
1096691
947894
821486
713948
624842
550338
489451
439292
397363
362012
331262
305242
285152
267628
252513
240359
229671
221215
214708
208543
202057
197199
193184
189837
187503
185669
183421
181453
179289
177203
175964
175586
175109
174435
174079
174156
174352
173870
174007
174321
174397
174493
173799
174202
175500
175691
176196
176758
176080
176267
176519
177520
176986
177499
177733
177569
177634
178884
179913
179554
179042
179979
180804
180908
181337
182701
183964
184626
185107
186196
187351
188616
191152
192548
193907
196159
199302
203639
208744
214522
220481
228484
237302
246642
257173
269371
282792
296904
312281
327425
342865
357334
368318
380139
390639
398644
403965
407995
409043
406695
402800
396163
387963
378078
366758
354670
341183
327154
311889
297756
283931
271267
259976
248878
238587
229545
221234
214257
208271
202402
198172
195099
191420
188862
186348
183350
180935
178574
177155
176628
175790
175079
175097
175872
176334
176376
176004
175653
175763
176506
176950
178001
177829
177795
177833
178107
178403
177696
177390
176415
176725
175935
175723
174749
172814
172841
171870
169882
168806
167980
167129
166105
165863
165623
166077
165601
165832
165976
166424
166966
168076
168124
167580
169114
170340
171244
172315
173166
174603
175895
176324
176714
177931
179240
180596
181984
183078
184572
185348
185799
185473
186632
188008
189001
189339
189180
188811
189045
190351
191041
192257
192634
192762
193333
192958
192781
193281
193301
192797
193518
193765
194220
195218
196805
197509
198658
200676
202170
202801
205184
208129
211521
214550
218124
221987
226342
230764
235379
239509
244513
248794
254908
262411
269036
277018
284911
293441
303719
314994
326718
339845
354853
371473
387227
402386
419102
436142
453351
470377
485816
500870
514677
525567
532250
535793
538838
538293
534944
530182
525508
515991
506783
498052
489219
479742
471417
464957
458162
453546
450526
447784
446523
447029
449595
452345
454130
454937
455562
455680
455778
455008
451959
446447
439729
432161
422830
413310
402914
391711
380614
368933
357577
346252
334892
325159
315928
308313
300182
292446
285013
279847
274861
270296
265885
261256
257596
255904
253993
251431
249715
248598
246668
244793
243411
241662
240769
239530
237407
235243
232667
230771
229963
228641
226885
224941
224045
222658
221289
219961
219115
217775
218842
218470
217880
218067
218029
217888
218713
218681
218669
219367
219391
219913
219954
221434
222326
222240
222628
222503
222601
223238
223776
224904
226115
227367
226969
227465
228254
228989
229984
230806
231056
232679
234879
236148
237977
239694
241508
243869
246675
248908
252480
256853
260631
265405
269321
273217
278107
282746
287287
292438
296574
299935
302422
304498
307370
309351
309653
309425
308152
306698
306194
304519
301227
299612
297309
296147
295435
295969
297223
298308
300007
303634
308492
316155
324802
336366
350319
366340
386874
410606
437639
468497
504565
544040
589036
638378
689023
746128
805987
868223
929972
990278
1048549
1103949
1153920
1199305
1240385
1272152
1292311
1305809
1312132
1306055
1289479
1262753
1229563
1188141
1140409
1088365
1033171
975339
916760
856595
798259
742151
689360
639899
593131
549530
511440
477307
445665
417562
393371
371842
352233
335460
320829
307645
296274
285665
277202
271475
265375
259629
254576
249925
246322
242450
240455
238816
237080
235291
235265
235818
235586
235580
235848
235709
234568
235111
236919
236354
235203
234368
232828
231642
231515
231504
230598
229178
228273
226279
224593
223813
223678
223261
223272
222821
222314
221388
220568
219212
217767
217834
216941
215024
213714
212759
212210
210410
207984
206337
205054
204008
202895
201394
200284
199070
197770
196232
195671
194898
194319
193840
193172
193135
194257
194495
194704
195224
195047
196149
197367
198788
199390
200903
202457
203948
205125
207843
210049
211823
213733
215248
217527
220990
225412
229822
233605
238101
243393
249075
255189
262019
268959
276067
284651
294422
304771
316735
329755
342714
356396
371360
386212
401848
416687
432164
447397
462014
477127
492611
505828
515133
523611
531161
535957
538178
537436
537015
531595
526177
518891
509780
500668
489451
477037
464115
451036
436906
422052
409934
396722
384444
373638
361529
349606
339157
328760
319870
310802
302267
295432
289187
280807
274427
267635
261813
256344
251563
246666
241849
238580
235687
232254
230205
226952
225637
223155
221360
220114
219451
218668
217678
217177
218307
218089
217947
218023
218659
220839
222687
224955
229114
234152
238530
243460
248506
255379
263485
271294
279584
287488
295631
305188
314112
321579
331178
341426
351513
360152
368395
376921
383198
387913
391232
392393
393578
392308
391187
387281
384116
380737
375603
368817
363407
358089
352349
346406
340605
336909
334112
330981
327997
327503
327384
327318
327444
327970
329208
331116
333309
336399
340645
346465
352026
358936
366976
374860
386310
399668
413837
430791
453282
480061
509048
544081
585025
631908
682524
738048
801720
870062
941607
1017919
1096363
1178743
1259719
1340397
1420136
1496075
1564138
1624878
1680043
1723501
1755824
1772420
1779983
1778511
1762857
1738246
1705822
1662445
1609502
1552439
1492804
1426893
1356971
1286532
1214847
1146181
1075878
1008067
943903
882375
824209
768185
718503
671244
628199
587277
549989
516078
484890
456384
430001
405594
384691
364504
345583
328898
314379
302339
291044
280640
271819
263038
254435
248293
242664
237837
232280
227327
222600
218851
215281
212905
209643
206717
205171
203222
201622
199612
197376
195297
193691
191966
190568
190560
189398
188493
188922
188857
188055
186997
186170
185596
184900
184841
185699
185440
185085
185003
185166
185985
185517
185223
185732
186215
185857
184919
184486
184854
185582
185967
186431
186570
186667
186676
186830
187376
187628
188744
189912
190220
191516
191880
192463
193626
195061
196719
198532
199608
200489
201532
204241
207063
211187
213813
216567
219267
223074
226084
227892
230375
232744
234721
236746
237531
238276
238284
238395
238465
238879
237685
235870
234831
234358
232715
231475
229466
226888
224763
222949
220941
219674
218401
216696
215781
215519
215737
215124
214480
213430
211858
211388
211680
211471
210139
209256
208155
207635
207160
206429
205238
205563
206506
207232
208221
207974
208904
210102
211694
213205
214618
215495
216482
217962
217691
218083
219642
220334
220048
221484
222872
223992
225372
224240
223669
223473
223352
223866
223779
223143
223572
223194
223423
222584
221685
222660
222568
221875
221728
222581
223008
224194
225657
226209
227466
228605
230465
232549
233946
234237
234428
236348
238772
239925
241026
241978
244012
246021
248067
250642
252676
254158
256052
257326
259811
261441
262928
264343
266184
266932
268238
269558
270487
272552
274293
276242
278424
280612
284998
289504
294624
298594
304689
311646
319684
328306
339245
351159
363399
376654
392057
408758
426727
445447
466091
488938
512048
535982
562266
589344
616232
642121
667976
694354
719267
743909
764248
783137
800178
815920
828876
841048
851531
860095
864017
867132
867760
865759
861864
851718
840336
825738
809266
789208
764645
739956
711765
682122
650963
617724
587289
558551
529543
501419
475484
451437
427998
407111
390437
376254
362024
348148
337173
327819
320154
314844
309732
304895
302621
300794
298863
298192
297139
295404
294605
294967
294050
292795
291121
289172
287639
285569
283018
279925
276115
273125
268869
264440
260795
255318
250499
246776
242038
237550
233107
229267
226296
224227
220328
217369
214820
212663
209898
207819
206415
204973
204008
203349
203385
203103
202879
203151
202543
201906
201851
201893
202260
201949
202048
202868
202455
202903
202528
202462
203349
203634
204359
204422
204143
204646
205538
206095
207491
207067
208447
210214
212100
214034
214400
215438
217234
219357
220479
222346
224547
226156
227578
229398
230051
230242
230985
231121
230927
231237
231715
231444
230612
230000
229546
229659
229636
227866
226333
226217
226710
225922
225668
225063
224540
224952
225155
226161
227059
226506
227090
228956
229500
231347
233578
235057
236099
237400
239080
240696
242298
243889
245259
246951
249441
251054
252450
254350
256610
259472
262392
264832
266459
268979
272970
277521
282546
287332
291066
295131
300595
307781
314663
322097
329365
336765
344690
352807
361851
371044
380783
388961
397372
406012
414661
422537
430637
438498
446055
453577
461241
467690
474025
479318
482129
485741
490492
494607
497705
500910
504685
507813
511432
516525
522428
527168
531027
537673
544342
551254
558547
566314
573196
578592
583828
587304
590359
593546
594243
594910
595874
594633
592086
591751
592419
593822
598042
601905
608102
618418
631868
647899
667977
694257
725479
762745
804022
851743
905696
963957
1026141
1093358
1164343
1235068
1307016
1375502
1445803
1513032
1575451
1632060
1680066
1723614
1758077
1784432
1800422
1804759
1795763
1777881
1750261
1713512
1666799
1607625
1541058
1467300
1386190
1302908
1218190
1133866
1050907
970548
893720
821610
755292
693146
634795
583541
537975
497864
461385
428021
400030
376922
356011
336721
322308
308971
297804
288980
281764
274639
268079
263287
260047
256958
254367
252132
251044
249945
248654
248580
248138
248404
248030
247694
247983
248048
248859
250101
249855
250918
253052
255065
256419
257007
256995
257320
258780
259661
261026
262143
262449
261741
261618
261093
261859
262374
262683
262873
262654
261229
260667
261503
261079
261313
261966
262940
263638
263850
264557
266373
267783
269164
270395
272719
275472
278524
280297
282160
285653
289248
293166
295771
298947
302130
304153
306545
308829
310317
311255
311587
312060
313836
313657
313603
313212
312649
311660
310814
309344
308842
307130
305032
303817
303205
305435
305464
306042
306794
307747
309725
312250
313296
315890
318231
320952
325241
328663
333134
336959
340014
343525
346725
351893
356226
359603
363637
367411
371510
376418
382107
387934
393861
400665
408807
417889
428218
439122
450390
464695
482953
504370
528538
555202
586216
624628
669223
719704
775850
838703
909704
990889
1080180
1175095
1277137
1385885
1498233
1614456
1731423
1852787
1973832
2090085
2200916
2304087
2393957
2473094
2534629
2584572
2613631
2622688
2616861
2586944
2539994
2476451
2399080
2309291
2206630
2094719
1977809
1852467
1726679
1600137
1473266
1351144
1233739
1122352
1017358
919474
829310
746329
672930
605454
546691
494768
450284
410693
376430
347080
322410
301235
284021
270525
258648
248286
239338
232527
226352
221642
218212
215732
213156
210774
208769
206959
206017
204936
204838
202592
201022
202087
201866
201820
201549
201485
201963
201739
201792
201657
201259
200955
200103
200258
200185
200227
199785
200216
201624
203044
204721
206010
207266
208764
210013
212207
214890
217068
219607
221730
223848
227803
230045
232436
236422
240090
243312
246732
250337
254828
258659
261638
263844
265474
268049
269327
270825
273223
275265
275602
275710
274781
273590
272741
271383
270290
270237
271130
270822
269322
267340
266580
264680
263731
262608
261676
261388
260335
259698
258513
256959
256302
256783
256603
256578
256682
256427
256750
257440
258249
260069
260536
262145
262869
263923
264699
265450
266016
267016
268523
268325
269479
271537
273295
274732
278093
282146
287961
293306
300425
308203
317659
329430
341112
354350
370595
387624
404054
422307
441522
460765
480104
499441
516231
531030
545066
556799
565831
570689
573033
571821
568767
561736
551868
538612
523861
507253
490870
473068
453823
432615
411293
391678
374070
356096
338909
320872
304794
290460
276481
263802
252205
242955
234782
226163
218991
212789
208359
204713
201508
198644
195949
193627
191471
190419
189682
188722
187559
186786
186182
186364
186686
186613
186430
187413
187517
186893
186910
186199
186570
186748
186583
186666
186498
186834
187111
186831
186257
186233
186793
186535
185971
186076
186315
186173
186316
186914
188176
188622
188986
189280
189994
190937
192394
193616
195157
196754
197632
199146
201201
202104
203332
204758
206007
208201
209312
209575
210309
210640
211096
211144
210345
209906
209935
209599
207800
207420
206890
205551
204225
202860
202313
201253
198905
197486
196188
195110
194132
193100
192293
191636
190465
189903
189646
189946
190255
190150
190332
190065
189775
190078
189850
188766
187656
188183
188921
189067
188742
188784
189109
189798
190351
191622
192470
192574
192253
192721
192553
192745
192824
192993
192901
192786
192517
192355
191754
191099
190421
190560
189089
187828
187466
186817
186173
185421
184987
183922
183207
182522
182734
182411
181491
181213
180403
179838
179180
178460
177493
177107
177140
176341
175666
174868
174728
174987
174876
174186
174087
174171
174840
175696
175513
175418
174324
173734
173673
173317
173150
173915
173595
173720
173279
173278
173063
174121
175373
175938
176080
176322
176207
177051
176376
176531
176583
177421
178030
179137
179427
179185
180110
180519
180365
180841
181046
181230
181687
181776
182244
182225
182289
183078
183100
182735
183813
184646
185220
185542
184961
186458
187139
186848
187520
187237
188421
189075
188534
187842
187151
187125
185635
184938
184196
183995
183453
182366
181879
180593
180757
180576
180932
180979
180225
180080
179667
179613
178769
177681
178032
178522
178715
178447
179054
179057
179670
179314
179670
179809
180020
180375
180625
181097
180772
179847
179547
180328
180478
180089
179584
179003
178639
178538
178088
177476
176717
176281
176500
176174
175739
174956
174356
174421
173926
173225
172757
171887
171566
172325
172459
171754
171910
171215
170425
170184
170500
170036
169368
170019
169557
169155
169069
168400
168080
168471
168447
168736
169432
169094
168928
169517
168865
167814
168043
168669
168357
168556
168145
169064
169509
168969
168537
168774
169183
169995
169933
170373
169623
170323
169551
169290
169742
169500
170588
170417
169942
170457
171889
172205
172321
171683
171931
172393
171746
171573
172878
173751
173408
173417
173134
172778
172365
172117
171333
171148
170734
169991
170329
170797
170692
170372
170372
169996
170037
169173
169478
169447
168471
168609
168468
168156
167525
167774
168487
167975
167585
167225
168161
167873
167869
168007
168919
168205
168162
168713
168160
168080
168190
168155
168328
168362
168610
169394
168746
168724
169485
170346
170713
170805
170762
170390
169694
169307
169317
169424
169139
169420
170037
169846
170010
170043
170101
170140
170371
169993
170157
169344
169503
169335
169696
170070
169491
169337
169425
169208
169028
168640
168260
168079
167506
167138
167864
167499
166910
166471
166439
165970
165370
166074
165685
165319
165647
166031
166113
165789
166258
165638
165586
166445
166985
167352
168063
168347
168312
168934
168048
167992
168276
167730
167704
168153
167707
168243
169030
169065
168687
168635
168401
169070
168772
169199
169072
169155
168257
168692
169162
169566
169050
169350
169171
169452
168844
168682
168689
168772
168727
168024
167384
167794
167661
167423
167249
168210
168680
168597
168466
168329
168313
167705
167354
167378
167999
167960
167349
167329
167415
166903
166023
166163
166438
166595
165826
165618
165678
165378
165609
164726
164978
165077
164794
164881
165060
164506
164909
165103
164760
164117
164584
165130
164069
164593
164119
164383
165706
165900
165536
164428
164129
163627
163245
163382
163786
164568
165475
165416
164843
163585
163469
163876
163576
164232
164007
164714
164607
165011
165525
165357
164757
165671
166289
165883
166322
165437
165286
165327
164952
164970
164408
163988
163828
164115
164762
164275
164209
164041
164562
164838
164929
165458
166063
166489
166454
166809
167411
167150
166967
166937
167173
167123
167633
168076
167555
167255
167909
168470
168565
168139
168399
168026
168034
168762
167932
167839
167806
167470
166932
166763
167345
167714
168773
169301
168092
168092
168167
167626
167268
166927
167045
166213
165476
165534
165890
165685
166518
167065
167083
166496
165661
165581
165494
165154
165401
165756
166002
166668
166744
166860
166881
166613
167146
167853
167361
167154
166914
166804
166879
166913
166604
167545
167460
168078
167608
167530
167842
167596
167465
167628
167595
168022
168838
169204
168439
168593
168044
166652
166916
167566
167334
167471
166753
166763
165623
165302
164618
164748
165388
165616
165535
164911
164243
164390
164172
164367
164777
164658
163421
162462
162507
162543
162369
163063
162980
162365
162342
161476
162385
162259
162347
162809
163091
163363
163470
163649
162467
161296
161753
163240
162953
162211
161327
161488
162091
162062
161919
162608
163087
162772
163399
163432
163468
163362
163498
163402
163051
162788
162880
163384
163533
163540
163219
163453
162613
162049
162185
162187
163398
164081
163524
162687
162730
162830
163219
163084
163383
163686
163613
162991
162160
162154
162918
163269
164115
164362
164313
164171
164246
164121
163993
164029
163583
163384
164096
164411
164313
163784
164260
164410
163892
163850
163860
163840
163912
163620
163655
164058
164846
165214
165737
165506
165254
165687
166331
165975
166022
165458
164768
164954
164399
165257
165695
165278
165012
165351
165531
165587
165757
166598
166033
166235
166659
165861
166040
166339
166816
166980
166552
166709
166612
166035
165620
165417
165323
165229
165504
165429
165599
165967
165113
165231
166081
165884
165517
164433
164258
164315
164373
164875
164623
164336
163664
164091
164725
164366
164424
163362
163286
164454
164636
164598
165337
164992
165391
165957
165617
165335
165171
165060
164881
164391
164228
164804
164472
165189
164940
164410
164140
164750
163986
163732
163540
163695
164517
164895
164531
164790
164752
163870
163547
163568
163388
163915
164126
163732
164338
164135
164109
163900
163972
163680
163570
164437
164167
164340
163900
163263
163563
164083
165081
164614
164535
164117
163937
164208
164350
164140
165061
166290
165708
165983
165764
165056
165401
165782
165027
164427
165534
165743
165801
165630
165927
166093
166255
167192
166924
166044
166122
165666
165566
166079
166935
167055
167158
166634
166339
166219
165757
165769
166446
165925
166196
166676
166131
166579
166350
166182
165857
166384
166111
166401
167057
167337
167690
167482
167673
168381
167972
168401
168965
168456
168345
168187
167908
167853
167372
167512
167568
168060
168175
168166
167706
167922
168226
167782
166988
167013
167644
167666
167148
166987
167169
166805
166211
166102
166636
165932
165861
165181
165297
165611
166757
167083
167101
167082
166573
167125
167528
167351
166761
165797
165850
165342
165622
166740
166347
167054
166431
166192
166730
167710
167725
167238
166660
166966
166741
166605
167895
167547
166681
166700
166822
167065
167551
167868
167979
167337
166866
166958
167233
166688
165861
165234
165153
164898
165085
165639
165937
166482
166160
166913
167167
167167
166849
166172
165918
166185
166148
165996
166222
166510
166427
166953
167415
167810
167466
166927
167238
167195
167356
167816
167629
167309
167389
167654
167683
168149
167700
167718
167783
167894
167576
167734
168289
168705
168175
168247
167776
168306
168149
167576
168154
168397
168479
167795
167442
167912
168435
168562
168106
167963
167889
168308
169301
169678
169507
169231
168748
168865
168332
168845
169396
169375
169785
169591
169059
169319
169029
168301
168881
168538
168710
168648
168049
167447
167466
167413
167479
167845
167956
168063
168073
167723
167340
167999
168064
168409
168706
168423
168385
167896
167847
166967
167048
167243
166892
166552
167009
167596
168005
168267
168374
168160
168229
168534
167897
167283
167874
168085
167934
168157
167916
167809
167450
167112
166851
166726
166576
167506
167115
167495
168433
168039
168104
168179
167991
168589
168829
168899
168621
167958
167923
167722
167807
167892
168244
169563
168576
167805
167082
167271
167117
167747
167729
167454
167449
167245
167429
167571
167662
167048
167996
168713
168609
168372
168283
168604
168608
168813
169035
168856
169480
168974
168200
167328
166796
167307
168468
169425
169341
169390
168680
167894
168337
168545
167960
168095
168293
168871
168259
167589
168157
168414
168662
168033
169304
169400
168969
168747
168617
168083
168049
168825
169075
168965
169172
168613
168869
168647
167747
167097
167399
167694
167429
167238
167960
167870
167647
167702
168256
167922
167318
167918
167746
167258
167403
166734
167315
168027
168313
168002
168174
167690
167380
167749
168537
167900
168276
168364
168028
168132
168107
167826
168268
168403
168594
168347
167577
167142
167653
167920
167704
168095
167435
167418
167016
167461
166966
166813
167362
167616
167283
167671
168185
167639
167733
168298
167579
167709
168003
168222
167321
167700
167943
168033
167422
168131
168737
169060
168952
169030
168433
168507
168606
170049
170566
170198
171139
172652
172819
173674
173680
173414
174572
176494
177438
178405
178694
179529
180801
181547
183080
183768
185559
187147
188496
189067
190812
192160
194123
196332
198938
200569
202312
204683
208267
211958
214737
217230
218567
220811
224108
227241
230837
234735
238759
243590
248830
254296
260615
267531
272800
278074
282580
284908
286554
286057
284593
282181
278754
274959
270657
266133
260851
256773
253844
250963
249247
247302
245255
243664
243720
243923
244497
244170
244296
245076
246454
247895
248152
248881
251190
252965
253906
257147
260213
263541
267126
271071
274250
277095
278916
277304
273419
268716
263204
256566
249601
242872
237388
231788
225385
220710
216387
212588
209275
205957
202390
199478
196471
193827
191192
189686
187585
185339
183916
181996
180450
178198
176876
175877
174350
173032
171359
170041
169673
168493
167406
166430
165751
165153
164448
162758
161275
160677
160034
159794
159378
158535
156567
155660
156026
154875
154099
153287
152818
150923
149721
148738
148105
147162
146988
146474
145875
145140
144417
144328
143289
141924
141251
140516
140341
138909
138352
138121
137505
137331
136947
136295
135655
135320
134136
133616
132665
131306
130594
129634
129431
129056
128583
127650
127530
127402
127234
125630
124393
123705
122930
122969
122269
122247
121599
121495
120608
119990
119514
118371
117746
117188
116212
115860
115689
114855
114208
114056
113845
112371
111770
111655
111546
110668
110620
110041
109202
108877
108791
108526
108144
107864
106725
107310
107302
106655
105794
105927
106185
105590
105184
104612
104360
103657
103703
103882
103200
103309
103703
103452
103345
102907
102587
102530
102482
102040
101739
101608
101363
101782
102296
102596
102138
102196
102385
102291
101762
101322
101683
101518
101679
102350
102017
102218
101908
101574
101653
101561
101366
101921
101952
101693
101960
102485
102177
102375
102378
102043
102271
102003
101958
101879
101641
101358
101205
101490
102021
102679
102954
102787
102216
101629
101464
101583
101236
102256
102609
102901
102604
102290
101869
102282
102605
102116
102282
102414
102502
102242
102076
102823
103238
103875
103495
103415
103499
103256
102973
103471
104236
103955
104323
104951
104397
103577
102596
102546
102600
103113
103735
103560
104021
104416
104664
103975
104293
104048
103736
104149
104140
104149
104594
104869
105334
104937
105158
105697
104990
105243
106105
105427
105102
104711
104913
104979
105224
105210
105554
105416
105424
106202
106610
107090
107037
106887
106994
106784
106512
106731
106592
106073
106458
106635
105990
106096
106752
106986
106774
106968
107028
106839
106752
106744
107397
107388
106827
107220
107645
107478
107054
107731
107509
107538
108174
107401
107616
108640
108401
108193
108648
109459
109291
109039
108885
109158
108648
107994
108421
108092
108135
108749
110044
110382
109446
108090
108236
108840
109437
109306
109393
109961
109638
109375
109010
109769
109325
108982
109457
109667
110506
109923
109641
109979
109777
109829
110047
110661
110752
110805
111205
110611
110525
110722
111032
111536
111820
112039
111632
111085
110495
109851
110077
110675
110954
110828
110970
110984
110634
110447
110397
110859
111002
111567
111549
111537
110973
110637
110404
111039
111333
112002
112714
112260
111417
111708
111750
112000
111989
112574
112312
111946
112821
112672
111806
112075
112169
111893
111769
111052
111427
112149
113313
113265
113652
114165
116827
140116
208091
339064
531240
764742
1011268
1245716
1449106
1607676
1714837
1774441
1795885
1782947
1743214
1680162
1601584
1515875
1431631
1355823
1287930
1226159
1168018
1109426
1048641
991236
943433
902709
868708
840320
817374
796775
776770
760111
743777
728384
716644
706715
698334
689799
682087
675537
667131
656699
645799
633394
622344
611120
600659
589757
575646
559724
535926
507058
474835
446018
420653
399472
381170
364163
349517
336317
322569
311199
299312
289778
280826
272554
263841
256904
249883
242519
237475
232254
227496
222779
219058
214684
211201
207691
205153
202135
198371
195953
193103
190146
188279
186710
184715
182807
180161
177814
176228
174527
171984
170004
167677
166851
166572
165071
163446
162049
161410
160708
159211
158161
156666
156064
154831
153877
153483
153075
152586
152785
151508
151040
150733
149192
148158
148025
147874
146263
145206
144455
143792
143561
143512
142211
142332
142528
142159
141694
141627
141038
140756
140086
140439
140330
140002
139227
138661
139032
139228
139014
138495
138036
137536
136718
136786
136674
136600
136527
136546
136046
136160
135405
135182
134819
134659
134802
133821
133119
133644
134388
134489
132922
132094
132102
132060
131590
131909
131761
131936
131977
131995
132119
131775
131484
131470
131366
130950
130592
130466
129915
129671
129743
130561
129992
130648
130777
130308
130212
130338
130236
129301
129294
129159
129254
129126
128924
129394
128910
128235
128321
128482
128490
128852
129294
128987
128511
129000
129291
127918
127845
128145
128220
127680
128785
129283
128826
127532
127868
127691
127681
127751
127525
127580
127169
126754
127071
126986
126714
126785
126950
127129
126483
127266
126426
126182
126695
126853
126718
127131
126662
126483
126276
126207
126142
126046
126024
125939
125378
125680
126432
127053
126653
126170
126341
125306
124702
124485
124451
124646
124339
124199
124041
123340
124220
124507
123348
123084
123492
123352
123580
123640
123377
123138
122712
122767
122113
122478
122340
122487
122691
122601
122583
122391
122641
122315
122889
123103
123056
122927
122344
122299
122127
122591
122632
122310
121997
122545
122757
122002
121284
121676
122025
121877
121260
121107
120799
120816
121331
121298
121719
121051
121082
120847
120987
120951
121650
121352
121714
121963
121558
120991
120625
120465
120076
119975
119748
120184
120556
120251
119820
119812
119737
119695
120319
119695
119943
120423
119876
119642
119249
118682
118577
118431
119658
120240
119289
119092
119567
120107
120121
119542
119765
119823
119856
119447
119762
119319
118564
118214
118593
118140
118057
118195
117953
117767
118746
118728
118660
118893
119279
119518
119107
119295
119933
119550
119123
119108
118868
118405
118031
118320
118278
118385
118405
118829
117611
117232
117496
117901
118092
117978
117763
117884
118135
118574
118460
118383
118365
117590
118096
118282
118765
118909
118955
118932
118864
118439
118474
118414
118677
119300
119270
118914
118326
118558
118940
119399
119624
119307
118258
118159
117936
117809
119318
119511
120195
118996
118431
118495
118288
118218
117797
118340
118564
118644
118915
119418
119257
118740
118269
118865
118905
118892
118965
119567
118787
118630
119008
119398
118865
119428
120349
120273
119994
120034
119584
119204
118947
119601
120162
120231
119897
119219
119294
118896
118482
118640
118928
119663
119507
119989
119441
118970
118974
118776
119365
119802
119789
119701
119761
120202
119810
118684
118893
119183
119471
119865
119557
119681
119540
119360
119831
119901
119503
119085
118716
118917
118786
119101
119445
120143
120472
120785
120278
120520
120004
119978
119800
119661
119603
119867
120033
119935
119558
119157
118974
119322
119244
119107
119516
119734
119026
118669
118987
118868
118568
119042
119364
118758
118678
119448
120127
119958
119608
119714
119976
120901
120888
121102
120834
120667
120691
120835
120733
119725
119770
119966
119787
120062
120198
119933
119645
120493
120007
119651
119462
119864
119771
120044
120099
119903
119632
119854
119473
119323
119665
119796
119501
119601
119962
119345
118947
119458
119798
119829
120288
120515
120073
119456
119304
119419
119979
120919
120574
120478
120389
120042
120278
120073
120436
120049
120528
120438
120938
120857
121034
121225
120858
121584
121913
121503
121338
121622
121385
121308
120442
120854
120812
120468
120790
120630
120885
120289
119708
119413
119826
119826
120193
120441
120132
120970
121273
121626
120352
120474
120236
119925
119426
119821
119737
119589
118753
118926
119610
119476
119999
119883
120184
120408
120266
120419
120835

[Instrument Method Data Header]

"hplc", "", "2021-04-16-13:54:48", "hplc", "", "2021-04-16-13:54:48", "", 0, 0, "GlycoSePN_40 min (Plus_HR1)"
"Separation of glycans at 50 C"
16844544, 1


[NAI Box Information]

0, 40, 40
2.272, 44, 1000
41, 0, 100, 0


[Instrument Configuration Information]

"FL", "PEN90x", ""
0, 0, 0
0, 0, 0, 0
16.777215, 1
16.777215, 0
"", "", "", ""
"", "", ""
"", "", ""
"", "", ""
"B", "C", "D", ""


[Real Time Plot Information]

[0]
0, 1, "", "Y", 1000


[Link Parameters]

5


[Link Parameter Offsets]

29
28
10
11
12


[Link Parameter Info]


"RATE", 29, 5, 1, 1
1, 0, 3, 0.1, 100, 0
44.01408, "", 1

"RANGE", 28, 2, 1, 1
1, 0, 1, 0, 10, 0
1, "1.0", 1

"EVENT", 10, 3, 25, 1
1, 0, 0, 0, 100000, 0
0, "END", 0

"EVTME", 11, 2, 25, 1
1, 0, 2, 0, 100000, 0
0, "", 1

"EVVAL", 12, 2, 25, 1
1, 0, 0, 0, 100000, 0
0, "0", 1


[PEAK TABLE FILE]


[File Complete Flag]

3


[Number of Peaks]

0


[SPECTRAL DATA FILE]


[File Complete Flag]

3


[Count/AU Ratio]

0


[Count Offset]

0


[Number of Spectra]

0


[Spectral Data Sets]


[Audit Log Information for C:\PenExe\TcWS\Ver6.3.1\Examples\Probka2+enzymy_3 of 10.5.raw]

Number of Audit Logs : [0]
