# Supplementary material for: Interplay between de novo and salvage pathways of GDP-fucose synthesis
Source: PLoS One. 2024 Oct 24;19(10):e0309450. doi: 10.1371/journal.pone.0309450 (PMC11501016; doi:10.1371/journal.pone.0309450)
Supplement: S1 File — (ZIP) [file pone.0309450.s004.zip › Chromatograms/Fucosylation/WT_3.RAX]

Checksum Passed

Filename : <C:\PenExe\TcWS\Ver6.3.1\Examples\HEK_WT+enzymy_3rd.raw>

[Modified Rawfile File Header]

0, 1, 48, 10019, 
0, 0, 0, 386514952, 12040808

[Modified Rawfile Data Header]

"hplc", "", "2022-01-29-16:43:33", "tcprocess", "", "2022-01-29-17:23:31", "", 0, 0, ""


[File Complete Flag]

3


[Run Log Information]


[Raw File A/D Header]

0, "20220129164323-0800", 0, "hplc"
"C:\PenExe\TcWS\Ver6.3.1\Examples\HEK_WT+enzymy_3rd.seq", 0
"NONE", 0, 0
40.0088, 16777215, 1, "7339280009"
1, 0, 5454


[Sequence Cycle Information]

"A", 0, 0, 0, "", "", ""
"C:\PenExe\TcWS\Ver6.3.1\Examples\HEK_WT+enzymy_3rd.raw", "C:\PenExe\TcWS\Ver6.3.1\Examples\HEK_WT+enzymy_3rd", "HEK_WT+enzymy_3rd", "", "C:\PenExe\TcWS\Ver6.3.1\Examples\GlycoSeP N Plus (FL_40 min)", "C:\PenExe\TcWS\Ver6.3.1\Examples\GlycoSeP N Plus (FL_40 min)", "C:\PenExe\TcWS\Ver6.3.1\Examples\GlycoSeP N Plus (FL_40 min)", "C:\PenExe\TcWS\Ver6.3.1\Examples\GlycoSeP N Plus (FL_40 min)"
"Default", "Default"
1, 1, 1, 1, 1, 1, 0
100, 2, "", 1, "", "", 9
"", "", "", 0
"", "", "", "", ""
"", "", "", "", ""
""


[Raw Data Points]

 11652
 12709
 12713
 12711
 12712
 12710
  6693
  5752
  8099
  8300
  9196
 11759
 11446
 11320
 10571
 12421
 11981
 12136
 10687
  8999
  7257
  8947
  9790
 11215
 12510
 12840
 12102
 11280
 11804
  9877
 13020
 14351
 12920
 15041
 14394
 13859
 12099
 11578
 11541
 13116
 12147
 10909
 10130
  9608
  9166
  7659
  9395
 10110
 10048
  9858
  9580
 10087
 11411
 11349
 10537
  9961
  9916
  8992
  9239
  8410
  7525
  7964
  8144
  7702
  8606
  9738
  8835
  9916
 10988
 10944
 11038
 10580
 10690
 10998
 11553
 12015
 10990
 10424
 11277
 10309
 10038
 10546
 11259
 12812
 11469
 10173
 11023
  8579
  9142
  8806
 10528
 10958
 11499
 11558
 11767
 11289
 10069
 10959
 10659
  9571
  9694
 10533
  9920
 10951
 10453
 11234
 11869
 11991
 10429
 11215
 11787
 12143
 12278
  9387
 10590
 10671
 10845
 12181
 10428
 12790
 13232
 13843
 11751
  9921
  9823
 12064
 13088
 13369
 12101
 13109
 13593
 13661
 12361
 12039
 13898
 14306
 15963
 15339
 13644
 12000
 12662
 14376
 15011
 14704
 13501
 13453
 13150
 12097
 18572
 22071
 27037
 33331
 40735
 49497
 62478
 77124
 91876
106328
119163
130757
144297
155508
163738
169899
171952
174594
179987
181199
184185
188357
193680
199320
210149
231518
253273
270197
286373
296314
298923
299568
292072
283274
273189
262130
255176
250831
251480
259356
270163
282798
296244
310380
322635
339026
357982
374203
381255
382130
382305
387700
402454
431639
492020
587811
738177
965810
1287581
1724162
2316288
3114156
4289075
6294704
9873566
13752652
16777215
16777215
16777215
16777215
16777215
16777215
16777215
16777215
16777215
16777215
16777215
15202005
12927589
10820478
8981608
7426663
6132848
5074135
4214136
3515245
2944598
2478972
2099395
1795465
1548454
1351016
1194769
1074223
983259
926347
906456
935215
1028749
1168483
1328298
1456600
1532653
1538465
1483941
1386688
1270513
1147650
1029824
926558
841368
768724
716897
678672
651811
636360
629674
627179
629302
633874
639185
643018
645601
643264
642110
636245
631001
629596
631326
638694
648528
658518
670623
685176
695365
703375
708490
713831
719718
729024
747890
769785
802314
838924
886988
943262
1017546
1112205
1216966
1320156
1401030
1449076
1457328
1425156
1364185
1286388
1205287
1125124
1051126
991819
950314
922444
918474
945356
1006016
1109240
1255035
1426035
1601529
1751008
1842595
1873724
1842662
1767535
1660595
1542995
1425801
1320684
1232665
1157312
1100989
1065548
1050610
1053545
1063228
1082556
1103211
1119983
1133336
1140641
1140057
1133335
1123080
1115140
1111885
1114012
1127453
1151000
1188594
1243288
1313036
1401438
1510250
1641399
1803491
2015847
2302204
2705637
3279776
4107254
5251361
6719937
8454016
10302928
12057735
13482425
14421179
14799841
14635531
13998125
13020288
11830748
10563203
9306694
8109937
7014205
6038530
5175671
4432904
3794231
3256371
2796923
2414312
2096722
1829437
1608760
1431319
1291781
1178732
1090862
1026169
977650
942198
915699
895134
871761
845149
810818
773443
736244
702737
673215
642207
618650
596467
578811
560854
545391
531883
517157
499628
484991
471807
457605
445964
437217
429214
423630
417615
409369
402212
397795
395818
397231
399701
402774
409026
418122
430975
441937
449936
456784
463191
466885
471544
474005
475476
479567
480200
481400
485067
487321
488787
492373
494328
492720
486332
476787
467185
455130
441889
430455
417519
407864
397938
391977
387302
380897
374366
373509
374845
373377
374333
375720
376060
376813
370861
364979
358668
349993
342653
336227
329607
322095
315204
309096
303283
301099
301915
298958
295295
295240
293309
292666
293095
293655
293800
294135
298671
307253
319528
333428
352425
379315
410793
445367
483958
522476
562761
599579
631789
656443
671086
672770
662779
641730
615810
585295
550935
516900
483184
450173
420165
397186
378421
363345
353179
345729
340964
339936
342655
348320
354450
360719
365443
376099
385112
395764
405775
415085
426442
435126
446273
457931
467423
476323
487126
500747
517034
538139
571014
616803
682816
771744
886058
1019224
1167819
1324321
1471245
1600266
1694267
1745843
1753356
1716419
1637721
1529664
1404269
1268992
1129833
996280
874281
763966
666864
583146
513259
456389
408269
369163
337464
311246
289445
271726
257224
247752
239586
230753
222680
215407
210142
205343
199206
192242
188001
184113
181255
179815
176745
174198
173377
174790
172860
168859
166840
170235
172868
172355
169941
169430
167521
166609
167835
167890
167189
168516
169231
169568
171703
173465
175249
174011
175104
174649
173880
175227
174652
174369
173949
174486
176463
175946
175925
175667
176088
176408
176156
177377
177189
176331
175699
175369
175756
178147
182904
187145
190191
194568
198695
203251
207217
211921
217480
223954
228223
234482
237599
243962
249148
255933
262587
267163
276730
286216
297791
309189
320811
337920
356678
372460
390648
408499
426612
445949
463938
483441
503463
525181
557271
603661
662966
743782
844747
970539
1117814
1287578
1472951
1662403
1846732
2012345
2149644
2251061
2306235
2314164
2273760
2191300
2071419
1926110
1762569
1593035
1419887
1250230
1094530
949261
820485
707865
611823
529453
460431
401755
353639
315082
283967
258930
236553
218061
205990
194497
184090
175175
170111
167508
162554
156449
152731
153393
152208
151375
151644
149874
148652
147544
145952
146715
146816
143299
140774
139737
140191
143092
145951
147785
147628
148316
151149
151622
150788
151860
151993
148939
147255
147003
146611
146599
143548
141625
138728
137651
135670
135052
133307
130253
128004
128047
128405
125715
126683
125516
125575
125085
125063
122777
121558
122475
123469
124689
122224
120679
120578
121424
120401
119292
117766
117787
119255
119149
116626
116196
114963
116136
115185
114502
114311
115978
114340
111934
114293
116438
116885
117934
116118
115095
115875
115255
114181
113986
114058
114759
114462
115108
116150
115818
115619
115576
114700
116071
116798
115486
115409
116171
116926
119032
116941
118724
120034
122273
123291
126589
129179
130235
129817
131761
134792
134030
134117
136530
137649
137984
140666
143418
144279
145572
145735
147052
147412
152128
153673
155939
157579
160908
164298
168369
174124
177007
181487
190553
201377
215073
230110
246114
269559
299348
332059
369831
412233
455283
500690
544696
587714
625331
654176
675004
684355
686281
680857
666776
642896
613793
578901
542385
504061
466247
431326
398667
369228
344553
323413
308796
295017
285700
279085
273034
273572
277340
284887
295676
309913
325970
347639
371753
403769
439855
479180
522934
576593
636102
700073
766827
832321
898019
961261
1014256
1055703
1090066
1106045
1106652
1092250
1067422
1029566
980494
923737
862043
795954
731194
669371
613857
566811
525897
492133
463369
441907
425081
413710
404345
395283
389315
382326
371854
360706
349186
335603
318817
303576
287337
273230
260851
244818
228480
216867
204609
196835
188525
181475
174915
169585
167529
165113
161711
159772
158154
157222
154847
152256
148329
145271
142688
139869
138395
136575
134658
133959
129835
125063
122520
121601
119876
118265
115463
113682
113281
113631
111913
110617
111730
110003
109382
109144
108955
106751
105164
104590
103338
103829
102970
102720
103965
105214
107323
107877
108755
109132
109892
111077
109866
109140
109929
111211
112639
112833
113936
115333
114818
114182
117498
118139
119624
119809
119651
121243
123997
125466
125799
125474
125664
125859
128269
128664
131734
132435
131220
132084
132019
133328
132700
133443
135296
136520
137372
139099
139953
141285
142472
145130
147369
148582
147583
146776
148605
149153
152065
151484
153594
155746
160840
163446
165096
165202
168075
171032
174232
178652
183733
186475
190697
194557
200528
206185
212372
219917
229465
240599
255569
273318
298130
322983
353054
389863
436082
488703
546799
608572
675352
741479
810873
885955
954495
1016990
1072051
1114764
1143719
1162872
1167941
1159245
1136075
1100030
1051423
996250
930534
862741
794830
727825
656554
590302
530491
476625
425343
375598
337185
302156
272104
246262
225064
209857
194222
181008
172195
166330
161627
155336
151864
147188
141194
139648
138199
135006
132348
130110
129457
129821
128340
126200
126205
126228
125240
125589
125055
123512
123560
123758
124299
126799
123579
123023
123065
122867
122713
125160
126552
127274
128513
130294
132953
135346
138416
144350
149261
155296
159468
166158
171462
180495
189783
195840
201519
203945
205052
207032
208367
209271
207278
206460
204864
201530
198803
194720
192574
188505
187121
184588
180387
178445
176408
175640
178057
178110
178508
180469
184036
185159
187737
188633
193160
198766
201200
204643
210951
215966
218721
226612
235337
240387
244999
250541
257085
263839
271219
276055
282728
287851
291390
298305
306324
313219
320086
327992
335329
343109
350521
358693
367894
378560
394595
411311
430277
447546
468766
497178
528296
569730
619759
680152
749511
837214
943468
1065066
1210737
1368151
1546275
1742815
1951988
2166249
2387715
2611039
2824446
3020915
3197166
3345684
3458015
3528434
3554647
3541327
3492790
3398053
3267792
3108680
2924896
2717829
2501052
2277956
2056744
1841095
1631020
1435481
1257510
1094083
946208
819331
706532
609763
526603
458694
402335
353372
312241
278849
251473
230318
215144
202597
189873
180720
173706
167341
165145
162543
159958
159126
157840
156673
158725
159075
160829
157388
156226
156987
156556
155633
154732
154174
155349
154346
152092
151381
152709
153062
153045
152621
152006
153506
152133
152872
157383
161015
163454
165233
166629
170650
172860
176996
182616
186729
190331
195948
199983
202346
207416
212957
219546
226690
229814
235117
241039
247653
254719
262668
270229
277305
285095
292747
300006
310102
321321
329518
338068
349550
359177
369944
381288
393502
408302
421153
431300
446491
463330
476777
490266
506721
521937
541983
561262
577387
599361
621277
640909
664491
685105
706709
728757
751731
775759
798127
821808
849549
875559
905710
935188
966000
999551
1032247
1068626
1109748
1153769
1207179
1269904
1341580
1432666
1538060
1661211
1815237
2003332
2234340
2508407
2834226
3210808
3637567
4127200
4687754
5306567
5971961
6676557
7418374
8175624
8939516
9667483
10345101
10960567
11486465
11901009
12190183
12356207
12365716
12235782
11960184
11555207
11049477
10451455
9774885
9044968
8287548
7522417
6764160
6025740
5330878
4677400
4072515
3518786
3031637
2594493
2212230
1884805
1602115
1361403
1156255
985880
841905
725676
626106
543148
475597
418417
372983
334569
303873
279775
259076
241258
226396
215317
205907
196181
190388
182180
175562
170397
167691
162759
162165
158803
157830
156431
156872
156854
156563
153493
152693
154057
153606
153395
152950
153366
152505
151231
151368
150370
148868
149778
152790
154700
153622
155647
155958
154756
153902
157489
159517
160074
160342
162104
163063
163234
164888
164346
164369
165480
167521
170205
170280
171834
174532
176667
178937
180839
184245
191731
192228
196381
201435
207814
216485
224265
235504
248826
261759
277610
297320
319847
345121
373501
403074
429812
458465
486758
514281
540004
566031
585188
602080
615752
622077
623029
618099
608484
596871
578013
554998
531252
505073
479199
452710
425135
397997
371833
349209
327428
306675
288064
272467
259426
246667
231835
219611
212608
206036
199823
191132
183869
179382
174330
169099
164769
159781
158022
154949
152829
152231
152376
153393
153702
151860
151060
150210
151012
151296
151346
152503
152795
154751
153995
152529
154210
152783
151615
151686
151067
147565
143898
142115
140922
140056
137695
134407
135089
134045
134917
131474
129094
127495
127331
125468
127400
125907
129618
131124
129438
128764
128802
130992
132977
134397
134434
136812
137109
137810
137204
137394
137849
141731
144418
144811
145965
146996
145903
146922
149636
152074
154727
154869
156900
157948
157171
156542
157551
160397
161208
162741
165584
166220
168775
168667
170867
173506
173999
175306
177249
178845
180163
181318
184801
189796
192966
196907
204436
211963
219153
227046
231739
238072
248455
259262
266481
272902
281524
290572
299390
307284
317659
328489
340311
355756
371780
388923
408831
432743
453009
475741
500480
529124
559165
585383
615223
639691
664534
685464
704539
721087
730530
738557
741296
740066
735783
724723
710957
696139
674517
652345
630731
610577
588667
569882
548918
526444
508989
494817
483032
470403
459195
448158
442072
438596
431324
424675
418405
412601
405164
398127
391726
383214
374637
364590
355112
347082
338114
327610
319287
312199
306328
299082
291190
284674
276840
270004
265965
263059
259627
257352
255747
250800
245513
241135
237466
232385
227812
222578
219468
215385
213606
210288
207251
205357
203053
200593
197188
195854
193246
191281
189928
188478
187324
185831
184018
185961
184548
185102
184003
183128
182344
180258
182370
182514
184185
184305
184573
188947
191998
194507
197061
198134
198791
202999
206957
211859
215667
220160
227761
234981
240774
246154
251203
254955
260279
266977
272964
279526
287280
293453
300647
308526
315145
320020
326856
335563
341782
351698
359558
367077
376976
388425
401306
411173
422354
429631
442468
457782
471588
480866
491181
499239
506625
511088
516075
517722
517422
514824
510855
504735
496913
492127
484289
474313
462946
452733
444054
437571
431724
427004
424165
423953
428498
433728
442861
456723
476137
496280
521439
554690
596130
640259
692930
754831
825822
903511
986663
1078727
1177739
1284198
1388603
1496903
1605088
1710817
1815988
1913634
2000691
2079343
2139724
2190319
2222857
2237027
2237475
2212258
2168772
2109534
2032650
1948875
1854424
1752296
1645266
1531638
1417220
1306402
1200190
1092322
990443
899462
814357
733887
661795
598578
544086
493250
447694
410862
377167
348647
325265
305691
287618
273866
261229
249149
239090
232149
227388
221012
216412
212155
207805
208952
207663
205200
204879
204889
207289
211045
212102
212240
213603
214851
214169
213557
215199
216546
216188
215307
217903
219315
217250
217478
216936
218364
219313
218620
218002
214334
213656
214031
212029
210563
209255
208882
210078
206993
206438
208272
207664
207166
206528
203225
200294
201770
200574
196162
193738
190520
188900
186827
185616
184932
184121
180837
178560
176187
174887
173692
173245
175826
175948
175192
171934
172910
172715
171630
170851
170025
171332
176443
177602
176462
177573
177821
178435
181143
182891
185245
185561
187202
190581
194713
197678
201450
206247
207864
214536
223593
231715
239889
251097
262815
277256
292430
309957
329804
350659
370862
392042
416574
439068
463679
485596
507773
528379
550179
566708
579458
586672
592791
591387
591214
590226
583015
574183
562709
550226
533168
511568
490647
470528
450786
428652
410659
391074
374758
356444
338522
319396
304361
290467
278780
265523
256835
247642
241660
236659
232270
228425
224293
221069
219345
217032
214772
213394
214778
217548
218372
220953
221897
224647
225083
226503
225900
225897
230005
232814
235732
236037
237546
241921
246662
252238
256919
261283
265370
273005
282508
291292
298528
308210
320309
332702
345174
362559
379138
396337
414691
433112
454935
475537
494374
509760
523640
537528
551240
562167
568004
573648
575247
571911
569226
564013
555818
544982
535710
525472
515627
504960
492997
482194
469166
460905
448876
440327
434374
428730
425056
422171
420583
421926
420330
419649
423032
428704
433801
435358
437707
444460
453492
463113
473616
483588
497492
514700
536766
563874
592269
623730
666337
717058
775863
842454
917478
1007304
1104851
1212926
1338068
1472281
1619048
1770480
1931980
2107188
2285991
2460988
2631867
2798895
2957752
3101366
3229114
3325463
3399613
3454970
3472638
3459164
3421140
3364309
3284297
3185988
3076188
2948601
2802234
2650150
2494566
2334693
2167658
2007221
1848695
1698344
1552123
1416669
1287111
1174499
1070215
974524
885896
806665
735961
673128
617920
567696
522456
483105
449903
419739
391536
368079
347202
329403
315387
302580
290329
279742
272116
262680
258355
254296
249831
244309
237777
233089
229473
222256
218160
216668
213880
209787
207213
204555
198223
193560
191573
191762
189356
187697
186290
183845
182706
184544
181496
181375
182784
180701
179283
179338
180080
180993
179269
177633
174275
174924
174906
174895
175271
173618
173559
174309
175966
175982
175728
174846
175077
174157
175950
176203
175241
176299
176611
176827
178085
176590
176756
178156
181353
183402
184439
187070
187733
189449
193419
195793
198991
201990
207188
212571
217534
225406
233218
239210
246555
255386
263233
264677
267795
275163
277753
276601
275266
276597
275850
272841
270040
268575
265117
261685
257559
255119
251310
249528
246398
244636
239737
234628
236081
235069
233971
233385
233516
228722
227855
224597
222593
219678
218194
218458
217966
217755
214859
209277
208566
209207
209580
210219
209473
209379
212453
213025
212433
215843
219210
220523
225106
228510
230236
231037
232040
236014
240633
242089
244666
246272
246669
249686
251561
251316
250605
249481
249384
249961
250079
249538
246753
247624
246910
245765
245990
245221
246902
247654
246424
246440
244712
244257
242183
240689
240267
239301
239932
240706
243040
246715
247187
248606
250028
251513
256053
261477
264768
269063
272346
274772
278398
281807
284428
287784
290413
293703
299495
302153
306092
310839
316212
321873
329879
333986
336912
340451
341800
344706
350011
355442
361899
365763
371314
378680
387111
397625
409929
426225
443873
463262
485172
507629
537689
570643
605051
643564
681145
720886
763108
804376
854335
902816
945943
994285
1047716
1097576
1152349
1204364
1254350
1302874
1351746
1393275
1428361
1461935
1489622
1510850
1524047
1531149
1528345
1523185
1510625
1491654
1466000
1437988
1402174
1364672
1321192
1271812
1220170
1168168
1111102
1053155
991756
930077
865576
804830
748051
692057
641028
594455
551783
512916
481420
451741
427636
406435
388654
376086
365386
359036
353787
354285
353542
355369
359467
363670
365621
366593
367106
368310
372918
375356
375949
373933
374568
372771
372081
371309
367815
365096
357523
350511
341699
335062
323929
315559
306584
299151
289901
281004
274840
266465
260082
253356
248461
241039
237182
231933
230448
229547
228343
227273
226032
226733
228524
228204
230172
229480
230407
232524
234476
235343
233518
233322
234609
233334
232128
232564
233890
235323
235052
234196
234710
233859
234606
236599
236480
238441
240302
244763
245428
250332
253172
253845
256392
255719
256487
258907
260572
262140
266521
270701
275376
278714
276249
275954
275219
272048
272155
273048
273779
272299
270754
267638
264322
263852
262428
264417
263931
263924
263942
266699
268037
269073
271545
274327
276283
279217
282735
286585
287054
289794
289546
291964
294893
295742
297807
302191
304802
308258
310906
315529
320665
325634
330893
337250
343511
350226
356086
363347
369240
377718
385840
391078
396519
405984
414585
422403
434673
445157
456850
468509
482975
498299
515931
534301
551798
568322
584935
601257
616842
635991
654463
670351
684610
695972
707674
719501
731849
742476
753545
767695
779922
793001
807713
821983
835540
850620
869775
887731
905533
923564
938917
952339
967661
977153
986179
993909
996753
995938
993748
991154
990027
991436
990702
989826
989929
999851
1012762
1029267
1049313
1068842
1100302
1144397
1195958
1253298
1322175
1406646
1504062
1614290
1739589
1874731
2026337
2184875
2353037
2529241
2714380
2898879
3088532
3276552
3462403
3632373
3795004
3936314
4054816
4151453
4216574
4251103
4249123
4200708
4114772
4004805
3865632
3701638
3519277
3319374
3107226
2893733
2677384
2462279
2254568
2056680
1871851
1694752
1531763
1385980
1252455
1132362
1026677
929711
843986
771313
708476
652571
604902
565720
534273
505540
481114
459771
444452
432877
423974
417762
412780
405135
399201
392508
386231
384762
387969
387909
387315
384237
383661
384047
381822
383597
380093
380025
378421
376646
374964
372219
370670
367995
362460
360117
358278
357297
356435
356951
354374
354095
350435
349614
349332
349422
347149
345344
344212
343604
342415
338497
334103
332332
332124
331099
328685
327226
326189
328152
328014
328694
327462
328236
329719
335842
341064
345128
350376
358588
366658
372606
374660
376113
380243
383665
389543
391324
390984
392340
397536
399046
403789
406691
406546
408362
410446
410667
413222
417046
418087
422686
425549
426525
430016
436001
441746
447476
451696
457261
463942
469536
477750
485446
489124
495027
501871
508912
519006
530441
541468
551676
564369
575886
587912
598167
609454
619914
637983
652550
661886
676333
692802
708423
727852
749850
772065
793429
820364
853993
894316
940558
997727
1064112
1147023
1242948
1354356
1481919
1623964
1789942
1978701
2186769
2411073
2655260
2921780
3200261
3495079
3799665
4101195
4398333
4686179
4952931
5192007
5402300
5580636
5725990
5831381
5892905
5910330
5880091
5816293
5721795
5592765
5429672
5240387
5022007
4783340
4534946
4269255
3984339
3704674
3414436
3125487
2848986
2576257
2314049
2069562
1846383
1635668
1445218
1276924
1122947
989921
874890
772636
687450
614272
549765
491714
448972
411451
380089
355071
333141
315782
302463
292666
286095
279064
271480
267618
264072
259356
257861
261486
260328
259823
257587
255266
255413
256329
256425
257763
261289
260646
260338
263643
268114
271465
273329
275949
280042
285118
288277
288962
291569
296458
301747
306504
310213
313870
318627
322285
325864
329207
336154
343792
350150
352451
354684
361540
368441
373597
377440
381429
383649
391541
395549
398803
402280
401866
401316
403081
403920
402973
399587
395904
394978
390902
385594
380183
374332
366450
361297
353269
347576
341050
334919
330148
323232
318284
314211
311629
308944
305551
302970
299584
298664
295481
292444
294737
297509
298431
301729
303487
305195
308217
309425
309993
312204
314184
317460
320339
321465
320107
319858
322953
327838
329913
332884
334232
340453
346938
354050
362422
373867
389060
406638
424953
444907
469393
498155
529567
562069
600436
637732
673368
714357
754803
790714
824525
856590
887204
912485
932389
946264
953508
958017
957986
952852
938071
918399
897584
869608
838426
805362
771483
736240
700612
659728
618159
579798
539601
498685
463354
430112
399618
371179
344782
321197
304783
287323
268813
253621
242336
234423
225053
217204
208896
204013
199904
196704
192664
190868
188854
184820
184010
183462
182931
184576
184716
183450
181879
179423
180318
181590
182934
183398
184169
183889
182287
181019
182084
181776
181866
183308
182864
185522
185693
185346
184928
187005
186635
188094
191466
192929
194597
198205
200813
203877
206122
211378
217310
220489
224331
227583
231246
237072
239969
242736
247538
249729
252447
255278
257214
259029
258128
256459
257396
256890
253522
250561
247141
246429
242053
238657
234824
229888
226278
222193
218956
216229
211174
208204
204586
202128
197921
196535
195217
192233
191950
191220
189458
188214
189468
188377
187934
187924
184868
184717
185058
185947
185489
185407
186002
184560
186463
188343
188406
188488
190429
189742
188634
189449
190555
190827
191490
193562
194949
196782
196422
195230
192600
191745
191942
190611
188918
186219
184405
182500
180417
179225
179899
178166
176935
176508
172570
168697
166897
165454
164270
165351
165492
164031
161168
160892
158158
156781
156799
159198
158401
157372
156949
157714
158238
158683
159324
160855
160117
159625
156416
158092
158606
158937
157871
160664
158657
158653
159337
158118
157873
157091
156731
158399
158971
161698
161465
161800
161894
161273
160714
161353
162102
161745
162116
162841
165565
167381
166733
165582
167345
169226
169158
168440
168257
168197
172072
173879
174196
173768
173398
173183
173211
174635
174348
173258
173065
171975
172456
173158
172555
172728
172258
171316
170999
169548
167128
165382
165614
164968
167242
166809
164801
165833
164414
162105
162583
162934
163463
163871
165159
165329
166078
165887
167309
167387
167451
167329
166623
165050
164170
164149
165765
165601
164274
163628
164306
163160
161375
164092
163255
163304
163368
162728
160844
159541
160214
159584
160182
161322
162455
158893
157974
158556
156133
155219
154219
153323
155432
154903
152874
153727
156014
155271
153840
153327
154528
153487
153887
153339
151624
149349
148720
149714
147417
146381
146961
148265
150759
150252
148901
147301
149995
150456
150181
150800
150632
150491
150434
150793
150590
151167
150652
151516
149788
150635
151314
151522
153723
152427
151970
154315
156407
155187
154185
153842
156342
157187
159261
157821
157035
156873
156365
157943
158137
158428
160750
160663
161928
162834
160596
157789
158630
156575
154537
154729
152624
151290
151460
153585
154171
153924
154705
154049
153701
154300
152677
152363
152146
151421
152306
151452
151061
150225
148353
148718
149306
148821
146536
147289
149499
149981
147283
147553
149278
152275
150050
147990
144508
144024
145599
146693
149372
151055
149757
148775
148975
147842
147508
148081
149874
148920
149273
148321
148222
149648
149672
150391
150755
151199
150633
151601
150839
149430
147596
146638
147947
149577
149686
150526
149782
149040
150265
149430
147015
147384
150022
149872
149362
149575
150627
148817
148220
148221
148790
147407
147702
145201
143081
145535
147225
147383
146763
146050
144803
146037
145721
145228
145805
148297
147636
144274
144712
145963
145515
146964
148320
147282
147509
146830
147644
147662
146309
145739
145763
146481
147528
147829
149289
149482
148183
148372
150531
150155
150633
149966
147911
148317
148657
148500
149530
150153
150134
150353
148563
146946
146864
146218
147635
148589
146951
145426
146430
147087
147161
147131
145515
145429
145960
144505
145025
145625
146647
147410
146290
147359
147062
148371
149485
147488
146433
145616
146064
143756
144904
144764
143577
143196
144070
144476
143810
145208
145861
146084
146087
145338
144719
144087
142938
144166
144953
146080
145601
145452
144620
145447
144589
142929
144663
145444
146623
146433
146998
147757
147657
147201
146146
146399
144380
145351
146305
145318
146587
147496
145762
143536
145203
146842
144495
143652
145356
145443
143665
143907
143277
143904
145546
144525
142921
143453
144249
144117
143406
143726
144994
145523
144123
144793
143534
145073
148686
149043
147135
146450
145997
145865
146699
145654
143147
145170
145476
146006
144950
145362
145097
147585
150303
149900
148683
147053
146499
147600
148025
149345
146726
146357
144770
146034
147446
144939
145791
146874
147719
147824
145437
143541
144043
145742
145676
145539
147136
146969
145280
143267
143805
143506
142327
142020
144470
146640
145857
146965
146535
147005
145699
146185
144796
146411
143570
141350
141958
141103
140086
139918
141246
140443
141335
140224
140519
141988
142777
143658
142319
141520
142558
143408
143906
143833
144538
145586
145325
144753
145198
146498
148113
147543
146589
146930
146465
146813
148274
148060
144964
143217
141790
142485
142869
144632
144236
144146
144727
144866
144242
145044
142935
143675
145361
144591
144528
145009
144510
146124
145900
145728
144573
145162
143727
142523
141511
143084
142801
142807
141646
141366
142491
143623
145018
147182
148343
147226
146513
144677
144633
142898
139542
138865
139382
140795
139267
139689
141036
141325
142171
144150
142352
142754
142622
141309
139824
141069
141063
142287
143292
143582
144008
146884
147682
145834
145976
145630
145139
145078
143054
142279
143244
144272
142501
142611
144505
145955
146876
145953
144561
144970
145020
145036
144296
146740
146583
147815
147030
146805
146453
146132
147120
148092
147964
146835
145734
146186
147574
148085
147730
146402
147099
145462
144422
145264
146366
145586
146960
148000
147309
145664
144707
146134
146543
147887
145819
144789
146860
148006
147721
148892
147706
146072
145314
145372
144836
144564
146490
147180
146274
145257
144781
146253
147763
147884
149877
148979
148836
148388
147543
145161
145429
145662
146623
146399
146999
145542
145758
146505
146965
148358
148758
148429
147581
146813
146499
144896
144810
145570
146634
146093
144361
144641
143089
142889
144087
147306
147808
145573
143043
143049
144785
145644
146469
145665
145366
143980
143695
144737
146491
144740
143864
143341
143451
144493
145746
145980
145549
146240
148469
147895
146854
145781
143364
141754
145755
144764
144734
142997
142668
143118
144157
143368
141883
142479
143368
143997
143018
146162
146678
144331
143128
144655
145167
144201
143524
142846
141760
141840
140755
141231
142180
142084
143445
145240
144604
144688
146316
144386
142840
142826
143378
145945
145301
144330
143028
141785
141893
140433
140023
143448
144666
144462
142055
143874
145857
146082
147921
149191
148500
146909
146034
146002
145485
144108
145221
145437
146824
147793
148193
148969
149203
147360
148550
148814
147980
144937
144621
144739
143461
145377
148465
147648
147892
148294
148855
149069
149362
149660
149309
150412
148298
148297
148517
147283
148470
147610
145372
146281
146856
148511
149628
149879
148044
147453
150584
150390
148049
148015
148439
147461
145794
143894
144038
144442
146644
148748
148496
147115
146432
147113
145539
145299
145828
145637
149364
149949
146415
144225
144970
146136
146810
146077
146095
147195
146724
146429
145604
146959
146044
146042
144867
145359
145065
144314
145100
148115
148865
147964
149061
147032
146115
146545
147793
146248
145684
145773
146593
147122
146050
146736
146170
144034
145244
145976
146880
146782
145317
144496
142886
143781
144237
144489
145247
147034
147850
146308
145685
146392
145456
146950
149219
149270
148045
146482
144913
145384
146849
148192
147277
146730
146159
146293
149217
148636
148132
147022
145062
144522
145473
147964
148646
150464
147522
145926
147683
147674
146404
148798
149027
147221
144068
144067
145322
146534
147716
149610
148549
146569
146778
146516
143851
144311
146845
147887
144874
143829
144016
144942
145182
144038
146032
145072
144980
146037
145703
145906
145580
146557
147113
144916
145144
145993
145784
145943
145148
143795
143990
145344
148517
147742
146142
145699
147223
148177
147051
147068
146583
145819
146791
148385
147466
147405
146662
145737
148227
148937
148581
146637
145933
146616
148592
147281
148627
152322
150856
150461
151608
150914
148754
148643
148359
149035
148487
148888
150023
148940
147661
147426
147920
148210
149378
150504
150534
149386
150460
148634
145993
146848
147825
147726
146480
147982
148581
150394
151145
149922
149675
149951
148075
148642
148609
146768
147699
148085
147500
146283
146255
145440
147002
146693
145515
147535
146630
147236
148982
149613
148431
148175
149248
149535
150236
149054
148363
148582
147801
148306
148194
146901
147835
148625
146976
145588
146814
144539
144475
146492
147107
150140
150217
150418
147758
147700
147189
146312
147282
149047
148184
146868
145302
147219
148534
149025
146591
147392
147059
146660
147137
145558
146176
147025
148547
148546
146944
148719
149800
148670
150538
150155
148059
147658
147537
146811
147060
146672
146448
145968
146531
148164
147417
145828
145096
144831
145727
147118
146903
147932
146578
146308
144276
146025
148177
147659
148049
147156
146412
147057
147479
148001
147781
148161
147961
147415
148448
148688
146073
145285
145173
145302
145891
147763
148921
148129
148650
146596
145175
143877
145041
146249
144185
143304
142177
143035
145845
147263
148410
148877
149882
153974
154549
155327
154992
156077
157864
158634
160550
162722
163229
164413
167293
170791
173152
173643
175099
179074
181836
182818
184589
188066
191055
193364
199578
204381
210222
215117
219722
226621
234382
237520
243644
246706
253980
259206
263928
273029
282251
293053
305739
319292
333347
347079
361742
374166
383395
391725
394017
391758
387544
382346
375277
368241
360865
352414
345992
341920
340381
338100
338361
340709
341792
343502
345980
345809
347438
349601
352107
355396
357010
358851
357232
357894
357933
355476
354904
353016
353292
351314
350673
347693
344227
339583
333747
327079
317907
306402
294762
281706
266891
254842
245632
235806
228375
220639
212538
202469
193988
188430
182072
176619
172981
168541
164571
160407
157068
153903
150120
148739
145063
141994
138363
137176
133575
129944
127467
124767
121740
119007
117358
115524
112300
109090
106860
106325
105073
102683
 98352
 94311
 90834
 89058
 85957
 83321
 79962
 75817
 76135
 73389
 68144
 66352
 65187
 62560
 57864
 54615
 50671
 50061
 48831
 45057
 43786
 41919
 40671
 36369
 35728
 32967
 31714
 28068
 25477
 24980
 23167
 21930
 20319
 19006
 19173
 16567
 14293
 13597
 11254
  9113
  8095
  5785
  3910
  3690
  1731
     1
     1
     1
     1
     1
     1
     1
     1
     1
     1
     1
     1
     1
     1
     1
     1
     1
     1
     1
     1
     1
     1
     1
     1
     1
     1
     1
     1
     1
     1
     1
     1
     1
     1
     1
     1
     1
     1
     1
     1
     1
     1
     1
     1
     1
     1
     1
     1
     1
     1
     1
     1
     1
     1
     1
     1
     1
     1
     1
     1
     1
     1
     1
     1
     1
     1
     1
     1
     1
     1
     1
     1
     1
     1
     1
     1
     1
     1
     1
     1
     1
     1
     1
     1
     1
     1
     1
     1
     1
     1
     1
     1
     1
     1
     1
     1
     1
     1
     1
     1
     1
     1
     1
     1
     1
     1
     1
     1
     1
     1
     1
     1
     1
     1
     1
     1
     1
     1
     1
     1
     1
     1
     1
     1
     1
     1
     1
     1
     1
     1
     1
     1
     1
     1
     1
     1
     1
     1
     1
     1
     1
     1
     1
     1
     1
     1
     1
     1
     1
     1
     1
     1
     1
     1
     1
     1
     1
     1
     1
     1
     1
     1
     1
     1
     1
     1
     1
     1
     1
     1
     1
     1
     1
     1
     1
     1
     1
     1
     1
     1
     1
     1
     1
     1
     1
     1
     1
     1
     1
     1
     1
     1
     1
     1
     1
     1
     1
     1
     1
     1
     1
     1
     1
     1
     1
     1
     1
     1
     1
     1
     1
     1
     1
     1
     1
     1
     1
     1
     1
     1
     1
     1
     1
     1
     1
     1
     1
     1
     1
     1
     1
     1
     1
     1
     1
     1
     1
     1
     1
     1
     1
     1
     1
     1
     1
     1
     1
     1
     1
     1
     1
     1
     1
     1
     1
     1
     1
     1
     1
     1
     1
     1
     1
     1
     1
     1
     1
     1
     1
     1
     1
     1
     1
     1
     1
     1
     1
     1
     1
     1
     1
     1
     1
     1
     1
     1
     1
     1
     1
     1
     1
     1
     1
     1
     1
     1
     1
     1
     1
     1
     1
     1
     1
     1
     1
     1
     1
     1
     1
     1
     1
     1
     1
214476
631079
1228493
1938128
2732946
3627945
4569329
5452837
6140854
6574043
6718369
6592373
6290887
5910920
5536150
5201453
4903822
4625044
4356683
4105990
3866260
3636771
3417753
3201216
3005797
2836771
2692668
2559054
2436329
2326903
2231042
2146225
2064886
1982548
1895874
1804037
1708681
1612411
1519689
1441935
1383723
1341422
1304434
1270301
1232165
1183908
1135964
1088882
1039186
991647
944223
899455
856832
813178
770227
727915
690668
657375
628504
598546
569815
544015
515793
487668
463281
439850
416257
394607
377214
359381
340481
326544
312315
296654
284008
272160
261639
252665
242951
233508
226104
219507
212401
204677
198754
192991
188568
183752
176447
169435
165977
160632
157226
151955
146453
145528
142012
139461
134726
129113
126191
124183
120309
117386
116442
114533
111101
108376
107755
105405
105149
104902
102244
 99326
 95736
 94214
 91798
 89588
 89014
 87670
 87402
 86183
 82399
 80553
 81209
 80870
 80618
 77842
 74203
 74898
 77624
 76685
 74584
 73553
 74243
 71890
 72112
 71494
 69311
 68607
 67683
 66349
 64929
 63543
 62020
 61005
 60800
 59158
 57915
 56347
 57995
 58563
 56768
 56339
 58714
 58878
 58935
 55899
 53139
 54165
 54861
 54484
 53533
 51973
 50672
 51235
 52005
 52868
 52186
 51372
 49783
 48673
 47909
 49077
 48864
 47583
 47709
 50136
 51422
 50728
 46772
 45235
 45668
 45932
 45391
 45579
 46061
 46690
 48017
 46945
 47123
 45568
 44495
 44285
 42793
 40912
 40094
 42106
 42318
 42803
 42576
 42132
 41567
 41520
 41072
 41159
 39980
 41207
 40492
 39563
 39214
 39695
 40129
 41006
 42225
 41406
 42165
 40367
 39469
 39712
 40337
 41277
 41553
 42174
 40715
 37918
 37400
 37284
 37169
 36723
 36123
 36297
 36571
 35986
 34807
 33792
 34440
 36253
 35372
 33602
 35140
 35702
 38099
 35332
 34224
 35228
 33955
 32168
 33426
 34089
 32533
 33820
 32677
 32875
 32031
 30229
 29774
 28635
 30186
 28852
 27490
 27267
 27608
 26206
 24783
 26172
 25805
 24421
 25433
 25837
 24142
 24587
 24003
 23572
 25241
 27211
 28745
 27937
 24204
 23967
 24089
 23629
 22492
 23217
 21875
 21522
 21562
 21092
 21246
 22699
 21851
 20857
 20682
 22751
 24081
 20000
 18177
 19079
 18812
 19517
 18477
 19008
 17404
 18094
 19029
 17828
 16966
 17669
 18841
 20565
 19194
 16073
 16184
 16413
 14610
 12956
 11779
 12619
 13446
 14808
 15679
 17261
 16213
 13418
 13596
 14839
 16183
 14662
 15888
 14851
 14536
 15969
 15537
 13099
 12598
 13057
 12464
 12787
 11634
 10219
 11278
 12028
 10951
  9177
  9720
 10606
 11696
 11355
 11749
  9792
  9017
 10228
 11202
 10613
  9727
 10107
 10709
  8848
  9351
 10081
 10567
 10575
 10952
 10753
 10932
  9574
 10345
  8641
  6938
  8087
  8962
  8233
  8146
  7488
  7091
  7761
  8853
 10332
 10772
 10283
  7496
  6083
  5823
  6260
  5795
  6656
  8147
  8143
  8208
  7088
  7557
  9338
  9372
  7938
  8601
  7064
  7142
  9895
  9120
  8605
  7008
  6807
  6434
  6551
  7789
  7301
  6301
  6476
  6799
  6185
  4600
  5822
  6917
  5922
  7246
  6999
  9010
  7508
  7793
  8032
  9663
  8578
  7537
  6161
  6742
  6701
  5336
  5084
  5577
  6556
  5155
  5950
  8047
  8210
  6596
  7135
  7760
  7363
  6855
  6289
  6709
  5744
  5340
  3772
  4012
  5917
  7716
  9035
  8726
  8518
  8298
  8340
  7820
  8772
  7596
  6936
  6862
  9565
  8491
  8688
  7280
  6306
  6012
  4900
  6387
  7655
  7942
  8142
  7398
  6055
  6920
  7153
  6899
  7956
  7167
  6893
  8194
  8725
  8052
  7432
  6865
  7602
  8711
  7182
  7211
  7197
  7726
  7806
  9310
  9498
 10287
 10002
  9836
  8198
  7262
  7413
  9540
 10094
  8522
  8375
  9639
  8781
  7825
  8045
  9924
  9908
  9708
  8375
  7952
  7769
  8424
  8333
  8353
  8642
  8739
  9642
  9674
  8346
  7401
  7002
  7170
  8884
  9483
  8683
  8649
  8327
  8749
  9193
  8219
  8805
  7510
  8899
  9761
  9351
  7765
  7726
  8650
  8546
  9442
 10168
  9855
  8717
  7592
  7679
  7360
  8875
  7749
  8320
  8706
  9503
  8960
  7826
  8629
  8542
 10565
  9997
  8140
  5785
  6264
  4021
  4927
  6037
  6765
  7638
  8824
  8306
  7909
 10391
 11369
 10115
  9019
  8182
  7101
  6268
  8443
  9031
  8781
  8628
  8061
  9609
 10247
  8569
  6254
  8881
  9302
  7817
  7734
  8872
 10510
 12263
 11620
 11582
  8914
  8854
  7528
  7490
  8214
  7200
  7827
  7388
  6698
  6702
  7091
  7841
  8070
  7896
  8288
  6678
  7264
  6018
  4827
  5923
  6989
  9305
  9479
  8326
  7576
  8184
 10586
  9625
  8116
  8072
  7230
  7538
  7743
  7380
  6550
  7338
  5424
  6902
  8220
  8093
  8448
  8677
  8550
  8068
  8314
  9455
  9151
  8596
  7825
  6394
  5794
  6870

[Instrument Method Data Header]

"hplc", "", "2021-04-16-13:54:48", "hplc", "", "2021-04-16-13:54:48", "", 0, 0, "GlycoSePN_40 min (Plus_HR1)"
"Separation of glycans at 50 C"
16844544, 1


[NAI Box Information]

0, 40, 40
2.272, 44, 1000
41, 0, 100, 0


[Instrument Configuration Information]

"FL", "PEN90x", ""
0, 0, 0
0, 0, 0, 0
16.777215, 1
16.777215, 0
"", "", "", ""
"", "", ""
"", "", ""
"", "", ""
"B", "C", "D", ""


[Real Time Plot Information]

[0]
0, 1, "", "Y", 1000


[Link Parameters]

5


[Link Parameter Offsets]

29
28
10
11
12


[Link Parameter Info]


"RATE", 29, 5, 1, 1
1, 0, 3, 0.1, 100, 0
44.01408, "", 1

"RANGE", 28, 2, 1, 1
1, 0, 1, 0, 10, 0
1, "1.0", 1

"EVENT", 10, 3, 25, 1
1, 0, 0, 0, 100000, 0
0, "END", 0

"EVTME", 11, 2, 25, 1
1, 0, 2, 0, 100000, 0
0, "", 1

"EVVAL", 12, 2, 25, 1
1, 0, 0, 0, 100000, 0
0, "0", 1


[PEAK TABLE FILE]


[File Complete Flag]

3


[Number of Peaks]

0


[SPECTRAL DATA FILE]


[File Complete Flag]

3


[Count/AU Ratio]

0


[Count Offset]

0


[Number of Spectra]

0


[Spectral Data Sets]


[Audit Log Information for C:\PenExe\TcWS\Ver6.3.1\Examples\HEK_WT+enzymy_3rd.raw]

Number of Audit Logs : [0]
