# Supplementary material for: Interplay between de novo and salvage pathways of GDP-fucose synthesis
Source: PLoS One. 2024 Oct 24;19(10):e0309450. doi: 10.1371/journal.pone.0309450 (PMC11501016; doi:10.1371/journal.pone.0309450)
Supplement: S1 File — (ZIP) [file pone.0309450.s004.zip › Chromatograms/Fucosylation/WT_3_FUC.RAX]

Checksum Passed

Filename : <C:\PenExe\TcWS\Ver6.3.1\Examples\Probka3+enzymy, 3 of 10.5.raw>

[Modified Rawfile File Header]

0, 1, 48, 10019, 
0, 0, 0, 386514952, 12058432

[Modified Rawfile Data Header]

"hplc", "", "2022-02-23-13:25:59", "tcprocess", "", "2022-02-23-14:05:57", "", 0, 0, ""


[File Complete Flag]

3


[Run Log Information]


[Raw File A/D Header]

0, "20220223132550-0800", 0, "hplc"
"C:\PenExe\TcWS\Ver6.3.1\Examples\Probka3+enzymy, 3 of 10.5.seq", 0
"NONE", 0, 0
40.0088, 15680540, 109743, "7339280009"
1, 0, 5454


[Sequence Cycle Information]

"A", 0, 0, 0, "", "", ""
"C:\PenExe\TcWS\Ver6.3.1\Examples\Probka3+enzymy, 3 of 10.5.raw", "C:\PenExe\TcWS\Ver6.3.1\Examples\Probka3+enzymy, 3 of 10.5", "Probka3+enzymy, 3 of 10.5", "", "C:\PenExe\TcWS\Ver6.3.1\Examples\GlycoSeP N Plus (FL_40 min)", "C:\PenExe\TcWS\Ver6.3.1\Examples\GlycoSeP N Plus (FL_40 min)", "C:\PenExe\TcWS\Ver6.3.1\Examples\GlycoSeP N Plus (FL_40 min)", "C:\PenExe\TcWS\Ver6.3.1\Examples\GlycoSeP N Plus (FL_40 min)"
"Default", "Default"
1, 1, 1, 1, 1, 1, 0
100, 2, "", 1, "", "", 9
"", "", "", 0
"", "", "", "", ""
"", "", "", "", ""
""


[Raw Data Points]

127408
127523
127519
127519
127517
127521
127490
127409
127428
127487
127552
127199
127328
127619
127571
127553
127500
129002
129797
129297
128765
128178
128128
128673
128540
128634
128544
129071
129117
129171
129312
129453
128393
127922
128224
128922
128868
128831
128874
129199
128853
128916
129337
129631
128971
129338
129256
129238
129116
128662
128123
128418
128390
128305
128053
128343
128727
128915
128494
128694
128959
128164
127676
128379
128416
128246
128587
128614
128151
127728
128061
128620
128894
129054
129042
128340
128588
128689
128536
128578
128539
128424
128582
129403
129019
128600
128237
128921
129269
128960
128375
127983
127935
128578
128263
127924
127956
127430
127908
128270
128354
128487
128075
128212
127836
127511
127312
126898
127995
128727
128235
128632
128193
127680
128177
127513
127331
127507
127457
127916
128324
128934
128768
129077
129086
128213
127716
128004
128256
127567
128653
129153
127984
127844
128122
128752
129276
128622
128032
127610
127776
128756
129358
129009
128888
128998
129122
129807
130119
131207
132542
134185
135036
136136
138203
140462
144082
147847
151647
154120
155769
157731
159316
161085
161596
161778
162372
161835
161879
161054
161078
162240
164169
166379
168135
169431
170106
171220
171637
171484
170607
169894
170698
171234
172266
175305
181299
188983
198847
208170
215791
222371
227393
232042
235417
236031
235069
231684
227497
223872
222435
223851
229510
242507
267786
310232
374800
471917
612131
816219
1140478
1728031
2848252
4765858
7496019
10603519
13351199
15121443
15680540
15158001
13894461
12244119
10503926
8836242
7343157
6054945
4975224
4089865
3368537
2791796
2330206
1960950
1662199
1421102
1227445
1071106
939673
832210
743397
667571
604766
553086
510738
479011
456650
446113
447440
458869
473818
487018
492483
489938
476196
456268
433847
410411
387885
369652
353930
342912
334425
330145
327512
326237
326180
326177
326239
325957
325938
326050
325004
323134
320294
316682
313491
311028
310164
309234
308940
309985
310177
310907
311745
312941
312911
312695
313823
317146
323522
333733
347267
363963
381651
399943
420335
444754
471846
498852
524982
545000
555109
555384
544684
524341
499751
473421
447947
423835
404450
390759
382244
379278
384088
399539
426858
465220
512242
561268
602353
630543
642470
637941
619756
594756
565039
533268
504296
478016
455430
436867
422931
414877
412212
413932
417819
424112
430528
433927
432819
429706
423243
413760
400631
387394
372007
358015
344822
332294
322624
315104
309763
305395
303516
304723
308215
314923
327021
344946
371060
405756
447865
498977
554982
608307
655144
689824
710514
714255
702375
679137
646650
607908
570280
531965
495921
462182
430783
404616
381977
360606
342015
326138
312529
300665
291658
283500
278793
275131
274684
275650
277267
279796
282429
283556
284775
285280
283695
280400
277594
274861
271852
269642
268773
269305
268426
265749
264385
261376
258963
257187
253834
250577
246885
243800
240392
236929
233390
229722
227151
225219
223284
222409
221246
221190
221761
223176
224275
226557
229706
232950
235241
236207
238271
239819
240367
240835
240658
241362
243258
245328
249113
254122
259037
263535
267841
270068
270405
268936
266082
261126
255629
250303
244924
239945
234663
229829
225889
223584
221773
220533
218693
219355
219852
219830
218900
219217
218632
218256
216952
215128
213019
210910
209303
208028
206410
206327
205224
204129
203238
202343
201911
202727
202127
202235
203804
204757
205118
206379
209663
213303
218219
223437
231271
241281
252983
267332
283340
299272
315448
329741
340253
347926
349989
349050
342933
334097
322791
310367
297508
284099
271156
259074
249727
242760
237666
233626
230902
228917
228136
229004
230411
232659
234490
236092
238048
241778
244426
247844
252027
255534
258020
261203
264641
268821
272591
276122
279749
285547
292904
303808
319045
340144
368812
403881
443065
486677
530658
571999
605574
628318
637102
634260
621385
598250
567270
531376
493291
454468
415815
382505
353458
326553
303601
284253
267893
255003
243933
235351
228612
223174
218195
213943
211787
209156
206556
203048
200907
198265
195431
193316
191100
189535
187114
184578
183182
181952
180765
179475
178171
177495
177556
176500
176073
176274
176254
175129
174866
175319
175612
176982
178521
180564
181976
183076
185455
186901
187081
187925
188578
188323
188698
187412
186729
186231
185983
185512
184904
183646
182335
181190
180773
180581
179974
179973
179166
178785
179432
179707
179295
180000
180890
181989
183083
184278
186295
188892
190073
191685
192495
194522
196037
197119
197648
199153
198954
200277
201946
204017
206197
209399
213021
216811
221578
227654
235458
242421
249789
258787
266853
275080
283850
292895
302603
312763
325064
340163
359392
383819
416511
456837
505835
559942
617910
677497
735762
787624
829157
858645
874110
874618
861008
833703
793575
744810
690426
633314
575371
522216
472560
427154
386254
351150
320353
293740
271839
254682
238888
227016
217685
209754
202981
198337
193721
189291
185655
183127
180690
178817
176735
175128
174253
173435
173684
173303
173270
172302
172015
171840
171854
171894
172561
172784
171678
171762
171710
172262
173001
172887
172410
173068
173198
172799
173690
173393
173500
173356
173536
173318
171938
172364
172436
171918
171603
171061
169618
168810
168096
166711
166922
167674
166846
166118
165450
164927
164765
164503
164496
164935
164764
165110
164044
164436
165102
164967
164511
163977
163483
163104
162815
162653
162968
162661
161089
160437
160679
160834
160795
160517
160623
160561
160270
160544
160559
160814
161083
161301
162191
162494
162404
162153
161738
162147
162590
162820
162613
162863
162688
163075
163947
164108
164359
165501
166049
166642
167944
169031
170131
170549
171314
172719
174012
174874
174398
174737
176008
176627
177252
178208
179472
179985
180504
181537
182313
183398
183241
183931
183943
185563
186274
186704
186791
187618
188365
188047
188728
189577
191071
192414
195105
197917
201339
206276
212962
220514
229609
241218
255089
271564
290138
310606
332883
355635
375566
394194
410882
425715
435401
439723
439937
434650
425238
413727
398973
381554
362927
344041
326084
310371
294922
280952
269388
259164
251006
244472
238351
233907
231415
231163
232146
235153
238058
242824
248807
255958
265909
276226
289669
305009
323367
344034
366046
390303
414321
439019
462470
483579
503261
518570
528045
532177
531433
526214
515438
500336
480977
458097
434322
410632
387073
365343
345280
327370
312766
300489
290473
281534
275548
270597
265592
262521
260240
257042
253519
250090
245180
239530
233770
227642
222006
216376
209703
204948
200626
196853
193174
189732
185707
183052
181088
178948
177203
176450
176739
175788
175048
174776
173904
172761
172724
171902
171158
169850
169013
168461
168248
167581
167567
167492
166782
164952
164652
164477
164578
164355
164967
164778
163558
163117
163093
163269
162979
162887
162428
161365
161397
160974
160904
160840
161031
161343
161693
161562
161863
162495
162722
161987
162123
162527
162911
163698
164442
163787
163569
162825
162569
162826
163034
162348
161870
161935
162631
162881
163345
163673
163821
163379
163547
163805
163616
163855
163763
164074
164055
164643
165062
165222
164883
165334
165785
166578
167270
167487
167359
167069
167223
167952
169037
169106
168753
169086
168511
169132
169504
170890
170594
170655
170734
171128
171123
171960
173529
174214
175340
176598
177143
177954
179018
179967
181643
181914
183645
186308
187683
190963
194138
199424
205217
211219
218838
228420
240230
251801
266308
281150
296694
311960
329365
345640
360849
373601
385177
393245
399389
400490
399954
396250
390008
380322
367122
352677
338473
323207
307257
291347
276995
263217
250581
239131
229974
221291
213796
207192
202834
199986
196665
193404
191933
189785
188468
187055
186030
184441
182582
181447
180686
179690
178885
177812
176294
176123
175528
174816
173855
173505
173186
171699
171787
171560
171551
171771
171752
170382
171066
170777
169414
169206
169191
169298
169237
169464
170267
171029
170703
171442
172718
174415
175920
177361
179135
181054
183886
186423
189243
191856
193496
194334
194796
196434
197617
198157
198843
199305
198360
197281
195615
194954
194255
194588
193606
192620
191685
191115
190653
190548
190787
190764
191562
192584
193112
194306
195196
197856
199371
201506
204024
206198
207989
210984
213743
217178
221339
225017
228512
231595
235179
238404
241994
246090
251374
256103
260208
264277
268211
273043
276827
281591
287152
291316
296878
303591
310011
317429
326394
335366
345736
357990
371812
388825
408419
433993
465744
502852
549021
604913
668989
743488
830714
931517
1039668
1155309
1281960
1410408
1542135
1673307
1797156
1910252
2007919
2088384
2147047
2178951
2183381
2165591
2122109
2054003
1968262
1867022
1752824
1630298
1500216
1371065
1242970
1118624
999332
889133
789196
699321
618680
548757
486944
433859
387856
350204
319320
293435
271368
253770
239199
228121
218520
211281
204891
199661
195909
193290
191574
189253
186630
183635
183487
183239
182405
182024
181065
180196
179053
177749
177862
177858
177111
176674
175583
175492
176019
175670
174551
174538
174294
175005
175019
175180
176137
176801
177414
178857
179429
179520
180444
181626
182786
183856
186033
188271
189103
190857
192119
193557
196065
197989
200534
202773
204577
207404
209907
212036
214360
216321
219192
222495
225972
229218
233470
237481
240422
244046
248536
252850
256206
261712
267860
274313
280209
286566
291837
297652
305591
313252
321577
330898
337923
346379
356026
365435
375773
387666
399034
409354
420752
433740
445645
459334
474334
488375
502233
518037
533008
549682
566818
584585
603050
625538
651617
679808
711929
751042
795599
850329
916335
995284
1091785
1208442
1346219
1509283
1695664
1911210
2157720
2431383
2733447
3058608
3404245
3760398
4126120
4488591
4837907
5157361
5450343
5701089
5899927
6042588
6121007
6132851
6072259
5947855
5760850
5513242
5218724
4885449
4527160
4157993
3782267
3411209
3051223
2711136
2391652
2094906
1826673
1587474
1372206
1186986
1027714
890581
775414
677671
594667
525556
468535
420046
381067
349165
321926
300209
281643
266267
253454
242550
233582
225548
219260
214381
209621
206256
204105
200243
198002
195852
194691
192268
191183
190154
189849
189661
189177
188875
188280
188390
188165
187927
188550
188018
187613
188309
189089
188700
188819
188975
188308
187912
188014
188514
188931
189317
189501
190747
191249
191080
190761
191229
191305
192010
192899
193288
193659
193511
193752
194665
195361
196646
197430
198483
199613
200566
202686
204627
206193
208886
211450
215536
219402
225415
232517
239824
248413
259288
270175
281774
294793
309358
321589
336080
351154
365015
378252
392997
402564
410257
416542
421450
422241
421908
419462
412787
404362
394396
382818
371300
359120
346349
334423
321215
307876
296407
285530
275685
265978
257490
250509
243390
236733
230514
226641
222475
218339
214729
210657
206674
203306
200444
198678
197201
196359
195037
194231
192580
191982
191706
192587
192089
192088
192793
193061
192894
192400
192488
192154
192304
192478
192956
193203
192961
192005
191753
191188
190197
188804
187405
186594
185605
185094
184804
183968
183249
183163
182955
182731
182550
182293
181865
182224
182616
183378
183743
184300
184832
185715
186787
187648
189157
189834
189661
190339
191713
193410
194337
193814
193591
194667
195575
196176
195977
196942
196855
197669
199217
199611
200458
199823
199304
199749
199607
199701
200005
200022
198750
199310
199733
199190
198938
199235
199862
200704
200650
201572
202360
202811
204170
205315
206700
208447
210780
212752
215080
216515
219020
221758
224845
226482
229358
234252
237945
241605
245145
249408
256880
263511
270788
279920
289727
299925
311257
324037
336378
351007
366366
381699
397682
412478
427587
441567
454584
464074
473115
478867
482898
486345
485233
481866
476639
470098
461575
452084
441912
431461
421973
413629
405649
397823
391340
386614
382853
379559
376939
375569
373547
373692
372292
369634
368038
366473
363067
358843
354368
349655
344493
338997
331012
324151
317269
311409
305066
299585
293564
288136
284033
278886
273042
269770
266321
263686
261040
258897
257448
255386
253246
252303
250059
249238
248396
247087
246926
245207
243027
241969
240674
240013
238457
237119
235760
234547
232890
231906
230810
229716
228709
227737
226920
224737
224354
224304
224537
224042
223410
224357
224252
225192
226543
227658
228523
228960
229135
229629
230670
231579
232167
232350
233429
234685
234888
235242
236159
236453
237168
238185
238863
239517
239733
240467
242243
244192
246021
247405
250205
251298
252010
254114
256658
259572
263375
266462
270573
273788
278282
281492
284947
289791
294494
298679
302396
307189
309155
311694
313925
317885
319483
321192
321635
321820
321381
321688
320550
319264
318710
318001
318696
318775
319838
322033
323302
325947
330261
335105
340957
350138
359208
371560
386795
403392
426059
451712
481931
515556
555432
599383
648242
702626
763127
829375
899372
976549
1053233
1130516
1208502
1285578
1358875
1428075
1490025
1541517
1586115
1614730
1631564
1639332
1633104
1614043
1581670
1537931
1484389
1421881
1352292
1278022
1200960
1121361
1043823
967235
890598
817309
748939
685369
628133
575844
528687
486954
448997
416965
388622
363912
343068
326122
310493
297179
286712
277424
268226
261033
254754
249696
246252
243694
241162
237688
234714
233209
232559
231634
231133
230078
230234
229433
227851
227238
226637
225360
225315
225428
225024
224614
224664
224851
223533
222868
222981
223138
222538
222038
221464
221268
220829
220232
219219
219378
218800
218604
217909
217341
216886
216498
216043
215576
215738
215272
215118
213451
211848
211203
211011
209460
207965
207743
207300
206509
205822
205584
205272
204684
203476
202914
204231
204890
204373
204626
204754
204690
205803
207849
209051
209081
209847
211396
211764
213500
215753
217620
219020
220704
221632
223281
224348
226276
229175
231418
233749
237342
241679
246164
250090
254800
260107
266223
273774
281873
289116
297308
308454
318347
328366
338841
351355
364321
376295
386852
398676
410466
420916
429843
436269
442488
447222
450082
450451
449501
446927
443490
437514
430140
422208
412998
403728
393590
382772
371527
360376
350100
339638
329156
319530
309313
301888
294410
286559
279252
273946
268327
263271
258321
253994
250400
246909
243570
240514
238460
236366
234125
232549
230290
228334
226845
226259
226705
225842
225700
225559
225290
224479
224188
224947
225919
226741
227418
228960
229753
231405
233398
235873
239285
242922
245352
248482
253322
259918
265821
272251
280388
288310
295742
304276
313079
320996
329618
337935
345362
352652
358211
364581
369270
372804
376538
377223
375888
374677
373673
371906
370063
366223
363313
360552
356584
351703
347183
343808
339989
338167
335629
334149
331796
331682
332058
332857
333317
334064
335885
337976
339268
340634
344393
348378
351110
354797
358664
362812
369022
375158
382361
390194
400508
412673
426562
443362
462991
487632
514166
543192
578035
617776
660245
706398
756721
811296
868532
929628
992393
1056610
1122345
1183253
1242610
1297747
1350035
1396921
1434843
1466740
1486701
1496968
1497772
1488980
1473028
1445692
1410812
1370040
1321690
1268357
1214646
1157249
1098395
1038763
979082
921865
865820
811564
759057
710664
666034
624431
584751
547831
514570
484117
456367
430331
406908
386665
369274
352213
337220
323652
310981
300472
291314
282358
274224
267559
261717
255795
250396
245355
241318
237500
233843
231903
228850
225073
222202
219757
217940
215759
214016
212412
211105
209811
208959
207320
205755
205312
203497
202365
202238
202028
202238
202348
202603
202299
202273
202255
201816
201470
200990
200896
200492
199522
199595
200247
200617
200534
200658
200758
200819
200720
201072
200609
200458
200238
200158
198933
199329
200388
199698
199715
199974
200286
200138
200943
201510
201272
202461
203365
204414
205241
205671
207446
209532
211557
213183
215436
216649
219261
221666
224517
226110
228338
229690
232842
235166
237473
239854
241014
242704
242932
242812
243185
243008
242245
241535
240968
239365
238343
238419
238283
235938
234612
232901
231996
229907
228886
227894
226447
225333
223889
222924
223520
223197
221400
220206
220766
220515
219858
219071
218407
218242
217404
217807
217244
217091
215572
215959
217430
217640
218505
219767
220045
220678
220928
222954
224219
226003
227375
227782
228040
228671
229233
230099
230826
230975
232498
232733
233488
233694
233154
232191
230759
230802
230380
231000
230984
230266
230094
229831
229892
229327
229260
229677
229840
229718
229156
229104
229866
231329
232385
231956
231718
231965
233148
234647
235830
236949
237812
240896
242565
243342
244231
246043
247727
249716
251377
252904
255079
255586
256240
257627
259181
261197
263775
265559
267232
267923
269003
271640
272961
274421
276233
279100
281495
283557
286488
290685
294448
299506
306588
314362
321919
331128
340853
351985
364229
378588
393188
410501
426663
443168
461693
480745
500674
521098
541407
562385
582875
603096
620893
640502
657906
673948
687404
699498
710682
722337
732108
739833
743838
745429
745028
742208
737851
731840
721396
711253
698108
682423
665489
646386
626165
605263
580774
558612
534322
511776
487841
465492
443940
423088
405462
388652
372522
359028
346184
334534
324497
315216
308022
302554
296658
293226
291575
288995
286832
286836
287441
286258
286112
284978
285182
284758
284644
284804
284941
284053
283045
281611
279232
278133
276295
273910
270943
268420
266307
263194
260327
255308
252004
248976
245358
241328
238219
234787
232535
230138
228275
226167
224904
223364
221788
220441
219653
220873
221512
220636
220308
220566
221225
221248
221361
221681
222016
221771
222551
222628
222761
222862
222049
221526
221474
222015
222097
222677
223129
224209
225221
226181
226293
225592
227623
228894
231123
232726
234451
235355
237281
239288
239956
241754
243582
244982
246557
247022
249232
250560
251448
251203
249927
249565
249971
248726
248250
247386
245778
244323
244289
243169
243009
242130
242450
241922
241267
241198
241926
241462
242103
242426
242755
242414
243561
244744
246202
246620
247267
249207
250348
251895
253342
254409
255263
256641
258077
259583
261518
263647
266168
268166
270005
272785
275091
277135
280147
282968
286585
289413
292062
295407
299477
304382
310077
315682
322114
327597
333583
340205
348262
355449
362618
370810
379527
387674
396668
406002
416191
424941
433034
439610
447184
454532
461706
467689
474439
479303
484505
490297
496017
502695
507944
513531
518849
524615
529214
535861
541306
546414
552212
555791
558388
560892
563883
566147
567885
569280
570560
570585
571062
570085
570542
571436
572084
573420
575278
578673
583781
592016
604720
619495
637651
660705
688380
719891
756163
798095
842901
891832
946525
1004432
1065983
1129783
1193049
1258704
1319443
1377904
1431091
1478412
1518638
1548682
1571639
1583669
1582700
1573839
1554513
1522140
1480329
1431291
1375606
1315837
1251519
1184196
1114673
1044350
974954
906092
840204
778779
719759
663259
611902
565523
523154
486890
452886
423073
396493
373421
353604
337840
324095
312661
302161
293107
285713
278482
273090
269287
265228
262340
259788
256876
256344
255257
254025
253035
252361
252969
252460
251688
250955
250650
250599
250871
251013
250804
251524
252070
252722
253719
255759
255280
255469
255107
255011
256157
257489
258324
259068
259177
259170
260242
259177
259606
260507
261040
260780
260951
260683
260317
260856
261287
261696
261067
261401
262712
263805
265565
265921
267493
269517
271487
273483
275964
277395
279748
283308
285096
286035
287572
288698
290257
291190
291966
291965
293575
294358
294550
294234
293660
293251
293126
293221
291160
291070
291964
291861
292457
293171
293373
292647
292080
292299
293053
294227
294838
295382
297127
298306
300269
301963
303154
305078
308194
311446
312256
315043
318677
321400
322947
325790
328774
331651
334973
339209
341623
345467
349907
354473
357837
361405
367836
372402
377662
384441
393023
401130
412072
425095
438232
453343
472361
496650
523919
556494
593632
638755
689504
745877
806569
873441
950037
1033369
1120536
1209547
1306244
1402931
1501994
1598423
1693849
1782563
1863688
1939959
2009927
2064484
2106461
2138154
2157879
2158904
2149846
2129067
2089610
2036174
1971818
1895250
1811715
1718367
1619940
1519112
1415096
1309744
1207150
1109244
1013037
923125
840441
764883
694179
629918
573152
523632
479499
439367
404396
375650
350895
330556
311384
295304
281540
270424
261081
253407
246920
242485
239137
236474
234006
230149
227525
224851
222970
222412
221727
220870
219022
217918
217100
215921
215508
215876
215765
215358
214803
214205
213686
213210
212982
213433
213169
213278
212646
212927
213226
213668
213836
214290
215015
215600
216668
217615
218119
218568
220906
221828
222997
224344
226318
228386
230100
232765
236438
239445
241841
244660
246869
250672
253648
255990
258799
262014
265088
266669
267925
269723
271202
272470
271867
270099
270073
270209
269801
269272
267953
266819
265480
264266
263166
262948
262127
261166
259960
258569
258544
257628
255854
255525
254502
254410
252837
252607
252785
252643
252460
252444
252197
252587
252003
253602
253815
254265
254983
255709
255954
256618
257619
258144
258781
259696
260263
261017
263214
265110
267209
269922
272928
275767
280665
286247
292855
299994
306723
316140
326268
337137
347286
358317
370347
382687
395137
405520
415740
428186
438068
447096
454119
459593
464093
468713
469962
467801
465296
461314
451261
442117
431502
420748
408747
394269
379311
364184
349156
335031
320510
305957
293225
281189
269510
260199
251599
243050
236036
229735
224167
219889
215782
213914
210969
207724
205143
203359
203155
201933
201174
201007
199978
199930
199975
199597
200044
199941
200007
199701
199956
200220
199165
198693
197420
196871
196414
196505
196270
195284
194956
194960
195463
195417
195535
195318
195801
196133
196617
197917
198734
199671
199151
199082
199342
201088
201827
202936
204081
205729
207177
207965
208914
209460
210910
212034
214095
215557
215966
216381
216453
216744
218067
218901
219232
219217
219306
219584
219563
219087
218529
219269
218620
217116
216430
216040
215278
214399
213601
212803
212113
211199
209318
207965
207847
206690
206132
206321
205840
204465
204102
203321
202107
202032
200929
200590
200957
200338
199763
200258
201004
200790
200797
201169
201934
202685
202806
202947
203147
204181
204250
204537
204569
205489
206256
206202
205773
206077
205483
204420
204219
202502
201511
201768
201122
200955
200602
199704
198608
197620
197124
196595
195909
194982
194408
193968
193519
193996
193609
193739
194079
194662
194642
193898
193255
192197
192079
192434
192273
191829
191379
191688
191876
191509
190979
190292
189857
189164
189553
190105
190049
188999
188117
187611
188004
188203
187892
188605
188283
188677
189997
190282
190420
190352
190978
191172
191280
190875
191863
192007
192231
192417
192759
192903
192093
193091
194158
194747
194358
194523
195687
195563
196242
196308
196877
196303
196824
197124
197152
197509
197034
196444
196694
197652
198121
197984
197979
197829
196955
197145
197683
198105
197564
196945
196270
195585
195161
195283
195240
194844
193411
193574
193795
193588
193028
193578
193350
192715
191835
191582
191077
191227
191815
191755
191556
191208
191196
192420
192627
191728
191913
192146
192957
193011
192554
191731
191182
191930
192168
191915
191643
191179
191462
191040
190895
191137
190074
189662
188551
188295
188452
188176
187402
188029
188081
187714
186568
186550
186307
185673
186504
186465
185542
184677
184100
183474
184478
184673
184078
183795
184176
184571
184647
184108
183907
184189
183604
182706
182893
182912
182192
182284
183070
183245
183458
183632
184018
183925
184798
185006
184409
184946
185055
185205
185592
184670
184794
184511
184711
184990
184617
184341
185200
185473
185783
186189
186763
186902
187039
187702
187506
186697
186617
187445
188101
187553
187853
187793
187084
185982
185837
185884
186092
185677
185611
186299
185684
185373
185275
185813
186280
184955
183351
182753
182677
183241
184466
184691
184261
183836
183796
183497
183919
183632
181645
181244
181445
181999
181947
181860
181635
181837
182650
181876
182101
182333
182761
182954
183075
183469
183682
183853
183642
183792
183226
182522
183714
183889
184004
184518
184054
184186
184229
183827
183890
183655
183598
184496
184933
184677
184654
184820
184287
182684
182746
183557
183599
183401
183488
183460
183379
183392
183742
183555
183036
182543
181694
180898
180834
180397
179882
180243
180898
180120
180417
180289
179978
179513
180739
181150
180010
179656
179680
179649
178975
179591
180517
181128
181485
180895
180533
181171
182088
181969
182332
182107
182084
181976
181886
181550
181806
182617
183234
183150
181891
181392
181694
182718
182438
182735
182065
181316
181848
180960
180597
180415
179989
179918
180113
179659
179370
180260
179700
178844
179546
180331
180303
180005
180525
180084
180216
181167
182094
182078
181982
181491
181702
182045
182382
181653
181457
180795
180401
180550
181292
181031
181325
181348
180601
179669
179036
178834
178733
178119
177585
177753
178959
179729
179204
178659
178274
176560
176524
177698
178184
178849
177943
176939
176724
176514
177099
176833
176750
177153
176984
177023
177327
177946
177404
177425
178616
178598
178394
177979
177418
177456
178549
178401
178269
179550
179246
178257
177752
178064
177585
177556
177943
178608
179331
179661
179139
178843
178995
178051
177273
177544
178788
178520
178356
179120
179200
179271
178706
178857
178444
178395
179371
180135
179929
179340
179405
179216
179048
179310
180242
181311
180873
180629
179719
180039
180703
181023
181675
181369
180748
180211
180216
180535
181102
180799
180420
179531
180009
180041
179989
179488
179259
179959
180413
180897
180122
180258
180011
179441
178815
178928
180045
179536
179226
179029
179007
178547
179182
179882
179944
179570
179950
179728
178597
179003
178521
178722
179360
178882
178450
178835
179114
179314
178672
178080
177767
177855
178205
177616
178411
179101
180149
179538
178502
178272
178554
178375
178898
179553
179617
178580
179847
178959
178845
179222
179095
178983
179168
179014
179186
179368
179057
179018
179456
179601
179399
179240
179172
178819
178416
178069
178317
178510
178958
178132
178660
178714
178474
178074
177630
177499
178219
177973
177572
178017
177917
177321
177561
177827
177740
176356
176114
176966
177280
178217
178716
178089
177821
176644
176931
177299
176977
176685
176360
177035
177983
177957
176994
176194
176644
176244
176119
175790
176377
176403
175665
176521
176682
176413
176624
176596
176102
175712
176151
176369
175961
176215
176985
176523
175583
176015
176418
176557
176243
176316
176709
177706
178336
178283
177622
177558
176712
177076
177726
177593
177233
177555
178318
178292
177965
177826
177400
177128
176971
176874
176967
176595
175096
176127
176656
176442
175768
175876
175573
175929
177251
177142
177142
178247
177757
177642
177307
177923
177681
178336
178356
178398
178065
178207
177883
177881
177665
177724
177119
176884
177788
178567
178106
178411
178340
179062
178149
177479
177695
178026
178244
178194
178414
178759
178346
178474
178844
177954
177647
178331
177362
177827
178494
178541
178969
178848
179267
179145
179639
178909
178325
177329
177066
177552
177810
177879
177081
176966
176430
176887
177994
178378
177529
177015
176434
177273
177175
176815
177401
177395
177149
177051
176915
176772
177662
177138
177769
177448
176332
175237
176151
177309
177487
176606
176554
177574
177605
177652
177835
177054
176979
177234
176848
176192
176214
176207
176383
176165
176405
176582
175914
175837
175376
175166
175060
175573
176615
176519
176767
176740
176635
176109
176312
176036
175800
176694
177479
177491
177041
177251
176600
176621
177017
176869
177341
177269
176378
177053
177366
176900
176503
177167
176760
176533
176551
177017
176527
176951
177016
177027
176651
176145
176423
176733
177060
177084
177764
177814
177656
178150
177914
178540
178343
178452
178666
178071
177687
177678
177788
177986
177830
177054
177169
178248
179364
179413
178895
178510
178429
177080
176757
177355
177694
178110
177783
178280
177771
176853
176856
176135
176682
177618
177712
177938
178343
178245
177885
177893
177773
177496
177529
177768
178008
177607
176912
176304
176009
175826
176314
176264
175869
176068
176018
176498
176944
177109
177442
176662
176276
176157
176237
176319
176429
176828
175833
176036
176031
175588
175874
175593
174996
175437
175763
176567
176522
177198
177932
177794
177641
177666
177410
177062
177371
176844
176872
177848
177914
177271
176581
176428
176163
176293
176301
176007
175767
175367
175393
175765
176119
175279
175222
175758
175630
174909
174734
174858
175619
176526
176588
176671
176169
176512
176515
175909
175766
176509
176195
175856
176051
176122
176065
176712
176455
175998
176636
176530
176688
176519
176094
177058
176392
176223
176499
176394
176095
176440
177428
177532
176562
176679
177322
177532
177824
177262
177452
177048
176560
177343
177244
176762
177016
176869
177352
177526
177654
177099
177078
176633
176501
177143
176901
177063
177673
178441
178095
178215
178751
178379
177635
177482
177263
177148
177022
177142
176975
176957
177065
177412
176896
176762
176919
177039
176531
176909
177565
177146
176695
176392
176179
176873
177364
178007
177186
176028
175400
176198
177012
177534
178111
177045
176748
177227
176523
175678
175671
176468
176357
176480
176335
176594
176631
176361
176902
177258
177041
176952
176760
177140
176958
176766
176668
176635
176032
176166
177121
176962
176664
176555
176713
177169
177354
177700
178512
178083
178054
177174
176923
176646
176643
176672
176283
176646
176725
175865
176327
176237
176239
176363
176270
176823
177620
177275
177348
177545
177346
177226
176462
176169
176312
176473
177287
176634
177854
177367
176693
176732
175463
175630
176132
176958
177406
177816
177830
177599
177107
176800
177084
176625
176387
175876
176052
176822
177621
177130
177417
177892
177964
178253
177808
178319
177973
177570
177304
177356
177024
177178
177264
176608
177298
177656
176908
176799
177301
177357
177832
177913
178557
178547
178254
177594
178041
178301
178293
178278
177886
178507
177546
177042
176317
176897
176887
176855
177870
178029
177604
177044
175544
176246
176128
175807
176096
177096
177300
176603
176132
175998
176607
176893
176189
176855
177948
177124
176927
176731
176309
175247
174787
175122
174830
174869
175827
176702
177221
176899
177301
176884
176136
176083
176869
177007
176920
176556
177187
176887
177323
177157
177133
177570
177458
178003
177699
177364
177374
177216
178209
177961
177402
177546
177321
177681
178199
177707
178598
178154
178141
178414
177874
178595
178827
179316
179806
179669
179736
180221
180935
181014
181635
182113
183289
184249
184472
185825
186262
186824
187133
188206
188561
190336
190934
191736
194058
195708
196661
197410
199487
200958
201738
203780
206485
209101
211190
214571
217068
219360
222014
225493
228367
230499
233675
238666
243311
248293
255496
263550
271139
279057
286332
292682
297340
299927
300468
300196
297509
292431
288341
282187
276892
273501
270366
267752
265434
263056
261921
260469
259022
258435
259027
258892
259502
260657
261553
261795
262071
262540
263918
264866
266526
268634
269794
271098
272409
273618
274116
275879
276182
275026
272308
268314
264925
260363
254392
248645
242642
237012
232093
227031
223351
219448
215713
212830
209649
207249
205806
203030
200953
199057
196524
195099
193484
191877
189931
188065
186632
185555
183823
182930
181778
180481
179098
177533
177037
175881
174698
173882
172621
171902
171375
169912
169181
168483
168623
168092
167398
166097
165132
163970
163761
162815
161675
160777
159798
158708
157397
156743
155955
154862
154191
153477
152963
152071
150788
149743
149823
148495
147895
148290
147875
146812
145542
145072
145038
144901
145299
144880
143927
142831
141793
141193
140443
140090
139312
138123
138839
138347
136882
136684
136304
135834
134774
134303
133167
132234
131423
131082
130740
130256
130171
128963
127739
127422
126924
125945
125634
125432
124879
124673
124169
123575
123025
122447
122512
121941
121102
120510
120969
119579
118697
118580
118441
117988
117482
117208
116709
116184
115972
116106
115581
115239
115048
114762
114866
114265
113622
113339
112729
113266
112602
112401
112536
112652
112695
112578
112232
112677
112099
112221
111348
110448
110853
110268
110255
110600
110263
109743
109946
110785
110741
111308
111286
110625
110711
111424
111731
111786
111223
110576
110304
110618
110950
110778
110466
110106
109952
110466
109967
109876
110386
110898
111195
111127
110522
110845
110492
110991
110977
110832
111057
110514
110474
110576
110214
110675
110496
111120
110948
110811
111000
110636
110543
110564
110979
110807
111479
111351
111521
111901
111902
111918
112302
112233
112563
112940
112553
112170
112171
112043
112542
111940
111955
112226
112391
113311
113471
113505
113690
112869
112834
112836
113944
113187
113361
112772
112912
112467
111999
112056
112453
113263
113637
113264
113309
114003
114355
113813
113806
114329
114822
115275
115399
115571
114545
114099
114641
115599
115523
115042
115521
115320
114818
114810
114671
115060
114812
115081
114960
115800
116151
115626
115935
116028
115646
115467
115687
115907
116201
116544
116102
115758
116070
116862
116835
117469
117430
116938
116295
115812
116014
116323
116954
117490
117240
117491
116743
117583
117911
117518
118205
118485
118053
118142
118183
118230
118136
117971
117436
117975
117740
117403
117569
117925
117588
118278
118329
118862
118910
120008
119735
119578
119107
119168
119684
119679
119310
118620
118748
118531
118646
119255
119266
119758
119751
119617
120390
119861
120015
119592
119261
118864
119488
120559
120310
119753
119324
119472
119526
119345
119439
118959
118424
119181
119978
119804
119828
119929
120126
120355
120692
120733
120624
120721
120917
121024
120824
121166
121421
121701
121017
120305
119774
119978
120134
120232
120145
120275
120460
120604
120549
120475
121385
121559
121526
121854
121850
121354
122039
122067
122131
121881
121513
121867
122231
122348
121981
122422
122674
128089
165635
265032
434599
651734
889078
1125198
1341722
1525243
1665059
1755028
1798131
1804313
1777164
1717782
1640492
1552304
1464797
1384289
1313091
1248558
1188644
1129465
1071631
1016107
965184
921342
885670
856801
831346
809969
791023
772678
757762
741649
727473
716267
705606
695765
689166
681656
674954
665863
655058
643096
630005
617195
606061
595885
584191
571383
555058
532022
503178
475828
449412
425567
406122
388724
373206
357740
344405
330830
318055
307516
297457
288077
278977
271270
263380
256817
250979
245332
240873
236446
231879
227343
223146
218982
215935
213407
210169
207924
205138
202780
200413
197895
195701
193885
191597
189406
187758
185837
183631
181871
179796
178470
176878
175413
174660
174266
173384
172236
170049
168472
167900
166289
165522
165291
164942
163778
162935
162559
161683
160633
159639
158966
158587
157786
157627
157630
156987
156771
155780
155161
155361
154797
153497
152269
152266
151377
150685
150207
150094
151334
151288
150564
150455
150577
149813
148420
148097
147827
148110
148058
147864
146996
146411
145498
145575
146288
145798
145870
146246
145992
144486
144283
144462
144305
144151
143358
142324
142391
141749
141688
141627
141897
141655
140815
140731
140791
140668
140623
140780
141539
141139
139742
139838
139890
139786
139991
139976
140135
139488
139668
139173
139234
140056
139841
139591
138627
138699
139948
139127
138242
138401
137562
137949
137901
138017
138293
137954
138674
138884
139008
138797
138346
138205
137355
137180
136832
137276
137846
137916
137134
137221
137174
137306
137457
137318
135912
135015
135384
136066
135855
136617
137755
137671
137116
136643
136276
135924
137175
137905
136581
135714
134803
135062
135767
135967
135744
135830
135716
135476
135391
135576
135223
136174
135937
135228
135897
135552
134975
134965
134450
134347
134463
135037
134888
135029
134683
133702
133548
133674
133679
132876
133483
133826
133809
133366
133460
133001
132517
132887
133589
133259
132732
132892
132592
132943
133413
133174
132675
132580
132693
132134
132056
131854
131619
131861
131271
131140
131563
131413
130986
131610
132319
131961
131760
131328
130980
131033
131275
130879
129815
130453
130610
131264
130989
130818
130389
130452
131062
130700
130391
130144
130013
129942
129566
129227
129499
129537
129052
130213
130167
130017
129494
128814
129234
129092
128670
128883
128439
128611
129035
129982
129563
129555
129640
129987
130087
130424
129817
129210
128955
128994
129175
128979
128425
128719
129740
129867
130591
130190
130265
129795
129720
129555
128600
128755
128835
128731
128665
128771
128471
127571
127475
128041
128035
128056
127572
127826
128066
127846
128833
129312
128819
128859
128668
129348
129427
128778
128416
128431
128053
127404
127465
127197
128455
128267
128223
128340
127889
128844
128816
128874
128538
128076
127767
127736
127154
127223
128138
127641
127226
127389
128370
128302
128323
128227
128066
126678
126363
127518
127861
128309
127976
127428
127649
127631
127161
126682
126818
126861
127588
127287
127299
127721
128171
127937
128146
127692
127906
127537
127609
127281
127368
126970
127089
127819
128366
127782
127233
127621
127342
127339
127497
127758
127315
127066
127867
127598
127761
126828
126859
127019
126779
127194
127508
127680
127468
126828
126667
126608
126479
126739
127444
127638
127524
127849
127966
127610
127442
127213
126939
126904
127400
127285
127474
127798
127846
127861
127952
127450
127548
127989
128215
129158
129009
127866
127670
127875
128502
128162
127906
127512
126929
127224
127432
127845
128171
128027
128478
128442
127401
127176
127640
128026
128384
128396
127548
127561
127940
128363
128597
129221
129075
128652
128379
128415
128057
128164
128585
128052
127815
127386
127167
126935
127434
127778
128117
128599
128501
128175
128254
127578
128035
128575
128981
128842
128644
128644
128568
128582
128995
128881
128882
128642
128499
128724
129028
128818
129016
128700
128967
129091
128587
128243
128741
129532
129272
128706
128796
129562
129503
129350
129611
129754
129012
129796
130215
129608
128532
128755
129246
129868
129739
129666
129602
130011
129874
129426
129505
129096
129487
129373
128977
129061
129665
130954
131057
129957
129900
129913
129346
128863
129816
129842
129588
129470
129234
128674
128413
128482
129574
130340
130045
129536
129869
130252
129834
129744
129069
129141
129814
129547
129427
129216
128957
129018
129016
129615
129378
129074
128881
128908
129097
128726
128572
128027
128258
128573
129288
129638
129649
129569
129698
129420
129782
129135
128193
127655
128207
127712
128245

[Instrument Method Data Header]

"hplc", "", "2021-04-16-13:54:48", "hplc", "", "2021-04-16-13:54:48", "", 0, 0, "GlycoSePN_40 min (Plus_HR1)"
"Separation of glycans at 50 C"
16844544, 1


[NAI Box Information]

0, 40, 40
2.272, 44, 1000
41, 0, 100, 0


[Instrument Configuration Information]

"FL", "PEN90x", ""
0, 0, 0
0, 0, 0, 0
16.777215, 1
16.777215, 0
"", "", "", ""
"", "", ""
"", "", ""
"", "", ""
"B", "C", "D", ""


[Real Time Plot Information]

[0]
0, 1, "", "Y", 1000


[Link Parameters]

5


[Link Parameter Offsets]

29
28
10
11
12


[Link Parameter Info]


"RATE", 29, 5, 1, 1
1, 0, 3, 0.1, 100, 0
44.01408, "", 1

"RANGE", 28, 2, 1, 1
1, 0, 1, 0, 10, 0
1, "1.0", 1

"EVENT", 10, 3, 25, 1
1, 0, 0, 0, 100000, 0
0, "END", 0

"EVTME", 11, 2, 25, 1
1, 0, 2, 0, 100000, 0
0, "", 1

"EVVAL", 12, 2, 25, 1
1, 0, 0, 0, 100000, 0
0, "0", 1


[PEAK TABLE FILE]


[File Complete Flag]

3


[Number of Peaks]

0


[SPECTRAL DATA FILE]


[File Complete Flag]

3


[Count/AU Ratio]

0


[Count Offset]

0


[Number of Spectra]

0


[Spectral Data Sets]


[Audit Log Information for C:\PenExe\TcWS\Ver6.3.1\Examples\Probka3+enzymy, 3 of 10.5.raw]

Number of Audit Logs : [0]
