# Supplementary material for: Interplay between de novo and salvage pathways of GDP-fucose synthesis
Source: PLoS One. 2024 Oct 24;19(10):e0309450. doi: 10.1371/journal.pone.0309450 (PMC11501016; doi:10.1371/journal.pone.0309450)
Supplement: S1 File — (ZIP) [file pone.0309450.s004.zip › Chromatograms/Metabolites/FCSKKO_12_1.txt]

[Header]
Application Name	LabSolutions
Version	5.97 SP1
Data File Name	C:\LabSolutions\Data\Methods\Moje wyniki\GDP-Fuc450.lcd
Output Date	2022-04-06
Output Time	21:15:27
[Configuration]
Instrument Name	HPLC_SPD-M30A_RF20AXS
Instrument #	1
Line #	1
# of Detectors	1
Detector ID	PDA
Detector Name	PDA
# of Channels	1
[PDA Multi Chromatogram(Ch1)]
# of Points	20001
Interval(msec)	240
Start Time(min)	0
End Time(min)	80
Intensity Units	mAU
Intensity Multiplier	1
Type	MultiChrom
Wavelength(nm)	254
Bandwidth(nm)	4
R.Time (min)	Intensity
0,00000	0
0,00400	0
0,00800	0
0,01200	0
0,01600	0
0,02000	0
0,02400	0
0,02800	0
0,03200	0
0,03600	0
0,04000	0
0,04400	0
0,04800	0
0,05200	0
0,05600	0
0,06000	0
0,06400	0
0,06800	0
0,07200	0
0,07600	0
0,08000	13
0,08400	22
0,08800	28
0,09200	31
0,09600	34
0,10000	35
0,10400	35
0,10800	37
0,11200	41
0,11600	44
0,12000	46
0,12400	47
0,12800	46
0,13200	48
0,13600	49
0,14000	49
0,14400	48
0,14800	47
0,15200	48
0,15600	49
0,16000	48
0,16400	46
0,16800	45
0,17200	43
0,17600	42
0,18000	42
0,18400	43
0,18800	45
0,19200	45
0,19600	45
0,20000	48
0,20400	49
0,20800	47
0,21200	48
0,21600	49
0,22000	50
0,22400	50
0,22800	50
0,23200	49
0,23600	50
0,24000	50
0,24400	51
0,24800	52
0,25200	52
0,25600	49
0,26000	46
0,26400	45
0,26800	46
0,27200	47
0,27600	45
0,28000	45
0,28400	45
0,28800	42
0,29200	40
0,29600	40
0,30000	41
0,30400	41
0,30800	43
0,31200	42
0,31600	42
0,32000	41
0,32400	39
0,32800	39
0,33200	41
0,33600	41
0,34000	39
0,34400	39
0,34800	38
0,35200	38
0,35600	37
0,36000	36
0,36400	36
0,36800	35
0,37200	33
0,37600	33
0,38000	34
0,38400	35
0,38800	37
0,39200	38
0,39600	39
0,40000	41
0,40400	43
0,40800	42
0,41200	42
0,41600	43
0,42000	43
0,42400	44
0,42800	43
0,43200	43
0,43600	43
0,44000	42
0,44400	43
0,44800	45
0,45200	47
0,45600	48
0,46000	47
0,46400	46
0,46800	47
0,47200	48
0,47600	47
0,48000	46
0,48400	48
0,48800	50
0,49200	48
0,49600	47
0,50000	48
0,50400	49
0,50800	49
0,51200	50
0,51600	51
0,52000	50
0,52400	50
0,52800	52
0,53200	52
0,53600	53
0,54000	53
0,54400	51
0,54800	50
0,55200	48
0,55600	50
0,56000	50
0,56400	49
0,56800	46
0,57200	45
0,57600	47
0,58000	49
0,58400	49
0,58800	50
0,59200	51
0,59600	50
0,60000	49
0,60400	50
0,60800	50
0,61200	51
0,61600	51
0,62000	51
0,62400	51
0,62800	51
0,63200	52
0,63600	52
0,64000	51
0,64400	52
0,64800	54
0,65200	53
0,65600	51
0,66000	51
0,66400	51
0,66800	51
0,67200	52
0,67600	52
0,68000	50
0,68400	48
0,68800	48
0,69200	48
0,69600	46
0,70000	46
0,70400	46
0,70800	46
0,71200	48
0,71600	50
0,72000	54
0,72400	56
0,72800	56
0,73200	56
0,73600	55
0,74000	57
0,74400	59
0,74800	59
0,75200	58
0,75600	58
0,76000	59
0,76400	60
0,76800	59
0,77200	60
0,77600	58
0,78000	54
0,78400	52
0,78800	52
0,79200	53
0,79600	53
0,80000	53
0,80400	53
0,80800	53
0,81200	52
0,81600	53
0,82000	54
0,82400	54
0,82800	54
0,83200	54
0,83600	53
0,84000	52
0,84400	52
0,84800	52
0,85200	52
0,85600	51
0,86000	51
0,86400	50
0,86800	50
0,87200	51
0,87600	49
0,88000	48
0,88400	48
0,88800	49
0,89200	47
0,89600	45
0,90000	46
0,90400	44
0,90800	42
0,91200	45
0,91600	48
0,92000	48
0,92400	49
0,92800	49
0,93200	48
0,93600	49
0,94000	47
0,94400	46
0,94800	47
0,95200	48
0,95600	48
0,96000	48
0,96400	50
0,96800	52
0,97200	51
0,97600	50
0,98000	51
0,98400	49
0,98800	48
0,99200	47
0,99600	49
1,00000	52
1,00400	53
1,00800	54
1,01200	53
1,01600	52
1,02000	52
1,02400	52
1,02800	53
1,03200	55
1,03600	53
1,04000	50
1,04400	49
1,04800	49
1,05200	48
1,05600	47
1,06000	47
1,06400	48
1,06800	49
1,07200	49
1,07600	48
1,08000	47
1,08400	47
1,08800	46
1,09200	46
1,09600	49
1,10000	49
1,10400	48
1,10800	47
1,11200	46
1,11600	46
1,12000	46
1,12400	46
1,12800	46
1,13200	45
1,13600	45
1,14000	44
1,14400	43
1,14800	43
1,15200	43
1,15600	43
1,16000	42
1,16400	40
1,16800	40
1,17200	41
1,17600	41
1,18000	40
1,18400	38
1,18800	35
1,19200	34
1,19600	33
1,20000	33
1,20400	33
1,20800	33
1,21200	33
1,21600	32
1,22000	32
1,22400	33
1,22800	33
1,23200	32
1,23600	31
1,24000	30
1,24400	29
1,24800	27
1,25200	26
1,25600	26
1,26000	27
1,26400	25
1,26800	23
1,27200	21
1,27600	21
1,28000	21
1,28400	21
1,28800	20
1,29200	17
1,29600	17
1,30000	20
1,30400	22
1,30800	21
1,31200	21
1,31600	19
1,32000	16
1,32400	15
1,32800	16
1,33200	17
1,33600	18
1,34000	18
1,34400	19
1,34800	19
1,35200	18
1,35600	16
1,36000	15
1,36400	13
1,36800	14
1,37200	17
1,37600	16
1,38000	16
1,38400	14
1,38800	11
1,39200	10
1,39600	10
1,40000	11
1,40400	11
1,40800	10
1,41200	8
1,41600	6
1,42000	5
1,42400	5
1,42800	3
1,43200	3
1,43600	3
1,44000	3
1,44400	3
1,44800	3
1,45200	3
1,45600	3
1,46000	3
1,46400	5
1,46800	4
1,47200	1
1,47600	-0
1,48000	0
1,48400	2
1,48800	3
1,49200	1
1,49600	0
1,50000	1
1,50400	2
1,50800	2
1,51200	2
1,51600	3
1,52000	4
1,52400	4
1,52800	4
1,53200	4
1,53600	3
1,54000	4
1,54400	3
1,54800	1
1,55200	0
1,55600	0
1,56000	2
1,56400	3
1,56800	5
1,57200	5
1,57600	5
1,58000	6
1,58400	5
1,58800	4
1,59200	5
1,59600	6
1,60000	5
1,60400	5
1,60800	3
1,61200	3
1,61600	4
1,62000	2
1,62400	1
1,62800	2
1,63200	3
1,63600	1
1,64000	-1
1,64400	-0
1,64800	-1
1,65200	-2
1,65600	0
1,66000	3
1,66400	3
1,66800	3
1,67200	2
1,67600	2
1,68000	1
1,68400	1
1,68800	2
1,69200	2
1,69600	1
1,70000	-0
1,70400	-2
1,70800	-2
1,71200	-1
1,71600	-0
1,72000	-1
1,72400	-5
1,72800	-7
1,73200	-6
1,73600	-7
1,74000	-8
1,74400	-8
1,74800	-7
1,75200	-7
1,75600	-6
1,76000	-7
1,76400	-8
1,76800	-10
1,77200	-9
1,77600	-9
1,78000	-11
1,78400	-11
1,78800	-10
1,79200	-10
1,79600	-9
1,80000	-7
1,80400	-7
1,80800	-9
1,81200	-9
1,81600	-7
1,82000	-6
1,82400	-7
1,82800	-9
1,83200	-11
1,83600	-12
1,84000	-10
1,84400	-9
1,84800	-10
1,85200	-12
1,85600	-12
1,86000	-12
1,86400	-12
1,86800	-11
1,87200	-11
1,87600	-13
1,88000	-13
1,88400	-13
1,88800	-14
1,89200	-15
1,89600	-16
1,90000	-17
1,90400	-18
1,90800	-19
1,91200	-18
1,91600	-16
1,92000	-15
1,92400	-14
1,92800	-13
1,93200	-14
1,93600	-15
1,94000	-16
1,94400	-18
1,94800	-17
1,95200	-16
1,95600	-15
1,96000	-17
1,96400	-17
1,96800	-16
1,97200	-17
1,97600	-17
1,98000	-16
1,98400	-16
1,98800	-17
1,99200	-20
1,99600	-23
2,00000	-23
2,00400	-22
2,00800	-21
2,01200	-21
2,01600	-17
2,02000	-15
2,02400	-15
2,02800	-15
2,03200	-15
2,03600	-17
2,04000	-20
2,04400	-20
2,04800	-23
2,05200	-25
2,05600	-27
2,06000	-26
2,06400	-28
2,06800	-30
2,07200	-29
2,07600	-28
2,08000	-27
2,08400	-25
2,08800	-24
2,09200	-22
2,09600	-22
2,10000	-23
2,10400	-25
2,10800	-27
2,11200	-29
2,11600	-31
2,12000	-31
2,12400	-32
2,12800	-32
2,13200	-30
2,13600	-30
2,14000	-30
2,14400	-29
2,14800	-27
2,15200	-27
2,15600	-30
2,16000	-32
2,16400	-32
2,16800	-30
2,17200	-30
2,17600	-32
2,18000	-32
2,18400	-34
2,18800	-36
2,19200	-35
2,19600	-35
2,20000	-35
2,20400	-36
2,20800	-38
2,21200	-39
2,21600	-38
2,22000	-38
2,22400	-38
2,22800	-39
2,23200	-41
2,23600	-41
2,24000	-40
2,24400	-38
2,24800	-38
2,25200	-39
2,25600	-39
2,26000	-40
2,26400	-41
2,26800	-42
2,27200	-41
2,27600	-42
2,28000	-43
2,28400	-45
2,28800	-46
2,29200	-45
2,29600	-45
2,30000	-44
2,30400	-44
2,30800	-46
2,31200	-47
2,31600	-47
2,32000	-49
2,32400	-50
2,32800	-48
2,33200	-47
2,33600	-48
2,34000	-49
2,34400	-47
2,34800	-44
2,35200	-43
2,35600	-44
2,36000	-45
2,36400	-43
2,36800	-44
2,37200	-46
2,37600	-47
2,38000	-47
2,38400	-46
2,38800	-47
2,39200	-47
2,39600	-47
2,40000	-47
2,40400	-47
2,40800	-46
2,41200	-46
2,41600	-48
2,42000	-47
2,42400	-45
2,42800	-44
2,43200	-45
2,43600	-46
2,44000	-48
2,44400	-50
2,44800	-51
2,45200	-54
2,45600	-54
2,46000	-51
2,46400	-50
2,46800	-52
2,47200	-51
2,47600	-49
2,48000	-49
2,48400	-51
2,48800	-51
2,49200	-48
2,49600	-47
2,50000	-46
2,50400	-47
2,50800	-49
2,51200	-53
2,51600	-54
2,52000	-55
2,52400	-54
2,52800	-52
2,53200	-50
2,53600	-50
2,54000	-50
2,54400	-48
2,54800	-46
2,55200	-46
2,55600	-47
2,56000	-47
2,56400	-48
2,56800	-50
2,57200	-49
2,57600	-48
2,58000	-47
2,58400	-46
2,58800	-47
2,59200	-45
2,59600	-43
2,60000	-43
2,60400	-41
2,60800	-41
2,61200	-43
2,61600	-43
2,62000	-44
2,62400	-44
2,62800	-45
2,63200	-45
2,63600	-45
2,64000	-47
2,64400	-49
2,64800	-49
2,65200	-49
2,65600	-49
2,66000	-49
2,66400	-50
2,66800	-50
2,67200	-47
2,67600	-46
2,68000	-45
2,68400	-47
2,68800	-48
2,69200	-47
2,69600	-48
2,70000	-49
2,70400	-49
2,70800	-48
2,71200	-49
2,71600	-52
2,72000	-54
2,72400	-55
2,72800	-57
2,73200	-59
2,73600	-59
2,74000	-58
2,74400	-58
2,74800	-60
2,75200	-60
2,75600	-60
2,76000	-59
2,76400	-55
2,76800	-53
2,77200	-54
2,77600	-54
2,78000	-54
2,78400	-55
2,78800	-54
2,79200	-54
2,79600	-56
2,80000	-56
2,80400	-55
2,80800	-54
2,81200	-55
2,81600	-56
2,82000	-56
2,82400	-57
2,82800	-58
2,83200	-57
2,83600	-57
2,84000	-60
2,84400	-61
2,84800	-61
2,85200	-61
2,85600	-61
2,86000	-64
2,86400	-66
2,86800	-66
2,87200	-64
2,87600	-65
2,88000	-67
2,88400	-66
2,88800	-64
2,89200	-64
2,89600	-63
2,90000	-63
2,90400	-62
2,90800	-61
2,91200	-60
2,91600	-60
2,92000	-60
2,92400	-60
2,92800	-61
2,93200	-63
2,93600	-63
2,94000	-63
2,94400	-63
2,94800	-63
2,95200	-63
2,95600	-64
2,96000	-65
2,96400	-65
2,96800	-65
2,97200	-64
2,97600	-65
2,98000	-65
2,98400	-66
2,98800	-67
2,99200	-67
2,99600	-66
3,00000	-65
3,00400	-63
3,00800	-64
3,01200	-65
3,01600	-65
3,02000	-66
3,02400	-67
3,02800	-69
3,03200	-71
3,03600	-72
3,04000	-72
3,04400	-72
3,04800	-73
3,05200	-72
3,05600	-69
3,06000	-69
3,06400	-69
3,06800	-71
3,07200	-73
3,07600	-74
3,08000	-75
3,08400	-76
3,08800	-76
3,09200	-75
3,09600	-77
3,10000	-78
3,10400	-78
3,10800	-78
3,11200	-79
3,11600	-82
3,12000	-85
3,12400	-85
3,12800	-86
3,13200	-87
3,13600	-89
3,14000	-91
3,14400	-92
3,14800	-92
3,15200	-95
3,15600	-98
3,16000	-100
3,16400	-98
3,16800	-97
3,17200	-98
3,17600	-97
3,18000	-98
3,18400	-100
3,18800	-101
3,19200	-101
3,19600	-104
3,20000	-104
3,20400	-104
3,20800	-106
3,21200	-106
3,21600	-107
3,22000	-108
3,22400	-109
3,22800	-107
3,23200	-107
3,23600	-108
3,24000	-106
3,24400	-107
3,24800	-107
3,25200	-108
3,25600	-109
3,26000	-110
3,26400	-111
3,26800	-111
3,27200	-110
3,27600	-111
3,28000	-112
3,28400	-111
3,28800	-109
3,29200	-108
3,29600	-108
3,30000	-110
3,30400	-111
3,30800	-111
3,31200	-111
3,31600	-113
3,32000	-117
3,32400	-120
3,32800	-122
3,33200	-122
3,33600	-123
3,34000	-126
3,34400	-127
3,34800	-127
3,35200	-128
3,35600	-129
3,36000	-129
3,36400	-129
3,36800	-132
3,37200	-133
3,37600	-132
3,38000	-133
3,38400	-133
3,38800	-134
3,39200	-134
3,39600	-134
3,40000	-136
3,40400	-136
3,40800	-136
3,41200	-135
3,41600	-134
3,42000	-134
3,42400	-135
3,42800	-136
3,43200	-137
3,43600	-139
3,44000	-140
3,44400	-139
3,44800	-137
3,45200	-134
3,45600	-134
3,46000	-136
3,46400	-139
3,46800	-140
3,47200	-140
3,47600	-140
3,48000	-139
3,48400	-138
3,48800	-138
3,49200	-139
3,49600	-137
3,50000	-135
3,50400	-133
3,50800	-135
3,51200	-137
3,51600	-135
3,52000	-133
3,52400	-132
3,52800	-132
3,53200	-132
3,53600	-130
3,54000	-128
3,54400	-128
3,54800	-127
3,55200	-126
3,55600	-125
3,56000	-123
3,56400	-121
3,56800	-118
3,57200	-114
3,57600	-111
3,58000	-110
3,58400	-107
3,58800	-103
3,59200	-102
3,59600	-97
3,60000	-87
3,60400	-73
3,60800	-62
3,61200	-57
3,61600	-52
3,62000	-40
3,62400	-13
3,62800	32
3,63200	81
3,63600	122
3,64000	153
3,64400	162
3,64800	140
3,65200	77
3,65600	-34
3,66000	-206
3,66400	-438
3,66800	-723
3,67200	-1057
3,67600	-1431
3,68000	-1830
3,68400	-2228
3,68800	-2606
3,69200	-2949
3,69600	-3250
3,70000	-3510
3,70400	-3756
3,70800	-4022
3,71200	-4279
3,71600	-4441
3,72000	-4471
3,72400	-4392
3,72800	-4236
3,73200	-4026
3,73600	-3787
3,74000	-3539
3,74400	-3295
3,74800	-3062
3,75200	-2844
3,75600	-2635
3,76000	-2430
3,76400	-2230
3,76800	-2041
3,77200	-1867
3,77600	-1711
3,78000	-1569
3,78400	-1435
3,78800	-1305
3,79200	-1175
3,79600	-1042
3,80000	-908
3,80400	-775
3,80800	-649
3,81200	-537
3,81600	-438
3,82000	-352
3,82400	-280
3,82800	-219
3,83200	-166
3,83600	-119
3,84000	-77
3,84400	-36
3,84800	3
3,85200	40
3,85600	76
3,86000	115
3,86400	152
3,86800	189
3,87200	227
3,87600	266
3,88000	306
3,88400	346
3,88800	383
3,89200	417
3,89600	450
3,90000	480
3,90400	505
3,90800	526
3,91200	546
3,91600	562
3,92000	576
3,92400	585
3,92800	592
3,93200	596
3,93600	597
3,94000	597
3,94400	594
3,94800	587
3,95200	579
3,95600	571
3,96000	562
3,96400	552
3,96800	542
3,97200	533
3,97600	527
3,98000	521
3,98400	513
3,98800	505
3,99200	499
3,99600	493
4,00000	490
4,00400	487
4,00800	484
4,01200	486
4,01600	486
4,02000	485
4,02400	486
4,02800	486
4,03200	484
4,03600	481
4,04000	476
4,04400	468
4,04800	457
4,05200	445
4,05600	431
4,06000	415
4,06400	397
4,06800	377
4,07200	354
4,07600	330
4,08000	308
4,08400	290
4,08800	274
4,09200	260
4,09600	250
4,10000	243
4,10400	240
4,10800	241
4,11200	242
4,11600	246
4,12000	257
4,12400	271
4,12800	289
4,13200	307
4,13600	328
4,14000	350
4,14400	373
4,14800	395
4,15200	416
4,15600	435
4,16000	453
4,16400	468
4,16800	480
4,17200	490
4,17600	498
4,18000	500
4,18400	495
4,18800	491
4,19200	486
4,19600	479
4,20000	472
4,20400	464
4,20800	458
4,21200	451
4,21600	444
4,22000	438
4,22400	432
4,22800	427
4,23200	424
4,23600	422
4,24000	420
4,24400	420
4,24800	422
4,25200	424
4,25600	427
4,26000	430
4,26400	434
4,26800	439
4,27200	443
4,27600	448
4,28000	453
4,28400	454
4,28800	452
4,29200	453
4,29600	455
4,30000	454
4,30400	452
4,30800	450
4,31200	445
4,31600	442
4,32000	441
4,32400	436
4,32800	432
4,33200	428
4,33600	426
4,34000	422
4,34400	416
4,34800	410
4,35200	406
4,35600	400
4,36000	393
4,36400	387
4,36800	381
4,37200	377
4,37600	372
4,38000	367
4,38400	360
4,38800	353
4,39200	347
4,39600	340
4,40000	334
4,40400	330
4,40800	324
4,41200	318
4,41600	311
4,42000	304
4,42400	300
4,42800	294
4,43200	286
4,43600	280
4,44000	275
4,44400	273
4,44800	269
4,45200	266
4,45600	264
4,46000	264
4,46400	266
4,46800	266
4,47200	265
4,47600	267
4,48000	271
4,48400	277
4,48800	281
4,49200	282
4,49600	286
4,50000	290
4,50400	294
4,50800	300
4,51200	306
4,51600	311
4,52000	318
4,52400	327
4,52800	336
4,53200	345
4,53600	355
4,54000	367
4,54400	383
4,54800	402
4,55200	421
4,55600	442
4,56000	466
4,56400	495
4,56800	525
4,57200	553
4,57600	577
4,58000	602
4,58400	624
4,58800	641
4,59200	654
4,59600	661
4,60000	664
4,60400	666
4,60800	666
4,61200	667
4,61600	669
4,62000	672
4,62400	675
4,62800	678
4,63200	678
4,63600	677
4,64000	678
4,64400	680
4,64800	678
4,65200	675
4,65600	672
4,66000	667
4,66400	661
4,66800	654
4,67200	645
4,67600	636
4,68000	628
4,68400	617
4,68800	605
4,69200	595
4,69600	582
4,70000	568
4,70400	557
4,70800	544
4,71200	530
4,71600	517
4,72000	505
4,72400	490
4,72800	476
4,73200	464
4,73600	451
4,74000	438
4,74400	424
4,74800	411
4,75200	399
4,75600	386
4,76000	374
4,76400	364
4,76800	355
4,77200	347
4,77600	338
4,78000	331
4,78400	326
4,78800	323
4,79200	323
4,79600	325
4,80000	330
4,80400	340
4,80800	352
4,81200	370
4,81600	400
4,82000	442
4,82400	494
4,82800	561
4,83200	647
4,83600	751
4,84000	879
4,84400	1034
4,84800	1217
4,85200	1428
4,85600	1664
4,86000	1926
4,86400	2209
4,86800	2509
4,87200	2818
4,87600	3127
4,88000	3432
4,88400	3725
4,88800	3998
4,89200	4243
4,89600	4459
4,90000	4638
4,90400	4778
4,90800	4880
4,91200	4942
4,91600	4965
4,92000	4956
4,92400	4920
4,92800	4859
4,93200	4779
4,93600	4684
4,94000	4583
4,94400	4479
4,94800	4376
4,95200	4278
4,95600	4188
4,96000	4106
4,96400	4038
4,96800	3986
4,97200	3949
4,97600	3930
4,98000	3927
4,98400	3941
4,98800	3975
4,99200	4028
4,99600	4097
5,00000	4183
5,00400	4282
5,00800	4393
5,01200	4517
5,01600	4644
5,02000	4774
5,02400	4906
5,02800	5036
5,03200	5161
5,03600	5279
5,04000	5392
5,04400	5498
5,04800	5602
5,05200	5707
5,05600	5817
5,06000	5936
5,06400	6066
5,06800	6214
5,07200	6384
5,07600	6578
5,08000	6793
5,08400	7034
5,08800	7300
5,09200	7589
5,09600	7894
5,10000	8210
5,10400	8533
5,10800	8854
5,11200	9165
5,11600	9459
5,12000	9730
5,12400	9970
5,12800	10174
5,13200	10337
5,13600	10455
5,14000	10527
5,14400	10551
5,14800	10527
5,15200	10459
5,15600	10347
5,16000	10192
5,16400	10000
5,16800	9778
5,17200	9525
5,17600	9249
5,18000	8959
5,18400	8655
5,18800	8337
5,19200	8010
5,19600	7682
5,20000	7357
5,20400	7032
5,20800	6709
5,21200	6393
5,21600	6086
5,22000	5789
5,22400	5504
5,22800	5232
5,23200	4972
5,23600	4727
5,24000	4498
5,24400	4288
5,24800	4098
5,25200	3932
5,25600	3793
5,26000	3679
5,26400	3595
5,26800	3550
5,27200	3544
5,27600	3580
5,28000	3661
5,28400	3789
5,28800	3968
5,29200	4199
5,29600	4484
5,30000	4819
5,30400	5200
5,30800	5625
5,31200	6088
5,31600	6583
5,32000	7100
5,32400	7625
5,32800	8149
5,33200	8664
5,33600	9155
5,34000	9615
5,34400	10035
5,34800	10405
5,35200	10722
5,35600	10979
5,36000	11171
5,36400	11296
5,36800	11355
5,37200	11349
5,37600	11283
5,38000	11159
5,38400	10983
5,38800	10761
5,39200	10496
5,39600	10197
5,40000	9871
5,40400	9527
5,40800	9169
5,41200	8803
5,41600	8434
5,42000	8069
5,42400	7711
5,42800	7364
5,43200	7031
5,43600	6717
5,44000	6422
5,44400	6145
5,44800	5886
5,45200	5650
5,45600	5439
5,46000	5244
5,46400	5065
5,46800	4907
5,47200	4765
5,47600	4635
5,48000	4515
5,48400	4406
5,48800	4308
5,49200	4213
5,49600	4122
5,50000	4035
5,50400	3953
5,50800	3873
5,51200	3793
5,51600	3709
5,52000	3625
5,52400	3541
5,52800	3454
5,53200	3366
5,53600	3278
5,54000	3190
5,54400	3102
5,54800	3014
5,55200	2927
5,55600	2839
5,56000	2752
5,56400	2666
5,56800	2583
5,57200	2501
5,57600	2421
5,58000	2343
5,58400	2271
5,58800	2201
5,59200	2130
5,59600	2064
5,60000	2001
5,60400	1939
5,60800	1879
5,61200	1822
5,61600	1768
5,62000	1720
5,62400	1675
5,62800	1632
5,63200	1593
5,63600	1559
5,64000	1529
5,64400	1501
5,64800	1479
5,65200	1463
5,65600	1452
5,66000	1449
5,66400	1451
5,66800	1460
5,67200	1477
5,67600	1500
5,68000	1531
5,68400	1566
5,68800	1607
5,69200	1653
5,69600	1703
5,70000	1755
5,70400	1808
5,70800	1864
5,71200	1920
5,71600	1974
5,72000	2026
5,72400	2074
5,72800	2119
5,73200	2161
5,73600	2196
5,74000	2223
5,74400	2245
5,74800	2258
5,75200	2263
5,75600	2264
5,76000	2259
5,76400	2244
5,76800	2226
5,77200	2201
5,77600	2171
5,78000	2134
5,78400	2093
5,78800	2050
5,79200	2006
5,79600	1960
5,80000	1912
5,80400	1866
5,80800	1824
5,81200	1782
5,81600	1738
5,82000	1694
5,82400	1653
5,82800	1611
5,83200	1569
5,83600	1532
5,84000	1495
5,84400	1456
5,84800	1419
5,85200	1384
5,85600	1349
5,86000	1314
5,86400	1281
5,86800	1249
5,87200	1218
5,87600	1187
5,88000	1157
5,88400	1128
5,88800	1100
5,89200	1073
5,89600	1048
5,90000	1022
5,90400	996
5,90800	972
5,91200	948
5,91600	926
5,92000	905
5,92400	884
5,92800	863
5,93200	846
5,93600	828
5,94000	809
5,94400	790
5,94800	775
5,95200	765
5,95600	757
5,96000	750
5,96400	746
5,96800	747
5,97200	754
5,97600	771
5,98000	796
5,98400	836
5,98800	894
5,99200	970
5,99600	1072
6,00000	1206
6,00400	1380
6,00800	1607
6,01200	1893
6,01600	2247
6,02000	2684
6,02400	3219
6,02800	3866
6,03200	4642
6,03600	5562
6,04000	6637
6,04400	7883
6,04800	9320
6,05200	10955
6,05600	12797
6,06000	14848
6,06400	17108
6,06800	19578
6,07200	22258
6,07600	25132
6,08000	28172
6,08400	31356
6,08800	34657
6,09200	38055
6,09600	41511
6,10000	44967
6,10400	48382
6,10800	51720
6,11200	54947
6,11600	58015
6,12000	60877
6,12400	63495
6,12800	65840
6,13200	67883
6,13600	69604
6,14000	70983
6,14400	72012
6,14800	72687
6,15200	73009
6,15600	72981
6,16000	72616
6,16400	71935
6,16800	70961
6,17200	69715
6,17600	68218
6,18000	66504
6,18400	64608
6,18800	62558
6,19200	60383
6,19600	58106
6,20000	55755
6,20400	53365
6,20800	50965
6,21200	48573
6,21600	46208
6,22000	43886
6,22400	41633
6,22800	39466
6,23200	37394
6,23600	35422
6,24000	33559
6,24400	31809
6,24800	30176
6,25200	28660
6,25600	27257
6,26000	25961
6,26400	24764
6,26800	23660
6,27200	22646
6,27600	21707
6,28000	20834
6,28400	20015
6,28800	19240
6,29200	18501
6,29600	17791
6,30000	17103
6,30400	16429
6,30800	15764
6,31200	15108
6,31600	14458
6,32000	13815
6,32400	13173
6,32800	12536
6,33200	11909
6,33600	11293
6,34000	10686
6,34400	10092
6,34800	9511
6,35200	8952
6,35600	8416
6,36000	7901
6,36400	7409
6,36800	6942
6,37200	6500
6,37600	6086
6,38000	5697
6,38400	5333
6,38800	4994
6,39200	4679
6,39600	4390
6,40000	4122
6,40400	3873
6,40800	3643
6,41200	3430
6,41600	3235
6,42000	3058
6,42400	2894
6,42800	2742
6,43200	2599
6,43600	2467
6,44000	2346
6,44400	2236
6,44800	2135
6,45200	2039
6,45600	1950
6,46000	1868
6,46400	1791
6,46800	1718
6,47200	1647
6,47600	1582
6,48000	1522
6,48400	1464
6,48800	1411
6,49200	1363
6,49600	1317
6,50000	1273
6,50400	1232
6,50800	1193
6,51200	1155
6,51600	1119
6,52000	1087
6,52400	1057
6,52800	1027
6,53200	999
6,53600	974
6,54000	947
6,54400	923
6,54800	902
6,55200	881
6,55600	861
6,56000	840
6,56400	821
6,56800	804
6,57200	788
6,57600	775
6,58000	764
6,58400	756
6,58800	746
6,59200	736
6,59600	729
6,60000	726
6,60400	724
6,60800	724
6,61200	724
6,61600	725
6,62000	730
6,62400	738
6,62800	747
6,63200	757
6,63600	770
6,64000	782
6,64400	796
6,64800	811
6,65200	825
6,65600	842
6,66000	857
6,66400	871
6,66800	888
6,67200	902
6,67600	912
6,68000	922
6,68400	931
6,68800	938
6,69200	945
6,69600	952
6,70000	954
6,70400	954
6,70800	952
6,71200	948
6,71600	943
6,72000	936
6,72400	928
6,72800	919
6,73200	908
6,73600	899
6,74000	891
6,74400	882
6,74800	871
6,75200	860
6,75600	848
6,76000	836
6,76400	826
6,76800	816
6,77200	805
6,77600	792
6,78000	779
6,78400	766
6,78800	756
6,79200	749
6,79600	741
6,80000	733
6,80400	725
6,80800	715
6,81200	707
6,81600	701
6,82000	699
6,82400	697
6,82800	697
6,83200	707
6,83600	726
6,84000	754
6,84400	794
6,84800	853
6,85200	933
6,85600	1042
6,86000	1189
6,86400	1381
6,86800	1628
6,87200	1945
6,87600	2346
6,88000	2843
6,88400	3454
6,88800	4195
6,89200	5086
6,89600	6146
6,90000	7389
6,90400	8827
6,90800	10475
6,91200	12348
6,91600	14450
6,92000	16775
6,92400	19316
6,92800	22067
6,93200	25021
6,93600	28152
6,94000	31422
6,94400	34797
6,94800	38239
6,95200	41715
6,95600	45176
6,96000	48562
6,96400	51825
6,96800	54920
6,97200	57804
6,97600	60441
6,98000	62785
6,98400	64802
6,98800	66474
6,99200	67782
6,99600	68714
7,00000	69268
7,00400	69447
7,00800	69261
7,01200	68732
7,01600	67873
7,02000	66710
7,02400	65283
7,02800	63621
7,03200	61759
7,03600	59726
7,04000	57556
7,04400	55286
7,04800	52949
7,05200	50571
7,05600	48176
7,06000	45786
7,06400	43427
7,06800	41118
7,07200	38874
7,07600	36705
7,08000	34615
7,08400	32615
7,08800	30714
7,09200	28913
7,09600	27215
7,10000	25614
7,10400	24115
7,10800	22717
7,11200	21414
7,11600	20202
7,12000	19077
7,12400	18033
7,12800	17068
7,13200	16178
7,13600	15356
7,14000	14597
7,14400	13896
7,14800	13251
7,15200	12656
7,15600	12106
7,16000	11598
7,16400	11126
7,16800	10688
7,17200	10278
7,17600	9895
7,18000	9537
7,18400	9202
7,18800	8884
7,19200	8584
7,19600	8301
7,20000	8033
7,20400	7778
7,20800	7534
7,21200	7300
7,21600	7078
7,22000	6867
7,22400	6671
7,22800	6491
7,23200	6327
7,23600	6185
7,24000	6070
7,24400	5984
7,24800	5931
7,25200	5915
7,25600	5938
7,26000	6003
7,26400	6116
7,26800	6283
7,27200	6504
7,27600	6779
7,28000	7111
7,28400	7500
7,28800	7946
7,29200	8446
7,29600	8997
7,30000	9589
7,30400	10218
7,30800	10881
7,31200	11568
7,31600	12267
7,32000	12972
7,32400	13670
7,32800	14349
7,33200	15005
7,33600	15629
7,34000	16209
7,34400	16735
7,34800	17202
7,35200	17604
7,35600	17937
7,36000	18200
7,36400	18384
7,36800	18489
7,37200	18518
7,37600	18470
7,38000	18350
7,38400	18162
7,38800	17912
7,39200	17605
7,39600	17244
7,40000	16835
7,40400	16387
7,40800	15907
7,41200	15399
7,41600	14872
7,42000	14330
7,42400	13779
7,42800	13228
7,43200	12681
7,43600	12142
7,44000	11611
7,44400	11094
7,44800	10595
7,45200	10117
7,45600	9655
7,46000	9211
7,46400	8790
7,46800	8391
7,47200	8016
7,47600	7666
7,48000	7336
7,48400	7027
7,48800	6741
7,49200	6475
7,49600	6229
7,50000	6001
7,50400	5795
7,50800	5605
7,51200	5432
7,51600	5278
7,52000	5138
7,52400	5013
7,52800	4906
7,53200	4813
7,53600	4733
7,54000	4669
7,54400	4618
7,54800	4583
7,55200	4561
7,55600	4551
7,56000	4555
7,56400	4571
7,56800	4598
7,57200	4636
7,57600	4683
7,58000	4740
7,58400	4803
7,58800	4875
7,59200	4951
7,59600	5031
7,60000	5113
7,60400	5194
7,60800	5279
7,61200	5363
7,61600	5444
7,62000	5519
7,62400	5590
7,62800	5658
7,63200	5720
7,63600	5774
7,64000	5820
7,64400	5859
7,64800	5889
7,65200	5910
7,65600	5922
7,66000	5928
7,66400	5927
7,66800	5915
7,67200	5896
7,67600	5870
7,68000	5836
7,68400	5799
7,68800	5757
7,69200	5709
7,69600	5659
7,70000	5604
7,70400	5546
7,70800	5487
7,71200	5423
7,71600	5358
7,72000	5293
7,72400	5228
7,72800	5160
7,73200	5090
7,73600	5021
7,74000	4950
7,74400	4876
7,74800	4803
7,75200	4733
7,75600	4661
7,76000	4589
7,76400	4518
7,76800	4447
7,77200	4376
7,77600	4306
7,78000	4234
7,78400	4164
7,78800	4094
7,79200	4029
7,79600	3965
7,80000	3902
7,80400	3843
7,80800	3787
7,81200	3734
7,81600	3683
7,82000	3636
7,82400	3598
7,82800	3569
7,83200	3547
7,83600	3533
7,84000	3531
7,84400	3544
7,84800	3573
7,85200	3621
7,85600	3694
7,86000	3791
7,86400	3914
7,86800	4064
7,87200	4243
7,87600	4458
7,88000	4709
7,88400	4994
7,88800	5313
7,89200	5668
7,89600	6057
[truncated: 18,026 more rows]
