# Supplementary material for: Interplay between de novo and salvage pathways of GDP-fucose synthesis
Source: PLoS One. 2024 Oct 24;19(10):e0309450. doi: 10.1371/journal.pone.0309450 (PMC11501016; doi:10.1371/journal.pone.0309450)
Supplement: S1 File — (ZIP) [file pone.0309450.s004.zip › Chromatograms/Metabolites/FCSKKO_12_1_FUC.txt]

[Header]
Application Name	LabSolutions
Version	5.97 SP1
Data File Name	C:\LabSolutions\Data\Methods\Moje wyniki\GDP-Fuc451.lcd
Output Date	2022-04-06
Output Time	21:16:12
[Configuration]
Instrument Name	HPLC_SPD-M30A_RF20AXS
Instrument #	1
Line #	1
# of Detectors	1
Detector ID	PDA
Detector Name	PDA
# of Channels	1
[PDA Multi Chromatogram(Ch1)]
# of Points	20001
Interval(msec)	240
Start Time(min)	0
End Time(min)	80
Intensity Units	mAU
Intensity Multiplier	1
Type	MultiChrom
Wavelength(nm)	254
Bandwidth(nm)	4
R.Time (min)	Intensity
0,00000	0
0,00400	0
0,00800	0
0,01200	0
0,01600	0
0,02000	0
0,02400	0
0,02800	0
0,03200	0
0,03600	0
0,04000	0
0,04400	0
0,04800	0
0,05200	0
0,05600	0
0,06000	0
0,06400	0
0,06800	0
0,07200	0
0,07600	0
0,08000	8
0,08400	12
0,08800	13
0,09200	11
0,09600	9
0,10000	9
0,10400	12
0,10800	13
0,11200	13
0,11600	14
0,12000	16
0,12400	15
0,12800	14
0,13200	15
0,13600	18
0,14000	17
0,14400	16
0,14800	15
0,15200	14
0,15600	13
0,16000	13
0,16400	12
0,16800	12
0,17200	10
0,17600	10
0,18000	7
0,18400	5
0,18800	4
0,19200	3
0,19600	2
0,20000	1
0,20400	1
0,20800	2
0,21200	3
0,21600	2
0,22000	0
0,22400	-4
0,22800	-7
0,23200	-7
0,23600	-7
0,24000	-7
0,24400	-8
0,24800	-7
0,25200	-7
0,25600	-9
0,26000	-11
0,26400	-12
0,26800	-14
0,27200	-16
0,27600	-17
0,28000	-17
0,28400	-11
0,28800	-5
0,29200	-7
0,29600	-13
0,30000	-17
0,30400	-21
0,30800	-25
0,31200	-25
0,31600	-25
0,32000	-26
0,32400	-26
0,32800	-29
0,33200	-32
0,33600	-34
0,34000	-35
0,34400	-33
0,34800	-31
0,35200	-30
0,35600	-31
0,36000	-31
0,36400	-30
0,36800	-31
0,37200	-31
0,37600	-31
0,38000	-31
0,38400	-30
0,38800	-29
0,39200	-30
0,39600	-31
0,40000	-31
0,40400	-30
0,40800	-30
0,41200	-31
0,41600	-33
0,42000	-35
0,42400	-35
0,42800	-33
0,43200	-33
0,43600	-33
0,44000	-34
0,44400	-35
0,44800	-35
0,45200	-34
0,45600	-33
0,46000	-34
0,46400	-33
0,46800	-33
0,47200	-33
0,47600	-33
0,48000	-34
0,48400	-35
0,48800	-36
0,49200	-38
0,49600	-38
0,50000	-36
0,50400	-35
0,50800	-36
0,51200	-36
0,51600	-36
0,52000	-34
0,52400	-33
0,52800	-34
0,53200	-33
0,53600	-34
0,54000	-36
0,54400	-36
0,54800	-36
0,55200	-36
0,55600	-37
0,56000	-38
0,56400	-38
0,56800	-39
0,57200	-40
0,57600	-39
0,58000	-38
0,58400	-38
0,58800	-37
0,59200	-35
0,59600	-35
0,60000	-35
0,60400	-37
0,60800	-40
0,61200	-41
0,61600	-42
0,62000	-42
0,62400	-44
0,62800	-47
0,63200	-45
0,63600	-44
0,64000	-45
0,64400	-46
0,64800	-48
0,65200	-48
0,65600	-47
0,66000	-46
0,66400	-45
0,66800	-45
0,67200	-46
0,67600	-45
0,68000	-44
0,68400	-45
0,68800	-44
0,69200	-42
0,69600	-43
0,70000	-44
0,70400	-44
0,70800	-45
0,71200	-46
0,71600	-45
0,72000	-44
0,72400	-43
0,72800	-42
0,73200	-43
0,73600	-44
0,74000	-45
0,74400	-46
0,74800	-48
0,75200	-49
0,75600	-48
0,76000	-47
0,76400	-46
0,76800	-44
0,77200	-41
0,77600	-40
0,78000	-40
0,78400	-39
0,78800	-40
0,79200	-42
0,79600	-41
0,80000	-40
0,80400	-39
0,80800	-40
0,81200	-41
0,81600	-42
0,82000	-41
0,82400	-41
0,82800	-44
0,83200	-47
0,83600	-46
0,84000	-46
0,84400	-47
0,84800	-47
0,85200	-46
0,85600	-45
0,86000	-45
0,86400	-47
0,86800	-49
0,87200	-49
0,87600	-51
0,88000	-52
0,88400	-52
0,88800	-50
0,89200	-50
0,89600	-51
0,90000	-49
0,90400	-50
0,90800	-51
0,91200	-51
0,91600	-52
0,92000	-51
0,92400	-50
0,92800	-50
0,93200	-52
0,93600	-54
0,94000	-55
0,94400	-54
0,94800	-54
0,95200	-56
0,95600	-56
0,96000	-55
0,96400	-55
0,96800	-55
0,97200	-56
0,97600	-55
0,98000	-55
0,98400	-53
0,98800	-51
0,99200	-50
0,99600	-52
1,00000	-54
1,00400	-52
1,00800	-51
1,01200	-51
1,01600	-50
1,02000	-49
1,02400	-48
1,02800	-50
1,03200	-52
1,03600	-54
1,04000	-57
1,04400	-56
1,04800	-56
1,05200	-57
1,05600	-59
1,06000	-57
1,06400	-57
1,06800	-57
1,07200	-57
1,07600	-57
1,08000	-55
1,08400	-56
1,08800	-58
1,09200	-58
1,09600	-58
1,10000	-57
1,10400	-57
1,10800	-57
1,11200	-57
1,11600	-57
1,12000	-57
1,12400	-55
1,12800	-55
1,13200	-56
1,13600	-54
1,14000	-53
1,14400	-54
1,14800	-54
1,15200	-55
1,15600	-56
1,16000	-56
1,16400	-55
1,16800	-54
1,17200	-56
1,17600	-57
1,18000	-56
1,18400	-54
1,18800	-54
1,19200	-54
1,19600	-54
1,20000	-54
1,20400	-54
1,20800	-54
1,21200	-54
1,21600	-54
1,22000	-53
1,22400	-54
1,22800	-56
1,23200	-58
1,23600	-61
1,24000	-60
1,24400	-58
1,24800	-56
1,25200	-56
1,25600	-59
1,26000	-58
1,26400	-57
1,26800	-56
1,27200	-56
1,27600	-56
1,28000	-58
1,28400	-60
1,28800	-62
1,29200	-65
1,29600	-66
1,30000	-65
1,30400	-66
1,30800	-67
1,31200	-67
1,31600	-70
1,32000	-71
1,32400	-72
1,32800	-72
1,33200	-73
1,33600	-76
1,34000	-77
1,34400	-77
1,34800	-75
1,35200	-75
1,35600	-78
1,36000	-80
1,36400	-81
1,36800	-80
1,37200	-79
1,37600	-80
1,38000	-84
1,38400	-85
1,38800	-85
1,39200	-87
1,39600	-89
1,40000	-89
1,40400	-89
1,40800	-89
1,41200	-89
1,41600	-90
1,42000	-91
1,42400	-91
1,42800	-93
1,43200	-95
1,43600	-97
1,44000	-98
1,44400	-98
1,44800	-99
1,45200	-99
1,45600	-100
1,46000	-102
1,46400	-105
1,46800	-108
1,47200	-108
1,47600	-108
1,48000	-107
1,48400	-108
1,48800	-107
1,49200	-105
1,49600	-104
1,50000	-107
1,50400	-109
1,50800	-111
1,51200	-112
1,51600	-113
1,52000	-113
1,52400	-114
1,52800	-115
1,53200	-116
1,53600	-117
1,54000	-118
1,54400	-120
1,54800	-122
1,55200	-123
1,55600	-122
1,56000	-122
1,56400	-122
1,56800	-120
1,57200	-121
1,57600	-121
1,58000	-122
1,58400	-123
1,58800	-125
1,59200	-126
1,59600	-126
1,60000	-125
1,60400	-127
1,60800	-129
1,61200	-131
1,61600	-131
1,62000	-132
1,62400	-133
1,62800	-138
1,63200	-139
1,63600	-139
1,64000	-140
1,64400	-140
1,64800	-138
1,65200	-136
1,65600	-137
1,66000	-141
1,66400	-143
1,66800	-143
1,67200	-141
1,67600	-141
1,68000	-141
1,68400	-141
1,68800	-145
1,69200	-146
1,69600	-147
1,70000	-148
1,70400	-147
1,70800	-147
1,71200	-150
1,71600	-153
1,72000	-152
1,72400	-152
1,72800	-152
1,73200	-153
1,73600	-154
1,74000	-155
1,74400	-157
1,74800	-157
1,75200	-159
1,75600	-160
1,76000	-160
1,76400	-160
1,76800	-160
1,77200	-161
1,77600	-161
1,78000	-161
1,78400	-161
1,78800	-163
1,79200	-164
1,79600	-165
1,80000	-167
1,80400	-168
1,80800	-170
1,81200	-172
1,81600	-170
1,82000	-169
1,82400	-171
1,82800	-172
1,83200	-173
1,83600	-173
1,84000	-173
1,84400	-173
1,84800	-174
1,85200	-175
1,85600	-172
1,86000	-173
1,86400	-174
1,86800	-174
1,87200	-175
1,87600	-175
1,88000	-174
1,88400	-176
1,88800	-177
1,89200	-180
1,89600	-182
1,90000	-183
1,90400	-182
1,90800	-180
1,91200	-180
1,91600	-182
1,92000	-184
1,92400	-184
1,92800	-184
1,93200	-184
1,93600	-184
1,94000	-186
1,94400	-189
1,94800	-191
1,95200	-191
1,95600	-192
1,96000	-193
1,96400	-194
1,96800	-196
1,97200	-196
1,97600	-196
1,98000	-196
1,98400	-196
1,98800	-197
1,99200	-196
1,99600	-197
2,00000	-198
2,00400	-197
2,00800	-197
2,01200	-199
2,01600	-200
2,02000	-203
2,02400	-205
2,02800	-207
2,03200	-208
2,03600	-209
2,04000	-208
2,04400	-207
2,04800	-208
2,05200	-209
2,05600	-209
2,06000	-210
2,06400	-211
2,06800	-212
2,07200	-211
2,07600	-210
2,08000	-210
2,08400	-209
2,08800	-208
2,09200	-209
2,09600	-211
2,10000	-214
2,10400	-217
2,10800	-219
2,11200	-218
2,11600	-217
2,12000	-218
2,12400	-220
2,12800	-219
2,13200	-219
2,13600	-218
2,14000	-215
2,14400	-215
2,14800	-217
2,15200	-218
2,15600	-220
2,16000	-221
2,16400	-222
2,16800	-225
2,17200	-228
2,17600	-230
2,18000	-231
2,18400	-231
2,18800	-233
2,19200	-234
2,19600	-236
2,20000	-237
2,20400	-239
2,20800	-240
2,21200	-240
2,21600	-240
2,22000	-242
2,22400	-242
2,22800	-242
2,23200	-245
2,23600	-247
2,24000	-248
2,24400	-248
2,24800	-250
2,25200	-252
2,25600	-254
2,26000	-254
2,26400	-254
2,26800	-255
2,27200	-256
2,27600	-258
2,28000	-260
2,28400	-261
2,28800	-261
2,29200	-261
2,29600	-263
2,30000	-263
2,30400	-263
2,30800	-262
2,31200	-263
2,31600	-264
2,32000	-264
2,32400	-266
2,32800	-268
2,33200	-267
2,33600	-266
2,34000	-266
2,34400	-268
2,34800	-270
2,35200	-270
2,35600	-270
2,36000	-272
2,36400	-274
2,36800	-275
2,37200	-276
2,37600	-277
2,38000	-277
2,38400	-278
2,38800	-280
2,39200	-280
2,39600	-279
2,40000	-279
2,40400	-281
2,40800	-281
2,41200	-282
2,41600	-284
2,42000	-285
2,42400	-287
2,42800	-289
2,43200	-290
2,43600	-291
2,44000	-292
2,44400	-295
2,44800	-297
2,45200	-299
2,45600	-299
2,46000	-299
2,46400	-298
2,46800	-299
2,47200	-300
2,47600	-301
2,48000	-302
2,48400	-301
2,48800	-303
2,49200	-305
2,49600	-307
2,50000	-306
2,50400	-307
2,50800	-309
2,51200	-310
2,51600	-310
2,52000	-311
2,52400	-312
2,52800	-312
2,53200	-314
2,53600	-316
2,54000	-316
2,54400	-316
2,54800	-316
2,55200	-316
2,55600	-317
2,56000	-318
2,56400	-319
2,56800	-319
2,57200	-321
2,57600	-324
2,58000	-324
2,58400	-322
2,58800	-322
2,59200	-323
2,59600	-323
2,60000	-321
2,60400	-322
2,60800	-325
2,61200	-328
2,61600	-329
2,62000	-327
2,62400	-328
2,62800	-330
2,63200	-332
2,63600	-334
2,64000	-335
2,64400	-335
2,64800	-335
2,65200	-334
2,65600	-335
2,66000	-336
2,66400	-336
2,66800	-336
2,67200	-337
2,67600	-338
2,68000	-340
2,68400	-340
2,68800	-340
2,69200	-341
2,69600	-341
2,70000	-341
2,70400	-343
2,70800	-345
2,71200	-346
2,71600	-347
2,72000	-349
2,72400	-351
2,72800	-353
2,73200	-353
2,73600	-353
2,74000	-352
2,74400	-352
2,74800	-352
2,75200	-352
2,75600	-353
2,76000	-354
2,76400	-356
2,76800	-358
2,77200	-359
2,77600	-360
2,78000	-361
2,78400	-361
2,78800	-361
2,79200	-362
2,79600	-363
2,80000	-363
2,80400	-363
2,80800	-365
2,81200	-367
2,81600	-368
2,82000	-369
2,82400	-369
2,82800	-369
2,83200	-369
2,83600	-370
2,84000	-373
2,84400	-376
2,84800	-375
2,85200	-374
2,85600	-375
2,86000	-377
2,86400	-379
2,86800	-380
2,87200	-380
2,87600	-379
2,88000	-379
2,88400	-380
2,88800	-382
2,89200	-383
2,89600	-383
2,90000	-384
2,90400	-386
2,90800	-387
2,91200	-388
2,91600	-390
2,92000	-393
2,92400	-395
2,92800	-395
2,93200	-395
2,93600	-397
2,94000	-399
2,94400	-399
2,94800	-399
2,95200	-397
2,95600	-399
2,96000	-398
2,96400	-397
2,96800	-399
2,97200	-402
2,97600	-404
2,98000	-406
2,98400	-407
2,98800	-406
2,99200	-406
2,99600	-407
3,00000	-407
3,00400	-408
3,00800	-410
3,01200	-412
3,01600	-413
3,02000	-412
3,02400	-411
3,02800	-413
3,03200	-414
3,03600	-412
3,04000	-411
3,04400	-411
3,04800	-412
3,05200	-413
3,05600	-414
3,06000	-414
3,06400	-414
3,06800	-414
3,07200	-415
3,07600	-415
3,08000	-417
3,08400	-419
3,08800	-420
3,09200	-420
3,09600	-421
3,10000	-422
3,10400	-424
3,10800	-428
3,11200	-430
3,11600	-431
3,12000	-434
3,12400	-437
3,12800	-439
3,13200	-439
3,13600	-438
3,14000	-439
3,14400	-440
3,14800	-439
3,15200	-439
3,15600	-441
3,16000	-442
3,16400	-444
3,16800	-447
3,17200	-451
3,17600	-454
3,18000	-453
3,18400	-451
3,18800	-452
3,19200	-453
3,19600	-452
3,20000	-452
3,20400	-451
3,20800	-453
3,21200	-455
3,21600	-456
3,22000	-457
3,22400	-459
3,22800	-459
3,23200	-458
3,23600	-459
3,24000	-459
3,24400	-459
3,24800	-463
3,25200	-467
3,25600	-466
3,26000	-467
3,26400	-470
3,26800	-473
3,27200	-474
3,27600	-474
3,28000	-475
3,28400	-475
3,28800	-474
3,29200	-475
3,29600	-478
3,30000	-480
3,30400	-483
3,30800	-483
3,31200	-483
3,31600	-485
3,32000	-486
3,32400	-485
3,32800	-484
3,33200	-483
3,33600	-482
3,34000	-482
3,34400	-483
3,34800	-484
3,35200	-486
3,35600	-486
3,36000	-489
3,36400	-493
3,36800	-493
3,37200	-494
3,37600	-494
3,38000	-494
3,38400	-494
3,38800	-495
3,39200	-496
3,39600	-497
3,40000	-498
3,40400	-499
3,40800	-500
3,41200	-501
3,41600	-501
3,42000	-499
3,42400	-498
3,42800	-497
3,43200	-497
3,43600	-498
3,44000	-499
3,44400	-501
3,44800	-503
3,45200	-503
3,45600	-503
3,46000	-504
3,46400	-505
3,46800	-506
3,47200	-506
3,47600	-506
3,48000	-507
3,48400	-508
3,48800	-508
3,49200	-510
3,49600	-509
3,50000	-507
3,50400	-507
3,50800	-508
3,51200	-510
3,51600	-509
3,52000	-509
3,52400	-508
3,52800	-505
3,53200	-502
3,53600	-499
3,54000	-495
3,54400	-492
3,54800	-489
3,55200	-485
3,55600	-480
3,56000	-477
3,56400	-476
3,56800	-473
3,57200	-469
3,57600	-464
3,58000	-457
3,58400	-452
3,58800	-447
3,59200	-439
3,59600	-428
3,60000	-409
3,60400	-377
3,60800	-328
3,61200	-272
3,61600	-218
3,62000	-173
3,62400	-142
3,62800	-139
3,63200	-174
3,63600	-260
3,64000	-406
3,64400	-615
3,64800	-884
3,65200	-1199
3,65600	-1555
3,66000	-1938
3,66400	-2324
3,66800	-2693
3,67200	-3032
3,67600	-3329
3,68000	-3588
3,68400	-3838
3,68800	-4112
3,69200	-4374
3,69600	-4542
3,70000	-4582
3,70400	-4520
3,70800	-4388
3,71200	-4204
3,71600	-3989
3,72000	-3763
3,72400	-3543
3,72800	-3329
3,73200	-3123
3,73600	-2924
3,74000	-2732
3,74400	-2550
3,74800	-2376
3,75200	-2215
3,75600	-2067
3,76000	-1925
3,76400	-1787
3,76800	-1653
3,77200	-1516
3,77600	-1376
3,78000	-1235
3,78400	-1093
3,78800	-957
3,79200	-829
3,79600	-712
3,80000	-608
3,80400	-519
3,80800	-446
3,81200	-384
3,81600	-333
3,82000	-290
3,82400	-253
3,82800	-221
3,83200	-195
3,83600	-174
3,84000	-156
3,84400	-142
3,84800	-133
3,85200	-124
3,85600	-119
3,86000	-118
3,86400	-119
3,86800	-123
3,87200	-130
3,87600	-137
3,88000	-143
3,88400	-147
3,88800	-151
3,89200	-153
3,89600	-155
3,90000	-153
3,90400	-145
3,90800	-136
3,91200	-126
3,91600	-115
3,92000	-102
3,92400	-88
3,92800	-73
3,93200	-58
3,93600	-41
3,94000	-24
3,94400	-10
3,94800	-1
3,95200	6
3,95600	13
3,96000	19
3,96400	24
3,96800	27
3,97200	26
3,97600	25
3,98000	22
3,98400	21
3,98800	19
3,99200	15
3,99600	11
4,00000	6
4,00400	1
4,00800	-1
4,01200	-3
4,01600	-7
4,02000	-10
4,02400	-15
4,02800	-19
4,03200	-23
4,03600	-25
4,04000	-24
4,04400	-24
4,04800	-25
4,05200	-25
4,05600	-25
4,06000	-24
4,06400	-23
4,06800	-20
4,07200	-13
4,07600	-4
4,08000	11
4,08400	27
4,08800	45
4,09200	66
4,09600	87
4,10000	109
4,10400	134
4,10800	158
4,11200	182
4,11600	205
4,12000	224
4,12400	239
4,12800	249
4,13200	256
4,13600	260
4,14000	261
4,14400	256
4,14800	248
4,15200	239
4,15600	227
4,16000	212
4,16400	195
4,16800	179
4,17200	163
4,17600	149
4,18000	135
4,18400	122
4,18800	112
4,19200	105
4,19600	99
4,20000	95
4,20400	95
4,20800	92
4,21200	87
4,21600	82
4,22000	76
4,22400	67
4,22800	57
4,23200	49
4,23600	39
4,24000	33
4,24400	33
4,24800	32
4,25200	32
4,25600	36
4,26000	39
4,26400	44
4,26800	46
4,27200	47
4,27600	49
4,28000	49
4,28400	46
4,28800	45
4,29200	44
4,29600	45
4,30000	46
4,30400	44
4,30800	41
4,31200	40
4,31600	40
4,32000	39
4,32400	36
4,32800	34
4,33200	32
4,33600	29
4,34000	27
4,34400	27
4,34800	25
4,35200	22
4,35600	20
4,36000	16
4,36400	11
4,36800	6
4,37200	3
4,37600	0
4,38000	-0
4,38400	1
4,38800	3
4,39200	2
4,39600	3
4,40000	3
4,40400	7
4,40800	14
4,41200	22
4,41600	33
4,42000	47
4,42400	63
4,42800	78
4,43200	95
4,43600	111
4,44000	127
4,44400	143
4,44800	158
4,45200	173
4,45600	185
4,46000	197
4,46400	206
4,46800	212
4,47200	215
4,47600	215
4,48000	212
4,48400	206
4,48800	198
4,49200	188
4,49600	176
4,50000	162
4,50400	145
4,50800	129
4,51200	111
4,51600	91
4,52000	72
4,52400	56
4,52800	38
4,53200	23
4,53600	8
4,54000	-9
4,54400	-24
4,54800	-40
4,55200	-58
4,55600	-74
4,56000	-85
4,56400	-94
4,56800	-104
4,57200	-116
4,57600	-128
4,58000	-140
4,58400	-149
4,58800	-157
4,59200	-167
4,59600	-174
4,60000	-179
4,60400	-186
4,60800	-192
4,61200	-197
4,61600	-201
4,62000	-204
4,62400	-205
4,62800	-206
4,63200	-205
4,63600	-202
4,64000	-200
4,64400	-196
4,64800	-190
4,65200	-183
4,65600	-174
4,66000	-162
4,66400	-151
4,66800	-141
4,67200	-131
4,67600	-119
4,68000	-107
4,68400	-97
4,68800	-89
4,69200	-82
4,69600	-74
4,70000	-65
4,70400	-53
4,70800	-38
4,71200	-19
4,71600	7
4,72000	38
4,72400	80
4,72800	138
4,73200	218
4,73600	322
4,74000	451
4,74400	612
4,74800	814
4,75200	1061
4,75600	1357
4,76000	1704
4,76400	2101
4,76800	2560
4,77200	3080
4,77600	3650
4,78000	4271
4,78400	4940
4,78800	5645
4,79200	6381
4,79600	7132
4,80000	7886
4,80400	8630
4,80800	9350
4,81200	10029
4,81600	10657
4,82000	11226
4,82400	11725
4,82800	12146
4,83200	12486
4,83600	12744
4,84000	12919
4,84400	13014
4,84800	13032
4,85200	12980
4,85600	12860
4,86000	12677
4,86400	12437
4,86800	12148
4,87200	11816
4,87600	11448
4,88000	11052
4,88400	10632
4,88800	10193
4,89200	9741
4,89600	9282
4,90000	8824
4,90400	8374
4,90800	7936
4,91200	7514
4,91600	7110
4,92000	6725
4,92400	6365
4,92800	6031
4,93200	5725
4,93600	5447
4,94000	5194
4,94400	4965
4,94800	4759
4,95200	4573
4,95600	4405
4,96000	4252
4,96400	4110
4,96800	3978
4,97200	3855
4,97600	3738
4,98000	3625
4,98400	3518
4,98800	3413
4,99200	3308
4,99600	3206
5,00000	3105
5,00400	3003
5,00800	2902
5,01200	2801
5,01600	2699
5,02000	2599
5,02400	2499
5,02800	2396
5,03200	2294
5,03600	2194
5,04000	2092
5,04400	1993
5,04800	1896
5,05200	1799
5,05600	1708
5,06000	1620
5,06400	1535
5,06800	1455
5,07200	1377
5,07600	1306
5,08000	1242
5,08400	1182
5,08800	1129
5,09200	1084
5,09600	1045
5,10000	1010
5,10400	983
5,10800	966
5,11200	955
5,11600	954
5,12000	963
5,12400	984
5,12800	1021
5,13200	1075
5,13600	1150
5,14000	1248
5,14400	1378
5,14800	1542
5,15200	1741
5,15600	1984
5,16000	2273
5,16400	2604
5,16800	2981
5,17200	3404
5,17600	3870
5,18000	4370
5,18400	4897
5,18800	5443
5,19200	6004
5,19600	6565
5,20000	7112
5,20400	7639
5,20800	8135
5,21200	8590
5,21600	8993
5,22000	9338
5,22400	9620
5,22800	9831
5,23200	9973
5,23600	10047
5,24000	10053
5,24400	9992
5,24800	9871
5,25200	9696
5,25600	9473
5,26000	9208
5,26400	8907
5,26800	8579
5,27200	8228
5,27600	7861
5,28000	7486
5,28400	7106
5,28800	6728
5,29200	6353
5,29600	5987
5,30000	5628
5,30400	5281
5,30800	4949
5,31200	4633
5,31600	4331
5,32000	4048
5,32400	3785
5,32800	3539
5,33200	3307
5,33600	3092
5,34000	2893
5,34400	2710
5,34800	2540
5,35200	2383
5,35600	2238
5,36000	2107
5,36400	1987
5,36800	1875
5,37200	1773
5,37600	1679
5,38000	1596
5,38400	1521
5,38800	1452
5,39200	1388
5,39600	1334
5,40000	1285
5,40400	1241
5,40800	1207
5,41200	1182
5,41600	1161
5,42000	1145
5,42400	1135
5,42800	1130
5,43200	1129
5,43600	1134
5,44000	1146
5,44400	1162
5,44800	1183
5,45200	1211
5,45600	1245
5,46000	1282
5,46400	1322
5,46800	1368
5,47200	1419
5,47600	1474
5,48000	1533
5,48400	1596
5,48800	1662
5,49200	1731
5,49600	1801
5,50000	1869
5,50400	1935
5,50800	1999
5,51200	2061
5,51600	2117
5,52000	2169
5,52400	2216
5,52800	2255
5,53200	2288
5,53600	2315
5,54000	2334
5,54400	2344
5,54800	2349
5,55200	2349
5,55600	2340
5,56000	2326
5,56400	2311
5,56800	2292
5,57200	2272
5,57600	2250
5,58000	2226
5,58400	2204
5,58800	2183
5,59200	2162
5,59600	2146
5,60000	2131
5,60400	2119
5,60800	2114
5,61200	2110
5,61600	2111
5,62000	2118
5,62400	2127
5,62800	2138
5,63200	2151
5,63600	2164
5,64000	2178
5,64400	2191
5,64800	2199
5,65200	2206
5,65600	2213
5,66000	2216
5,66400	2212
5,66800	2204
5,67200	2193
5,67600	2177
5,68000	2158
5,68400	2133
5,68800	2105
5,69200	2071
5,69600	2033
5,70000	1989
5,70400	1941
5,70800	1893
5,71200	1842
5,71600	1788
5,72000	1735
5,72400	1682
5,72800	1629
5,73200	1578
5,73600	1528
5,74000	1480
5,74400	1432
5,74800	1384
5,75200	1336
5,75600	1291
5,76000	1249
5,76400	1208
5,76800	1166
5,77200	1127
5,77600	1095
5,78000	1065
5,78400	1034
5,78800	1005
5,79200	979
5,79600	951
5,80000	921
5,80400	895
5,80800	872
5,81200	847
5,81600	823
5,82000	799
5,82400	776
5,82800	755
5,83200	736
5,83600	717
5,84000	700
5,84400	682
5,84800	664
5,85200	646
5,85600	630
5,86000	617
5,86400	604
5,86800	593
5,87200	583
5,87600	575
5,88000	571
5,88400	571
5,88800	575
5,89200	581
5,89600	590
5,90000	604
5,90400	624
5,90800	650
5,91200	680
5,91600	714
5,92000	755
5,92400	798
5,92800	841
5,93200	886
5,93600	932
5,94000	977
5,94400	1022
5,94800	1066
5,95200	1110
5,95600	1153
5,96000	1196
5,96400	1239
5,96800	1285
5,97200	1336
5,97600	1393
5,98000	1463
5,98400	1546
5,98800	1646
5,99200	1769
5,99600	1919
6,00000	2096
6,00400	2305
6,00800	2543
6,01200	2808
6,01600	3104
6,02000	3430
6,02400	3781
6,02800	4150
6,03200	4532
6,03600	4921
6,04000	5306
6,04400	5681
6,04800	6042
6,05200	6377
6,05600	6681
6,06000	6950
6,06400	7182
6,06800	7374
6,07200	7523
6,07600	7635
6,08000	7717
6,08400	7777
6,08800	7825
6,09200	7874
6,09600	7938
6,10000	8034
6,10400	8183
6,10800	8402
6,11200	8714
6,11600	9141
6,12000	9703
6,12400	10420
6,12800	11314
6,13200	12408
6,13600	13725
6,14000	15276
6,14400	17069
6,14800	19114
6,15200	21418
6,15600	23988
6,16000	26814
6,16400	29878
6,16800	33165
6,17200	36654
6,17600	40329
6,18000	44151
6,18400	48069
6,18800	52041
6,19200	56023
6,19600	59972
6,20000	63839
6,20400	67566
6,20800	71103
6,21200	74403
6,21600	77428
6,22000	80143
6,22400	82513
6,22800	84503
6,23200	86097
6,23600	87288
6,24000	88067
6,24400	88433
6,24800	88394
6,25200	87967
6,25600	87169
6,26000	86017
6,26400	84541
6,26800	82778
6,27200	80756
6,27600	78509
6,28000	76065
6,28400	73455
6,28800	70720
6,29200	67892
6,29600	64998
6,30000	62063
6,30400	59109
6,30800	56164
6,31200	53251
6,31600	50390
6,32000	47590
6,32400	44861
6,32800	42221
6,33200	39679
6,33600	37243
6,34000	34916
6,34400	32692
6,34800	30581
6,35200	28589
6,35600	26710
6,36000	24943
6,36400	23282
6,36800	21724
6,37200	20269
6,37600	18913
6,38000	17650
6,38400	16471
6,38800	15371
6,39200	14351
6,39600	13406
6,40000	12528
6,40400	11713
6,40800	10957
6,41200	10257
6,41600	9608
6,42000	9006
6,42400	8445
6,42800	7923
6,43200	7440
6,43600	6992
6,44000	6573
6,44400	6185
6,44800	5824
6,45200	5487
6,45600	5173
6,46000	4882
6,46400	4611
6,46800	4356
6,47200	4116
6,47600	3893
6,48000	3682
6,48400	3485
6,48800	3303
6,49200	3131
6,49600	2969
6,50000	2817
6,50400	2673
6,50800	2539
6,51200	2412
6,51600	2291
6,52000	2177
6,52400	2069
6,52800	1971
6,53200	1878
6,53600	1788
6,54000	1702
6,54400	1622
6,54800	1548
6,55200	1479
6,55600	1414
6,56000	1355
6,56400	1298
6,56800	1243
6,57200	1192
6,57600	1144
6,58000	1097
6,58400	1057
6,58800	1021
6,59200	985
6,59600	950
6,60000	917
6,60400	887
6,60800	861
6,61200	840
6,61600	823
6,62000	808
6,62400	798
6,62800	793
6,63200	790
6,63600	788
6,64000	790
6,64400	794
6,64800	800
6,65200	811
6,65600	825
6,66000	838
6,66400	852
6,66800	866
6,67200	879
6,67600	891
6,68000	902
6,68400	910
6,68800	918
6,69200	922
6,69600	922
6,70000	919
6,70400	913
6,70800	902
6,71200	886
6,71600	866
6,72000	847
6,72400	827
6,72800	808
6,73200	786
6,73600	764
6,74000	744
6,74400	727
6,74800	710
6,75200	697
6,75600	689
6,76000	684
6,76400	681
6,76800	683
6,77200	692
6,77600	705
6,78000	723
6,78400	746
6,78800	773
6,79200	804
6,79600	839
6,80000	879
6,80400	923
6,80800	971
6,81200	1025
6,81600	1085
6,82000	1153
6,82400	1234
6,82800	1332
6,83200	1449
6,83600	1587
6,84000	1753
6,84400	1955
6,84800	2197
6,85200	2480
6,85600	2812
6,86000	3198
6,86400	3643
6,86800	4151
6,87200	4725
6,87600	5364
6,88000	6067
6,88400	6834
6,88800	7660
6,89200	8538
6,89600	9460
6,90000	10413
6,90400	11388
6,90800	12376
6,91200	13364
6,91600	14331
6,92000	15263
6,92400	16148
6,92800	16973
6,93200	17724
6,93600	18392
6,94000	18964
6,94400	19432
6,94800	19792
6,95200	20042
6,95600	20180
6,96000	20204
6,96400	20121
6,96800	19936
6,97200	19652
6,97600	19277
6,98000	18823
6,98400	18300
6,98800	17719
6,99200	17090
6,99600	16421
7,00000	15723
7,00400	15006
7,00800	14281
7,01200	13557
7,01600	12839
7,02000	12135
7,02400	11451
7,02800	10791
7,03200	10160
7,03600	9560
7,04000	8993
7,04400	8467
7,04800	7983
7,05200	7538
7,05600	7139
7,06000	6794
7,06400	6510
7,06800	6288
7,07200	6134
7,07600	6056
7,08000	6069
7,08400	6182
7,08800	6407
7,09200	6759
7,09600	7251
7,10000	7904
7,10400	8737
7,10800	9761
7,11200	10992
7,11600	12446
7,12000	14138
7,12400	16078
7,12800	18263
7,13200	20694
7,13600	23368
7,14000	26280
7,14400	29414
7,14800	32742
7,15200	36232
7,15600	39851
7,16000	43562
7,16400	47328
7,16800	51095
7,17200	54805
7,17600	58411
7,18000	61862
7,18400	65119
7,18800	68133
7,19200	70852
7,19600	73242
7,20000	75275
7,20400	76926
7,20800	78177
7,21200	79018
7,21600	79448
7,22000	79470
7,22400	79095
7,22800	78340
7,23200	77229
7,23600	75794
7,24000	74066
7,24400	72078
7,24800	69857
7,25200	67445
7,25600	64884
7,26000	62208
7,26400	59452
7,26800	56640
7,27200	53802
7,27600	50976
7,28000	48180
7,28400	45434
7,28800	42753
7,29200	40149
7,29600	37643
7,30000	35244
7,30400	32955
7,30800	30777
7,31200	28712
7,31600	26763
7,32000	24931
7,32400	23215
7,32800	21607
7,33200	20103
7,33600	18703
7,34000	17403
7,34400	16197
7,34800	15080
7,35200	14042
7,35600	13086
7,36000	12208
7,36400	11400
7,36800	10660
7,37200	9985
7,37600	9373
7,38000	8824
7,38400	8337
7,38800	7912
7,39200	7546
7,39600	7239
7,40000	6997
7,40400	6818
7,40800	6705
7,41200	6659
7,41600	6680
7,42000	6769
7,42400	6925
7,42800	7146
7,43200	7432
7,43600	7782
7,44000	8189
7,44400	8647
7,44800	9151
7,45200	9687
7,45600	10252
7,46000	10840
7,46400	11434
7,46800	12021
7,47200	12592
7,47600	13135
7,48000	13643
7,48400	14104
7,48800	14506
7,49200	14844
7,49600	15113
7,50000	15306
7,50400	15419
7,50800	15451
7,51200	15405
7,51600	15286
7,52000	15095
7,52400	14834
7,52800	14514
7,53200	14144
7,53600	13729
7,54000	13276
7,54400	12793
7,54800	12291
7,55200	11780
7,55600	11266
7,56000	10752
7,56400	10248
7,56800	9762
7,57200	9299
7,57600	8862
7,58000	8452
7,58400	8071
7,58800	7722
7,59200	7408
7,59600	7126
7,60000	6874
7,60400	6652
7,60800	6462
7,61200	6300
7,61600	6161
7,62000	6041
7,62400	5941
7,62800	5860
7,63200	5795
7,63600	5740
7,64000	5690
7,64400	5648
7,64800	5608
7,65200	5566
7,65600	5525
7,66000	5482
7,66400	5435
7,66800	5385
7,67200	5328
7,67600	5263
7,68000	5191
7,68400	5111
7,68800	5023
7,69200	4927
7,69600	4826
7,70000	4720
7,70400	4608
7,70800	4495
7,71200	4382
7,71600	4267
7,72000	4154
7,72400	4045
7,72800	3945
7,73200	3854
7,73600	3774
7,74000	3711
7,74400	3669
7,74800	3652
7,75200	3669
7,75600	3723
7,76000	3820
7,76400	3968
7,76800	4174
7,77200	4445
7,77600	4787
7,78000	5210
7,78400	5718
7,78800	6317
7,79200	7017
7,79600	7821
7,80000	8726
7,80400	9733
7,80800	10842
7,81200	12049
7,81600	13348
7,82000	14730
7,82400	16184
7,82800	17696
7,83200	19254
7,83600	20848
7,84000	22455
7,84400	24054
7,84800	25627
7,85200	27158
7,85600	28633
7,86000	30029
7,86400	31324
7,86800	32506
7,87200	33560
7,87600	34477
7,88000	35245
7,88400	35854
7,88800	36298
7,89200	36577
7,89600	36690
[truncated: 18,026 more rows]
