# Supplementary material for: Interplay between de novo and salvage pathways of GDP-fucose synthesis
Source: PLoS One. 2024 Oct 24;19(10):e0309450. doi: 10.1371/journal.pone.0309450 (PMC11501016; doi:10.1371/journal.pone.0309450)
Supplement: S1 File — (ZIP) [file pone.0309450.s004.zip › Chromatograms/Metabolites/FCSKKO_12_2.txt]

[Header]
Application Name	LabSolutions
Version	5.97 SP1
Data File Name	C:\LabSolutions\Data\Methods\Moje wyniki\GDP-Fuc452.lcd
Output Date	2022-04-06
Output Time	21:16:50
[Configuration]
Instrument Name	HPLC_SPD-M30A_RF20AXS
Instrument #	1
Line #	1
# of Detectors	1
Detector ID	PDA
Detector Name	PDA
# of Channels	1
[PDA Multi Chromatogram(Ch1)]
# of Points	20001
Interval(msec)	240
Start Time(min)	0
End Time(min)	80
Intensity Units	mAU
Intensity Multiplier	1
Type	MultiChrom
Wavelength(nm)	254
Bandwidth(nm)	4
R.Time (min)	Intensity
0,00000	0
0,00400	0
0,00800	0
0,01200	0
0,01600	0
0,02000	0
0,02400	0
0,02800	0
0,03200	0
0,03600	0
0,04000	0
0,04400	0
0,04800	0
0,05200	0
0,05600	0
0,06000	0
0,06400	0
0,06800	0
0,07200	0
0,07600	0
0,08000	8
0,08400	11
0,08800	14
0,09200	16
0,09600	13
0,10000	9
0,10400	6
0,10800	8
0,11200	11
0,11600	9
0,12000	7
0,12400	6
0,12800	5
0,13200	5
0,13600	5
0,14000	5
0,14400	3
0,14800	3
0,15200	2
0,15600	1
0,16000	-1
0,16400	-2
0,16800	-2
0,17200	-3
0,17600	-3
0,18000	-3
0,18400	-6
0,18800	-7
0,19200	-7
0,19600	-8
0,20000	-9
0,20400	-10
0,20800	-10
0,21200	-11
0,21600	-12
0,22000	-13
0,22400	-15
0,22800	-15
0,23200	-15
0,23600	-16
0,24000	-19
0,24400	-21
0,24800	-22
0,25200	-22
0,25600	-23
0,26000	-23
0,26400	-25
0,26800	-27
0,27200	-29
0,27600	-29
0,28000	-31
0,28400	-31
0,28800	-30
0,29200	-32
0,29600	-34
0,30000	-37
0,30400	-39
0,30800	-40
0,31200	-40
0,31600	-39
0,32000	-37
0,32400	-37
0,32800	-37
0,33200	-37
0,33600	-37
0,34000	-36
0,34400	-37
0,34800	-39
0,35200	-40
0,35600	-40
0,36000	-42
0,36400	-45
0,36800	-46
0,37200	-45
0,37600	-45
0,38000	-46
0,38400	-45
0,38800	-45
0,39200	-46
0,39600	-48
0,40000	-49
0,40400	-48
0,40800	-49
0,41200	-49
0,41600	-50
0,42000	-53
0,42400	-56
0,42800	-56
0,43200	-56
0,43600	-56
0,44000	-57
0,44400	-59
0,44800	-62
0,45200	-66
0,45600	-67
0,46000	-66
0,46400	-66
0,46800	-67
0,47200	-68
0,47600	-68
0,48000	-68
0,48400	-69
0,48800	-70
0,49200	-72
0,49600	-75
0,50000	-76
0,50400	-80
0,50800	-84
0,51200	-85
0,51600	-87
0,52000	-89
0,52400	-90
0,52800	-92
0,53200	-93
0,53600	-93
0,54000	-91
0,54400	-91
0,54800	-94
0,55200	-95
0,55600	-94
0,56000	-94
0,56400	-96
0,56800	-96
0,57200	-95
0,57600	-95
0,58000	-96
0,58400	-95
0,58800	-96
0,59200	-97
0,59600	-97
0,60000	-97
0,60400	-98
0,60800	-98
0,61200	-99
0,61600	-100
0,62000	-102
0,62400	-103
0,62800	-103
0,63200	-104
0,63600	-106
0,64000	-107
0,64400	-107
0,64800	-109
0,65200	-111
0,65600	-110
0,66000	-109
0,66400	-108
0,66800	-108
0,67200	-109
0,67600	-110
0,68000	-111
0,68400	-113
0,68800	-115
0,69200	-117
0,69600	-119
0,70000	-117
0,70400	-114
0,70800	-115
0,71200	-114
0,71600	-112
0,72000	-112
0,72400	-114
0,72800	-115
0,73200	-116
0,73600	-116
0,74000	-117
0,74400	-119
0,74800	-120
0,75200	-122
0,75600	-123
0,76000	-122
0,76400	-123
0,76800	-125
0,77200	-126
0,77600	-127
0,78000	-129
0,78400	-129
0,78800	-131
0,79200	-131
0,79600	-130
0,80000	-129
0,80400	-129
0,80800	-131
0,81200	-132
0,81600	-134
0,82000	-134
0,82400	-135
0,82800	-137
0,83200	-139
0,83600	-140
0,84000	-141
0,84400	-140
0,84800	-139
0,85200	-140
0,85600	-141
0,86000	-142
0,86400	-141
0,86800	-140
0,87200	-139
0,87600	-138
0,88000	-139
0,88400	-141
0,88800	-143
0,89200	-143
0,89600	-143
0,90000	-141
0,90400	-141
0,90800	-142
0,91200	-144
0,91600	-145
0,92000	-146
0,92400	-146
0,92800	-146
0,93200	-145
0,93600	-145
0,94000	-147
0,94400	-148
0,94800	-149
0,95200	-151
0,95600	-153
0,96000	-155
0,96400	-156
0,96800	-158
0,97200	-158
0,97600	-158
0,98000	-160
0,98400	-162
0,98800	-164
0,99200	-163
0,99600	-161
1,00000	-163
1,00400	-164
1,00800	-165
1,01200	-165
1,01600	-165
1,02000	-166
1,02400	-167
1,02800	-168
1,03200	-168
1,03600	-166
1,04000	-165
1,04400	-164
1,04800	-164
1,05200	-165
1,05600	-165
1,06000	-165
1,06400	-168
1,06800	-170
1,07200	-171
1,07600	-172
1,08000	-173
1,08400	-176
1,08800	-175
1,09200	-173
1,09600	-172
1,10000	-173
1,10400	-175
1,10800	-176
1,11200	-177
1,11600	-177
1,12000	-177
1,12400	-177
1,12800	-177
1,13200	-178
1,13600	-179
1,14000	-181
1,14400	-182
1,14800	-181
1,15200	-182
1,15600	-182
1,16000	-180
1,16400	-180
1,16800	-182
1,17200	-184
1,17600	-186
1,18000	-186
1,18400	-187
1,18800	-188
1,19200	-190
1,19600	-190
1,20000	-189
1,20400	-190
1,20800	-193
1,21200	-197
1,21600	-201
1,22000	-202
1,22400	-201
1,22800	-200
1,23200	-201
1,23600	-203
1,24000	-205
1,24400	-207
1,24800	-208
1,25200	-206
1,25600	-203
1,26000	-202
1,26400	-203
1,26800	-204
1,27200	-204
1,27600	-203
1,28000	-204
1,28400	-205
1,28800	-204
1,29200	-203
1,29600	-201
1,30000	-201
1,30400	-201
1,30800	-201
1,31200	-202
1,31600	-203
1,32000	-203
1,32400	-203
1,32800	-204
1,33200	-207
1,33600	-207
1,34000	-206
1,34400	-206
1,34800	-208
1,35200	-207
1,35600	-205
1,36000	-207
1,36400	-209
1,36800	-211
1,37200	-214
1,37600	-215
1,38000	-214
1,38400	-214
1,38800	-216
1,39200	-219
1,39600	-221
1,40000	-219
1,40400	-218
1,40800	-218
1,41200	-220
1,41600	-222
1,42000	-222
1,42400	-223
1,42800	-225
1,43200	-224
1,43600	-224
1,44000	-225
1,44400	-226
1,44800	-226
1,45200	-226
1,45600	-227
1,46000	-229
1,46400	-231
1,46800	-233
1,47200	-233
1,47600	-233
1,48000	-233
1,48400	-236
1,48800	-238
1,49200	-240
1,49600	-239
1,50000	-239
1,50400	-240
1,50800	-241
1,51200	-242
1,51600	-244
1,52000	-245
1,52400	-245
1,52800	-245
1,53200	-247
1,53600	-248
1,54000	-249
1,54400	-249
1,54800	-250
1,55200	-252
1,55600	-252
1,56000	-254
1,56400	-254
1,56800	-256
1,57200	-259
1,57600	-260
1,58000	-262
1,58400	-264
1,58800	-265
1,59200	-267
1,59600	-268
1,60000	-268
1,60400	-268
1,60800	-270
1,61200	-271
1,61600	-272
1,62000	-274
1,62400	-275
1,62800	-276
1,63200	-279
1,63600	-280
1,64000	-282
1,64400	-283
1,64800	-283
1,65200	-286
1,65600	-288
1,66000	-290
1,66400	-293
1,66800	-295
1,67200	-297
1,67600	-295
1,68000	-295
1,68400	-297
1,68800	-299
1,69200	-301
1,69600	-303
1,70000	-305
1,70400	-304
1,70800	-301
1,71200	-299
1,71600	-299
1,72000	-300
1,72400	-301
1,72800	-303
1,73200	-304
1,73600	-305
1,74000	-306
1,74400	-309
1,74800	-310
1,75200	-308
1,75600	-309
1,76000	-311
1,76400	-311
1,76800	-312
1,77200	-313
1,77600	-313
1,78000	-313
1,78400	-312
1,78800	-314
1,79200	-314
1,79600	-315
1,80000	-315
1,80400	-313
1,80800	-310
1,81200	-307
1,81600	-309
1,82000	-313
1,82400	-315
1,82800	-316
1,83200	-316
1,83600	-316
1,84000	-318
1,84400	-320
1,84800	-321
1,85200	-322
1,85600	-323
1,86000	-324
1,86400	-323
1,86800	-322
1,87200	-322
1,87600	-322
1,88000	-323
1,88400	-324
1,88800	-324
1,89200	-325
1,89600	-327
1,90000	-327
1,90400	-327
1,90800	-329
1,91200	-330
1,91600	-330
1,92000	-330
1,92400	-331
1,92800	-331
1,93200	-334
1,93600	-337
1,94000	-336
1,94400	-336
1,94800	-336
1,95200	-335
1,95600	-336
1,96000	-337
1,96400	-338
1,96800	-340
1,97200	-341
1,97600	-342
1,98000	-345
1,98400	-345
1,98800	-343
1,99200	-342
1,99600	-343
2,00000	-344
2,00400	-344
2,00800	-344
2,01200	-346
2,01600	-347
2,02000	-348
2,02400	-351
2,02800	-355
2,03200	-356
2,03600	-357
2,04000	-358
2,04400	-358
2,04800	-359
2,05200	-361
2,05600	-362
2,06000	-363
2,06400	-365
2,06800	-365
2,07200	-365
2,07600	-365
2,08000	-366
2,08400	-368
2,08800	-370
2,09200	-372
2,09600	-375
2,10000	-376
2,10400	-376
2,10800	-378
2,11200	-381
2,11600	-382
2,12000	-384
2,12400	-385
2,12800	-386
2,13200	-389
2,13600	-391
2,14000	-392
2,14400	-392
2,14800	-393
2,15200	-393
2,15600	-394
2,16000	-395
2,16400	-395
2,16800	-397
2,17200	-397
2,17600	-397
2,18000	-395
2,18400	-394
2,18800	-395
2,19200	-396
2,19600	-396
2,20000	-395
2,20400	-397
2,20800	-399
2,21200	-401
2,21600	-403
2,22000	-406
2,22400	-408
2,22800	-410
2,23200	-411
2,23600	-411
2,24000	-411
2,24400	-411
2,24800	-410
2,25200	-411
2,25600	-413
2,26000	-412
2,26400	-412
2,26800	-414
2,27200	-415
2,27600	-417
2,28000	-418
2,28400	-420
2,28800	-422
2,29200	-422
2,29600	-422
2,30000	-422
2,30400	-422
2,30800	-422
2,31200	-422
2,31600	-423
2,32000	-423
2,32400	-425
2,32800	-425
2,33200	-427
2,33600	-430
2,34000	-432
2,34400	-434
2,34800	-435
2,35200	-435
2,35600	-435
2,36000	-437
2,36400	-438
2,36800	-440
2,37200	-441
2,37600	-440
2,38000	-441
2,38400	-442
2,38800	-444
2,39200	-447
2,39600	-449
2,40000	-449
2,40400	-452
2,40800	-452
2,41200	-449
2,41600	-449
2,42000	-451
2,42400	-454
2,42800	-455
2,43200	-456
2,43600	-457
2,44000	-457
2,44400	-459
2,44800	-462
2,45200	-463
2,45600	-464
2,46000	-466
2,46400	-469
2,46800	-469
2,47200	-467
2,47600	-468
2,48000	-468
2,48400	-468
2,48800	-468
2,49200	-470
2,49600	-473
2,50000	-473
2,50400	-475
2,50800	-477
2,51200	-479
2,51600	-478
2,52000	-478
2,52400	-479
2,52800	-479
2,53200	-478
2,53600	-480
2,54000	-483
2,54400	-482
2,54800	-481
2,55200	-484
2,55600	-486
2,56000	-486
2,56400	-485
2,56800	-486
2,57200	-488
2,57600	-490
2,58000	-491
2,58400	-491
2,58800	-493
2,59200	-495
2,59600	-496
2,60000	-496
2,60400	-495
2,60800	-495
2,61200	-497
2,61600	-498
2,62000	-497
2,62400	-498
2,62800	-500
2,63200	-502
2,63600	-504
2,64000	-504
2,64400	-503
2,64800	-504
2,65200	-505
2,65600	-506
2,66000	-509
2,66400	-510
2,66800	-509
2,67200	-511
2,67600	-514
2,68000	-514
2,68400	-516
2,68800	-519
2,69200	-519
2,69600	-519
2,70000	-519
2,70400	-519
2,70800	-520
2,71200	-523
2,71600	-525
2,72000	-526
2,72400	-527
2,72800	-529
2,73200	-530
2,73600	-532
2,74000	-535
2,74400	-536
2,74800	-537
2,75200	-539
2,75600	-540
2,76000	-543
2,76400	-545
2,76800	-546
2,77200	-548
2,77600	-549
2,78000	-549
2,78400	-550
2,78800	-550
2,79200	-551
2,79600	-552
2,80000	-552
2,80400	-555
2,80800	-558
2,81200	-557
2,81600	-558
2,82000	-561
2,82400	-562
2,82800	-564
2,83200	-566
2,83600	-567
2,84000	-568
2,84400	-570
2,84800	-572
2,85200	-572
2,85600	-573
2,86000	-576
2,86400	-577
2,86800	-578
2,87200	-579
2,87600	-580
2,88000	-581
2,88400	-580
2,88800	-581
2,89200	-583
2,89600	-584
2,90000	-584
2,90400	-585
2,90800	-587
2,91200	-587
2,91600	-587
2,92000	-588
2,92400	-587
2,92800	-589
2,93200	-591
2,93600	-591
2,94000	-590
2,94400	-589
2,94800	-590
2,95200	-592
2,95600	-595
2,96000	-598
2,96400	-602
2,96800	-603
2,97200	-601
2,97600	-603
2,98000	-606
2,98400	-607
2,98800	-606
2,99200	-605
2,99600	-605
3,00000	-605
3,00400	-605
3,00800	-605
3,01200	-604
3,01600	-605
3,02000	-608
3,02400	-611
3,02800	-614
3,03200	-616
3,03600	-616
3,04000	-618
3,04400	-620
3,04800	-621
3,05200	-620
3,05600	-619
3,06000	-618
3,06400	-620
3,06800	-620
3,07200	-622
3,07600	-623
3,08000	-622
3,08400	-622
3,08800	-623
3,09200	-626
3,09600	-626
3,10000	-626
3,10400	-628
3,10800	-631
3,11200	-635
3,11600	-637
3,12000	-638
3,12400	-639
3,12800	-642
3,13200	-644
3,13600	-641
3,14000	-641
3,14400	-644
3,14800	-644
3,15200	-645
3,15600	-647
3,16000	-650
3,16400	-653
3,16800	-655
3,17200	-657
3,17600	-656
3,18000	-655
3,18400	-656
3,18800	-659
3,19200	-660
3,19600	-659
3,20000	-658
3,20400	-660
3,20800	-663
3,21200	-663
3,21600	-664
3,22000	-666
3,22400	-667
3,22800	-668
3,23200	-669
3,23600	-670
3,24000	-670
3,24400	-671
3,24800	-672
3,25200	-671
3,25600	-668
3,26000	-667
3,26400	-667
3,26800	-669
3,27200	-672
3,27600	-674
3,28000	-673
3,28400	-673
3,28800	-674
3,29200	-674
3,29600	-676
3,30000	-677
3,30400	-677
3,30800	-678
3,31200	-680
3,31600	-680
3,32000	-679
3,32400	-680
3,32800	-682
3,33200	-682
3,33600	-682
3,34000	-682
3,34400	-683
3,34800	-685
3,35200	-687
3,35600	-686
3,36000	-686
3,36400	-688
3,36800	-689
3,37200	-691
3,37600	-692
3,38000	-693
3,38400	-695
3,38800	-695
3,39200	-694
3,39600	-695
3,40000	-697
3,40400	-699
3,40800	-700
3,41200	-700
3,41600	-698
3,42000	-697
3,42400	-697
3,42800	-695
3,43200	-695
3,43600	-698
3,44000	-697
3,44400	-694
3,44800	-693
3,45200	-694
3,45600	-694
3,46000	-695
3,46400	-695
3,46800	-695
3,47200	-697
3,47600	-696
3,48000	-695
3,48400	-695
3,48800	-694
3,49200	-693
3,49600	-692
3,50000	-690
3,50400	-687
3,50800	-686
3,51200	-684
3,51600	-679
3,52000	-676
3,52400	-677
3,52800	-675
3,53200	-671
3,53600	-667
3,54000	-663
3,54400	-660
3,54800	-656
3,55200	-650
3,55600	-644
3,56000	-640
3,56400	-636
3,56800	-630
3,57200	-624
3,57600	-618
3,58000	-614
3,58400	-609
3,58800	-601
3,59200	-590
3,59600	-571
3,60000	-537
3,60400	-487
3,60800	-427
3,61200	-365
3,61600	-311
3,62000	-271
3,62400	-259
3,62800	-283
3,63200	-354
3,63600	-484
3,64000	-681
3,64400	-938
3,64800	-1249
3,65200	-1601
3,65600	-1980
3,66000	-2367
3,66400	-2741
3,66800	-3084
3,67200	-3387
3,67600	-3652
3,68000	-3902
3,68400	-4173
3,68800	-4440
3,69200	-4618
3,69600	-4669
3,70000	-4617
3,70400	-4489
3,70800	-4309
3,71200	-4098
3,71600	-3872
3,72000	-3649
3,72400	-3433
3,72800	-3223
3,73200	-3022
3,73600	-2828
3,74000	-2641
3,74400	-2465
3,74800	-2300
3,75200	-2151
3,75600	-2010
3,76000	-1874
3,76400	-1742
3,76800	-1608
3,77200	-1470
3,77600	-1330
3,78000	-1189
3,78400	-1052
3,78800	-924
3,79200	-807
3,79600	-703
3,80000	-611
3,80400	-532
3,80800	-468
3,81200	-417
3,81600	-376
3,82000	-346
3,82400	-325
3,82800	-311
3,83200	-303
3,83600	-299
3,84000	-301
3,84400	-305
3,84800	-311
3,85200	-320
3,85600	-330
3,86000	-337
3,86400	-341
3,86800	-340
3,87200	-336
3,87600	-334
3,88000	-327
3,88400	-313
3,88800	-299
3,89200	-285
3,89600	-267
3,90000	-246
3,90400	-224
3,90800	-201
3,91200	-178
3,91600	-152
3,92000	-128
3,92400	-107
3,92800	-88
3,93200	-70
3,93600	-54
3,94000	-41
3,94400	-31
3,94800	-22
3,95200	-16
3,95600	-13
3,96000	-12
3,96400	-11
3,96800	-11
3,97200	-14
3,97600	-17
3,98000	-20
3,98400	-23
3,98800	-26
3,99200	-31
3,99600	-36
4,00000	-42
4,00400	-47
4,00800	-49
4,01200	-52
4,01600	-56
4,02000	-59
4,02400	-61
4,02800	-60
4,03200	-58
4,03600	-55
4,04000	-53
4,04400	-50
4,04800	-43
4,05200	-33
4,05600	-22
4,06000	-10
4,06400	4
4,06800	21
4,07200	40
4,07600	64
4,08000	91
4,08400	120
4,08800	151
4,09200	182
4,09600	210
4,10000	238
4,10400	266
4,10800	293
4,11200	316
4,11600	334
4,12000	350
4,12400	363
4,12800	375
4,13200	384
4,13600	387
4,14000	386
4,14400	384
4,14800	381
4,15200	373
4,15600	357
4,16000	336
4,16400	312
4,16800	285
4,17200	260
4,17600	234
4,18000	208
4,18400	187
4,18800	168
4,19200	151
4,19600	139
4,20000	128
4,20400	119
4,20800	111
4,21200	107
4,21600	104
4,22000	104
4,22400	107
4,22800	112
4,23200	116
4,23600	120
4,24000	126
4,24400	135
4,24800	144
4,25200	154
4,25600	166
4,26000	179
4,26400	191
4,26800	204
4,27200	216
4,27600	225
4,28000	235
4,28400	244
4,28800	248
4,29200	253
4,29600	259
4,30000	263
4,30400	266
4,30800	268
4,31200	268
4,31600	268
4,32000	266
4,32400	265
4,32800	261
4,33200	254
4,33600	249
4,34000	244
4,34400	238
4,34800	232
4,35200	223
4,35600	212
4,36000	203
4,36400	195
4,36800	191
4,37200	186
4,37600	182
4,38000	182
4,38400	184
4,38800	185
4,39200	188
4,39600	195
4,40000	204
4,40400	214
4,40800	225
4,41200	237
4,41600	251
4,42000	265
4,42400	277
4,42800	286
4,43200	294
4,43600	300
4,44000	306
4,44400	309
4,44800	307
4,45200	301
4,45600	293
4,46000	282
4,46400	266
4,46800	250
4,47200	234
4,47600	213
4,48000	190
4,48400	165
4,48800	140
4,49200	115
4,49600	90
4,50000	67
4,50400	45
4,50800	20
4,51200	-5
4,51600	-26
4,52000	-44
4,52400	-62
4,52800	-80
4,53200	-97
4,53600	-112
4,54000	-125
4,54400	-139
4,54800	-153
4,55200	-165
4,55600	-175
4,56000	-182
4,56400	-190
4,56800	-198
4,57200	-202
4,57600	-207
4,58000	-213
4,58400	-216
4,58800	-217
4,59200	-217
4,59600	-219
4,60000	-222
4,60400	-223
4,60800	-222
4,61200	-221
4,61600	-219
4,62000	-220
4,62400	-216
4,62800	-207
4,63200	-200
4,63600	-193
4,64000	-180
4,64400	-166
4,64800	-151
4,65200	-131
4,65600	-104
4,66000	-71
4,66400	-29
4,66800	27
4,67200	98
4,67600	190
4,68000	309
4,68400	458
4,68800	642
4,69200	868
4,69600	1139
4,70000	1457
4,70400	1831
4,70800	2263
4,71200	2752
4,71600	3297
4,72000	3888
4,72400	4523
4,72800	5195
4,73200	5892
4,73600	6605
4,74000	7323
4,74400	8033
4,74800	8730
4,75200	9400
4,75600	10037
4,76000	10637
4,76400	11192
4,76800	11703
4,77200	12173
4,77600	12601
4,78000	12985
4,78400	13327
4,78800	13629
4,79200	13892
4,79600	14116
4,80000	14303
4,80400	14449
4,80800	14552
4,81200	14609
4,81600	14620
4,82000	14582
4,82400	14494
4,82800	14352
4,83200	14155
4,83600	13904
4,84000	13603
4,84400	13253
4,84800	12860
4,85200	12424
4,85600	11952
4,86000	11450
4,86400	10922
4,86800	10377
4,87200	9823
4,87600	9265
4,88000	8714
4,88400	8174
4,88800	7648
4,89200	7144
4,89600	6667
4,90000	6216
4,90400	5799
4,90800	5419
4,91200	5070
4,91600	4754
4,92000	4472
4,92400	4224
4,92800	4009
4,93200	3820
4,93600	3657
4,94000	3517
4,94400	3398
4,94800	3296
4,95200	3211
4,95600	3137
4,96000	3073
4,96400	3017
4,96800	2967
4,97200	2920
4,97600	2877
4,98000	2836
4,98400	2794
4,98800	2751
4,99200	2708
4,99600	2662
5,00000	2615
5,00400	2567
5,00800	2517
5,01200	2465
5,01600	2410
5,02000	2352
5,02400	2292
5,02800	2231
5,03200	2167
5,03600	2104
5,04000	2042
5,04400	1977
5,04800	1913
5,05200	1853
5,05600	1794
5,06000	1735
5,06400	1681
5,06800	1631
5,07200	1584
5,07600	1540
5,08000	1501
5,08400	1466
5,08800	1436
5,09200	1412
5,09600	1393
5,10000	1381
5,10400	1380
5,10800	1392
5,11200	1422
5,11600	1469
5,12000	1539
5,12400	1636
5,12800	1765
5,13200	1930
5,13600	2130
5,14000	2370
5,14400	2650
5,14800	2969
5,15200	3328
5,15600	3721
5,16000	4138
5,16400	4577
5,16800	5033
5,17200	5495
5,17600	5952
5,18000	6395
5,18400	6817
5,18800	7209
5,19200	7561
5,19600	7868
5,20000	8124
5,20400	8325
5,20800	8466
5,21200	8547
5,21600	8574
5,22000	8546
5,22400	8463
5,22800	8331
5,23200	8155
5,23600	7941
5,24000	7696
5,24400	7424
5,24800	7132
5,25200	6826
5,25600	6507
5,26000	6183
5,26400	5861
5,26800	5540
5,27200	5224
5,27600	4918
5,28000	4620
5,28400	4332
5,28800	4059
5,29200	3798
5,29600	3552
5,30000	3323
5,30400	3110
5,30800	2910
5,31200	2723
5,31600	2547
5,32000	2387
5,32400	2240
5,32800	2106
5,33200	1983
5,33600	1868
5,34000	1762
5,34400	1667
5,34800	1579
5,35200	1502
5,35600	1433
5,36000	1372
5,36400	1318
5,36800	1272
5,37200	1233
5,37600	1199
5,38000	1171
5,38400	1147
5,38800	1128
5,39200	1112
5,39600	1098
5,40000	1087
5,40400	1078
5,40800	1069
5,41200	1062
5,41600	1056
5,42000	1051
5,42400	1046
5,42800	1037
5,43200	1028
5,43600	1022
5,44000	1017
5,44400	1013
5,44800	1011
5,45200	1011
5,45600	1013
5,46000	1022
5,46400	1034
5,46800	1050
5,47200	1072
5,47600	1098
5,48000	1129
5,48400	1164
5,48800	1204
5,49200	1250
5,49600	1298
5,50000	1352
5,50400	1410
5,50800	1467
5,51200	1523
5,51600	1577
5,52000	1628
5,52400	1680
5,52800	1730
5,53200	1775
5,53600	1815
5,54000	1852
5,54400	1882
5,54800	1907
5,55200	1930
5,55600	1948
5,56000	1962
5,56400	1973
5,56800	1984
5,57200	1994
5,57600	2002
5,58000	2011
5,58400	2024
5,58800	2037
5,59200	2048
5,59600	2062
5,60000	2082
5,60400	2105
5,60800	2127
5,61200	2151
5,61600	2177
5,62000	2204
5,62400	2229
5,62800	2254
5,63200	2275
5,63600	2293
5,64000	2309
5,64400	2322
5,64800	2329
5,65200	2332
5,65600	2328
5,66000	2316
5,66400	2300
5,66800	2279
5,67200	2254
5,67600	2223
5,68000	2188
5,68400	2150
5,68800	2107
5,69200	2061
5,69600	2014
5,70000	1966
5,70400	1917
5,70800	1868
5,71200	1816
5,71600	1768
5,72000	1723
5,72400	1677
5,72800	1633
5,73200	1591
5,73600	1552
5,74000	1511
5,74400	1471
5,74800	1435
5,75200	1401
5,75600	1368
5,76000	1336
5,76400	1304
5,76800	1271
5,77200	1237
5,77600	1207
5,78000	1179
5,78400	1147
5,78800	1113
5,79200	1080
5,79600	1048
5,80000	1015
5,80400	981
5,80800	947
5,81200	913
5,81600	881
5,82000	851
5,82400	821
5,82800	788
5,83200	760
5,83600	737
5,84000	715
5,84400	696
5,84800	679
5,85200	668
5,85600	662
5,86000	660
5,86400	662
5,86800	669
5,87200	681
5,87600	696
5,88000	715
5,88400	738
5,88800	764
5,89200	791
5,89600	819
5,90000	849
5,90400	879
5,90800	910
5,91200	943
5,91600	976
5,92000	1009
5,92400	1048
5,92800	1091
5,93200	1137
5,93600	1191
5,94000	1255
5,94400	1333
5,94800	1426
5,95200	1538
5,95600	1674
5,96000	1834
5,96400	2018
5,96800	2228
5,97200	2465
5,97600	2728
5,98000	3014
5,98400	3317
5,98800	3633
5,99200	3957
5,99600	4284
6,00000	4606
6,00400	4913
6,00800	5203
6,01200	5471
6,01600	5705
6,02000	5900
6,02400	6052
6,02800	6159
6,03200	6221
6,03600	6234
6,04000	6202
6,04400	6124
6,04800	6005
6,05200	5849
6,05600	5659
6,06000	5443
6,06400	5209
6,06800	4960
6,07200	4703
6,07600	4450
6,08000	4203
6,08400	3971
6,08800	3764
6,09200	3583
6,09600	3440
6,10000	3344
6,10400	3303
6,10800	3326
6,11200	3425
6,11600	3610
6,12000	3895
6,12400	4292
6,12800	4814
6,13200	5478
6,13600	6297
6,14000	7283
6,14400	8448
6,14800	9805
6,15200	11367
6,15600	13148
6,16000	15145
6,16400	17355
6,16800	19781
6,17200	22416
6,17600	25260
6,18000	28298
6,18400	31496
6,18800	34832
6,19200	38275
6,19600	41797
6,20000	45361
6,20400	48917
6,20800	52421
6,21200	55832
6,21600	59112
6,22000	62222
6,22400	65111
6,22800	67741
6,23200	70084
6,23600	72115
6,24000	73809
6,24400	75151
6,24800	76131
6,25200	76744
6,25600	76997
6,26000	76894
6,26400	76447
6,26800	75680
6,27200	74611
6,27600	73269
6,28000	71675
6,28400	69857
6,28800	67853
6,29200	65693
6,29600	63404
6,30000	61011
6,30400	58538
6,30800	56013
6,31200	53465
6,31600	50915
6,32000	48381
6,32400	45870
6,32800	43402
6,33200	40995
6,33600	38658
6,34000	36397
6,34400	34213
6,34800	32114
6,35200	30109
6,35600	28199
6,36000	26389
6,36400	24672
6,36800	23046
6,37200	21516
6,37600	20081
6,38000	18736
6,38400	17475
6,38800	16294
6,39200	15193
6,39600	14170
6,40000	13219
6,40400	12333
6,40800	11508
6,41200	10742
6,41600	10033
6,42000	9377
6,42400	8769
6,42800	8201
6,43200	7672
6,43600	7182
6,44000	6726
6,44400	6300
6,44800	5902
6,45200	5532
6,45600	5186
6,46000	4861
6,46400	4555
6,46800	4267
6,47200	3998
6,47600	3745
6,48000	3504
6,48400	3278
6,48800	3066
6,49200	2868
6,49600	2681
6,50000	2504
6,50400	2341
6,50800	2186
6,51200	2038
6,51600	1901
6,52000	1778
6,52400	1663
6,52800	1553
6,53200	1453
6,53600	1364
6,54000	1282
6,54400	1207
6,54800	1140
6,55200	1081
6,55600	1029
6,56000	983
6,56400	946
6,56800	912
6,57200	886
6,57600	863
6,58000	840
6,58400	822
6,58800	808
6,59200	797
6,59600	787
6,60000	775
6,60400	762
6,60800	747
6,61200	732
6,61600	717
6,62000	698
6,62400	678
6,62800	655
6,63200	629
6,63600	602
6,64000	573
6,64400	545
6,64800	516
6,65200	486
6,65600	459
6,66000	432
6,66400	407
6,66800	384
6,67200	365
6,67600	351
6,68000	341
6,68400	338
6,68800	343
6,69200	352
6,69600	363
6,70000	376
6,70400	395
6,70800	419
6,71200	446
6,71600	479
6,72000	511
6,72400	543
6,72800	578
6,73200	615
6,73600	655
6,74000	695
6,74400	737
6,74800	781
6,75200	830
6,75600	888
6,76000	958
6,76400	1040
6,76800	1141
6,77200	1265
6,77600	1415
6,78000	1598
6,78400	1820
6,78800	2085
6,79200	2397
6,79600	2758
6,80000	3170
6,80400	3641
6,80800	4170
6,81200	4756
6,81600	5393
6,82000	6072
6,82400	6788
6,82800	7539
6,83200	8315
6,83600	9101
6,84000	9886
6,84400	10660
6,84800	11414
6,85200	12130
6,85600	12796
6,86000	13407
6,86400	13947
6,86800	14410
6,87200	14795
6,87600	15095
6,88000	15305
6,88400	15425
6,88800	15456
6,89200	15402
6,89600	15266
6,90000	15055
6,90400	14777
6,90800	14440
6,91200	14050
6,91600	13613
6,92000	13141
6,92400	12644
6,92800	12126
6,93200	11596
6,93600	11061
6,94000	10527
6,94400	10000
6,94800	9484
6,95200	8981
6,95600	8491
6,96000	8021
6,96400	7574
6,96800	7147
6,97200	6740
6,97600	6354
6,98000	5991
6,98400	5650
6,98800	5333
6,99200	5034
6,99600	4754
7,00000	4491
7,00400	4244
7,00800	4012
7,01200	3798
7,01600	3595
7,02000	3404
7,02400	3226
7,02800	3056
7,03200	2897
7,03600	2750
7,04000	2610
7,04400	2478
7,04800	2354
7,05200	2239
7,05600	2132
7,06000	2032
7,06400	1944
7,06800	1862
7,07200	1789
7,07600	1730
7,08000	1686
7,08400	1657
7,08800	1652
7,09200	1670
7,09600	1716
7,10000	1800
7,10400	1930
7,10800	2111
7,11200	2355
7,11600	2673
7,12000	3080
7,12400	3587
7,12800	4206
7,13200	4950
7,13600	5831
7,14000	6868
7,14400	8076
7,14800	9461
7,15200	11024
7,15600	12774
7,16000	14714
7,16400	16842
7,16800	19149
7,17200	21620
7,17600	24238
7,18000	26982
7,18400	29831
7,18800	32755
7,19200	35708
7,19600	38660
7,20000	41574
7,20400	44418
7,20800	47147
7,21200	49716
7,21600	52091
7,22000	54244
7,22400	56144
7,22800	57767
7,23200	59092
7,23600	60107
7,24000	60801
7,24400	61172
7,24800	61223
7,25200	60962
7,25600	60407
7,26000	59573
7,26400	58480
7,26800	57152
7,27200	55613
7,27600	53897
7,28000	52031
7,28400	50047
7,28800	47967
7,29200	45818
7,29600	43633
7,30000	41441
7,30400	39264
7,30800	37116
7,31200	35016
7,31600	32990
7,32000	31055
7,32400	29219
7,32800	27492
7,33200	25882
7,33600	24397
7,34000	23041
7,34400	21820
7,34800	20731
7,35200	19768
7,35600	18931
7,36000	18213
7,36400	17608
7,36800	17107
7,37200	16700
7,37600	16372
7,38000	16116
7,38400	15919
7,38800	15764
7,39200	15640
7,39600	15534
7,40000	15435
7,40400	15336
7,40800	15222
7,41200	15087
7,41600	14921
7,42000	14720
7,42400	14483
7,42800	14205
7,43200	13889
7,43600	13533
7,44000	13139
7,44400	12715
7,44800	12261
7,45200	11785
7,45600	11289
7,46000	10780
7,46400	10267
7,46800	9754
7,47200	9248
7,47600	8752
7,48000	8271
7,48400	7806
7,48800	7364
7,49200	6946
7,49600	6552
7,50000	6186
7,50400	5846
7,50800	5532
7,51200	5245
7,51600	4986
7,52000	4749
7,52400	4534
7,52800	4343
7,53200	4171
7,53600	4016
7,54000	3879
7,54400	3757
7,54800	3647
7,55200	3547
7,55600	3459
7,56000	3380
7,56400	3310
7,56800	3247
7,57200	3190
7,57600	3142
7,58000	3103
7,58400	3071
7,58800	3047
7,59200	3029
7,59600	3019
7,60000	3021
7,60400	3034
7,60800	3057
7,61200	3090
7,61600	3135
7,62000	3194
7,62400	3263
7,62800	3342
7,63200	3432
7,63600	3532
7,64000	3641
7,64400	3759
7,64800	3883
7,65200	4010
7,65600	4139
7,66000	4274
7,66400	4414
7,66800	4554
7,67200	4692
7,67600	4832
7,68000	4971
7,68400	5111
7,68800	5258
7,69200	5415
7,69600	5582
7,70000	5762
7,70400	5961
7,70800	6180
7,71200	6430
7,71600	6712
7,72000	7028
7,72400	7383
7,72800	7782
7,73200	8226
7,73600	8716
7,74000	9250
7,74400	9826
7,74800	10443
7,75200	11098
7,75600	11786
7,76000	12495
7,76400	13215
7,76800	13939
7,77200	14664
7,77600	15375
7,78000	16058
7,78400	16703
7,78800	17303
7,79200	17846
7,79600	18324
7,80000	18731
7,80400	19058
7,80800	19299
7,81200	19452
7,81600	19513
7,82000	19481
7,82400	19362
7,82800	19158
7,83200	18872
7,83600	18508
7,84000	18072
7,84400	17575
7,84800	17026
7,85200	16433
7,85600	15800
7,86000	15137
7,86400	14456
7,86800	13764
7,87200	13069
7,87600	12376
7,88000	11689
7,88400	11016
7,88800	10364
7,89200	9736
7,89600	9133
[truncated: 18,026 more rows]
