# Supplementary material for: Interplay between de novo and salvage pathways of GDP-fucose synthesis
Source: PLoS One. 2024 Oct 24;19(10):e0309450. doi: 10.1371/journal.pone.0309450 (PMC11501016; doi:10.1371/journal.pone.0309450)
Supplement: S1 File — (ZIP) [file pone.0309450.s004.zip › Chromatograms/Metabolites/FCSKKO_12_2_FUC.txt]

[Header]
Application Name	LabSolutions
Version	5.97 SP1
Data File Name	C:\LabSolutions\Data\Methods\Moje wyniki\GDP-Fuc453.lcd
Output Date	2022-04-06
Output Time	21:17:24
[Configuration]
Instrument Name	HPLC_SPD-M30A_RF20AXS
Instrument #	1
Line #	1
# of Detectors	1
Detector ID	PDA
Detector Name	PDA
# of Channels	1
[PDA Multi Chromatogram(Ch1)]
# of Points	20001
Interval(msec)	240
Start Time(min)	0
End Time(min)	80
Intensity Units	mAU
Intensity Multiplier	1
Type	MultiChrom
Wavelength(nm)	254
Bandwidth(nm)	4
R.Time (min)	Intensity
0,00000	0
0,00400	0
0,00800	0
0,01200	0
0,01600	0
0,02000	0
0,02400	0
0,02800	0
0,03200	0
0,03600	0
0,04000	0
0,04400	0
0,04800	0
0,05200	0
0,05600	0
0,06000	0
0,06400	0
0,06800	0
0,07200	0
0,07600	0
0,08000	10
0,08400	14
0,08800	16
0,09200	17
0,09600	19
0,10000	21
0,10400	19
0,10800	17
0,11200	16
0,11600	17
0,12000	18
0,12400	19
0,12800	18
0,13200	15
0,13600	14
0,14000	15
0,14400	15
0,14800	15
0,15200	15
0,15600	14
0,16000	14
0,16400	13
0,16800	12
0,17200	11
0,17600	8
0,18000	5
0,18400	3
0,18800	1
0,19200	-0
0,19600	2
0,20000	2
0,20400	-1
0,20800	-4
0,21200	-5
0,21600	-3
0,22000	-3
0,22400	-4
0,22800	-7
0,23200	-8
0,23600	-9
0,24000	-10
0,24400	-11
0,24800	-12
0,25200	-12
0,25600	-13
0,26000	-13
0,26400	-13
0,26800	-13
0,27200	-14
0,27600	-16
0,28000	-18
0,28400	-17
0,28800	-17
0,29200	-18
0,29600	-18
0,30000	-18
0,30400	-19
0,30800	-18
0,31200	-18
0,31600	-18
0,32000	-17
0,32400	-16
0,32800	-14
0,33200	-16
0,33600	-18
0,34000	-18
0,34400	-17
0,34800	-18
0,35200	-21
0,35600	-24
0,36000	-27
0,36400	-28
0,36800	-26
0,37200	-27
0,37600	-27
0,38000	-28
0,38400	-30
0,38800	-30
0,39200	-28
0,39600	-27
0,40000	-26
0,40400	-25
0,40800	-26
0,41200	-27
0,41600	-26
0,42000	-26
0,42400	-26
0,42800	-25
0,43200	-24
0,43600	-24
0,44000	-25
0,44400	-26
0,44800	-26
0,45200	-26
0,45600	-27
0,46000	-27
0,46400	-26
0,46800	-26
0,47200	-26
0,47600	-24
0,48000	-23
0,48400	-23
0,48800	-25
0,49200	-27
0,49600	-27
0,50000	-26
0,50400	-25
0,50800	-26
0,51200	-27
0,51600	-28
0,52000	-29
0,52400	-27
0,52800	-25
0,53200	-26
0,53600	-27
0,54000	-28
0,54400	-26
0,54800	-25
0,55200	-26
0,55600	-26
0,56000	-25
0,56400	-26
0,56800	-26
0,57200	-25
0,57600	-26
0,58000	-26
0,58400	-27
0,58800	-28
0,59200	-29
0,59600	-31
0,60000	-33
0,60400	-35
0,60800	-34
0,61200	-33
0,61600	-34
0,62000	-35
0,62400	-38
0,62800	-40
0,63200	-39
0,63600	-38
0,64000	-38
0,64400	-36
0,64800	-38
0,65200	-41
0,65600	-41
0,66000	-39
0,66400	-36
0,66800	-35
0,67200	-36
0,67600	-37
0,68000	-40
0,68400	-41
0,68800	-42
0,69200	-45
0,69600	-47
0,70000	-48
0,70400	-49
0,70800	-50
0,71200	-51
0,71600	-52
0,72000	-53
0,72400	-53
0,72800	-55
0,73200	-56
0,73600	-56
0,74000	-56
0,74400	-54
0,74800	-54
0,75200	-53
0,75600	-55
0,76000	-56
0,76400	-55
0,76800	-55
0,77200	-54
0,77600	-54
0,78000	-53
0,78400	-51
0,78800	-51
0,79200	-50
0,79600	-48
0,80000	-48
0,80400	-49
0,80800	-49
0,81200	-48
0,81600	-46
0,82000	-42
0,82400	-42
0,82800	-41
0,83200	-40
0,83600	-42
0,84000	-43
0,84400	-43
0,84800	-43
0,85200	-43
0,85600	-43
0,86000	-43
0,86400	-43
0,86800	-43
0,87200	-41
0,87600	-41
0,88000	-42
0,88400	-42
0,88800	-42
0,89200	-42
0,89600	-41
0,90000	-41
0,90400	-38
0,90800	-37
0,91200	-41
0,91600	-42
0,92000	-41
0,92400	-41
0,92800	-42
0,93200	-44
0,93600	-45
0,94000	-45
0,94400	-46
0,94800	-46
0,95200	-45
0,95600	-44
0,96000	-42
0,96400	-43
0,96800	-43
0,97200	-41
0,97600	-41
0,98000	-42
0,98400	-41
0,98800	-43
0,99200	-45
0,99600	-42
1,00000	-43
1,00400	-44
1,00800	-44
1,01200	-43
1,01600	-42
1,02000	-40
1,02400	-40
1,02800	-41
1,03200	-43
1,03600	-43
1,04000	-43
1,04400	-42
1,04800	-42
1,05200	-44
1,05600	-46
1,06000	-49
1,06400	-50
1,06800	-48
1,07200	-47
1,07600	-48
1,08000	-49
1,08400	-51
1,08800	-53
1,09200	-54
1,09600	-55
1,10000	-55
1,10400	-53
1,10800	-54
1,11200	-58
1,11600	-60
1,12000	-62
1,12400	-63
1,12800	-63
1,13200	-65
1,13600	-66
1,14000	-67
1,14400	-67
1,14800	-65
1,15200	-64
1,15600	-62
1,16000	-61
1,16400	-60
1,16800	-61
1,17200	-63
1,17600	-65
1,18000	-63
1,18400	-61
1,18800	-62
1,19200	-65
1,19600	-66
1,20000	-66
1,20400	-65
1,20800	-64
1,21200	-65
1,21600	-67
1,22000	-67
1,22400	-67
1,22800	-68
1,23200	-68
1,23600	-69
1,24000	-71
1,24400	-73
1,24800	-71
1,25200	-73
1,25600	-75
1,26000	-75
1,26400	-74
1,26800	-74
1,27200	-77
1,27600	-80
1,28000	-81
1,28400	-82
1,28800	-83
1,29200	-83
1,29600	-84
1,30000	-83
1,30400	-84
1,30800	-84
1,31200	-82
1,31600	-80
1,32000	-82
1,32400	-83
1,32800	-84
1,33200	-87
1,33600	-91
1,34000	-91
1,34400	-91
1,34800	-91
1,35200	-91
1,35600	-92
1,36000	-93
1,36400	-94
1,36800	-95
1,37200	-96
1,37600	-98
1,38000	-99
1,38400	-97
1,38800	-95
1,39200	-96
1,39600	-97
1,40000	-98
1,40400	-100
1,40800	-101
1,41200	-101
1,41600	-101
1,42000	-103
1,42400	-104
1,42800	-105
1,43200	-106
1,43600	-107
1,44000	-108
1,44400	-107
1,44800	-108
1,45200	-109
1,45600	-110
1,46000	-110
1,46400	-109
1,46800	-109
1,47200	-111
1,47600	-114
1,48000	-115
1,48400	-114
1,48800	-115
1,49200	-116
1,49600	-116
1,50000	-116
1,50400	-115
1,50800	-113
1,51200	-113
1,51600	-115
1,52000	-117
1,52400	-119
1,52800	-120
1,53200	-120
1,53600	-123
1,54000	-125
1,54400	-126
1,54800	-127
1,55200	-126
1,55600	-127
1,56000	-130
1,56400	-131
1,56800	-131
1,57200	-131
1,57600	-130
1,58000	-130
1,58400	-132
1,58800	-131
1,59200	-129
1,59600	-127
1,60000	-125
1,60400	-124
1,60800	-123
1,61200	-124
1,61600	-127
1,62000	-127
1,62400	-127
1,62800	-129
1,63200	-130
1,63600	-128
1,64000	-125
1,64400	-126
1,64800	-126
1,65200	-128
1,65600	-130
1,66000	-129
1,66400	-129
1,66800	-129
1,67200	-130
1,67600	-129
1,68000	-125
1,68400	-124
1,68800	-124
1,69200	-124
1,69600	-127
1,70000	-131
1,70400	-133
1,70800	-135
1,71200	-134
1,71600	-132
1,72000	-130
1,72400	-130
1,72800	-130
1,73200	-131
1,73600	-134
1,74000	-134
1,74400	-133
1,74800	-135
1,75200	-137
1,75600	-139
1,76000	-138
1,76400	-139
1,76800	-141
1,77200	-141
1,77600	-142
1,78000	-144
1,78400	-145
1,78800	-148
1,79200	-149
1,79600	-149
1,80000	-149
1,80400	-148
1,80800	-148
1,81200	-148
1,81600	-147
1,82000	-148
1,82400	-151
1,82800	-153
1,83200	-155
1,83600	-155
1,84000	-155
1,84400	-154
1,84800	-154
1,85200	-153
1,85600	-152
1,86000	-152
1,86400	-152
1,86800	-153
1,87200	-153
1,87600	-152
1,88000	-151
1,88400	-153
1,88800	-153
1,89200	-153
1,89600	-155
1,90000	-158
1,90400	-159
1,90800	-160
1,91200	-158
1,91600	-155
1,92000	-154
1,92400	-155
1,92800	-153
1,93200	-152
1,93600	-153
1,94000	-154
1,94400	-155
1,94800	-155
1,95200	-157
1,95600	-160
1,96000	-160
1,96400	-161
1,96800	-163
1,97200	-164
1,97600	-164
1,98000	-164
1,98400	-165
1,98800	-168
1,99200	-170
1,99600	-169
2,00000	-168
2,00400	-170
2,00800	-172
2,01200	-174
2,01600	-175
2,02000	-175
2,02400	-176
2,02800	-175
2,03200	-176
2,03600	-179
2,04000	-179
2,04400	-179
2,04800	-179
2,05200	-180
2,05600	-182
2,06000	-183
2,06400	-183
2,06800	-184
2,07200	-186
2,07600	-188
2,08000	-190
2,08400	-190
2,08800	-189
2,09200	-188
2,09600	-188
2,10000	-190
2,10400	-192
2,10800	-193
2,11200	-195
2,11600	-197
2,12000	-198
2,12400	-198
2,12800	-199
2,13200	-199
2,13600	-201
2,14000	-205
2,14400	-206
2,14800	-205
2,15200	-205
2,15600	-206
2,16000	-207
2,16400	-208
2,16800	-210
2,17200	-213
2,17600	-215
2,18000	-217
2,18400	-219
2,18800	-219
2,19200	-218
2,19600	-216
2,20000	-215
2,20400	-216
2,20800	-217
2,21200	-220
2,21600	-224
2,22000	-226
2,22400	-227
2,22800	-229
2,23200	-231
2,23600	-232
2,24000	-234
2,24400	-234
2,24800	-235
2,25200	-237
2,25600	-236
2,26000	-235
2,26400	-234
2,26800	-235
2,27200	-237
2,27600	-239
2,28000	-241
2,28400	-242
2,28800	-242
2,29200	-242
2,29600	-242
2,30000	-241
2,30400	-240
2,30800	-238
2,31200	-237
2,31600	-238
2,32000	-239
2,32400	-240
2,32800	-240
2,33200	-239
2,33600	-239
2,34000	-240
2,34400	-240
2,34800	-240
2,35200	-243
2,35600	-246
2,36000	-247
2,36400	-246
2,36800	-245
2,37200	-248
2,37600	-250
2,38000	-250
2,38400	-253
2,38800	-257
2,39200	-258
2,39600	-258
2,40000	-258
2,40400	-258
2,40800	-258
2,41200	-258
2,41600	-258
2,42000	-258
2,42400	-259
2,42800	-260
2,43200	-262
2,43600	-265
2,44000	-266
2,44400	-266
2,44800	-268
2,45200	-268
2,45600	-267
2,46000	-269
2,46400	-270
2,46800	-270
2,47200	-269
2,47600	-268
2,48000	-268
2,48400	-268
2,48800	-270
2,49200	-271
2,49600	-272
2,50000	-274
2,50400	-275
2,50800	-277
2,51200	-278
2,51600	-278
2,52000	-279
2,52400	-279
2,52800	-280
2,53200	-282
2,53600	-286
2,54000	-289
2,54400	-287
2,54800	-286
2,55200	-289
2,55600	-291
2,56000	-292
2,56400	-293
2,56800	-293
2,57200	-293
2,57600	-293
2,58000	-291
2,58400	-290
2,58800	-291
2,59200	-292
2,59600	-292
2,60000	-294
2,60400	-296
2,60800	-294
2,61200	-292
2,61600	-294
2,62000	-295
2,62400	-296
2,62800	-297
2,63200	-297
2,63600	-297
2,64000	-296
2,64400	-295
2,64800	-295
2,65200	-295
2,65600	-296
2,66000	-297
2,66400	-299
2,66800	-304
2,67200	-307
2,67600	-304
2,68000	-301
2,68400	-301
2,68800	-303
2,69200	-306
2,69600	-309
2,70000	-311
2,70400	-311
2,70800	-311
2,71200	-311
2,71600	-312
2,72000	-313
2,72400	-314
2,72800	-313
2,73200	-313
2,73600	-316
2,74000	-319
2,74400	-321
2,74800	-322
2,75200	-323
2,75600	-324
2,76000	-328
2,76400	-333
2,76800	-334
2,77200	-333
2,77600	-332
2,78000	-333
2,78400	-335
2,78800	-337
2,79200	-337
2,79600	-337
2,80000	-337
2,80400	-338
2,80800	-338
2,81200	-336
2,81600	-336
2,82000	-337
2,82400	-336
2,82800	-337
2,83200	-339
2,83600	-342
2,84000	-344
2,84400	-343
2,84800	-343
2,85200	-344
2,85600	-346
2,86000	-348
2,86400	-348
2,86800	-352
2,87200	-353
2,87600	-354
2,88000	-355
2,88400	-355
2,88800	-355
2,89200	-357
2,89600	-360
2,90000	-362
2,90400	-364
2,90800	-363
2,91200	-363
2,91600	-363
2,92000	-363
2,92400	-363
2,92800	-364
2,93200	-365
2,93600	-367
2,94000	-366
2,94400	-365
2,94800	-369
2,95200	-370
2,95600	-369
2,96000	-369
2,96400	-371
2,96800	-372
2,97200	-370
2,97600	-371
2,98000	-374
2,98400	-373
2,98800	-372
2,99200	-373
2,99600	-377
3,00000	-380
3,00400	-383
3,00800	-382
3,01200	-380
3,01600	-381
3,02000	-382
3,02400	-383
3,02800	-383
3,03200	-383
3,03600	-385
3,04000	-385
3,04400	-387
3,04800	-388
3,05200	-389
3,05600	-391
3,06000	-393
3,06400	-394
3,06800	-395
3,07200	-397
3,07600	-396
3,08000	-397
3,08400	-399
3,08800	-400
3,09200	-399
3,09600	-398
3,10000	-397
3,10400	-399
3,10800	-401
3,11200	-404
3,11600	-405
3,12000	-405
3,12400	-406
3,12800	-407
3,13200	-409
3,13600	-411
3,14000	-413
3,14400	-414
3,14800	-415
3,15200	-413
3,15600	-413
3,16000	-415
3,16400	-416
3,16800	-417
3,17200	-417
3,17600	-420
3,18000	-420
3,18400	-417
3,18800	-417
3,19200	-419
3,19600	-422
3,20000	-424
3,20400	-425
3,20800	-427
3,21200	-428
3,21600	-430
3,22000	-429
3,22400	-427
3,22800	-428
3,23200	-430
3,23600	-430
3,24000	-430
3,24400	-432
3,24800	-431
3,25200	-431
3,25600	-433
3,26000	-435
3,26400	-433
3,26800	-432
3,27200	-434
3,27600	-437
3,28000	-440
3,28400	-444
3,28800	-446
3,29200	-449
3,29600	-450
3,30000	-450
3,30400	-453
3,30800	-455
3,31200	-455
3,31600	-456
3,32000	-457
3,32400	-458
3,32800	-459
3,33200	-461
3,33600	-464
3,34000	-464
3,34400	-463
3,34800	-466
3,35200	-470
3,35600	-472
3,36000	-473
3,36400	-473
3,36800	-476
3,37200	-479
3,37600	-478
3,38000	-478
3,38400	-478
3,38800	-476
3,39200	-475
3,39600	-473
3,40000	-471
3,40400	-470
3,40800	-470
3,41200	-470
3,41600	-469
3,42000	-468
3,42400	-471
3,42800	-473
3,43200	-474
3,43600	-473
3,44000	-472
3,44400	-472
3,44800	-470
3,45200	-469
3,45600	-470
3,46000	-469
3,46400	-469
3,46800	-470
3,47200	-471
3,47600	-471
3,48000	-470
3,48400	-471
3,48800	-470
3,49200	-468
3,49600	-466
3,50000	-465
3,50400	-464
3,50800	-461
3,51200	-460
3,51600	-460
3,52000	-457
3,52400	-452
3,52800	-445
3,53200	-441
3,53600	-438
3,54000	-435
3,54400	-433
3,54800	-430
3,55200	-426
3,55600	-422
3,56000	-418
3,56400	-414
3,56800	-409
3,57200	-405
3,57600	-401
3,58000	-396
3,58400	-391
3,58800	-385
3,59200	-375
3,59600	-359
3,60000	-330
3,60400	-283
3,60800	-225
3,61200	-167
3,61600	-110
3,62000	-66
3,62400	-46
3,62800	-62
3,63200	-122
3,63600	-235
3,64000	-413
3,64400	-655
3,64800	-952
3,65200	-1293
3,65600	-1663
3,66000	-2044
3,66400	-2416
3,66800	-2760
3,67200	-3064
3,67600	-3328
3,68000	-3569
3,68400	-3825
3,68800	-4092
3,69200	-4296
3,69600	-4376
3,70000	-4344
3,70400	-4234
3,70800	-4073
3,71200	-3875
3,71600	-3658
3,72000	-3437
3,72400	-3219
3,72800	-3009
3,73200	-2806
3,73600	-2608
3,74000	-2419
3,74400	-2245
3,74800	-2087
3,75200	-1941
3,75600	-1805
3,76000	-1670
3,76400	-1535
3,76800	-1398
3,77200	-1259
3,77600	-1120
3,78000	-983
3,78400	-851
3,78800	-729
3,79200	-616
3,79600	-515
3,80000	-426
3,80400	-347
3,80800	-281
3,81200	-228
3,81600	-185
3,82000	-151
3,82400	-127
3,82800	-110
3,83200	-100
3,83600	-97
3,84000	-97
3,84400	-100
3,84800	-106
3,85200	-114
3,85600	-121
3,86000	-127
3,86400	-128
3,86800	-127
3,87200	-123
3,87600	-115
3,88000	-104
3,88400	-90
3,88800	-73
3,89200	-53
3,89600	-32
3,90000	-11
3,90400	12
3,90800	35
3,91200	56
3,91600	78
3,92000	101
3,92400	123
3,92800	144
3,93200	161
3,93600	175
3,94000	189
3,94400	201
3,94800	210
3,95200	217
3,95600	221
3,96000	224
3,96400	226
3,96800	225
3,97200	223
3,97600	224
3,98000	223
3,98400	218
3,98800	211
3,99200	205
3,99600	199
4,00000	193
4,00400	186
4,00800	183
4,01200	179
4,01600	174
4,02000	169
4,02400	164
4,02800	163
4,03200	161
4,03600	158
4,04000	158
4,04400	160
4,04800	164
4,05200	169
4,05600	178
4,06000	186
4,06400	196
4,06800	210
4,07200	229
4,07600	250
4,08000	272
4,08400	293
4,08800	315
4,09200	341
4,09600	366
4,10000	391
4,10400	415
4,10800	435
4,11200	452
4,11600	465
4,12000	476
4,12400	484
4,12800	489
4,13200	491
4,13600	491
4,14000	490
4,14400	489
4,14800	485
4,15200	478
4,15600	471
4,16000	462
4,16400	449
4,16800	432
4,17200	410
4,17600	388
4,18000	366
4,18400	345
4,18800	323
4,19200	303
4,19600	289
4,20000	277
4,20400	267
4,20800	259
4,21200	249
4,21600	242
4,22000	238
4,22400	233
4,22800	228
4,23200	221
4,23600	216
4,24000	214
4,24400	213
4,24800	211
4,25200	208
4,25600	207
4,26000	206
4,26400	207
4,26800	208
4,27200	206
4,27600	205
4,28000	207
4,28400	209
4,28800	211
4,29200	216
4,29600	220
4,30000	225
4,30400	229
4,30800	232
4,31200	233
4,31600	234
4,32000	236
4,32400	236
4,32800	236
4,33200	233
4,33600	230
4,34000	229
4,34400	230
4,34800	230
4,35200	228
4,35600	227
4,36000	229
4,36400	232
4,36800	233
4,37200	235
4,37600	238
4,38000	242
4,38400	249
4,38800	259
4,39200	271
4,39600	287
4,40000	303
4,40400	319
4,40800	336
4,41200	357
4,41600	380
4,42000	402
4,42400	424
4,42800	446
4,43200	468
4,43600	486
4,44000	501
4,44400	513
4,44800	523
4,45200	532
4,45600	537
4,46000	535
4,46400	529
4,46800	519
4,47200	509
4,47600	498
4,48000	485
4,48400	470
4,48800	452
4,49200	431
4,49600	411
4,50000	394
4,50400	376
4,50800	354
4,51200	334
4,51600	315
4,52000	294
4,52400	275
4,52800	258
4,53200	241
4,53600	225
4,54000	211
4,54400	201
4,54800	192
4,55200	183
4,55600	173
4,56000	164
4,56400	156
4,56800	147
4,57200	139
4,57600	135
4,58000	133
4,58400	126
4,58800	120
4,59200	118
4,59600	115
4,60000	112
4,60400	110
4,60800	110
4,61200	110
4,61600	111
4,62000	114
4,62400	117
4,62800	119
4,63200	125
4,63600	132
4,64000	139
4,64400	151
4,64800	165
4,65200	181
4,65600	202
4,66000	230
4,66400	265
4,66800	311
4,67200	368
4,67600	441
4,68000	532
4,68400	646
4,68800	788
4,69200	960
4,69600	1165
4,70000	1405
4,70400	1682
4,70800	1999
4,71200	2356
4,71600	2747
4,72000	3174
4,72400	3629
4,72800	4105
4,73200	4598
4,73600	5099
4,74000	5600
4,74400	6096
4,74800	6580
4,75200	7046
4,75600	7490
4,76000	7910
4,76400	8309
4,76800	8688
4,77200	9043
4,77600	9385
4,78000	9713
4,78400	10021
4,78800	10312
4,79200	10590
4,79600	10853
4,80000	11092
4,80400	11308
4,80800	11504
4,81200	11672
4,81600	11806
4,82000	11902
4,82400	11956
4,82800	11960
4,83200	11913
4,83600	11814
4,84000	11661
4,84400	11456
4,84800	11199
4,85200	10898
4,85600	10555
4,86000	10174
4,86400	9762
4,86800	9324
4,87200	8869
4,87600	8405
4,88000	7939
4,88400	7478
4,88800	7027
4,89200	6595
4,89600	6184
4,90000	5796
4,90400	5435
4,90800	5107
4,91200	4812
4,91600	4548
4,92000	4318
4,92400	4118
4,92800	3947
4,93200	3806
4,93600	3688
4,94000	3592
4,94400	3516
4,94800	3454
4,95200	3408
4,95600	3372
4,96000	3344
4,96400	3321
4,96800	3299
4,97200	3278
4,97600	3254
4,98000	3228
4,98400	3202
4,98800	3172
4,99200	3138
4,99600	3099
5,00000	3054
5,00400	3005
5,00800	2954
5,01200	2901
5,01600	2842
5,02000	2780
5,02400	2714
5,02800	2646
5,03200	2577
5,03600	2509
5,04000	2439
5,04400	2368
5,04800	2297
5,05200	2230
5,05600	2164
5,06000	2101
5,06400	2040
5,06800	1983
5,07200	1930
5,07600	1879
5,08000	1834
5,08400	1795
5,08800	1760
5,09200	1730
5,09600	1709
5,10000	1699
5,10400	1704
5,10800	1726
5,11200	1770
5,11600	1840
5,12000	1941
5,12400	2081
5,12800	2264
5,13200	2495
5,13600	2777
5,14000	3114
5,14400	3506
5,14800	3953
5,15200	4452
5,15600	4997
5,16000	5581
5,16400	6198
5,16800	6841
5,17200	7497
5,17600	8149
5,18000	8785
5,18400	9393
5,18800	9962
5,19200	10477
5,19600	10929
5,20000	11309
5,20400	11612
5,20800	11836
5,21200	11981
5,21600	12047
5,22000	12034
5,22400	11946
5,22800	11788
5,23200	11570
5,23600	11298
5,24000	10978
5,24400	10619
5,24800	10228
5,25200	9815
5,25600	9385
5,26000	8947
5,26400	8505
5,26800	8064
5,27200	7629
5,27600	7202
5,28000	6785
5,28400	6384
5,28800	6001
5,29200	5636
5,29600	5290
5,30000	4963
5,30400	4655
5,30800	4371
5,31200	4103
5,31600	3851
5,32000	3616
5,32400	3400
5,32800	3203
5,33200	3019
5,33600	2850
5,34000	2696
5,34400	2557
5,34800	2428
5,35200	2311
5,35600	2206
5,36000	2110
5,36400	2024
5,36800	1945
5,37200	1876
5,37600	1818
5,38000	1767
5,38400	1721
5,38800	1681
5,39200	1648
5,39600	1618
5,40000	1591
5,40400	1568
5,40800	1547
5,41200	1526
5,41600	1507
5,42000	1490
5,42400	1472
5,42800	1453
5,43200	1436
5,43600	1420
5,44000	1406
5,44400	1392
5,44800	1381
5,45200	1374
5,45600	1369
5,46000	1365
5,46400	1366
5,46800	1373
5,47200	1384
5,47600	1398
5,48000	1418
5,48400	1443
5,48800	1472
5,49200	1505
5,49600	1546
5,50000	1591
5,50400	1636
5,50800	1682
5,51200	1728
5,51600	1776
5,52000	1825
5,52400	1873
5,52800	1916
5,53200	1959
5,53600	2001
5,54000	2038
5,54400	2069
5,54800	2100
5,55200	2129
5,55600	2152
5,56000	2173
5,56400	2196
5,56800	2217
5,57200	2233
5,57600	2249
5,58000	2268
5,58400	2288
5,58800	2309
5,59200	2333
5,59600	2362
5,60000	2390
5,60400	2421
5,60800	2455
5,61200	2490
5,61600	2524
5,62000	2561
5,62400	2597
5,62800	2630
5,63200	2663
5,63600	2693
5,64000	2719
5,64400	2737
5,64800	2750
5,65200	2761
5,65600	2765
5,66000	2762
5,66400	2754
5,66800	2741
5,67200	2725
5,67600	2702
5,68000	2672
5,68400	2636
5,68800	2597
5,69200	2556
5,69600	2512
5,70000	2467
5,70400	2419
5,70800	2367
5,71200	2316
5,71600	2265
5,72000	2214
5,72400	2165
5,72800	2117
5,73200	2069
5,73600	2022
5,74000	1978
5,74400	1931
5,74800	1885
5,75200	1841
5,75600	1797
5,76000	1755
5,76400	1713
5,76800	1671
5,77200	1631
5,77600	1592
5,78000	1552
5,78400	1513
5,78800	1473
5,79200	1430
5,79600	1387
5,80000	1345
5,80400	1305
5,80800	1269
5,81200	1232
5,81600	1194
5,82000	1159
5,82400	1126
5,82800	1097
5,83200	1070
5,83600	1043
5,84000	1020
5,84400	1003
5,84800	991
5,85200	983
5,85600	980
5,86000	980
5,86400	980
5,86800	983
5,87200	993
5,87600	1009
5,88000	1029
5,88400	1051
5,88800	1076
5,89200	1104
5,89600	1131
5,90000	1158
5,90400	1186
5,90800	1216
5,91200	1246
5,91600	1276
5,92000	1311
5,92400	1349
5,92800	1392
5,93200	1439
5,93600	1497
5,94000	1569
5,94400	1655
5,94800	1758
5,95200	1882
5,95600	2029
5,96000	2202
5,96400	2403
5,96800	2634
5,97200	2894
5,97600	3176
5,98000	3477
5,98400	3794
5,98800	4125
5,99200	4462
5,99600	4797
6,00000	5123
6,00400	5436
6,00800	5727
6,01200	5986
6,01600	6206
6,02000	6385
6,02400	6517
6,02800	6603
6,03200	6643
6,03600	6635
6,04000	6578
6,04400	6479
6,04800	6340
6,05200	6165
6,05600	5959
6,06000	5727
6,06400	5477
6,06800	5211
6,07200	4941
6,07600	4671
6,08000	4406
6,08400	4151
6,08800	3914
6,09200	3699
6,09600	3512
6,10000	3362
6,10400	3256
6,10800	3200
6,11200	3203
6,11600	3273
6,12000	3419
6,12400	3650
6,12800	3975
6,13200	4407
6,13600	4964
6,14000	5655
6,14400	6490
6,14800	7480
6,15200	8642
6,15600	9985
6,16000	11517
6,16400	13238
6,16800	15154
6,17200	17262
6,17600	19569
6,18000	22062
6,18400	24719
6,18800	27528
6,19200	30466
6,19600	33514
6,20000	36644
6,20400	39814
6,20800	42986
6,21200	46125
6,21600	49196
6,22000	52162
6,22400	54977
6,22800	57604
6,23200	60011
6,23600	62168
6,24000	64052
6,24400	65641
6,24800	66917
6,25200	67870
6,25600	68497
6,26000	68798
6,26400	68781
6,26800	68454
6,27200	67837
6,27600	66947
6,28000	65806
6,28400	64434
6,28800	62859
6,29200	61114
6,29600	59222
6,30000	57206
6,30400	55087
6,30800	52896
6,31200	50657
6,31600	48394
6,32000	46122
6,32400	43852
6,32800	41604
6,33200	39397
6,33600	37241
6,34000	35146
6,34400	33112
6,34800	31147
6,35200	29262
6,35600	27460
6,36000	25744
6,36400	24111
6,36800	22561
6,37200	21097
6,37600	19718
6,38000	18421
6,38400	17204
6,38800	16065
6,39200	14999
6,39600	14005
6,40000	13081
6,40400	12221
6,40800	11419
6,41200	10672
6,41600	9979
6,42000	9335
6,42400	8736
6,42800	8179
6,43200	7662
6,43600	7181
6,44000	6732
6,44400	6313
6,44800	5922
6,45200	5557
6,45600	5218
6,46000	4898
6,46400	4597
6,46800	4319
6,47200	4057
6,47600	3811
6,48000	3580
6,48400	3364
6,48800	3159
6,49200	2966
6,49600	2786
6,50000	2617
6,50400	2459
6,50800	2312
6,51200	2175
6,51600	2047
6,52000	1928
6,52400	1819
6,52800	1719
6,53200	1630
6,53600	1550
6,54000	1478
6,54400	1416
6,54800	1363
6,55200	1316
6,55600	1278
6,56000	1247
6,56400	1222
6,56800	1205
6,57200	1189
6,57600	1178
6,58000	1173
6,58400	1168
6,58800	1164
6,59200	1160
6,59600	1156
6,60000	1151
6,60400	1143
6,60800	1134
6,61200	1122
6,61600	1107
6,62000	1090
6,62400	1068
6,62800	1043
6,63200	1016
6,63600	988
6,64000	955
6,64400	920
6,64800	887
6,65200	858
6,65600	830
6,66000	801
6,66400	775
6,66800	751
6,67200	732
6,67600	718
6,68000	710
6,68400	706
6,68800	706
6,69200	712
6,69600	726
6,70000	741
6,70400	759
6,70800	783
6,71200	809
6,71600	839
6,72000	871
6,72400	905
6,72800	940
6,73200	974
6,73600	1009
6,74000	1046
6,74400	1087
6,74800	1132
6,75200	1182
6,75600	1238
6,76000	1303
6,76400	1385
6,76800	1484
6,77200	1605
6,77600	1754
6,78000	1932
6,78400	2144
6,78800	2397
6,79200	2693
6,79600	3033
6,80000	3420
6,80400	3853
6,80800	4334
6,81200	4860
6,81600	5425
6,82000	6025
6,82400	6654
6,82800	7306
6,83200	7970
6,83600	8636
6,84000	9293
6,84400	9935
6,84800	10551
6,85200	11131
6,85600	11665
6,86000	12144
6,86400	12563
6,86800	12919
6,87200	13210
6,87600	13427
6,88000	13570
6,88400	13644
6,88800	13648
6,89200	13588
6,89600	13466
6,90000	13288
6,90400	13062
6,90800	12792
6,91200	12484
6,91600	12146
6,92000	11785
6,92400	11408
6,92800	11016
6,93200	10620
6,93600	10223
6,94000	9826
6,94400	9438
6,94800	9059
6,95200	8690
6,95600	8332
6,96000	7986
6,96400	7655
6,96800	7340
6,97200	7039
6,97600	6753
6,98000	6480
6,98400	6220
6,98800	5973
6,99200	5738
6,99600	5513
7,00000	5299
7,00400	5095
7,00800	4902
7,01200	4717
7,01600	4539
7,02000	4369
7,02400	4205
7,02800	4046
7,03200	3897
7,03600	3756
7,04000	3617
7,04400	3483
7,04800	3356
7,05200	3234
7,05600	3117
7,06000	3004
7,06400	2900
7,06800	2803
7,07200	2711
7,07600	2625
7,08000	2549
7,08400	2483
7,08800	2429
7,09200	2388
7,09600	2362
7,10000	2358
7,10400	2378
7,10800	2426
7,11200	2514
7,11600	2641
7,12000	2821
7,12400	3062
7,12800	3374
7,13200	3768
7,13600	4253
7,14000	4843
7,14400	5553
7,14800	6391
7,15200	7365
7,15600	8485
7,16000	9760
7,16400	11202
7,16800	12812
7,17200	14581
7,17600	16507
7,18000	18583
7,18400	20800
7,18800	23143
7,19200	25587
7,19600	28108
7,20000	30677
7,20400	33272
7,20800	35865
7,21200	38413
7,21600	40882
7,22000	43241
7,22400	45461
7,22800	47513
7,23200	49365
7,23600	50992
7,24000	52376
7,24400	53501
7,24800	54357
7,25200	54937
7,25600	55237
7,26000	55261
7,26400	55022
7,26800	54526
7,27200	53787
7,27600	52828
7,28000	51674
7,28400	50345
7,28800	48860
7,29200	47246
7,29600	45533
7,30000	43749
7,30400	41921
7,30800	40069
7,31200	38216
7,31600	36384
7,32000	34598
7,32400	32877
7,32800	31232
7,33200	29674
7,33600	28218
7,34000	26874
7,34400	25648
7,34800	24542
7,35200	23555
7,35600	22687
7,36000	21940
7,36400	21306
7,36800	20774
7,37200	20336
7,37600	19981
7,38000	19698
7,38400	19475
7,38800	19296
7,39200	19151
7,39600	19025
7,40000	18904
7,40400	18775
7,40800	18628
7,41200	18458
7,41600	18256
7,42000	18016
7,42400	17733
7,42800	17404
7,43200	17030
7,43600	16610
7,44000	16147
7,44400	15647
7,44800	15111
7,45200	14546
7,45600	13960
7,46000	13355
7,46400	12740
7,46800	12121
7,47200	11504
7,47600	10897
7,48000	10304
7,48400	9729
7,48800	9175
7,49200	8646
7,49600	8144
7,50000	7668
7,50400	7221
7,50800	6808
7,51200	6424
7,51600	6071
7,52000	5744
7,52400	5443
7,52800	5171
7,53200	4926
7,53600	4702
7,54000	4500
7,54400	4320
7,54800	4159
7,55200	4016
7,55600	3889
7,56000	3777
7,56400	3678
7,56800	3589
7,57200	3514
7,57600	3451
7,58000	3398
7,58400	3356
7,58800	3324
7,59200	3303
7,59600	3292
7,60000	3289
7,60400	3297
7,60800	3315
7,61200	3346
7,61600	3386
7,62000	3438
7,62400	3500
7,62800	3571
7,63200	3651
7,63600	3740
7,64000	3838
7,64400	3946
7,64800	4060
7,65200	4177
7,65600	4298
7,66000	4421
7,66400	4546
7,66800	4671
7,67200	4795
7,67600	4921
7,68000	5050
7,68400	5179
7,68800	5312
7,69200	5452
7,69600	5605
7,70000	5778
7,70400	5976
7,70800	6207
7,71200	6477
7,71600	6798
7,72000	7180
7,72400	7632
7,72800	8164
7,73200	8786
7,73600	9507
7,74000	10334
7,74400	11270
7,74800	12321
7,75200	13488
7,75600	14764
7,76000	16140
7,76400	17605
7,76800	19150
7,77200	20762
7,77600	22419
7,78000	24095
7,78400	25770
7,78800	27417
7,79200	29013
7,79600	30535
7,80000	31954
7,80400	33246
7,80800	34393
7,81200	35375
7,81600	36177
7,82000	36788
7,82400	37200
7,82800	37410
7,83200	37423
7,83600	37238
7,84000	36862
7,84400	36312
7,84800	35604
7,85200	34753
7,85600	33770
7,86000	32676
7,86400	31496
7,86800	30253
7,87200	28966
7,87600	27646
7,88000	26311
7,88400	24985
7,88800	23682
7,89200	22409
7,89600	21179
[truncated: 18,026 more rows]
