# Supplementary material for: Interplay between de novo and salvage pathways of GDP-fucose synthesis
Source: PLoS One. 2024 Oct 24;19(10):e0309450. doi: 10.1371/journal.pone.0309450 (PMC11501016; doi:10.1371/journal.pone.0309450)
Supplement: S1 File — (ZIP) [file pone.0309450.s004.zip › Chromatograms/Metabolites/FCSKKO_12_3.txt]

[Header]
Application Name	LabSolutions
Version	5.97 SP1
Data File Name	C:\LabSolutions\Data\Methods\Moje wyniki\GDP-Fuc455.lcd
Output Date	2022-04-06
Output Time	21:18:01
[Configuration]
Instrument Name	HPLC_SPD-M30A_RF20AXS
Instrument #	1
Line #	1
# of Detectors	1
Detector ID	PDA
Detector Name	PDA
# of Channels	1
[PDA Multi Chromatogram(Ch1)]
# of Points	20001
Interval(msec)	240
Start Time(min)	0
End Time(min)	80
Intensity Units	mAU
Intensity Multiplier	1
Type	MultiChrom
Wavelength(nm)	254
Bandwidth(nm)	4
R.Time (min)	Intensity
0,00000	0
0,00400	0
0,00800	0
0,01200	0
0,01600	0
0,02000	0
0,02400	0
0,02800	0
0,03200	0
0,03600	0
0,04000	0
0,04400	0
0,04800	0
0,05200	0
0,05600	0
0,06000	0
0,06400	0
0,06800	0
0,07200	0
0,07600	0
0,08000	10
0,08400	15
0,08800	14
0,09200	12
0,09600	13
0,10000	14
0,10400	14
0,10800	11
0,11200	9
0,11600	9
0,12000	10
0,12400	10
0,12800	9
0,13200	7
0,13600	5
0,14000	5
0,14400	4
0,14800	2
0,15200	1
0,15600	2
0,16000	2
0,16400	1
0,16800	0
0,17200	-1
0,17600	0
0,18000	1
0,18400	-2
0,18800	-4
0,19200	-5
0,19600	-4
0,20000	-3
0,20400	-5
0,20800	-7
0,21200	-6
0,21600	-5
0,22000	-6
0,22400	-8
0,22800	-9
0,23200	-9
0,23600	-10
0,24000	-10
0,24400	-11
0,24800	-13
0,25200	-13
0,25600	-12
0,26000	-12
0,26400	-13
0,26800	-12
0,27200	-11
0,27600	-11
0,28000	-12
0,28400	-13
0,28800	-13
0,29200	-12
0,29600	-11
0,30000	-10
0,30400	-12
0,30800	-13
0,31200	-12
0,31600	-12
0,32000	-11
0,32400	-12
0,32800	-12
0,33200	-11
0,33600	-9
0,34000	-9
0,34400	-11
0,34800	-13
0,35200	-13
0,35600	-10
0,36000	-6
0,36400	-7
0,36800	-9
0,37200	-11
0,37600	-13
0,38000	-15
0,38400	-16
0,38800	-16
0,39200	-18
0,39600	-19
0,40000	-18
0,40400	-17
0,40800	-17
0,41200	-18
0,41600	-19
0,42000	-19
0,42400	-19
0,42800	-22
0,43200	-24
0,43600	-24
0,44000	-24
0,44400	-23
0,44800	-24
0,45200	-27
0,45600	-27
0,46000	-26
0,46400	-26
0,46800	-27
0,47200	-28
0,47600	-29
0,48000	-30
0,48400	-32
0,48800	-33
0,49200	-32
0,49600	-31
0,50000	-32
0,50400	-33
0,50800	-34
0,51200	-33
0,51600	-33
0,52000	-33
0,52400	-34
0,52800	-34
0,53200	-35
0,53600	-37
0,54000	-39
0,54400	-39
0,54800	-38
0,55200	-39
0,55600	-39
0,56000	-38
0,56400	-37
0,56800	-37
0,57200	-39
0,57600	-39
0,58000	-40
0,58400	-40
0,58800	-39
0,59200	-39
0,59600	-40
0,60000	-41
0,60400	-42
0,60800	-41
0,61200	-40
0,61600	-39
0,62000	-39
0,62400	-41
0,62800	-43
0,63200	-44
0,63600	-45
0,64000	-44
0,64400	-43
0,64800	-41
0,65200	-40
0,65600	-39
0,66000	-36
0,66400	-36
0,66800	-35
0,67200	-35
0,67600	-35
0,68000	-32
0,68400	-32
0,68800	-34
0,69200	-35
0,69600	-34
0,70000	-32
0,70400	-30
0,70800	-31
0,71200	-31
0,71600	-31
0,72000	-31
0,72400	-33
0,72800	-35
0,73200	-33
0,73600	-31
0,74000	-30
0,74400	-30
0,74800	-30
0,75200	-30
0,75600	-29
0,76000	-28
0,76400	-29
0,76800	-29
0,77200	-29
0,77600	-29
0,78000	-30
0,78400	-30
0,78800	-29
0,79200	-29
0,79600	-29
0,80000	-28
0,80400	-28
0,80800	-29
0,81200	-29
0,81600	-29
0,82000	-30
0,82400	-29
0,82800	-29
0,83200	-30
0,83600	-30
0,84000	-32
0,84400	-31
0,84800	-29
0,85200	-28
0,85600	-27
0,86000	-27
0,86400	-28
0,86800	-29
0,87200	-30
0,87600	-30
0,88000	-29
0,88400	-29
0,88800	-30
0,89200	-31
0,89600	-31
0,90000	-32
0,90400	-33
0,90800	-34
0,91200	-33
0,91600	-30
0,92000	-29
0,92400	-30
0,92800	-30
0,93200	-30
0,93600	-31
0,94000	-32
0,94400	-33
0,94800	-32
0,95200	-30
0,95600	-32
0,96000	-32
0,96400	-30
0,96800	-29
0,97200	-28
0,97600	-28
0,98000	-29
0,98400	-28
0,98800	-28
0,99200	-29
0,99600	-31
1,00000	-32
1,00400	-32
1,00800	-32
1,01200	-35
1,01600	-34
1,02000	-36
1,02400	-38
1,02800	-37
1,03200	-35
1,03600	-36
1,04000	-38
1,04400	-37
1,04800	-33
1,05200	-30
1,05600	-29
1,06000	-27
1,06400	-29
1,06800	-30
1,07200	-31
1,07600	-33
1,08000	-34
1,08400	-32
1,08800	-32
1,09200	-34
1,09600	-37
1,10000	-38
1,10400	-37
1,10800	-36
1,11200	-36
1,11600	-35
1,12000	-35
1,12400	-35
1,12800	-36
1,13200	-36
1,13600	-35
1,14000	-35
1,14400	-37
1,14800	-40
1,15200	-41
1,15600	-40
1,16000	-38
1,16400	-36
1,16800	-36
1,17200	-36
1,17600	-38
1,18000	-38
1,18400	-37
1,18800	-38
1,19200	-40
1,19600	-41
1,20000	-41
1,20400	-40
1,20800	-41
1,21200	-43
1,21600	-42
1,22000	-43
1,22400	-42
1,22800	-42
1,23200	-43
1,23600	-43
1,24000	-43
1,24400	-44
1,24800	-45
1,25200	-47
1,25600	-48
1,26000	-47
1,26400	-46
1,26800	-44
1,27200	-43
1,27600	-46
1,28000	-49
1,28400	-50
1,28800	-51
1,29200	-54
1,29600	-55
1,30000	-54
1,30400	-54
1,30800	-54
1,31200	-56
1,31600	-56
1,32000	-57
1,32400	-55
1,32800	-54
1,33200	-54
1,33600	-56
1,34000	-59
1,34400	-59
1,34800	-58
1,35200	-58
1,35600	-59
1,36000	-60
1,36400	-60
1,36800	-59
1,37200	-59
1,37600	-61
1,38000	-62
1,38400	-61
1,38800	-61
1,39200	-62
1,39600	-63
1,40000	-64
1,40400	-65
1,40800	-66
1,41200	-66
1,41600	-65
1,42000	-64
1,42400	-66
1,42800	-69
1,43200	-68
1,43600	-68
1,44000	-69
1,44400	-69
1,44800	-69
1,45200	-66
1,45600	-65
1,46000	-66
1,46400	-67
1,46800	-68
1,47200	-70
1,47600	-71
1,48000	-71
1,48400	-71
1,48800	-72
1,49200	-72
1,49600	-73
1,50000	-74
1,50400	-75
1,50800	-77
1,51200	-78
1,51600	-78
1,52000	-78
1,52400	-78
1,52800	-78
1,53200	-78
1,53600	-76
1,54000	-76
1,54400	-77
1,54800	-79
1,55200	-79
1,55600	-79
1,56000	-81
1,56400	-83
1,56800	-83
1,57200	-85
1,57600	-87
1,58000	-87
1,58400	-87
1,58800	-89
1,59200	-89
1,59600	-91
1,60000	-92
1,60400	-89
1,60800	-89
1,61200	-87
1,61600	-85
1,62000	-86
1,62400	-87
1,62800	-89
1,63200	-90
1,63600	-91
1,64000	-91
1,64400	-89
1,64800	-90
1,65200	-92
1,65600	-92
1,66000	-91
1,66400	-92
1,66800	-92
1,67200	-92
1,67600	-93
1,68000	-92
1,68400	-90
1,68800	-90
1,69200	-92
1,69600	-95
1,70000	-95
1,70400	-94
1,70800	-94
1,71200	-95
1,71600	-98
1,72000	-99
1,72400	-98
1,72800	-99
1,73200	-101
1,73600	-101
1,74000	-101
1,74400	-102
1,74800	-101
1,75200	-101
1,75600	-103
1,76000	-104
1,76400	-105
1,76800	-107
1,77200	-105
1,77600	-106
1,78000	-109
1,78400	-110
1,78800	-111
1,79200	-112
1,79600	-113
1,80000	-112
1,80400	-113
1,80800	-115
1,81200	-117
1,81600	-121
1,82000	-124
1,82400	-123
1,82800	-122
1,83200	-122
1,83600	-124
1,84000	-125
1,84400	-126
1,84800	-127
1,85200	-130
1,85600	-134
1,86000	-136
1,86400	-137
1,86800	-140
1,87200	-142
1,87600	-142
1,88000	-143
1,88400	-145
1,88800	-145
1,89200	-146
1,89600	-148
1,90000	-151
1,90400	-155
1,90800	-158
1,91200	-158
1,91600	-159
1,92000	-161
1,92400	-161
1,92800	-160
1,93200	-162
1,93600	-163
1,94000	-163
1,94400	-164
1,94800	-166
1,95200	-167
1,95600	-168
1,96000	-168
1,96400	-170
1,96800	-171
1,97200	-173
1,97600	-176
1,98000	-177
1,98400	-176
1,98800	-177
1,99200	-178
1,99600	-179
2,00000	-181
2,00400	-181
2,00800	-183
2,01200	-187
2,01600	-188
2,02000	-191
2,02400	-193
2,02800	-194
2,03200	-195
2,03600	-196
2,04000	-198
2,04400	-199
2,04800	-201
2,05200	-201
2,05600	-201
2,06000	-201
2,06400	-204
2,06800	-205
2,07200	-205
2,07600	-206
2,08000	-206
2,08400	-207
2,08800	-210
2,09200	-213
2,09600	-214
2,10000	-215
2,10400	-218
2,10800	-221
2,11200	-223
2,11600	-225
2,12000	-226
2,12400	-228
2,12800	-231
2,13200	-232
2,13600	-234
2,14000	-237
2,14400	-238
2,14800	-239
2,15200	-241
2,15600	-241
2,16000	-242
2,16400	-242
2,16800	-244
2,17200	-246
2,17600	-248
2,18000	-250
2,18400	-252
2,18800	-253
2,19200	-254
2,19600	-255
2,20000	-256
2,20400	-257
2,20800	-258
2,21200	-261
2,21600	-264
2,22000	-269
2,22400	-272
2,22800	-275
2,23200	-278
2,23600	-280
2,24000	-280
2,24400	-281
2,24800	-283
2,25200	-285
2,25600	-286
2,26000	-286
2,26400	-286
2,26800	-288
2,27200	-289
2,27600	-290
2,28000	-291
2,28400	-292
2,28800	-294
2,29200	-295
2,29600	-297
2,30000	-298
2,30400	-299
2,30800	-299
2,31200	-299
2,31600	-299
2,32000	-300
2,32400	-304
2,32800	-307
2,33200	-310
2,33600	-315
2,34000	-316
2,34400	-319
2,34800	-322
2,35200	-324
2,35600	-325
2,36000	-326
2,36400	-328
2,36800	-329
2,37200	-329
2,37600	-329
2,38000	-330
2,38400	-333
2,38800	-335
2,39200	-337
2,39600	-340
2,40000	-341
2,40400	-342
2,40800	-343
2,41200	-344
2,41600	-345
2,42000	-346
2,42400	-347
2,42800	-349
2,43200	-352
2,43600	-357
2,44000	-361
2,44400	-363
2,44800	-362
2,45200	-363
2,45600	-364
2,46000	-366
2,46400	-366
2,46800	-367
2,47200	-370
2,47600	-371
2,48000	-372
2,48400	-375
2,48800	-377
2,49200	-380
2,49600	-382
2,50000	-383
2,50400	-383
2,50800	-384
2,51200	-386
2,51600	-389
2,52000	-392
2,52400	-394
2,52800	-397
2,53200	-399
2,53600	-400
2,54000	-402
2,54400	-404
2,54800	-406
2,55200	-407
2,55600	-408
2,56000	-408
2,56400	-408
2,56800	-411
2,57200	-415
2,57600	-418
2,58000	-421
2,58400	-424
2,58800	-427
2,59200	-428
2,59600	-430
2,60000	-433
2,60400	-437
2,60800	-440
2,61200	-442
2,61600	-444
2,62000	-445
2,62400	-446
2,62800	-445
2,63200	-444
2,63600	-447
2,64000	-452
2,64400	-455
2,64800	-456
2,65200	-459
2,65600	-462
2,66000	-462
2,66400	-463
2,66800	-467
2,67200	-469
2,67600	-470
2,68000	-473
2,68400	-476
2,68800	-479
2,69200	-481
2,69600	-483
2,70000	-483
2,70400	-481
2,70800	-483
2,71200	-487
2,71600	-490
2,72000	-492
2,72400	-491
2,72800	-491
2,73200	-494
2,73600	-496
2,74000	-497
2,74400	-500
2,74800	-503
2,75200	-504
2,75600	-505
2,76000	-505
2,76400	-506
2,76800	-508
2,77200	-511
2,77600	-513
2,78000	-516
2,78400	-520
2,78800	-524
2,79200	-527
2,79600	-526
2,80000	-526
2,80400	-529
2,80800	-531
2,81200	-534
2,81600	-538
2,82000	-540
2,82400	-540
2,82800	-543
2,83200	-546
2,83600	-547
2,84000	-548
2,84400	-548
2,84800	-547
2,85200	-550
2,85600	-550
2,86000	-551
2,86400	-551
2,86800	-553
2,87200	-556
2,87600	-559
2,88000	-560
2,88400	-559
2,88800	-558
2,89200	-560
2,89600	-563
2,90000	-565
2,90400	-567
2,90800	-571
2,91200	-570
2,91600	-570
2,92000	-572
2,92400	-573
2,92800	-573
2,93200	-574
2,93600	-575
2,94000	-577
2,94400	-578
2,94800	-578
2,95200	-581
2,95600	-583
2,96000	-584
2,96400	-584
2,96800	-584
2,97200	-584
2,97600	-585
2,98000	-587
2,98400	-589
2,98800	-591
2,99200	-592
2,99600	-593
3,00000	-595
3,00400	-598
3,00800	-599
3,01200	-598
3,01600	-597
3,02000	-598
3,02400	-599
3,02800	-599
3,03200	-599
3,03600	-602
3,04000	-604
3,04400	-605
3,04800	-607
3,05200	-608
3,05600	-610
3,06000	-613
3,06400	-614
3,06800	-615
3,07200	-617
3,07600	-617
3,08000	-617
3,08400	-618
3,08800	-620
3,09200	-621
3,09600	-622
3,10000	-622
3,10400	-623
3,10800	-623
3,11200	-624
3,11600	-624
3,12000	-623
3,12400	-621
3,12800	-622
3,13200	-621
3,13600	-620
3,14000	-621
3,14400	-626
3,14800	-628
3,15200	-627
3,15600	-628
3,16000	-630
3,16400	-630
3,16800	-631
3,17200	-632
3,17600	-633
3,18000	-634
3,18400	-634
3,18800	-632
3,19200	-633
3,19600	-634
3,20000	-634
3,20400	-634
3,20800	-634
3,21200	-635
3,21600	-635
3,22000	-632
3,22400	-632
3,22800	-634
3,23200	-633
3,23600	-631
3,24000	-630
3,24400	-631
3,24800	-633
3,25200	-634
3,25600	-635
3,26000	-633
3,26400	-632
3,26800	-632
3,27200	-632
3,27600	-632
3,28000	-632
3,28400	-630
3,28800	-630
3,29200	-631
3,29600	-630
3,30000	-630
3,30400	-629
3,30800	-629
3,31200	-627
3,31600	-626
3,32000	-624
3,32400	-623
3,32800	-623
3,33200	-624
3,33600	-623
3,34000	-620
3,34400	-619
3,34800	-617
3,35200	-617
3,35600	-616
3,36000	-614
3,36400	-612
3,36800	-611
3,37200	-610
3,37600	-608
3,38000	-607
3,38400	-606
3,38800	-606
3,39200	-606
3,39600	-607
3,40000	-606
3,40400	-604
3,40800	-600
3,41200	-597
3,41600	-595
3,42000	-592
3,42400	-589
3,42800	-587
3,43200	-586
3,43600	-582
3,44000	-579
3,44400	-578
3,44800	-578
3,45200	-575
3,45600	-572
3,46000	-570
3,46400	-568
3,46800	-567
3,47200	-564
3,47600	-562
3,48000	-559
3,48400	-553
3,48800	-548
3,49200	-542
3,49600	-537
3,50000	-532
3,50400	-528
3,50800	-525
3,51200	-518
3,51600	-510
3,52000	-501
3,52400	-493
3,52800	-485
3,53200	-478
3,53600	-473
3,54000	-467
3,54400	-457
3,54800	-447
3,55200	-437
3,55600	-429
3,56000	-419
3,56400	-407
3,56800	-396
3,57200	-383
3,57600	-364
3,58000	-343
3,58400	-315
3,58800	-273
3,59200	-208
3,59600	-121
3,60000	-25
3,60400	76
3,60800	173
3,61200	255
3,61600	311
3,62000	321
3,62400	272
3,62800	159
3,63200	-21
3,63600	-258
3,64000	-544
3,64400	-861
3,64800	-1191
3,65200	-1512
3,65600	-1810
3,66000	-2081
3,66400	-2324
3,66800	-2566
3,67200	-2839
3,67600	-3106
3,68000	-3288
3,68400	-3357
3,68800	-3338
3,69200	-3257
3,69600	-3135
3,70000	-2988
3,70400	-2829
3,70800	-2671
3,71200	-2520
3,71600	-2375
3,72000	-2236
3,72400	-2100
3,72800	-1970
3,73200	-1849
3,73600	-1741
3,74000	-1643
3,74400	-1552
3,74800	-1461
3,75200	-1367
3,75600	-1268
3,76000	-1163
3,76400	-1056
3,76800	-957
3,77200	-870
3,77600	-792
3,78000	-726
3,78400	-668
3,78800	-617
3,79200	-571
3,79600	-531
3,80000	-495
3,80400	-462
3,80800	-432
3,81200	-406
3,81600	-381
3,82000	-359
3,82400	-338
3,82800	-319
3,83200	-301
3,83600	-281
3,84000	-262
3,84400	-244
3,84800	-225
3,85200	-205
3,85600	-183
3,86000	-158
3,86400	-133
3,86800	-108
3,87200	-78
3,87600	-44
3,88000	-8
3,88400	30
3,88800	70
3,89200	112
3,89600	152
3,90000	188
3,90400	219
3,90800	245
3,91200	267
3,91600	288
3,92000	309
3,92400	327
3,92800	346
3,93200	365
3,93600	380
3,94000	392
3,94400	400
3,94800	404
3,95200	406
3,95600	405
3,96000	402
3,96400	397
3,96800	388
3,97200	377
3,97600	365
3,98000	351
3,98400	338
3,98800	324
3,99200	310
3,99600	296
4,00000	283
4,00400	270
4,00800	258
4,01200	247
4,01600	236
4,02000	228
4,02400	221
4,02800	215
4,03200	213
4,03600	210
4,04000	211
4,04400	214
4,04800	222
4,05200	232
4,05600	244
4,06000	257
4,06400	270
4,06800	285
4,07200	302
4,07600	315
4,08000	326
4,08400	336
4,08800	343
4,09200	347
4,09600	349
4,10000	346
4,10400	343
4,10800	338
4,11200	330
4,11600	321
4,12000	311
4,12400	302
4,12800	293
4,13200	284
4,13600	277
4,14000	274
4,14400	271
4,14800	270
4,15200	268
4,15600	268
4,16000	270
4,16400	274
4,16800	279
4,17200	286
4,17600	295
4,18000	302
4,18400	308
4,18800	313
4,19200	319
4,19600	323
4,20000	324
4,20400	327
4,20800	328
4,21200	328
4,21600	328
4,22000	326
4,22400	325
4,22800	322
4,23200	318
4,23600	316
4,24000	313
4,24400	311
4,24800	312
4,25200	311
4,25600	311
4,26000	313
4,26400	318
4,26800	323
4,27200	328
4,27600	334
4,28000	342
4,28400	351
4,28800	363
4,29200	379
4,29600	396
4,30000	415
4,30400	435
4,30800	454
4,31200	473
4,31600	493
4,32000	512
4,32400	528
4,32800	542
4,33200	554
4,33600	565
4,34000	569
4,34400	570
4,34800	569
4,35200	562
4,35600	551
4,36000	535
4,36400	517
4,36800	498
4,37200	476
4,37600	449
4,38000	421
4,38400	393
4,38800	363
4,39200	331
4,39600	299
4,40000	268
4,40400	239
4,40800	210
4,41200	179
4,41600	148
4,42000	120
4,42400	97
4,42800	78
4,43200	62
4,43600	52
4,44000	54
4,44400	67
4,44800	95
4,45200	143
4,45600	215
4,46000	309
4,46400	432
4,46800	589
4,47200	778
4,47600	1003
4,48000	1264
4,48400	1558
4,48800	1883
4,49200	2236
4,49600	2612
4,50000	3000
4,50400	3393
4,50800	3781
4,51200	4157
4,51600	4511
4,52000	4837
4,52400	5126
4,52800	5372
4,53200	5572
4,53600	5725
4,54000	5827
4,54400	5877
4,54800	5879
4,55200	5835
4,55600	5748
4,56000	5619
4,56400	5457
4,56800	5266
4,57200	5049
4,57600	4811
4,58000	4560
4,58400	4301
4,58800	4036
4,59200	3767
4,59600	3500
4,60000	3238
4,60400	2983
4,60800	2738
4,61200	2506
4,61600	2289
4,62000	2086
4,62400	1896
4,62800	1721
4,63200	1563
4,63600	1420
4,64000	1292
4,64400	1181
4,64800	1083
4,65200	1000
4,65600	933
4,66000	880
4,66400	844
4,66800	826
4,67200	829
4,67600	856
4,68000	906
4,68400	980
4,68800	1079
4,69200	1209
4,69600	1369
4,70000	1554
4,70400	1768
4,70800	2007
4,71200	2266
4,71600	2543
4,72000	2834
4,72400	3132
4,72800	3437
4,73200	3739
4,73600	4034
4,74000	4318
4,74400	4583
4,74800	4824
4,75200	5038
4,75600	5220
4,76000	5366
4,76400	5473
4,76800	5540
4,77200	5562
4,77600	5540
4,78000	5478
4,78400	5375
4,78800	5234
4,79200	5059
4,79600	4853
4,80000	4625
4,80400	4379
4,80800	4118
4,81200	3849
4,81600	3574
4,82000	3300
4,82400	3033
4,82800	2774
4,83200	2524
4,83600	2285
4,84000	2062
4,84400	1855
4,84800	1663
4,85200	1486
4,85600	1327
4,86000	1185
4,86400	1061
4,86800	958
4,87200	874
4,87600	809
4,88000	763
4,88400	733
4,88800	722
4,89200	732
4,89600	756
4,90000	795
4,90400	851
4,90800	919
4,91200	997
4,91600	1082
4,92000	1172
4,92400	1266
4,92800	1364
4,93200	1460
4,93600	1553
4,94000	1638
4,94400	1714
4,94800	1781
4,95200	1841
4,95600	1891
4,96000	1930
4,96400	1961
4,96800	1984
4,97200	1998
4,97600	2006
4,98000	2007
4,98400	2006
4,98800	2002
4,99200	1995
4,99600	1988
5,00000	1980
5,00400	1978
5,00800	1985
5,01200	2004
5,01600	2035
5,02000	2084
5,02400	2156
5,02800	2258
5,03200	2397
5,03600	2575
5,04000	2794
5,04400	3063
5,04800	3382
5,05200	3754
5,05600	4178
5,06000	4654
5,06400	5173
5,06800	5727
5,07200	6309
5,07600	6912
5,08000	7525
5,08400	8131
5,08800	8722
5,09200	9284
5,09600	9804
5,10000	10272
5,10400	10683
5,10800	11034
5,11200	11313
5,11600	11518
5,12000	11653
5,12400	11723
5,12800	11728
5,13200	11671
5,13600	11560
5,14000	11406
5,14400	11216
5,14800	10997
5,15200	10758
5,15600	10515
5,16000	10277
5,16400	10059
5,16800	9879
5,17200	9759
5,17600	9730
5,18000	9850
5,18400	10207
5,18800	10923
5,19200	12125
5,19600	13896
5,20000	16243
5,20400	19074
5,20800	22246
5,21200	25611
5,21600	29064
5,22000	32625
5,22400	36495
5,22800	41031
5,23200	46682
5,23600	53810
5,24000	62487
5,24400	72354
5,24800	82628
5,25200	92338
5,25600	100583
5,26000	106823
5,26400	110982
5,26800	113323
5,27200	114294
5,27600	114367
5,28000	113933
5,28400	113272
5,28800	112572
5,29200	111989
5,29600	111716
5,30000	112021
5,30400	113216
5,30800	115498
5,31200	118744
5,31600	122355
5,32000	125309
5,32400	126489
5,32800	125067
5,33200	120751
5,33600	113797
5,34000	104934
5,34400	95093
5,34800	85093
5,35200	75532
5,35600	66742
5,36000	58857
5,36400	51879
5,36800	45717
5,37200	40252
5,37600	35377
5,38000	31016
5,38400	27127
5,38800	23676
5,39200	20634
5,39600	17967
5,40000	15643
5,40400	13631
5,40800	11900
5,41200	10415
5,41600	9140
5,42000	8042
5,42400	7099
5,42800	6281
5,43200	5566
5,43600	4938
5,44000	4384
5,44400	3894
5,44800	3461
5,45200	3079
5,45600	2742
5,46000	2450
5,46400	2196
5,46800	1976
5,47200	1786
5,47600	1624
5,48000	1487
5,48400	1372
5,48800	1278
5,49200	1202
5,49600	1145
5,50000	1103
5,50400	1078
5,50800	1068
5,51200	1074
5,51600	1093
5,52000	1128
5,52400	1175
5,52800	1230
5,53200	1296
5,53600	1372
5,54000	1453
5,54400	1540
5,54800	1629
5,55200	1719
5,55600	1812
5,56000	1902
5,56400	1986
5,56800	2066
5,57200	2141
5,57600	2207
5,58000	2263
5,58400	2310
5,58800	2346
5,59200	2369
5,59600	2382
5,60000	2381
5,60400	2367
5,60800	2343
5,61200	2309
5,61600	2264
5,62000	2210
5,62400	2149
5,62800	2082
5,63200	2007
5,63600	1926
5,64000	1843
5,64400	1757
5,64800	1670
5,65200	1579
5,65600	1488
5,66000	1401
5,66400	1317
5,66800	1236
5,67200	1157
5,67600	1081
5,68000	1011
5,68400	947
5,68800	891
5,69200	841
5,69600	798
5,70000	761
5,70400	729
5,70800	702
5,71200	683
5,71600	671
5,72000	664
5,72400	662
5,72800	664
5,73200	668
5,73600	675
5,74000	680
5,74400	685
5,74800	692
5,75200	698
5,75600	703
5,76000	706
5,76400	710
5,76800	717
5,77200	730
5,77600	750
5,78000	778
5,78400	821
5,78800	883
5,79200	968
5,79600	1081
5,80000	1227
5,80400	1412
5,80800	1643
5,81200	1923
5,81600	2255
5,82000	2637
5,82400	3068
5,82800	3546
5,83200	4064
5,83600	4614
5,84000	5192
5,84400	5784
5,84800	6375
5,85200	6949
5,85600	7497
5,86000	8008
5,86400	8466
5,86800	8859
5,87200	9180
5,87600	9423
5,88000	9583
5,88400	9660
5,88800	9652
5,89200	9565
5,89600	9403
5,90000	9171
5,90400	8880
5,90800	8540
5,91200	8158
5,91600	7741
5,92000	7300
5,92400	6845
5,92800	6385
5,93200	5928
5,93600	5475
5,94000	5036
5,94400	4616
5,94800	4216
5,95200	3837
5,95600	3484
5,96000	3157
5,96400	2853
5,96800	2572
5,97200	2316
5,97600	2085
5,98000	1877
5,98400	1687
5,98800	1516
5,99200	1363
5,99600	1226
6,00000	1104
6,00400	997
6,00800	898
6,01200	812
6,01600	737
6,02000	669
6,02400	608
6,02800	554
6,03200	505
6,03600	461
6,04000	420
6,04400	382
6,04800	345
6,05200	309
6,05600	275
6,06000	240
6,06400	203
6,06800	168
6,07200	131
6,07600	91
6,08000	52
6,08400	14
6,08800	-27
6,09200	-70
6,09600	-109
6,10000	-146
6,10400	-184
6,10800	-217
6,11200	-246
6,11600	-271
6,12000	-290
6,12400	-302
6,12800	-305
6,13200	-296
6,13600	-271
6,14000	-228
6,14400	-164
6,14800	-77
6,15200	40
6,15600	196
6,16000	398
6,16400	648
6,16800	957
6,17200	1337
6,17600	1799
6,18000	2350
6,18400	3001
6,18800	3768
6,19200	4661
6,19600	5687
6,20000	6860
6,20400	8188
6,20800	9679
6,21200	11337
6,21600	13167
6,22000	15168
6,22400	17332
6,22800	19652
6,23200	22119
6,23600	24722
6,24000	27446
6,24400	30264
6,24800	33143
6,25200	36060
6,25600	38985
6,26000	41886
6,26400	44728
6,26800	47471
6,27200	50083
6,27600	52526
6,28000	54775
6,28400	56800
6,28800	58571
6,29200	60069
6,29600	61281
6,30000	62195
6,30400	62804
6,30800	63102
6,31200	63097
6,31600	62798
6,32000	62215
6,32400	61359
6,32800	60256
6,33200	58930
6,33600	57401
6,34000	55696
6,34400	53836
6,34800	51848
6,35200	49762
6,35600	47604
6,36000	45396
6,36400	43154
6,36800	40904
6,37200	38666
6,37600	36456
6,38000	34289
6,38400	32175
6,38800	30125
6,39200	28151
6,39600	26261
6,40000	24460
6,40400	22750
6,40800	21132
6,41200	19607
6,41600	18182
6,42000	16851
6,42400	15610
6,42800	14455
6,43200	13384
6,43600	12396
6,44000	11489
6,44400	10657
6,44800	9893
6,45200	9191
6,45600	8548
6,46000	7963
6,46400	7431
6,46800	6947
6,47200	6507
6,47600	6105
6,48000	5740
6,48400	5411
6,48800	5111
6,49200	4837
6,49600	4587
6,50000	4358
6,50400	4149
6,50800	3958
6,51200	3784
6,51600	3623
6,52000	3477
6,52400	3343
6,52800	3227
6,53200	3132
6,53600	3056
6,54000	3002
6,54400	2972
6,54800	2972
6,55200	3008
6,55600	3081
6,56000	3197
6,56400	3363
6,56800	3580
6,57200	3852
6,57600	4182
6,58000	4574
6,58400	5027
6,58800	5539
6,59200	6105
6,59600	6722
6,60000	7380
6,60400	8069
6,60800	8780
6,61200	9503
6,61600	10223
6,62000	10927
6,62400	11603
6,62800	12240
6,63200	12820
6,63600	13334
6,64000	13773
6,64400	14129
6,64800	14395
6,65200	14568
6,65600	14644
6,66000	14622
6,66400	14506
6,66800	14301
6,67200	14012
6,67600	13643
6,68000	13205
6,68400	12708
6,68800	12164
6,69200	11580
6,69600	10963
6,70000	10326
6,70400	9678
6,70800	9027
6,71200	8378
6,71600	7738
6,72000	7117
6,72400	6517
6,72800	5943
6,73200	5399
6,73600	4885
6,74000	4404
6,74400	3959
6,74800	3547
6,75200	3170
6,75600	2828
6,76000	2521
6,76400	2247
6,76800	2004
6,77200	1794
6,77600	1611
6,78000	1455
6,78400	1325
6,78800	1221
6,79200	1140
6,79600	1080
6,80000	1038
6,80400	1013
6,80800	1006
6,81200	1013
6,81600	1033
6,82000	1066
6,82400	1109
6,82800	1161
6,83200	1219
6,83600	1282
6,84000	1350
6,84400	1418
6,84800	1487
6,85200	1560
6,85600	1631
6,86000	1699
6,86400	1765
6,86800	1827
6,87200	1883
6,87600	1938
6,88000	1988
6,88400	2031
6,88800	2069
6,89200	2103
6,89600	2131
6,90000	2152
6,90400	2168
6,90800	2180
6,91200	2188
6,91600	2192
6,92000	2192
6,92400	2187
6,92800	2178
6,93200	2167
6,93600	2152
6,94000	2135
6,94400	2116
6,94800	2091
6,95200	2064
6,95600	2036
6,96000	2004
6,96400	1970
6,96800	1932
6,97200	1891
6,97600	1849
6,98000	1804
6,98400	1758
6,98800	1710
6,99200	1658
6,99600	1605
7,00000	1548
7,00400	1489
7,00800	1432
7,01200	1372
7,01600	1309
7,02000	1247
7,02400	1184
7,02800	1122
7,03200	1058
7,03600	994
7,04000	932
7,04400	869
7,04800	808
7,05200	749
7,05600	693
7,06000	640
7,06400	591
7,06800	552
7,07200	521
7,07600	500
7,08000	493
7,08400	507
7,08800	545
7,09200	609
7,09600	705
7,10000	843
7,10400	1033
7,10800	1279
7,11200	1588
7,11600	1969
7,12000	2430
7,12400	2980
7,12800	3623
7,13200	4362
7,13600	5199
7,14000	6137
7,14400	7178
7,14800	8315
7,15200	9536
7,15600	10831
7,16000	12187
7,16400	13596
7,16800	15038
7,17200	16494
7,17600	17947
7,18000	19380
7,18400	20779
7,18800	22129
7,19200	23416
7,19600	24630
7,20000	25769
7,20400	26839
7,20800	27840
7,21200	28777
7,21600	29665
7,22000	30519
7,22400	31355
7,22800	32198
7,23200	33069
7,23600	33981
7,24000	34953
7,24400	36006
7,24800	37149
7,25200	38391
7,25600	39730
7,26000	41164
7,26400	42689
7,26800	44297
7,27200	45964
7,27600	47663
7,28000	49373
7,28400	51061
7,28800	52697
7,29200	54248
7,29600	55682
7,30000	56969
7,30400	58081
7,30800	58992
7,31200	59682
7,31600	60131
7,32000	60328
7,32400	60268
7,32800	59947
7,33200	59369
7,33600	58544
7,34000	57482
7,34400	56201
7,34800	54719
7,35200	53053
7,35600	51230
7,36000	49276
7,36400	47218
7,36800	45081
7,37200	42884
7,37600	40651
7,38000	38409
7,38400	36176
7,38800	33970
7,39200	31804
7,39600	29689
7,40000	27641
7,40400	25675
7,40800	23794
7,41200	22001
7,41600	20299
7,42000	18695
7,42400	17188
7,42800	15776
7,43200	14458
7,43600	13235
7,44000	12098
7,44400	11048
7,44800	10082
7,45200	9193
7,45600	8374
7,46000	7623
7,46400	6937
7,46800	6314
7,47200	5746
7,47600	5232
7,48000	4769
7,48400	4354
7,48800	3984
7,49200	3658
7,49600	3379
7,50000	3147
7,50400	2961
7,50800	2824
7,51200	2740
7,51600	2717
7,52000	2755
7,52400	2862
7,52800	3048
7,53200	3320
7,53600	3690
7,54000	4166
7,54400	4760
7,54800	5483
7,55200	6346
7,55600	7356
7,56000	8525
7,56400	9866
7,56800	11380
7,57200	13067
7,57600	14929
7,58000	16971
7,58400	19191
7,58800	21573
7,59200	24102
7,59600	26760
7,60000	29530
7,60400	32397
7,60800	35323
7,61200	38276
7,61600	41228
7,62000	44139
7,62400	46978
7,62800	49712
7,63200	52300
7,63600	54709
7,64000	56906
7,64400	58868
7,64800	60576
7,65200	62004
7,65600	63128
7,66000	63941
7,66400	64443
7,66800	64631
7,67200	64508
7,67600	64084
7,68000	63372
7,68400	62391
7,68800	61155
7,69200	59691
7,69600	58032
7,70000	56200
7,70400	54221
7,70800	52121
7,71200	49929
7,71600	47675
7,72000	45384
7,72400	43082
7,72800	40782
7,73200	38506
7,73600	36274
7,74000	34102
7,74400	32001
7,74800	29979
7,75200	28040
7,75600	26191
7,76000	24442
7,76400	22790
7,76800	21235
7,77200	19771
7,77600	18397
7,78000	17115
7,78400	15920
7,78800	14804
7,79200	13762
7,79600	12793
7,80000	11889
7,80400	11046
7,80800	10261
7,81200	9527
7,81600	8841
7,82000	8199
7,82400	7599
7,82800	7039
7,83200	6514
7,83600	6021
7,84000	5559
7,84400	5127
7,84800	4721
7,85200	4342
7,85600	3988
7,86000	3659
7,86400	3355
7,86800	3073
7,87200	2811
7,87600	2573
7,88000	2357
7,88400	2166
7,88800	2001
7,89200	1859
7,89600	1741
[truncated: 18,026 more rows]
