# Supplementary material for: Interplay between de novo and salvage pathways of GDP-fucose synthesis
Source: PLoS One. 2024 Oct 24;19(10):e0309450. doi: 10.1371/journal.pone.0309450 (PMC11501016; doi:10.1371/journal.pone.0309450)
Supplement: S1 File — (ZIP) [file pone.0309450.s004.zip › Chromatograms/Metabolites/FCSKKO_12_3_FUC.txt]

[Header]
Application Name	LabSolutions
Version	5.97 SP1
Data File Name	C:\LabSolutions\Data\Methods\Moje wyniki\GDP-Fuc456.lcd
Output Date	2022-04-06
Output Time	21:18:39
[Configuration]
Instrument Name	HPLC_SPD-M30A_RF20AXS
Instrument #	1
Line #	1
# of Detectors	1
Detector ID	PDA
Detector Name	PDA
# of Channels	1
[PDA Multi Chromatogram(Ch1)]
# of Points	20001
Interval(msec)	240
Start Time(min)	0
End Time(min)	80
Intensity Units	mAU
Intensity Multiplier	1
Type	MultiChrom
Wavelength(nm)	254
Bandwidth(nm)	4
R.Time (min)	Intensity
0,00000	0
0,00400	0
0,00800	0
0,01200	0
0,01600	0
0,02000	0
0,02400	0
0,02800	0
0,03200	0
0,03600	0
0,04000	0
0,04400	0
0,04800	0
0,05200	0
0,05600	0
0,06000	0
0,06400	0
0,06800	0
0,07200	0
0,07600	0
0,08000	4
0,08400	5
0,08800	4
0,09200	4
0,09600	4
0,10000	3
0,10400	2
0,10800	1
0,11200	1
0,11600	1
0,12000	1
0,12400	0
0,12800	0
0,13200	-1
0,13600	-3
0,14000	-6
0,14400	-7
0,14800	-6
0,15200	-7
0,15600	-10
0,16000	-13
0,16400	-14
0,16800	-13
0,17200	-13
0,17600	-15
0,18000	-15
0,18400	-17
0,18800	-17
0,19200	-16
0,19600	-16
0,20000	-16
0,20400	-18
0,20800	-18
0,21200	-18
0,21600	-19
0,22000	-21
0,22400	-21
0,22800	-21
0,23200	-22
0,23600	-23
0,24000	-23
0,24400	-23
0,24800	-23
0,25200	-25
0,25600	-25
0,26000	-25
0,26400	-25
0,26800	-24
0,27200	-25
0,27600	-26
0,28000	-25
0,28400	-24
0,28800	-25
0,29200	-26
0,29600	-28
0,30000	-28
0,30400	-27
0,30800	-30
0,31200	-33
0,31600	-33
0,32000	-32
0,32400	-32
0,32800	-32
0,33200	-33
0,33600	-34
0,34000	-34
0,34400	-34
0,34800	-34
0,35200	-35
0,35600	-34
0,36000	-34
0,36400	-32
0,36800	-33
0,37200	-35
0,37600	-35
0,38000	-35
0,38400	-36
0,38800	-38
0,39200	-39
0,39600	-40
0,40000	-40
0,40400	-41
0,40800	-42
0,41200	-42
0,41600	-42
0,42000	-42
0,42400	-42
0,42800	-43
0,43200	-43
0,43600	-42
0,44000	-41
0,44400	-41
0,44800	-41
0,45200	-42
0,45600	-43
0,46000	-45
0,46400	-46
0,46800	-47
0,47200	-46
0,47600	-45
0,48000	-45
0,48400	-44
0,48800	-42
0,49200	-42
0,49600	-42
0,50000	-42
0,50400	-42
0,50800	-42
0,51200	-43
0,51600	-42
0,52000	-40
0,52400	-40
0,52800	-42
0,53200	-43
0,53600	-41
0,54000	-40
0,54400	-42
0,54800	-44
0,55200	-49
0,55600	-50
0,56000	-49
0,56400	-49
0,56800	-47
0,57200	-46
0,57600	-48
0,58000	-50
0,58400	-51
0,58800	-49
0,59200	-48
0,59600	-48
0,60000	-47
0,60400	-48
0,60800	-50
0,61200	-52
0,61600	-51
0,62000	-47
0,62400	-45
0,62800	-45
0,63200	-46
0,63600	-46
0,64000	-46
0,64400	-48
0,64800	-48
0,65200	-47
0,65600	-47
0,66000	-49
0,66400	-49
0,66800	-48
0,67200	-47
0,67600	-47
0,68000	-49
0,68400	-50
0,68800	-50
0,69200	-49
0,69600	-48
0,70000	-48
0,70400	-47
0,70800	-48
0,71200	-46
0,71600	-43
0,72000	-43
0,72400	-44
0,72800	-45
0,73200	-44
0,73600	-43
0,74000	-43
0,74400	-42
0,74800	-42
0,75200	-43
0,75600	-43
0,76000	-44
0,76400	-45
0,76800	-43
0,77200	-43
0,77600	-43
0,78000	-45
0,78400	-45
0,78800	-45
0,79200	-47
0,79600	-47
0,80000	-46
0,80400	-44
0,80800	-43
0,81200	-43
0,81600	-43
0,82000	-44
0,82400	-43
0,82800	-42
0,83200	-41
0,83600	-40
0,84000	-41
0,84400	-43
0,84800	-43
0,85200	-44
0,85600	-44
0,86000	-43
0,86400	-44
0,86800	-45
0,87200	-45
0,87600	-42
0,88000	-41
0,88400	-40
0,88800	-42
0,89200	-44
0,89600	-46
0,90000	-47
0,90400	-47
0,90800	-47
0,91200	-47
0,91600	-46
0,92000	-43
0,92400	-43
0,92800	-42
0,93200	-42
0,93600	-43
0,94000	-43
0,94400	-43
0,94800	-43
0,95200	-45
0,95600	-47
0,96000	-45
0,96400	-46
0,96800	-47
0,97200	-46
0,97600	-45
0,98000	-45
0,98400	-47
0,98800	-47
0,99200	-47
0,99600	-49
1,00000	-49
1,00400	-50
1,00800	-49
1,01200	-49
1,01600	-50
1,02000	-51
1,02400	-49
1,02800	-47
1,03200	-47
1,03600	-47
1,04000	-49
1,04400	-50
1,04800	-51
1,05200	-52
1,05600	-53
1,06000	-51
1,06400	-50
1,06800	-51
1,07200	-52
1,07600	-53
1,08000	-51
1,08400	-49
1,08800	-52
1,09200	-54
1,09600	-55
1,10000	-54
1,10400	-55
1,10800	-54
1,11200	-52
1,11600	-52
1,12000	-52
1,12400	-51
1,12800	-54
1,13200	-57
1,13600	-55
1,14000	-52
1,14400	-50
1,14800	-50
1,15200	-51
1,15600	-52
1,16000	-51
1,16400	-51
1,16800	-52
1,17200	-54
1,17600	-55
1,18000	-56
1,18400	-55
1,18800	-54
1,19200	-55
1,19600	-57
1,20000	-58
1,20400	-59
1,20800	-61
1,21200	-62
1,21600	-63
1,22000	-66
1,22400	-66
1,22800	-66
1,23200	-65
1,23600	-64
1,24000	-64
1,24400	-65
1,24800	-66
1,25200	-66
1,25600	-66
1,26000	-66
1,26400	-66
1,26800	-66
1,27200	-65
1,27600	-63
1,28000	-62
1,28400	-61
1,28800	-62
1,29200	-65
1,29600	-68
1,30000	-69
1,30400	-71
1,30800	-71
1,31200	-70
1,31600	-69
1,32000	-68
1,32400	-70
1,32800	-72
1,33200	-72
1,33600	-74
1,34000	-77
1,34400	-80
1,34800	-79
1,35200	-77
1,35600	-78
1,36000	-77
1,36400	-79
1,36800	-81
1,37200	-82
1,37600	-82
1,38000	-82
1,38400	-84
1,38800	-84
1,39200	-84
1,39600	-88
1,40000	-91
1,40400	-90
1,40800	-89
1,41200	-89
1,41600	-90
1,42000	-90
1,42400	-90
1,42800	-91
1,43200	-90
1,43600	-89
1,44000	-90
1,44400	-90
1,44800	-89
1,45200	-91
1,45600	-92
1,46000	-93
1,46400	-95
1,46800	-97
1,47200	-99
1,47600	-98
1,48000	-96
1,48400	-97
1,48800	-98
1,49200	-100
1,49600	-102
1,50000	-104
1,50400	-105
1,50800	-107
1,51200	-108
1,51600	-109
1,52000	-111
1,52400	-112
1,52800	-111
1,53200	-112
1,53600	-114
1,54000	-113
1,54400	-114
1,54800	-115
1,55200	-115
1,55600	-115
1,56000	-118
1,56400	-120
1,56800	-121
1,57200	-122
1,57600	-122
1,58000	-123
1,58400	-123
1,58800	-123
1,59200	-124
1,59600	-124
1,60000	-122
1,60400	-121
1,60800	-120
1,61200	-120
1,61600	-123
1,62000	-126
1,62400	-126
1,62800	-126
1,63200	-127
1,63600	-130
1,64000	-133
1,64400	-137
1,64800	-140
1,65200	-141
1,65600	-140
1,66000	-140
1,66400	-141
1,66800	-143
1,67200	-144
1,67600	-146
1,68000	-148
1,68400	-147
1,68800	-146
1,69200	-146
1,69600	-149
1,70000	-149
1,70400	-148
1,70800	-148
1,71200	-149
1,71600	-150
1,72000	-152
1,72400	-156
1,72800	-158
1,73200	-159
1,73600	-158
1,74000	-157
1,74400	-157
1,74800	-158
1,75200	-158
1,75600	-157
1,76000	-158
1,76400	-160
1,76800	-163
1,77200	-164
1,77600	-163
1,78000	-161
1,78400	-163
1,78800	-167
1,79200	-170
1,79600	-171
1,80000	-171
1,80400	-171
1,80800	-170
1,81200	-171
1,81600	-172
1,82000	-174
1,82400	-177
1,82800	-178
1,83200	-175
1,83600	-175
1,84000	-176
1,84400	-176
1,84800	-177
1,85200	-177
1,85600	-178
1,86000	-179
1,86400	-180
1,86800	-183
1,87200	-185
1,87600	-186
1,88000	-186
1,88400	-184
1,88800	-184
1,89200	-185
1,89600	-186
1,90000	-188
1,90400	-190
1,90800	-188
1,91200	-187
1,91600	-189
1,92000	-191
1,92400	-191
1,92800	-191
1,93200	-190
1,93600	-191
1,94000	-193
1,94400	-194
1,94800	-191
1,95200	-188
1,95600	-189
1,96000	-193
1,96400	-196
1,96800	-197
1,97200	-197
1,97600	-197
1,98000	-198
1,98400	-201
1,98800	-203
1,99200	-203
1,99600	-203
2,00000	-203
2,00400	-203
2,00800	-202
2,01200	-203
2,01600	-206
2,02000	-208
2,02400	-208
2,02800	-208
2,03200	-208
2,03600	-208
2,04000	-207
2,04400	-205
2,04800	-206
2,05200	-208
2,05600	-209
2,06000	-212
2,06400	-214
2,06800	-215
2,07200	-215
2,07600	-215
2,08000	-217
2,08400	-219
2,08800	-220
2,09200	-219
2,09600	-219
2,10000	-218
2,10400	-218
2,10800	-218
2,11200	-217
2,11600	-218
2,12000	-219
2,12400	-219
2,12800	-220
2,13200	-221
2,13600	-222
2,14000	-225
2,14400	-225
2,14800	-225
2,15200	-226
2,15600	-228
2,16000	-228
2,16400	-227
2,16800	-227
2,17200	-228
2,17600	-229
2,18000	-230
2,18400	-231
2,18800	-231
2,19200	-232
2,19600	-232
2,20000	-234
2,20400	-235
2,20800	-237
2,21200	-236
2,21600	-234
2,22000	-233
2,22400	-232
2,22800	-232
2,23200	-232
2,23600	-233
2,24000	-236
2,24400	-237
2,24800	-237
2,25200	-240
2,25600	-241
2,26000	-241
2,26400	-242
2,26800	-245
2,27200	-244
2,27600	-245
2,28000	-245
2,28400	-246
2,28800	-249
2,29200	-250
2,29600	-250
2,30000	-251
2,30400	-254
2,30800	-252
2,31200	-248
2,31600	-249
2,32000	-249
2,32400	-251
2,32800	-253
2,33200	-253
2,33600	-253
2,34000	-254
2,34400	-256
2,34800	-256
2,35200	-254
2,35600	-255
2,36000	-256
2,36400	-257
2,36800	-258
2,37200	-259
2,37600	-260
2,38000	-258
2,38400	-259
2,38800	-261
2,39200	-264
2,39600	-267
2,40000	-267
2,40400	-269
2,40800	-269
2,41200	-268
2,41600	-269
2,42000	-270
2,42400	-272
2,42800	-274
2,43200	-274
2,43600	-271
2,44000	-272
2,44400	-274
2,44800	-275
2,45200	-276
2,45600	-276
2,46000	-276
2,46400	-277
2,46800	-278
2,47200	-280
2,47600	-282
2,48000	-282
2,48400	-282
2,48800	-283
2,49200	-284
2,49600	-284
2,50000	-285
2,50400	-285
2,50800	-284
2,51200	-282
2,51600	-280
2,52000	-282
2,52400	-283
2,52800	-283
2,53200	-285
2,53600	-289
2,54000	-292
2,54400	-291
2,54800	-291
2,55200	-289
2,55600	-285
2,56000	-284
2,56400	-284
2,56800	-284
2,57200	-284
2,57600	-287
2,58000	-290
2,58400	-290
2,58800	-292
2,59200	-294
2,59600	-295
2,60000	-294
2,60400	-294
2,60800	-295
2,61200	-296
2,61600	-296
2,62000	-296
2,62400	-298
2,62800	-296
2,63200	-294
2,63600	-295
2,64000	-296
2,64400	-296
2,64800	-297
2,65200	-298
2,65600	-298
2,66000	-298
2,66400	-297
2,66800	-297
2,67200	-300
2,67600	-300
2,68000	-302
2,68400	-301
2,68800	-298
2,69200	-297
2,69600	-296
2,70000	-294
2,70400	-294
2,70800	-293
2,71200	-294
2,71600	-295
2,72000	-296
2,72400	-295
2,72800	-295
2,73200	-298
2,73600	-299
2,74000	-300
2,74400	-300
2,74800	-299
2,75200	-299
2,75600	-298
2,76000	-298
2,76400	-299
2,76800	-300
2,77200	-301
2,77600	-300
2,78000	-301
2,78400	-302
2,78800	-302
2,79200	-302
2,79600	-303
2,80000	-303
2,80400	-301
2,80800	-299
2,81200	-299
2,81600	-299
2,82000	-299
2,82400	-301
2,82800	-304
2,83200	-304
2,83600	-301
2,84000	-301
2,84400	-304
2,84800	-305
2,85200	-307
2,85600	-309
2,86000	-310
2,86400	-311
2,86800	-313
2,87200	-312
2,87600	-310
2,88000	-309
2,88400	-309
2,88800	-309
2,89200	-309
2,89600	-309
2,90000	-308
2,90400	-306
2,90800	-306
2,91200	-305
2,91600	-307
2,92000	-311
2,92400	-313
2,92800	-313
2,93200	-313
2,93600	-313
2,94000	-315
2,94400	-315
2,94800	-315
2,95200	-315
2,95600	-313
2,96000	-312
2,96400	-310
2,96800	-311
2,97200	-312
2,97600	-311
2,98000	-310
2,98400	-312
2,98800	-312
2,99200	-312
2,99600	-314
3,00000	-313
3,00400	-312
3,00800	-312
3,01200	-311
3,01600	-310
3,02000	-308
3,02400	-307
3,02800	-307
3,03200	-305
3,03600	-304
3,04000	-303
3,04400	-303
3,04800	-304
3,05200	-304
3,05600	-304
3,06000	-304
3,06400	-303
3,06800	-301
3,07200	-299
3,07600	-299
3,08000	-299
3,08400	-298
3,08800	-299
3,09200	-302
3,09600	-302
3,10000	-301
3,10400	-301
3,10800	-301
3,11200	-300
3,11600	-300
3,12000	-301
3,12400	-299
3,12800	-295
3,13200	-291
3,13600	-291
3,14000	-292
3,14400	-292
3,14800	-291
3,15200	-291
3,15600	-293
3,16000	-295
3,16400	-294
3,16800	-294
3,17200	-291
3,17600	-288
3,18000	-286
3,18400	-286
3,18800	-286
3,19200	-284
3,19600	-283
3,20000	-282
3,20400	-281
3,20800	-281
3,21200	-284
3,21600	-284
3,22000	-281
3,22400	-279
3,22800	-277
3,23200	-277
3,23600	-277
3,24000	-277
3,24400	-277
3,24800	-276
3,25200	-274
3,25600	-275
3,26000	-277
3,26400	-278
3,26800	-276
3,27200	-276
3,27600	-277
3,28000	-278
3,28400	-277
3,28800	-275
3,29200	-273
3,29600	-273
3,30000	-274
3,30400	-275
3,30800	-276
3,31200	-275
3,31600	-273
3,32000	-272
3,32400	-271
3,32800	-269
3,33200	-266
3,33600	-264
3,34000	-265
3,34400	-264
3,34800	-263
3,35200	-262
3,35600	-262
3,36000	-263
3,36400	-264
3,36800	-263
3,37200	-260
3,37600	-257
3,38000	-257
3,38400	-255
3,38800	-254
3,39200	-253
3,39600	-250
3,40000	-248
3,40400	-247
3,40800	-245
3,41200	-246
3,41600	-246
3,42000	-245
3,42400	-244
3,42800	-244
3,43200	-245
3,43600	-246
3,44000	-247
3,44400	-246
3,44800	-246
3,45200	-247
3,45600	-248
3,46000	-249
3,46400	-250
3,46800	-249
3,47200	-246
3,47600	-246
3,48000	-250
3,48400	-252
3,48800	-251
3,49200	-252
3,49600	-253
3,50000	-252
3,50400	-254
3,50800	-257
3,51200	-255
3,51600	-250
3,52000	-249
3,52400	-251
3,52800	-251
3,53200	-250
3,53600	-247
3,54000	-245
3,54400	-247
3,54800	-245
3,55200	-243
3,55600	-242
3,56000	-243
3,56400	-242
3,56800	-243
3,57200	-242
3,57600	-237
3,58000	-233
3,58400	-231
3,58800	-231
3,59200	-233
3,59600	-233
3,60000	-234
3,60400	-234
3,60800	-233
3,61200	-232
3,61600	-231
3,62000	-229
3,62400	-226
3,62800	-223
3,63200	-219
3,63600	-213
3,64000	-203
3,64400	-184
3,64800	-151
3,65200	-114
3,65600	-85
3,66000	-67
3,66400	-70
3,66800	-105
3,67200	-180
3,67600	-303
3,68000	-483
3,68400	-725
3,68800	-1028
3,69200	-1386
3,69600	-1789
3,70000	-2225
3,70400	-2675
3,70800	-3117
3,71200	-3536
3,71600	-3916
3,72000	-4243
3,72400	-4522
3,72800	-4784
3,73200	-5065
3,73600	-5321
3,74000	-5464
3,74400	-5468
3,74800	-5359
3,75200	-5163
3,75600	-4902
3,76000	-4607
3,76400	-4305
3,76800	-4008
3,77200	-3724
3,77600	-3457
3,78000	-3204
3,78400	-2957
3,78800	-2718
3,79200	-2488
3,79600	-2271
3,80000	-2073
3,80400	-1893
3,80800	-1729
3,81200	-1576
3,81600	-1428
3,82000	-1276
3,82400	-1122
3,82800	-976
3,83200	-840
3,83600	-719
3,84000	-617
3,84400	-531
3,84800	-458
3,85200	-397
3,85600	-343
3,86000	-295
3,86400	-253
3,86800	-216
3,87200	-181
3,87600	-152
3,88000	-127
3,88400	-106
3,88800	-89
3,89200	-76
3,89600	-64
3,90000	-55
3,90400	-47
3,90800	-42
3,91200	-36
3,91600	-32
3,92000	-30
3,92400	-30
3,92800	-30
3,93200	-29
3,93600	-27
3,94000	-24
3,94400	-21
3,94800	-18
3,95200	-15
3,95600	-11
3,96000	-4
3,96400	1
3,96800	5
3,97200	9
3,97600	13
3,98000	20
3,98400	29
3,98800	38
3,99200	51
3,99600	64
4,00000	79
4,00400	96
4,00800	115
4,01200	134
4,01600	151
4,02000	167
4,02400	182
4,02800	195
4,03200	206
4,03600	215
4,04000	222
4,04400	226
4,04800	226
4,05200	224
4,05600	220
4,06000	216
4,06400	212
4,06800	207
4,07200	201
4,07600	197
4,08000	193
4,08400	189
4,08800	187
4,09200	184
4,09600	180
4,10000	175
4,10400	170
4,10800	168
4,11200	163
4,11600	158
4,12000	154
4,12400	151
4,12800	148
4,13200	145
4,13600	141
4,14000	140
4,14400	139
4,14800	139
4,15200	142
4,15600	146
4,16000	150
4,16400	159
4,16800	170
4,17200	183
4,17600	199
4,18000	217
4,18400	233
4,18800	250
4,19200	265
4,19600	281
4,20000	297
4,20400	311
4,20800	323
4,21200	334
4,21600	343
4,22000	349
4,22400	354
4,22800	356
4,23200	359
4,23600	361
4,24000	361
4,24400	359
4,24800	354
4,25200	348
4,25600	341
4,26000	332
4,26400	323
4,26800	311
4,27200	297
4,27600	282
4,28000	265
4,28400	246
4,28800	226
4,29200	206
4,29600	185
4,30000	167
4,30400	150
4,30800	135
4,31200	121
4,31600	110
4,32000	103
4,32400	99
4,32800	96
4,33200	94
4,33600	94
4,34000	94
4,34400	96
4,34800	99
4,35200	102
4,35600	107
4,36000	113
4,36400	119
4,36800	128
4,37200	138
4,37600	145
4,38000	152
4,38400	161
4,38800	170
4,39200	176
4,39600	182
4,40000	190
4,40400	198
4,40800	205
4,41200	211
4,41600	214
4,42000	217
4,42400	219
4,42800	221
4,43200	223
4,43600	223
4,44000	221
4,44400	220
4,44800	217
4,45200	215
4,45600	211
4,46000	208
4,46400	204
4,46800	197
4,47200	192
4,47600	188
4,48000	186
4,48400	181
4,48800	178
4,49200	174
4,49600	170
4,50000	167
4,50400	166
4,50800	164
4,51200	162
4,51600	161
4,52000	159
4,52400	157
4,52800	153
4,53200	150
4,53600	148
4,54000	145
4,54400	140
4,54800	138
4,55200	135
4,55600	129
4,56000	125
4,56400	121
4,56800	118
4,57200	115
4,57600	110
4,58000	105
4,58400	100
4,58800	96
4,59200	90
4,59600	86
4,60000	83
4,60400	81
4,60800	79
4,61200	77
4,61600	77
4,62000	77
4,62400	77
4,62800	79
4,63200	81
4,63600	86
4,64000	92
4,64400	100
4,64800	108
4,65200	115
4,65600	124
4,66000	133
4,66400	141
4,66800	147
4,67200	153
4,67600	159
4,68000	165
4,68400	170
4,68800	174
4,69200	177
4,69600	181
4,70000	185
4,70400	190
4,70800	197
4,71200	204
4,71600	212
4,72000	220
4,72400	232
4,72800	245
4,73200	258
4,73600	271
4,74000	286
4,74400	302
4,74800	317
4,75200	333
4,75600	346
4,76000	361
4,76400	376
4,76800	387
4,77200	398
4,77600	409
4,78000	420
4,78400	429
4,78800	439
4,79200	447
4,79600	452
4,80000	458
4,80400	462
4,80800	466
4,81200	469
4,81600	470
4,82000	470
4,82400	471
4,82800	470
4,83200	468
4,83600	468
4,84000	469
4,84400	471
4,84800	469
4,85200	467
4,85600	468
4,86000	468
4,86400	464
4,86800	464
4,87200	467
4,87600	474
4,88000	485
4,88400	498
4,88800	515
4,89200	537
4,89600	566
4,90000	602
4,90400	646
4,90800	703
4,91200	775
4,91600	863
4,92000	970
4,92400	1096
4,92800	1244
4,93200	1416
4,93600	1610
4,94000	1825
4,94400	2063
4,94800	2319
4,95200	2588
4,95600	2866
4,96000	3149
4,96400	3431
4,96800	3706
4,97200	3969
4,97600	4218
4,98000	4447
4,98400	4653
4,98800	4830
4,99200	4978
4,99600	5095
5,00000	5181
5,00400	5239
5,00800	5269
5,01200	5268
5,01600	5243
5,02000	5194
5,02400	5123
5,02800	5036
5,03200	4935
5,03600	4821
5,04000	4699
5,04400	4571
5,04800	4441
5,05200	4308
5,05600	4171
5,06000	4032
5,06400	3892
5,06800	3751
5,07200	3613
5,07600	3475
5,08000	3340
5,08400	3206
5,08800	3076
5,09200	2951
5,09600	2829
5,10000	2711
5,10400	2600
5,10800	2496
5,11200	2396
5,11600	2300
5,12000	2212
5,12400	2131
5,12800	2057
5,13200	1991
5,13600	1933
5,14000	1886
5,14400	1850
5,14800	1829
5,15200	1825
5,15600	1837
5,16000	1866
5,16400	1914
5,16800	1981
5,17200	2064
5,17600	2166
5,18000	2288
5,18400	2425
5,18800	2575
5,19200	2734
5,19600	2899
5,20000	3067
5,20400	3228
5,20800	3382
5,21200	3523
5,21600	3648
5,22000	3754
5,22400	3834
5,22800	3890
5,23200	3919
5,23600	3920
5,24000	3897
5,24400	3850
5,24800	3783
5,25200	3695
5,25600	3593
5,26000	3479
5,26400	3352
5,26800	3218
5,27200	3079
5,27600	2939
5,28000	2800
5,28400	2666
5,28800	2535
5,29200	2406
5,29600	2284
5,30000	2170
5,30400	2064
5,30800	1968
5,31200	1881
5,31600	1803
5,32000	1731
5,32400	1668
5,32800	1614
5,33200	1566
5,33600	1525
5,34000	1490
5,34400	1463
5,34800	1442
5,35200	1429
5,35600	1418
5,36000	1409
5,36400	1407
5,36800	1409
5,37200	1416
5,37600	1426
5,38000	1447
5,38400	1480
5,38800	1526
5,39200	1590
5,39600	1675
5,40000	1785
5,40400	1926
5,40800	2102
5,41200	2319
5,41600	2585
5,42000	2907
5,42400	3288
5,42800	3734
5,43200	4243
5,43600	4816
5,44000	5459
5,44400	6171
5,44800	6948
5,45200	7783
5,45600	8667
5,46000	9592
5,46400	10545
5,46800	11512
5,47200	12481
5,47600	13437
5,48000	14363
5,48400	15247
5,48800	16075
5,49200	16832
5,49600	17505
5,50000	18085
5,50400	18571
5,50800	18950
5,51200	19221
5,51600	19384
5,52000	19442
5,52400	19397
5,52800	19256
5,53200	19026
5,53600	18714
5,54000	18327
5,54400	17873
5,54800	17363
5,55200	16810
5,55600	16223
5,56000	15611
5,56400	14982
5,56800	14340
5,57200	13694
5,57600	13052
5,58000	12416
5,58400	11792
5,58800	11183
5,59200	10589
5,59600	10022
5,60000	9483
5,60400	8967
5,60800	8477
5,61200	8016
5,61600	7584
5,62000	7181
5,62400	6808
5,62800	6463
5,63200	6145
5,63600	5852
5,64000	5582
5,64400	5338
5,64800	5114
5,65200	4906
5,65600	4717
5,66000	4544
5,66400	4384
5,66800	4236
5,67200	4096
5,67600	3964
5,68000	3840
5,68400	3720
5,68800	3606
5,69200	3496
5,69600	3387
5,70000	3283
5,70400	3181
5,70800	3082
5,71200	2986
5,71600	2893
5,72000	2805
5,72400	2722
5,72800	2644
5,73200	2574
5,73600	2509
5,74000	2449
5,74400	2395
5,74800	2350
5,75200	2313
5,75600	2283
5,76000	2260
5,76400	2243
5,76800	2233
5,77200	2232
5,77600	2239
5,78000	2250
5,78400	2267
5,78800	2289
5,79200	2317
5,79600	2351
5,80000	2388
5,80400	2428
5,80800	2472
5,81200	2518
5,81600	2568
5,82000	2622
5,82400	2676
5,82800	2729
5,83200	2786
5,83600	2842
5,84000	2897
5,84400	2954
5,84800	3011
5,85200	3065
5,85600	3114
5,86000	3161
5,86400	3207
5,86800	3245
5,87200	3277
5,87600	3304
5,88000	3326
5,88400	3347
5,88800	3365
5,89200	3383
5,89600	3406
5,90000	3439
5,90400	3484
5,90800	3547
5,91200	3639
5,91600	3767
5,92000	3944
5,92400	4178
5,92800	4483
5,93200	4875
5,93600	5372
5,94000	5988
5,94400	6740
5,94800	7646
5,95200	8718
5,95600	9971
5,96000	11424
5,96400	13085
5,96800	14962
5,97200	17057
5,97600	19363
5,98000	21874
5,98400	24582
5,98800	27478
5,99200	30534
5,99600	33711
6,00000	36983
6,00400	40310
6,00800	43664
6,01200	46997
6,01600	50253
6,02000	53394
6,02400	56377
6,02800	59167
6,03200	61725
6,03600	64009
6,04000	65995
6,04400	67658
6,04800	68986
6,05200	69967
6,05600	70593
6,06000	70871
6,06400	70811
6,06800	70417
6,07200	69708
6,07600	68706
6,08000	67436
6,08400	65928
6,08800	64208
6,09200	62298
6,09600	60228
6,10000	58035
6,10400	55747
6,10800	53387
6,11200	50978
6,11600	48542
6,12000	46107
6,12400	43691
6,12800	41310
6,13200	38977
6,13600	36702
6,14000	34500
6,14400	32383
6,14800	30357
6,15200	28422
6,15600	26579
6,16000	24834
6,16400	23190
6,16800	21646
6,17200	20203
6,17600	18851
6,18000	17586
6,18400	16413
6,18800	15327
6,19200	14322
6,19600	13394
6,20000	12535
6,20400	11743
6,20800	11014
6,21200	10342
6,21600	9724
6,22000	9155
6,22400	8632
6,22800	8151
6,23200	7706
6,23600	7298
6,24000	6922
6,24400	6576
6,24800	6256
6,25200	5961
6,25600	5688
6,26000	5436
6,26400	5202
6,26800	4985
6,27200	4784
6,27600	4595
6,28000	4419
6,28400	4253
6,28800	4096
6,29200	3953
6,29600	3821
6,30000	3694
6,30400	3574
6,30800	3461
6,31200	3354
6,31600	3254
6,32000	3164
6,32400	3076
6,32800	2994
6,33200	2919
6,33600	2848
6,34000	2781
6,34400	2717
6,34800	2660
6,35200	2608
6,35600	2560
6,36000	2516
6,36400	2479
6,36800	2445
6,37200	2414
6,37600	2388
6,38000	2371
6,38400	2356
6,38800	2342
6,39200	2334
6,39600	2329
6,40000	2326
6,40400	2328
6,40800	2328
6,41200	2330
6,41600	2339
6,42000	2351
6,42400	2367
6,42800	2389
6,43200	2419
6,43600	2459
6,44000	2509
6,44400	2575
6,44800	2661
6,45200	2770
6,45600	2903
6,46000	3064
6,46400	3258
6,46800	3490
6,47200	3758
6,47600	4062
6,48000	4404
6,48400	4780
6,48800	5191
6,49200	5634
6,49600	6100
6,50000	6586
6,50400	7084
6,50800	7583
6,51200	8074
6,51600	8548
6,52000	8992
6,52400	9397
6,52800	9759
6,53200	10070
6,53600	10323
6,54000	10514
6,54400	10636
6,54800	10687
6,55200	10669
6,55600	10585
6,56000	10436
6,56400	10228
6,56800	9967
6,57200	9659
6,57600	9313
6,58000	8934
6,58400	8534
6,58800	8120
6,59200	7696
6,59600	7269
6,60000	6851
6,60400	6448
6,60800	6068
6,61200	5716
6,61600	5399
6,62000	5123
6,62400	4897
6,62800	4730
6,63200	4630
6,63600	4605
6,64000	4670
6,64400	4837
6,64800	5120
6,65200	5533
6,65600	6089
6,66000	6804
6,66400	7696
6,66800	8778
6,67200	10064
6,67600	11562
6,68000	13288
6,68400	15246
6,68800	17430
6,69200	19833
6,69600	22443
6,70000	25256
6,70400	28245
6,70800	31373
6,71200	34605
6,71600	37905
6,72000	41235
6,72400	44548
6,72800	47791
6,73200	50915
6,73600	53873
6,74000	56625
6,74400	59127
6,74800	61341
6,75200	63231
6,75600	64774
6,76000	65959
6,76400	66773
6,76800	67213
6,77200	67282
6,77600	66989
6,78000	66356
6,78400	65398
6,78800	64141
6,79200	62619
6,79600	60867
6,80000	58918
6,80400	56802
6,80800	54550
6,81200	52197
6,81600	49779
6,82000	47326
6,82400	44860
6,82800	42398
6,83200	39968
6,83600	37594
6,84000	35287
6,84400	33058
6,84800	30913
6,85200	28863
6,85600	26921
6,86000	25085
6,86400	23354
6,86800	21726
6,87200	20204
6,87600	18786
6,88000	17470
6,88400	16252
6,88800	15126
6,89200	14086
6,89600	13130
6,90000	12254
6,90400	11451
6,90800	10717
6,91200	10046
6,91600	9432
6,92000	8872
6,92400	8362
6,92800	7899
6,93200	7477
6,93600	7092
6,94000	6743
6,94400	6423
6,94800	6133
6,95200	5867
6,95600	5620
6,96000	5391
6,96400	5181
6,96800	4988
6,97200	4808
6,97600	4643
6,98000	4488
6,98400	4339
6,98800	4199
6,99200	4068
6,99600	3943
7,00000	3821
7,00400	3705
7,00800	3597
7,01200	3493
7,01600	3392
7,02000	3293
7,02400	3201
7,02800	3114
7,03200	3033
7,03600	2959
7,04000	2890
7,04400	2829
7,04800	2777
7,05200	2733
7,05600	2701
7,06000	2678
7,06400	2668
7,06800	2673
7,07200	2692
7,07600	2725
7,08000	2772
7,08400	2831
7,08800	2906
7,09200	2996
7,09600	3098
7,10000	3213
7,10400	3341
7,10800	3479
7,11200	3626
7,11600	3778
7,12000	3936
7,12400	4098
7,12800	4258
7,13200	4415
7,13600	4566
7,14000	4710
7,14400	4845
7,14800	4971
7,15200	5087
7,15600	5192
7,16000	5283
7,16400	5360
7,16800	5425
7,17200	5477
7,17600	5515
7,18000	5542
7,18400	5558
7,18800	5562
7,19200	5557
7,19600	5546
7,20000	5530
7,20400	5509
7,20800	5484
7,21200	5458
7,21600	5433
7,22000	5406
7,22400	5381
7,22800	5362
7,23200	5349
7,23600	5342
7,24000	5345
7,24400	5356
7,24800	5379
7,25200	5416
7,25600	5468
7,26000	5536
7,26400	5617
7,26800	5713
7,27200	5828
7,27600	5958
7,28000	6105
7,28400	6268
7,28800	6449
7,29200	6646
7,29600	6856
7,30000	7080
7,30400	7313
7,30800	7556
7,31200	7812
7,31600	8073
7,32000	8336
7,32400	8600
7,32800	8867
7,33200	9131
7,33600	9389
7,34000	9643
7,34400	9887
7,34800	10121
7,35200	10345
7,35600	10557
7,36000	10752
7,36400	10931
7,36800	11095
7,37200	11239
7,37600	11368
7,38000	11482
7,38400	11578
7,38800	11658
7,39200	11721
7,39600	11768
7,40000	11799
7,40400	11818
7,40800	11827
7,41200	11824
7,41600	11811
7,42000	11791
7,42400	11761
7,42800	11722
7,43200	11678
7,43600	11629
7,44000	11574
7,44400	11515
7,44800	11453
7,45200	11384
7,45600	11309
7,46000	11229
7,46400	11144
7,46800	11055
7,47200	10960
7,47600	10858
7,48000	10748
7,48400	10627
7,48800	10497
7,49200	10361
7,49600	10218
7,50000	10066
7,50400	9904
7,50800	9734
7,51200	9556
7,51600	9372
7,52000	9182
7,52400	8985
7,52800	8782
7,53200	8575
7,53600	8366
7,54000	8156
7,54400	7943
7,54800	7729
7,55200	7517
7,55600	7310
7,56000	7103
7,56400	6897
7,56800	6696
7,57200	6501
7,57600	6311
7,58000	6128
7,58400	5951
7,58800	5778
7,59200	5610
7,59600	5450
7,60000	5296
7,60400	5150
7,60800	5009
7,61200	4875
7,61600	4750
7,62000	4632
7,62400	4521
7,62800	4423
7,63200	4336
7,63600	4257
7,64000	4193
7,64400	4144
7,64800	4111
7,65200	4097
7,65600	4105
7,66000	4141
7,66400	4207
7,66800	4305
7,67200	4438
7,67600	4610
7,68000	4827
7,68400	5092
7,68800	5406
7,69200	5769
7,69600	6186
7,70000	6656
7,70400	7176
7,70800	7744
7,71200	8357
7,71600	9006
7,72000	9687
7,72400	10395
7,72800	11121
7,73200	11852
7,73600	12578
7,74000	13293
7,74400	13985
7,74800	14641
7,75200	15256
7,75600	15822
7,76000	16328
7,76400	16766
7,76800	17131
7,77200	17417
7,77600	17620
7,78000	17739
7,78400	17774
7,78800	17726
7,79200	17594
7,79600	17384
7,80000	17100
7,80400	16749
7,80800	16340
7,81200	15874
7,81600	15361
7,82000	14810
7,82400	14229
7,82800	13625
7,83200	13008
7,83600	12382
7,84000	11756
7,84400	11137
7,84800	10528
7,85200	9938
7,85600	9367
7,86000	8819
7,86400	8297
7,86800	7805
7,87200	7345
7,87600	6914
7,88000	6510
7,88400	6140
7,88800	5803
7,89200	5496
7,89600	5218
[truncated: 18,026 more rows]
