# Supplementary material for: Interplay between de novo and salvage pathways of GDP-fucose synthesis
Source: PLoS One. 2024 Oct 24;19(10):e0309450. doi: 10.1371/journal.pone.0309450 (PMC11501016; doi:10.1371/journal.pone.0309450)
Supplement: S1 File — (ZIP) [file pone.0309450.s004.zip › Chromatograms/Metabolites/FCSKKO_45_1.txt]

[Header]
Application Name	LabSolutions
Version	5.97 SP1
Data File Name	C:\LabSolutions\Data\Methods\Moje wyniki\GDP-Fuc457.lcd
Output Date	2022-04-06
Output Time	21:19:11
[Configuration]
Instrument Name	HPLC_SPD-M30A_RF20AXS
Instrument #	1
Line #	1
# of Detectors	1
Detector ID	PDA
Detector Name	PDA
# of Channels	1
[PDA Multi Chromatogram(Ch1)]
# of Points	20001
Interval(msec)	240
Start Time(min)	0
End Time(min)	80
Intensity Units	mAU
Intensity Multiplier	1
Type	MultiChrom
Wavelength(nm)	254
Bandwidth(nm)	4
R.Time (min)	Intensity
0,00000	0
0,00400	0
0,00800	0
0,01200	0
0,01600	0
0,02000	0
0,02400	0
0,02800	0
0,03200	0
0,03600	0
0,04000	0
0,04400	0
0,04800	0
0,05200	0
0,05600	0
0,06000	0
0,06400	0
0,06800	0
0,07200	0
0,07600	0
0,08000	12
0,08400	19
0,08800	21
0,09200	23
0,09600	24
0,10000	26
0,10400	26
0,10800	26
0,11200	29
0,11600	30
0,12000	30
0,12400	29
0,12800	29
0,13200	27
0,13600	25
0,14000	24
0,14400	23
0,14800	22
0,15200	19
0,15600	19
0,16000	20
0,16400	20
0,16800	19
0,17200	16
0,17600	13
0,18000	11
0,18400	10
0,18800	8
0,19200	8
0,19600	8
0,20000	6
0,20400	6
0,20800	6
0,21200	5
0,21600	3
0,22000	2
0,22400	1
0,22800	-1
0,23200	-2
0,23600	-2
0,24000	-0
0,24400	1
0,24800	3
0,25200	3
0,25600	3
0,26000	7
0,26400	13
0,26800	16
0,27200	18
0,27600	22
0,28000	26
0,28400	28
0,28800	29
0,29200	32
0,29600	36
0,30000	41
0,30400	45
0,30800	49
0,31200	53
0,31600	58
0,32000	66
0,32400	73
0,32800	80
0,33200	87
0,33600	93
0,34000	102
0,34400	114
0,34800	124
0,35200	132
0,35600	141
0,36000	149
0,36400	160
0,36800	172
0,37200	185
0,37600	197
0,38000	209
0,38400	223
0,38800	240
0,39200	257
0,39600	276
0,40000	297
0,40400	317
0,40800	336
0,41200	354
0,41600	374
0,42000	397
0,42400	422
0,42800	447
0,43200	472
0,43600	496
0,44000	523
0,44400	553
0,44800	584
0,45200	618
0,45600	652
0,46000	689
0,46400	725
0,46800	761
0,47200	801
0,47600	845
0,48000	892
0,48400	944
0,48800	999
0,49200	1056
0,49600	1117
0,50000	1183
0,50400	1254
0,50800	1330
0,51200	1415
0,51600	1511
0,52000	1618
0,52400	1740
0,52800	1881
0,53200	2046
0,53600	2245
0,54000	2493
0,54400	2818
0,54800	3261
0,55200	3894
0,55600	4824
0,56000	6180
0,56400	8078
0,56800	10571
0,57200	13600
0,57600	17019
0,58000	20667
0,58400	24424
0,58800	28282
0,59200	32404
0,59600	37108
0,60000	42805
0,60400	49864
0,60800	58408
0,61200	68149
0,61600	78330
0,62000	87969
0,62400	96213
0,62800	102531
0,63200	106804
0,63600	109266
0,64000	110353
0,64400	110533
0,64800	110199
0,65200	109623
0,65600	108980
0,66000	108407
0,66400	108047
0,66800	108102
0,67200	108865
0,67600	110644
0,68000	113544
0,68400	117259
0,68800	121013
0,69200	123716
0,69600	124284
0,70000	122039
0,70400	116911
0,70800	109378
0,71200	100250
0,71600	90390
0,72000	80574
0,72400	71352
0,72800	62975
0,73200	55509
0,73600	48895
0,74000	43031
0,74400	37822
0,74800	33176
0,75200	29026
0,75600	25323
0,76000	22037
0,76400	19148
0,76800	16625
0,77200	14436
0,77600	12545
0,78000	10917
0,78400	9521
0,78800	8324
0,79200	7293
0,79600	6402
0,80000	5627
0,80400	4950
0,80800	4356
0,81200	3830
0,81600	3363
0,82000	2951
0,82400	2587
0,82800	2268
0,83200	1988
0,83600	1741
0,84000	1523
0,84400	1330
0,84800	1162
0,85200	1015
0,85600	888
0,86000	775
0,86400	671
0,86800	578
0,87200	497
0,87600	425
0,88000	362
0,88400	305
0,88800	254
0,89200	209
0,89600	167
0,90000	130
0,90400	95
0,90800	64
0,91200	33
0,91600	4
0,92000	-23
0,92400	-48
0,92800	-72
0,93200	-95
0,93600	-117
0,94000	-138
0,94400	-157
0,94800	-175
0,95200	-191
0,95600	-207
0,96000	-222
0,96400	-238
0,96800	-254
0,97200	-269
0,97600	-284
0,98000	-297
0,98400	-310
0,98800	-324
0,99200	-336
0,99600	-349
1,00000	-363
1,00400	-375
1,00800	-386
1,01200	-399
1,01600	-412
1,02000	-422
1,02400	-431
1,02800	-441
1,03200	-452
1,03600	-463
1,04000	-475
1,04400	-487
1,04800	-497
1,05200	-508
1,05600	-519
1,06000	-529
1,06400	-539
1,06800	-547
1,07200	-557
1,07600	-564
1,08000	-572
1,08400	-581
1,08800	-589
1,09200	-599
1,09600	-609
1,10000	-617
1,10400	-625
1,10800	-632
1,11200	-640
1,11600	-647
1,12000	-655
1,12400	-663
1,12800	-671
1,13200	-679
1,13600	-686
1,14000	-695
1,14400	-703
1,14800	-711
1,15200	-719
1,15600	-727
1,16000	-733
1,16400	-741
1,16800	-749
1,17200	-758
1,17600	-767
1,18000	-773
1,18400	-780
1,18800	-785
1,19200	-789
1,19600	-794
1,20000	-799
1,20400	-807
1,20800	-817
1,21200	-822
1,21600	-824
1,22000	-829
1,22400	-836
1,22800	-844
1,23200	-852
1,23600	-859
1,24000	-864
1,24400	-870
1,24800	-875
1,25200	-881
1,25600	-890
1,26000	-897
1,26400	-902
1,26800	-907
1,27200	-912
1,27600	-917
1,28000	-922
1,28400	-926
1,28800	-932
1,29200	-938
1,29600	-944
1,30000	-950
1,30400	-954
1,30800	-958
1,31200	-964
1,31600	-969
1,32000	-975
1,32400	-984
1,32800	-991
1,33200	-996
1,33600	-1001
1,34000	-1003
1,34400	-1008
1,34800	-1014
1,35200	-1018
1,35600	-1024
1,36000	-1031
1,36400	-1036
1,36800	-1041
1,37200	-1046
1,37600	-1052
1,38000	-1056
1,38400	-1060
1,38800	-1066
1,39200	-1071
1,39600	-1077
1,40000	-1082
1,40400	-1087
1,40800	-1091
1,41200	-1095
1,41600	-1100
1,42000	-1105
1,42400	-1110
1,42800	-1114
1,43200	-1117
1,43600	-1121
1,44000	-1128
1,44400	-1134
1,44800	-1139
1,45200	-1143
1,45600	-1147
1,46000	-1150
1,46400	-1151
1,46800	-1156
1,47200	-1161
1,47600	-1167
1,48000	-1171
1,48400	-1175
1,48800	-1181
1,49200	-1186
1,49600	-1189
1,50000	-1193
1,50400	-1197
1,50800	-1203
1,51200	-1207
1,51600	-1212
1,52000	-1218
1,52400	-1222
1,52800	-1226
1,53200	-1231
1,53600	-1234
1,54000	-1238
1,54400	-1243
1,54800	-1249
1,55200	-1256
1,55600	-1261
1,56000	-1268
1,56400	-1274
1,56800	-1278
1,57200	-1280
1,57600	-1283
1,58000	-1286
1,58400	-1290
1,58800	-1296
1,59200	-1303
1,59600	-1309
1,60000	-1312
1,60400	-1313
1,60800	-1317
1,61200	-1318
1,61600	-1321
1,62000	-1327
1,62400	-1331
1,62800	-1333
1,63200	-1339
1,63600	-1344
1,64000	-1347
1,64400	-1350
1,64800	-1351
1,65200	-1355
1,65600	-1358
1,66000	-1362
1,66400	-1367
1,66800	-1371
1,67200	-1377
1,67600	-1381
1,68000	-1384
1,68400	-1386
1,68800	-1390
1,69200	-1395
1,69600	-1398
1,70000	-1403
1,70400	-1408
1,70800	-1413
1,71200	-1416
1,71600	-1418
1,72000	-1423
1,72400	-1428
1,72800	-1431
1,73200	-1434
1,73600	-1438
1,74000	-1442
1,74400	-1446
1,74800	-1450
1,75200	-1452
1,75600	-1453
1,76000	-1458
1,76400	-1461
1,76800	-1464
1,77200	-1469
1,77600	-1476
1,78000	-1482
1,78400	-1487
1,78800	-1490
1,79200	-1491
1,79600	-1492
1,80000	-1496
1,80400	-1501
1,80800	-1505
1,81200	-1507
1,81600	-1511
1,82000	-1516
1,82400	-1520
1,82800	-1524
1,83200	-1527
1,83600	-1530
1,84000	-1532
1,84400	-1536
1,84800	-1539
1,85200	-1544
1,85600	-1549
1,86000	-1553
1,86400	-1559
1,86800	-1563
1,87200	-1565
1,87600	-1568
1,88000	-1571
1,88400	-1573
1,88800	-1576
1,89200	-1580
1,89600	-1585
1,90000	-1588
1,90400	-1590
1,90800	-1592
1,91200	-1597
1,91600	-1603
1,92000	-1607
1,92400	-1610
1,92800	-1612
1,93200	-1615
1,93600	-1621
1,94000	-1625
1,94400	-1629
1,94800	-1632
1,95200	-1636
1,95600	-1641
1,96000	-1643
1,96400	-1644
1,96800	-1647
1,97200	-1651
1,97600	-1655
1,98000	-1657
1,98400	-1660
1,98800	-1665
1,99200	-1668
1,99600	-1669
2,00000	-1672
2,00400	-1676
2,00800	-1677
2,01200	-1680
2,01600	-1685
2,02000	-1687
2,02400	-1690
2,02800	-1692
2,03200	-1695
2,03600	-1697
2,04000	-1699
2,04400	-1703
2,04800	-1705
2,05200	-1708
2,05600	-1713
2,06000	-1717
2,06400	-1720
2,06800	-1722
2,07200	-1724
2,07600	-1729
2,08000	-1732
2,08400	-1733
2,08800	-1737
2,09200	-1741
2,09600	-1745
2,10000	-1749
2,10400	-1752
2,10800	-1755
2,11200	-1757
2,11600	-1759
2,12000	-1762
2,12400	-1765
2,12800	-1768
2,13200	-1770
2,13600	-1772
2,14000	-1774
2,14400	-1778
2,14800	-1784
2,15200	-1788
2,15600	-1792
2,16000	-1794
2,16400	-1795
2,16800	-1798
2,17200	-1802
2,17600	-1805
2,18000	-1806
2,18400	-1805
2,18800	-1806
2,19200	-1809
2,19600	-1812
2,20000	-1813
2,20400	-1815
2,20800	-1818
2,21200	-1821
2,21600	-1824
2,22000	-1827
2,22400	-1829
2,22800	-1830
2,23200	-1831
2,23600	-1834
2,24000	-1836
2,24400	-1837
2,24800	-1838
2,25200	-1838
2,25600	-1840
2,26000	-1843
2,26400	-1845
2,26800	-1846
2,27200	-1848
2,27600	-1850
2,28000	-1851
2,28400	-1853
2,28800	-1856
2,29200	-1858
2,29600	-1860
2,30000	-1861
2,30400	-1864
2,30800	-1870
2,31200	-1875
2,31600	-1878
2,32000	-1879
2,32400	-1881
2,32800	-1883
2,33200	-1885
2,33600	-1888
2,34000	-1890
2,34400	-1892
2,34800	-1895
2,35200	-1897
2,35600	-1899
2,36000	-1902
2,36400	-1905
2,36800	-1909
2,37200	-1912
2,37600	-1913
2,38000	-1914
2,38400	-1916
2,38800	-1918
2,39200	-1922
2,39600	-1925
2,40000	-1930
2,40400	-1936
2,40800	-1940
2,41200	-1943
2,41600	-1945
2,42000	-1947
2,42400	-1949
2,42800	-1951
2,43200	-1955
2,43600	-1959
2,44000	-1962
2,44400	-1964
2,44800	-1966
2,45200	-1967
2,45600	-1969
2,46000	-1972
2,46400	-1974
2,46800	-1978
2,47200	-1982
2,47600	-1985
2,48000	-1989
2,48400	-1990
2,48800	-1992
2,49200	-1995
2,49600	-1998
2,50000	-2002
2,50400	-2004
2,50800	-2004
2,51200	-2006
2,51600	-2009
2,52000	-2013
2,52400	-2016
2,52800	-2018
2,53200	-2019
2,53600	-2022
2,54000	-2024
2,54400	-2025
2,54800	-2027
2,55200	-2028
2,55600	-2030
2,56000	-2034
2,56400	-2038
2,56800	-2040
2,57200	-2043
2,57600	-2046
2,58000	-2046
2,58400	-2048
2,58800	-2049
2,59200	-2050
2,59600	-2053
2,60000	-2054
2,60400	-2058
2,60800	-2062
2,61200	-2066
2,61600	-2070
2,62000	-2074
2,62400	-2076
2,62800	-2078
2,63200	-2081
2,63600	-2084
2,64000	-2086
2,64400	-2085
2,64800	-2088
2,65200	-2091
2,65600	-2095
2,66000	-2100
2,66400	-2105
2,66800	-2108
2,67200	-2110
2,67600	-2110
2,68000	-2111
2,68400	-2113
2,68800	-2115
2,69200	-2118
2,69600	-2123
2,70000	-2126
2,70400	-2129
2,70800	-2130
2,71200	-2132
2,71600	-2133
2,72000	-2134
2,72400	-2138
2,72800	-2141
2,73200	-2142
2,73600	-2144
2,74000	-2146
2,74400	-2148
2,74800	-2150
2,75200	-2153
2,75600	-2155
2,76000	-2156
2,76400	-2157
2,76800	-2160
2,77200	-2163
2,77600	-2165
2,78000	-2166
2,78400	-2167
2,78800	-2170
2,79200	-2173
2,79600	-2177
2,80000	-2181
2,80400	-2181
2,80800	-2181
2,81200	-2182
2,81600	-2184
2,82000	-2188
2,82400	-2191
2,82800	-2195
2,83200	-2199
2,83600	-2200
2,84000	-2200
2,84400	-2203
2,84800	-2206
2,85200	-2208
2,85600	-2209
2,86000	-2212
2,86400	-2214
2,86800	-2214
2,87200	-2214
2,87600	-2216
2,88000	-2218
2,88400	-2219
2,88800	-2222
2,89200	-2227
2,89600	-2231
2,90000	-2230
2,90400	-2229
2,90800	-2229
2,91200	-2231
2,91600	-2233
2,92000	-2236
2,92400	-2238
2,92800	-2240
2,93200	-2243
2,93600	-2245
2,94000	-2245
2,94400	-2248
2,94800	-2252
2,95200	-2254
2,95600	-2255
2,96000	-2259
2,96400	-2262
2,96800	-2263
2,97200	-2266
2,97600	-2267
2,98000	-2268
2,98400	-2270
2,98800	-2273
2,99200	-2274
2,99600	-2276
3,00000	-2277
3,00400	-2276
3,00800	-2276
3,01200	-2277
3,01600	-2281
3,02000	-2284
3,02400	-2285
3,02800	-2288
3,03200	-2290
3,03600	-2293
3,04000	-2297
3,04400	-2299
3,04800	-2300
3,05200	-2302
3,05600	-2305
3,06000	-2307
3,06400	-2308
3,06800	-2308
3,07200	-2311
3,07600	-2314
3,08000	-2315
3,08400	-2318
3,08800	-2321
3,09200	-2321
3,09600	-2324
3,10000	-2326
3,10400	-2328
3,10800	-2328
3,11200	-2328
3,11600	-2331
3,12000	-2332
3,12400	-2332
3,12800	-2336
3,13200	-2339
3,13600	-2340
3,14000	-2341
3,14400	-2343
3,14800	-2344
3,15200	-2345
3,15600	-2346
3,16000	-2350
3,16400	-2354
3,16800	-2356
3,17200	-2357
3,17600	-2359
3,18000	-2361
3,18400	-2362
3,18800	-2363
3,19200	-2364
3,19600	-2365
3,20000	-2367
3,20400	-2368
3,20800	-2370
3,21200	-2373
3,21600	-2376
3,22000	-2378
3,22400	-2378
3,22800	-2381
3,23200	-2385
3,23600	-2387
3,24000	-2390
3,24400	-2391
3,24800	-2389
3,25200	-2390
3,25600	-2391
3,26000	-2391
3,26400	-2392
3,26800	-2393
3,27200	-2395
3,27600	-2397
3,28000	-2396
3,28400	-2395
3,28800	-2394
3,29200	-2395
3,29600	-2398
3,30000	-2400
3,30400	-2402
3,30800	-2404
3,31200	-2402
3,31600	-2402
3,32000	-2404
3,32400	-2406
3,32800	-2405
3,33200	-2405
3,33600	-2406
3,34000	-2405
3,34400	-2403
3,34800	-2404
3,35200	-2405
3,35600	-2404
3,36000	-2404
3,36400	-2403
3,36800	-2403
3,37200	-2403
3,37600	-2403
3,38000	-2403
3,38400	-2403
3,38800	-2403
3,39200	-2400
3,39600	-2400
3,40000	-2400
3,40400	-2400
3,40800	-2400
3,41200	-2401
3,41600	-2401
3,42000	-2400
3,42400	-2395
3,42800	-2392
3,43200	-2393
3,43600	-2395
3,44000	-2395
3,44400	-2394
3,44800	-2394
3,45200	-2392
3,45600	-2386
3,46000	-2380
3,46400	-2376
3,46800	-2373
3,47200	-2368
3,47600	-2366
3,48000	-2362
3,48400	-2355
3,48800	-2346
3,49200	-2338
3,49600	-2333
3,50000	-2326
3,50400	-2320
3,50800	-2312
3,51200	-2301
3,51600	-2291
3,52000	-2284
3,52400	-2277
3,52800	-2269
3,53200	-2258
3,53600	-2247
3,54000	-2237
3,54400	-2226
3,54800	-2216
3,55200	-2205
3,55600	-2194
3,56000	-2182
3,56400	-2167
3,56800	-2150
3,57200	-2130
3,57600	-2104
3,58000	-2067
3,58400	-2013
3,58800	-1933
3,59200	-1824
3,59600	-1700
3,60000	-1565
3,60400	-1426
3,60800	-1295
3,61200	-1188
3,61600	-1124
3,62000	-1113
3,62400	-1168
3,62800	-1293
3,63200	-1484
3,63600	-1727
3,64000	-2003
3,64400	-2297
3,64800	-2593
3,65200	-2870
3,65600	-3118
3,66000	-3342
3,66400	-3556
3,66800	-3783
3,67200	-4021
3,67600	-4215
3,68000	-4321
3,68400	-4345
3,68800	-4306
3,69200	-4230
3,69600	-4134
3,70000	-4023
3,70400	-3905
3,70800	-3785
3,71200	-3669
3,71600	-3559
3,72000	-3458
3,72400	-3364
3,72800	-3277
3,73200	-3195
3,73600	-3111
3,74000	-3020
3,74400	-2923
3,74800	-2821
3,75200	-2718
3,75600	-2616
3,76000	-2524
3,76400	-2442
3,76800	-2364
3,77200	-2292
3,77600	-2221
3,78000	-2150
3,78400	-2077
3,78800	-2003
3,79200	-1929
3,79600	-1857
3,80000	-1791
3,80400	-1729
3,80800	-1675
3,81200	-1628
3,81600	-1579
3,82000	-1530
3,82400	-1482
3,82800	-1437
3,83200	-1396
3,83600	-1357
3,84000	-1324
3,84400	-1295
3,84800	-1270
3,85200	-1245
3,85600	-1217
3,86000	-1188
3,86400	-1159
3,86800	-1128
3,87200	-1096
3,87600	-1062
3,88000	-1026
3,88400	-986
3,88800	-943
3,89200	-901
3,89600	-858
3,90000	-812
3,90400	-764
3,90800	-717
3,91200	-671
3,91600	-628
3,92000	-590
3,92400	-554
3,92800	-523
3,93200	-498
3,93600	-479
3,94000	-464
3,94400	-452
3,94800	-446
3,95200	-447
3,95600	-449
3,96000	-455
3,96400	-462
3,96800	-473
3,97200	-488
3,97600	-503
3,98000	-520
3,98400	-537
3,98800	-556
3,99200	-575
3,99600	-596
4,00000	-617
4,00400	-639
4,00800	-661
4,01200	-682
4,01600	-700
4,02000	-714
4,02400	-725
4,02800	-731
4,03200	-729
4,03600	-720
4,04000	-708
4,04400	-690
4,04800	-664
4,05200	-633
4,05600	-594
4,06000	-553
4,06400	-510
4,06800	-470
4,07200	-435
4,07600	-402
4,08000	-375
4,08400	-355
4,08800	-344
4,09200	-344
4,09600	-352
4,10000	-371
4,10400	-399
4,10800	-433
4,11200	-476
4,11600	-526
4,12000	-578
4,12400	-633
4,12800	-688
4,13200	-743
4,13600	-800
4,14000	-856
4,14400	-910
4,14800	-966
4,15200	-1019
4,15600	-1068
4,16000	-1115
4,16400	-1159
4,16800	-1199
4,17200	-1236
4,17600	-1269
4,18000	-1299
4,18400	-1328
4,18800	-1355
4,19200	-1378
4,19600	-1400
4,20000	-1422
4,20400	-1442
4,20800	-1458
4,21200	-1473
4,21600	-1485
4,22000	-1496
4,22400	-1508
4,22800	-1520
4,23200	-1529
4,23600	-1534
4,24000	-1538
4,24400	-1541
4,24800	-1543
4,25200	-1545
4,25600	-1543
4,26000	-1537
4,26400	-1530
4,26800	-1519
4,27200	-1506
4,27600	-1490
4,28000	-1469
4,28400	-1445
4,28800	-1419
4,29200	-1392
4,29600	-1360
4,30000	-1325
4,30400	-1290
4,30800	-1256
4,31200	-1224
4,31600	-1192
4,32000	-1162
4,32400	-1134
4,32800	-1110
4,33200	-1091
4,33600	-1075
4,34000	-1062
4,34400	-1054
4,34800	-1051
4,35200	-1052
4,35600	-1059
4,36000	-1067
4,36400	-1076
4,36800	-1087
4,37200	-1100
4,37600	-1115
4,38000	-1129
4,38400	-1141
4,38800	-1147
4,39200	-1143
4,39600	-1129
4,40000	-1100
4,40400	-1047
4,40800	-966
4,41200	-850
4,41600	-690
4,42000	-477
4,42400	-203
4,42800	141
4,43200	564
4,43600	1069
4,44000	1657
4,44400	2329
4,44800	3083
4,45200	3911
4,45600	4807
4,46000	5754
4,46400	6732
4,46800	7721
4,47200	8707
4,47600	9668
4,48000	10583
4,48400	11428
4,48800	12190
4,49200	12855
4,49600	13409
4,50000	13842
4,50400	14155
4,50800	14348
4,51200	14419
4,51600	14370
4,52000	14211
4,52400	13954
4,52800	13607
4,53200	13180
4,53600	12685
4,54000	12136
4,54400	11542
4,54800	10915
4,55200	10267
4,55600	9606
4,56000	8940
4,56400	8278
4,56800	7627
4,57200	6992
4,57600	6379
4,58000	5792
4,58400	5229
4,58800	4695
4,59200	4192
4,59600	3722
4,60000	3282
4,60400	2873
4,60800	2496
4,61200	2149
4,61600	1828
4,62000	1536
4,62400	1270
4,62800	1031
4,63200	818
4,63600	631
4,64000	471
4,64400	338
4,64800	234
4,65200	163
4,65600	127
4,66000	132
4,66400	181
4,66800	280
4,67200	433
4,67600	637
4,68000	893
4,68400	1198
4,68800	1550
4,69200	1947
4,69600	2376
4,70000	2829
4,70400	3291
4,70800	3757
4,71200	4216
4,71600	4660
4,72000	5080
4,72400	5466
4,72800	5817
4,73200	6130
4,73600	6399
4,74000	6624
4,74400	6803
4,74800	6937
4,75200	7026
4,75600	7067
4,76000	7063
4,76400	7014
4,76800	6919
4,77200	6783
4,77600	6608
4,78000	6395
4,78400	6148
4,78800	5868
4,79200	5561
4,79600	5233
4,80000	4888
4,80400	4530
4,80800	4166
4,81200	3800
4,81600	3436
4,82000	3079
4,82400	2732
4,82800	2394
4,83200	2072
4,83600	1770
4,84000	1486
4,84400	1221
4,84800	974
4,85200	748
4,85600	541
4,86000	354
4,86400	187
4,86800	39
4,87200	-89
4,87600	-198
4,88000	-288
4,88400	-363
4,88800	-421
4,89200	-462
4,89600	-489
4,90000	-502
4,90400	-504
4,90800	-497
4,91200	-483
4,91600	-459
4,92000	-426
4,92400	-391
4,92800	-355
4,93200	-318
4,93600	-281
4,94000	-243
4,94400	-208
4,94800	-176
4,95200	-146
4,95600	-121
4,96000	-102
4,96400	-85
4,96800	-72
4,97200	-59
4,97600	-50
4,98000	-44
4,98400	-34
4,98800	-24
4,99200	-14
4,99600	-3
5,00000	10
5,00400	26
5,00800	50
5,01200	82
5,01600	126
5,02000	186
5,02400	263
5,02800	364
5,03200	494
5,03600	655
5,04000	853
5,04400	1091
5,04800	1370
5,05200	1693
5,05600	2056
5,06000	2459
5,06400	2899
5,06800	3369
5,07200	3863
5,07600	4376
5,08000	4895
5,08400	5409
5,08800	5908
5,09200	6381
5,09600	6821
5,10000	7218
5,10400	7563
5,10800	7848
5,11200	8072
5,11600	8230
5,12000	8323
5,12400	8354
5,12800	8321
5,13200	8229
5,13600	8084
5,14000	7887
5,14400	7646
5,14800	7368
5,15200	7060
5,15600	6728
5,16000	6379
5,16400	6018
5,16800	5652
5,17200	5283
5,17600	4915
5,18000	4553
5,18400	4199
5,18800	3854
5,19200	3523
5,19600	3207
5,20000	2906
5,20400	2619
5,20800	2348
5,21200	2093
5,21600	1853
5,22000	1627
5,22400	1417
5,22800	1224
5,23200	1043
5,23600	874
5,24000	717
5,24400	570
5,24800	436
5,25200	311
5,25600	193
5,26000	82
5,26400	-19
5,26800	-112
5,27200	-199
5,27600	-279
5,28000	-355
5,28400	-425
5,28800	-492
5,29200	-552
5,29600	-606
5,30000	-658
5,30400	-708
5,30800	-755
5,31200	-797
5,31600	-837
5,32000	-874
5,32400	-907
5,32800	-940
5,33200	-969
5,33600	-994
5,34000	-1020
5,34400	-1042
5,34800	-1063
5,35200	-1081
5,35600	-1095
5,36000	-1109
5,36400	-1123
5,36800	-1136
5,37200	-1148
5,37600	-1159
5,38000	-1172
5,38400	-1186
5,38800	-1195
5,39200	-1201
5,39600	-1210
5,40000	-1219
5,40400	-1230
5,40800	-1242
5,41200	-1254
5,41600	-1267
5,42000	-1280
5,42400	-1291
5,42800	-1303
5,43200	-1313
5,43600	-1324
5,44000	-1336
5,44400	-1347
5,44800	-1357
5,45200	-1365
5,45600	-1370
5,46000	-1373
5,46400	-1371
5,46800	-1369
5,47200	-1366
5,47600	-1356
5,48000	-1339
5,48400	-1320
5,48800	-1296
5,49200	-1265
5,49600	-1226
5,50000	-1177
5,50400	-1116
5,50800	-1048
5,51200	-969
5,51600	-879
5,52000	-777
5,52400	-665
5,52800	-540
5,53200	-407
5,53600	-266
5,54000	-117
5,54400	40
5,54800	199
5,55200	358
5,55600	515
5,56000	669
5,56400	822
5,56800	971
5,57200	1110
5,57600	1237
5,58000	1352
5,58400	1454
5,58800	1542
5,59200	1617
5,59600	1674
5,60000	1715
5,60400	1743
5,60800	1758
5,61200	1757
5,61600	1740
5,62000	1709
5,62400	1664
5,62800	1608
5,63200	1543
5,63600	1470
5,64000	1389
5,64400	1300
5,64800	1208
5,65200	1112
5,65600	1016
5,66000	920
5,66400	827
5,66800	737
5,67200	651
5,67600	570
5,68000	495
5,68400	427
5,68800	369
5,69200	319
5,69600	279
5,70000	249
5,70400	227
5,70800	213
5,71200	211
5,71600	217
5,72000	228
5,72400	247
5,72800	270
5,73200	293
5,73600	316
5,74000	339
5,74400	358
5,74800	374
5,75200	387
5,75600	396
5,76000	398
5,76400	398
5,76800	393
5,77200	382
5,77600	371
5,78000	360
5,78400	351
5,78800	347
5,79200	351
5,79600	367
5,80000	398
5,80400	447
5,80800	514
5,81200	602
5,81600	713
5,82000	849
5,82400	1011
5,82800	1196
5,83200	1401
5,83600	1624
5,84000	1860
5,84400	2103
5,84800	2347
5,85200	2586
5,85600	2818
5,86000	3032
5,86400	3222
5,86800	3385
5,87200	3516
5,87600	3612
5,88000	3668
5,88400	3686
5,88800	3666
5,89200	3609
5,89600	3519
5,90000	3395
5,90400	3244
5,90800	3070
5,91200	2877
5,91600	2669
5,92000	2448
5,92400	2221
5,92800	1993
5,93200	1766
5,93600	1542
5,94000	1325
5,94400	1117
5,94800	921
5,95200	737
5,95600	565
5,96000	404
5,96400	252
5,96800	114
5,97200	-12
5,97600	-125
5,98000	-226
5,98400	-318
5,98800	-399
5,99200	-470
5,99600	-533
6,00000	-588
6,00400	-637
6,00800	-677
6,01200	-712
6,01600	-744
6,02000	-769
6,02400	-787
6,02800	-804
6,03200	-822
6,03600	-837
6,04000	-848
6,04400	-858
6,04800	-866
6,05200	-872
6,05600	-882
6,06000	-892
6,06400	-901
6,06800	-912
6,07200	-925
6,07600	-941
6,08000	-957
6,08400	-974
6,08800	-992
6,09200	-1010
6,09600	-1029
6,10000	-1051
6,10400	-1071
6,10800	-1090
6,11200	-1109
6,11600	-1124
6,12000	-1135
6,12400	-1140
6,12800	-1137
6,13200	-1123
6,13600	-1094
6,14000	-1049
6,14400	-983
6,14800	-892
6,15200	-772
6,15600	-617
6,16000	-416
6,16400	-165
6,16800	145
6,17200	525
6,17600	987
6,18000	1541
6,18400	2200
6,18800	2978
6,19200	3884
6,19600	4931
6,20000	6132
6,20400	7495
6,20800	9027
6,21200	10733
6,21600	12622
6,22000	14701
6,22400	16962
6,22800	19392
6,23200	21982
6,23600	24729
6,24000	27618
6,24400	30622
6,24800	33710
6,25200	36852
6,25600	40023
6,26000	43196
6,26400	46333
6,26800	49388
6,27200	52325
6,27600	55110
6,28000	57712
6,28400	60101
6,28800	62242
6,29200	64109
6,29600	65685
6,30000	66954
6,30400	67903
6,30800	68526
6,31200	68824
6,31600	68801
6,32000	68469
6,32400	67830
6,32800	66906
6,33200	65725
6,33600	64303
6,34000	62666
6,34400	60837
6,34800	58843
6,35200	56715
6,35600	54478
6,36000	52160
6,36400	49782
6,36800	47364
6,37200	44936
6,37600	42522
6,38000	40138
6,38400	37794
6,38800	35502
6,39200	33277
6,39600	31133
6,40000	29079
6,40400	27120
6,40800	25256
6,41200	23490
6,41600	21827
6,42000	20269
6,42400	18811
6,42800	17448
6,43200	16178
6,43600	15002
6,44000	13916
6,44400	12914
6,44800	11987
6,45200	11132
6,45600	10346
6,46000	9624
6,46400	8961
6,46800	8353
6,47200	7792
6,47600	7278
6,48000	6808
6,48400	6376
6,48800	5981
6,49200	5615
6,49600	5279
6,50000	4970
6,50400	4685
6,50800	4423
6,51200	4181
6,51600	3958
6,52000	3756
6,52400	3575
6,52800	3414
6,53200	3271
6,53600	3151
6,54000	3059
6,54400	2994
6,54800	2957
6,55200	2952
6,55600	2986
6,56000	3063
6,56400	3185
6,56800	3356
6,57200	3579
6,57600	3856
6,58000	4185
6,58400	4570
6,58800	5009
6,59200	5498
6,59600	6030
6,60000	6601
6,60400	7203
6,60800	7828
6,61200	8462
6,61600	9098
6,62000	9724
6,62400	10326
6,62800	10891
6,63200	11409
6,63600	11872
6,64000	12273
6,64400	12598
6,64800	12844
6,65200	13007
6,65600	13085
6,66000	13078
6,66400	12989
6,66800	12819
6,67200	12573
6,67600	12258
6,68000	11880
6,68400	11447
6,68800	10969
6,69200	10454
6,69600	9912
6,70000	9349
6,70400	8770
6,70800	8188
6,71200	7607
6,71600	7034
6,72000	6471
6,72400	5927
6,72800	5405
6,73200	4906
6,73600	4434
6,74000	3989
6,74400	3572
6,74800	3183
6,75200	2825
6,75600	2497
6,76000	2197
6,76400	1925
6,76800	1681
6,77200	1464
6,77600	1271
6,78000	1103
6,78400	957
6,78800	833
6,79200	730
6,79600	646
6,80000	578
6,80400	526
6,80800	490
6,81200	468
6,81600	461
6,82000	467
6,82400	482
6,82800	507
6,83200	543
6,83600	587
6,84000	635
6,84400	687
6,84800	746
6,85200	810
6,85600	878
6,86000	946
6,86400	1014
6,86800	1082
6,87200	1149
6,87600	1218
6,88000	1283
6,88400	1344
6,88800	1404
6,89200	1459
6,89600	1513
6,90000	1561
6,90400	1603
6,90800	1642
6,91200	1678
6,91600	1709
6,92000	1736
6,92400	1760
6,92800	1778
6,93200	1791
6,93600	1798
6,94000	1800
6,94400	1798
6,94800	1793
6,95200	1783
6,95600	1770
6,96000	1755
6,96400	1740
6,96800	1724
6,97200	1703
6,97600	1679
6,98000	1650
6,98400	1619
6,98800	1587
6,99200	1552
6,99600	1515
7,00000	1475
7,00400	1436
7,00800	1398
7,01200	1358
7,01600	1314
7,02000	1268
7,02400	1222
7,02800	1174
7,03200	1128
7,03600	1081
7,04000	1033
7,04400	983
7,04800	933
7,05200	885
7,05600	837
7,06000	792
7,06400	748
7,06800	705
7,07200	665
7,07600	627
7,08000	593
7,08400	564
7,08800	543
7,09200	528
7,09600	522
7,10000	528
7,10400	545
7,10800	575
7,11200	622
7,11600	688
7,12000	771
7,12400	876
7,12800	1007
7,13200	1164
7,13600	1346
7,14000	1555
7,14400	1792
7,14800	2058
7,15200	2350
7,15600	2667
7,16000	3011
7,16400	3377
7,16800	3765
7,17200	4174
7,17600	4603
7,18000	5051
7,18400	5516
7,18800	5999
7,19200	6505
7,19600	7035
7,20000	7593
7,20400	8189
7,20800	8830
7,21200	9523
7,21600	10278
7,22000	11105
7,22400	12018
7,22800	13027
7,23200	14142
7,23600	15371
7,24000	16720
7,24400	18194
7,24800	19798
7,25200	21529
7,25600	23375
7,26000	25325
7,26400	27364
7,26800	29481
7,27200	31652
7,27600	33843
7,28000	36031
7,28400	38186
7,28800	40279
7,29200	42281
7,29600	44156
7,30000	45876
7,30400	47417
7,30800	48757
7,31200	49874
7,31600	50750
7,32000	51374
7,32400	51742
7,32800	51852
7,33200	51705
7,33600	51308
7,34000	50671
7,34400	49808
7,34800	48737
7,35200	47475
7,35600	46044
7,36000	44474
7,36400	42784
7,36800	40996
7,37200	39135
7,37600	37220
7,38000	35275
7,38400	33322
7,38800	31378
7,39200	29457
7,39600	27570
7,40000	25735
7,40400	23963
7,40800	22260
7,41200	20632
7,41600	19080
7,42000	17607
7,42400	16222
7,42800	14923
7,43200	13707
7,43600	12572
7,44000	11516
7,44400	10539
7,44800	9639
7,45200	8807
7,45600	8042
7,46000	7341
7,46400	6699
7,46800	6113
7,47200	5580
7,47600	5096
7,48000	4656
7,48400	4256
7,48800	3897
7,49200	3577
7,49600	3293
7,50000	3043
7,50400	2824
7,50800	2634
7,51200	2472
7,51600	2340
7,52000	2240
7,52400	2171
7,52800	2136
7,53200	2134
7,53600	2166
7,54000	2236
7,54400	2345
7,54800	2495
7,55200	2688
7,55600	2927
7,56000	3211
7,56400	3546
7,56800	3927
7,57200	4356
7,57600	4835
7,58000	5364
7,58400	5942
7,58800	6562
7,59200	7219
7,59600	7910
7,60000	8632
7,60400	9383
7,60800	10151
7,61200	10926
7,61600	11700
7,62000	12467
7,62400	13217
7,62800	13942
7,63200	14631
7,63600	15275
7,64000	15866
7,64400	16397
7,64800	16863
7,65200	17258
7,65600	17575
7,66000	17813
7,66400	17970
7,66800	18045
7,67200	18040
7,67600	17957
7,68000	17802
7,68400	17574
7,68800	17282
7,69200	16932
7,69600	16528
7,70000	16079
7,70400	15592
7,70800	15072
7,71200	14527
7,71600	13965
7,72000	13391
7,72400	12812
7,72800	12231
7,73200	11654
7,73600	11085
7,74000	10527
7,74400	9984
7,74800	9457
7,75200	8947
7,75600	8456
7,76000	7987
7,76400	7538
7,76800	7109
7,77200	6699
7,77600	6308
7,78000	5933
7,78400	5576
7,78800	5238
7,79200	4914
7,79600	4603
7,80000	4308
7,80400	4028
7,80800	3759
7,81200	3498
7,81600	3250
7,82000	3016
7,82400	2790
7,82800	2571
7,83200	2361
7,83600	2163
7,84000	1974
7,84400	1793
7,84800	1623
7,85200	1462
7,85600	1307
7,86000	1160
7,86400	1022
7,86800	890
7,87200	769
7,87600	655
7,88000	548
7,88400	450
7,88800	360
7,89200	276
7,89600	198
[truncated: 18,026 more rows]
