# Supplementary material for: Interplay between de novo and salvage pathways of GDP-fucose synthesis
Source: PLoS One. 2024 Oct 24;19(10):e0309450. doi: 10.1371/journal.pone.0309450 (PMC11501016; doi:10.1371/journal.pone.0309450)
Supplement: S1 File — (ZIP) [file pone.0309450.s004.zip › Chromatograms/Metabolites/FCSKKO_45_1_FUC.txt]

[Header]
Application Name	LabSolutions
Version	5.97 SP1
Data File Name	C:\LabSolutions\Data\Methods\Moje wyniki\GDP-Fuc458.lcd
Output Date	2022-04-06
Output Time	21:19:44
[Configuration]
Instrument Name	HPLC_SPD-M30A_RF20AXS
Instrument #	1
Line #	1
# of Detectors	1
Detector ID	PDA
Detector Name	PDA
# of Channels	1
[PDA Multi Chromatogram(Ch1)]
# of Points	20001
Interval(msec)	240
Start Time(min)	0
End Time(min)	80
Intensity Units	mAU
Intensity Multiplier	1
Type	MultiChrom
Wavelength(nm)	254
Bandwidth(nm)	4
R.Time (min)	Intensity
0,00000	0
0,00400	0
0,00800	0
0,01200	0
0,01600	0
0,02000	0
0,02400	0
0,02800	0
0,03200	0
0,03600	0
0,04000	0
0,04400	0
0,04800	0
0,05200	0
0,05600	0
0,06000	0
0,06400	0
0,06800	0
0,07200	0
0,07600	0
0,08000	3
0,08400	2
0,08800	0
0,09200	1
0,09600	3
0,10000	6
0,10400	8
0,10800	10
0,11200	10
0,11600	11
0,12000	13
0,12400	14
0,12800	13
0,13200	13
0,13600	13
0,14000	11
0,14400	11
0,14800	13
0,15200	12
0,15600	11
0,16000	11
0,16400	11
0,16800	12
0,17200	12
0,17600	11
0,18000	10
0,18400	8
0,18800	7
0,19200	7
0,19600	8
0,20000	7
0,20400	8
0,20800	11
0,21200	13
0,21600	12
0,22000	13
0,22400	15
0,22800	17
0,23200	18
0,23600	17
0,24000	18
0,24400	22
0,24800	23
0,25200	25
0,25600	25
0,26000	24
0,26400	24
0,26800	23
0,27200	23
0,27600	23
0,28000	22
0,28400	23
0,28800	26
0,29200	30
0,29600	34
0,30000	36
0,30400	39
0,30800	41
0,31200	42
0,31600	45
0,32000	46
0,32400	47
0,32800	51
0,33200	54
0,33600	56
0,34000	57
0,34400	56
0,34800	54
0,35200	52
0,35600	54
0,36000	56
0,36400	56
0,36800	56
0,37200	57
0,37600	60
0,38000	60
0,38400	60
0,38800	59
0,39200	58
0,39600	59
0,40000	59
0,40400	59
0,40800	60
0,41200	62
0,41600	62
0,42000	59
0,42400	59
0,42800	58
0,43200	58
0,43600	59
0,44000	60
0,44400	62
0,44800	62
0,45200	62
0,45600	63
0,46000	63
0,46400	65
0,46800	69
0,47200	72
0,47600	73
0,48000	72
0,48400	73
0,48800	76
0,49200	76
0,49600	73
0,50000	72
0,50400	72
0,50800	74
0,51200	77
0,51600	78
0,52000	79
0,52400	83
0,52800	83
0,53200	80
0,53600	79
0,54000	78
0,54400	78
0,54800	79
0,55200	80
0,55600	80
0,56000	79
0,56400	77
0,56800	77
0,57200	75
0,57600	74
0,58000	74
0,58400	74
0,58800	76
0,59200	77
0,59600	77
0,60000	76
0,60400	78
0,60800	80
0,61200	80
0,61600	81
0,62000	81
0,62400	81
0,62800	81
0,63200	80
0,63600	79
0,64000	79
0,64400	80
0,64800	80
0,65200	80
0,65600	82
0,66000	82
0,66400	80
0,66800	80
0,67200	80
0,67600	80
0,68000	79
0,68400	79
0,68800	80
0,69200	79
0,69600	76
0,70000	76
0,70400	76
0,70800	76
0,71200	76
0,71600	76
0,72000	77
0,72400	80
0,72800	81
0,73200	81
0,73600	82
0,74000	83
0,74400	84
0,74800	85
0,75200	88
0,75600	88
0,76000	86
0,76400	84
0,76800	84
0,77200	84
0,77600	84
0,78000	87
0,78400	90
0,78800	89
0,79200	88
0,79600	89
0,80000	89
0,80400	88
0,80800	89
0,81200	89
0,81600	88
0,82000	88
0,82400	88
0,82800	90
0,83200	91
0,83600	90
0,84000	89
0,84400	89
0,84800	89
0,85200	89
0,85600	89
0,86000	90
0,86400	91
0,86800	90
0,87200	91
0,87600	90
0,88000	89
0,88400	88
0,88800	87
0,89200	85
0,89600	84
0,90000	86
0,90400	89
0,90800	91
0,91200	91
0,91600	89
0,92000	88
0,92400	86
0,92800	83
0,93200	82
0,93600	85
0,94000	85
0,94400	84
0,94800	83
0,95200	82
0,95600	83
0,96000	86
0,96400	88
0,96800	87
0,97200	86
0,97600	88
0,98000	89
0,98400	90
0,98800	92
0,99200	94
0,99600	94
1,00000	93
1,00400	93
1,00800	92
1,01200	91
1,01600	88
1,02000	87
1,02400	86
1,02800	86
1,03200	88
1,03600	91
1,04000	91
1,04400	91
1,04800	92
1,05200	92
1,05600	91
1,06000	91
1,06400	91
1,06800	93
1,07200	95
1,07600	94
1,08000	94
1,08400	93
1,08800	92
1,09200	92
1,09600	91
1,10000	91
1,10400	92
1,10800	91
1,11200	91
1,11600	90
1,12000	89
1,12400	89
1,12800	89
1,13200	91
1,13600	94
1,14000	94
1,14400	95
1,14800	96
1,15200	97
1,15600	96
1,16000	95
1,16400	94
1,16800	93
1,17200	92
1,17600	92
1,18000	93
1,18400	95
1,18800	96
1,19200	96
1,19600	94
1,20000	92
1,20400	91
1,20800	92
1,21200	94
1,21600	96
1,22000	98
1,22400	99
1,22800	98
1,23200	97
1,23600	97
1,24000	95
1,24400	96
1,24800	98
1,25200	97
1,25600	96
1,26000	96
1,26400	98
1,26800	99
1,27200	97
1,27600	98
1,28000	100
1,28400	102
1,28800	104
1,29200	104
1,29600	103
1,30000	102
1,30400	103
1,30800	104
1,31200	102
1,31600	103
1,32000	107
1,32400	109
1,32800	109
1,33200	110
1,33600	111
1,34000	111
1,34400	110
1,34800	108
1,35200	108
1,35600	109
1,36000	109
1,36400	108
1,36800	104
1,37200	101
1,37600	98
1,38000	96
1,38400	99
1,38800	102
1,39200	104
1,39600	106
1,40000	107
1,40400	106
1,40800	104
1,41200	101
1,41600	100
1,42000	100
1,42400	99
1,42800	99
1,43200	99
1,43600	101
1,44000	101
1,44400	102
1,44800	104
1,45200	104
1,45600	103
1,46000	104
1,46400	104
1,46800	103
1,47200	103
1,47600	102
1,48000	101
1,48400	102
1,48800	101
1,49200	101
1,49600	102
1,50000	102
1,50400	102
1,50800	101
1,51200	102
1,51600	103
1,52000	102
1,52400	101
1,52800	100
1,53200	98
1,53600	99
1,54000	101
1,54400	101
1,54800	103
1,55200	104
1,55600	104
1,56000	104
1,56400	105
1,56800	106
1,57200	106
1,57600	107
1,58000	108
1,58400	107
1,58800	105
1,59200	105
1,59600	106
1,60000	106
1,60400	107
1,60800	109
1,61200	108
1,61600	108
1,62000	106
1,62400	104
1,62800	104
1,63200	104
1,63600	104
1,64000	104
1,64400	104
1,64800	103
1,65200	101
1,65600	99
1,66000	99
1,66400	102
1,66800	102
1,67200	100
1,67600	101
1,68000	103
1,68400	101
1,68800	100
1,69200	100
1,69600	98
1,70000	95
1,70400	94
1,70800	96
1,71200	98
1,71600	101
1,72000	102
1,72400	103
1,72800	103
1,73200	103
1,73600	104
1,74000	102
1,74400	104
1,74800	108
1,75200	109
1,75600	107
1,76000	107
1,76400	109
1,76800	109
1,77200	110
1,77600	110
1,78000	110
1,78400	110
1,78800	111
1,79200	110
1,79600	109
1,80000	107
1,80400	105
1,80800	105
1,81200	106
1,81600	106
1,82000	106
1,82400	105
1,82800	104
1,83200	104
1,83600	104
1,84000	106
1,84400	107
1,84800	107
1,85200	106
1,85600	105
1,86000	106
1,86400	105
1,86800	104
1,87200	104
1,87600	101
1,88000	96
1,88400	94
1,88800	93
1,89200	94
1,89600	94
1,90000	95
1,90400	97
1,90800	97
1,91200	95
1,91600	94
1,92000	92
1,92400	91
1,92800	91
1,93200	91
1,93600	89
1,94000	87
1,94400	85
1,94800	85
1,95200	86
1,95600	88
1,96000	88
1,96400	87
1,96800	85
1,97200	87
1,97600	88
1,98000	86
1,98400	86
1,98800	86
1,99200	87
1,99600	89
2,00000	90
2,00400	88
2,00800	89
2,01200	89
2,01600	90
2,02000	90
2,02400	89
2,02800	90
2,03200	91
2,03600	91
2,04000	91
2,04400	90
2,04800	91
2,05200	92
2,05600	93
2,06000	93
2,06400	92
2,06800	91
2,07200	89
2,07600	89
2,08000	89
2,08400	88
2,08800	87
2,09200	87
2,09600	84
2,10000	83
2,10400	83
2,10800	84
2,11200	84
2,11600	83
2,12000	84
2,12400	84
2,12800	83
2,13200	86
2,13600	89
2,14000	91
2,14400	91
2,14800	91
2,15200	90
2,15600	92
2,16000	94
2,16400	94
2,16800	92
2,17200	92
2,17600	91
2,18000	90
2,18400	87
2,18800	85
2,19200	82
2,19600	81
2,20000	82
2,20400	83
2,20800	83
2,21200	85
2,21600	85
2,22000	85
2,22400	87
2,22800	90
2,23200	91
2,23600	93
2,24000	95
2,24400	97
2,24800	97
2,25200	97
2,25600	97
2,26000	97
2,26400	96
2,26800	97
2,27200	97
2,27600	96
2,28000	96
2,28400	94
2,28800	94
2,29200	93
2,29600	92
2,30000	92
2,30400	92
2,30800	92
2,31200	93
2,31600	93
2,32000	95
2,32400	97
2,32800	97
2,33200	98
2,33600	100
2,34000	100
2,34400	101
2,34800	102
2,35200	103
2,35600	104
2,36000	104
2,36400	103
2,36800	101
2,37200	100
2,37600	99
2,38000	98
2,38400	97
2,38800	98
2,39200	100
2,39600	100
2,40000	100
2,40400	100
2,40800	98
2,41200	99
2,41600	102
2,42000	102
2,42400	101
2,42800	100
2,43200	100
2,43600	100
2,44000	99
2,44400	99
2,44800	101
2,45200	103
2,45600	103
2,46000	103
2,46400	105
2,46800	105
2,47200	102
2,47600	101
2,48000	100
2,48400	100
2,48800	99
2,49200	98
2,49600	99
2,50000	101
2,50400	101
2,50800	99
2,51200	99
2,51600	98
2,52000	96
2,52400	93
2,52800	92
2,53200	93
2,53600	96
2,54000	95
2,54400	94
2,54800	95
2,55200	98
2,55600	99
2,56000	99
2,56400	100
2,56800	100
2,57200	101
2,57600	101
2,58000	100
2,58400	98
2,58800	98
2,59200	98
2,59600	99
2,60000	100
2,60400	100
2,60800	101
2,61200	102
2,61600	103
2,62000	104
2,62400	103
2,62800	104
2,63200	105
2,63600	105
2,64000	103
2,64400	102
2,64800	103
2,65200	105
2,65600	106
2,66000	107
2,66400	108
2,66800	107
2,67200	108
2,67600	110
2,68000	112
2,68400	113
2,68800	113
2,69200	113
2,69600	113
2,70000	111
2,70400	107
2,70800	107
2,71200	110
2,71600	107
2,72000	104
2,72400	104
2,72800	106
2,73200	108
2,73600	109
2,74000	110
2,74400	111
2,74800	111
2,75200	111
2,75600	111
2,76000	112
2,76400	112
2,76800	111
2,77200	109
2,77600	109
2,78000	108
2,78400	108
2,78800	110
2,79200	111
2,79600	111
2,80000	112
2,80400	111
2,80800	110
2,81200	109
2,81600	111
2,82000	113
2,82400	113
2,82800	114
2,83200	114
2,83600	113
2,84000	114
2,84400	116
2,84800	116
2,85200	118
2,85600	120
2,86000	122
2,86400	122
2,86800	122
2,87200	124
2,87600	127
2,88000	127
2,88400	128
2,88800	127
2,89200	127
2,89600	125
2,90000	123
2,90400	124
2,90800	124
2,91200	125
2,91600	125
2,92000	125
2,92400	128
2,92800	128
2,93200	128
2,93600	128
2,94000	131
2,94400	134
2,94800	136
2,95200	136
2,95600	135
2,96000	137
2,96400	138
2,96800	138
2,97200	140
2,97600	141
2,98000	140
2,98400	138
2,98800	137
2,99200	137
2,99600	136
3,00000	135
3,00400	137
3,00800	139
3,01200	137
3,01600	135
3,02000	133
3,02400	131
3,02800	130
3,03200	132
3,03600	135
3,04000	136
3,04400	136
3,04800	138
3,05200	138
3,05600	137
3,06000	136
3,06400	137
3,06800	138
3,07200	140
3,07600	140
3,08000	140
3,08400	140
3,08800	142
3,09200	143
3,09600	143
3,10000	143
3,10400	145
3,10800	147
3,11200	147
3,11600	149
3,12000	149
3,12400	148
3,12800	147
3,13200	146
3,13600	148
3,14000	150
3,14400	151
3,14800	155
3,15200	159
3,15600	158
3,16000	158
3,16400	157
3,16800	157
3,17200	158
3,17600	159
3,18000	161
3,18400	164
3,18800	166
3,19200	169
3,19600	171
3,20000	172
3,20400	168
3,20800	169
3,21200	172
3,21600	174
3,22000	179
3,22400	182
3,22800	182
3,23200	186
3,23600	189
3,24000	189
3,24400	189
3,24800	188
3,25200	187
3,25600	190
3,26000	194
3,26400	195
3,26800	194
3,27200	194
3,27600	197
3,28000	199
3,28400	201
3,28800	201
3,29200	200
3,29600	200
3,30000	201
3,30400	204
3,30800	208
3,31200	210
3,31600	210
3,32000	208
3,32400	207
3,32800	209
3,33200	210
3,33600	211
3,34000	212
3,34400	212
3,34800	213
3,35200	214
3,35600	214
3,36000	217
3,36400	217
3,36800	218
3,37200	218
3,37600	220
3,38000	222
3,38400	224
3,38800	223
3,39200	223
3,39600	226
3,40000	227
3,40400	227
3,40800	227
3,41200	228
3,41600	232
3,42000	234
3,42400	235
3,42800	236
3,43200	238
3,43600	241
3,44000	242
3,44400	243
3,44800	245
3,45200	245
3,45600	245
3,46000	246
3,46400	249
3,46800	250
3,47200	249
3,47600	252
3,48000	256
3,48400	257
3,48800	257
3,49200	257
3,49600	258
3,50000	258
3,50400	258
3,50800	259
3,51200	262
3,51600	265
3,52000	268
3,52400	270
3,52800	272
3,53200	275
3,53600	276
3,54000	275
3,54400	277
3,54800	279
3,55200	282
3,55600	286
3,56000	288
3,56400	289
3,56800	292
3,57200	295
3,57600	300
3,58000	305
3,58400	309
3,58800	311
3,59200	311
3,59600	312
3,60000	314
3,60400	319
3,60800	322
3,61200	324
3,61600	328
3,62000	330
3,62400	333
3,62800	339
3,63200	347
3,63600	356
3,64000	366
3,64400	380
3,64800	403
3,65200	440
3,65600	478
3,66000	507
3,66400	522
3,66800	516
3,67200	475
3,67600	392
3,68000	259
3,68400	66
3,68800	-191
3,69200	-502
3,69600	-865
3,70000	-1272
3,70400	-1703
3,70800	-2144
3,71200	-2572
3,71600	-2973
3,72000	-3330
3,72400	-3635
3,72800	-3901
3,73200	-4163
3,73600	-4443
3,74000	-4672
3,74400	-4773
3,74800	-4739
3,75200	-4603
3,75600	-4390
3,76000	-4123
3,76400	-3829
3,76800	-3530
3,77200	-3241
3,77600	-2964
3,78000	-2700
3,78400	-2450
3,78800	-2208
3,79200	-1971
3,79600	-1744
3,80000	-1530
3,80400	-1333
3,80800	-1155
3,81200	-991
3,81600	-836
3,82000	-683
3,82400	-528
3,82800	-370
3,83200	-216
3,83600	-74
3,84000	56
3,84400	170
3,84800	268
3,85200	353
3,85600	422
3,86000	480
3,86400	530
3,86800	579
3,87200	619
3,87600	653
3,88000	686
3,88400	716
3,88800	740
3,89200	766
3,89600	789
3,90000	811
3,90400	833
3,90800	854
3,91200	875
3,91600	897
3,92000	923
3,92400	952
3,92800	984
3,93200	1017
3,93600	1049
3,94000	1080
3,94400	1110
3,94800	1139
3,95200	1166
3,95600	1194
3,96000	1217
3,96400	1236
3,96800	1254
3,97200	1269
3,97600	1281
3,98000	1293
3,98400	1306
3,98800	1321
3,99200	1334
3,99600	1343
4,00000	1352
4,00400	1362
4,00800	1374
4,01200	1384
4,01600	1390
4,02000	1396
4,02400	1404
4,02800	1409
4,03200	1409
4,03600	1406
4,04000	1403
4,04400	1396
4,04800	1386
4,05200	1376
4,05600	1367
4,06000	1353
4,06400	1339
4,06800	1327
4,07200	1315
4,07600	1302
4,08000	1287
4,08400	1273
4,08800	1261
4,09200	1248
4,09600	1237
4,10000	1227
4,10400	1221
4,10800	1215
4,11200	1210
4,11600	1204
4,12000	1198
4,12400	1194
4,12800	1191
4,13200	1187
4,13600	1182
4,14000	1177
4,14400	1175
4,14800	1179
4,15200	1186
4,15600	1198
4,16000	1215
4,16400	1236
4,16800	1262
4,17200	1296
4,17600	1339
4,18000	1388
4,18400	1440
4,18800	1494
4,19200	1549
4,19600	1604
4,20000	1658
4,20400	1706
4,20800	1751
4,21200	1789
4,21600	1818
4,22000	1839
4,22400	1849
4,22800	1853
4,23200	1849
4,23600	1837
4,24000	1820
4,24400	1795
4,24800	1767
4,25200	1734
4,25600	1696
4,26000	1657
4,26400	1616
4,26800	1572
4,27200	1530
4,27600	1487
4,28000	1442
4,28400	1398
4,28800	1355
4,29200	1310
4,29600	1268
4,30000	1230
4,30400	1195
4,30800	1163
4,31200	1135
4,31600	1109
4,32000	1088
4,32400	1069
4,32800	1055
4,33200	1045
4,33600	1038
4,34000	1035
4,34400	1035
4,34800	1034
4,35200	1037
4,35600	1042
4,36000	1048
4,36400	1055
4,36800	1061
4,37200	1066
4,37600	1074
4,38000	1084
4,38400	1093
4,38800	1101
4,39200	1111
4,39600	1123
4,40000	1133
4,40400	1142
4,40800	1151
4,41200	1160
4,41600	1167
4,42000	1173
4,42400	1178
4,42800	1183
4,43200	1189
4,43600	1192
4,44000	1194
4,44400	1195
4,44800	1195
4,45200	1195
4,45600	1194
4,46000	1191
4,46400	1187
4,46800	1184
4,47200	1181
4,47600	1176
4,48000	1169
4,48400	1163
4,48800	1157
4,49200	1150
4,49600	1145
4,50000	1139
4,50400	1134
4,50800	1130
4,51200	1126
4,51600	1123
4,52000	1118
4,52400	1115
4,52800	1114
4,53200	1113
4,53600	1111
4,54000	1109
4,54400	1110
4,54800	1109
4,55200	1108
4,55600	1110
4,56000	1113
4,56400	1115
4,56800	1116
4,57200	1115
4,57600	1115
4,58000	1118
4,58400	1123
4,58800	1129
4,59200	1134
4,59600	1140
4,60000	1147
4,60400	1154
4,60800	1162
4,61200	1173
4,61600	1184
4,62000	1195
4,62400	1211
4,62800	1231
4,63200	1252
4,63600	1273
4,64000	1295
4,64400	1317
4,64800	1340
4,65200	1366
4,65600	1391
4,66000	1418
4,66400	1444
4,66800	1467
4,67200	1489
4,67600	1511
4,68000	1529
4,68400	1547
4,68800	1564
4,69200	1579
4,69600	1590
4,70000	1598
4,70400	1608
4,70800	1619
4,71200	1627
4,71600	1635
4,72000	1644
4,72400	1652
4,72800	1659
4,73200	1670
4,73600	1681
4,74000	1694
4,74400	1707
4,74800	1721
4,75200	1738
4,75600	1754
4,76000	1771
4,76400	1788
4,76800	1800
4,77200	1812
4,77600	1826
4,78000	1840
4,78400	1854
4,78800	1864
4,79200	1876
4,79600	1886
4,80000	1895
4,80400	1902
4,80800	1908
4,81200	1914
4,81600	1919
4,82000	1926
4,82400	1934
4,82800	1940
4,83200	1948
4,83600	1954
4,84000	1960
4,84400	1965
4,84800	1969
4,85200	1973
4,85600	1979
4,86000	1983
4,86400	1989
4,86800	1996
4,87200	2001
4,87600	2005
4,88000	2013
4,88400	2022
4,88800	2035
4,89200	2050
4,89600	2068
4,90000	2092
4,90400	2124
4,90800	2166
4,91200	2217
4,91600	2282
4,92000	2362
4,92400	2460
4,92800	2576
4,93200	2713
4,93600	2872
4,94000	3055
4,94400	3263
4,94800	3493
4,95200	3744
4,95600	4013
4,96000	4296
4,96400	4587
4,96800	4879
4,97200	5168
4,97600	5451
4,98000	5719
4,98400	5964
4,98800	6179
4,99200	6363
4,99600	6511
5,00000	6620
5,00400	6694
5,00800	6733
5,01200	6736
5,01600	6704
5,02000	6641
5,02400	6550
5,02800	6434
5,03200	6298
5,03600	6146
5,04000	5976
5,04400	5792
5,04800	5600
5,05200	5400
5,05600	5194
5,06000	4991
5,06400	4794
5,06800	4602
5,07200	4418
5,07600	4243
5,08000	4078
5,08400	3923
5,08800	3777
5,09200	3639
5,09600	3508
5,10000	3386
5,10400	3270
5,10800	3160
5,11200	3058
5,11600	2967
5,12000	2882
5,12400	2801
5,12800	2729
5,13200	2668
5,13600	2616
5,14000	2572
5,14400	2540
5,14800	2524
5,15200	2522
5,15600	2538
5,16000	2575
5,16400	2638
5,16800	2730
5,17200	2854
5,17600	3012
5,18000	3206
5,18400	3435
5,18800	3701
5,19200	4001
5,19600	4331
5,20000	4687
5,20400	5062
5,20800	5446
5,21200	5830
5,21600	6206
5,22000	6561
5,22400	6889
5,22800	7178
5,23200	7419
5,23600	7609
5,24000	7746
5,24400	7825
5,24800	7848
5,25200	7814
5,25600	7725
5,26000	7586
5,26400	7403
5,26800	7183
5,27200	6934
5,27600	6661
5,28000	6373
5,28400	6077
5,28800	5775
5,29200	5473
5,29600	5174
5,30000	4885
5,30400	4610
5,30800	4348
5,31200	4104
5,31600	3879
5,32000	3670
5,32400	3479
5,32800	3309
5,33200	3155
5,33600	3019
5,34000	2900
5,34400	2793
5,34800	2697
5,35200	2614
5,35600	2542
5,36000	2480
5,36400	2428
5,36800	2383
5,37200	2345
5,37600	2314
5,38000	2289
5,38400	2271
5,38800	2263
5,39200	2262
5,39600	2274
5,40000	2299
5,40400	2343
5,40800	2409
5,41200	2501
5,41600	2627
5,42000	2793
5,42400	3005
5,42800	3270
5,43200	3598
5,43600	3997
5,44000	4476
5,44400	5043
5,44800	5703
5,45200	6459
5,45600	7318
5,46000	8282
5,46400	9346
5,46800	10506
5,47200	11751
5,47600	13071
5,48000	14452
5,48400	15881
5,48800	17339
5,49200	18799
5,49600	20238
5,50000	21639
5,50400	22980
5,50800	24239
5,51200	25393
5,51600	26424
5,52000	27319
5,52400	28066
5,52800	28654
5,53200	29079
5,53600	29340
5,54000	29435
5,54400	29370
5,54800	29154
5,55200	28795
5,55600	28309
5,56000	27706
5,56400	27003
5,56800	26218
5,57200	25366
5,57600	24461
5,58000	23518
5,58400	22551
5,58800	21573
5,59200	20595
5,59600	19628
5,60000	18683
5,60400	17767
5,60800	16880
5,61200	16029
5,61600	15219
5,62000	14451
5,62400	13726
5,62800	13041
5,63200	12397
5,63600	11794
5,64000	11232
5,64400	10707
5,64800	10213
5,65200	9750
5,65600	9319
5,66000	8914
5,66400	8535
5,66800	8176
5,67200	7836
5,67600	7513
5,68000	7207
5,68400	6919
5,68800	6645
5,69200	6384
5,69600	6138
5,70000	5903
5,70400	5680
5,70800	5469
5,71200	5268
5,71600	5078
5,72000	4898
5,72400	4729
5,72800	4572
5,73200	4428
5,73600	4291
5,74000	4161
5,74400	4042
5,74800	3934
5,75200	3839
5,75600	3756
5,76000	3684
5,76400	3621
5,76800	3568
5,77200	3525
5,77600	3492
5,78000	3468
5,78400	3456
5,78800	3455
5,79200	3461
5,79600	3476
5,80000	3503
5,80400	3540
5,80800	3584
5,81200	3635
5,81600	3694
5,82000	3757
5,82400	3827
5,82800	3900
5,83200	3973
5,83600	4049
5,84000	4125
5,84400	4198
5,84800	4263
5,85200	4321
5,85600	4374
5,86000	4418
5,86400	4454
5,86800	4480
5,87200	4495
5,87600	4503
5,88000	4505
5,88400	4504
5,88800	4503
5,89200	4506
5,89600	4520
5,90000	4552
5,90400	4610
5,90800	4707
5,91200	4855
5,91600	5068
5,92000	5361
5,92400	5755
5,92800	6274
5,93200	6939
5,93600	7773
5,94000	8801
5,94400	10051
5,94800	11552
5,95200	13324
5,95600	15386
5,96000	17757
5,96400	20456
5,96800	23495
5,97200	26872
5,97600	30576
5,98000	34595
5,98400	38910
5,98800	43503
5,99200	48326
5,99600	53321
6,00000	58440
6,00400	63623
6,00800	68817
6,01200	73947
6,01600	78931
6,02000	83705
6,02400	88204
6,02800	92376
6,03200	96162
6,03600	99506
6,04000	102367
6,04400	104713
6,04800	106525
6,05200	107793
6,05600	108516
6,06000	108700
6,06400	108358
6,06800	107515
6,07200	106198
6,07600	104443
6,08000	102295
6,08400	99801
6,08800	97005
6,09200	93936
6,09600	90643
6,10000	87185
6,10400	83602
6,10800	79931
6,11200	76203
6,11600	72452
6,12000	68718
6,12400	65029
6,12800	61407
6,13200	57868
6,13600	54428
6,14000	51108
6,14400	47926
6,14800	44884
6,15200	41987
6,15600	39237
6,16000	36637
6,16400	34193
6,16800	31902
6,17200	29760
6,17600	27758
6,18000	25892
6,18400	24165
6,18800	22571
6,19200	21096
6,19600	19728
6,20000	18466
6,20400	17307
6,20800	16241
6,21200	15265
6,21600	14367
6,22000	13542
6,22400	12783
6,22800	12085
6,23200	11444
6,23600	10854
6,24000	10310
6,24400	9808
6,24800	9345
6,25200	8918
6,25600	8525
6,26000	8160
6,26400	7818
6,26800	7501
6,27200	7206
6,27600	6931
6,28000	6674
6,28400	6433
6,28800	6206
6,29200	5992
6,29600	5792
6,30000	5604
6,30400	5425
6,30800	5256
6,31200	5096
6,31600	4945
6,32000	4802
6,32400	4670
6,32800	4544
6,33200	4423
6,33600	4310
6,34000	4205
6,34400	4105
6,34800	4009
6,35200	3919
6,35600	3834
6,36000	3759
6,36400	3690
6,36800	3627
6,37200	3568
6,37600	3517
6,38000	3475
6,38400	3438
6,38800	3408
6,39200	3387
6,39600	3373
6,40000	3364
6,40400	3362
6,40800	3365
6,41200	3371
6,41600	3383
6,42000	3400
6,42400	3422
6,42800	3447
6,43200	3473
6,43600	3502
6,44000	3532
6,44400	3564
6,44800	3598
6,45200	3636
6,45600	3676
6,46000	3719
6,46400	3770
6,46800	3831
6,47200	3904
6,47600	3985
6,48000	4080
6,48400	4191
6,48800	4318
6,49200	4463
6,49600	4626
6,50000	4806
6,50400	5002
6,50800	5214
6,51200	5441
6,51600	5680
6,52000	5924
6,52400	6167
6,52800	6406
6,53200	6639
6,53600	6856
6,54000	7053
6,54400	7227
6,54800	7373
6,55200	7490
6,55600	7572
6,56000	7616
6,56400	7624
6,56800	7595
6,57200	7534
6,57600	7443
6,58000	7321
6,58400	7176
6,58800	7014
6,59200	6839
6,59600	6656
6,60000	6474
6,60400	6308
6,60800	6167
6,61200	6062
6,61600	6007
6,62000	6018
6,62400	6106
6,62800	6288
6,63200	6584
6,63600	7010
6,64000	7588
6,64400	8338
6,64800	9275
6,65200	10413
6,65600	11772
6,66000	13367
6,66400	15201
6,66800	17274
6,67200	19582
6,67600	22116
6,68000	24871
6,68400	27823
6,68800	30933
6,69200	34163
6,69600	37478
6,70000	40838
6,70400	44194
6,70800	47486
6,71200	50660
6,71600	53670
6,72000	56468
6,72400	59011
6,72800	61258
6,73200	63172
6,73600	64725
6,74000	65904
6,74400	66699
6,74800	67104
6,75200	67122
6,75600	66773
6,76000	66075
6,76400	65044
6,76800	63709
6,77200	62112
6,77600	60287
6,78000	58270
6,78400	56090
6,78800	53781
6,79200	51385
6,79600	48932
6,80000	46451
6,80400	43968
6,80800	41501
6,81200	39074
6,81600	36709
6,82000	34421
6,82400	32218
6,82800	30105
6,83200	28091
6,83600	26186
6,84000	24391
6,84400	22708
6,84800	21134
6,85200	19666
6,85600	18304
6,86000	17045
6,86400	15889
6,86800	14824
6,87200	13842
6,87600	12943
6,88000	12126
6,88400	11383
6,88800	10705
6,89200	10089
6,89600	9530
6,90000	9022
6,90400	8562
6,90800	8148
6,91200	7774
6,91600	7431
6,92000	7122
6,92400	6842
6,92800	6586
6,93200	6355
6,93600	6143
6,94000	5952
6,94400	5776
6,94800	5614
6,95200	5466
6,95600	5329
6,96000	5204
6,96400	5083
6,96800	4970
6,97200	4864
6,97600	4763
6,98000	4668
6,98400	4578
6,98800	4494
6,99200	4416
6,99600	4342
7,00000	4270
7,00400	4201
7,00800	4139
7,01200	4078
7,01600	4020
7,02000	3970
7,02400	3927
7,02800	3889
7,03200	3856
7,03600	3830
7,04000	3810
7,04400	3799
7,04800	3795
7,05200	3802
7,05600	3819
7,06000	3847
7,06400	3886
7,06800	3937
7,07200	3995
7,07600	4061
7,08000	4136
7,08400	4215
7,08800	4299
7,09200	4389
7,09600	4481
7,10000	4576
7,10400	4672
7,10800	4765
7,11200	4854
7,11600	4939
7,12000	5018
7,12400	5090
7,12800	5153
7,13200	5207
7,13600	5251
7,14000	5285
7,14400	5308
7,14800	5319
7,15200	5319
7,15600	5309
7,16000	5288
7,16400	5263
7,16800	5234
7,17200	5199
7,17600	5159
7,18000	5119
7,18400	5076
7,18800	5029
7,19200	4984
7,19600	4942
7,20000	4902
7,20400	4868
7,20800	4840
7,21200	4819
7,21600	4804
7,22000	4795
7,22400	4794
7,22800	4801
7,23200	4818
7,23600	4841
7,24000	4873
7,24400	4914
7,24800	4962
7,25200	5019
7,25600	5081
7,26000	5148
7,26400	5220
7,26800	5299
7,27200	5385
7,27600	5474
7,28000	5565
7,28400	5658
7,28800	5752
7,29200	5846
7,29600	5941
7,30000	6036
7,30400	6129
7,30800	6220
7,31200	6305
7,31600	6387
7,32000	6463
7,32400	6532
7,32800	6595
7,33200	6654
7,33600	6708
7,34000	6757
7,34400	6799
7,34800	6833
7,35200	6865
7,35600	6889
7,36000	6908
7,36400	6922
7,36800	6932
7,37200	6939
7,37600	6942
7,38000	6943
7,38400	6945
7,38800	6943
7,39200	6942
7,39600	6940
7,40000	6936
7,40400	6932
7,40800	6930
7,41200	6930
7,41600	6930
7,42000	6933
7,42400	6934
7,42800	6938
7,43200	6941
7,43600	6942
7,44000	6944
7,44400	6948
7,44800	6950
7,45200	6947
7,45600	6943
7,46000	6933
7,46400	6922
7,46800	6909
7,47200	6889
7,47600	6863
7,48000	6831
7,48400	6794
7,48800	6750
7,49200	6698
7,49600	6635
7,50000	6563
7,50400	6484
7,50800	6401
7,51200	6313
7,51600	6219
7,52000	6119
7,52400	6012
7,52800	5904
7,53200	5792
7,53600	5679
7,54000	5563
7,54400	5446
7,54800	5330
7,55200	5215
7,55600	5101
7,56000	4990
7,56400	4884
7,56800	4783
7,57200	4685
7,57600	4590
7,58000	4502
7,58400	4420
7,58800	4343
7,59200	4272
7,59600	4207
7,60000	4148
7,60400	4094
7,60800	4043
7,61200	3994
7,61600	3950
7,62000	3911
7,62400	3873
7,62800	3839
7,63200	3805
7,63600	3773
7,64000	3745
7,64400	3717
7,64800	3690
7,65200	3667
7,65600	3647
7,66000	3628
7,66400	3614
7,66800	3607
7,67200	3607
7,67600	3613
7,68000	3631
7,68400	3665
7,68800	3716
7,69200	3786
7,69600	3881
7,70000	4003
7,70400	4154
7,70800	4336
7,71200	4554
7,71600	4810
7,72000	5104
7,72400	5440
7,72800	5819
7,73200	6242
7,73600	6710
7,74000	7217
7,74400	7762
7,74800	8342
7,75200	8955
7,75600	9593
7,76000	10247
7,76400	10914
7,76800	11588
7,77200	12260
7,77600	12927
7,78000	13575
7,78400	14191
7,78800	14772
7,79200	15313
7,79600	15810
7,80000	16250
7,80400	16630
7,80800	16943
7,81200	17186
7,81600	17361
7,82000	17461
7,82400	17488
7,82800	17444
7,83200	17329
7,83600	17146
7,84000	16900
7,84400	16598
7,84800	16243
7,85200	15842
7,85600	15398
7,86000	14916
7,86400	14406
7,86800	13876
7,87200	13333
7,87600	12782
7,88000	12226
7,88400	11676
7,88800	11137
7,89200	10609
7,89600	10099
[truncated: 18,026 more rows]
