# Supplementary material for: Interplay between de novo and salvage pathways of GDP-fucose synthesis
Source: PLoS One. 2024 Oct 24;19(10):e0309450. doi: 10.1371/journal.pone.0309450 (PMC11501016; doi:10.1371/journal.pone.0309450)
Supplement: S1 File — (ZIP) [file pone.0309450.s004.zip › Chromatograms/Metabolites/FCSKKO_45_2.txt]

[Header]
Application Name	LabSolutions
Version	5.97 SP1
Data File Name	C:\LabSolutions\Data\Methods\Moje wyniki\GDP-Fuc461.lcd
Output Date	2022-04-06
Output Time	21:20:21
[Configuration]
Instrument Name	HPLC_SPD-M30A_RF20AXS
Instrument #	1
Line #	1
# of Detectors	1
Detector ID	PDA
Detector Name	PDA
# of Channels	1
[PDA Multi Chromatogram(Ch1)]
# of Points	20001
Interval(msec)	240
Start Time(min)	0
End Time(min)	80
Intensity Units	mAU
Intensity Multiplier	1
Type	MultiChrom
Wavelength(nm)	254
Bandwidth(nm)	4
R.Time (min)	Intensity
0,00000	0
0,00400	0
0,00800	0
0,01200	0
0,01600	0
0,02000	0
0,02400	0
0,02800	0
0,03200	0
0,03600	0
0,04000	0
0,04400	0
0,04800	0
0,05200	0
0,05600	0
0,06000	0
0,06400	0
0,06800	0
0,07200	0
0,07600	0
0,08000	18
0,08400	28
0,08800	36
0,09200	42
0,09600	45
0,10000	47
0,10400	48
0,10800	48
0,11200	50
0,11600	54
0,12000	54
0,12400	50
0,12800	48
0,13200	48
0,13600	49
0,14000	48
0,14400	49
0,14800	50
0,15200	52
0,15600	53
0,16000	53
0,16400	53
0,16800	54
0,17200	58
0,17600	60
0,18000	59
0,18400	60
0,18800	59
0,19200	59
0,19600	61
0,20000	61
0,20400	61
0,20800	61
0,21200	62
0,21600	65
0,22000	67
0,22400	67
0,22800	67
0,23200	67
0,23600	67
0,24000	67
0,24400	67
0,24800	70
0,25200	72
0,25600	72
0,26000	72
0,26400	74
0,26800	76
0,27200	79
0,27600	79
0,28000	78
0,28400	79
0,28800	79
0,29200	81
0,29600	80
0,30000	79
0,30400	82
0,30800	84
0,31200	85
0,31600	86
0,32000	86
0,32400	87
0,32800	87
0,33200	89
0,33600	90
0,34000	89
0,34400	89
0,34800	89
0,35200	88
0,35600	89
0,36000	92
0,36400	94
0,36800	94
0,37200	94
0,37600	94
0,38000	94
0,38400	93
0,38800	95
0,39200	97
0,39600	98
0,40000	97
0,40400	96
0,40800	96
0,41200	97
0,41600	98
0,42000	99
0,42400	103
0,42800	107
0,43200	106
0,43600	107
0,44000	109
0,44400	111
0,44800	113
0,45200	114
0,45600	116
0,46000	117
0,46400	118
0,46800	118
0,47200	117
0,47600	116
0,48000	117
0,48400	121
0,48800	122
0,49200	121
0,49600	120
0,50000	122
0,50400	123
0,50800	122
0,51200	123
0,51600	125
0,52000	126
0,52400	126
0,52800	128
0,53200	128
0,53600	128
0,54000	130
0,54400	131
0,54800	131
0,55200	129
0,55600	128
0,56000	128
0,56400	130
0,56800	132
0,57200	134
0,57600	135
0,58000	135
0,58400	136
0,58800	137
0,59200	138
0,59600	142
0,60000	144
0,60400	144
0,60800	145
0,61200	145
0,61600	144
0,62000	144
0,62400	145
0,62800	147
0,63200	147
0,63600	146
0,64000	150
0,64400	154
0,64800	156
0,65200	157
0,65600	158
0,66000	157
0,66400	158
0,66800	157
0,67200	157
0,67600	158
0,68000	159
0,68400	162
0,68800	164
0,69200	165
0,69600	162
0,70000	162
0,70400	163
0,70800	164
0,71200	167
0,71600	170
0,72000	172
0,72400	173
0,72800	175
0,73200	177
0,73600	178
0,74000	179
0,74400	180
0,74800	181
0,75200	180
0,75600	178
0,76000	178
0,76400	180
0,76800	180
0,77200	180
0,77600	181
0,78000	181
0,78400	181
0,78800	180
0,79200	181
0,79600	182
0,80000	182
0,80400	182
0,80800	183
0,81200	185
0,81600	188
0,82000	190
0,82400	191
0,82800	193
0,83200	195
0,83600	197
0,84000	200
0,84400	203
0,84800	206
0,85200	208
0,85600	208
0,86000	208
0,86400	208
0,86800	209
0,87200	210
0,87600	211
0,88000	211
0,88400	209
0,88800	209
0,89200	212
0,89600	215
0,90000	216
0,90400	216
0,90800	219
0,91200	221
0,91600	220
0,92000	218
0,92400	216
0,92800	215
0,93200	217
0,93600	218
0,94000	218
0,94400	222
0,94800	225
0,95200	226
0,95600	226
0,96000	225
0,96400	224
0,96800	224
0,97200	225
0,97600	225
0,98000	227
0,98400	230
0,98800	232
0,99200	233
0,99600	233
1,00000	234
1,00400	232
1,00800	233
1,01200	236
1,01600	239
1,02000	240
1,02400	242
1,02800	244
1,03200	245
1,03600	245
1,04000	245
1,04400	246
1,04800	246
1,05200	246
1,05600	250
1,06000	255
1,06400	258
1,06800	259
1,07200	260
1,07600	260
1,08000	260
1,08400	262
1,08800	262
1,09200	261
1,09600	260
1,10000	262
1,10400	265
1,10800	265
1,11200	265
1,11600	267
1,12000	269
1,12400	270
1,12800	271
1,13200	273
1,13600	276
1,14000	277
1,14400	276
1,14800	277
1,15200	277
1,15600	281
1,16000	284
1,16400	284
1,16800	286
1,17200	286
1,17600	287
1,18000	289
1,18400	288
1,18800	288
1,19200	289
1,19600	292
1,20000	295
1,20400	297
1,20800	298
1,21200	299
1,21600	303
1,22000	305
1,22400	305
1,22800	305
1,23200	306
1,23600	308
1,24000	307
1,24400	306
1,24800	306
1,25200	306
1,25600	310
1,26000	313
1,26400	313
1,26800	314
1,27200	315
1,27600	316
1,28000	315
1,28400	313
1,28800	314
1,29200	316
1,29600	316
1,30000	317
1,30400	319
1,30800	319
1,31200	318
1,31600	319
1,32000	321
1,32400	323
1,32800	325
1,33200	327
1,33600	326
1,34000	326
1,34400	327
1,34800	328
1,35200	328
1,35600	329
1,36000	329
1,36400	332
1,36800	333
1,37200	334
1,37600	335
1,38000	335
1,38400	334
1,38800	332
1,39200	331
1,39600	331
1,40000	331
1,40400	333
1,40800	339
1,41200	343
1,41600	340
1,42000	339
1,42400	339
1,42800	337
1,43200	335
1,43600	336
1,44000	337
1,44400	338
1,44800	340
1,45200	343
1,45600	343
1,46000	344
1,46400	346
1,46800	346
1,47200	345
1,47600	344
1,48000	344
1,48400	345
1,48800	345
1,49200	346
1,49600	347
1,50000	349
1,50400	349
1,50800	348
1,51200	347
1,51600	346
1,52000	346
1,52400	346
1,52800	345
1,53200	345
1,53600	344
1,54000	345
1,54400	347
1,54800	349
1,55200	348
1,55600	349
1,56000	350
1,56400	352
1,56800	351
1,57200	349
1,57600	347
1,58000	347
1,58400	348
1,58800	348
1,59200	348
1,59600	349
1,60000	351
1,60400	353
1,60800	354
1,61200	353
1,61600	351
1,62000	351
1,62400	351
1,62800	351
1,63200	350
1,63600	350
1,64000	349
1,64400	346
1,64800	348
1,65200	349
1,65600	350
1,66000	352
1,66400	352
1,66800	351
1,67200	348
1,67600	346
1,68000	347
1,68400	346
1,68800	344
1,69200	343
1,69600	344
1,70000	344
1,70400	345
1,70800	345
1,71200	346
1,71600	348
1,72000	349
1,72400	350
1,72800	352
1,73200	353
1,73600	353
1,74000	353
1,74400	353
1,74800	355
1,75200	355
1,75600	355
1,76000	356
1,76400	355
1,76800	355
1,77200	357
1,77600	356
1,78000	356
1,78400	357
1,78800	357
1,79200	359
1,79600	359
1,80000	358
1,80400	357
1,80800	356
1,81200	356
1,81600	357
1,82000	359
1,82400	361
1,82800	363
1,83200	362
1,83600	360
1,84000	360
1,84400	362
1,84800	364
1,85200	365
1,85600	364
1,86000	364
1,86400	364
1,86800	363
1,87200	362
1,87600	362
1,88000	361
1,88400	361
1,88800	361
1,89200	359
1,89600	358
1,90000	358
1,90400	357
1,90800	357
1,91200	354
1,91600	352
1,92000	354
1,92400	353
1,92800	353
1,93200	355
1,93600	355
1,94000	356
1,94400	358
1,94800	358
1,95200	359
1,95600	361
1,96000	362
1,96400	361
1,96800	359
1,97200	359
1,97600	359
1,98000	359
1,98400	360
1,98800	361
1,99200	363
1,99600	366
2,00000	368
2,00400	368
2,00800	367
2,01200	367
2,01600	367
2,02000	368
2,02400	369
2,02800	368
2,03200	368
2,03600	368
2,04000	366
2,04400	366
2,04800	365
2,05200	365
2,05600	365
2,06000	366
2,06400	367
2,06800	367
2,07200	368
2,07600	368
2,08000	368
2,08400	369
2,08800	371
2,09200	371
2,09600	370
2,10000	371
2,10400	371
2,10800	371
2,11200	371
2,11600	371
2,12000	372
2,12400	372
2,12800	372
2,13200	373
2,13600	373
2,14000	371
2,14400	371
2,14800	375
2,15200	376
2,15600	376
2,16000	376
2,16400	375
2,16800	375
2,17200	375
2,17600	375
2,18000	378
2,18400	381
2,18800	382
2,19200	381
2,19600	380
2,20000	378
2,20400	377
2,20800	379
2,21200	377
2,21600	374
2,22000	373
2,22400	373
2,22800	377
2,23200	379
2,23600	377
2,24000	376
2,24400	375
2,24800	374
2,25200	373
2,25600	372
2,26000	371
2,26400	373
2,26800	375
2,27200	374
2,27600	372
2,28000	373
2,28400	373
2,28800	373
2,29200	372
2,29600	373
2,30000	374
2,30400	375
2,30800	375
2,31200	377
2,31600	379
2,32000	378
2,32400	376
2,32800	376
2,33200	378
2,33600	378
2,34000	376
2,34400	377
2,34800	378
2,35200	377
2,35600	375
2,36000	375
2,36400	375
2,36800	375
2,37200	377
2,37600	377
2,38000	377
2,38400	376
2,38800	377
2,39200	379
2,39600	382
2,40000	384
2,40400	383
2,40800	383
2,41200	383
2,41600	382
2,42000	384
2,42400	387
2,42800	389
2,43200	389
2,43600	387
2,44000	389
2,44400	391
2,44800	391
2,45200	390
2,45600	390
2,46000	392
2,46400	393
2,46800	392
2,47200	391
2,47600	393
2,48000	394
2,48400	394
2,48800	395
2,49200	398
2,49600	400
2,50000	401
2,50400	400
2,50800	398
2,51200	397
2,51600	395
2,52000	393
2,52400	394
2,52800	397
2,53200	398
2,53600	396
2,54000	397
2,54400	397
2,54800	397
2,55200	397
2,55600	397
2,56000	398
2,56400	398
2,56800	399
2,57200	397
2,57600	394
2,58000	395
2,58400	394
2,58800	393
2,59200	395
2,59600	397
2,60000	398
2,60400	399
2,60800	400
2,61200	401
2,61600	401
2,62000	401
2,62400	401
2,62800	400
2,63200	400
2,63600	401
2,64000	404
2,64400	405
2,64800	407
2,65200	408
2,65600	406
2,66000	405
2,66400	406
2,66800	406
2,67200	406
2,67600	406
2,68000	407
2,68400	407
2,68800	409
2,69200	410
2,69600	409
2,70000	410
2,70400	411
2,70800	411
2,71200	411
2,71600	412
2,72000	413
2,72400	415
2,72800	414
2,73200	411
2,73600	410
2,74000	412
2,74400	413
2,74800	411
2,75200	411
2,75600	414
2,76000	415
2,76400	414
2,76800	416
2,77200	418
2,77600	418
2,78000	419
2,78400	421
2,78800	422
2,79200	421
2,79600	421
2,80000	420
2,80400	419
2,80800	420
2,81200	421
2,81600	421
2,82000	421
2,82400	423
2,82800	424
2,83200	426
2,83600	427
2,84000	426
2,84400	424
2,84800	425
2,85200	426
2,85600	427
2,86000	427
2,86400	426
2,86800	425
2,87200	426
2,87600	429
2,88000	431
2,88400	431
2,88800	433
2,89200	435
2,89600	436
2,90000	437
2,90400	439
2,90800	440
2,91200	441
2,91600	441
2,92000	441
2,92400	439
2,92800	439
2,93200	440
2,93600	440
2,94000	440
2,94400	440
2,94800	439
2,95200	438
2,95600	437
2,96000	436
2,96400	436
2,96800	436
2,97200	437
2,97600	439
2,98000	440
2,98400	440
2,98800	441
2,99200	440
2,99600	439
3,00000	440
3,00400	440
3,00800	442
3,01200	442
3,01600	442
3,02000	441
3,02400	442
3,02800	445
3,03200	448
3,03600	449
3,04000	449
3,04400	448
3,04800	448
3,05200	450
3,05600	451
3,06000	450
3,06400	451
3,06800	451
3,07200	451
3,07600	450
3,08000	450
3,08400	451
3,08800	450
3,09200	451
3,09600	450
3,10000	450
3,10400	451
3,10800	452
3,11200	453
3,11600	452
3,12000	452
3,12400	452
3,12800	452
3,13200	453
3,13600	456
3,14000	459
3,14400	459
3,14800	460
3,15200	462
3,15600	462
3,16000	465
3,16400	464
3,16800	462
3,17200	462
3,17600	463
3,18000	463
3,18400	464
3,18800	467
3,19200	467
3,19600	465
3,20000	464
3,20400	463
3,20800	461
3,21200	463
3,21600	466
3,22000	468
3,22400	470
3,22800	470
3,23200	471
3,23600	471
3,24000	472
3,24400	472
3,24800	472
3,25200	474
3,25600	474
3,26000	474
3,26400	476
3,26800	477
3,27200	476
3,27600	478
3,28000	478
3,28400	475
3,28800	474
3,29200	472
3,29600	473
3,30000	473
3,30400	473
3,30800	474
3,31200	474
3,31600	473
3,32000	472
3,32400	473
3,32800	475
3,33200	476
3,33600	476
3,34000	475
3,34400	473
3,34800	475
3,35200	475
3,35600	477
3,36000	479
3,36400	477
3,36800	476
3,37200	475
3,37600	475
3,38000	475
3,38400	473
3,38800	472
3,39200	472
3,39600	472
3,40000	471
3,40400	471
3,40800	472
3,41200	474
3,41600	474
3,42000	475
3,42400	476
3,42800	476
3,43200	477
3,43600	478
3,44000	479
3,44400	481
3,44800	482
3,45200	480
3,45600	480
3,46000	483
3,46400	485
3,46800	485
3,47200	486
3,47600	489
3,48000	491
3,48400	491
3,48800	490
3,49200	490
3,49600	492
3,50000	492
3,50400	491
3,50800	494
3,51200	495
3,51600	494
3,52000	494
3,52400	496
3,52800	499
3,53200	499
3,53600	497
3,54000	495
3,54400	495
3,54800	496
3,55200	496
3,55600	496
3,56000	497
3,56400	498
3,56800	499
3,57200	500
3,57600	502
3,58000	503
3,58400	504
3,58800	505
3,59200	507
3,59600	509
3,60000	512
3,60400	514
3,60800	515
3,61200	519
3,61600	522
3,62000	523
3,62400	527
3,62800	534
3,63200	538
3,63600	540
3,64000	543
3,64400	547
3,64800	552
3,65200	562
3,65600	584
3,66000	624
3,66400	672
3,66800	723
3,67200	773
3,67600	810
3,68000	819
3,68400	789
3,68800	709
3,69200	577
3,69600	388
3,70000	143
3,70400	-148
3,70800	-469
3,71200	-813
3,71600	-1171
3,72000	-1531
3,72400	-1880
3,72800	-2205
3,73200	-2495
3,73600	-2753
3,74000	-2988
3,74400	-3233
3,74800	-3490
3,75200	-3700
3,75600	-3806
3,76000	-3811
3,76400	-3736
3,76800	-3598
3,77200	-3414
3,77600	-3199
3,78000	-2969
3,78400	-2735
3,78800	-2506
3,79200	-2281
3,79600	-2059
3,80000	-1841
3,80400	-1628
3,80800	-1421
3,81200	-1223
3,81600	-1037
3,82000	-860
3,82400	-686
3,82800	-509
3,83200	-325
3,83600	-138
3,84000	47
3,84400	225
3,84800	388
3,85200	532
3,85600	659
3,86000	773
3,86400	872
3,86800	955
3,87200	1025
3,87600	1084
3,88000	1135
3,88400	1182
3,88800	1224
3,89200	1261
3,89600	1291
3,90000	1314
3,90400	1335
3,90800	1355
3,91200	1375
3,91600	1396
3,92000	1415
3,92400	1433
3,92800	1453
3,93200	1474
3,93600	1495
3,94000	1518
3,94400	1543
3,94800	1569
3,95200	1595
3,95600	1618
3,96000	1640
3,96400	1659
3,96800	1677
3,97200	1694
3,97600	1708
3,98000	1717
3,98400	1722
3,98800	1726
3,99200	1724
3,99600	1721
4,00000	1717
4,00400	1710
4,00800	1696
4,01200	1682
4,01600	1670
4,02000	1655
4,02400	1639
4,02800	1624
4,03200	1610
4,03600	1598
4,04000	1584
4,04400	1571
4,04800	1561
4,05200	1550
4,05600	1541
4,06000	1534
4,06400	1525
4,06800	1515
4,07200	1507
4,07600	1497
4,08000	1486
4,08400	1477
4,08800	1469
4,09200	1458
4,09600	1447
4,10000	1434
4,10400	1422
4,10800	1411
4,11200	1401
4,11600	1390
4,12000	1380
4,12400	1369
4,12800	1359
4,13200	1351
4,13600	1346
4,14000	1341
4,14400	1340
4,14800	1343
4,15200	1346
4,15600	1352
4,16000	1361
4,16400	1377
4,16800	1403
4,17200	1433
4,17600	1468
4,18000	1511
4,18400	1563
4,18800	1619
4,19200	1680
4,19600	1744
4,20000	1812
4,20400	1879
4,20800	1943
4,21200	2003
4,21600	2056
4,22000	2104
4,22400	2144
4,22800	2176
4,23200	2197
4,23600	2208
4,24000	2212
4,24400	2206
4,24800	2192
4,25200	2172
4,25600	2147
4,26000	2117
4,26400	2083
4,26800	2045
4,27200	2008
4,27600	1969
4,28000	1932
4,28400	1896
4,28800	1858
4,29200	1823
4,29600	1792
4,30000	1761
4,30400	1734
4,30800	1708
4,31200	1685
4,31600	1667
4,32000	1648
4,32400	1631
4,32800	1614
4,33200	1599
4,33600	1586
4,34000	1572
4,34400	1560
4,34800	1550
4,35200	1540
4,35600	1528
4,36000	1515
4,36400	1505
4,36800	1494
4,37200	1482
4,37600	1470
4,38000	1459
4,38400	1448
4,38800	1437
4,39200	1424
4,39600	1414
4,40000	1408
4,40400	1402
4,40800	1398
4,41200	1394
4,41600	1393
4,42000	1394
4,42400	1393
4,42800	1395
4,43200	1400
4,43600	1405
4,44000	1412
4,44400	1422
4,44800	1429
4,45200	1435
4,45600	1440
4,46000	1447
4,46400	1456
4,46800	1465
4,47200	1470
4,47600	1474
4,48000	1478
4,48400	1480
4,48800	1483
4,49200	1484
4,49600	1485
4,50000	1488
4,50400	1492
4,50800	1495
4,51200	1499
4,51600	1503
4,52000	1506
4,52400	1512
4,52800	1517
4,53200	1520
4,53600	1523
4,54000	1529
4,54400	1534
4,54800	1538
4,55200	1542
4,55600	1544
4,56000	1548
4,56400	1553
4,56800	1557
4,57200	1559
4,57600	1560
4,58000	1562
4,58400	1564
4,58800	1565
4,59200	1568
4,59600	1573
4,60000	1579
4,60400	1585
4,60800	1591
4,61200	1594
4,61600	1597
4,62000	1601
4,62400	1608
4,62800	1617
4,63200	1626
4,63600	1639
4,64000	1653
4,64400	1667
4,64800	1682
4,65200	1698
4,65600	1714
4,66000	1732
4,66400	1751
4,66800	1767
4,67200	1784
4,67600	1802
4,68000	1819
4,68400	1834
4,68800	1850
4,69200	1865
4,69600	1878
4,70000	1892
4,70400	1904
4,70800	1912
4,71200	1919
4,71600	1926
4,72000	1932
4,72400	1936
4,72800	1940
4,73200	1945
4,73600	1949
4,74000	1954
4,74400	1959
4,74800	1964
4,75200	1970
4,75600	1978
4,76000	1987
4,76400	1998
4,76800	2010
4,77200	2025
4,77600	2042
4,78000	2059
4,78400	2076
4,78800	2095
4,79200	2115
4,79600	2133
4,80000	2151
4,80400	2168
4,80800	2181
4,81200	2194
4,81600	2207
4,82000	2219
4,82400	2229
4,82800	2240
4,83200	2252
4,83600	2263
4,84000	2272
4,84400	2280
4,84800	2290
4,85200	2304
4,85600	2320
4,86000	2338
4,86400	2355
4,86800	2370
4,87200	2384
4,87600	2401
4,88000	2417
4,88400	2431
4,88800	2447
4,89200	2464
4,89600	2480
4,90000	2498
4,90400	2517
4,90800	2536
4,91200	2556
4,91600	2585
4,92000	2621
4,92400	2662
4,92800	2713
4,93200	2777
4,93600	2857
4,94000	2953
4,94400	3067
4,94800	3204
4,95200	3365
4,95600	3549
4,96000	3760
4,96400	3996
4,96800	4252
4,97200	4529
4,97600	4823
4,98000	5127
4,98400	5432
4,98800	5735
4,99200	6028
4,99600	6306
5,00000	6565
5,00400	6800
5,00800	7006
5,01200	7185
5,01600	7328
5,02000	7435
5,02400	7510
5,02800	7553
5,03200	7565
5,03600	7546
5,04000	7501
5,04400	7433
5,04800	7343
5,05200	7233
5,05600	7105
5,06000	6964
5,06400	6811
5,06800	6643
5,07200	6469
5,07600	6289
5,08000	6107
5,08400	5927
5,08800	5747
5,09200	5572
5,09600	5400
5,10000	5234
5,10400	5073
5,10800	4918
5,11200	4770
5,11600	4628
5,12000	4495
5,12400	4369
5,12800	4251
5,13200	4141
5,13600	4038
5,14000	3944
5,14400	3856
5,14800	3773
5,15200	3699
5,15600	3633
5,16000	3572
5,16400	3520
5,16800	3480
5,17200	3454
5,17600	3442
5,18000	3447
5,18400	3475
5,18800	3531
5,19200	3619
5,19600	3739
5,20000	3892
5,20400	4083
5,20800	4316
5,21200	4586
5,21600	4894
5,22000	5233
5,22400	5595
5,22800	5973
5,23200	6361
5,23600	6750
5,24000	7128
5,24400	7482
5,24800	7804
5,25200	8087
5,25600	8324
5,26000	8507
5,26400	8635
5,26800	8710
5,27200	8724
5,27600	8683
5,28000	8595
5,28400	8462
5,28800	8284
5,29200	8069
5,29600	7824
5,30000	7553
5,30400	7268
5,30800	6974
5,31200	6677
5,31600	6380
5,32000	6088
5,32400	5805
5,32800	5533
5,33200	5276
5,33600	5033
5,34000	4805
5,34400	4596
5,34800	4405
5,35200	4233
5,35600	4076
5,36000	3934
5,36400	3808
5,36800	3697
5,37200	3599
5,37600	3511
5,38000	3435
5,38400	3368
5,38800	3309
5,39200	3259
5,39600	3216
5,40000	3180
5,40400	3151
5,40800	3129
5,41200	3114
5,41600	3108
5,42000	3113
5,42400	3128
5,42800	3155
5,43200	3197
5,43600	3259
5,44000	3343
5,44400	3454
5,44800	3595
5,45200	3776
5,45600	4000
5,46000	4275
5,46400	4611
5,46800	5013
5,47200	5485
5,47600	6032
5,48000	6664
5,48400	7385
5,48800	8195
5,49200	9091
5,49600	10073
5,50000	11135
5,50400	12270
5,50800	13469
5,51200	14711
5,51600	15980
5,52000	17260
5,52400	18537
5,52800	19790
5,53200	20994
5,53600	22131
5,54000	23182
5,54400	24134
5,54800	24974
5,55200	25688
5,55600	26271
5,56000	26716
5,56400	27018
5,56800	27182
5,57200	27210
5,57600	27108
5,58000	26886
5,58400	26553
5,58800	26119
5,59200	25597
5,59600	25000
5,60000	24339
5,60400	23630
5,60800	22880
5,61200	22100
5,61600	21303
5,62000	20500
5,62400	19698
5,62800	18903
5,63200	18120
5,63600	17354
5,64000	16609
5,64400	15890
5,64800	15196
5,65200	14530
5,65600	13894
5,66000	13289
5,66400	12712
5,66800	12162
5,67200	11638
5,67600	11140
5,68000	10669
5,68400	10221
5,68800	9795
5,69200	9392
5,69600	9010
5,70000	8649
5,70400	8305
5,70800	7978
5,71200	7671
5,71600	7380
5,72000	7107
5,72400	6851
5,72800	6607
5,73200	6376
5,73600	6160
5,74000	5957
5,74400	5768
5,74800	5591
5,75200	5426
5,75600	5273
5,76000	5129
5,76400	4995
5,76800	4871
5,77200	4759
5,77600	4660
5,78000	4569
5,78400	4490
5,78800	4424
5,79200	4367
5,79600	4323
5,80000	4291
5,80400	4272
5,80800	4264
5,81200	4270
5,81600	4290
5,82000	4322
5,82400	4366
5,82800	4421
5,83200	4483
5,83600	4552
5,84000	4630
5,84400	4712
5,84800	4796
5,85200	4881
5,85600	4965
5,86000	5044
5,86400	5117
5,86800	5184
5,87200	5240
5,87600	5289
5,88000	5327
5,88400	5351
5,88800	5365
5,89200	5368
5,89600	5361
5,90000	5346
5,90400	5327
5,90800	5308
5,91200	5293
5,91600	5286
5,92000	5292
5,92400	5322
5,92800	5384
5,93200	5492
5,93600	5660
5,94000	5901
5,94400	6231
5,94800	6671
5,95200	7242
5,95600	7967
5,96000	8870
5,96400	9975
5,96800	11308
5,97200	12888
5,97600	14732
5,98000	16859
5,98400	19286
5,98800	22030
5,99200	25087
5,99600	28443
6,00000	32090
6,00400	36010
6,00800	40193
6,01200	44597
6,01600	49167
6,02000	53855
6,02400	58609
6,02800	63383
6,03200	68117
6,03600	72736
6,04000	77180
6,04400	81391
6,04800	85317
6,05200	88909
6,05600	92118
6,06000	94898
6,06400	97223
6,06800	99074
6,07200	100436
6,07600	101299
6,08000	101667
6,08400	101555
6,08800	100976
6,09200	99949
6,09600	98507
6,10000	96689
6,10400	94529
6,10800	92066
6,11200	89332
6,11600	86368
6,12000	83225
6,12400	79939
6,12800	76549
6,13200	73084
6,13600	69577
6,14000	66068
6,14400	62586
6,14800	59153
6,15200	55790
6,15600	52508
6,16000	49329
6,16400	46272
6,16800	43346
6,17200	40559
6,17600	37905
6,18000	35391
6,18400	33027
6,18800	30813
6,19200	28743
6,19600	26809
6,20000	25008
6,20400	23341
6,20800	21803
6,21200	20383
6,21600	19075
6,22000	17873
6,22400	16772
6,22800	15764
6,23200	14843
6,23600	14002
6,24000	13233
6,24400	12531
6,24800	11890
6,25200	11305
6,25600	10773
6,26000	10287
6,26400	9842
6,26800	9435
6,27200	9062
6,27600	8721
6,28000	8409
6,28400	8123
6,28800	7858
6,29200	7613
6,29600	7387
6,30000	7176
6,30400	6983
6,30800	6805
6,31200	6638
6,31600	6482
6,32000	6337
6,32400	6202
6,32800	6077
6,33200	5964
6,33600	5857
6,34000	5757
6,34400	5661
6,34800	5570
6,35200	5485
6,35600	5404
6,36000	5328
6,36400	5258
6,36800	5192
6,37200	5130
6,37600	5069
6,38000	5010
6,38400	4954
6,38800	4901
6,39200	4850
6,39600	4801
6,40000	4759
6,40400	4718
6,40800	4679
6,41200	4646
6,41600	4620
6,42000	4596
6,42400	4576
6,42800	4563
6,43200	4557
6,43600	4554
6,44000	4554
6,44400	4561
6,44800	4574
6,45200	4589
6,45600	4607
6,46000	4629
6,46400	4652
6,46800	4680
6,47200	4709
6,47600	4739
6,48000	4776
6,48400	4818
6,48800	4861
6,49200	4910
6,49600	4968
6,50000	5036
6,50400	5117
6,50800	5215
6,51200	5329
6,51600	5461
6,52000	5616
6,52400	5795
6,52800	5996
6,53200	6219
6,53600	6464
6,54000	6727
6,54400	7004
6,54800	7295
6,55200	7594
6,55600	7896
6,56000	8194
6,56400	8481
6,56800	8751
6,57200	9000
6,57600	9222
6,58000	9413
6,58400	9568
6,58800	9685
6,59200	9768
6,59600	9817
6,60000	9830
6,60400	9816
6,60800	9782
6,61200	9732
6,61600	9679
6,62000	9639
6,62400	9624
6,62800	9658
6,63200	9760
6,63600	9953
6,64000	10264
6,64400	10722
6,64800	11354
6,65200	12192
6,65600	13269
6,66000	14618
6,66400	16265
6,66800	18230
6,67200	20533
6,67600	23187
6,68000	26212
6,68400	29601
6,68800	33326
6,69200	37370
6,69600	41701
6,70000	46286
6,70400	51072
6,70800	55981
6,71200	60945
6,71600	65891
6,72000	70748
6,72400	75444
6,72800	79893
6,73200	84018
6,73600	87756
6,74000	91052
6,74400	93861
6,74800	96144
6,75200	97871
6,75600	99029
6,76000	99618
6,76400	99645
6,76800	99126
6,77200	98095
6,77600	96588
6,78000	94644
6,78400	92306
6,78800	89624
6,79200	86650
6,79600	83441
6,80000	80050
6,80400	76520
6,80800	72891
6,81200	69212
6,81600	65529
6,82000	61875
6,82400	58275
6,82800	54749
6,83200	51326
6,83600	48032
6,84000	44872
6,84400	41860
6,84800	38998
6,85200	36291
6,85600	33749
6,86000	31369
6,86400	29150
6,86800	27086
6,87200	25169
6,87600	23399
6,88000	21771
6,88400	20278
6,88800	18910
6,89200	17657
6,89600	16514
6,90000	15476
6,90400	14536
6,90800	13685
6,91200	12912
6,91600	12211
6,92000	11579
6,92400	11009
6,92800	10501
6,93200	10043
6,93600	9630
6,94000	9257
6,94400	8917
6,94800	8612
6,95200	8338
6,95600	8091
6,96000	7866
6,96400	7659
6,96800	7470
6,97200	7299
6,97600	7143
6,98000	6999
6,98400	6869
6,98800	6748
6,99200	6635
6,99600	6531
7,00000	6436
7,00400	6347
7,00800	6266
7,01200	6195
7,01600	6131
7,02000	6075
7,02400	6024
7,02800	5981
7,03200	5945
7,03600	5914
7,04000	5891
7,04400	5878
7,04800	5876
7,05200	5884
7,05600	5900
7,06000	5925
7,06400	5962
7,06800	6011
7,07200	6070
7,07600	6138
7,08000	6214
7,08400	6297
7,08800	6390
7,09200	6492
7,09600	6596
7,10000	6705
7,10400	6816
7,10800	6926
7,11200	7034
7,11600	7137
7,12000	7232
7,12400	7321
7,12800	7399
7,13200	7461
7,13600	7513
7,14000	7552
7,14400	7573
7,14800	7582
7,15200	7575
7,15600	7550
7,16000	7511
7,16400	7454
7,16800	7382
7,17200	7298
7,17600	7203
7,18000	7101
7,18400	6991
7,18800	6872
7,19200	6746
7,19600	6618
7,20000	6487
7,20400	6356
7,20800	6227
7,21200	6101
7,21600	5982
7,22000	5872
7,22400	5770
7,22800	5677
7,23200	5598
7,23600	5532
7,24000	5480
7,24400	5443
7,24800	5423
7,25200	5419
7,25600	5433
7,26000	5466
7,26400	5519
7,26800	5590
7,27200	5678
7,27600	5784
7,28000	5907
7,28400	6047
7,28800	6206
7,29200	6379
7,29600	6564
7,30000	6760
7,30400	6968
7,30800	7186
7,31200	7411
7,31600	7643
7,32000	7876
7,32400	8113
7,32800	8351
7,33200	8589
7,33600	8826
7,34000	9057
7,34400	9278
7,34800	9493
7,35200	9700
7,35600	9897
7,36000	10082
7,36400	10255
7,36800	10414
7,37200	10561
7,37600	10693
7,38000	10812
7,38400	10918
7,38800	11010
7,39200	11089
7,39600	11154
7,40000	11206
7,40400	11248
7,40800	11279
7,41200	11298
7,41600	11309
7,42000	11307
7,42400	11297
7,42800	11284
7,43200	11263
7,43600	11235
7,44000	11201
7,44400	11164
7,44800	11124
7,45200	11082
7,45600	11035
7,46000	10985
7,46400	10931
7,46800	10876
7,47200	10817
7,47600	10755
7,48000	10689
7,48400	10621
7,48800	10549
7,49200	10474
7,49600	10394
7,50000	10307
7,50400	10214
7,50800	10118
7,51200	10017
7,51600	9909
7,52000	9794
7,52400	9674
7,52800	9552
7,53200	9421
7,53600	9285
7,54000	9144
7,54400	8998
7,54800	8848
7,55200	8696
7,55600	8544
7,56000	8387
7,56400	8228
7,56800	8070
7,57200	7911
7,57600	7754
7,58000	7600
7,58400	7445
7,58800	7296
7,59200	7152
7,59600	7011
7,60000	6875
7,60400	6745
7,60800	6620
7,61200	6503
7,61600	6394
7,62000	6291
7,62400	6193
7,62800	6100
7,63200	6015
7,63600	5938
7,64000	5867
7,64400	5802
7,64800	5743
7,65200	5688
7,65600	5635
7,66000	5588
7,66400	5545
7,66800	5503
7,67200	5465
7,67600	5430
7,68000	5396
7,68400	5364
7,68800	5333
7,69200	5301
7,69600	5268
7,70000	5236
7,70400	5206
7,70800	5179
7,71200	5153
7,71600	5131
7,72000	5113
7,72400	5100
7,72800	5098
7,73200	5108
7,73600	5129
7,74000	5168
7,74400	5225
7,74800	5305
7,75200	5415
7,75600	5555
7,76000	5727
7,76400	5937
7,76800	6190
7,77200	6486
7,77600	6828
7,78000	7216
7,78400	7653
7,78800	8137
7,79200	8671
7,79600	9251
7,80000	9870
7,80400	10524
7,80800	11209
7,81200	11916
7,81600	12639
7,82000	13369
7,82400	14098
7,82800	14815
7,83200	15511
7,83600	16179
7,84000	16811
7,84400	17397
7,84800	17927
7,85200	18397
7,85600	18806
7,86000	19147
7,86400	19418
7,86800	19615
7,87200	19737
7,87600	19791
7,88000	19772
7,88400	19682
7,88800	19529
7,89200	19315
7,89600	19043
[truncated: 18,026 more rows]
