# Supplementary material for: Interplay between de novo and salvage pathways of GDP-fucose synthesis
Source: PLoS One. 2024 Oct 24;19(10):e0309450. doi: 10.1371/journal.pone.0309450 (PMC11501016; doi:10.1371/journal.pone.0309450)
Supplement: S1 File — (ZIP) [file pone.0309450.s004.zip › Chromatograms/Metabolites/FCSKKO_45_2_FUC.txt]

[Header]
Application Name	LabSolutions
Version	5.97 SP1
Data File Name	C:\LabSolutions\Data\Methods\Moje wyniki\GDP-Fuc462.lcd
Output Date	2022-04-06
Output Time	21:20:56
[Configuration]
Instrument Name	HPLC_SPD-M30A_RF20AXS
Instrument #	1
Line #	1
# of Detectors	1
Detector ID	PDA
Detector Name	PDA
# of Channels	1
[PDA Multi Chromatogram(Ch1)]
# of Points	20001
Interval(msec)	240
Start Time(min)	0
End Time(min)	80
Intensity Units	mAU
Intensity Multiplier	1
Type	MultiChrom
Wavelength(nm)	254
Bandwidth(nm)	4
R.Time (min)	Intensity
0,00000	0
0,00400	0
0,00800	0
0,01200	0
0,01600	0
0,02000	0
0,02400	0
0,02800	0
0,03200	0
0,03600	0
0,04000	0
0,04400	0
0,04800	0
0,05200	0
0,05600	0
0,06000	0
0,06400	0
0,06800	0
0,07200	0
0,07600	0
0,08000	8
0,08400	13
0,08800	18
0,09200	22
0,09600	24
0,10000	27
0,10400	28
0,10800	30
0,11200	31
0,11600	34
0,12000	37
0,12400	38
0,12800	41
0,13200	41
0,13600	42
0,14000	45
0,14400	44
0,14800	42
0,15200	41
0,15600	42
0,16000	41
0,16400	38
0,16800	41
0,17200	45
0,17600	46
0,18000	48
0,18400	50
0,18800	51
0,19200	52
0,19600	52
0,20000	52
0,20400	52
0,20800	51
0,21200	54
0,21600	57
0,22000	57
0,22400	58
0,22800	59
0,23200	59
0,23600	58
0,24000	58
0,24400	59
0,24800	58
0,25200	59
0,25600	59
0,26000	58
0,26400	59
0,26800	62
0,27200	65
0,27600	65
0,28000	64
0,28400	65
0,28800	66
0,29200	67
0,29600	67
0,30000	71
0,30400	74
0,30800	76
0,31200	78
0,31600	81
0,32000	84
0,32400	85
0,32800	83
0,33200	84
0,33600	85
0,34000	84
0,34400	84
0,34800	84
0,35200	85
0,35600	86
0,36000	89
0,36400	88
0,36800	87
0,37200	89
0,37600	92
0,38000	93
0,38400	94
0,38800	95
0,39200	95
0,39600	96
0,40000	96
0,40400	95
0,40800	96
0,41200	97
0,41600	97
0,42000	95
0,42400	95
0,42800	98
0,43200	101
0,43600	101
0,44000	102
0,44400	104
0,44800	106
0,45200	107
0,45600	109
0,46000	111
0,46400	112
0,46800	113
0,47200	113
0,47600	114
0,48000	116
0,48400	118
0,48800	121
0,49200	122
0,49600	123
0,50000	123
0,50400	121
0,50800	119
0,51200	118
0,51600	117
0,52000	117
0,52400	118
0,52800	119
0,53200	121
0,53600	124
0,54000	126
0,54400	126
0,54800	125
0,55200	126
0,55600	126
0,56000	127
0,56400	129
0,56800	130
0,57200	131
0,57600	133
0,58000	134
0,58400	135
0,58800	137
0,59200	140
0,59600	142
0,60000	141
0,60400	140
0,60800	141
0,61200	143
0,61600	144
0,62000	141
0,62400	140
0,62800	140
0,63200	140
0,63600	143
0,64000	145
0,64400	147
0,64800	148
0,65200	146
0,65600	147
0,66000	147
0,66400	147
0,66800	148
0,67200	147
0,67600	146
0,68000	147
0,68400	149
0,68800	149
0,69200	150
0,69600	150
0,70000	150
0,70400	150
0,70800	152
0,71200	154
0,71600	153
0,72000	152
0,72400	151
0,72800	150
0,73200	152
0,73600	154
0,74000	157
0,74400	158
0,74800	157
0,75200	156
0,75600	155
0,76000	153
0,76400	154
0,76800	157
0,77200	161
0,77600	163
0,78000	162
0,78400	160
0,78800	161
0,79200	163
0,79600	165
0,80000	166
0,80400	165
0,80800	165
0,81200	167
0,81600	168
0,82000	168
0,82400	168
0,82800	170
0,83200	171
0,83600	172
0,84000	170
0,84400	170
0,84800	171
0,85200	169
0,85600	168
0,86000	168
0,86400	168
0,86800	167
0,87200	168
0,87600	168
0,88000	169
0,88400	168
0,88800	167
0,89200	168
0,89600	170
0,90000	172
0,90400	169
0,90800	169
0,91200	169
0,91600	169
0,92000	169
0,92400	170
0,92800	171
0,93200	172
0,93600	173
0,94000	175
0,94400	175
0,94800	177
0,95200	179
0,95600	178
0,96000	177
0,96400	176
0,96800	174
0,97200	172
0,97600	173
0,98000	174
0,98400	173
0,98800	175
0,99200	177
0,99600	176
1,00000	174
1,00400	176
1,00800	179
1,01200	182
1,01600	182
1,02000	181
1,02400	181
1,02800	181
1,03200	182
1,03600	181
1,04000	181
1,04400	181
1,04800	181
1,05200	185
1,05600	187
1,06000	185
1,06400	187
1,06800	188
1,07200	187
1,07600	188
1,08000	190
1,08400	193
1,08800	194
1,09200	194
1,09600	194
1,10000	194
1,10400	193
1,10800	193
1,11200	195
1,11600	198
1,12000	198
1,12400	197
1,12800	197
1,13200	198
1,13600	199
1,14000	201
1,14400	203
1,14800	204
1,15200	206
1,15600	206
1,16000	206
1,16400	206
1,16800	207
1,17200	208
1,17600	208
1,18000	208
1,18400	207
1,18800	206
1,19200	205
1,19600	204
1,20000	205
1,20400	207
1,20800	210
1,21200	212
1,21600	212
1,22000	213
1,22400	211
1,22800	209
1,23200	210
1,23600	212
1,24000	213
1,24400	214
1,24800	215
1,25200	214
1,25600	212
1,26000	212
1,26400	214
1,26800	216
1,27200	217
1,27600	216
1,28000	216
1,28400	216
1,28800	217
1,29200	217
1,29600	215
1,30000	216
1,30400	217
1,30800	216
1,31200	215
1,31600	216
1,32000	215
1,32400	213
1,32800	213
1,33200	214
1,33600	215
1,34000	217
1,34400	218
1,34800	220
1,35200	222
1,35600	222
1,36000	222
1,36400	223
1,36800	222
1,37200	223
1,37600	222
1,38000	222
1,38400	221
1,38800	219
1,39200	217
1,39600	215
1,40000	215
1,40400	218
1,40800	221
1,41200	222
1,41600	222
1,42000	221
1,42400	218
1,42800	215
1,43200	216
1,43600	217
1,44000	219
1,44400	224
1,44800	227
1,45200	230
1,45600	233
1,46000	236
1,46400	236
1,46800	237
1,47200	235
1,47600	232
1,48000	231
1,48400	230
1,48800	229
1,49200	230
1,49600	228
1,50000	227
1,50400	227
1,50800	229
1,51200	231
1,51600	230
1,52000	231
1,52400	233
1,52800	233
1,53200	234
1,53600	234
1,54000	234
1,54400	236
1,54800	234
1,55200	234
1,55600	236
1,56000	238
1,56400	238
1,56800	240
1,57200	239
1,57600	238
1,58000	240
1,58400	241
1,58800	241
1,59200	241
1,59600	240
1,60000	240
1,60400	238
1,60800	237
1,61200	236
1,61600	235
1,62000	237
1,62400	238
1,62800	237
1,63200	237
1,63600	238
1,64000	239
1,64400	241
1,64800	243
1,65200	243
1,65600	242
1,66000	243
1,66400	245
1,66800	245
1,67200	245
1,67600	244
1,68000	244
1,68400	244
1,68800	245
1,69200	245
1,69600	243
1,70000	243
1,70400	244
1,70800	246
1,71200	248
1,71600	250
1,72000	251
1,72400	252
1,72800	252
1,73200	256
1,73600	257
1,74000	253
1,74400	251
1,74800	251
1,75200	251
1,75600	251
1,76000	251
1,76400	249
1,76800	249
1,77200	251
1,77600	252
1,78000	254
1,78400	251
1,78800	248
1,79200	249
1,79600	250
1,80000	250
1,80400	251
1,80800	252
1,81200	255
1,81600	258
1,82000	259
1,82400	257
1,82800	256
1,83200	256
1,83600	258
1,84000	261
1,84400	260
1,84800	259
1,85200	260
1,85600	262
1,86000	261
1,86400	259
1,86800	257
1,87200	257
1,87600	258
1,88000	259
1,88400	260
1,88800	260
1,89200	261
1,89600	264
1,90000	264
1,90400	264
1,90800	264
1,91200	264
1,91600	264
1,92000	266
1,92400	267
1,92800	269
1,93200	269
1,93600	266
1,94000	265
1,94400	265
1,94800	265
1,95200	265
1,95600	263
1,96000	261
1,96400	261
1,96800	261
1,97200	259
1,97600	259
1,98000	259
1,98400	258
1,98800	258
1,99200	256
1,99600	255
2,00000	256
2,00400	258
2,00800	262
2,01200	264
2,01600	263
2,02000	264
2,02400	264
2,02800	262
2,03200	260
2,03600	259
2,04000	260
2,04400	262
2,04800	264
2,05200	265
2,05600	266
2,06000	268
2,06400	268
2,06800	267
2,07200	267
2,07600	266
2,08000	267
2,08400	267
2,08800	265
2,09200	263
2,09600	263
2,10000	263
2,10400	264
2,10800	265
2,11200	266
2,11600	269
2,12000	270
2,12400	272
2,12800	274
2,13200	276
2,13600	277
2,14000	278
2,14400	278
2,14800	279
2,15200	280
2,15600	280
2,16000	280
2,16400	280
2,16800	280
2,17200	282
2,17600	283
2,18000	282
2,18400	281
2,18800	282
2,19200	284
2,19600	284
2,20000	284
2,20400	283
2,20800	283
2,21200	285
2,21600	285
2,22000	285
2,22400	286
2,22800	285
2,23200	284
2,23600	284
2,24000	283
2,24400	282
2,24800	280
2,25200	280
2,25600	281
2,26000	282
2,26400	284
2,26800	285
2,27200	286
2,27600	287
2,28000	288
2,28400	288
2,28800	290
2,29200	290
2,29600	288
2,30000	286
2,30400	284
2,30800	283
2,31200	281
2,31600	283
2,32000	286
2,32400	287
2,32800	288
2,33200	288
2,33600	288
2,34000	289
2,34400	289
2,34800	290
2,35200	290
2,35600	291
2,36000	293
2,36400	293
2,36800	294
2,37200	293
2,37600	291
2,38000	291
2,38400	291
2,38800	291
2,39200	292
2,39600	292
2,40000	291
2,40400	293
2,40800	293
2,41200	291
2,41600	292
2,42000	296
2,42400	299
2,42800	300
2,43200	302
2,43600	301
2,44000	299
2,44400	298
2,44800	298
2,45200	298
2,45600	297
2,46000	297
2,46400	297
2,46800	299
2,47200	299
2,47600	301
2,48000	302
2,48400	304
2,48800	306
2,49200	307
2,49600	305
2,50000	305
2,50400	305
2,50800	304
2,51200	304
2,51600	304
2,52000	304
2,52400	303
2,52800	302
2,53200	302
2,53600	301
2,54000	300
2,54400	301
2,54800	302
2,55200	303
2,55600	303
2,56000	302
2,56400	302
2,56800	302
2,57200	301
2,57600	300
2,58000	297
2,58400	297
2,58800	299
2,59200	301
2,59600	302
2,60000	302
2,60400	299
2,60800	298
2,61200	300
2,61600	301
2,62000	303
2,62400	304
2,62800	306
2,63200	306
2,63600	307
2,64000	307
2,64400	306
2,64800	305
2,65200	306
2,65600	306
2,66000	306
2,66400	305
2,66800	303
2,67200	302
2,67600	302
2,68000	302
2,68400	302
2,68800	303
2,69200	302
2,69600	301
2,70000	303
2,70400	305
2,70800	307
2,71200	309
2,71600	311
2,72000	311
2,72400	307
2,72800	304
2,73200	306
2,73600	308
2,74000	308
2,74400	307
2,74800	308
2,75200	308
2,75600	307
2,76000	307
2,76400	307
2,76800	307
2,77200	307
2,77600	306
2,78000	303
2,78400	302
2,78800	301
2,79200	299
2,79600	299
2,80000	299
2,80400	299
2,80800	299
2,81200	299
2,81600	298
2,82000	298
2,82400	298
2,82800	299
2,83200	300
2,83600	299
2,84000	298
2,84400	299
2,84800	300
2,85200	300
2,85600	299
2,86000	299
2,86400	300
2,86800	300
2,87200	300
2,87600	300
2,88000	300
2,88400	300
2,88800	299
2,89200	300
2,89600	299
2,90000	296
2,90400	294
2,90800	292
2,91200	291
2,91600	293
2,92000	296
2,92400	298
2,92800	300
2,93200	301
2,93600	301
2,94000	301
2,94400	301
2,94800	302
2,95200	302
2,95600	300
2,96000	296
2,96400	295
2,96800	297
2,97200	297
2,97600	296
2,98000	296
2,98400	297
2,98800	297
2,99200	297
2,99600	299
3,00000	301
3,00400	301
3,00800	300
3,01200	300
3,01600	299
3,02000	299
3,02400	299
3,02800	300
3,03200	300
3,03600	300
3,04000	303
3,04400	304
3,04800	304
3,05200	304
3,05600	305
3,06000	306
3,06400	305
3,06800	304
3,07200	306
3,07600	306
3,08000	305
3,08400	306
3,08800	305
3,09200	304
3,09600	304
3,10000	304
3,10400	304
3,10800	304
3,11200	304
3,11600	304
3,12000	302
3,12400	301
3,12800	304
3,13200	304
3,13600	303
3,14000	304
3,14400	305
3,14800	305
3,15200	304
3,15600	304
3,16000	305
3,16400	304
3,16800	305
3,17200	305
3,17600	303
3,18000	305
3,18400	307
3,18800	306
3,19200	305
3,19600	305
3,20000	305
3,20400	303
3,20800	303
3,21200	302
3,21600	303
3,22000	306
3,22400	304
3,22800	304
3,23200	305
3,23600	306
3,24000	305
3,24400	303
3,24800	303
3,25200	303
3,25600	303
3,26000	302
3,26400	300
3,26800	300
3,27200	299
3,27600	299
3,28000	301
3,28400	302
3,28800	304
3,29200	305
3,29600	305
3,30000	304
3,30400	303
3,30800	303
3,31200	302
3,31600	300
3,32000	297
3,32400	294
3,32800	292
3,33200	291
3,33600	291
3,34000	292
3,34400	292
3,34800	293
3,35200	292
3,35600	291
3,36000	291
3,36400	289
3,36800	289
3,37200	290
3,37600	292
3,38000	294
3,38400	293
3,38800	292
3,39200	291
3,39600	291
3,40000	292
3,40400	292
3,40800	292
3,41200	292
3,41600	291
3,42000	293
3,42400	295
3,42800	295
3,43200	296
3,43600	298
3,44000	298
3,44400	296
3,44800	294
3,45200	293
3,45600	293
3,46000	292
3,46400	290
3,46800	288
3,47200	288
3,47600	292
3,48000	295
3,48400	296
3,48800	298
3,49200	301
3,49600	303
3,50000	302
3,50400	300
3,50800	301
3,51200	304
3,51600	305
3,52000	306
3,52400	308
3,52800	310
3,53200	312
3,53600	312
3,54000	311
3,54400	310
3,54800	309
3,55200	308
3,55600	309
3,56000	310
3,56400	312
3,56800	311
3,57200	310
3,57600	312
3,58000	316
3,58400	317
3,58800	318
3,59200	319
3,59600	320
3,60000	322
3,60400	324
3,60800	326
3,61200	327
3,61600	326
3,62000	328
3,62400	327
3,62800	329
3,63200	339
3,63600	357
3,64000	386
3,64400	431
3,64800	478
3,65200	517
3,65600	541
3,66000	537
3,66400	491
3,66800	398
3,67200	245
3,67600	33
3,68000	-235
3,68400	-551
3,68800	-900
3,69200	-1270
3,69600	-1654
3,70000	-2036
3,70400	-2405
3,70800	-2744
3,71200	-3046
3,71600	-3308
3,72000	-3540
3,72400	-3772
3,72800	-4016
3,73200	-4226
3,73600	-4341
3,74000	-4350
3,74400	-4277
3,74800	-4142
3,75200	-3961
3,75600	-3746
3,76000	-3515
3,76400	-3279
3,76800	-3044
3,77200	-2815
3,77600	-2591
3,78000	-2375
3,78400	-2172
3,78800	-1981
3,79200	-1804
3,79600	-1640
3,80000	-1484
3,80400	-1329
3,80800	-1172
3,81200	-1013
3,81600	-853
3,82000	-698
3,82400	-551
3,82800	-414
3,83200	-289
3,83600	-172
3,84000	-62
3,84400	37
3,84800	129
3,85200	215
3,85600	291
3,86000	364
3,86400	430
3,86800	490
3,87200	544
3,87600	595
3,88000	642
3,88400	685
3,88800	724
3,89200	759
3,89600	794
3,90000	829
3,90400	861
3,90800	890
3,91200	920
3,91600	952
3,92000	984
3,92400	1021
3,92800	1059
3,93200	1098
3,93600	1141
3,94000	1185
3,94400	1227
3,94800	1264
3,95200	1300
3,95600	1335
3,96000	1363
3,96400	1388
3,96800	1408
3,97200	1425
3,97600	1440
3,98000	1448
3,98400	1452
3,98800	1450
3,99200	1445
3,99600	1438
4,00000	1427
4,00400	1413
4,00800	1398
4,01200	1381
4,01600	1362
4,02000	1341
4,02400	1318
4,02800	1293
4,03200	1266
4,03600	1242
4,04000	1221
4,04400	1203
4,04800	1188
4,05200	1175
4,05600	1161
4,06000	1146
4,06400	1135
4,06800	1125
4,07200	1115
4,07600	1106
4,08000	1100
4,08400	1095
4,08800	1090
4,09200	1086
4,09600	1081
4,10000	1079
4,10400	1078
4,10800	1078
4,11200	1079
4,11600	1083
4,12000	1087
4,12400	1093
4,12800	1104
4,13200	1119
4,13600	1138
4,14000	1163
4,14400	1193
4,14800	1230
4,15200	1271
4,15600	1319
4,16000	1371
4,16400	1424
4,16800	1476
4,17200	1529
4,17600	1577
4,18000	1620
4,18400	1659
4,18800	1688
4,19200	1709
4,19600	1721
4,20000	1722
4,20400	1712
4,20800	1693
4,21200	1662
4,21600	1625
4,22000	1582
4,22400	1535
4,22800	1487
4,23200	1437
4,23600	1385
4,24000	1333
4,24400	1283
4,24800	1234
4,25200	1189
4,25600	1147
4,26000	1109
4,26400	1075
4,26800	1044
4,27200	1016
4,27600	992
4,28000	972
4,28400	957
4,28800	946
4,29200	939
4,29600	932
4,30000	930
4,30400	930
4,30800	929
4,31200	929
4,31600	930
4,32000	931
4,32400	934
4,32800	940
4,33200	945
4,33600	946
4,34000	950
4,34400	953
4,34800	955
4,35200	959
4,35600	961
4,36000	961
4,36400	960
4,36800	960
4,37200	962
4,37600	965
4,38000	966
4,38400	965
4,38800	963
4,39200	962
4,39600	961
4,40000	960
4,40400	959
4,40800	958
4,41200	956
4,41600	955
4,42000	954
4,42400	952
4,42800	951
4,43200	951
4,43600	951
4,44000	948
4,44400	942
4,44800	935
4,45200	930
4,45600	928
4,46000	923
4,46400	918
4,46800	914
4,47200	910
4,47600	907
4,48000	903
4,48400	900
4,48800	898
4,49200	897
4,49600	895
4,50000	892
4,50400	889
4,50800	885
4,51200	886
4,51600	888
4,52000	886
4,52400	883
4,52800	883
4,53200	884
4,53600	884
4,54000	884
4,54400	885
4,54800	885
4,55200	884
4,55600	882
4,56000	879
4,56400	879
4,56800	876
4,57200	871
4,57600	866
4,58000	861
4,58400	856
4,58800	854
4,59200	852
4,59600	851
4,60000	850
4,60400	850
4,60800	852
4,61200	855
4,61600	858
4,62000	860
4,62400	868
4,62800	878
4,63200	888
4,63600	898
4,64000	913
4,64400	933
4,64800	954
4,65200	976
4,65600	1001
4,66000	1030
4,66400	1060
4,66800	1092
4,67200	1125
4,67600	1158
4,68000	1191
4,68400	1223
4,68800	1255
4,69200	1285
4,69600	1313
4,70000	1340
4,70400	1368
4,70800	1393
4,71200	1414
4,71600	1437
4,72000	1462
4,72400	1487
4,72800	1511
4,73200	1536
4,73600	1561
4,74000	1581
4,74400	1598
4,74800	1617
4,75200	1634
4,75600	1650
4,76000	1663
4,76400	1673
4,76800	1680
4,77200	1686
4,77600	1692
4,78000	1696
4,78400	1696
4,78800	1694
4,79200	1690
4,79600	1682
4,80000	1668
4,80400	1649
4,80800	1626
4,81200	1602
4,81600	1573
4,82000	1539
4,82400	1502
4,82800	1465
4,83200	1430
4,83600	1396
4,84000	1366
4,84400	1339
4,84800	1316
4,85200	1294
4,85600	1278
4,86000	1268
4,86400	1264
4,86800	1271
4,87200	1291
4,87600	1321
4,88000	1365
4,88400	1426
4,88800	1506
4,89200	1606
4,89600	1732
4,90000	1882
4,90400	2054
4,90800	2253
4,91200	2475
4,91600	2717
4,92000	2977
4,92400	3250
4,92800	3528
4,93200	3805
4,93600	4076
4,94000	4336
4,94400	4575
4,94800	4788
4,95200	4974
4,95600	5128
4,96000	5246
4,96400	5332
4,96800	5384
4,97200	5404
4,97600	5399
4,98000	5367
4,98400	5313
4,98800	5240
4,99200	5151
4,99600	5054
5,00000	4948
5,00400	4837
5,00800	4722
5,01200	4604
5,01600	4487
5,02000	4373
5,02400	4259
5,02800	4148
5,03200	4041
5,03600	3941
5,04000	3847
5,04400	3760
5,04800	3683
5,05200	3619
5,05600	3570
5,06000	3538
5,06400	3532
5,06800	3554
5,07200	3609
5,07600	3699
5,08000	3828
5,08400	3999
5,08800	4209
5,09200	4457
5,09600	4739
5,10000	5048
5,10400	5373
5,10800	5707
5,11200	6045
5,11600	6373
5,12000	6680
5,12400	6961
5,12800	7205
5,13200	7403
5,13600	7550
5,14000	7643
5,14400	7682
5,14800	7669
5,15200	7606
5,15600	7497
5,16000	7343
5,16400	7152
5,16800	6930
5,17200	6680
5,17600	6411
5,18000	6131
5,18400	5845
5,18800	5557
5,19200	5275
5,19600	5004
5,20000	4751
5,20400	4516
5,20800	4307
5,21200	4129
5,21600	3986
5,22000	3881
5,22400	3820
5,22800	3807
5,23200	3853
5,23600	3958
5,24000	4123
5,24400	4354
5,24800	4651
5,25200	5016
5,25600	5449
5,26000	5948
5,26400	6506
5,26800	7114
5,27200	7769
5,27600	8459
5,28000	9170
5,28400	9891
5,28800	10609
5,29200	11309
5,29600	11979
5,30000	12608
5,30400	13183
5,30800	13698
5,31200	14146
5,31600	14519
5,32000	14814
5,32400	15031
5,32800	15169
5,33200	15234
5,33600	15231
5,34000	15166
5,34400	15047
5,34800	14885
5,35200	14687
5,35600	14466
5,36000	14233
5,36400	14000
5,36800	13777
5,37200	13574
5,37600	13400
5,38000	13262
5,38400	13162
5,38800	13107
5,39200	13100
5,39600	13136
5,40000	13219
5,40400	13343
5,40800	13497
5,41200	13680
5,41600	13884
5,42000	14098
5,42400	14315
5,42800	14525
5,43200	14720
5,43600	14893
5,44000	15036
5,44400	15145
5,44800	15215
5,45200	15243
5,45600	15229
5,46000	15171
5,46400	15066
5,46800	14920
5,47200	14734
5,47600	14512
5,48000	14256
5,48400	13967
5,48800	13654
5,49200	13321
5,49600	12971
5,50000	12607
5,50400	12229
5,50800	11842
5,51200	11453
5,51600	11066
5,52000	10682
5,52400	10300
5,52800	9925
5,53200	9560
5,53600	9203
5,54000	8852
5,54400	8512
5,54800	8184
5,55200	7867
5,55600	7559
5,56000	7263
5,56400	6981
5,56800	6711
5,57200	6452
5,57600	6205
5,58000	5970
5,58400	5746
5,58800	5530
5,59200	5325
5,59600	5131
5,60000	4947
5,60400	4773
5,60800	4608
5,61200	4450
5,61600	4300
5,62000	4157
5,62400	4021
5,62800	3894
5,63200	3774
5,63600	3661
5,64000	3555
5,64400	3455
5,64800	3360
5,65200	3274
5,65600	3191
5,66000	3110
5,66400	3034
5,66800	2964
5,67200	2897
5,67600	2833
5,68000	2774
5,68400	2717
5,68800	2661
5,69200	2608
5,69600	2558
5,70000	2511
5,70400	2466
5,70800	2424
5,71200	2388
5,71600	2358
5,72000	2332
5,72400	2316
5,72800	2309
5,73200	2306
5,73600	2310
5,74000	2317
5,74400	2333
5,74800	2357
5,75200	2388
5,75600	2424
5,76000	2466
5,76400	2507
5,76800	2548
5,77200	2590
5,77600	2633
5,78000	2672
5,78400	2710
5,78800	2744
5,79200	2775
5,79600	2799
5,80000	2821
5,80400	2836
5,80800	2846
5,81200	2852
5,81600	2852
5,82000	2847
5,82400	2836
5,82800	2821
5,83200	2804
5,83600	2783
5,84000	2756
5,84400	2727
5,84800	2694
5,85200	2658
5,85600	2621
5,86000	2582
5,86400	2542
5,86800	2500
5,87200	2457
5,87600	2412
5,88000	2366
5,88400	2319
5,88800	2273
5,89200	2230
5,89600	2186
5,90000	2143
5,90400	2103
5,90800	2066
5,91200	2030
5,91600	1996
5,92000	1967
5,92400	1944
5,92800	1926
5,93200	1908
5,93600	1898
5,94000	1894
5,94400	1897
5,94800	1906
5,95200	1921
5,95600	1946
5,96000	1980
5,96400	2025
5,96800	2080
5,97200	2151
5,97600	2240
5,98000	2345
5,98400	2475
5,98800	2635
5,99200	2827
5,99600	3058
6,00000	3337
6,00400	3674
6,00800	4083
6,01200	4578
6,01600	5167
6,02000	5867
6,02400	6694
6,02800	7665
6,03200	8796
6,03600	10097
6,04000	11576
6,04400	13244
6,04800	15112
6,05200	17186
6,05600	19463
6,06000	21933
6,06400	24586
6,06800	27406
6,07200	30384
6,07600	33486
6,08000	36676
6,08400	39921
6,08800	43184
6,09200	46432
6,09600	49621
6,10000	52702
6,10400	55636
6,10800	58383
6,11200	60912
6,11600	63192
6,12000	65188
6,12400	66879
6,12800	68244
6,13200	69272
6,13600	69962
6,14000	70309
6,14400	70319
6,14800	70006
6,15200	69382
6,15600	68462
6,16000	67271
6,16400	65835
6,16800	64183
6,17200	62343
6,17600	60333
6,18000	58183
6,18400	55931
6,18800	53602
6,19200	51216
6,19600	48794
6,20000	46359
6,20400	43936
6,20800	41547
6,21200	39206
6,21600	36921
6,22000	34701
6,22400	32562
6,22800	30515
6,23200	28566
6,23600	26717
6,24000	24969
6,24400	23322
6,24800	21785
6,25200	20353
6,25600	19022
6,26000	17789
6,26400	16650
6,26800	15603
6,27200	14644
6,27600	13767
6,28000	12967
6,28400	12240
6,28800	11577
6,29200	10977
6,29600	10435
6,30000	9941
6,30400	9490
6,30800	9081
6,31200	8715
6,31600	8386
6,32000	8090
6,32400	7826
6,32800	7596
6,33200	7398
6,33600	7232
6,34000	7094
6,34400	6989
6,34800	6918
6,35200	6877
6,35600	6864
6,36000	6880
6,36400	6921
6,36800	6987
6,37200	7073
6,37600	7177
6,38000	7293
6,38400	7414
6,38800	7535
6,39200	7650
6,39600	7756
6,40000	7848
6,40400	7922
6,40800	7974
6,41200	8001
6,41600	8000
6,42000	7969
6,42400	7914
6,42800	7830
6,43200	7714
6,43600	7573
6,44000	7409
6,44400	7222
6,44800	7018
6,45200	6797
6,45600	6563
6,46000	6321
6,46400	6072
6,46800	5820
6,47200	5568
6,47600	5317
6,48000	5068
6,48400	4827
6,48800	4594
6,49200	4370
6,49600	4158
6,50000	3960
6,50400	3773
6,50800	3592
6,51200	3425
6,51600	3271
6,52000	3128
6,52400	2997
6,52800	2874
6,53200	2758
6,53600	2653
6,54000	2558
6,54400	2472
6,54800	2392
6,55200	2318
6,55600	2249
6,56000	2187
6,56400	2131
6,56800	2079
6,57200	2031
6,57600	1988
6,58000	1947
6,58400	1906
6,58800	1866
6,59200	1829
6,59600	1798
6,60000	1766
6,60400	1735
6,60800	1705
6,61200	1677
6,61600	1651
6,62000	1629
6,62400	1610
6,62800	1590
6,63200	1572
6,63600	1554
6,64000	1539
6,64400	1523
6,64800	1508
6,65200	1494
6,65600	1477
6,66000	1462
6,66400	1450
6,66800	1439
6,67200	1428
6,67600	1418
6,68000	1409
6,68400	1402
6,68800	1399
6,69200	1396
6,69600	1390
6,70000	1386
6,70400	1384
6,70800	1382
6,71200	1380
6,71600	1377
6,72000	1375
6,72400	1374
6,72800	1375
6,73200	1377
6,73600	1381
6,74000	1387
6,74400	1398
6,74800	1417
6,75200	1444
6,75600	1477
6,76000	1523
6,76400	1588
6,76800	1675
6,77200	1791
6,77600	1938
6,78000	2129
6,78400	2374
6,78800	2683
6,79200	3066
6,79600	3539
6,80000	4113
6,80400	4803
6,80800	5627
6,81200	6597
6,81600	7722
6,82000	9014
6,82400	10482
6,82800	12131
6,83200	13961
6,83600	15967
6,84000	18143
6,84400	20470
6,84800	22936
6,85200	25518
6,85600	28177
6,86000	30883
6,86400	33596
6,86800	36286
6,87200	38915
6,87600	41435
6,88000	43806
6,88400	45995
6,88800	47970
6,89200	49708
6,89600	51182
6,90000	52368
6,90400	53259
6,90800	53849
6,91200	54135
6,91600	54124
6,92000	53828
6,92400	53261
6,92800	52441
6,93200	51386
6,93600	50123
6,94000	48684
6,94400	47093
6,94800	45375
6,95200	43555
6,95600	41657
6,96000	39711
6,96400	37743
6,96800	35770
6,97200	33809
6,97600	31874
6,98000	29984
6,98400	28153
6,98800	26387
6,99200	24694
6,99600	23077
7,00000	21541
7,00400	20094
7,00800	18736
7,01200	17465
7,01600	16274
7,02000	15165
7,02400	14138
7,02800	13188
7,03200	12312
7,03600	11504
7,04000	10761
7,04400	10079
7,04800	9454
7,05200	8884
7,05600	8365
7,06000	7892
7,06400	7463
7,06800	7076
7,07200	6723
7,07600	6403
7,08000	6116
7,08400	5856
7,08800	5626
7,09200	5421
7,09600	5240
7,10000	5083
7,10400	4945
7,10800	4829
7,11200	4734
7,11600	4654
7,12000	4590
7,12400	4543
7,12800	4512
7,13200	4491
7,13600	4483
7,14000	4487
7,14400	4501
7,14800	4523
7,15200	4555
7,15600	4596
7,16000	4642
7,16400	4693
7,16800	4750
7,17200	4810
7,17600	4879
7,18000	4949
7,18400	5022
7,18800	5099
7,19200	5183
7,19600	5270
7,20000	5355
7,20400	5441
7,20800	5531
7,21200	5627
7,21600	5720
7,22000	5815
7,22400	5916
7,22800	6018
7,23200	6120
7,23600	6223
7,24000	6329
7,24400	6436
7,24800	6544
7,25200	6653
7,25600	6762
7,26000	6867
7,26400	6969
7,26800	7065
7,27200	7153
7,27600	7234
7,28000	7309
7,28400	7373
7,28800	7426
7,29200	7470
7,29600	7504
7,30000	7527
7,30400	7535
7,30800	7530
7,31200	7511
7,31600	7476
7,32000	7428
7,32400	7370
7,32800	7301
7,33200	7222
7,33600	7133
7,34000	7036
7,34400	6931
7,34800	6819
7,35200	6702
7,35600	6581
7,36000	6455
7,36400	6328
7,36800	6202
7,37200	6071
7,37600	5939
7,38000	5807
7,38400	5677
7,38800	5548
7,39200	5423
7,39600	5302
7,40000	5187
7,40400	5075
7,40800	4969
7,41200	4872
7,41600	4781
7,42000	4698
7,42400	4629
7,42800	4575
7,43200	4536
7,43600	4517
7,44000	4518
7,44400	4544
7,44800	4598
7,45200	4684
7,45600	4805
7,46000	4964
7,46400	5163
7,46800	5406
7,47200	5697
7,47600	6033
7,48000	6417
7,48400	6847
7,48800	7320
7,49200	7835
7,49600	8387
7,50000	8972
7,50400	9582
7,50800	10209
7,51200	10848
7,51600	11487
7,52000	12122
7,52400	12744
7,52800	13341
7,53200	13906
7,53600	14434
7,54000	14914
7,54400	15339
7,54800	15711
7,55200	16023
7,55600	16268
7,56000	16448
7,56400	16564
7,56800	16618
7,57200	16607
7,57600	16535
7,58000	16405
7,58400	16220
7,58800	15987
7,59200	15711
7,59600	15395
7,60000	15043
7,60400	14660
7,60800	14252
7,61200	13825
7,61600	13385
7,62000	12932
7,62400	12472
7,62800	12010
7,63200	11549
7,63600	11095
7,64000	10643
7,64400	10199
7,64800	9765
7,65200	9342
7,65600	8933
7,66000	8539
7,66400	8161
7,66800	7797
7,67200	7449
7,67600	7120
7,68000	6805
7,68400	6506
7,68800	6222
7,69200	5953
7,69600	5698
7,70000	5455
7,70400	5227
7,70800	5013
7,71200	4810
7,71600	4620
7,72000	4442
7,72400	4277
7,72800	4122
7,73200	3975
7,73600	3834
7,74000	3703
7,74400	3579
7,74800	3463
7,75200	3355
7,75600	3255
7,76000	3161
7,76400	3072
7,76800	2990
7,77200	2911
7,77600	2833
7,78000	2760
7,78400	2694
7,78800	2632
7,79200	2574
7,79600	2518
7,80000	2464
7,80400	2413
7,80800	2366
7,81200	2321
7,81600	2278
7,82000	2238
7,82400	2197
7,82800	2160
7,83200	2124
7,83600	2086
7,84000	2053
7,84400	2025
7,84800	1995
7,85200	1965
7,85600	1938
7,86000	1912
7,86400	1889
7,86800	1866
7,87200	1843
7,87600	1821
7,88000	1802
7,88400	1783
7,88800	1765
7,89200	1748
7,89600	1732
[truncated: 18,026 more rows]
