# Supplementary material for: Interplay between de novo and salvage pathways of GDP-fucose synthesis
Source: PLoS One. 2024 Oct 24;19(10):e0309450. doi: 10.1371/journal.pone.0309450 (PMC11501016; doi:10.1371/journal.pone.0309450)
Supplement: S1 File — (ZIP) [file pone.0309450.s004.zip › Chromatograms/Metabolites/FCSKKO_45_3.txt]

[Header]
Application Name	LabSolutions
Version	5.97 SP1
Data File Name	C:\LabSolutions\Data\Methods\Moje wyniki\GDP-Fuc463.lcd
Output Date	2022-04-06
Output Time	21:21:26
[Configuration]
Instrument Name	HPLC_SPD-M30A_RF20AXS
Instrument #	1
Line #	1
# of Detectors	1
Detector ID	PDA
Detector Name	PDA
# of Channels	1
[PDA Multi Chromatogram(Ch1)]
# of Points	20001
Interval(msec)	240
Start Time(min)	0
End Time(min)	80
Intensity Units	mAU
Intensity Multiplier	1
Type	MultiChrom
Wavelength(nm)	254
Bandwidth(nm)	4
R.Time (min)	Intensity
0,00000	0
0,00400	0
0,00800	0
0,01200	0
0,01600	0
0,02000	0
0,02400	0
0,02800	0
0,03200	0
0,03600	0
0,04000	0
0,04400	0
0,04800	0
0,05200	0
0,05600	0
0,06000	0
0,06400	0
0,06800	0
0,07200	0
0,07600	0
0,08000	3
0,08400	5
0,08800	4
0,09200	4
0,09600	7
0,10000	9
0,10400	9
0,10800	9
0,11200	11
0,11600	14
0,12000	14
0,12400	13
0,12800	12
0,13200	12
0,13600	13
0,14000	12
0,14400	9
0,14800	7
0,15200	6
0,15600	7
0,16000	6
0,16400	5
0,16800	4
0,17200	3
0,17600	3
0,18000	7
0,18400	9
0,18800	7
0,19200	7
0,19600	8
0,20000	8
0,20400	6
0,20800	3
0,21200	1
0,21600	2
0,22000	2
0,22400	-1
0,22800	-2
0,23200	-2
0,23600	-2
0,24000	-1
0,24400	2
0,24800	3
0,25200	2
0,25600	4
0,26000	6
0,26400	4
0,26800	3
0,27200	5
0,27600	4
0,28000	5
0,28400	5
0,28800	6
0,29200	6
0,29600	7
0,30000	10
0,30400	11
0,30800	10
0,31200	8
0,31600	8
0,32000	8
0,32400	7
0,32800	6
0,33200	4
0,33600	3
0,34000	3
0,34400	2
0,34800	3
0,35200	2
0,35600	0
0,36000	0
0,36400	0
0,36800	2
0,37200	4
0,37600	3
0,38000	3
0,38400	6
0,38800	8
0,39200	8
0,39600	9
0,40000	9
0,40400	8
0,40800	8
0,41200	8
0,41600	7
0,42000	7
0,42400	6
0,42800	5
0,43200	4
0,43600	4
0,44000	4
0,44400	2
0,44800	-0
0,45200	-2
0,45600	-2
0,46000	-3
0,46400	-4
0,46800	-3
0,47200	-1
0,47600	-1
0,48000	-5
0,48400	-9
0,48800	-9
0,49200	-8
0,49600	-8
0,50000	-9
0,50400	-9
0,50800	-10
0,51200	-13
0,51600	-13
0,52000	-13
0,52400	-14
0,52800	-12
0,53200	-13
0,53600	-17
0,54000	-16
0,54400	-13
0,54800	-13
0,55200	-16
0,55600	-18
0,56000	-19
0,56400	-21
0,56800	-20
0,57200	-21
0,57600	-23
0,58000	-26
0,58400	-28
0,58800	-31
0,59200	-32
0,59600	-31
0,60000	-30
0,60400	-29
0,60800	-29
0,61200	-29
0,61600	-31
0,62000	-30
0,62400	-29
0,62800	-30
0,63200	-32
0,63600	-35
0,64000	-35
0,64400	-34
0,64800	-33
0,65200	-36
0,65600	-37
0,66000	-37
0,66400	-38
0,66800	-38
0,67200	-37
0,67600	-34
0,68000	-34
0,68400	-37
0,68800	-37
0,69200	-38
0,69600	-40
0,70000	-41
0,70400	-43
0,70800	-44
0,71200	-45
0,71600	-46
0,72000	-46
0,72400	-45
0,72800	-45
0,73200	-46
0,73600	-46
0,74000	-44
0,74400	-43
0,74800	-46
0,75200	-47
0,75600	-48
0,76000	-49
0,76400	-50
0,76800	-51
0,77200	-51
0,77600	-49
0,78000	-48
0,78400	-47
0,78800	-46
0,79200	-46
0,79600	-44
0,80000	-43
0,80400	-43
0,80800	-40
0,81200	-39
0,81600	-40
0,82000	-39
0,82400	-38
0,82800	-39
0,83200	-40
0,83600	-41
0,84000	-40
0,84400	-41
0,84800	-41
0,85200	-41
0,85600	-40
0,86000	-40
0,86400	-40
0,86800	-40
0,87200	-43
0,87600	-45
0,88000	-46
0,88400	-46
0,88800	-44
0,89200	-43
0,89600	-43
0,90000	-45
0,90400	-48
0,90800	-51
0,91200	-52
0,91600	-54
0,92000	-54
0,92400	-54
0,92800	-54
0,93200	-53
0,93600	-53
0,94000	-53
0,94400	-52
0,94800	-52
0,95200	-54
0,95600	-54
0,96000	-53
0,96400	-52
0,96800	-50
0,97200	-51
0,97600	-54
0,98000	-52
0,98400	-50
0,98800	-50
0,99200	-50
0,99600	-51
1,00000	-49
1,00400	-47
1,00800	-46
1,01200	-48
1,01600	-51
1,02000	-54
1,02400	-57
1,02800	-58
1,03200	-57
1,03600	-56
1,04000	-56
1,04400	-55
1,04800	-53
1,05200	-52
1,05600	-51
1,06000	-48
1,06400	-48
1,06800	-48
1,07200	-49
1,07600	-50
1,08000	-51
1,08400	-52
1,08800	-54
1,09200	-54
1,09600	-53
1,10000	-53
1,10400	-52
1,10800	-53
1,11200	-54
1,11600	-52
1,12000	-50
1,12400	-51
1,12800	-54
1,13200	-55
1,13600	-55
1,14000	-55
1,14400	-52
1,14800	-52
1,15200	-54
1,15600	-56
1,16000	-58
1,16400	-57
1,16800	-55
1,17200	-54
1,17600	-54
1,18000	-54
1,18400	-52
1,18800	-51
1,19200	-53
1,19600	-53
1,20000	-54
1,20400	-56
1,20800	-55
1,21200	-54
1,21600	-55
1,22000	-56
1,22400	-58
1,22800	-58
1,23200	-59
1,23600	-60
1,24000	-60
1,24400	-61
1,24800	-61
1,25200	-61
1,25600	-64
1,26000	-64
1,26400	-63
1,26800	-63
1,27200	-63
1,27600	-64
1,28000	-66
1,28400	-67
1,28800	-68
1,29200	-70
1,29600	-71
1,30000	-73
1,30400	-74
1,30800	-75
1,31200	-76
1,31600	-75
1,32000	-75
1,32400	-77
1,32800	-77
1,33200	-78
1,33600	-80
1,34000	-80
1,34400	-82
1,34800	-82
1,35200	-80
1,35600	-80
1,36000	-80
1,36400	-78
1,36800	-76
1,37200	-75
1,37600	-76
1,38000	-78
1,38400	-76
1,38800	-75
1,39200	-73
1,39600	-73
1,40000	-75
1,40400	-75
1,40800	-73
1,41200	-72
1,41600	-73
1,42000	-73
1,42400	-72
1,42800	-73
1,43200	-73
1,43600	-74
1,44000	-74
1,44400	-75
1,44800	-74
1,45200	-75
1,45600	-77
1,46000	-79
1,46400	-81
1,46800	-82
1,47200	-83
1,47600	-83
1,48000	-81
1,48400	-79
1,48800	-78
1,49200	-77
1,49600	-76
1,50000	-76
1,50400	-77
1,50800	-78
1,51200	-78
1,51600	-77
1,52000	-77
1,52400	-79
1,52800	-79
1,53200	-77
1,53600	-77
1,54000	-77
1,54400	-78
1,54800	-78
1,55200	-78
1,55600	-79
1,56000	-78
1,56400	-78
1,56800	-81
1,57200	-84
1,57600	-85
1,58000	-86
1,58400	-87
1,58800	-87
1,59200	-87
1,59600	-88
1,60000	-89
1,60400	-89
1,60800	-89
1,61200	-90
1,61600	-89
1,62000	-90
1,62400	-91
1,62800	-91
1,63200	-92
1,63600	-92
1,64000	-92
1,64400	-92
1,64800	-92
1,65200	-95
1,65600	-95
1,66000	-96
1,66400	-97
1,66800	-97
1,67200	-97
1,67600	-98
1,68000	-102
1,68400	-103
1,68800	-103
1,69200	-101
1,69600	-100
1,70000	-101
1,70400	-102
1,70800	-103
1,71200	-104
1,71600	-104
1,72000	-102
1,72400	-100
1,72800	-101
1,73200	-103
1,73600	-103
1,74000	-102
1,74400	-102
1,74800	-105
1,75200	-106
1,75600	-104
1,76000	-104
1,76400	-106
1,76800	-107
1,77200	-108
1,77600	-109
1,78000	-108
1,78400	-109
1,78800	-110
1,79200	-109
1,79600	-109
1,80000	-109
1,80400	-109
1,80800	-109
1,81200	-110
1,81600	-109
1,82000	-107
1,82400	-107
1,82800	-106
1,83200	-104
1,83600	-107
1,84000	-110
1,84400	-111
1,84800	-110
1,85200	-109
1,85600	-107
1,86000	-106
1,86400	-107
1,86800	-107
1,87200	-106
1,87600	-104
1,88000	-105
1,88400	-105
1,88800	-107
1,89200	-109
1,89600	-109
1,90000	-107
1,90400	-105
1,90800	-103
1,91200	-104
1,91600	-107
1,92000	-109
1,92400	-113
1,92800	-115
1,93200	-115
1,93600	-115
1,94000	-114
1,94400	-112
1,94800	-110
1,95200	-109
1,95600	-109
1,96000	-109
1,96400	-110
1,96800	-110
1,97200	-110
1,97600	-111
1,98000	-114
1,98400	-114
1,98800	-114
1,99200	-114
1,99600	-115
2,00000	-116
2,00400	-117
2,00800	-119
2,01200	-120
2,01600	-120
2,02000	-118
2,02400	-117
2,02800	-116
2,03200	-115
2,03600	-114
2,04000	-113
2,04400	-112
2,04800	-114
2,05200	-116
2,05600	-118
2,06000	-118
2,06400	-119
2,06800	-120
2,07200	-121
2,07600	-122
2,08000	-123
2,08400	-122
2,08800	-123
2,09200	-124
2,09600	-127
2,10000	-126
2,10400	-125
2,10800	-126
2,11200	-126
2,11600	-128
2,12000	-130
2,12400	-129
2,12800	-126
2,13200	-125
2,13600	-125
2,14000	-123
2,14400	-121
2,14800	-122
2,15200	-123
2,15600	-122
2,16000	-121
2,16400	-119
2,16800	-118
2,17200	-120
2,17600	-120
2,18000	-121
2,18400	-122
2,18800	-122
2,19200	-121
2,19600	-121
2,20000	-122
2,20400	-121
2,20800	-121
2,21200	-120
2,21600	-119
2,22000	-119
2,22400	-121
2,22800	-122
2,23200	-123
2,23600	-122
2,24000	-120
2,24400	-120
2,24800	-119
2,25200	-118
2,25600	-120
2,26000	-123
2,26400	-123
2,26800	-121
2,27200	-120
2,27600	-121
2,28000	-122
2,28400	-123
2,28800	-125
2,29200	-124
2,29600	-121
2,30000	-119
2,30400	-116
2,30800	-117
2,31200	-117
2,31600	-115
2,32000	-113
2,32400	-112
2,32800	-113
2,33200	-116
2,33600	-117
2,34000	-118
2,34400	-119
2,34800	-118
2,35200	-118
2,35600	-118
2,36000	-118
2,36400	-121
2,36800	-121
2,37200	-122
2,37600	-122
2,38000	-120
2,38400	-120
2,38800	-120
2,39200	-119
2,39600	-121
2,40000	-122
2,40400	-121
2,40800	-121
2,41200	-118
2,41600	-117
2,42000	-119
2,42400	-122
2,42800	-124
2,43200	-124
2,43600	-126
2,44000	-128
2,44400	-127
2,44800	-124
2,45200	-124
2,45600	-126
2,46000	-126
2,46400	-126
2,46800	-127
2,47200	-126
2,47600	-125
2,48000	-124
2,48400	-125
2,48800	-125
2,49200	-128
2,49600	-130
2,50000	-131
2,50400	-134
2,50800	-133
2,51200	-132
2,51600	-132
2,52000	-134
2,52400	-135
2,52800	-138
2,53200	-141
2,53600	-141
2,54000	-142
2,54400	-143
2,54800	-143
2,55200	-143
2,55600	-143
2,56000	-143
2,56400	-144
2,56800	-144
2,57200	-143
2,57600	-142
2,58000	-142
2,58400	-141
2,58800	-139
2,59200	-138
2,59600	-138
2,60000	-140
2,60400	-140
2,60800	-141
2,61200	-141
2,61600	-141
2,62000	-141
2,62400	-141
2,62800	-142
2,63200	-144
2,63600	-144
2,64000	-147
2,64400	-148
2,64800	-147
2,65200	-147
2,65600	-149
2,66000	-150
2,66400	-151
2,66800	-148
2,67200	-145
2,67600	-146
2,68000	-149
2,68400	-149
2,68800	-146
2,69200	-146
2,69600	-149
2,70000	-151
2,70400	-152
2,70800	-151
2,71200	-152
2,71600	-152
2,72000	-151
2,72400	-151
2,72800	-151
2,73200	-150
2,73600	-149
2,74000	-148
2,74400	-147
2,74800	-148
2,75200	-149
2,75600	-149
2,76000	-148
2,76400	-148
2,76800	-146
2,77200	-144
2,77600	-146
2,78000	-148
2,78400	-150
2,78800	-151
2,79200	-151
2,79600	-151
2,80000	-151
2,80400	-150
2,80800	-149
2,81200	-149
2,81600	-150
2,82000	-149
2,82400	-148
2,82800	-149
2,83200	-147
2,83600	-146
2,84000	-148
2,84400	-151
2,84800	-151
2,85200	-153
2,85600	-153
2,86000	-153
2,86400	-153
2,86800	-152
2,87200	-152
2,87600	-150
2,88000	-150
2,88400	-152
2,88800	-154
2,89200	-156
2,89600	-155
2,90000	-153
2,90400	-152
2,90800	-153
2,91200	-151
2,91600	-149
2,92000	-149
2,92400	-149
2,92800	-147
2,93200	-146
2,93600	-146
2,94000	-146
2,94400	-144
2,94800	-143
2,95200	-143
2,95600	-145
2,96000	-147
2,96400	-146
2,96800	-148
2,97200	-149
2,97600	-148
2,98000	-149
2,98400	-149
2,98800	-150
2,99200	-150
2,99600	-150
3,00000	-151
3,00400	-151
3,00800	-151
3,01200	-151
3,01600	-151
3,02000	-152
3,02400	-155
3,02800	-156
3,03200	-156
3,03600	-155
3,04000	-154
3,04400	-155
3,04800	-157
3,05200	-157
3,05600	-157
3,06000	-157
3,06400	-157
3,06800	-158
3,07200	-157
3,07600	-157
3,08000	-159
3,08400	-158
3,08800	-156
3,09200	-155
3,09600	-155
3,10000	-156
3,10400	-157
3,10800	-157
3,11200	-158
3,11600	-161
3,12000	-161
3,12400	-158
3,12800	-154
3,13200	-152
3,13600	-153
3,14000	-154
3,14400	-154
3,14800	-153
3,15200	-153
3,15600	-154
3,16000	-154
3,16400	-153
3,16800	-153
3,17200	-155
3,17600	-155
3,18000	-155
3,18400	-156
3,18800	-158
3,19200	-157
3,19600	-158
3,20000	-160
3,20400	-162
3,20800	-165
3,21200	-166
3,21600	-165
3,22000	-165
3,22400	-166
3,22800	-166
3,23200	-164
3,23600	-165
3,24000	-166
3,24400	-166
3,24800	-166
3,25200	-163
3,25600	-160
3,26000	-157
3,26400	-155
3,26800	-156
3,27200	-159
3,27600	-160
3,28000	-160
3,28400	-159
3,28800	-159
3,29200	-160
3,29600	-161
3,30000	-162
3,30400	-163
3,30800	-162
3,31200	-160
3,31600	-161
3,32000	-162
3,32400	-164
3,32800	-165
3,33200	-164
3,33600	-163
3,34000	-161
3,34400	-159
3,34800	-159
3,35200	-161
3,35600	-162
3,36000	-162
3,36400	-161
3,36800	-159
3,37200	-157
3,37600	-159
3,38000	-161
3,38400	-162
3,38800	-164
3,39200	-165
3,39600	-163
3,40000	-164
3,40400	-165
3,40800	-165
3,41200	-164
3,41600	-163
3,42000	-163
3,42400	-163
3,42800	-163
3,43200	-162
3,43600	-163
3,44000	-163
3,44400	-163
3,44800	-162
3,45200	-161
3,45600	-160
3,46000	-159
3,46400	-159
3,46800	-158
3,47200	-157
3,47600	-158
3,48000	-160
3,48400	-160
3,48800	-161
3,49200	-160
3,49600	-158
3,50000	-156
3,50400	-153
3,50800	-152
3,51200	-153
3,51600	-153
3,52000	-151
3,52400	-150
3,52800	-150
3,53200	-152
3,53600	-153
3,54000	-152
3,54400	-152
3,54800	-152
3,55200	-150
3,55600	-149
3,56000	-148
3,56400	-146
3,56800	-143
3,57200	-139
3,57600	-137
3,58000	-134
3,58400	-131
3,58800	-129
3,59200	-128
3,59600	-125
3,60000	-119
3,60400	-116
3,60800	-111
3,61200	-101
3,61600	-90
3,62000	-70
3,62400	-36
3,62800	9
3,63200	56
3,63600	99
3,64000	126
3,64400	122
3,64800	76
3,65200	-22
3,65600	-177
3,66000	-393
3,66400	-664
3,66800	-979
3,67200	-1326
3,67600	-1693
3,68000	-2064
3,68400	-2430
3,68800	-2777
3,69200	-3092
3,69600	-3367
3,70000	-3607
3,70400	-3825
3,70800	-4049
3,71200	-4279
3,71600	-4456
3,72000	-4530
3,72400	-4512
3,72800	-4426
3,73200	-4290
3,73600	-4116
3,74000	-3914
3,74400	-3697
3,74800	-3475
3,75200	-3253
3,75600	-3031
3,76000	-2819
3,76400	-2619
3,76800	-2430
3,77200	-2254
3,77600	-2087
3,78000	-1927
3,78400	-1770
3,78800	-1608
3,79200	-1446
3,79600	-1290
3,80000	-1143
3,80400	-1013
3,80800	-900
3,81200	-801
3,81600	-714
3,82000	-637
3,82400	-570
3,82800	-507
3,83200	-448
3,83600	-391
3,84000	-334
3,84400	-279
3,84800	-224
3,85200	-170
3,85600	-117
3,86000	-61
3,86400	-6
3,86800	48
3,87200	103
3,87600	156
3,88000	205
3,88400	251
3,88800	298
3,89200	343
3,89600	386
3,90000	428
3,90400	472
3,90800	517
3,91200	563
3,91600	607
3,92000	654
3,92400	702
3,92800	749
3,93200	793
3,93600	834
3,94000	874
3,94400	910
3,94800	942
3,95200	970
3,95600	991
3,96000	1006
3,96400	1013
3,96800	1019
3,97200	1019
3,97600	1013
3,98000	1009
3,98400	1001
3,98800	988
3,99200	973
3,99600	955
4,00000	937
4,00400	917
4,00800	894
4,01200	870
4,01600	846
4,02000	820
4,02400	794
4,02800	767
4,03200	741
4,03600	716
4,04000	692
4,04400	668
4,04800	646
4,05200	627
4,05600	612
4,06000	598
4,06400	585
4,06800	573
4,07200	561
4,07600	554
4,08000	547
4,08400	544
4,08800	546
4,09200	550
4,09600	558
4,10000	571
4,10400	593
4,10800	621
4,11200	656
4,11600	699
4,12000	748
4,12400	805
4,12800	864
4,13200	926
4,13600	987
4,14000	1045
4,14400	1098
4,14800	1146
4,15200	1188
4,15600	1221
4,16000	1241
4,16400	1251
4,16800	1254
4,17200	1251
4,17600	1238
4,18000	1219
4,18400	1191
4,18800	1158
4,19200	1120
4,19600	1080
4,20000	1038
4,20400	994
4,20800	951
4,21200	909
4,21600	869
4,22000	832
4,22400	795
4,22800	761
4,23200	729
4,23600	700
4,24000	675
4,24400	653
4,24800	634
4,25200	619
4,25600	606
4,26000	596
4,26400	588
4,26800	581
4,27200	577
4,27600	573
4,28000	569
4,28400	567
4,28800	565
4,29200	564
4,29600	562
4,30000	561
4,30400	559
4,30800	553
4,31200	543
4,31600	535
4,32000	529
4,32400	523
4,32800	518
4,33200	510
4,33600	503
4,34000	497
4,34400	491
4,34800	487
4,35200	484
4,35600	479
4,36000	474
4,36400	470
4,36800	468
4,37200	467
4,37600	465
4,38000	464
4,38400	462
4,38800	459
4,39200	457
4,39600	456
4,40000	456
4,40400	456
4,40800	460
4,41200	463
4,41600	462
4,42000	461
4,42400	460
4,42800	463
4,43200	465
4,43600	470
4,44000	474
4,44400	476
4,44800	479
4,45200	483
4,45600	486
4,46000	490
4,46400	495
4,46800	500
4,47200	509
4,47600	521
4,48000	532
4,48400	546
4,48800	563
4,49200	581
4,49600	599
4,50000	620
4,50400	645
4,50800	670
4,51200	693
4,51600	715
4,52000	738
4,52400	761
4,52800	780
4,53200	797
4,53600	815
4,54000	832
4,54400	846
4,54800	861
4,55200	872
4,55600	881
4,56000	889
4,56400	896
4,56800	902
4,57200	908
4,57600	912
4,58000	914
4,58400	917
4,58800	921
4,59200	922
4,59600	923
4,60000	924
4,60400	923
4,60800	920
4,61200	917
4,61600	915
4,62000	910
4,62400	903
4,62800	897
4,63200	889
4,63600	881
4,64000	873
4,64400	863
4,64800	851
4,65200	840
4,65600	829
4,66000	817
4,66400	804
4,66800	790
4,67200	778
4,67600	765
4,68000	751
4,68400	736
4,68800	719
4,69200	703
4,69600	687
4,70000	670
4,70400	653
4,70800	638
4,71200	622
4,71600	605
4,72000	587
4,72400	570
4,72800	553
4,73200	537
4,73600	522
4,74000	507
4,74400	493
4,74800	480
4,75200	470
4,75600	459
4,76000	448
4,76400	437
4,76800	428
4,77200	419
4,77600	413
4,78000	408
4,78400	398
4,78800	391
4,79200	387
4,79600	386
4,80000	387
4,80400	393
4,80800	404
4,81200	416
4,81600	432
4,82000	456
4,82400	487
4,82800	530
4,83200	585
4,83600	653
4,84000	729
4,84400	814
4,84800	915
4,85200	1028
4,85600	1148
4,86000	1275
4,86400	1407
4,86800	1538
4,87200	1666
4,87600	1788
4,88000	1903
4,88400	2007
4,88800	2098
4,89200	2175
4,89600	2244
4,90000	2306
4,90400	2367
4,90800	2430
4,91200	2500
4,91600	2587
4,92000	2702
4,92400	2857
4,92800	3061
4,93200	3320
4,93600	3647
4,94000	4050
4,94400	4530
4,94800	5090
4,95200	5729
4,95600	6442
4,96000	7226
4,96400	8068
4,96800	8954
4,97200	9867
4,97600	10791
4,98000	11713
4,98400	12614
4,98800	13475
4,99200	14281
4,99600	15016
5,00000	15674
5,00400	16246
5,00800	16720
5,01200	17091
5,01600	17357
5,02000	17521
5,02400	17583
5,02800	17549
5,03200	17425
5,03600	17215
5,04000	16927
5,04400	16570
5,04800	16153
5,05200	15685
5,05600	15176
5,06000	14635
5,06400	14069
5,06800	13483
5,07200	12886
5,07600	12283
5,08000	11683
5,08400	11089
5,08800	10504
5,09200	9931
5,09600	9375
5,10000	8839
5,10400	8323
5,10800	7828
5,11200	7356
5,11600	6906
5,12000	6481
5,12400	6081
5,12800	5704
5,13200	5351
5,13600	5022
5,14000	4716
5,14400	4430
5,14800	4167
5,15200	3923
5,15600	3696
5,16000	3489
5,16400	3299
5,16800	3122
5,17200	2961
5,17600	2815
5,18000	2681
5,18400	2560
5,18800	2452
5,19200	2353
5,19600	2263
5,20000	2184
5,20400	2114
5,20800	2055
5,21200	2006
5,21600	1966
5,22000	1944
5,22400	1934
5,22800	1937
5,23200	1958
5,23600	1995
5,24000	2050
5,24400	2126
5,24800	2225
5,25200	2346
5,25600	2488
5,26000	2653
5,26400	2842
5,26800	3050
5,27200	3275
5,27600	3517
5,28000	3772
5,28400	4033
5,28800	4297
5,29200	4559
5,29600	4815
5,30000	5056
5,30400	5280
5,30800	5487
5,31200	5673
5,31600	5834
5,32000	5968
5,32400	6069
5,32800	6139
5,33200	6181
5,33600	6195
5,34000	6182
5,34400	6141
5,34800	6074
5,35200	5984
5,35600	5875
5,36000	5750
5,36400	5610
5,36800	5460
5,37200	5299
5,37600	5130
5,38000	4956
5,38400	4780
5,38800	4605
5,39200	4433
5,39600	4268
5,40000	4105
5,40400	3946
5,40800	3794
5,41200	3648
5,41600	3511
5,42000	3379
5,42400	3254
5,42800	3140
5,43200	3034
5,43600	2936
5,44000	2843
5,44400	2755
5,44800	2676
5,45200	2603
5,45600	2538
5,46000	2479
5,46400	2425
5,46800	2378
5,47200	2337
5,47600	2301
5,48000	2271
5,48400	2249
5,48800	2234
5,49200	2228
5,49600	2226
5,50000	2230
5,50400	2241
5,50800	2252
5,51200	2268
5,51600	2288
5,52000	2312
5,52400	2338
5,52800	2364
5,53200	2390
5,53600	2413
5,54000	2439
5,54400	2465
5,54800	2488
5,55200	2509
5,55600	2527
5,56000	2543
5,56400	2554
5,56800	2561
5,57200	2567
5,57600	2573
5,58000	2575
5,58400	2576
5,58800	2572
5,59200	2565
5,59600	2558
5,60000	2547
5,60400	2535
5,60800	2520
5,61200	2502
5,61600	2482
5,62000	2460
5,62400	2438
5,62800	2416
5,63200	2395
5,63600	2374
5,64000	2351
5,64400	2331
5,64800	2312
5,65200	2293
5,65600	2277
5,66000	2263
5,66400	2253
5,66800	2243
5,67200	2235
5,67600	2231
5,68000	2228
5,68400	2226
5,68800	2227
5,69200	2237
5,69600	2246
5,70000	2246
5,70400	2250
5,70800	2254
5,71200	2259
5,71600	2267
5,72000	2273
5,72400	2277
5,72800	2282
5,73200	2286
5,73600	2288
5,74000	2288
5,74400	2286
5,74800	2282
5,75200	2275
5,75600	2267
5,76000	2256
5,76400	2242
5,76800	2229
5,77200	2213
5,77600	2196
5,78000	2179
5,78400	2162
5,78800	2147
5,79200	2132
5,79600	2115
5,80000	2101
5,80400	2089
5,80800	2079
5,81200	2071
5,81600	2063
5,82000	2060
5,82400	2063
5,82800	2067
5,83200	2072
5,83600	2081
5,84000	2090
5,84400	2098
5,84800	2105
5,85200	2112
5,85600	2117
5,86000	2120
5,86400	2119
5,86800	2115
5,87200	2106
5,87600	2094
5,88000	2076
5,88400	2054
5,88800	2032
5,89200	2008
5,89600	1980
5,90000	1947
5,90400	1911
5,90800	1873
5,91200	1831
5,91600	1787
5,92000	1741
5,92400	1694
5,92800	1651
5,93200	1608
5,93600	1565
5,94000	1523
5,94400	1483
5,94800	1447
5,95200	1412
5,95600	1375
5,96000	1339
5,96400	1309
5,96800	1283
5,97200	1260
5,97600	1237
5,98000	1216
5,98400	1199
5,98800	1186
5,99200	1174
5,99600	1166
6,00000	1163
6,00400	1166
6,00800	1174
6,01200	1188
6,01600	1208
6,02000	1236
6,02400	1272
6,02800	1334
6,03200	1408
6,03600	1468
6,04000	1532
6,04400	1611
6,04800	1705
6,05200	1817
6,05600	1945
6,06000	2085
6,06400	2237
6,06800	2407
6,07200	2597
6,07600	2809
6,08000	3046
6,08400	3312
6,08800	3615
6,09200	3961
6,09600	4355
6,10000	4804
6,10400	5316
6,10800	5898
6,11200	6564
6,11600	7319
6,12000	8168
6,12400	9118
6,12800	10174
6,13200	11340
6,13600	12619
6,14000	14003
6,14400	15482
6,14800	17049
6,15200	18694
6,15600	20403
6,16000	22152
6,16400	23921
6,16800	25689
6,17200	27426
6,17600	29114
6,18000	30732
6,18400	32245
6,18800	33632
6,19200	34874
6,19600	35956
6,20000	36861
6,20400	37578
6,20800	38098
6,21200	38419
6,21600	38540
6,22000	38467
6,22400	38208
6,22800	37774
6,23200	37177
6,23600	36430
6,24000	35547
6,24400	34541
6,24800	33434
6,25200	32247
6,25600	30995
6,26000	29688
6,26400	28346
6,26800	26986
6,27200	25623
6,27600	24264
6,28000	22917
6,28400	21595
6,28800	20308
6,29200	19065
6,29600	17868
6,30000	16716
6,30400	15616
6,30800	14574
6,31200	13591
6,31600	12667
6,32000	11798
6,32400	10983
6,32800	10223
6,33200	9515
6,33600	8861
6,34000	8257
6,34400	7700
6,34800	7188
6,35200	6717
6,35600	6285
6,36000	5888
6,36400	5526
6,36800	5195
6,37200	4891
6,37600	4614
6,38000	4364
6,38400	4140
6,38800	3936
6,39200	3750
6,39600	3582
6,40000	3427
6,40400	3287
6,40800	3161
6,41200	3045
6,41600	2940
6,42000	2847
6,42400	2760
6,42800	2681
6,43200	2611
6,43600	2546
6,44000	2487
6,44400	2434
6,44800	2387
6,45200	2344
6,45600	2305
6,46000	2268
6,46400	2234
6,46800	2201
6,47200	2171
6,47600	2143
6,48000	2117
6,48400	2092
6,48800	2071
6,49200	2048
6,49600	2025
6,50000	2007
6,50400	1992
6,50800	1979
6,51200	1966
6,51600	1952
6,52000	1940
6,52400	1928
6,52800	1917
6,53200	1909
6,53600	1902
6,54000	1894
6,54400	1884
6,54800	1876
6,55200	1867
6,55600	1854
6,56000	1841
6,56400	1829
6,56800	1815
6,57200	1798
6,57600	1780
6,58000	1764
6,58400	1746
6,58800	1725
6,59200	1704
6,59600	1683
6,60000	1664
6,60400	1641
6,60800	1615
6,61200	1591
6,61600	1567
6,62000	1543
6,62400	1518
6,62800	1492
6,63200	1466
6,63600	1441
6,64000	1416
6,64400	1390
6,64800	1365
6,65200	1341
6,65600	1317
6,66000	1294
6,66400	1268
6,66800	1245
6,67200	1222
6,67600	1198
6,68000	1176
6,68400	1153
6,68800	1131
6,69200	1113
6,69600	1097
6,70000	1079
6,70400	1064
6,70800	1051
6,71200	1040
6,71600	1030
6,72000	1022
6,72400	1016
6,72800	1006
6,73200	996
6,73600	990
6,74000	986
6,74400	985
6,74800	987
6,75200	988
6,75600	990
6,76000	992
6,76400	995
6,76800	1002
6,77200	1010
6,77600	1015
6,78000	1021
6,78400	1030
6,78800	1039
6,79200	1049
6,79600	1058
6,80000	1065
6,80400	1073
6,80800	1083
6,81200	1094
6,81600	1103
6,82000	1109
6,82400	1115
6,82800	1123
6,83200	1131
6,83600	1139
6,84000	1146
6,84400	1153
6,84800	1161
6,85200	1170
6,85600	1179
6,86000	1186
6,86400	1191
6,86800	1196
6,87200	1201
6,87600	1206
6,88000	1211
6,88400	1217
6,88800	1225
6,89200	1231
6,89600	1239
6,90000	1248
6,90400	1256
6,90800	1266
6,91200	1279
6,91600	1295
6,92000	1314
6,92400	1337
6,92800	1362
6,93200	1394
6,93600	1432
6,94000	1479
6,94400	1538
6,94800	1611
6,95200	1700
6,95600	1809
6,96000	1946
6,96400	2115
6,96800	2320
6,97200	2569
6,97600	2870
6,98000	3232
6,98400	3659
6,98800	4158
6,99200	4740
6,99600	5420
7,00000	6199
7,00400	7081
7,00800	8070
7,01200	9170
7,01600	10382
7,02000	11702
7,02400	13121
7,02800	14633
7,03200	16228
7,03600	17895
7,04000	19613
7,04400	21362
7,04800	23121
7,05200	24867
7,05600	26581
7,06000	28244
7,06400	29829
7,06800	31314
7,07200	32685
7,07600	33922
7,08000	35011
7,08400	35942
7,08800	36710
7,09200	37307
7,09600	37738
7,10000	38003
7,10400	38102
7,10800	38043
7,11200	37839
7,11600	37501
7,12000	37037
7,12400	36464
7,12800	35791
7,13200	35029
7,13600	34197
7,14000	33304
7,14400	32355
7,14800	31366
7,15200	30347
7,15600	29306
7,16000	28250
7,16400	27182
7,16800	26112
7,17200	25045
7,17600	23988
7,18000	22945
7,18400	21913
7,18800	20896
7,19200	19902
7,19600	18933
7,20000	17991
7,20400	17077
7,20800	16192
7,21200	15340
7,21600	14525
7,22000	13743
7,22400	12993
7,22800	12276
7,23200	11597
7,23600	10955
7,24000	10350
7,24400	9778
7,24800	9238
7,25200	8731
7,25600	8258
7,26000	7818
7,26400	7409
7,26800	7028
7,27200	6673
7,27600	6343
7,28000	6036
7,28400	5754
7,28800	5493
7,29200	5251
7,29600	5024
7,30000	4812
7,30400	4617
7,30800	4434
7,31200	4262
7,31600	4101
7,32000	3950
7,32400	3810
7,32800	3684
7,33200	3564
7,33600	3449
7,34000	3342
7,34400	3243
7,34800	3151
7,35200	3065
7,35600	2988
7,36000	2919
7,36400	2854
7,36800	2795
7,37200	2738
7,37600	2688
7,38000	2646
7,38400	2610
7,38800	2579
7,39200	2556
7,39600	2539
7,40000	2528
7,40400	2521
7,40800	2519
7,41200	2522
7,41600	2531
7,42000	2544
7,42400	2562
7,42800	2588
7,43200	2616
7,43600	2646
7,44000	2680
7,44400	2719
7,44800	2763
7,45200	2811
7,45600	2863
7,46000	2919
7,46400	2977
7,46800	3038
7,47200	3101
7,47600	3165
7,48000	3233
7,48400	3303
7,48800	3374
7,49200	3444
7,49600	3513
7,50000	3583
7,50400	3650
7,50800	3717
7,51200	3784
7,51600	3847
7,52000	3906
7,52400	3963
7,52800	4016
7,53200	4062
7,53600	4102
7,54000	4136
7,54400	4163
7,54800	4184
7,55200	4197
7,55600	4200
7,56000	4196
7,56400	4185
7,56800	4166
7,57200	4138
7,57600	4104
7,58000	4063
7,58400	4015
7,58800	3962
7,59200	3901
7,59600	3834
7,60000	3765
7,60400	3692
7,60800	3614
7,61200	3533
7,61600	3453
7,62000	3373
7,62400	3292
7,62800	3211
7,63200	3132
7,63600	3058
7,64000	2987
7,64400	2921
7,64800	2861
7,65200	2810
7,65600	2769
7,66000	2741
7,66400	2727
7,66800	2729
7,67200	2749
7,67600	2791
7,68000	2856
7,68400	2946
7,68800	3063
7,69200	3212
7,69600	3393
7,70000	3609
7,70400	3860
7,70800	4145
7,71200	4465
7,71600	4814
7,72000	5192
7,72400	5597
7,72800	6024
7,73200	6466
7,73600	6920
7,74000	7376
7,74400	7827
7,74800	8271
7,75200	8704
7,75600	9115
7,76000	9496
7,76400	9844
7,76800	10154
7,77200	10421
7,77600	10640
7,78000	10811
7,78400	10930
7,78800	10998
7,79200	11015
7,79600	10981
7,80000	10900
7,80400	10773
7,80800	10605
7,81200	10400
7,81600	10158
7,82000	9884
7,82400	9587
7,82800	9272
7,83200	8942
7,83600	8598
7,84000	8243
7,84400	7885
7,84800	7530
7,85200	7177
7,85600	6831
7,86000	6494
7,86400	6168
7,86800	5854
7,87200	5552
7,87600	5264
7,88000	4991
7,88400	4733
7,88800	4492
7,89200	4266
7,89600	4053
[truncated: 18,026 more rows]
