# Supplementary material for: Interplay between de novo and salvage pathways of GDP-fucose synthesis
Source: PLoS One. 2024 Oct 24;19(10):e0309450. doi: 10.1371/journal.pone.0309450 (PMC11501016; doi:10.1371/journal.pone.0309450)
Supplement: S1 File — (ZIP) [file pone.0309450.s004.zip › Chromatograms/Metabolites/FCSKKO_45_3_FUC.txt]

[Header]
Application Name	LabSolutions
Version	5.97 SP1
Data File Name	C:\LabSolutions\Data\Methods\Moje wyniki\GDP-Fuc464.lcd
Output Date	2022-04-06
Output Time	21:22:06
[Configuration]
Instrument Name	HPLC_SPD-M30A_RF20AXS
Instrument #	1
Line #	1
# of Detectors	1
Detector ID	PDA
Detector Name	PDA
# of Channels	1
[PDA Multi Chromatogram(Ch1)]
# of Points	20001
Interval(msec)	240
Start Time(min)	0
End Time(min)	80
Intensity Units	mAU
Intensity Multiplier	1
Type	MultiChrom
Wavelength(nm)	254
Bandwidth(nm)	4
R.Time (min)	Intensity
0,00000	0
0,00400	0
0,00800	0
0,01200	0
0,01600	0
0,02000	0
0,02400	0
0,02800	0
0,03200	0
0,03600	0
0,04000	0
0,04400	0
0,04800	0
0,05200	0
0,05600	0
0,06000	0
0,06400	0
0,06800	0
0,07200	0
0,07600	0
0,08000	-0
0,08400	-1
0,08800	0
0,09200	1
0,09600	2
0,10000	4
0,10400	6
0,10800	6
0,11200	8
0,11600	10
0,12000	10
0,12400	9
0,12800	9
0,13200	7
0,13600	6
0,14000	4
0,14400	5
0,14800	6
0,15200	5
0,15600	4
0,16000	2
0,16400	-0
0,16800	-3
0,17200	-3
0,17600	-3
0,18000	-4
0,18400	-5
0,18800	-3
0,19200	-2
0,19600	-1
0,20000	0
0,20400	-1
0,20800	-3
0,21200	-3
0,21600	-0
0,22000	-1
0,22400	-4
0,22800	-6
0,23200	-5
0,23600	-4
0,24000	-6
0,24400	-6
0,24800	-6
0,25200	-6
0,25600	-4
0,26000	-2
0,26400	-3
0,26800	-4
0,27200	-4
0,27600	-2
0,28000	-0
0,28400	-1
0,28800	-4
0,29200	-6
0,29600	-5
0,30000	-4
0,30400	-3
0,30800	-3
0,31200	-4
0,31600	-4
0,32000	-6
0,32400	-7
0,32800	-8
0,33200	-8
0,33600	-8
0,34000	-9
0,34400	-9
0,34800	-9
0,35200	-10
0,35600	-13
0,36000	-15
0,36400	-16
0,36800	-15
0,37200	-12
0,37600	-10
0,38000	-12
0,38400	-14
0,38800	-14
0,39200	-15
0,39600	-15
0,40000	-15
0,40400	-15
0,40800	-15
0,41200	-16
0,41600	-16
0,42000	-18
0,42400	-21
0,42800	-21
0,43200	-22
0,43600	-24
0,44000	-24
0,44400	-22
0,44800	-21
0,45200	-20
0,45600	-20
0,46000	-20
0,46400	-19
0,46800	-17
0,47200	-17
0,47600	-18
0,48000	-17
0,48400	-14
0,48800	-13
0,49200	-13
0,49600	-12
0,50000	-11
0,50400	-12
0,50800	-13
0,51200	-11
0,51600	-12
0,52000	-14
0,52400	-15
0,52800	-17
0,53200	-17
0,53600	-17
0,54000	-18
0,54400	-17
0,54800	-17
0,55200	-18
0,55600	-19
0,56000	-21
0,56400	-23
0,56800	-22
0,57200	-23
0,57600	-26
0,58000	-28
0,58400	-29
0,58800	-27
0,59200	-26
0,59600	-29
0,60000	-29
0,60400	-29
0,60800	-32
0,61200	-32
0,61600	-31
0,62000	-30
0,62400	-31
0,62800	-31
0,63200	-32
0,63600	-33
0,64000	-33
0,64400	-33
0,64800	-34
0,65200	-35
0,65600	-34
0,66000	-32
0,66400	-31
0,66800	-30
0,67200	-27
0,67600	-25
0,68000	-24
0,68400	-23
0,68800	-23
0,69200	-24
0,69600	-26
0,70000	-26
0,70400	-25
0,70800	-24
0,71200	-25
0,71600	-27
0,72000	-29
0,72400	-29
0,72800	-28
0,73200	-27
0,73600	-26
0,74000	-28
0,74400	-30
0,74800	-30
0,75200	-30
0,75600	-31
0,76000	-31
0,76400	-29
0,76800	-30
0,77200	-31
0,77600	-30
0,78000	-30
0,78400	-31
0,78800	-30
0,79200	-29
0,79600	-31
0,80000	-31
0,80400	-29
0,80800	-30
0,81200	-32
0,81600	-33
0,82000	-35
0,82400	-37
0,82800	-38
0,83200	-40
0,83600	-43
0,84000	-45
0,84400	-47
0,84800	-48
0,85200	-50
0,85600	-52
0,86000	-53
0,86400	-55
0,86800	-55
0,87200	-54
0,87600	-55
0,88000	-55
0,88400	-54
0,88800	-56
0,89200	-60
0,89600	-60
0,90000	-60
0,90400	-61
0,90800	-62
0,91200	-65
0,91600	-68
0,92000	-70
0,92400	-70
0,92800	-72
0,93200	-73
0,93600	-71
0,94000	-71
0,94400	-71
0,94800	-72
0,95200	-74
0,95600	-76
0,96000	-79
0,96400	-79
0,96800	-82
0,97200	-85
0,97600	-86
0,98000	-88
0,98400	-91
0,98800	-91
0,99200	-89
0,99600	-87
1,00000	-87
1,00400	-89
1,00800	-90
1,01200	-91
1,01600	-91
1,02000	-92
1,02400	-92
1,02800	-93
1,03200	-93
1,03600	-93
1,04000	-93
1,04400	-94
1,04800	-95
1,05200	-98
1,05600	-99
1,06000	-98
1,06400	-99
1,06800	-101
1,07200	-100
1,07600	-102
1,08000	-104
1,08400	-103
1,08800	-102
1,09200	-102
1,09600	-101
1,10000	-100
1,10400	-101
1,10800	-100
1,11200	-101
1,11600	-101
1,12000	-99
1,12400	-97
1,12800	-95
1,13200	-95
1,13600	-97
1,14000	-97
1,14400	-96
1,14800	-96
1,15200	-98
1,15600	-100
1,16000	-100
1,16400	-101
1,16800	-101
1,17200	-101
1,17600	-101
1,18000	-100
1,18400	-99
1,18800	-100
1,19200	-101
1,19600	-102
1,20000	-103
1,20400	-104
1,20800	-104
1,21200	-104
1,21600	-104
1,22000	-103
1,22400	-103
1,22800	-104
1,23200	-104
1,23600	-103
1,24000	-106
1,24400	-108
1,24800	-109
1,25200	-109
1,25600	-110
1,26000	-111
1,26400	-113
1,26800	-115
1,27200	-118
1,27600	-116
1,28000	-113
1,28400	-116
1,28800	-119
1,29200	-120
1,29600	-121
1,30000	-121
1,30400	-120
1,30800	-117
1,31200	-115
1,31600	-117
1,32000	-118
1,32400	-119
1,32800	-119
1,33200	-120
1,33600	-119
1,34000	-118
1,34400	-118
1,34800	-118
1,35200	-121
1,35600	-123
1,36000	-122
1,36400	-121
1,36800	-123
1,37200	-123
1,37600	-122
1,38000	-121
1,38400	-123
1,38800	-125
1,39200	-126
1,39600	-129
1,40000	-131
1,40400	-129
1,40800	-127
1,41200	-128
1,41600	-131
1,42000	-132
1,42400	-133
1,42800	-133
1,43200	-132
1,43600	-132
1,44000	-132
1,44400	-133
1,44800	-134
1,45200	-133
1,45600	-135
1,46000	-137
1,46400	-137
1,46800	-139
1,47200	-141
1,47600	-141
1,48000	-140
1,48400	-138
1,48800	-137
1,49200	-139
1,49600	-138
1,50000	-139
1,50400	-139
1,50800	-140
1,51200	-138
1,51600	-137
1,52000	-140
1,52400	-140
1,52800	-141
1,53200	-142
1,53600	-142
1,54000	-141
1,54400	-141
1,54800	-139
1,55200	-141
1,55600	-143
1,56000	-143
1,56400	-144
1,56800	-145
1,57200	-143
1,57600	-143
1,58000	-143
1,58400	-143
1,58800	-143
1,59200	-144
1,59600	-145
1,60000	-144
1,60400	-142
1,60800	-142
1,61200	-144
1,61600	-146
1,62000	-146
1,62400	-145
1,62800	-145
1,63200	-147
1,63600	-148
1,64000	-150
1,64400	-152
1,64800	-152
1,65200	-154
1,65600	-156
1,66000	-156
1,66400	-156
1,66800	-159
1,67200	-158
1,67600	-157
1,68000	-158
1,68400	-156
1,68800	-154
1,69200	-153
1,69600	-153
1,70000	-154
1,70400	-153
1,70800	-153
1,71200	-152
1,71600	-153
1,72000	-156
1,72400	-158
1,72800	-159
1,73200	-160
1,73600	-162
1,74000	-164
1,74400	-163
1,74800	-161
1,75200	-161
1,75600	-161
1,76000	-162
1,76400	-162
1,76800	-160
1,77200	-163
1,77600	-165
1,78000	-166
1,78400	-168
1,78800	-168
1,79200	-167
1,79600	-169
1,80000	-169
1,80400	-169
1,80800	-168
1,81200	-171
1,81600	-174
1,82000	-175
1,82400	-173
1,82800	-174
1,83200	-175
1,83600	-174
1,84000	-175
1,84400	-178
1,84800	-178
1,85200	-178
1,85600	-180
1,86000	-180
1,86400	-180
1,86800	-181
1,87200	-182
1,87600	-184
1,88000	-186
1,88400	-185
1,88800	-185
1,89200	-186
1,89600	-186
1,90000	-185
1,90400	-184
1,90800	-184
1,91200	-185
1,91600	-186
1,92000	-187
1,92400	-188
1,92800	-189
1,93200	-188
1,93600	-190
1,94000	-192
1,94400	-190
1,94800	-187
1,95200	-184
1,95600	-183
1,96000	-185
1,96400	-186
1,96800	-188
1,97200	-188
1,97600	-188
1,98000	-189
1,98400	-191
1,98800	-192
1,99200	-192
1,99600	-195
2,00000	-196
2,00400	-198
2,00800	-200
2,01200	-202
2,01600	-203
2,02000	-203
2,02400	-206
2,02800	-208
2,03200	-208
2,03600	-208
2,04000	-207
2,04400	-206
2,04800	-207
2,05200	-209
2,05600	-209
2,06000	-209
2,06400	-208
2,06800	-207
2,07200	-207
2,07600	-207
2,08000	-207
2,08400	-208
2,08800	-209
2,09200	-210
2,09600	-211
2,10000	-211
2,10400	-210
2,10800	-210
2,11200	-212
2,11600	-215
2,12000	-216
2,12400	-215
2,12800	-214
2,13200	-213
2,13600	-215
2,14000	-218
2,14400	-220
2,14800	-220
2,15200	-219
2,15600	-221
2,16000	-225
2,16400	-229
2,16800	-232
2,17200	-233
2,17600	-232
2,18000	-231
2,18400	-233
2,18800	-236
2,19200	-238
2,19600	-239
2,20000	-242
2,20400	-244
2,20800	-244
2,21200	-243
2,21600	-242
2,22000	-242
2,22400	-241
2,22800	-241
2,23200	-242
2,23600	-243
2,24000	-243
2,24400	-244
2,24800	-245
2,25200	-245
2,25600	-243
2,26000	-243
2,26400	-243
2,26800	-241
2,27200	-240
2,27600	-242
2,28000	-243
2,28400	-245
2,28800	-246
2,29200	-246
2,29600	-246
2,30000	-247
2,30400	-248
2,30800	-249
2,31200	-250
2,31600	-250
2,32000	-249
2,32400	-250
2,32800	-253
2,33200	-253
2,33600	-252
2,34000	-252
2,34400	-252
2,34800	-253
2,35200	-256
2,35600	-259
2,36000	-260
2,36400	-259
2,36800	-258
2,37200	-260
2,37600	-261
2,38000	-260
2,38400	-260
2,38800	-262
2,39200	-262
2,39600	-261
2,40000	-263
2,40400	-266
2,40800	-266
2,41200	-266
2,41600	-267
2,42000	-269
2,42400	-270
2,42800	-270
2,43200	-271
2,43600	-273
2,44000	-275
2,44400	-273
2,44800	-270
2,45200	-269
2,45600	-270
2,46000	-273
2,46400	-273
2,46800	-273
2,47200	-273
2,47600	-275
2,48000	-276
2,48400	-277
2,48800	-278
2,49200	-276
2,49600	-274
2,50000	-274
2,50400	-275
2,50800	-275
2,51200	-275
2,51600	-276
2,52000	-277
2,52400	-278
2,52800	-280
2,53200	-282
2,53600	-281
2,54000	-281
2,54400	-281
2,54800	-281
2,55200	-281
2,55600	-281
2,56000	-282
2,56400	-282
2,56800	-284
2,57200	-284
2,57600	-284
2,58000	-284
2,58400	-285
2,58800	-288
2,59200	-289
2,59600	-289
2,60000	-288
2,60400	-288
2,60800	-289
2,61200	-288
2,61600	-289
2,62000	-289
2,62400	-289
2,62800	-291
2,63200	-294
2,63600	-296
2,64000	-297
2,64400	-297
2,64800	-298
2,65200	-301
2,65600	-300
2,66000	-300
2,66400	-302
2,66800	-302
2,67200	-302
2,67600	-302
2,68000	-303
2,68400	-303
2,68800	-302
2,69200	-301
2,69600	-300
2,70000	-299
2,70400	-299
2,70800	-301
2,71200	-305
2,71600	-307
2,72000	-308
2,72400	-308
2,72800	-307
2,73200	-305
2,73600	-306
2,74000	-307
2,74400	-306
2,74800	-306
2,75200	-308
2,75600	-310
2,76000	-312
2,76400	-312
2,76800	-312
2,77200	-313
2,77600	-314
2,78000	-315
2,78400	-317
2,78800	-318
2,79200	-318
2,79600	-319
2,80000	-320
2,80400	-319
2,80800	-320
2,81200	-323
2,81600	-326
2,82000	-327
2,82400	-329
2,82800	-330
2,83200	-330
2,83600	-329
2,84000	-328
2,84400	-329
2,84800	-330
2,85200	-330
2,85600	-329
2,86000	-329
2,86400	-329
2,86800	-329
2,87200	-330
2,87600	-331
2,88000	-332
2,88400	-331
2,88800	-330
2,89200	-330
2,89600	-329
2,90000	-332
2,90400	-333
2,90800	-334
2,91200	-336
2,91600	-336
2,92000	-335
2,92400	-336
2,92800	-337
2,93200	-339
2,93600	-340
2,94000	-341
2,94400	-343
2,94800	-344
2,95200	-344
2,95600	-347
2,96000	-350
2,96400	-351
2,96800	-351
2,97200	-351
2,97600	-351
2,98000	-349
2,98400	-347
2,98800	-347
2,99200	-347
2,99600	-346
3,00000	-347
3,00400	-347
3,00800	-349
3,01200	-352
3,01600	-352
3,02000	-353
3,02400	-354
3,02800	-355
3,03200	-356
3,03600	-357
3,04000	-359
3,04400	-359
3,04800	-357
3,05200	-356
3,05600	-353
3,06000	-353
3,06400	-355
3,06800	-358
3,07200	-361
3,07600	-364
3,08000	-368
3,08400	-371
3,08800	-371
3,09200	-372
3,09600	-372
3,10000	-370
3,10400	-368
3,10800	-368
3,11200	-368
3,11600	-369
3,12000	-371
3,12400	-372
3,12800	-372
3,13200	-373
3,13600	-374
3,14000	-375
3,14400	-376
3,14800	-377
3,15200	-379
3,15600	-380
3,16000	-379
3,16400	-380
3,16800	-381
3,17200	-382
3,17600	-381
3,18000	-381
3,18400	-383
3,18800	-385
3,19200	-386
3,19600	-388
3,20000	-388
3,20400	-389
3,20800	-391
3,21200	-394
3,21600	-395
3,22000	-394
3,22400	-395
3,22800	-395
3,23200	-394
3,23600	-395
3,24000	-392
3,24400	-390
3,24800	-391
3,25200	-391
3,25600	-392
3,26000	-393
3,26400	-395
3,26800	-399
3,27200	-401
3,27600	-403
3,28000	-403
3,28400	-404
3,28800	-405
3,29200	-405
3,29600	-406
3,30000	-406
3,30400	-406
3,30800	-405
3,31200	-406
3,31600	-408
3,32000	-409
3,32400	-409
3,32800	-409
3,33200	-409
3,33600	-410
3,34000	-411
3,34400	-412
3,34800	-415
3,35200	-417
3,35600	-414
3,36000	-412
3,36400	-412
3,36800	-412
3,37200	-413
3,37600	-416
3,38000	-419
3,38400	-419
3,38800	-418
3,39200	-417
3,39600	-418
3,40000	-420
3,40400	-421
3,40800	-422
3,41200	-421
3,41600	-422
3,42000	-423
3,42400	-423
3,42800	-424
3,43200	-424
3,43600	-425
3,44000	-427
3,44400	-426
3,44800	-425
3,45200	-425
3,45600	-426
3,46000	-426
3,46400	-426
3,46800	-426
3,47200	-424
3,47600	-424
3,48000	-426
3,48400	-426
3,48800	-428
3,49200	-430
3,49600	-432
3,50000	-433
3,50400	-433
3,50800	-434
3,51200	-433
3,51600	-433
3,52000	-433
3,52400	-431
3,52800	-428
3,53200	-427
3,53600	-428
3,54000	-429
3,54400	-427
3,54800	-424
3,55200	-422
3,55600	-423
3,56000	-424
3,56400	-423
3,56800	-422
3,57200	-420
3,57600	-420
3,58000	-420
3,58400	-418
3,58800	-418
3,59200	-418
3,59600	-417
3,60000	-415
3,60400	-414
3,60800	-411
3,61200	-408
3,61600	-406
3,62000	-403
3,62400	-397
3,62800	-390
3,63200	-380
3,63600	-359
3,64000	-324
3,64400	-282
3,64800	-242
3,65200	-210
3,65600	-196
3,66000	-216
3,66400	-283
3,66800	-403
3,67200	-582
3,67600	-820
3,68000	-1110
3,68400	-1442
3,68800	-1806
3,69200	-2185
3,69600	-2569
3,70000	-2951
3,70400	-3312
3,70800	-3639
3,71200	-3929
3,71600	-4181
3,72000	-4409
3,72400	-4648
3,72800	-4891
3,73200	-5072
3,73600	-5144
3,74000	-5117
3,74400	-5017
3,74800	-4862
3,75200	-4667
3,75600	-4445
3,76000	-4211
3,76400	-3975
3,76800	-3738
3,77200	-3506
3,77600	-3283
3,78000	-3067
3,78400	-2865
3,78800	-2679
3,79200	-2508
3,79600	-2349
3,80000	-2194
3,80400	-2038
3,80800	-1879
3,81200	-1724
3,81600	-1572
3,82000	-1430
3,82400	-1300
3,82800	-1180
3,83200	-1071
3,83600	-969
3,84000	-876
3,84400	-790
3,84800	-711
3,85200	-637
3,85600	-567
3,86000	-504
3,86400	-446
3,86800	-393
3,87200	-345
3,87600	-302
3,88000	-263
3,88400	-225
3,88800	-189
3,89200	-153
3,89600	-118
3,90000	-85
3,90400	-51
3,90800	-15
3,91200	23
3,91600	63
3,92000	101
3,92400	146
3,92800	193
3,93200	242
3,93600	295
3,94000	347
3,94400	396
3,94800	441
3,95200	484
3,95600	525
3,96000	560
3,96400	589
3,96800	612
3,97200	630
3,97600	642
3,98000	651
3,98400	657
3,98800	658
3,99200	658
3,99600	655
4,00000	646
4,00400	633
4,00800	615
4,01200	599
4,01600	584
4,02000	568
4,02400	552
4,02800	532
4,03200	512
4,03600	496
4,04000	482
4,04400	467
4,04800	455
4,05200	442
4,05600	433
4,06000	428
4,06400	421
4,06800	414
4,07200	408
4,07600	403
4,08000	402
4,08400	401
4,08800	399
4,09200	398
4,09600	398
4,10000	399
4,10400	401
4,10800	402
4,11200	401
4,11600	401
4,12000	404
4,12400	410
4,12800	421
4,13200	435
4,13600	453
4,14000	478
4,14400	507
4,14800	542
4,15200	586
4,15600	634
4,16000	686
4,16400	741
4,16800	797
4,17200	848
4,17600	895
4,18000	934
4,18400	964
4,18800	988
4,19200	1003
4,19600	1009
4,20000	1002
4,20400	983
4,20800	956
4,21200	925
4,21600	887
4,22000	842
4,22400	797
4,22800	749
4,23200	697
4,23600	645
4,24000	594
4,24400	548
4,24800	504
4,25200	463
4,25600	423
4,26000	389
4,26400	358
4,26800	331
4,27200	308
4,27600	285
4,28000	266
4,28400	251
4,28800	240
4,29200	231
4,29600	225
4,30000	222
4,30400	220
4,30800	220
4,31200	220
4,31600	218
4,32000	218
4,32400	216
4,32800	216
4,33200	216
4,33600	217
4,34000	219
4,34400	218
4,34800	218
4,35200	218
4,35600	217
4,36000	216
4,36400	215
4,36800	210
4,37200	204
4,37600	201
4,38000	197
4,38400	193
4,38800	187
4,39200	183
4,39600	181
4,40000	176
4,40400	171
4,40800	166
4,41200	160
4,41600	156
4,42000	151
4,42400	145
4,42800	140
4,43200	136
4,43600	130
4,44000	124
4,44400	121
4,44800	117
4,45200	111
4,45600	105
4,46000	101
4,46400	97
4,46800	92
4,47200	86
4,47600	81
4,48000	78
4,48400	76
4,48800	75
4,49200	73
4,49600	70
4,50000	65
4,50400	62
4,50800	61
4,51200	62
4,51600	62
4,52000	60
4,52400	59
4,52800	60
4,53200	59
4,53600	56
4,54000	54
4,54400	52
4,54800	52
4,55200	51
4,55600	48
4,56000	47
4,56400	46
4,56800	43
4,57200	38
4,57600	33
4,58000	26
4,58400	18
4,58800	10
4,59200	2
4,59600	-4
4,60000	-7
4,60400	-10
4,60800	-13
4,61200	-13
4,61600	-14
4,62000	-15
4,62400	-13
4,62800	-8
4,63200	-2
4,63600	4
4,64000	13
4,64400	27
4,64800	44
4,65200	61
4,65600	78
4,66000	96
4,66400	116
4,66800	141
4,67200	167
4,67600	190
4,68000	214
4,68400	240
4,68800	261
4,69200	280
4,69600	296
4,70000	312
4,70400	329
4,70800	346
4,71200	361
4,71600	376
4,72000	392
4,72400	407
4,72800	421
4,73200	434
4,73600	447
4,74000	458
4,74400	468
4,74800	479
4,75200	486
4,75600	492
4,76000	498
4,76400	498
4,76800	492
4,77200	488
4,77600	483
4,78000	475
4,78400	464
4,78800	452
4,79200	440
4,79600	427
4,80000	414
4,80400	399
4,80800	381
4,81200	360
4,81600	338
4,82000	314
4,82400	287
4,82800	260
4,83200	230
4,83600	200
4,84000	171
4,84400	146
4,84800	126
4,85200	110
4,85600	98
4,86000	89
4,86400	87
4,86800	90
4,87200	101
4,87600	122
4,88000	151
4,88400	190
4,88800	243
4,89200	314
4,89600	401
4,90000	505
4,90400	624
4,90800	758
4,91200	907
4,91600	1070
4,92000	1241
4,92400	1416
4,92800	1596
4,93200	1773
4,93600	1943
4,94000	2101
4,94400	2245
4,94800	2375
4,95200	2487
4,95600	2580
4,96000	2656
4,96400	2713
4,96800	2752
4,97200	2776
4,97600	2785
4,98000	2781
4,98400	2767
4,98800	2748
4,99200	2722
4,99600	2693
5,00000	2660
5,00400	2625
5,00800	2590
5,01200	2556
5,01600	2520
5,02000	2484
5,02400	2450
5,02800	2417
5,03200	2387
5,03600	2363
5,04000	2347
5,04400	2344
5,04800	2357
5,05200	2389
5,05600	2445
5,06000	2527
5,06400	2641
5,06800	2792
5,07200	2983
5,07600	3211
5,08000	3476
5,08400	3779
5,08800	4112
5,09200	4469
5,09600	4838
5,10000	5209
5,10400	5574
5,10800	5924
5,11200	6248
5,11600	6535
5,12000	6776
5,12400	6966
5,12800	7101
5,13200	7181
5,13600	7202
5,14000	7167
5,14400	7081
5,14800	6942
5,15200	6761
5,15600	6547
5,16000	6302
5,16400	6034
5,16800	5751
5,17200	5457
5,17600	5163
5,18000	4875
5,18400	4595
5,18800	4329
5,19200	4086
5,19600	3871
5,20000	3687
5,20400	3537
5,20800	3427
5,21200	3363
5,21600	3351
5,22000	3396
5,22400	3498
5,22800	3661
5,23200	3890
5,23600	4188
5,24000	4552
5,24400	4978
5,24800	5463
5,25200	6006
5,25600	6597
5,26000	7228
5,26400	7887
5,26800	8561
5,27200	9237
5,27600	9905
5,28000	10551
5,28400	11166
5,28800	11738
5,29200	12253
5,29600	12707
5,30000	13095
5,30400	13409
5,30800	13648
5,31200	13813
5,31600	13903
5,32000	13924
5,32400	13878
5,32800	13774
5,33200	13620
5,33600	13422
5,34000	13190
5,34400	12931
5,34800	12657
5,35200	12379
5,35600	12106
5,36000	11846
5,36400	11606
5,36800	11394
5,37200	11214
5,37600	11073
5,38000	10974
5,38400	10913
5,38800	10893
5,39200	10909
5,39600	10958
5,40000	11042
5,40400	11148
5,40800	11270
5,41200	11401
5,41600	11535
5,42000	11668
5,42400	11789
5,42800	11894
5,43200	11978
5,43600	12035
5,44000	12059
5,44400	12049
5,44800	12008
5,45200	11933
5,45600	11823
5,46000	11681
5,46400	11506
5,46800	11302
5,47200	11076
5,47600	10827
5,48000	10559
5,48400	10275
5,48800	9978
5,49200	9672
5,49600	9360
5,50000	9045
5,50400	8728
5,50800	8415
5,51200	8105
5,51600	7799
5,52000	7499
5,52400	7209
5,52800	6929
5,53200	6658
5,53600	6397
5,54000	6145
5,54400	5903
5,54800	5671
5,55200	5449
5,55600	5236
5,56000	5031
5,56400	4834
5,56800	4648
5,57200	4472
5,57600	4303
5,58000	4144
5,58400	3994
5,58800	3849
5,59200	3711
5,59600	3582
5,60000	3460
5,60400	3343
5,60800	3230
5,61200	3126
5,61600	3028
5,62000	2932
5,62400	2842
5,62800	2762
5,63200	2688
5,63600	2616
5,64000	2548
5,64400	2483
5,64800	2424
5,65200	2368
5,65600	2316
5,66000	2273
5,66400	2233
5,66800	2197
5,67200	2166
5,67600	2137
5,68000	2110
5,68400	2085
5,68800	2063
5,69200	2045
5,69600	2030
5,70000	2022
5,70400	2021
5,70800	2025
5,71200	2032
5,71600	2048
5,72000	2075
5,72400	2111
5,72800	2157
5,73200	2214
5,73600	2278
5,74000	2350
5,74400	2430
5,74800	2513
5,75200	2600
5,75600	2687
5,76000	2772
5,76400	2854
5,76800	2929
5,77200	2996
5,77600	3054
5,78000	3102
5,78400	3141
5,78800	3168
5,79200	3189
5,79600	3200
5,80000	3201
5,80400	3193
5,80800	3175
5,81200	3150
5,81600	3118
5,82000	3078
5,82400	3033
5,82800	2987
5,83200	2935
5,83600	2877
5,84000	2817
5,84400	2754
5,84800	2690
5,85200	2624
5,85600	2558
5,86000	2490
5,86400	2419
5,86800	2347
5,87200	2275
5,87600	2205
5,88000	2136
5,88400	2069
5,88800	2002
5,89200	1937
5,89600	1876
5,90000	1816
5,90400	1758
5,90800	1702
5,91200	1652
5,91600	1607
5,92000	1565
5,92400	1530
5,92800	1500
5,93200	1477
5,93600	1459
5,94000	1442
5,94400	1431
5,94800	1426
5,95200	1428
5,95600	1437
5,96000	1453
5,96400	1480
5,96800	1518
5,97200	1569
5,97600	1634
5,98000	1712
5,98400	1813
5,98800	1938
5,99200	2091
5,99600	2279
6,00000	2509
6,00400	2787
6,00800	3126
6,01200	3538
6,01600	4031
6,02000	4618
6,02400	5314
6,02800	6137
6,03200	7100
6,03600	8215
6,04000	9489
6,04400	10931
6,04800	12554
6,05200	14367
6,05600	16367
6,06000	18545
6,06400	20894
6,06800	23406
6,07200	26072
6,07600	28864
6,08000	31749
6,08400	34701
6,08800	37684
6,09200	40676
6,09600	43632
6,10000	46502
6,10400	49255
6,10800	51856
6,11200	54271
6,11600	56471
6,12000	58423
6,12400	60105
6,12800	61494
6,13200	62581
6,13600	63358
6,14000	63819
6,14400	63969
6,14800	63819
6,15200	63376
6,15600	62652
6,16000	61670
6,16400	60456
6,16800	59032
6,17200	57423
6,17600	55647
6,18000	53734
6,18400	51716
6,18800	49615
6,19200	47456
6,19600	45254
6,20000	43035
6,20400	40824
6,20800	38637
6,21200	36487
6,21600	34386
6,22000	32345
6,22400	30374
6,22800	28486
6,23200	26690
6,23600	24984
6,24000	23369
6,24400	21849
6,24800	20428
6,25200	19102
6,25600	17867
6,26000	16718
6,26400	15652
6,26800	14674
6,27200	13774
6,27600	12950
6,28000	12192
6,28400	11495
6,28800	10860
6,29200	10281
6,29600	9753
6,30000	9275
6,30400	8845
6,30800	8464
6,31200	8130
6,31600	7842
6,32000	7596
6,32400	7397
6,32800	7243
6,33200	7134
6,33600	7067
6,34000	7041
6,34400	7055
6,34800	7106
6,35200	7188
6,35600	7293
6,36000	7421
6,36400	7565
6,36800	7715
6,37200	7866
6,37600	8011
6,38000	8145
6,38400	8260
6,38800	8353
6,39200	8420
6,39600	8454
6,40000	8455
6,40400	8422
6,40800	8351
6,41200	8248
6,41600	8112
6,42000	7943
6,42400	7744
6,42800	7517
6,43200	7268
6,43600	6999
6,44000	6717
6,44400	6424
6,44800	6127
6,45200	5826
6,45600	5524
6,46000	5225
6,46400	4933
6,46800	4650
6,47200	4377
6,47600	4112
6,48000	3861
6,48400	3622
6,48800	3396
6,49200	3183
6,49600	2986
6,50000	2806
6,50400	2640
6,50800	2485
6,51200	2341
6,51600	2210
6,52000	2091
6,52400	1982
6,52800	1883
6,53200	1791
6,53600	1708
6,54000	1632
6,54400	1563
6,54800	1497
6,55200	1437
6,55600	1384
6,56000	1334
6,56400	1288
6,56800	1243
6,57200	1201
6,57600	1160
6,58000	1123
6,58400	1089
6,58800	1053
6,59200	1020
6,59600	989
6,60000	957
6,60400	927
6,60800	899
6,61200	874
6,61600	850
6,62000	827
6,62400	804
6,62800	781
6,63200	757
6,63600	738
6,64000	719
6,64400	701
6,64800	684
6,65200	665
6,65600	647
6,66000	632
6,66400	619
6,66800	606
6,67200	595
6,67600	585
6,68000	574
6,68400	564
6,68800	554
6,69200	545
6,69600	537
6,70000	531
6,70400	526
6,70800	521
6,71200	515
6,71600	510
6,72000	507
6,72400	507
6,72800	512
6,73200	516
6,73600	522
6,74000	532
6,74400	544
6,74800	561
6,75200	583
6,75600	611
6,76000	649
6,76400	699
6,76800	767
6,77200	855
6,77600	968
6,78000	1115
6,78400	1302
6,78800	1537
6,79200	1833
6,79600	2198
6,80000	2644
6,80400	3186
6,80800	3837
6,81200	4607
6,81600	5508
6,82000	6551
6,82400	7750
6,82800	9115
6,83200	10650
6,83600	12348
6,84000	14205
6,84400	16214
6,84800	18369
6,85200	20652
6,85600	23032
6,86000	25483
6,86400	27978
6,86800	30488
6,87200	32977
6,87600	35403
6,88000	37728
6,88400	39920
6,88800	41946
6,89200	43778
6,89600	45389
6,90000	46753
6,90400	47853
6,90800	48684
6,91200	49240
6,91600	49514
6,92000	49515
6,92400	49252
6,92800	48738
6,93200	47988
6,93600	47023
6,94000	45868
6,94400	44548
6,94800	43085
6,95200	41502
6,95600	39820
6,96000	38071
6,96400	36275
6,96800	34453
6,97200	32623
6,97600	30800
6,98000	29002
6,98400	27245
6,98800	25542
6,99200	23896
6,99600	22314
7,00000	20805
7,00400	19374
7,00800	18024
7,01200	16752
7,01600	15557
7,02000	14439
7,02400	13399
7,02800	12435
7,03200	11543
7,03600	10718
7,04000	9956
7,04400	9256
7,04800	8615
7,05200	8029
7,05600	7493
7,06000	7002
7,06400	6554
7,06800	6147
7,07200	5778
7,07600	5442
7,08000	5139
7,08400	4869
7,08800	4626
7,09200	4410
7,09600	4218
7,10000	4048
7,10400	3900
7,10800	3772
7,11200	3661
7,11600	3566
7,12000	3485
7,12400	3421
7,12800	3374
7,13200	3340
7,13600	3317
7,14000	3306
7,14400	3303
7,14800	3306
7,15200	3318
7,15600	3337
7,16000	3363
7,16400	3394
7,16800	3429
7,17200	3469
7,17600	3514
7,18000	3561
7,18400	3610
7,18800	3661
7,19200	3715
7,19600	3771
7,20000	3829
7,20400	3887
7,20800	3948
7,21200	4009
7,21600	4071
7,22000	4138
7,22400	4207
7,22800	4278
7,23200	4351
7,23600	4426
7,24000	4505
7,24400	4585
7,24800	4667
7,25200	4751
7,25600	4836
7,26000	4922
7,26400	5008
7,26800	5095
7,27200	5178
7,27600	5258
7,28000	5335
7,28400	5408
7,28800	5476
7,29200	5537
7,29600	5587
7,30000	5631
7,30400	5667
7,30800	5689
7,31200	5702
7,31600	5708
7,32000	5701
7,32400	5681
7,32800	5651
7,33200	5612
7,33600	5563
7,34000	5503
7,34400	5433
7,34800	5359
7,35200	5277
7,35600	5185
7,36000	5081
7,36400	4974
7,36800	4866
7,37200	4752
7,37600	4637
7,38000	4524
7,38400	4412
7,38800	4304
7,39200	4198
7,39600	4098
7,40000	4009
7,40400	3933
7,40800	3867
7,41200	3815
7,41600	3784
7,42000	3776
7,42400	3795
7,42800	3839
7,43200	3910
7,43600	4010
7,44000	4145
7,44400	4317
7,44800	4527
7,45200	4774
7,45600	5061
7,46000	5387
7,46400	5745
7,46800	6134
7,47200	6555
7,47600	7004
7,48000	7480
7,48400	7976
7,48800	8483
7,49200	8996
7,49600	9509
7,50000	10018
7,50400	10515
7,50800	10994
7,51200	11451
7,51600	11881
7,52000	12277
7,52400	12637
7,52800	12957
7,53200	13231
7,53600	13463
7,54000	13650
7,54400	13788
7,54800	13880
7,55200	13926
7,55600	13929
7,56000	13887
7,56400	13806
7,56800	13692
7,57200	13544
7,57600	13363
7,58000	13154
7,58400	12919
7,58800	12661
7,59200	12386
7,59600	12096
7,60000	11793
7,60400	11480
7,60800	11162
7,61200	10836
7,61600	10506
7,62000	10177
7,62400	9848
7,62800	9520
7,63200	9196
7,63600	8877
7,64000	8563
7,64400	8254
7,64800	7951
7,65200	7655
7,65600	7367
7,66000	7086
7,66400	6812
7,66800	6545
7,67200	6286
7,67600	6037
7,68000	5794
7,68400	5558
7,68800	5331
7,69200	5109
7,69600	4893
7,70000	4686
7,70400	4489
7,70800	4298
7,71200	4115
7,71600	3941
7,72000	3770
7,72400	3606
7,72800	3450
7,73200	3302
7,73600	3160
7,74000	3028
7,74400	2902
7,74800	2780
7,75200	2662
7,75600	2550
7,76000	2444
7,76400	2344
7,76800	2250
7,77200	2158
7,77600	2072
7,78000	1989
7,78400	1912
7,78800	1839
7,79200	1770
7,79600	1704
7,80000	1642
7,80400	1584
7,80800	1528
7,81200	1473
7,81600	1421
7,82000	1375
7,82400	1333
7,82800	1291
7,83200	1253
7,83600	1219
7,84000	1184
7,84400	1154
7,84800	1127
7,85200	1102
7,85600	1078
7,86000	1056
7,86400	1036
7,86800	1016
7,87200	998
7,87600	980
7,88000	961
7,88400	942
7,88800	921
7,89200	901
7,89600	879
[truncated: 18,026 more rows]
