# Supplementary material for: Interplay between de novo and salvage pathways of GDP-fucose synthesis
Source: PLoS One. 2024 Oct 24;19(10):e0309450. doi: 10.1371/journal.pone.0309450 (PMC11501016; doi:10.1371/journal.pone.0309450)
Supplement: S1 File — (ZIP) [file pone.0309450.s004.zip › Chromatograms/Metabolites/GMDSKO+cmycFPGT_1.txt]

[Header]
Application Name	LabSolutions
Version	5.97 SP1
Data File Name	C:\LabSolutions\Data\Methods\Moje wyniki\GDP-Fuc921.lcd
Output Date	2023-08-14
Output Time	14:23:45
[Configuration]
Instrument Name	HPLC_SPD-M30A_RF20AXS
Instrument #	1
Line #	1
# of Detectors	1
Detector ID	PDA
Detector Name	PDA
# of Channels	1
[PDA Multi Chromatogram(Ch1)]
# of Points	20001
Interval(msec)	240
Start Time(min)	0
End Time(min)	80
Intensity Units	mAU
Intensity Multiplier	1
Type	MultiChrom
Wavelength(nm)	254
Bandwidth(nm)	4
R.Time (min)	Intensity
0,00000	0
0,00400	0
0,00800	0
0,01200	0
0,01600	0
0,02000	0
0,02400	0
0,02800	0
0,03200	0
0,03600	0
0,04000	0
0,04400	0
0,04800	0
0,05200	0
0,05600	0
0,06000	0
0,06400	0
0,06800	0
0,07200	0
0,07600	0
0,08000	15
0,08400	22
0,08800	26
0,09200	28
0,09600	29
0,10000	30
0,10400	30
0,10800	30
0,11200	31
0,11600	30
0,12000	28
0,12400	28
0,12800	29
0,13200	28
0,13600	28
0,14000	28
0,14400	28
0,14800	28
0,15200	31
0,15600	31
0,16000	31
0,16400	32
0,16800	32
0,17200	30
0,17600	27
0,18000	27
0,18400	28
0,18800	29
0,19200	28
0,19600	28
0,20000	28
0,20400	29
0,20800	31
0,21200	31
0,21600	30
0,22000	31
0,22400	33
0,22800	33
0,23200	32
0,23600	31
0,24000	31
0,24400	30
0,24800	30
0,25200	31
0,25600	31
0,26000	31
0,26400	28
0,26800	26
0,27200	27
0,27600	28
0,28000	29
0,28400	30
0,28800	29
0,29200	29
0,29600	27
0,30000	26
0,30400	27
0,30800	27
0,31200	26
0,31600	25
0,32000	26
0,32400	27
0,32800	28
0,33200	27
0,33600	25
0,34000	24
0,34400	23
0,34800	23
0,35200	24
0,35600	25
0,36000	25
0,36400	25
0,36800	24
0,37200	23
0,37600	26
0,38000	27
0,38400	26
0,38800	25
0,39200	26
0,39600	27
0,40000	27
0,40400	26
0,40800	26
0,41200	25
0,41600	25
0,42000	24
0,42400	25
0,42800	26
0,43200	26
0,43600	25
0,44000	26
0,44400	27
0,44800	24
0,45200	21
0,45600	20
0,46000	19
0,46400	19
0,46800	20
0,47200	20
0,47600	19
0,48000	19
0,48400	20
0,48800	21
0,49200	22
0,49600	21
0,50000	20
0,50400	21
0,50800	22
0,51200	22
0,51600	23
0,52000	21
0,52400	20
0,52800	21
0,53200	22
0,53600	21
0,54000	22
0,54400	24
0,54800	28
0,55200	29
0,55600	27
0,56000	24
0,56400	23
0,56800	23
0,57200	22
0,57600	22
0,58000	22
0,58400	20
0,58800	18
0,59200	18
0,59600	20
0,60000	22
0,60400	23
0,60800	24
0,61200	27
0,61600	28
0,62000	27
0,62400	27
0,62800	24
0,63200	21
0,63600	21
0,64000	23
0,64400	26
0,64800	25
0,65200	24
0,65600	24
0,66000	23
0,66400	25
0,66800	25
0,67200	23
0,67600	23
0,68000	24
0,68400	24
0,68800	23
0,69200	22
0,69600	22
0,70000	21
0,70400	19
0,70800	16
0,71200	14
0,71600	12
0,72000	11
0,72400	9
0,72800	8
0,73200	8
0,73600	9
0,74000	10
0,74400	10
0,74800	8
0,75200	6
0,75600	7
0,76000	9
0,76400	10
0,76800	9
0,77200	7
0,77600	6
0,78000	6
0,78400	7
0,78800	8
0,79200	5
0,79600	3
0,80000	4
0,80400	4
0,80800	5
0,81200	5
0,81600	3
0,82000	2
0,82400	2
0,82800	0
0,83200	-2
0,83600	-2
0,84000	-3
0,84400	-0
0,84800	1
0,85200	-2
0,85600	-4
0,86000	-5
0,86400	-4
0,86800	-1
0,87200	-1
0,87600	-1
0,88000	-3
0,88400	-4
0,88800	-5
0,89200	-5
0,89600	-5
0,90000	-8
0,90400	-8
0,90800	-6
0,91200	-5
0,91600	-5
0,92000	-7
0,92400	-8
0,92800	-8
0,93200	-6
0,93600	-6
0,94000	-7
0,94400	-6
0,94800	-6
0,95200	-7
0,95600	-9
0,96000	-10
0,96400	-8
0,96800	-6
0,97200	-6
0,97600	-6
0,98000	-5
0,98400	-7
0,98800	-11
0,99200	-10
0,99600	-10
1,00000	-11
1,00400	-10
1,00800	-10
1,01200	-9
1,01600	-10
1,02000	-12
1,02400	-12
1,02800	-10
1,03200	-8
1,03600	-7
1,04000	-6
1,04400	-5
1,04800	-4
1,05200	-5
1,05600	-7
1,06000	-8
1,06400	-7
1,06800	-8
1,07200	-8
1,07600	-4
1,08000	-2
1,08400	-3
1,08800	-5
1,09200	-6
1,09600	-3
1,10000	-4
1,10400	-8
1,10800	-11
1,11200	-10
1,11600	-6
1,12000	-5
1,12400	-5
1,12800	-7
1,13200	-8
1,13600	-7
1,14000	-5
1,14400	-5
1,14800	-5
1,15200	-5
1,15600	-6
1,16000	-7
1,16400	-5
1,16800	-4
1,17200	-5
1,17600	-4
1,18000	-3
1,18400	-8
1,18800	-10
1,19200	-8
1,19600	-8
1,20000	-10
1,20400	-10
1,20800	-8
1,21200	-9
1,21600	-11
1,22000	-10
1,22400	-10
1,22800	-12
1,23200	-13
1,23600	-11
1,24000	-10
1,24400	-10
1,24800	-10
1,25200	-10
1,25600	-9
1,26000	-10
1,26400	-12
1,26800	-13
1,27200	-14
1,27600	-16
1,28000	-17
1,28400	-17
1,28800	-16
1,29200	-15
1,29600	-16
1,30000	-15
1,30400	-13
1,30800	-14
1,31200	-16
1,31600	-16
1,32000	-14
1,32400	-14
1,32800	-14
1,33200	-13
1,33600	-14
1,34000	-11
1,34400	-6
1,34800	-7
1,35200	-12
1,35600	-14
1,36000	-13
1,36400	-13
1,36800	-12
1,37200	-12
1,37600	-14
1,38000	-15
1,38400	-17
1,38800	-16
1,39200	-14
1,39600	-14
1,40000	-14
1,40400	-16
1,40800	-17
1,41200	-16
1,41600	-16
1,42000	-16
1,42400	-17
1,42800	-19
1,43200	-19
1,43600	-19
1,44000	-18
1,44400	-18
1,44800	-18
1,45200	-20
1,45600	-22
1,46000	-20
1,46400	-18
1,46800	-18
1,47200	-19
1,47600	-20
1,48000	-22
1,48400	-24
1,48800	-24
1,49200	-24
1,49600	-26
1,50000	-25
1,50400	-25
1,50800	-25
1,51200	-26
1,51600	-25
1,52000	-23
1,52400	-23
1,52800	-24
1,53200	-25
1,53600	-24
1,54000	-23
1,54400	-21
1,54800	-22
1,55200	-22
1,55600	-19
1,56000	-19
1,56400	-22
1,56800	-22
1,57200	-21
1,57600	-20
1,58000	-23
1,58400	-24
1,58800	-24
1,59200	-22
1,59600	-19
1,60000	-16
1,60400	-18
1,60800	-19
1,61200	-18
1,61600	-16
1,62000	-15
1,62400	-17
1,62800	-18
1,63200	-17
1,63600	-18
1,64000	-18
1,64400	-18
1,64800	-17
1,65200	-15
1,65600	-16
1,66000	-17
1,66400	-16
1,66800	-15
1,67200	-16
1,67600	-15
1,68000	-14
1,68400	-15
1,68800	-15
1,69200	-12
1,69600	-11
1,70000	-14
1,70400	-15
1,70800	-12
1,71200	-10
1,71600	-10
1,72000	-10
1,72400	-12
1,72800	-16
1,73200	-17
1,73600	-16
1,74000	-17
1,74400	-17
1,74800	-18
1,75200	-19
1,75600	-19
1,76000	-19
1,76400	-19
1,76800	-19
1,77200	-20
1,77600	-21
1,78000	-21
1,78400	-21
1,78800	-21
1,79200	-22
1,79600	-21
1,80000	-20
1,80400	-20
1,80800	-19
1,81200	-20
1,81600	-19
1,82000	-18
1,82400	-17
1,82800	-17
1,83200	-19
1,83600	-20
1,84000	-20
1,84400	-19
1,84800	-19
1,85200	-18
1,85600	-18
1,86000	-16
1,86400	-15
1,86800	-17
1,87200	-19
1,87600	-20
1,88000	-20
1,88400	-22
1,88800	-23
1,89200	-22
1,89600	-21
1,90000	-23
1,90400	-23
1,90800	-23
1,91200	-23
1,91600	-25
1,92000	-24
1,92400	-23
1,92800	-24
1,93200	-24
1,93600	-24
1,94000	-27
1,94400	-27
1,94800	-24
1,95200	-21
1,95600	-20
1,96000	-19
1,96400	-20
1,96800	-21
1,97200	-19
1,97600	-19
1,98000	-19
1,98400	-19
1,98800	-21
1,99200	-23
1,99600	-21
2,00000	-20
2,00400	-18
2,00800	-19
2,01200	-21
2,01600	-22
2,02000	-24
2,02400	-26
2,02800	-24
2,03200	-20
2,03600	-21
2,04000	-22
2,04400	-21
2,04800	-20
2,05200	-20
2,05600	-20
2,06000	-19
2,06400	-21
2,06800	-22
2,07200	-24
2,07600	-22
2,08000	-20
2,08400	-20
2,08800	-21
2,09200	-22
2,09600	-23
2,10000	-22
2,10400	-23
2,10800	-23
2,11200	-22
2,11600	-23
2,12000	-25
2,12400	-25
2,12800	-24
2,13200	-23
2,13600	-21
2,14000	-22
2,14400	-22
2,14800	-24
2,15200	-25
2,15600	-26
2,16000	-27
2,16400	-26
2,16800	-25
2,17200	-26
2,17600	-27
2,18000	-24
2,18400	-22
2,18800	-20
2,19200	-18
2,19600	-21
2,20000	-22
2,20400	-25
2,20800	-27
2,21200	-26
2,21600	-24
2,22000	-23
2,22400	-27
2,22800	-29
2,23200	-27
2,23600	-25
2,24000	-26
2,24400	-29
2,24800	-31
2,25200	-32
2,25600	-31
2,26000	-29
2,26400	-30
2,26800	-29
2,27200	-30
2,27600	-31
2,28000	-32
2,28400	-32
2,28800	-30
2,29200	-30
2,29600	-32
2,30000	-34
2,30400	-32
2,30800	-31
2,31200	-32
2,31600	-33
2,32000	-34
2,32400	-35
2,32800	-37
2,33200	-37
2,33600	-36
2,34000	-35
2,34400	-35
2,34800	-36
2,35200	-37
2,35600	-36
2,36000	-33
2,36400	-35
2,36800	-38
2,37200	-37
2,37600	-33
2,38000	-31
2,38400	-33
2,38800	-34
2,39200	-34
2,39600	-33
2,40000	-35
2,40400	-37
2,40800	-35
2,41200	-31
2,41600	-29
2,42000	-31
2,42400	-33
2,42800	-32
2,43200	-33
2,43600	-32
2,44000	-32
2,44400	-34
2,44800	-35
2,45200	-34
2,45600	-34
2,46000	-35
2,46400	-35
2,46800	-36
2,47200	-36
2,47600	-36
2,48000	-36
2,48400	-34
2,48800	-32
2,49200	-31
2,49600	-31
2,50000	-34
2,50400	-34
2,50800	-32
2,51200	-32
2,51600	-31
2,52000	-30
2,52400	-31
2,52800	-31
2,53200	-30
2,53600	-28
2,54000	-28
2,54400	-29
2,54800	-31
2,55200	-31
2,55600	-33
2,56000	-35
2,56400	-32
2,56800	-29
2,57200	-29
2,57600	-30
2,58000	-31
2,58400	-33
2,58800	-34
2,59200	-33
2,59600	-32
2,60000	-32
2,60400	-31
2,60800	-32
2,61200	-32
2,61600	-33
2,62000	-34
2,62400	-35
2,62800	-35
2,63200	-34
2,63600	-33
2,64000	-34
2,64400	-34
2,64800	-32
2,65200	-32
2,65600	-32
2,66000	-31
2,66400	-31
2,66800	-32
2,67200	-33
2,67600	-31
2,68000	-28
2,68400	-26
2,68800	-26
2,69200	-29
2,69600	-30
2,70000	-30
2,70400	-31
2,70800	-34
2,71200	-36
2,71600	-38
2,72000	-38
2,72400	-38
2,72800	-36
2,73200	-35
2,73600	-35
2,74000	-35
2,74400	-34
2,74800	-34
2,75200	-34
2,75600	-35
2,76000	-35
2,76400	-34
2,76800	-34
2,77200	-34
2,77600	-34
2,78000	-34
2,78400	-32
2,78800	-32
2,79200	-34
2,79600	-37
2,80000	-39
2,80400	-37
2,80800	-34
2,81200	-35
2,81600	-36
2,82000	-38
2,82400	-41
2,82800	-43
2,83200	-44
2,83600	-45
2,84000	-43
2,84400	-41
2,84800	-41
2,85200	-42
2,85600	-42
2,86000	-43
2,86400	-43
2,86800	-42
2,87200	-40
2,87600	-40
2,88000	-39
2,88400	-40
2,88800	-42
2,89200	-43
2,89600	-42
2,90000	-42
2,90400	-44
2,90800	-46
2,91200	-47
2,91600	-46
2,92000	-45
2,92400	-46
2,92800	-45
2,93200	-42
2,93600	-43
2,94000	-45
2,94400	-45
2,94800	-44
2,95200	-43
2,95600	-41
2,96000	-40
2,96400	-42
2,96800	-44
2,97200	-44
2,97600	-44
2,98000	-46
2,98400	-46
2,98800	-46
2,99200	-47
2,99600	-47
3,00000	-48
3,00400	-48
3,00800	-47
3,01200	-48
3,01600	-50
3,02000	-49
3,02400	-48
3,02800	-48
3,03200	-49
3,03600	-49
3,04000	-48
3,04400	-47
3,04800	-45
3,05200	-44
3,05600	-45
3,06000	-45
3,06400	-45
3,06800	-44
3,07200	-42
3,07600	-42
3,08000	-42
3,08400	-43
3,08800	-45
3,09200	-44
3,09600	-43
3,10000	-44
3,10400	-45
3,10800	-43
3,11200	-43
3,11600	-43
3,12000	-43
3,12400	-43
3,12800	-41
3,13200	-40
3,13600	-39
3,14000	-37
3,14400	-36
3,14800	-35
3,15200	-33
3,15600	-34
3,16000	-33
3,16400	-31
3,16800	-29
3,17200	-31
3,17600	-33
3,18000	-33
3,18400	-31
3,18800	-32
3,19200	-33
3,19600	-32
3,20000	-33
3,20400	-33
3,20800	-32
3,21200	-34
3,21600	-35
3,22000	-34
3,22400	-33
3,22800	-32
3,23200	-30
3,23600	-28
3,24000	-28
3,24400	-28
3,24800	-27
3,25200	-29
3,25600	-31
3,26000	-31
3,26400	-31
3,26800	-32
3,27200	-31
3,27600	-31
3,28000	-33
3,28400	-33
3,28800	-32
3,29200	-30
3,29600	-28
3,30000	-27
3,30400	-28
3,30800	-28
3,31200	-26
3,31600	-26
3,32000	-29
3,32400	-33
3,32800	-31
3,33200	-28
3,33600	-26
3,34000	-25
3,34400	-24
3,34800	-25
3,35200	-27
3,35600	-27
3,36000	-26
3,36400	-27
3,36800	-28
3,37200	-27
3,37600	-27
3,38000	-29
3,38400	-28
3,38800	-27
3,39200	-26
3,39600	-26
3,40000	-25
3,40400	-25
3,40800	-25
3,41200	-24
3,41600	-24
3,42000	-23
3,42400	-23
3,42800	-24
3,43200	-24
3,43600	-23
3,44000	-24
3,44400	-21
3,44800	-17
3,45200	-17
3,45600	-17
3,46000	-16
3,46400	-14
3,46800	-13
3,47200	-10
3,47600	-10
3,48000	-9
3,48400	-7
3,48800	-4
3,49200	-1
3,49600	0
3,50000	1
3,50400	3
3,50800	8
3,51200	12
3,51600	16
3,52000	22
3,52400	29
3,52800	38
3,53200	48
3,53600	57
3,54000	65
3,54400	74
3,54800	82
3,55200	94
3,55600	104
3,56000	111
3,56400	120
3,56800	129
3,57200	137
3,57600	145
3,58000	154
3,58400	163
3,58800	173
3,59200	178
3,59600	184
3,60000	193
3,60400	200
3,60800	206
3,61200	212
3,61600	217
3,62000	226
3,62400	239
3,62800	252
3,63200	266
3,63600	284
3,64000	304
3,64400	331
3,64800	366
3,65200	412
3,65600	478
3,66000	577
3,66400	708
3,66800	865
3,67200	1043
3,67600	1230
3,68000	1412
3,68400	1568
3,68800	1678
3,69200	1730
3,69600	1715
3,70000	1636
3,70400	1502
3,70800	1326
3,71200	1122
3,71600	900
3,72000	667
3,72400	436
3,72800	211
3,73200	-3
3,73600	-212
3,74000	-443
3,74400	-667
3,74800	-823
3,75200	-896
3,75600	-903
3,76000	-871
3,76400	-816
3,76800	-750
3,77200	-679
3,77600	-607
3,78000	-536
3,78400	-466
3,78800	-398
3,79200	-336
3,79600	-281
3,80000	-235
3,80400	-197
3,80800	-166
3,81200	-136
3,81600	-100
3,82000	-57
3,82400	-8
3,82800	47
3,83200	107
3,83600	167
3,84000	221
3,84400	269
3,84800	312
3,85200	350
3,85600	379
3,86000	403
3,86400	423
3,86800	437
3,87200	450
3,87600	462
3,88000	472
3,88400	481
3,88800	491
3,89200	501
3,89600	510
3,90000	520
3,90400	530
3,90800	540
3,91200	551
3,91600	561
3,92000	573
3,92400	587
3,92800	606
3,93200	624
3,93600	640
3,94000	657
3,94400	670
3,94800	683
3,95200	697
3,95600	710
3,96000	721
3,96400	732
3,96800	741
3,97200	748
3,97600	757
3,98000	765
3,98400	772
3,98800	777
3,99200	782
3,99600	786
4,00000	793
4,00400	802
4,00800	813
4,01200	825
4,01600	846
4,02000	872
4,02400	904
4,02800	941
4,03200	984
4,03600	1036
4,04000	1096
4,04400	1164
4,04800	1237
4,05200	1314
4,05600	1394
4,06000	1476
4,06400	1563
4,06800	1649
4,07200	1733
4,07600	1814
4,08000	1892
4,08400	1965
4,08800	2035
4,09200	2100
4,09600	2160
4,10000	2214
4,10400	2263
4,10800	2305
4,11200	2338
4,11600	2365
4,12000	2383
4,12400	2389
4,12800	2388
4,13200	2377
4,13600	2357
4,14000	2333
4,14400	2301
4,14800	2262
4,15200	2221
4,15600	2177
4,16000	2131
4,16400	2084
4,16800	2038
4,17200	1993
4,17600	1948
4,18000	1906
4,18400	1869
4,18800	1834
4,19200	1798
4,19600	1760
4,20000	1722
4,20400	1687
4,20800	1655
4,21200	1626
4,21600	1598
4,22000	1568
4,22400	1536
4,22800	1506
4,23200	1480
4,23600	1453
4,24000	1425
4,24400	1400
4,24800	1374
4,25200	1348
4,25600	1325
4,26000	1304
4,26400	1283
4,26800	1265
4,27200	1249
4,27600	1236
4,28000	1224
4,28400	1214
4,28800	1205
4,29200	1200
4,29600	1200
4,30000	1200
4,30400	1204
4,30800	1212
4,31200	1224
4,31600	1241
4,32000	1263
4,32400	1287
4,32800	1312
4,33200	1341
4,33600	1375
4,34000	1412
4,34400	1452
4,34800	1493
4,35200	1536
4,35600	1579
4,36000	1623
4,36400	1667
4,36800	1710
4,37200	1750
4,37600	1786
4,38000	1816
4,38400	1843
4,38800	1867
4,39200	1884
4,39600	1895
4,40000	1902
4,40400	1902
4,40800	1894
4,41200	1880
4,41600	1864
4,42000	1842
4,42400	1816
4,42800	1787
4,43200	1760
4,43600	1734
4,44000	1710
4,44400	1697
4,44800	1695
4,45200	1709
4,45600	1743
4,46000	1801
4,46400	1888
4,46800	2008
4,47200	2165
4,47600	2364
4,48000	2605
4,48400	2891
4,48800	3223
4,49200	3596
4,49600	4006
4,50000	4448
4,50400	4914
4,50800	5394
4,51200	5881
4,51600	6366
4,52000	6837
4,52400	7282
4,52800	7694
4,53200	8060
4,53600	8378
4,54000	8641
4,54400	8846
4,54800	8993
4,55200	9081
4,55600	9109
4,56000	9080
4,56400	8999
4,56800	8871
4,57200	8699
4,57600	8488
4,58000	8246
4,58400	7978
4,58800	7689
4,59200	7383
4,59600	7065
4,60000	6743
4,60400	6418
4,60800	6092
4,61200	5771
4,61600	5461
4,62000	5159
4,62400	4867
4,62800	4588
4,63200	4326
4,63600	4076
4,64000	3838
4,64400	3616
4,64800	3409
4,65200	3215
4,65600	3033
4,66000	2866
4,66400	2713
4,66800	2574
4,67200	2445
4,67600	2329
4,68000	2226
4,68400	2133
4,68800	2052
4,69200	1983
4,69600	1930
4,70000	1890
4,70400	1865
4,70800	1856
4,71200	1861
4,71600	1882
4,72000	1916
4,72400	1964
4,72800	2022
4,73200	2087
4,73600	2159
4,74000	2233
4,74400	2306
4,74800	2378
4,75200	2444
4,75600	2502
4,76000	2549
4,76400	2584
4,76800	2609
4,77200	2622
4,77600	2623
4,78000	2611
4,78400	2593
4,78800	2564
4,79200	2525
4,79600	2480
4,80000	2430
4,80400	2376
4,80800	2318
4,81200	2260
4,81600	2203
4,82000	2146
4,82400	2090
4,82800	2035
4,83200	1981
4,83600	1930
4,84000	1880
4,84400	1832
4,84800	1789
4,85200	1749
4,85600	1712
4,86000	1679
4,86400	1649
4,86800	1623
4,87200	1604
4,87600	1586
4,88000	1573
4,88400	1566
4,88800	1565
4,89200	1569
4,89600	1581
4,90000	1604
4,90400	1639
4,90800	1686
4,91200	1746
4,91600	1823
4,92000	1920
4,92400	2037
4,92800	2173
4,93200	2332
4,93600	2512
4,94000	2714
4,94400	2938
4,94800	3178
4,95200	3431
4,95600	3694
4,96000	3963
4,96400	4230
4,96800	4491
4,97200	4741
4,97600	4974
4,98000	5185
4,98400	5370
4,98800	5524
4,99200	5649
4,99600	5745
5,00000	5812
5,00400	5850
5,00800	5862
5,01200	5853
5,01600	5825
5,02000	5782
5,02400	5731
5,02800	5677
5,03200	5625
5,03600	5580
5,04000	5551
5,04400	5548
5,04800	5578
5,05200	5646
5,05600	5756
5,06000	5914
5,06400	6127
5,06800	6393
5,07200	6707
5,07600	7068
5,08000	7470
5,08400	7903
5,08800	8359
5,09200	8827
5,09600	9290
5,10000	9736
5,10400	10155
5,10800	10534
5,11200	10861
5,11600	11129
5,12000	11332
5,12400	11466
5,12800	11530
5,13200	11523
5,13600	11448
5,14000	11311
5,14400	11115
5,14800	10865
5,15200	10572
5,15600	10246
5,16000	9887
5,16400	9507
5,16800	9111
5,17200	8710
5,17600	8306
5,18000	7902
5,18400	7507
5,18800	7121
5,19200	6750
5,19600	6395
5,20000	6060
5,20400	5744
5,20800	5449
5,21200	5175
5,21600	4922
5,22000	4687
5,22400	4470
5,22800	4272
5,23200	4092
5,23600	3929
5,24000	3780
5,24400	3643
5,24800	3518
5,25200	3406
5,25600	3302
5,26000	3203
5,26400	3113
5,26800	3030
5,27200	2953
5,27600	2881
5,28000	2813
5,28400	2748
5,28800	2685
5,29200	2628
5,29600	2576
5,30000	2528
5,30400	2482
5,30800	2441
5,31200	2402
5,31600	2365
5,32000	2333
5,32400	2303
5,32800	2276
5,33200	2252
5,33600	2228
5,34000	2207
5,34400	2189
5,34800	2172
5,35200	2154
5,35600	2136
5,36000	2120
5,36400	2106
5,36800	2095
5,37200	2086
5,37600	2077
5,38000	2068
5,38400	2062
5,38800	2056
5,39200	2048
5,39600	2039
5,40000	2030
5,40400	2021
5,40800	2012
5,41200	2004
5,41600	1996
5,42000	1987
5,42400	1977
5,42800	1967
5,43200	1956
5,43600	1945
5,44000	1934
5,44400	1921
5,44800	1907
5,45200	1894
5,45600	1882
5,46000	1869
5,46400	1855
5,46800	1842
5,47200	1832
5,47600	1820
5,48000	1809
5,48400	1802
5,48800	1796
5,49200	1796
5,49600	1803
5,50000	1811
5,50400	1826
5,50800	1850
5,51200	1881
5,51600	1922
5,52000	1974
5,52400	2036
5,52800	2108
5,53200	2191
5,53600	2285
5,54000	2392
5,54400	2508
5,54800	2630
5,55200	2756
5,55600	2886
5,56000	3014
5,56400	3138
5,56800	3261
5,57200	3380
5,57600	3486
5,58000	3578
5,58400	3658
5,58800	3722
5,59200	3769
5,59600	3801
5,60000	3818
5,60400	3821
5,60800	3808
5,61200	3779
5,61600	3739
5,62000	3687
5,62400	3624
5,62800	3553
5,63200	3477
5,63600	3397
5,64000	3316
5,64400	3233
5,64800	3151
5,65200	3068
5,65600	2987
5,66000	2910
5,66400	2838
5,66800	2767
5,67200	2698
5,67600	2633
5,68000	2572
5,68400	2516
5,68800	2462
5,69200	2411
5,69600	2363
5,70000	2317
5,70400	2275
5,70800	2237
5,71200	2201
5,71600	2166
5,72000	2134
5,72400	2107
5,72800	2084
5,73200	2059
5,73600	2036
5,74000	2016
5,74400	1998
5,74800	1984
5,75200	1971
5,75600	1959
5,76000	1950
5,76400	1942
5,76800	1937
5,77200	1935
5,77600	1935
5,78000	1938
5,78400	1948
5,78800	1967
5,79200	1995
5,79600	2033
5,80000	2087
5,80400	2155
5,80800	2244
5,81200	2358
5,81600	2500
5,82000	2674
5,82400	2881
5,82800	3119
5,83200	3390
5,83600	3694
5,84000	4028
5,84400	4392
5,84800	4776
5,85200	5173
5,85600	5576
5,86000	5976
5,86400	6368
5,86800	6741
5,87200	7080
5,87600	7383
5,88000	7643
5,88400	7850
5,88800	8005
5,89200	8105
5,89600	8146
5,90000	8134
5,90400	8070
5,90800	7955
5,91200	7796
5,91600	7601
5,92000	7372
5,92400	7113
5,92800	6830
5,93200	6534
5,93600	6232
5,94000	5926
5,94400	5620
5,94800	5323
5,95200	5033
5,95600	4755
5,96000	4492
5,96400	4243
5,96800	4009
5,97200	3791
5,97600	3591
5,98000	3407
5,98400	3238
5,98800	3085
5,99200	2948
5,99600	2826
6,00000	2718
6,00400	2624
6,00800	2541
6,01200	2472
6,01600	2416
6,02000	2373
6,02400	2342
6,02800	2324
6,03200	2319
6,03600	2323
6,04000	2339
6,04400	2365
6,04800	2404
6,05200	2454
6,05600	2514
6,06000	2581
6,06400	2654
6,06800	2736
6,07200	2823
6,07600	2911
6,08000	2997
6,08400	3079
6,08800	3158
6,09200	3231
6,09600	3296
6,10000	3351
6,10400	3394
6,10800	3427
6,11200	3447
6,11600	3453
6,12000	3448
6,12400	3434
6,12800	3407
6,13200	3372
6,13600	3328
6,14000	3275
6,14400	3217
6,14800	3156
6,15200	3093
6,15600	3028
6,16000	2965
6,16400	2904
6,16800	2842
6,17200	2787
6,17600	2739
6,18000	2696
6,18400	2659
6,18800	2626
6,19200	2602
6,19600	2590
6,20000	2590
6,20400	2602
6,20800	2634
6,21200	2690
6,21600	2771
6,22000	2885
6,22400	3039
6,22800	3240
6,23200	3497
6,23600	3819
6,24000	4216
6,24400	4698
6,24800	5278
6,25200	5966
6,25600	6772
6,26000	7712
6,26400	8795
6,26800	10026
6,27200	11410
6,27600	12951
6,28000	14655
6,28400	16520
6,28800	18534
6,29200	20689
6,29600	22967
6,30000	25354
6,30400	27837
6,30800	30386
6,31200	32960
6,31600	35537
6,32000	38089
6,32400	40588
6,32800	42993
6,33200	45267
6,33600	47382
6,34000	49312
6,34400	51038
6,34800	52533
6,35200	53778
6,35600	54763
6,36000	55478
6,36400	55922
6,36800	56094
6,37200	56004
6,37600	55659
6,38000	55070
6,38400	54255
6,38800	53231
6,39200	52018
6,39600	50642
6,40000	49129
6,40400	47500
6,40800	45768
6,41200	43961
6,41600	42108
6,42000	40224
6,42400	38325
6,42800	36427
6,43200	34546
6,43600	32699
6,44000	30894
6,44400	29140
6,44800	27444
6,45200	25810
6,45600	24249
6,46000	22764
6,46400	21352
6,46800	20015
6,47200	18753
6,47600	17566
6,48000	16455
6,48400	15413
6,48800	14442
6,49200	13535
6,49600	12690
6,50000	11911
6,50400	11190
6,50800	10521
6,51200	9902
6,51600	9332
6,52000	8808
6,52400	8327
6,52800	7884
6,53200	7478
6,53600	7106
6,54000	6768
6,54400	6464
6,54800	6189
6,55200	5943
6,55600	5724
6,56000	5531
6,56400	5366
6,56800	5226
6,57200	5115
6,57600	5031
6,58000	4973
6,58400	4938
6,58800	4925
6,59200	4936
6,59600	4970
6,60000	5024
6,60400	5099
6,60800	5190
6,61200	5289
6,61600	5399
6,62000	5518
6,62400	5640
6,62800	5761
6,63200	5880
6,63600	5996
6,64000	6106
6,64400	6204
6,64800	6290
6,65200	6364
6,65600	6422
6,66000	6467
6,66400	6501
6,66800	6524
6,67200	6534
6,67600	6535
6,68000	6531
6,68400	6521
6,68800	6510
6,69200	6496
6,69600	6482
6,70000	6472
6,70400	6470
6,70800	6470
6,71200	6477
6,71600	6491
6,72000	6509
6,72400	6530
6,72800	6557
6,73200	6588
6,73600	6622
6,74000	6658
6,74400	6690
6,74800	6717
6,75200	6738
6,75600	6756
6,76000	6767
6,76400	6765
6,76800	6758
6,77200	6739
6,77600	6710
6,78000	6671
6,78400	6619
6,78800	6556
6,79200	6483
6,79600	6399
6,80000	6305
6,80400	6204
6,80800	6097
6,81200	5987
6,81600	5871
6,82000	5748
6,82400	5622
6,82800	5495
6,83200	5368
6,83600	5243
6,84000	5120
6,84400	4996
6,84800	4877
6,85200	4762
6,85600	4651
6,86000	4545
6,86400	4445
6,86800	4350
6,87200	4261
6,87600	4177
6,88000	4101
6,88400	4030
6,88800	3963
6,89200	3903
6,89600	3848
6,90000	3796
6,90400	3748
6,90800	3707
6,91200	3671
6,91600	3638
6,92000	3609
6,92400	3583
6,92800	3559
6,93200	3535
6,93600	3512
6,94000	3491
6,94400	3470
6,94800	3447
6,95200	3425
6,95600	3403
6,96000	3380
6,96400	3354
6,96800	3327
6,97200	3300
6,97600	3272
6,98000	3240
6,98400	3207
6,98800	3176
6,99200	3145
6,99600	3110
7,00000	3074
7,00400	3038
7,00800	3001
7,01200	2964
7,01600	2926
7,02000	2887
7,02400	2849
7,02800	2811
7,03200	2774
7,03600	2737
7,04000	2705
7,04400	2676
7,04800	2653
7,05200	2635
7,05600	2623
7,06000	2622
7,06400	2633
7,06800	2662
7,07200	2715
7,07600	2793
7,08000	2899
7,08400	3043
7,08800	3233
7,09200	3477
7,09600	3783
7,10000	4162
7,10400	4625
7,10800	5179
7,11200	5833
7,11600	6591
7,12000	7458
7,12400	8440
7,12800	9537
7,13200	10742
7,13600	12046
7,14000	13444
7,14400	14925
7,14800	16463
7,15200	18035
7,15600	19623
7,16000	21202
7,16400	22753
7,16800	24251
7,17200	25666
7,17600	26980
7,18000	28177
7,18400	29248
7,18800	30179
7,19200	30962
7,19600	31596
7,20000	32086
7,20400	32437
7,20800	32656
7,21200	32759
7,21600	32764
7,22000	32687
7,22400	32548
7,22800	32368
7,23200	32171
7,23600	31983
7,24000	31827
7,24400	31725
7,24800	31697
7,25200	31760
7,25600	31929
7,26000	32216
7,26400	32628
7,26800	33172
7,27200	33847
7,27600	34648
7,28000	35566
7,28400	36586
7,28800	37696
7,29200	38876
7,29600	40098
7,30000	41339
7,30400	42578
7,30800	43790
7,31200	44949
7,31600	46033
7,32000	47017
7,32400	47878
7,32800	48602
7,33200	49170
7,33600	49576
7,34000	49812
7,34400	49868
7,34800	49743
7,35200	49438
7,35600	48958
7,36000	48308
7,36400	47499
7,36800	46543
7,37200	45449
7,37600	44230
7,38000	42904
7,38400	41486
7,38800	39992
7,39200	38437
7,39600	36833
7,40000	35192
7,40400	33534
7,40800	31876
7,41200	30225
7,41600	28588
7,42000	26982
7,42400	25417
7,42800	23902
7,43200	22440
7,43600	21033
7,44000	19688
7,44400	18414
7,44800	17209
7,45200	16070
7,45600	15001
7,46000	14002
7,46400	13071
7,46800	12209
7,47200	11414
7,47600	10677
7,48000	9996
7,48400	9373
7,48800	8803
7,49200	8284
7,49600	7811
7,50000	7382
7,50400	6997
7,50800	6653
7,51200	6349
7,51600	6085
7,52000	5859
7,52400	5671
7,52800	5522
7,53200	5414
7,53600	5352
7,54000	5337
7,54400	5370
7,54800	5453
7,55200	5594
7,55600	5797
7,56000	6064
7,56400	6395
7,56800	6796
7,57200	7267
7,57600	7809
7,58000	8417
7,58400	9094
7,58800	9833
7,59200	10623
7,59600	11459
7,60000	12334
7,60400	13236
7,60800	14152
7,61200	15064
7,61600	15960
7,62000	16824
7,62400	17645
7,62800	18412
7,63200	19110
7,63600	19725
7,64000	20249
7,64400	20674
7,64800	20993
7,65200	21207
7,65600	21314
7,66000	21310
7,66400	21202
7,66800	20996
7,67200	20696
7,67600	20314
7,68000	19857
7,68400	19334
7,68800	18751
7,69200	18122
7,69600	17461
7,70000	16776
7,70400	16076
7,70800	15367
7,71200	14660
7,71600	13964
7,72000	13282
7,72400	12621
7,72800	11984
7,73200	11370
7,73600	10784
7,74000	10232
7,74400	9712
7,74800	9222
7,75200	8763
7,75600	8332
7,76000	7932
7,76400	7561
7,76800	7216
7,77200	6895
7,77600	6595
7,78000	6319
7,78400	6067
7,78800	5834
7,79200	5620
7,79600	5426
7,80000	5248
7,80400	5089
7,80800	4946
7,81200	4820
7,81600	4710
7,82000	4619
7,82400	4546
7,82800	4489
7,83200	4449
7,83600	4428
7,84000	4424
7,84400	4437
7,84800	4467
7,85200	4511
7,85600	4572
7,86000	4648
7,86400	4734
7,86800	4833
7,87200	4942
7,87600	5059
7,88000	5180
7,88400	5303
7,88800	5428
7,89200	5554
7,89600	5678
[truncated: 18,026 more rows]
