# Supplementary material for: Interplay between de novo and salvage pathways of GDP-fucose synthesis
Source: PLoS One. 2024 Oct 24;19(10):e0309450. doi: 10.1371/journal.pone.0309450 (PMC11501016; doi:10.1371/journal.pone.0309450)
Supplement: S1 File — (ZIP) [file pone.0309450.s004.zip › Chromatograms/Metabolites/GMDSKO+cmycFPGT_2.txt]

[Header]
Application Name	LabSolutions
Version	5.97 SP1
Data File Name	C:\LabSolutions\Data\Methods\Moje wyniki\GDP-Fuc923.lcd
Output Date	2023-08-14
Output Time	14:24:14
[Configuration]
Instrument Name	HPLC_SPD-M30A_RF20AXS
Instrument #	1
Line #	1
# of Detectors	1
Detector ID	PDA
Detector Name	PDA
# of Channels	1
[PDA Multi Chromatogram(Ch1)]
# of Points	20001
Interval(msec)	240
Start Time(min)	0
End Time(min)	80
Intensity Units	mAU
Intensity Multiplier	1
Type	MultiChrom
Wavelength(nm)	254
Bandwidth(nm)	4
R.Time (min)	Intensity
0,00000	0
0,00400	0
0,00800	0
0,01200	0
0,01600	0
0,02000	0
0,02400	0
0,02800	0
0,03200	0
0,03600	0
0,04000	0
0,04400	0
0,04800	0
0,05200	0
0,05600	0
0,06000	0
0,06400	0
0,06800	0
0,07200	0
0,07600	0
0,08000	10
0,08400	16
0,08800	20
0,09200	23
0,09600	22
0,10000	20
0,10400	21
0,10800	22
0,11200	21
0,11600	20
0,12000	21
0,12400	21
0,12800	17
0,13200	15
0,13600	14
0,14000	13
0,14400	12
0,14800	12
0,15200	12
0,15600	11
0,16000	10
0,16400	8
0,16800	5
0,17200	4
0,17600	4
0,18000	4
0,18400	4
0,18800	2
0,19200	-0
0,19600	-2
0,20000	-1
0,20400	1
0,20800	1
0,21200	1
0,21600	-0
0,22000	-2
0,22400	-3
0,22800	-4
0,23200	-4
0,23600	-6
0,24000	-7
0,24400	-8
0,24800	-11
0,25200	-13
0,25600	-14
0,26000	-14
0,26400	-9
0,26800	-6
0,27200	-6
0,27600	-9
0,28000	-9
0,28400	-7
0,28800	-8
0,29200	-12
0,29600	-15
0,30000	-15
0,30400	-14
0,30800	-13
0,31200	-13
0,31600	-14
0,32000	-15
0,32400	-15
0,32800	-15
0,33200	-15
0,33600	-15
0,34000	-17
0,34400	-17
0,34800	-16
0,35200	-17
0,35600	-17
0,36000	-17
0,36400	-18
0,36800	-20
0,37200	-23
0,37600	-23
0,38000	-23
0,38400	-24
0,38800	-25
0,39200	-27
0,39600	-29
0,40000	-31
0,40400	-32
0,40800	-34
0,41200	-36
0,41600	-37
0,42000	-37
0,42400	-37
0,42800	-37
0,43200	-38
0,43600	-40
0,44000	-41
0,44400	-39
0,44800	-39
0,45200	-39
0,45600	-41
0,46000	-44
0,46400	-45
0,46800	-47
0,47200	-47
0,47600	-48
0,48000	-51
0,48400	-51
0,48800	-49
0,49200	-48
0,49600	-47
0,50000	-48
0,50400	-49
0,50800	-49
0,51200	-48
0,51600	-49
0,52000	-50
0,52400	-51
0,52800	-53
0,53200	-54
0,53600	-52
0,54000	-51
0,54400	-49
0,54800	-49
0,55200	-48
0,55600	-51
0,56000	-54
0,56400	-56
0,56800	-57
0,57200	-57
0,57600	-57
0,58000	-56
0,58400	-56
0,58800	-57
0,59200	-56
0,59600	-57
0,60000	-58
0,60400	-58
0,60800	-58
0,61200	-58
0,61600	-57
0,62000	-58
0,62400	-56
0,62800	-55
0,63200	-55
0,63600	-59
0,64000	-61
0,64400	-61
0,64800	-62
0,65200	-61
0,65600	-60
0,66000	-59
0,66400	-57
0,66800	-58
0,67200	-61
0,67600	-62
0,68000	-61
0,68400	-60
0,68800	-60
0,69200	-62
0,69600	-63
0,70000	-62
0,70400	-62
0,70800	-63
0,71200	-64
0,71600	-65
0,72000	-65
0,72400	-65
0,72800	-66
0,73200	-68
0,73600	-71
0,74000	-71
0,74400	-72
0,74800	-73
0,75200	-72
0,75600	-70
0,76000	-69
0,76400	-72
0,76800	-75
0,77200	-75
0,77600	-77
0,78000	-78
0,78400	-78
0,78800	-79
0,79200	-80
0,79600	-80
0,80000	-78
0,80400	-78
0,80800	-77
0,81200	-76
0,81600	-76
0,82000	-77
0,82400	-77
0,82800	-78
0,83200	-78
0,83600	-78
0,84000	-79
0,84400	-79
0,84800	-81
0,85200	-81
0,85600	-79
0,86000	-78
0,86400	-79
0,86800	-78
0,87200	-79
0,87600	-81
0,88000	-82
0,88400	-81
0,88800	-83
0,89200	-85
0,89600	-86
0,90000	-86
0,90400	-84
0,90800	-84
0,91200	-83
0,91600	-84
0,92000	-86
0,92400	-87
0,92800	-88
0,93200	-86
0,93600	-86
0,94000	-88
0,94400	-89
0,94800	-90
0,95200	-88
0,95600	-89
0,96000	-91
0,96400	-91
0,96800	-91
0,97200	-89
0,97600	-87
0,98000	-87
0,98400	-88
0,98800	-89
0,99200	-89
0,99600	-89
1,00000	-89
1,00400	-90
1,00800	-93
1,01200	-95
1,01600	-96
1,02000	-99
1,02400	-99
1,02800	-98
1,03200	-97
1,03600	-97
1,04000	-96
1,04400	-95
1,04800	-97
1,05200	-99
1,05600	-97
1,06000	-96
1,06400	-97
1,06800	-98
1,07200	-98
1,07600	-99
1,08000	-99
1,08400	-99
1,08800	-101
1,09200	-102
1,09600	-101
1,10000	-101
1,10400	-103
1,10800	-102
1,11200	-99
1,11600	-98
1,12000	-99
1,12400	-100
1,12800	-101
1,13200	-103
1,13600	-103
1,14000	-102
1,14400	-105
1,14800	-109
1,15200	-109
1,15600	-108
1,16000	-108
1,16400	-105
1,16800	-103
1,17200	-103
1,17600	-103
1,18000	-104
1,18400	-104
1,18800	-105
1,19200	-106
1,19600	-104
1,20000	-103
1,20400	-103
1,20800	-105
1,21200	-106
1,21600	-106
1,22000	-106
1,22400	-108
1,22800	-109
1,23200	-110
1,23600	-110
1,24000	-110
1,24400	-110
1,24800	-111
1,25200	-112
1,25600	-113
1,26000	-113
1,26400	-116
1,26800	-117
1,27200	-117
1,27600	-116
1,28000	-116
1,28400	-117
1,28800	-118
1,29200	-119
1,29600	-119
1,30000	-121
1,30400	-120
1,30800	-118
1,31200	-119
1,31600	-120
1,32000	-119
1,32400	-121
1,32800	-124
1,33200	-123
1,33600	-125
1,34000	-124
1,34400	-124
1,34800	-126
1,35200	-125
1,35600	-124
1,36000	-124
1,36400	-126
1,36800	-127
1,37200	-125
1,37600	-125
1,38000	-126
1,38400	-127
1,38800	-129
1,39200	-129
1,39600	-132
1,40000	-135
1,40400	-134
1,40800	-133
1,41200	-133
1,41600	-133
1,42000	-133
1,42400	-133
1,42800	-134
1,43200	-136
1,43600	-137
1,44000	-136
1,44400	-137
1,44800	-138
1,45200	-137
1,45600	-138
1,46000	-141
1,46400	-145
1,46800	-146
1,47200	-145
1,47600	-146
1,48000	-148
1,48400	-148
1,48800	-150
1,49200	-151
1,49600	-149
1,50000	-149
1,50400	-149
1,50800	-147
1,51200	-147
1,51600	-148
1,52000	-149
1,52400	-151
1,52800	-153
1,53200	-154
1,53600	-153
1,54000	-152
1,54400	-151
1,54800	-151
1,55200	-151
1,55600	-153
1,56000	-154
1,56400	-151
1,56800	-151
1,57200	-151
1,57600	-151
1,58000	-152
1,58400	-155
1,58800	-155
1,59200	-155
1,59600	-154
1,60000	-153
1,60400	-153
1,60800	-152
1,61200	-154
1,61600	-156
1,62000	-155
1,62400	-155
1,62800	-157
1,63200	-157
1,63600	-157
1,64000	-157
1,64400	-158
1,64800	-159
1,65200	-161
1,65600	-161
1,66000	-160
1,66400	-158
1,66800	-158
1,67200	-157
1,67600	-155
1,68000	-154
1,68400	-153
1,68800	-155
1,69200	-158
1,69600	-159
1,70000	-158
1,70400	-156
1,70800	-154
1,71200	-153
1,71600	-153
1,72000	-155
1,72400	-155
1,72800	-154
1,73200	-156
1,73600	-156
1,74000	-155
1,74400	-157
1,74800	-160
1,75200	-162
1,75600	-164
1,76000	-165
1,76400	-165
1,76800	-162
1,77200	-161
1,77600	-162
1,78000	-160
1,78400	-158
1,78800	-157
1,79200	-158
1,79600	-160
1,80000	-163
1,80400	-166
1,80800	-168
1,81200	-169
1,81600	-170
1,82000	-170
1,82400	-171
1,82800	-173
1,83200	-175
1,83600	-177
1,84000	-178
1,84400	-178
1,84800	-178
1,85200	-179
1,85600	-182
1,86000	-183
1,86400	-184
1,86800	-185
1,87200	-186
1,87600	-186
1,88000	-186
1,88400	-187
1,88800	-190
1,89200	-192
1,89600	-192
1,90000	-190
1,90400	-192
1,90800	-193
1,91200	-191
1,91600	-188
1,92000	-186
1,92400	-184
1,92800	-183
1,93200	-184
1,93600	-185
1,94000	-186
1,94400	-186
1,94800	-188
1,95200	-189
1,95600	-189
1,96000	-190
1,96400	-191
1,96800	-193
1,97200	-194
1,97600	-194
1,98000	-193
1,98400	-191
1,98800	-192
1,99200	-193
1,99600	-194
2,00000	-194
2,00400	-193
2,00800	-192
2,01200	-191
2,01600	-191
2,02000	-193
2,02400	-194
2,02800	-194
2,03200	-194
2,03600	-192
2,04000	-192
2,04400	-192
2,04800	-194
2,05200	-194
2,05600	-193
2,06000	-194
2,06400	-196
2,06800	-197
2,07200	-197
2,07600	-197
2,08000	-198
2,08400	-201
2,08800	-202
2,09200	-201
2,09600	-200
2,10000	-200
2,10400	-202
2,10800	-203
2,11200	-201
2,11600	-201
2,12000	-203
2,12400	-203
2,12800	-202
2,13200	-202
2,13600	-202
2,14000	-204
2,14400	-205
2,14800	-204
2,15200	-203
2,15600	-205
2,16000	-207
2,16400	-208
2,16800	-208
2,17200	-207
2,17600	-207
2,18000	-207
2,18400	-207
2,18800	-207
2,19200	-207
2,19600	-208
2,20000	-208
2,20400	-208
2,20800	-209
2,21200	-210
2,21600	-211
2,22000	-212
2,22400	-214
2,22800	-212
2,23200	-210
2,23600	-210
2,24000	-212
2,24400	-213
2,24800	-215
2,25200	-215
2,25600	-216
2,26000	-217
2,26400	-219
2,26800	-219
2,27200	-218
2,27600	-218
2,28000	-218
2,28400	-221
2,28800	-221
2,29200	-221
2,29600	-222
2,30000	-223
2,30400	-223
2,30800	-221
2,31200	-221
2,31600	-224
2,32000	-226
2,32400	-227
2,32800	-226
2,33200	-224
2,33600	-225
2,34000	-228
2,34400	-229
2,34800	-229
2,35200	-229
2,35600	-228
2,36000	-229
2,36400	-231
2,36800	-234
2,37200	-233
2,37600	-231
2,38000	-234
2,38400	-237
2,38800	-239
2,39200	-239
2,39600	-239
2,40000	-241
2,40400	-242
2,40800	-243
2,41200	-243
2,41600	-245
2,42000	-245
2,42400	-246
2,42800	-246
2,43200	-246
2,43600	-248
2,44000	-249
2,44400	-248
2,44800	-246
2,45200	-247
2,45600	-248
2,46000	-247
2,46400	-246
2,46800	-247
2,47200	-249
2,47600	-249
2,48000	-250
2,48400	-250
2,48800	-254
2,49200	-258
2,49600	-256
2,50000	-255
2,50400	-256
2,50800	-257
2,51200	-258
2,51600	-257
2,52000	-257
2,52400	-259
2,52800	-260
2,53200	-260
2,53600	-261
2,54000	-261
2,54400	-261
2,54800	-262
2,55200	-264
2,55600	-264
2,56000	-265
2,56400	-265
2,56800	-264
2,57200	-267
2,57600	-268
2,58000	-266
2,58400	-265
2,58800	-267
2,59200	-269
2,59600	-268
2,60000	-268
2,60400	-271
2,60800	-271
2,61200	-269
2,61600	-269
2,62000	-271
2,62400	-273
2,62800	-276
2,63200	-281
2,63600	-282
2,64000	-282
2,64400	-282
2,64800	-282
2,65200	-282
2,65600	-282
2,66000	-283
2,66400	-283
2,66800	-283
2,67200	-284
2,67600	-286
2,68000	-287
2,68400	-288
2,68800	-288
2,69200	-290
2,69600	-291
2,70000	-291
2,70400	-291
2,70800	-291
2,71200	-291
2,71600	-291
2,72000	-292
2,72400	-294
2,72800	-293
2,73200	-293
2,73600	-294
2,74000	-293
2,74400	-293
2,74800	-294
2,75200	-295
2,75600	-297
2,76000	-300
2,76400	-299
2,76800	-297
2,77200	-299
2,77600	-302
2,78000	-303
2,78400	-303
2,78800	-304
2,79200	-304
2,79600	-303
2,80000	-301
2,80400	-302
2,80800	-304
2,81200	-305
2,81600	-306
2,82000	-307
2,82400	-309
2,82800	-307
2,83200	-305
2,83600	-305
2,84000	-307
2,84400	-308
2,84800	-308
2,85200	-308
2,85600	-307
2,86000	-306
2,86400	-305
2,86800	-305
2,87200	-306
2,87600	-307
2,88000	-309
2,88400	-310
2,88800	-311
2,89200	-314
2,89600	-316
2,90000	-315
2,90400	-313
2,90800	-311
2,91200	-310
2,91600	-311
2,92000	-311
2,92400	-313
2,92800	-316
2,93200	-316
2,93600	-317
2,94000	-320
2,94400	-324
2,94800	-324
2,95200	-320
2,95600	-320
2,96000	-322
2,96400	-322
2,96800	-321
2,97200	-322
2,97600	-323
2,98000	-326
2,98400	-327
2,98800	-326
2,99200	-324
2,99600	-323
3,00000	-325
3,00400	-327
3,00800	-328
3,01200	-328
3,01600	-330
3,02000	-331
3,02400	-331
3,02800	-331
3,03200	-332
3,03600	-333
3,04000	-333
3,04400	-330
3,04800	-329
3,05200	-331
3,05600	-333
3,06000	-334
3,06400	-335
3,06800	-337
3,07200	-336
3,07600	-334
3,08000	-332
3,08400	-333
3,08800	-335
3,09200	-336
3,09600	-337
3,10000	-338
3,10400	-338
3,10800	-337
3,11200	-336
3,11600	-337
3,12000	-338
3,12400	-338
3,12800	-342
3,13200	-344
3,13600	-343
3,14000	-342
3,14400	-344
3,14800	-346
3,15200	-349
3,15600	-351
3,16000	-351
3,16400	-349
3,16800	-345
3,17200	-344
3,17600	-345
3,18000	-347
3,18400	-347
3,18800	-346
3,19200	-344
3,19600	-343
3,20000	-344
3,20400	-345
3,20800	-346
3,21200	-347
3,21600	-350
3,22000	-352
3,22400	-352
3,22800	-355
3,23200	-357
3,23600	-357
3,24000	-357
3,24400	-356
3,24800	-356
3,25200	-356
3,25600	-357
3,26000	-357
3,26400	-357
3,26800	-357
3,27200	-359
3,27600	-361
3,28000	-362
3,28400	-363
3,28800	-362
3,29200	-359
3,29600	-356
3,30000	-354
3,30400	-355
3,30800	-359
3,31200	-361
3,31600	-361
3,32000	-360
3,32400	-359
3,32800	-359
3,33200	-361
3,33600	-365
3,34000	-367
3,34400	-367
3,34800	-365
3,35200	-364
3,35600	-364
3,36000	-366
3,36400	-368
3,36800	-371
3,37200	-372
3,37600	-371
3,38000	-373
3,38400	-371
3,38800	-369
3,39200	-370
3,39600	-371
3,40000	-370
3,40400	-369
3,40800	-369
3,41200	-369
3,41600	-370
3,42000	-370
3,42400	-370
3,42800	-370
3,43200	-371
3,43600	-373
3,44000	-375
3,44400	-377
3,44800	-380
3,45200	-381
3,45600	-380
3,46000	-379
3,46400	-379
3,46800	-380
3,47200	-380
3,47600	-378
3,48000	-377
3,48400	-377
3,48800	-378
3,49200	-379
3,49600	-378
3,50000	-376
3,50400	-371
3,50800	-372
3,51200	-372
3,51600	-369
3,52000	-368
3,52400	-366
3,52800	-365
3,53200	-364
3,53600	-360
3,54000	-354
3,54400	-348
3,54800	-343
3,55200	-341
3,55600	-337
3,56000	-330
3,56400	-324
3,56800	-318
3,57200	-311
3,57600	-305
3,58000	-299
3,58400	-293
3,58800	-290
3,59200	-286
3,59600	-282
3,60000	-277
3,60400	-273
3,60800	-269
3,61200	-267
3,61600	-265
3,62000	-260
3,62400	-253
3,62800	-245
3,63200	-237
3,63600	-229
3,64000	-219
3,64400	-204
3,64800	-187
3,65200	-165
3,65600	-131
3,66000	-74
3,66400	12
3,66800	128
3,67200	269
3,67600	432
3,68000	607
3,68400	777
3,68800	921
3,69200	1023
3,69600	1070
3,70000	1052
3,70400	973
3,70800	841
3,71200	667
3,71600	462
3,72000	238
3,72400	5
3,72800	-228
3,73200	-454
3,73600	-665
3,74000	-865
3,74400	-1078
3,74800	-1289
3,75200	-1443
3,75600	-1518
3,76000	-1529
3,76400	-1497
3,76800	-1438
3,77200	-1366
3,77600	-1291
3,78000	-1216
3,78400	-1141
3,78800	-1068
3,79200	-1004
3,79600	-947
3,80000	-895
3,80400	-848
3,80800	-807
3,81200	-765
3,81600	-723
3,82000	-680
3,82400	-631
3,82800	-575
3,83200	-514
3,83600	-451
3,84000	-389
3,84400	-334
3,84800	-286
3,85200	-243
3,85600	-207
3,86000	-175
3,86400	-150
3,86800	-128
3,87200	-111
3,87600	-98
3,88000	-83
3,88400	-64
3,88800	-49
3,89200	-38
3,89600	-28
3,90000	-20
3,90400	-11
3,90800	-4
3,91200	1
3,91600	9
3,92000	18
3,92400	29
3,92800	40
3,93200	49
3,93600	59
3,94000	71
3,94400	82
3,94800	90
3,95200	98
3,95600	107
3,96000	115
3,96400	123
3,96800	131
3,97200	140
3,97600	147
3,98000	151
3,98400	158
3,98800	168
3,99200	178
3,99600	186
4,00000	195
4,00400	206
4,00800	217
4,01200	231
4,01600	247
4,02000	266
4,02400	289
4,02800	313
4,03200	340
4,03600	370
4,04000	400
4,04400	432
4,04800	469
4,05200	507
4,05600	544
4,06000	582
4,06400	623
4,06800	664
4,07200	704
4,07600	746
4,08000	791
4,08400	837
4,08800	884
4,09200	933
4,09600	985
4,10000	1036
4,10400	1084
4,10800	1132
4,11200	1182
4,11600	1228
4,12000	1266
4,12400	1299
4,12800	1322
4,13200	1337
4,13600	1344
4,14000	1342
4,14400	1331
4,14800	1312
4,15200	1286
4,15600	1252
4,16000	1213
4,16400	1169
4,16800	1124
4,17200	1079
4,17600	1032
4,18000	982
4,18400	935
4,18800	890
4,19200	846
4,19600	805
4,20000	764
4,20400	726
4,20800	692
4,21200	661
4,21600	632
4,22000	604
4,22400	576
4,22800	551
4,23200	530
4,23600	511
4,24000	492
4,24400	475
4,24800	458
4,25200	441
4,25600	425
4,26000	416
4,26400	408
4,26800	399
4,27200	394
4,27600	390
4,28000	386
4,28400	383
4,28800	381
4,29200	382
4,29600	385
4,30000	390
4,30400	396
4,30800	403
4,31200	416
4,31600	432
4,32000	446
4,32400	466
4,32800	492
4,33200	521
4,33600	553
4,34000	587
4,34400	623
4,34800	659
4,35200	697
4,35600	735
4,36000	774
4,36400	812
4,36800	847
4,37200	877
4,37600	904
4,38000	927
4,38400	945
4,38800	959
4,39200	969
4,39600	974
4,40000	976
4,40400	971
4,40800	962
4,41200	952
4,41600	939
4,42000	923
4,42400	903
4,42800	879
4,43200	854
4,43600	832
4,44000	814
4,44400	798
4,44800	787
4,45200	784
4,45600	790
4,46000	810
4,46400	848
4,46800	906
4,47200	984
4,47600	1085
4,48000	1213
4,48400	1370
4,48800	1553
4,49200	1762
4,49600	1997
4,50000	2256
4,50400	2530
4,50800	2818
4,51200	3116
4,51600	3412
4,52000	3700
4,52400	3974
4,52800	4231
4,53200	4464
4,53600	4669
4,54000	4842
4,54400	4978
4,54800	5080
4,55200	5144
4,55600	5170
4,56000	5162
4,56400	5123
4,56800	5055
4,57200	4959
4,57600	4837
4,58000	4695
4,58400	4537
4,58800	4370
4,59200	4191
4,59600	4003
4,60000	3810
4,60400	3616
4,60800	3423
4,61200	3231
4,61600	3043
4,62000	2862
4,62400	2684
4,62800	2514
4,63200	2354
4,63600	2204
4,64000	2060
4,64400	1921
4,64800	1791
4,65200	1669
4,65600	1556
4,66000	1452
4,66400	1356
4,66800	1266
4,67200	1182
4,67600	1106
4,68000	1041
4,68400	983
4,68800	931
4,69200	888
4,69600	859
4,70000	838
4,70400	822
4,70800	817
4,71200	825
4,71600	847
4,72000	878
4,72400	917
4,72800	967
4,73200	1023
4,73600	1082
4,74000	1141
4,74400	1202
4,74800	1260
4,75200	1316
4,75600	1368
4,76000	1414
4,76400	1452
4,76800	1483
4,77200	1502
4,77600	1514
4,78000	1520
4,78400	1521
4,78800	1517
4,79200	1508
4,79600	1493
4,80000	1474
4,80400	1455
4,80800	1437
4,81200	1415
4,81600	1387
4,82000	1359
4,82400	1332
4,82800	1305
4,83200	1278
4,83600	1249
4,84000	1219
4,84400	1189
4,84800	1159
4,85200	1130
4,85600	1101
4,86000	1073
4,86400	1046
4,86800	1019
4,87200	994
4,87600	971
4,88000	955
4,88400	943
4,88800	934
4,89200	929
4,89600	931
4,90000	941
4,90400	959
4,90800	985
4,91200	1021
4,91600	1071
4,92000	1135
4,92400	1212
4,92800	1302
4,93200	1406
4,93600	1526
4,94000	1661
4,94400	1810
4,94800	1975
4,95200	2151
4,95600	2335
4,96000	2527
4,96400	2723
4,96800	2922
4,97200	3118
4,97600	3307
4,98000	3487
4,98400	3652
4,98800	3802
4,99200	3937
4,99600	4052
5,00000	4149
5,00400	4227
5,00800	4286
5,01200	4329
5,01600	4357
5,02000	4373
5,02400	4383
5,02800	4386
5,03200	4388
5,03600	4396
5,04000	4416
5,04400	4455
5,04800	4517
5,05200	4605
5,05600	4727
5,06000	4888
5,06400	5092
5,06800	5337
5,07200	5621
5,07600	5942
5,08000	6294
5,08400	6671
5,08800	7063
5,09200	7462
5,09600	7857
5,10000	8235
5,10400	8586
5,10800	8902
5,11200	9172
5,11600	9389
5,12000	9549
5,12400	9649
5,12800	9688
5,13200	9663
5,13600	9577
5,14000	9438
5,14400	9250
5,14800	9018
5,15200	8747
5,15600	8443
5,16000	8114
5,16400	7766
5,16800	7407
5,17200	7043
5,17600	6681
5,18000	6320
5,18400	5966
5,18800	5623
5,19200	5293
5,19600	4981
5,20000	4685
5,20400	4407
5,20800	4146
5,21200	3902
5,21600	3676
5,22000	3471
5,22400	3285
5,22800	3114
5,23200	2957
5,23600	2816
5,24000	2690
5,24400	2575
5,24800	2468
5,25200	2372
5,25600	2283
5,26000	2198
5,26400	2122
5,26800	2056
5,27200	1994
5,27600	1932
5,28000	1879
5,28400	1830
5,28800	1786
5,29200	1742
5,29600	1698
5,30000	1657
5,30400	1620
5,30800	1586
5,31200	1554
5,31600	1524
5,32000	1496
5,32400	1468
5,32800	1442
5,33200	1422
5,33600	1402
5,34000	1383
5,34400	1366
5,34800	1349
5,35200	1332
5,35600	1318
5,36000	1304
5,36400	1293
5,36800	1281
5,37200	1269
5,37600	1258
5,38000	1249
5,38400	1241
5,38800	1234
5,39200	1226
5,39600	1216
5,40000	1204
5,40400	1193
5,40800	1184
5,41200	1175
5,41600	1164
5,42000	1152
5,42400	1142
5,42800	1132
5,43200	1118
5,43600	1106
5,44000	1096
5,44400	1083
5,44800	1071
5,45200	1059
5,45600	1045
5,46000	1032
5,46400	1019
5,46800	1006
5,47200	995
5,47600	988
5,48000	983
5,48400	980
5,48800	982
5,49200	987
5,49600	994
5,50000	1012
5,50400	1038
5,50800	1067
5,51200	1107
5,51600	1159
5,52000	1223
5,52400	1296
5,52800	1382
5,53200	1482
5,53600	1592
5,54000	1713
5,54400	1847
5,54800	1987
5,55200	2134
5,55600	2284
5,56000	2436
5,56400	2581
5,56800	2722
5,57200	2859
5,57600	2984
5,58000	3095
5,58400	3192
5,58800	3272
5,59200	3337
5,59600	3379
5,60000	3401
5,60400	3405
5,60800	3392
5,61200	3366
5,61600	3325
5,62000	3270
5,62400	3201
5,62800	3122
5,63200	3034
5,63600	2939
5,64000	2840
5,64400	2739
5,64800	2636
5,65200	2532
5,65600	2429
5,66000	2326
5,66400	2225
5,66800	2129
5,67200	2040
5,67600	1955
5,68000	1874
5,68400	1796
5,68800	1723
5,69200	1656
5,69600	1593
5,70000	1531
5,70400	1476
5,70800	1425
5,71200	1376
5,71600	1332
5,72000	1293
5,72400	1257
5,72800	1224
5,73200	1193
5,73600	1164
5,74000	1139
5,74400	1118
5,74800	1096
5,75200	1076
5,75600	1059
5,76000	1046
5,76400	1034
5,76800	1022
5,77200	1014
5,77600	1007
5,78000	1004
5,78400	1005
5,78800	1009
5,79200	1018
5,79600	1033
5,80000	1058
5,80400	1096
5,80800	1146
5,81200	1214
5,81600	1296
5,82000	1398
5,82400	1523
5,82800	1668
5,83200	1834
5,83600	2018
5,84000	2219
5,84400	2438
5,84800	2670
5,85200	2911
5,85600	3157
5,86000	3401
5,86400	3638
5,86800	3861
5,87200	4064
5,87600	4242
5,88000	4394
5,88400	4518
5,88800	4605
5,89200	4657
5,89600	4675
5,90000	4659
5,90400	4609
5,90800	4530
5,91200	4423
5,91600	4292
5,92000	4142
5,92400	3975
5,92800	3797
5,93200	3612
5,93600	3423
5,94000	3232
5,94400	3041
5,94800	2853
5,95200	2673
5,95600	2502
5,96000	2338
5,96400	2182
5,96800	2039
5,97200	1908
5,97600	1783
5,98000	1668
5,98400	1562
5,98800	1467
5,99200	1382
5,99600	1308
6,00000	1242
6,00400	1184
6,00800	1135
6,01200	1093
6,01600	1061
6,02000	1037
6,02400	1021
6,02800	1016
6,03200	1022
6,03600	1036
6,04000	1059
6,04400	1092
6,04800	1136
6,05200	1189
6,05600	1252
6,06000	1322
6,06400	1400
6,06800	1484
6,07200	1572
6,07600	1662
6,08000	1752
6,08400	1838
6,08800	1920
6,09200	1995
6,09600	2060
6,10000	2117
6,10400	2161
6,10800	2194
6,11200	2217
6,11600	2225
6,12000	2221
6,12400	2206
6,12800	2177
6,13200	2140
6,13600	2098
6,14000	2047
6,14400	1990
6,14800	1929
6,15200	1866
6,15600	1805
6,16000	1746
6,16400	1689
6,16800	1634
6,17200	1585
6,17600	1544
6,18000	1507
6,18400	1477
6,18800	1458
6,19200	1450
6,19600	1453
6,20000	1470
6,20400	1508
6,20800	1568
6,21200	1654
6,21600	1772
6,22000	1930
6,22400	2134
6,22800	2394
6,23200	2720
6,23600	3122
6,24000	3615
6,24400	4207
6,24800	4908
6,25200	5732
6,25600	6692
6,26000	7799
6,26400	9061
6,26800	10478
6,27200	12053
6,27600	13791
6,28000	15692
6,28400	17753
6,28800	19954
6,29200	22277
6,29600	24706
6,30000	27223
6,30400	29806
6,30800	32419
6,31200	35026
6,31600	37596
6,32000	40094
6,32400	42490
6,32800	44750
6,33200	46839
6,33600	48728
6,34000	50395
6,34400	51821
6,34800	52989
6,35200	53884
6,35600	54500
6,36000	54837
6,36400	54897
6,36800	54688
6,37200	54220
6,37600	53508
6,38000	52572
6,38400	51436
6,38800	50114
6,39200	48636
6,39600	47026
6,40000	45306
6,40400	43500
6,40800	41628
6,41200	39717
6,41600	37788
6,42000	35854
6,42400	33932
6,42800	32036
6,43200	30182
6,43600	28379
6,44000	26632
6,44400	24953
6,44800	23345
6,45200	21811
6,45600	20354
6,46000	18976
6,46400	17679
6,46800	16459
6,47200	15314
6,47600	14242
6,48000	13244
6,48400	12318
6,48800	11458
6,49200	10660
6,49600	9920
6,50000	9239
6,50400	8614
6,50800	8039
6,51200	7508
6,51600	7024
6,52000	6580
6,52400	6177
6,52800	5810
6,53200	5475
6,53600	5176
6,54000	4909
6,54400	4677
6,54800	4477
6,55200	4307
6,55600	4168
6,56000	4062
6,56400	3991
6,56800	3950
6,57200	3941
6,57600	3969
6,58000	4030
6,58400	4123
6,58800	4248
6,59200	4405
6,59600	4585
6,60000	4787
6,60400	5009
6,60800	5245
6,61200	5488
6,61600	5736
6,62000	5981
6,62400	6219
6,62800	6445
6,63200	6654
6,63600	6843
6,64000	7005
6,64400	7139
6,64800	7243
6,65200	7318
6,65600	7365
6,66000	7382
6,66400	7373
6,66800	7339
6,67200	7283
6,67600	7210
6,68000	7123
6,68400	7023
6,68800	6914
6,69200	6803
6,69600	6692
6,70000	6582
6,70400	6475
6,70800	6370
6,71200	6273
6,71600	6182
6,72000	6095
6,72400	6015
6,72800	5944
6,73200	5878
6,73600	5815
6,74000	5753
6,74400	5690
6,74800	5628
6,75200	5563
6,75600	5496
6,76000	5424
6,76400	5348
6,76800	5268
6,77200	5184
6,77600	5094
6,78000	4998
6,78400	4898
6,78800	4791
6,79200	4679
6,79600	4564
6,80000	4446
6,80400	4326
6,80800	4205
6,81200	4082
6,81600	3961
6,82000	3841
6,82400	3718
6,82800	3599
6,83200	3483
6,83600	3370
6,84000	3262
6,84400	3158
6,84800	3059
6,85200	2967
6,85600	2881
6,86000	2804
6,86400	2731
6,86800	2662
6,87200	2600
6,87600	2544
6,88000	2494
6,88400	2450
6,88800	2411
6,89200	2375
6,89600	2345
6,90000	2320
6,90400	2295
6,90800	2272
6,91200	2253
6,91600	2237
6,92000	2221
6,92400	2203
6,92800	2184
6,93200	2165
6,93600	2146
6,94000	2128
6,94400	2107
6,94800	2084
6,95200	2066
6,95600	2047
6,96000	2022
6,96400	1994
6,96800	1963
6,97200	1928
6,97600	1892
6,98000	1858
6,98400	1824
6,98800	1788
6,99200	1752
6,99600	1715
7,00000	1680
7,00400	1646
7,00800	1608
7,01200	1574
7,01600	1544
7,02000	1512
7,02400	1484
7,02800	1461
7,03200	1439
7,03600	1421
7,04000	1408
7,04400	1401
7,04800	1403
7,05200	1415
7,05600	1436
7,06000	1470
7,06400	1521
7,06800	1587
7,07200	1671
7,07600	1778
7,08000	1914
7,08400	2081
7,08800	2278
7,09200	2506
7,09600	2767
7,10000	3064
7,10400	3397
7,10800	3762
7,11200	4156
7,11600	4580
7,12000	5022
7,12400	5479
7,12800	5942
7,13200	6401
7,13600	6852
7,14000	7286
7,14400	7690
7,14800	8062
7,15200	8399
7,15600	8694
7,16000	8945
7,16400	9154
7,16800	9327
7,17200	9466
7,17600	9582
7,18000	9687
7,18400	9789
7,18800	9900
7,19200	10029
7,19600	10186
7,20000	10386
7,20400	10637
7,20800	10949
7,21200	11330
7,21600	11786
7,22000	12325
7,22400	12954
7,22800	13679
7,23200	14502
7,23600	15424
7,24000	16445
7,24400	17561
7,24800	18773
7,25200	20071
7,25600	21448
7,26000	22892
7,26400	24390
7,26800	25935
7,27200	27508
7,27600	29087
7,28000	30655
7,28400	32194
7,28800	33689
7,29200	35122
7,29600	36468
7,30000	37711
7,30400	38838
7,30800	39833
7,31200	40686
7,31600	41385
7,32000	41920
7,32400	42284
7,32800	42474
7,33200	42490
7,33600	42336
7,34000	42016
7,34400	41536
7,34800	40904
7,35200	40124
7,35600	39210
7,36000	38177
7,36400	37035
7,36800	35801
7,37200	34488
7,37600	33107
7,38000	31674
7,38400	30206
7,38800	28717
7,39200	27215
7,39600	25709
7,40000	24219
7,40400	22756
7,40800	21327
7,41200	19939
7,41600	18595
7,42000	17304
7,42400	16072
7,42800	14901
7,43200	13792
7,43600	12745
7,44000	11764
7,44400	10848
7,44800	9995
7,45200	9205
7,45600	8476
7,46000	7805
7,46400	7188
7,46800	6625
7,47200	6111
7,47600	5645
7,48000	5224
7,48400	4846
7,48800	4510
7,49200	4210
7,49600	3946
7,50000	3721
7,50400	3534
7,50800	3382
7,51200	3269
7,51600	3199
7,52000	3170
7,52400	3186
7,52800	3255
7,53200	3379
7,53600	3565
7,54000	3821
7,54400	4152
7,54800	4565
7,55200	5065
7,55600	5657
7,56000	6347
7,56400	7143
7,56800	8042
7,57200	9042
7,57600	10143
7,58000	11336
7,58400	12614
7,58800	13967
7,59200	15376
7,59600	16826
7,60000	18297
7,60400	19774
7,60800	21236
7,61200	22654
7,61600	24008
7,62000	25277
7,62400	26440
7,62800	27479
7,63200	28378
7,63600	29122
7,64000	29705
7,64400	30119
7,64800	30358
7,65200	30423
7,65600	30318
7,66000	30054
7,66400	29639
7,66800	29078
7,67200	28389
7,67600	27589
7,68000	26692
7,68400	25718
7,68800	24677
7,69200	23589
7,69600	22471
7,70000	21338
7,70400	20204
7,70800	19076
7,71200	17968
7,71600	16890
7,72000	15846
7,72400	14845
7,72800	13888
7,73200	12978
7,73600	12118
7,74000	11312
7,74400	10560
7,74800	9861
7,75200	9208
7,75600	8601
7,76000	8043
7,76400	7531
7,76800	7060
7,77200	6629
7,77600	6232
7,78000	5866
7,78400	5535
7,78800	5235
7,79200	4964
7,79600	4722
7,80000	4506
7,80400	4316
7,80800	4151
7,81200	4012
7,81600	3899
7,82000	3808
7,82400	3741
7,82800	3695
7,83200	3668
7,83600	3666
7,84000	3687
7,84400	3721
7,84800	3772
7,85200	3844
7,85600	3931
7,86000	4029
7,86400	4138
7,86800	4255
7,87200	4377
7,87600	4506
7,88000	4636
7,88400	4763
7,88800	4885
7,89200	5002
7,89600	5112
[truncated: 18,026 more rows]
