# Supplementary material for: Interplay between de novo and salvage pathways of GDP-fucose synthesis
Source: PLoS One. 2024 Oct 24;19(10):e0309450. doi: 10.1371/journal.pone.0309450 (PMC11501016; doi:10.1371/journal.pone.0309450)
Supplement: S1 File — (ZIP) [file pone.0309450.s004.zip › Chromatograms/Metabolites/GMDSKO+cmycFPGT_3.txt]

[Header]
Application Name	LabSolutions
Version	5.97 SP1
Data File Name	C:\LabSolutions\Data\Methods\Moje wyniki\GDP-Fuc924.lcd
Output Date	2023-08-14
Output Time	14:24:40
[Configuration]
Instrument Name	HPLC_SPD-M30A_RF20AXS
Instrument #	1
Line #	1
# of Detectors	1
Detector ID	PDA
Detector Name	PDA
# of Channels	1
[PDA Multi Chromatogram(Ch1)]
# of Points	20001
Interval(msec)	240
Start Time(min)	0
End Time(min)	80
Intensity Units	mAU
Intensity Multiplier	1
Type	MultiChrom
Wavelength(nm)	254
Bandwidth(nm)	4
R.Time (min)	Intensity
0,00000	0
0,00400	0
0,00800	0
0,01200	0
0,01600	0
0,02000	0
0,02400	0
0,02800	0
0,03200	0
0,03600	0
0,04000	0
0,04400	0
0,04800	0
0,05200	0
0,05600	0
0,06000	0
0,06400	0
0,06800	0
0,07200	0
0,07600	0
0,08000	-5
0,08400	-10
0,08800	-15
0,09200	-18
0,09600	-20
0,10000	-20
0,10400	-20
0,10800	-21
0,11200	-21
0,11600	-21
0,12000	-22
0,12400	-23
0,12800	-22
0,13200	-20
0,13600	-18
0,14000	-19
0,14400	-22
0,14800	-24
0,15200	-24
0,15600	-23
0,16000	-20
0,16400	-19
0,16800	-19
0,17200	-19
0,17600	-18
0,18000	-17
0,18400	-15
0,18800	-15
0,19200	-15
0,19600	-16
0,20000	-17
0,20400	-18
0,20800	-18
0,21200	-19
0,21600	-19
0,22000	-20
0,22400	-18
0,22800	-14
0,23200	-14
0,23600	-14
0,24000	-12
0,24400	-12
0,24800	-13
0,25200	-13
0,25600	-10
0,26000	-7
0,26400	-5
0,26800	-5
0,27200	-5
0,27600	-6
0,28000	-4
0,28400	-4
0,28800	-4
0,29200	-2
0,29600	-1
0,30000	-2
0,30400	-1
0,30800	1
0,31200	4
0,31600	5
0,32000	5
0,32400	6
0,32800	8
0,33200	11
0,33600	12
0,34000	12
0,34400	12
0,34800	14
0,35200	14
0,35600	14
0,36000	14
0,36400	15
0,36800	17
0,37200	20
0,37600	20
0,38000	20
0,38400	20
0,38800	20
0,39200	20
0,39600	23
0,40000	25
0,40400	24
0,40800	25
0,41200	24
0,41600	23
0,42000	22
0,42400	22
0,42800	22
0,43200	22
0,43600	20
0,44000	20
0,44400	24
0,44800	25
0,45200	22
0,45600	21
0,46000	21
0,46400	20
0,46800	21
0,47200	23
0,47600	25
0,48000	28
0,48400	29
0,48800	31
0,49200	34
0,49600	36
0,50000	40
0,50400	45
0,50800	46
0,51200	48
0,51600	49
0,52000	49
0,52400	51
0,52800	52
0,53200	52
0,53600	54
0,54000	56
0,54400	57
0,54800	59
0,55200	62
0,55600	64
0,56000	64
0,56400	64
0,56800	66
0,57200	70
0,57600	73
0,58000	74
0,58400	74
0,58800	75
0,59200	78
0,59600	80
0,60000	80
0,60400	80
0,60800	84
0,61200	88
0,61600	90
0,62000	92
0,62400	96
0,62800	100
0,63200	102
0,63600	103
0,64000	102
0,64400	100
0,64800	102
0,65200	106
0,65600	109
0,66000	111
0,66400	114
0,66800	113
0,67200	112
0,67600	112
0,68000	115
0,68400	117
0,68800	116
0,69200	116
0,69600	117
0,70000	117
0,70400	118
0,70800	118
0,71200	118
0,71600	121
0,72000	125
0,72400	126
0,72800	128
0,73200	129
0,73600	128
0,74000	127
0,74400	129
0,74800	131
0,75200	133
0,75600	132
0,76000	131
0,76400	134
0,76800	136
0,77200	135
0,77600	136
0,78000	138
0,78400	140
0,78800	141
0,79200	142
0,79600	142
0,80000	144
0,80400	146
0,80800	146
0,81200	147
0,81600	148
0,82000	149
0,82400	150
0,82800	153
0,83200	156
0,83600	157
0,84000	157
0,84400	156
0,84800	155
0,85200	157
0,85600	160
0,86000	158
0,86400	159
0,86800	161
0,87200	161
0,87600	164
0,88000	166
0,88400	167
0,88800	168
0,89200	172
0,89600	173
0,90000	173
0,90400	176
0,90800	177
0,91200	178
0,91600	180
0,92000	182
0,92400	184
0,92800	186
0,93200	186
0,93600	188
0,94000	190
0,94400	192
0,94800	193
0,95200	193
0,95600	195
0,96000	196
0,96400	197
0,96800	198
0,97200	200
0,97600	203
0,98000	205
0,98400	207
0,98800	210
0,99200	211
0,99600	211
1,00000	211
1,00400	212
1,00800	216
1,01200	218
1,01600	217
1,02000	216
1,02400	218
1,02800	218
1,03200	220
1,03600	221
1,04000	221
1,04400	223
1,04800	222
1,05200	223
1,05600	225
1,06000	228
1,06400	229
1,06800	231
1,07200	232
1,07600	233
1,08000	235
1,08400	237
1,08800	238
1,09200	241
1,09600	245
1,10000	246
1,10400	246
1,10800	248
1,11200	250
1,11600	253
1,12000	254
1,12400	255
1,12800	254
1,13200	255
1,13600	256
1,14000	256
1,14400	258
1,14800	259
1,15200	258
1,15600	258
1,16000	259
1,16400	260
1,16800	262
1,17200	263
1,17600	262
1,18000	263
1,18400	263
1,18800	263
1,19200	261
1,19600	263
1,20000	264
1,20400	262
1,20800	260
1,21200	261
1,21600	265
1,22000	267
1,22400	267
1,22800	267
1,23200	267
1,23600	267
1,24000	266
1,24400	267
1,24800	270
1,25200	274
1,25600	276
1,26000	276
1,26400	273
1,26800	273
1,27200	275
1,27600	276
1,28000	275
1,28400	276
1,28800	279
1,29200	282
1,29600	283
1,30000	284
1,30400	284
1,30800	281
1,31200	282
1,31600	284
1,32000	283
1,32400	282
1,32800	281
1,33200	281
1,33600	282
1,34000	282
1,34400	282
1,34800	284
1,35200	284
1,35600	284
1,36000	285
1,36400	286
1,36800	285
1,37200	287
1,37600	289
1,38000	289
1,38400	288
1,38800	289
1,39200	289
1,39600	289
1,40000	291
1,40400	293
1,40800	293
1,41200	293
1,41600	293
1,42000	294
1,42400	297
1,42800	299
1,43200	299
1,43600	299
1,44000	299
1,44400	298
1,44800	299
1,45200	301
1,45600	302
1,46000	301
1,46400	301
1,46800	300
1,47200	301
1,47600	302
1,48000	304
1,48400	303
1,48800	304
1,49200	308
1,49600	307
1,50000	305
1,50400	308
1,50800	310
1,51200	314
1,51600	314
1,52000	313
1,52400	315
1,52800	316
1,53200	316
1,53600	315
1,54000	314
1,54400	316
1,54800	317
1,55200	317
1,55600	316
1,56000	316
1,56400	316
1,56800	316
1,57200	318
1,57600	320
1,58000	321
1,58400	321
1,58800	323
1,59200	324
1,59600	324
1,60000	324
1,60400	323
1,60800	324
1,61200	325
1,61600	325
1,62000	327
1,62400	328
1,62800	327
1,63200	330
1,63600	332
1,64000	330
1,64400	329
1,64800	329
1,65200	330
1,65600	329
1,66000	330
1,66400	331
1,66800	331
1,67200	331
1,67600	330
1,68000	329
1,68400	329
1,68800	330
1,69200	330
1,69600	330
1,70000	333
1,70400	334
1,70800	334
1,71200	334
1,71600	334
1,72000	335
1,72400	338
1,72800	339
1,73200	340
1,73600	341
1,74000	341
1,74400	341
1,74800	342
1,75200	343
1,75600	344
1,76000	342
1,76400	340
1,76800	342
1,77200	343
1,77600	342
1,78000	343
1,78400	344
1,78800	346
1,79200	344
1,79600	342
1,80000	346
1,80400	346
1,80800	346
1,81200	345
1,81600	344
1,82000	344
1,82400	343
1,82800	343
1,83200	345
1,83600	346
1,84000	347
1,84400	349
1,84800	349
1,85200	349
1,85600	351
1,86000	352
1,86400	353
1,86800	354
1,87200	354
1,87600	355
1,88000	358
1,88400	360
1,88800	362
1,89200	363
1,89600	364
1,90000	363
1,90400	361
1,90800	362
1,91200	361
1,91600	360
1,92000	361
1,92400	361
1,92800	362
1,93200	364
1,93600	369
1,94000	372
1,94400	372
1,94800	368
1,95200	367
1,95600	370
1,96000	373
1,96400	375
1,96800	374
1,97200	374
1,97600	376
1,98000	378
1,98400	378
1,98800	376
1,99200	378
1,99600	379
2,00000	380
2,00400	383
2,00800	383
2,01200	381
2,01600	377
2,02000	376
2,02400	377
2,02800	377
2,03200	378
2,03600	379
2,04000	382
2,04400	384
2,04800	383
2,05200	382
2,05600	383
2,06000	384
2,06400	385
2,06800	388
2,07200	390
2,07600	390
2,08000	388
2,08400	387
2,08800	386
2,09200	386
2,09600	387
2,10000	387
2,10400	388
2,10800	389
2,11200	390
2,11600	393
2,12000	394
2,12400	394
2,12800	394
2,13200	395
2,13600	396
2,14000	397
2,14400	398
2,14800	398
2,15200	399
2,15600	400
2,16000	400
2,16400	400
2,16800	400
2,17200	400
2,17600	400
2,18000	401
2,18400	402
2,18800	403
2,19200	403
2,19600	405
2,20000	407
2,20400	408
2,20800	407
2,21200	406
2,21600	406
2,22000	407
2,22400	408
2,22800	409
2,23200	411
2,23600	414
2,24000	415
2,24400	415
2,24800	414
2,25200	413
2,25600	413
2,26000	412
2,26400	412
2,26800	414
2,27200	414
2,27600	414
2,28000	415
2,28400	417
2,28800	418
2,29200	417
2,29600	419
2,30000	420
2,30400	419
2,30800	421
2,31200	422
2,31600	422
2,32000	421
2,32400	419
2,32800	419
2,33200	420
2,33600	418
2,34000	418
2,34400	420
2,34800	422
2,35200	425
2,35600	427
2,36000	428
2,36400	428
2,36800	428
2,37200	428
2,37600	428
2,38000	430
2,38400	432
2,38800	430
2,39200	429
2,39600	429
2,40000	430
2,40400	431
2,40800	432
2,41200	435
2,41600	438
2,42000	439
2,42400	439
2,42800	441
2,43200	442
2,43600	444
2,44000	445
2,44400	448
2,44800	449
2,45200	448
2,45600	447
2,46000	447
2,46400	446
2,46800	448
2,47200	450
2,47600	450
2,48000	450
2,48400	450
2,48800	450
2,49200	448
2,49600	447
2,50000	449
2,50400	450
2,50800	451
2,51200	451
2,51600	452
2,52000	452
2,52400	452
2,52800	453
2,53200	451
2,53600	449
2,54000	449
2,54400	451
2,54800	454
2,55200	455
2,55600	455
2,56000	454
2,56400	454
2,56800	455
2,57200	455
2,57600	455
2,58000	456
2,58400	457
2,58800	458
2,59200	458
2,59600	456
2,60000	454
2,60400	455
2,60800	457
2,61200	457
2,61600	458
2,62000	458
2,62400	456
2,62800	455
2,63200	455
2,63600	454
2,64000	454
2,64400	457
2,64800	459
2,65200	457
2,65600	460
2,66000	462
2,66400	460
2,66800	458
2,67200	458
2,67600	457
2,68000	456
2,68400	458
2,68800	464
2,69200	467
2,69600	468
2,70000	469
2,70400	469
2,70800	467
2,71200	466
2,71600	465
2,72000	467
2,72400	468
2,72800	469
2,73200	468
2,73600	468
2,74000	470
2,74400	469
2,74800	468
2,75200	470
2,75600	471
2,76000	473
2,76400	475
2,76800	476
2,77200	475
2,77600	475
2,78000	474
2,78400	474
2,78800	475
2,79200	477
2,79600	478
2,80000	478
2,80400	477
2,80800	477
2,81200	477
2,81600	476
2,82000	476
2,82400	475
2,82800	475
2,83200	476
2,83600	477
2,84000	479
2,84400	480
2,84800	481
2,85200	481
2,85600	483
2,86000	484
2,86400	485
2,86800	486
2,87200	486
2,87600	487
2,88000	488
2,88400	490
2,88800	489
2,89200	487
2,89600	486
2,90000	487
2,90400	488
2,90800	488
2,91200	488
2,91600	488
2,92000	490
2,92400	494
2,92800	497
2,93200	497
2,93600	496
2,94000	496
2,94400	495
2,94800	497
2,95200	500
2,95600	503
2,96000	503
2,96400	504
2,96800	505
2,97200	503
2,97600	502
2,98000	503
2,98400	504
2,98800	503
2,99200	504
2,99600	504
3,00000	504
3,00400	503
3,00800	503
3,01200	503
3,01600	503
3,02000	505
3,02400	505
3,02800	505
3,03200	506
3,03600	507
3,04000	510
3,04400	512
3,04800	512
3,05200	513
3,05600	515
3,06000	516
3,06400	516
3,06800	516
3,07200	518
3,07600	518
3,08000	516
3,08400	516
3,08800	516
3,09200	515
3,09600	516
3,10000	516
3,10400	515
3,10800	513
3,11200	513
3,11600	516
3,12000	518
3,12400	519
3,12800	520
3,13200	521
3,13600	519
3,14000	518
3,14400	517
3,14800	517
3,15200	518
3,15600	520
3,16000	522
3,16400	523
3,16800	524
3,17200	523
3,17600	521
3,18000	520
3,18400	520
3,18800	522
3,19200	522
3,19600	522
3,20000	522
3,20400	524
3,20800	526
3,21200	526
3,21600	526
3,22000	527
3,22400	529
3,22800	532
3,23200	535
3,23600	535
3,24000	533
3,24400	530
3,24800	528
3,25200	529
3,25600	531
3,26000	532
3,26400	532
3,26800	534
3,27200	534
3,27600	535
3,28000	537
3,28400	537
3,28800	536
3,29200	537
3,29600	537
3,30000	538
3,30400	540
3,30800	541
3,31200	541
3,31600	543
3,32000	544
3,32400	541
3,32800	538
3,33200	539
3,33600	539
3,34000	539
3,34400	543
3,34800	546
3,35200	546
3,35600	545
3,36000	543
3,36400	542
3,36800	542
3,37200	542
3,37600	544
3,38000	544
3,38400	544
3,38800	545
3,39200	546
3,39600	546
3,40000	547
3,40400	546
3,40800	546
3,41200	548
3,41600	550
3,42000	552
3,42400	553
3,42800	552
3,43200	550
3,43600	550
3,44000	551
3,44400	553
3,44800	554
3,45200	556
3,45600	560
3,46000	561
3,46400	560
3,46800	560
3,47200	561
3,47600	558
3,48000	557
3,48400	558
3,48800	560
3,49200	561
3,49600	562
3,50000	565
3,50400	564
3,50800	562
3,51200	563
3,51600	563
3,52000	560
3,52400	558
3,52800	558
3,53200	557
3,53600	557
3,54000	560
3,54400	563
3,54800	565
3,55200	568
3,55600	570
3,56000	571
3,56400	570
3,56800	568
3,57200	567
3,57600	571
3,58000	574
3,58400	577
3,58800	580
3,59200	578
3,59600	578
3,60000	578
3,60400	578
3,60800	580
3,61200	583
3,61600	585
3,62000	586
3,62400	587
3,62800	587
3,63200	587
3,63600	588
3,64000	588
3,64400	587
3,64800	589
3,65200	593
3,65600	596
3,66000	595
3,66400	595
3,66800	597
3,67200	601
3,67600	606
3,68000	609
3,68400	612
3,68800	619
3,69200	632
3,69600	659
3,70000	710
3,70400	781
3,70800	861
3,71200	946
3,71600	1026
3,72000	1090
3,72400	1121
3,72800	1103
3,73200	1031
3,73600	899
3,74000	706
3,74400	466
3,74800	188
3,75200	-116
3,75600	-429
3,76000	-739
3,76400	-1037
3,76800	-1318
3,77200	-1573
3,77600	-1803
3,78000	-2035
3,78400	-2271
3,78800	-2438
3,79200	-2494
3,79600	-2459
3,80000	-2356
3,80400	-2211
3,80800	-2043
3,81200	-1868
3,81600	-1697
3,82000	-1534
3,82400	-1378
3,82800	-1228
3,83200	-1083
3,83600	-950
3,84000	-828
3,84400	-720
3,84800	-626
3,85200	-541
3,85600	-462
3,86000	-383
3,86400	-302
3,86800	-217
3,87200	-128
3,87600	-37
3,88000	48
3,88400	127
3,88800	201
3,89200	265
3,89600	323
3,90000	376
3,90400	426
3,90800	473
3,91200	517
3,91600	559
3,92000	601
3,92400	637
3,92800	669
3,93200	699
3,93600	726
3,94000	751
3,94400	774
3,94800	789
3,95200	802
3,95600	815
3,96000	825
3,96400	832
3,96800	836
3,97200	839
3,97600	840
3,98000	840
3,98400	842
3,98800	844
3,99200	846
3,99600	846
4,00000	843
4,00400	840
4,00800	838
4,01200	837
4,01600	833
4,02000	829
4,02400	827
4,02800	827
4,03200	827
4,03600	827
4,04000	829
4,04400	831
4,04800	833
4,05200	837
4,05600	844
4,06000	853
4,06400	860
4,06800	868
4,07200	879
4,07600	891
4,08000	901
4,08400	912
4,08800	924
4,09200	935
4,09600	945
4,10000	955
4,10400	967
4,10800	974
4,11200	977
4,11600	979
4,12000	978
4,12400	978
4,12800	978
4,13200	978
4,13600	977
4,14000	974
4,14400	973
4,14800	972
4,15200	971
4,15600	969
4,16000	966
4,16400	965
4,16800	965
4,17200	964
4,17600	963
4,18000	962
4,18400	963
4,18800	966
4,19200	970
4,19600	972
4,20000	974
4,20400	977
4,20800	979
4,21200	981
4,21600	979
4,22000	979
4,22400	979
4,22800	979
4,23200	981
4,23600	982
4,24000	981
4,24400	983
4,24800	984
4,25200	983
4,25600	980
4,26000	977
4,26400	978
4,26800	980
4,27200	978
4,27600	978
4,28000	978
4,28400	978
4,28800	977
4,29200	979
4,29600	982
4,30000	985
4,30400	990
4,30800	996
4,31200	998
4,31600	1000
4,32000	1002
4,32400	1007
4,32800	1015
4,33200	1024
4,33600	1031
4,34000	1036
4,34400	1043
4,34800	1050
4,35200	1052
4,35600	1053
4,36000	1054
4,36400	1054
4,36800	1053
4,37200	1052
4,37600	1051
4,38000	1049
4,38400	1047
4,38800	1046
4,39200	1046
4,39600	1043
4,40000	1039
4,40400	1036
4,40800	1034
4,41200	1034
4,41600	1035
4,42000	1034
4,42400	1034
4,42800	1037
4,43200	1041
4,43600	1046
4,44000	1052
4,44400	1059
4,44800	1065
4,45200	1073
4,45600	1079
4,46000	1086
4,46400	1093
4,46800	1098
4,47200	1103
4,47600	1108
4,48000	1111
4,48400	1112
4,48800	1114
4,49200	1115
4,49600	1114
4,50000	1115
4,50400	1116
4,50800	1114
4,51200	1111
4,51600	1110
4,52000	1110
4,52400	1111
4,52800	1109
4,53200	1106
4,53600	1105
4,54000	1105
4,54400	1106
4,54800	1111
4,55200	1115
4,55600	1121
4,56000	1129
4,56400	1137
4,56800	1148
4,57200	1162
4,57600	1178
4,58000	1198
4,58400	1218
4,58800	1239
4,59200	1258
4,59600	1277
4,60000	1299
4,60400	1320
4,60800	1337
4,61200	1352
4,61600	1367
4,62000	1382
4,62400	1396
4,62800	1409
4,63200	1421
4,63600	1430
4,64000	1436
4,64400	1442
4,64800	1443
4,65200	1442
4,65600	1443
4,66000	1438
4,66400	1430
4,66800	1424
4,67200	1415
4,67600	1404
4,68000	1393
4,68400	1382
4,68800	1374
4,69200	1367
4,69600	1360
4,70000	1353
4,70400	1345
4,70800	1338
4,71200	1333
4,71600	1329
4,72000	1327
4,72400	1325
4,72800	1325
4,73200	1324
4,73600	1322
4,74000	1321
4,74400	1322
4,74800	1322
4,75200	1320
4,75600	1320
4,76000	1320
4,76400	1320
4,76800	1319
4,77200	1319
4,77600	1318
4,78000	1318
4,78400	1316
4,78800	1315
4,79200	1316
4,79600	1318
4,80000	1318
4,80400	1319
4,80800	1320
4,81200	1322
4,81600	1327
4,82000	1328
4,82400	1328
4,82800	1330
4,83200	1334
4,83600	1337
4,84000	1339
4,84400	1344
4,84800	1346
4,85200	1348
4,85600	1352
4,86000	1357
4,86400	1364
4,86800	1371
4,87200	1379
4,87600	1388
4,88000	1396
4,88400	1403
4,88800	1410
4,89200	1422
4,89600	1437
4,90000	1453
4,90400	1471
4,90800	1490
4,91200	1508
4,91600	1528
4,92000	1551
4,92400	1572
4,92800	1593
4,93200	1616
4,93600	1643
4,94000	1670
4,94400	1697
4,94800	1728
4,95200	1759
4,95600	1790
4,96000	1826
4,96400	1867
4,96800	1910
4,97200	1955
4,97600	2005
4,98000	2058
4,98400	2113
4,98800	2173
4,99200	2236
4,99600	2298
5,00000	2365
5,00400	2436
5,00800	2506
5,01200	2576
5,01600	2646
5,02000	2716
5,02400	2784
5,02800	2850
5,03200	2914
5,03600	2973
5,04000	3026
5,04400	3077
5,04800	3124
5,05200	3167
5,05600	3204
5,06000	3236
5,06400	3269
5,06800	3302
5,07200	3330
5,07600	3355
5,08000	3379
5,08400	3402
5,08800	3423
5,09200	3441
5,09600	3456
5,10000	3468
5,10400	3476
5,10800	3481
5,11200	3479
5,11600	3471
5,12000	3458
5,12400	3442
5,12800	3419
5,13200	3390
5,13600	3355
5,14000	3316
5,14400	3276
5,14800	3231
5,15200	3182
5,15600	3132
5,16000	3084
5,16400	3038
5,16800	2989
5,17200	2939
5,17600	2893
5,18000	2849
5,18400	2806
5,18800	2765
5,19200	2728
5,19600	2695
5,20000	2665
5,20400	2636
5,20800	2610
5,21200	2584
5,21600	2562
5,22000	2547
5,22400	2533
5,22800	2518
5,23200	2504
5,23600	2494
5,24000	2487
5,24400	2486
5,24800	2494
5,25200	2513
5,25600	2545
5,26000	2592
5,26400	2659
5,26800	2751
5,27200	2872
5,27600	3022
5,28000	3206
5,28400	3424
5,28800	3679
5,29200	3971
5,29600	4296
5,30000	4651
5,30400	5031
5,30800	5428
5,31200	5839
5,31600	6251
5,32000	6653
5,32400	7034
5,32800	7390
5,33200	7710
5,33600	7991
5,34000	8227
5,34400	8411
5,34800	8538
5,35200	8614
5,35600	8637
5,36000	8609
5,36400	8533
5,36800	8411
5,37200	8248
5,37600	8051
5,38000	7825
5,38400	7578
5,38800	7314
5,39200	7034
5,39600	6745
5,40000	6453
5,40400	6161
5,40800	5871
5,41200	5588
5,41600	5316
5,42000	5056
5,42400	4807
5,42800	4568
5,43200	4343
5,43600	4135
5,44000	3939
5,44400	3756
5,44800	3587
5,45200	3435
5,45600	3296
5,46000	3169
5,46400	3056
5,46800	2955
5,47200	2864
5,47600	2783
5,48000	2716
5,48400	2659
5,48800	2609
5,49200	2566
5,49600	2530
5,50000	2499
5,50400	2470
5,50800	2446
5,51200	2425
5,51600	2405
5,52000	2388
5,52400	2372
5,52800	2360
5,53200	2348
5,53600	2334
5,54000	2318
5,54400	2301
5,54800	2285
5,55200	2268
5,55600	2250
5,56000	2233
5,56400	2214
5,56800	2196
5,57200	2175
5,57600	2153
5,58000	2132
5,58400	2114
5,58800	2097
5,59200	2081
5,59600	2067
5,60000	2053
5,60400	2041
5,60800	2034
5,61200	2027
5,61600	2023
5,62000	2024
5,62400	2029
5,62800	2034
5,63200	2042
5,63600	2056
5,64000	2074
5,64400	2096
5,64800	2127
5,65200	2162
5,65600	2201
5,66000	2246
5,66400	2294
5,66800	2348
5,67200	2408
5,67600	2469
5,68000	2534
5,68400	2601
5,68800	2668
5,69200	2735
5,69600	2801
5,70000	2868
5,70400	2933
5,70800	2996
5,71200	3057
5,71600	3112
5,72000	3164
5,72400	3213
5,72800	3261
5,73200	3305
5,73600	3350
5,74000	3394
5,74400	3433
5,74800	3468
5,75200	3505
5,75600	3542
5,76000	3577
5,76400	3609
5,76800	3638
5,77200	3665
5,77600	3693
5,78000	3718
5,78400	3740
5,78800	3758
5,79200	3774
5,79600	3785
5,80000	3791
5,80400	3791
5,80800	3786
5,81200	3776
5,81600	3761
5,82000	3745
5,82400	3726
5,82800	3703
5,83200	3678
5,83600	3654
5,84000	3631
5,84400	3608
5,84800	3584
5,85200	3561
5,85600	3538
5,86000	3515
5,86400	3492
5,86800	3468
5,87200	3445
5,87600	3424
5,88000	3400
5,88400	3373
5,88800	3346
5,89200	3313
5,89600	3276
5,90000	3233
5,90400	3185
5,90800	3134
5,91200	3078
5,91600	3016
5,92000	2951
5,92400	2886
5,92800	2821
5,93200	2754
5,93600	2687
5,94000	2622
5,94400	2557
5,94800	2496
5,95200	2435
5,95600	2376
5,96000	2323
5,96400	2272
5,96800	2222
5,97200	2178
5,97600	2138
5,98000	2098
5,98400	2062
5,98800	2028
5,99200	1994
5,99600	1965
6,00000	1939
6,00400	1915
6,00800	1892
6,01200	1870
6,01600	1848
6,02000	1829
6,02400	1813
6,02800	1800
6,03200	1788
6,03600	1776
6,04000	1768
6,04400	1764
6,04800	1766
6,05200	1775
6,05600	1791
6,06000	1816
6,06400	1853
6,06800	1905
6,07200	1972
6,07600	2065
6,08000	2185
6,08400	2342
6,08800	2544
6,09200	2793
6,09600	3100
6,10000	3476
6,10400	3927
6,10800	4463
6,11200	5095
6,11600	5832
6,12000	6680
6,12400	7645
6,12800	8732
6,13200	9950
6,13600	11303
6,14000	12784
6,14400	14389
6,14800	16114
6,15200	17953
6,15600	19897
6,16000	21929
6,16400	24024
6,16800	26165
6,17200	28332
6,17600	30505
6,18000	32660
6,18400	34764
6,18800	36788
6,19200	38708
6,19600	40506
6,20000	42161
6,20400	43648
6,20800	44946
6,21200	46042
6,21600	46929
6,22000	47596
6,22400	48035
6,22800	48248
6,23200	48238
6,23600	48010
6,24000	47568
6,24400	46924
6,24800	46095
6,25200	45097
6,25600	43943
6,26000	42648
6,26400	41234
6,26800	39726
6,27200	38139
6,27600	36493
6,28000	34801
6,28400	33085
6,28800	31361
6,29200	29646
6,29600	27952
6,30000	26289
6,30400	24667
6,30800	23096
6,31200	21586
6,31600	20144
6,32000	18771
6,32400	17467
6,32800	16241
6,33200	15091
6,33600	14014
6,34000	13013
6,34400	12083
6,34800	11223
6,35200	10432
6,35600	9705
6,36000	9039
6,36400	8429
6,36800	7872
6,37200	7367
6,37600	6908
6,38000	6491
6,38400	6113
6,38800	5774
6,39200	5468
6,39600	5190
6,40000	4939
6,40400	4712
6,40800	4509
6,41200	4326
6,41600	4160
6,42000	4008
6,42400	3869
6,42800	3746
6,43200	3634
6,43600	3532
6,44000	3439
6,44400	3355
6,44800	3278
6,45200	3208
6,45600	3145
6,46000	3088
6,46400	3033
6,46800	2980
6,47200	2931
6,47600	2888
6,48000	2851
6,48400	2816
6,48800	2782
6,49200	2750
6,49600	2722
6,50000	2697
6,50400	2675
6,50800	2654
6,51200	2633
6,51600	2615
6,52000	2600
6,52400	2586
6,52800	2573
6,53200	2559
6,53600	2547
6,54000	2536
6,54400	2524
6,54800	2514
6,55200	2504
6,55600	2492
6,56000	2479
6,56400	2466
6,56800	2455
6,57200	2442
6,57600	2428
6,58000	2413
6,58400	2400
6,58800	2385
6,59200	2370
6,59600	2353
6,60000	2333
6,60400	2315
6,60800	2297
6,61200	2276
6,61600	2254
6,62000	2232
6,62400	2208
6,62800	2186
6,63200	2165
6,63600	2144
6,64000	2124
6,64400	2104
6,64800	2083
6,65200	2061
6,65600	2041
6,66000	2024
6,66400	2008
6,66800	1993
6,67200	1978
6,67600	1963
6,68000	1949
6,68400	1938
6,68800	1928
6,69200	1917
6,69600	1909
6,70000	1901
6,70400	1893
6,70800	1886
6,71200	1882
6,71600	1878
6,72000	1874
6,72400	1873
6,72800	1876
6,73200	1879
6,73600	1880
6,74000	1883
6,74400	1887
6,74800	1895
6,75200	1904
6,75600	1912
6,76000	1919
6,76400	1930
6,76800	1939
6,77200	1948
6,77600	1959
6,78000	1969
6,78400	1980
6,78800	1991
6,79200	2000
6,79600	2010
6,80000	2022
6,80400	2034
6,80800	2043
6,81200	2054
6,81600	2069
6,82000	2086
6,82400	2104
6,82800	2127
6,83200	2155
6,83600	2186
6,84000	2224
6,84400	2269
6,84800	2321
6,85200	2381
6,85600	2451
6,86000	2528
6,86400	2610
6,86800	2701
6,87200	2800
6,87600	2907
6,88000	3020
6,88400	3138
6,88800	3262
6,89200	3395
6,89600	3538
6,90000	3690
6,90400	3851
6,90800	4018
6,91200	4197
6,91600	4391
6,92000	4605
6,92400	4842
6,92800	5106
6,93200	5406
6,93600	5746
6,94000	6134
6,94400	6580
6,94800	7086
6,95200	7661
6,95600	8315
6,96000	9056
6,96400	9884
6,96800	10803
6,97200	11817
6,97600	12926
6,98000	14126
6,98400	15407
6,98800	16760
6,99200	18178
6,99600	19651
7,00000	21159
7,00400	22683
7,00800	24204
7,01200	25700
7,01600	27158
7,02000	28555
7,02400	29867
7,02800	31078
7,03200	32171
7,03600	33134
7,04000	33955
7,04400	34622
7,04800	35126
7,05200	35467
7,05600	35640
7,06000	35649
7,06400	35497
7,06800	35188
7,07200	34738
7,07600	34150
7,08000	33435
7,08400	32608
7,08800	31683
7,09200	30671
7,09600	29589
7,10000	28447
7,10400	27258
7,10800	26042
7,11200	24809
7,11600	23568
7,12000	22329
7,12400	21104
7,12800	19905
7,13200	18738
7,13600	17613
7,14000	16534
7,14400	15504
7,14800	14530
7,15200	13618
7,15600	12766
7,16000	11974
7,16400	11243
7,16800	10573
7,17200	9969
7,17600	9427
7,18000	8937
7,18400	8500
7,18800	8112
7,19200	7770
7,19600	7474
7,20000	7216
7,20400	6991
7,20800	6794
7,21200	6625
7,21600	6479
7,22000	6350
7,22400	6237
7,22800	6135
7,23200	6041
7,23600	5949
7,24000	5859
7,24400	5771
7,24800	5678
7,25200	5582
7,25600	5483
7,26000	5380
7,26400	5270
7,26800	5157
7,27200	5039
7,27600	4916
7,28000	4792
7,28400	4665
7,28800	4538
7,29200	4412
7,29600	4288
7,30000	4166
7,30400	4046
7,30800	3932
7,31200	3824
7,31600	3723
7,32000	3628
7,32400	3538
7,32800	3454
7,33200	3377
7,33600	3308
7,34000	3243
7,34400	3186
7,34800	3136
7,35200	3093
7,35600	3058
7,36000	3029
7,36400	3002
7,36800	2980
7,37200	2964
7,37600	2952
7,38000	2944
7,38400	2939
7,38800	2937
7,39200	2938
7,39600	2941
7,40000	2949
7,40400	2958
7,40800	2965
7,41200	2973
7,41600	2981
7,42000	2989
7,42400	2996
7,42800	3000
7,43200	3004
7,43600	3006
7,44000	3005
7,44400	3001
7,44800	2997
7,45200	2991
7,45600	2982
7,46000	2972
7,46400	2958
7,46800	2942
7,47200	2931
7,47600	2919
7,48000	2908
7,48400	2903
7,48800	2902
7,49200	2905
7,49600	2916
7,50000	2936
7,50400	2964
7,50800	3001
7,51200	3047
7,51600	3105
7,52000	3177
7,52400	3258
7,52800	3349
7,53200	3450
7,53600	3560
7,54000	3680
7,54400	3807
7,54800	3940
7,55200	4080
7,55600	4222
7,56000	4366
7,56400	4509
7,56800	4647
7,57200	4781
7,57600	4909
7,58000	5025
7,58400	5133
7,58800	5230
7,59200	5314
7,59600	5384
7,60000	5439
7,60400	5481
7,60800	5508
7,61200	5521
7,61600	5519
7,62000	5501
7,62400	5469
7,62800	5424
7,63200	5370
7,63600	5310
7,64000	5241
7,64400	5162
7,64800	5078
7,65200	4993
7,65600	4904
7,66000	4814
7,66400	4724
7,66800	4634
7,67200	4551
7,67600	4476
7,68000	4409
7,68400	4350
7,68800	4301
7,69200	4266
7,69600	4247
7,70000	4244
7,70400	4264
7,70800	4307
7,71200	4376
7,71600	4472
7,72000	4600
7,72400	4764
7,72800	4976
7,73200	5235
7,73600	5544
7,74000	5916
7,74400	6351
7,74800	6855
7,75200	7434
7,75600	8090
7,76000	8830
7,76400	9653
7,76800	10559
7,77200	11550
7,77600	12621
7,78000	13765
7,78400	14977
7,78800	16245
7,79200	17557
7,79600	18898
7,80000	20253
7,80400	21601
7,80800	22924
7,81200	24205
7,81600	25426
7,82000	26567
7,82400	27609
7,82800	28535
7,83200	29333
7,83600	29993
7,84000	30503
7,84400	30852
7,84800	31042
7,85200	31072
7,85600	30943
7,86000	30656
7,86400	30226
7,86800	29660
7,87200	28969
7,87600	28167
7,88000	27262
7,88400	26273
7,88800	25221
7,89200	24117
7,89600	22975
[truncated: 18,026 more rows]
