# Supplementary material for: Interplay between de novo and salvage pathways of GDP-fucose synthesis
Source: PLoS One. 2024 Oct 24;19(10):e0309450. doi: 10.1371/journal.pone.0309450 (PMC11501016; doi:10.1371/journal.pone.0309450)
Supplement: S1 File — (ZIP) [file pone.0309450.s004.zip › Chromatograms/Metabolites/GMDSKO+HAFCSK_1.txt]

[Header]
Application Name	LabSolutions
Version	5.97 SP1
Data File Name	C:\LabSolutions\Data\Methods\Moje wyniki\GDP-Fuc918.lcd
Output Date	2023-08-14
Output Time	14:21:55
[Configuration]
Instrument Name	HPLC_SPD-M30A_RF20AXS
Instrument #	1
Line #	1
# of Detectors	1
Detector ID	PDA
Detector Name	PDA
# of Channels	1
[PDA Multi Chromatogram(Ch1)]
# of Points	20001
Interval(msec)	240
Start Time(min)	0
End Time(min)	80
Intensity Units	mAU
Intensity Multiplier	1
Type	MultiChrom
Wavelength(nm)	254
Bandwidth(nm)	4
R.Time (min)	Intensity
0,00000	0
0,00400	0
0,00800	0
0,01200	0
0,01600	0
0,02000	0
0,02400	0
0,02800	0
0,03200	0
0,03600	0
0,04000	0
0,04400	0
0,04800	0
0,05200	0
0,05600	0
0,06000	0
0,06400	0
0,06800	0
0,07200	0
0,07600	0
0,08000	14
0,08400	21
0,08800	26
0,09200	32
0,09600	35
0,10000	35
0,10400	34
0,10800	37
0,11200	40
0,11600	39
0,12000	37
0,12400	37
0,12800	37
0,13200	36
0,13600	35
0,14000	36
0,14400	38
0,14800	39
0,15200	40
0,15600	42
0,16000	40
0,16400	39
0,16800	37
0,17200	35
0,17600	36
0,18000	38
0,18400	37
0,18800	36
0,19200	36
0,19600	37
0,20000	38
0,20400	38
0,20800	39
0,21200	41
0,21600	42
0,22000	41
0,22400	42
0,22800	42
0,23200	43
0,23600	43
0,24000	43
0,24400	41
0,24800	40
0,25200	42
0,25600	45
0,26000	46
0,26400	47
0,26800	46
0,27200	46
0,27600	44
0,28000	41
0,28400	41
0,28800	44
0,29200	46
0,29600	48
0,30000	48
0,30400	48
0,30800	50
0,31200	52
0,31600	52
0,32000	52
0,32400	52
0,32800	51
0,33200	51
0,33600	53
0,34000	54
0,34400	55
0,34800	54
0,35200	52
0,35600	50
0,36000	48
0,36400	50
0,36800	53
0,37200	54
0,37600	53
0,38000	51
0,38400	50
0,38800	49
0,39200	49
0,39600	49
0,40000	50
0,40400	51
0,40800	52
0,41200	50
0,41600	49
0,42000	48
0,42400	50
0,42800	52
0,43200	52
0,43600	50
0,44000	49
0,44400	50
0,44800	48
0,45200	46
0,45600	47
0,46000	49
0,46400	51
0,46800	53
0,47200	51
0,47600	49
0,48000	50
0,48400	50
0,48800	50
0,49200	50
0,49600	50
0,50000	48
0,50400	48
0,50800	49
0,51200	50
0,51600	49
0,52000	49
0,52400	50
0,52800	49
0,53200	51
0,53600	55
0,54000	57
0,54400	56
0,54800	55
0,55200	56
0,55600	57
0,56000	59
0,56400	62
0,56800	61
0,57200	59
0,57600	59
0,58000	58
0,58400	58
0,58800	57
0,59200	58
0,59600	60
0,60000	60
0,60400	59
0,60800	58
0,61200	57
0,61600	54
0,62000	52
0,62400	54
0,62800	57
0,63200	58
0,63600	58
0,64000	57
0,64400	57
0,64800	56
0,65200	55
0,65600	56
0,66000	58
0,66400	61
0,66800	62
0,67200	61
0,67600	59
0,68000	57
0,68400	57
0,68800	57
0,69200	58
0,69600	59
0,70000	61
0,70400	61
0,70800	60
0,71200	59
0,71600	58
0,72000	57
0,72400	55
0,72800	54
0,73200	54
0,73600	53
0,74000	55
0,74400	58
0,74800	59
0,75200	61
0,75600	65
0,76000	66
0,76400	63
0,76800	61
0,77200	61
0,77600	61
0,78000	62
0,78400	64
0,78800	66
0,79200	67
0,79600	66
0,80000	67
0,80400	65
0,80800	61
0,81200	61
0,81600	60
0,82000	61
0,82400	64
0,82800	64
0,83200	64
0,83600	64
0,84000	63
0,84400	64
0,84800	65
0,85200	65
0,85600	66
0,86000	68
0,86400	67
0,86800	65
0,87200	64
0,87600	65
0,88000	66
0,88400	66
0,88800	65
0,89200	66
0,89600	66
0,90000	66
0,90400	66
0,90800	66
0,91200	68
0,91600	71
0,92000	72
0,92400	71
0,92800	71
0,93200	72
0,93600	72
0,94000	74
0,94400	77
0,94800	77
0,95200	75
0,95600	74
0,96000	75
0,96400	76
0,96800	76
0,97200	78
0,97600	80
0,98000	79
0,98400	78
0,98800	77
0,99200	76
0,99600	76
1,00000	76
1,00400	76
1,00800	77
1,01200	79
1,01600	82
1,02000	83
1,02400	81
1,02800	79
1,03200	77
1,03600	76
1,04000	77
1,04400	78
1,04800	77
1,05200	78
1,05600	79
1,06000	79
1,06400	80
1,06800	81
1,07200	80
1,07600	79
1,08000	80
1,08400	81
1,08800	81
1,09200	80
1,09600	78
1,10000	75
1,10400	75
1,10800	74
1,11200	73
1,11600	73
1,12000	72
1,12400	72
1,12800	72
1,13200	73
1,13600	75
1,14000	77
1,14400	77
1,14800	77
1,15200	77
1,15600	76
1,16000	76
1,16400	75
1,16800	75
1,17200	76
1,17600	77
1,18000	78
1,18400	78
1,18800	76
1,19200	77
1,19600	76
1,20000	76
1,20400	79
1,20800	79
1,21200	77
1,21600	77
1,22000	79
1,22400	81
1,22800	84
1,23200	86
1,23600	84
1,24000	82
1,24400	80
1,24800	80
1,25200	81
1,25600	82
1,26000	83
1,26400	82
1,26800	80
1,27200	80
1,27600	81
1,28000	82
1,28400	81
1,28800	80
1,29200	79
1,29600	78
1,30000	78
1,30400	78
1,30800	79
1,31200	78
1,31600	77
1,32000	79
1,32400	78
1,32800	76
1,33200	76
1,33600	75
1,34000	74
1,34400	74
1,34800	76
1,35200	77
1,35600	75
1,36000	75
1,36400	76
1,36800	76
1,37200	78
1,37600	80
1,38000	80
1,38400	80
1,38800	79
1,39200	78
1,39600	78
1,40000	77
1,40400	75
1,40800	75
1,41200	76
1,41600	78
1,42000	79
1,42400	78
1,42800	78
1,43200	76
1,43600	76
1,44000	75
1,44400	74
1,44800	76
1,45200	75
1,45600	76
1,46000	78
1,46400	78
1,46800	78
1,47200	78
1,47600	79
1,48000	79
1,48400	76
1,48800	75
1,49200	76
1,49600	77
1,50000	78
1,50400	76
1,50800	76
1,51200	76
1,51600	75
1,52000	75
1,52400	75
1,52800	76
1,53200	79
1,53600	80
1,54000	80
1,54400	78
1,54800	77
1,55200	80
1,55600	82
1,56000	82
1,56400	83
1,56800	86
1,57200	88
1,57600	85
1,58000	85
1,58400	83
1,58800	83
1,59200	85
1,59600	85
1,60000	86
1,60400	86
1,60800	85
1,61200	82
1,61600	82
1,62000	84
1,62400	84
1,62800	85
1,63200	84
1,63600	83
1,64000	81
1,64400	79
1,64800	80
1,65200	80
1,65600	78
1,66000	77
1,66400	79
1,66800	81
1,67200	82
1,67600	81
1,68000	80
1,68400	79
1,68800	79
1,69200	80
1,69600	80
1,70000	82
1,70400	84
1,70800	84
1,71200	86
1,71600	86
1,72000	86
1,72400	84
1,72800	83
1,73200	84
1,73600	85
1,74000	85
1,74400	87
1,74800	86
1,75200	84
1,75600	84
1,76000	86
1,76400	85
1,76800	83
1,77200	84
1,77600	86
1,78000	88
1,78400	89
1,78800	89
1,79200	89
1,79600	88
1,80000	88
1,80400	87
1,80800	87
1,81200	88
1,81600	85
1,82000	82
1,82400	81
1,82800	81
1,83200	82
1,83600	82
1,84000	81
1,84400	80
1,84800	79
1,85200	80
1,85600	78
1,86000	76
1,86400	77
1,86800	77
1,87200	77
1,87600	77
1,88000	77
1,88400	80
1,88800	81
1,89200	79
1,89600	79
1,90000	79
1,90400	77
1,90800	76
1,91200	76
1,91600	77
1,92000	76
1,92400	77
1,92800	76
1,93200	76
1,93600	77
1,94000	78
1,94400	77
1,94800	72
1,95200	71
1,95600	73
1,96000	73
1,96400	71
1,96800	71
1,97200	72
1,97600	73
1,98000	72
1,98400	74
1,98800	75
1,99200	74
1,99600	75
2,00000	73
2,00400	71
2,00800	71
2,01200	71
2,01600	71
2,02000	75
2,02400	76
2,02800	75
2,03200	75
2,03600	76
2,04000	75
2,04400	74
2,04800	74
2,05200	76
2,05600	76
2,06000	74
2,06400	73
2,06800	73
2,07200	74
2,07600	72
2,08000	70
2,08400	72
2,08800	73
2,09200	73
2,09600	73
2,10000	75
2,10400	77
2,10800	77
2,11200	77
2,11600	75
2,12000	72
2,12400	72
2,12800	73
2,13200	74
2,13600	76
2,14000	78
2,14400	79
2,14800	78
2,15200	78
2,15600	76
2,16000	75
2,16400	76
2,16800	76
2,17200	75
2,17600	76
2,18000	73
2,18400	71
2,18800	74
2,19200	74
2,19600	74
2,20000	75
2,20400	76
2,20800	77
2,21200	77
2,21600	77
2,22000	74
2,22400	73
2,22800	74
2,23200	75
2,23600	75
2,24000	76
2,24400	74
2,24800	72
2,25200	74
2,25600	75
2,26000	75
2,26400	75
2,26800	76
2,27200	75
2,27600	75
2,28000	75
2,28400	76
2,28800	75
2,29200	72
2,29600	72
2,30000	74
2,30400	74
2,30800	75
2,31200	76
2,31600	75
2,32000	76
2,32400	77
2,32800	78
2,33200	78
2,33600	78
2,34000	77
2,34400	76
2,34800	76
2,35200	76
2,35600	75
2,36000	73
2,36400	73
2,36800	74
2,37200	75
2,37600	76
2,38000	77
2,38400	79
2,38800	81
2,39200	81
2,39600	81
2,40000	79
2,40400	80
2,40800	81
2,41200	80
2,41600	78
2,42000	78
2,42400	80
2,42800	80
2,43200	82
2,43600	85
2,44000	88
2,44400	88
2,44800	88
2,45200	89
2,45600	88
2,46000	87
2,46400	87
2,46800	85
2,47200	84
2,47600	83
2,48000	86
2,48400	87
2,48800	88
2,49200	91
2,49600	92
2,50000	91
2,50400	90
2,50800	89
2,51200	92
2,51600	94
2,52000	93
2,52400	95
2,52800	95
2,53200	94
2,53600	93
2,54000	92
2,54400	92
2,54800	93
2,55200	93
2,55600	92
2,56000	89
2,56400	88
2,56800	88
2,57200	88
2,57600	87
2,58000	88
2,58400	90
2,58800	91
2,59200	91
2,59600	92
2,60000	92
2,60400	92
2,60800	94
2,61200	95
2,61600	93
2,62000	90
2,62400	86
2,62800	84
2,63200	83
2,63600	84
2,64000	88
2,64400	89
2,64800	88
2,65200	88
2,65600	87
2,66000	89
2,66400	90
2,66800	88
2,67200	87
2,67600	86
2,68000	88
2,68400	90
2,68800	89
2,69200	89
2,69600	91
2,70000	94
2,70400	96
2,70800	94
2,71200	92
2,71600	92
2,72000	91
2,72400	89
2,72800	88
2,73200	90
2,73600	90
2,74000	91
2,74400	91
2,74800	89
2,75200	86
2,75600	84
2,76000	84
2,76400	84
2,76800	85
2,77200	86
2,77600	87
2,78000	87
2,78400	86
2,78800	85
2,79200	84
2,79600	86
2,80000	87
2,80400	88
2,80800	90
2,81200	92
2,81600	92
2,82000	91
2,82400	92
2,82800	93
2,83200	91
2,83600	89
2,84000	90
2,84400	88
2,84800	86
2,85200	87
2,85600	89
2,86000	87
2,86400	85
2,86800	84
2,87200	84
2,87600	82
2,88000	80
2,88400	78
2,88800	79
2,89200	80
2,89600	81
2,90000	83
2,90400	85
2,90800	86
2,91200	86
2,91600	87
2,92000	84
2,92400	82
2,92800	82
2,93200	80
2,93600	79
2,94000	80
2,94400	82
2,94800	84
2,95200	84
2,95600	83
2,96000	83
2,96400	81
2,96800	79
2,97200	78
2,97600	79
2,98000	80
2,98400	82
2,98800	82
2,99200	79
2,99600	78
3,00000	80
3,00400	83
3,00800	81
3,01200	80
3,01600	80
3,02000	81
3,02400	80
3,02800	78
3,03200	80
3,03600	81
3,04000	81
3,04400	79
3,04800	78
3,05200	78
3,05600	77
3,06000	79
3,06400	80
3,06800	79
3,07200	77
3,07600	79
3,08000	82
3,08400	82
3,08800	81
3,09200	79
3,09600	76
3,10000	75
3,10400	78
3,10800	80
3,11200	80
3,11600	80
3,12000	80
3,12400	78
3,12800	76
3,13200	74
3,13600	72
3,14000	71
3,14400	71
3,14800	71
3,15200	72
3,15600	72
3,16000	72
3,16400	73
3,16800	72
3,17200	71
3,17600	73
3,18000	75
3,18400	73
3,18800	73
3,19200	74
3,19600	75
3,20000	76
3,20400	75
3,20800	74
3,21200	72
3,21600	71
3,22000	72
3,22400	74
3,22800	74
3,23200	74
3,23600	74
3,24000	73
3,24400	74
3,24800	74
3,25200	74
3,25600	75
3,26000	74
3,26400	74
3,26800	74
3,27200	76
3,27600	78
3,28000	77
3,28400	76
3,28800	74
3,29200	74
3,29600	77
3,30000	78
3,30400	78
3,30800	79
3,31200	80
3,31600	81
3,32000	82
3,32400	79
3,32800	77
3,33200	75
3,33600	76
3,34000	77
3,34400	78
3,34800	77
3,35200	76
3,35600	76
3,36000	75
3,36400	75
3,36800	76
3,37200	75
3,37600	73
3,38000	71
3,38400	70
3,38800	69
3,39200	68
3,39600	68
3,40000	69
3,40400	71
3,40800	71
3,41200	71
3,41600	72
3,42000	74
3,42400	75
3,42800	75
3,43200	78
3,43600	78
3,44000	75
3,44400	74
3,44800	74
3,45200	74
3,45600	74
3,46000	73
3,46400	72
3,46800	75
3,47200	79
3,47600	80
3,48000	78
3,48400	78
3,48800	77
3,49200	76
3,49600	75
3,50000	77
3,50400	78
3,50800	79
3,51200	78
3,51600	76
3,52000	76
3,52400	77
3,52800	78
3,53200	79
3,53600	79
3,54000	79
3,54400	80
3,54800	80
3,55200	78
3,55600	79
3,56000	82
3,56400	85
3,56800	88
3,57200	88
3,57600	87
3,58000	88
3,58400	90
3,58800	92
3,59200	95
3,59600	97
3,60000	96
3,60400	96
3,60800	94
3,61200	94
3,61600	94
3,62000	94
3,62400	94
3,62800	94
3,63200	95
3,63600	94
3,64000	92
3,64400	94
3,64800	94
3,65200	94
3,65600	94
3,66000	92
3,66400	92
3,66800	93
3,67200	96
3,67600	98
3,68000	96
3,68400	94
3,68800	97
3,69200	97
3,69600	96
3,70000	96
3,70400	96
3,70800	97
3,71200	98
3,71600	101
3,72000	104
3,72400	111
3,72800	124
3,73200	145
3,73600	182
3,74000	237
3,74400	302
3,74800	371
3,75200	435
3,75600	485
3,76000	509
3,76400	499
3,76800	439
3,77200	325
3,77600	157
3,78000	-59
3,78400	-317
3,78800	-603
3,79200	-904
3,79600	-1207
3,80000	-1496
3,80400	-1770
3,80800	-2028
3,81200	-2263
3,81600	-2496
3,82000	-2742
3,82400	-2940
3,82800	-3024
3,83200	-3003
3,83600	-2904
3,84000	-2751
3,84400	-2566
3,84800	-2373
3,85200	-2185
3,85600	-2005
3,86000	-1833
3,86400	-1668
3,86800	-1507
3,87200	-1354
3,87600	-1207
3,88000	-1072
3,88400	-951
3,88800	-843
3,89200	-745
3,89600	-649
3,90000	-551
3,90400	-454
3,90800	-358
3,91200	-267
3,91600	-184
3,92000	-109
3,92400	-45
3,92800	12
3,93200	58
3,93600	99
3,94000	135
3,94400	166
3,94800	193
3,95200	218
3,95600	237
3,96000	253
3,96400	268
3,96800	278
3,97200	286
3,97600	293
3,98000	299
3,98400	302
3,98800	303
3,99200	305
3,99600	308
4,00000	307
4,00400	309
4,00800	311
4,01200	313
4,01600	316
4,02000	321
4,02400	324
4,02800	328
4,03200	334
4,03600	344
4,04000	353
4,04400	365
4,04800	378
4,05200	392
4,05600	406
4,06000	420
4,06400	435
4,06800	451
4,07200	466
4,07600	476
4,08000	487
4,08400	499
4,08800	506
4,09200	514
4,09600	520
4,10000	525
4,10400	529
4,10800	530
4,11200	531
4,11600	533
4,12000	531
4,12400	529
4,12800	527
4,13200	524
4,13600	519
4,14000	514
4,14400	507
4,14800	502
4,15200	497
4,15600	492
4,16000	486
4,16400	482
4,16800	480
4,17200	477
4,17600	474
4,18000	470
4,18400	465
4,18800	460
4,19200	458
4,19600	456
4,20000	452
4,20400	451
4,20800	452
4,21200	450
4,21600	446
4,22000	446
4,22400	449
4,22800	449
4,23200	447
4,23600	446
4,24000	445
4,24400	444
4,24800	444
4,25200	445
4,25600	446
4,26000	447
4,26400	446
4,26800	445
4,27200	444
4,27600	444
4,28000	444
4,28400	444
4,28800	445
4,29200	446
4,29600	448
4,30000	451
4,30400	452
4,30800	453
4,31200	456
4,31600	459
4,32000	461
4,32400	463
4,32800	462
4,33200	461
4,33600	460
4,34000	462
4,34400	464
4,34800	466
4,35200	467
4,35600	469
4,36000	468
4,36400	468
4,36800	468
4,37200	467
4,37600	467
4,38000	470
4,38400	471
4,38800	471
4,39200	470
4,39600	469
4,40000	469
4,40400	467
4,40800	464
4,41200	462
4,41600	461
4,42000	462
4,42400	463
4,42800	462
4,43200	461
4,43600	463
4,44000	465
4,44400	466
4,44800	466
4,45200	468
4,45600	469
4,46000	469
4,46400	471
4,46800	473
4,47200	477
4,47600	480
4,48000	482
4,48400	483
4,48800	485
4,49200	490
4,49600	493
4,50000	496
4,50400	501
4,50800	508
4,51200	516
4,51600	523
4,52000	532
4,52400	543
4,52800	552
4,53200	561
4,53600	571
4,54000	582
4,54400	596
4,54800	611
4,55200	623
4,55600	638
4,56000	653
4,56400	666
4,56800	680
4,57200	696
4,57600	713
4,58000	730
4,58400	745
4,58800	760
4,59200	777
4,59600	793
4,60000	811
4,60400	828
4,60800	843
4,61200	858
4,61600	870
4,62000	884
4,62400	900
4,62800	916
4,63200	932
4,63600	948
4,64000	966
4,64400	985
4,64800	1001
4,65200	1017
4,65600	1037
4,66000	1058
4,66400	1079
4,66800	1099
4,67200	1119
4,67600	1142
4,68000	1164
4,68400	1184
4,68800	1201
4,69200	1218
4,69600	1234
4,70000	1252
4,70400	1268
4,70800	1280
4,71200	1291
4,71600	1302
4,72000	1310
4,72400	1314
4,72800	1318
4,73200	1323
4,73600	1326
4,74000	1330
4,74400	1332
4,74800	1332
4,75200	1331
4,75600	1332
4,76000	1333
4,76400	1331
4,76800	1329
4,77200	1328
4,77600	1328
4,78000	1329
4,78400	1330
4,78800	1330
4,79200	1330
4,79600	1328
4,80000	1327
4,80400	1327
4,80800	1328
4,81200	1329
4,81600	1330
4,82000	1336
4,82400	1345
4,82800	1353
4,83200	1364
4,83600	1376
4,84000	1388
4,84400	1403
4,84800	1420
4,85200	1439
4,85600	1462
4,86000	1487
4,86400	1512
4,86800	1535
4,87200	1561
4,87600	1588
4,88000	1613
4,88400	1639
4,88800	1665
4,89200	1689
4,89600	1711
4,90000	1728
4,90400	1743
4,90800	1756
4,91200	1768
4,91600	1776
4,92000	1784
4,92400	1789
4,92800	1792
4,93200	1791
4,93600	1786
4,94000	1780
4,94400	1772
4,94800	1764
4,95200	1756
4,95600	1746
4,96000	1735
4,96400	1723
4,96800	1714
4,97200	1706
4,97600	1701
4,98000	1703
4,98400	1710
4,98800	1725
4,99200	1753
4,99600	1798
5,00000	1861
5,00400	1948
5,00800	2059
5,01200	2203
5,01600	2383
5,02000	2599
5,02400	2855
5,02800	3156
5,03200	3497
5,03600	3876
5,04000	4291
5,04400	4735
5,04800	5198
5,05200	5670
5,05600	6136
5,06000	6586
5,06400	7009
5,06800	7396
5,07200	7737
5,07600	8020
5,08000	8240
5,08400	8396
5,08800	8482
5,09200	8498
5,09600	8450
5,10000	8342
5,10400	8179
5,10800	7966
5,11200	7711
5,11600	7425
5,12000	7115
5,12400	6787
5,12800	6444
5,13200	6097
5,13600	5752
5,14000	5416
5,14400	5087
5,14800	4769
5,15200	4468
5,15600	4183
5,16000	3917
5,16400	3670
5,16800	3441
5,17200	3230
5,17600	3035
5,18000	2858
5,18400	2699
5,18800	2557
5,19200	2428
5,19600	2312
5,20000	2210
5,20400	2118
5,20800	2038
5,21200	1967
5,21600	1905
5,22000	1852
5,22400	1805
5,22800	1766
5,23200	1734
5,23600	1705
5,24000	1677
5,24400	1653
5,24800	1633
5,25200	1618
5,25600	1604
5,26000	1591
5,26400	1577
5,26800	1561
5,27200	1546
5,27600	1537
5,28000	1533
5,28400	1528
5,28800	1527
5,29200	1532
5,29600	1546
5,30000	1566
5,30400	1591
5,30800	1625
5,31200	1668
5,31600	1723
5,32000	1783
5,32400	1848
5,32800	1921
5,33200	1996
5,33600	2071
5,34000	2148
5,34400	2228
5,34800	2303
5,35200	2370
5,35600	2432
5,36000	2490
5,36400	2543
5,36800	2590
5,37200	2632
5,37600	2676
5,38000	2717
5,38400	2753
5,38800	2790
5,39200	2833
5,39600	2880
5,40000	2931
5,40400	2983
5,40800	3043
5,41200	3110
5,41600	3182
5,42000	3258
5,42400	3337
5,42800	3418
5,43200	3499
5,43600	3582
5,44000	3662
5,44400	3737
5,44800	3807
5,45200	3872
5,45600	3927
5,46000	3972
5,46400	4006
5,46800	4027
5,47200	4036
5,47600	4032
5,48000	4018
5,48400	3994
5,48800	3963
5,49200	3922
5,49600	3875
5,50000	3825
5,50400	3775
5,50800	3724
5,51200	3678
5,51600	3643
5,52000	3622
5,52400	3620
5,52800	3639
5,53200	3680
5,53600	3748
5,54000	3846
5,54400	3974
5,54800	4133
5,55200	4318
5,55600	4526
5,56000	4757
5,56400	5004
5,56800	5262
5,57200	5522
5,57600	5777
5,58000	6023
5,58400	6253
5,58800	6468
5,59200	6659
5,59600	6821
5,60000	6953
5,60400	7053
5,60800	7122
5,61200	7160
5,61600	7170
5,62000	7155
5,62400	7117
5,62800	7057
5,63200	6980
5,63600	6889
5,64000	6785
5,64400	6674
5,64800	6560
5,65200	6448
5,65600	6338
5,66000	6237
5,66400	6148
5,66800	6071
5,67200	6009
5,67600	5965
5,68000	5941
5,68400	5932
5,68800	5936
5,69200	5956
5,69600	5992
5,70000	6038
5,70400	6092
5,70800	6154
5,71200	6220
5,71600	6286
5,72000	6350
5,72400	6413
5,72800	6470
5,73200	6518
5,73600	6562
5,74000	6597
5,74400	6621
5,74800	6634
5,75200	6640
5,75600	6638
5,76000	6627
5,76400	6605
5,76800	6575
5,77200	6539
5,77600	6495
5,78000	6439
5,78400	6374
5,78800	6302
5,79200	6224
5,79600	6137
5,80000	6044
5,80400	5945
5,80800	5838
5,81200	5726
5,81600	5612
5,82000	5494
5,82400	5377
5,82800	5257
5,83200	5136
5,83600	5015
5,84000	4893
5,84400	4775
5,84800	4660
5,85200	4546
5,85600	4435
5,86000	4326
5,86400	4220
5,86800	4117
5,87200	4016
5,87600	3918
5,88000	3825
5,88400	3733
5,88800	3643
5,89200	3563
5,89600	3489
5,90000	3420
5,90400	3361
5,90800	3320
5,91200	3299
5,91600	3302
5,92000	3336
5,92400	3412
5,92800	3537
5,93200	3717
5,93600	3967
5,94000	4302
5,94400	4736
5,94800	5282
5,95200	5953
5,95600	6759
5,96000	7714
5,96400	8829
5,96800	10118
5,97200	11579
5,97600	13206
5,98000	14997
5,98400	16945
5,98800	19039
5,99200	21260
5,99600	23575
6,00000	25955
6,00400	28371
6,00800	30796
6,01200	33188
6,01600	35507
6,02000	37716
6,02400	39781
6,02800	41675
6,03200	43370
6,03600	44837
6,04000	46058
6,04400	47019
6,04800	47713
6,05200	48140
6,05600	48299
6,06000	48198
6,06400	47850
6,06800	47270
6,07200	46473
6,07600	45481
6,08000	44319
6,08400	43007
6,08800	41568
6,09200	40020
6,09600	38386
6,10000	36694
6,10400	34963
6,10800	33210
6,11200	31449
6,11600	29696
6,12000	27970
6,12400	26283
6,12800	24642
6,13200	23054
6,13600	21526
6,14000	20066
6,14400	18676
6,14800	17364
6,15200	16128
6,15600	14965
6,16000	13879
6,16400	12871
6,16800	11938
6,17200	11073
6,17600	10274
6,18000	9543
6,18400	8879
6,18800	8272
6,19200	7719
6,19600	7218
6,20000	6765
6,20400	6355
6,20800	5986
6,21200	5654
6,21600	5358
6,22000	5093
6,22400	4852
6,22800	4636
6,23200	4439
6,23600	4259
6,24000	4097
6,24400	3952
6,24800	3819
6,25200	3696
6,25600	3581
6,26000	3472
6,26400	3372
6,26800	3277
6,27200	3186
6,27600	3101
6,28000	3022
6,28400	2945
6,28800	2871
6,29200	2799
6,29600	2733
6,30000	2671
6,30400	2609
6,30800	2549
6,31200	2490
6,31600	2436
6,32000	2384
6,32400	2335
6,32800	2289
6,33200	2243
6,33600	2197
6,34000	2154
6,34400	2116
6,34800	2081
6,35200	2044
6,35600	2011
6,36000	1979
6,36400	1947
6,36800	1919
6,37200	1892
6,37600	1868
6,38000	1844
6,38400	1820
6,38800	1799
6,39200	1781
6,39600	1763
6,40000	1747
6,40400	1732
6,40800	1717
6,41200	1707
6,41600	1699
6,42000	1694
6,42400	1693
6,42800	1695
6,43200	1699
6,43600	1706
6,44000	1720
6,44400	1740
6,44800	1767
6,45200	1804
6,45600	1846
6,46000	1897
6,46400	1960
6,46800	2033
6,47200	2115
6,47600	2204
6,48000	2304
6,48400	2414
6,48800	2534
6,49200	2662
6,49600	2801
6,50000	2947
6,50400	3098
6,50800	3253
6,51200	3410
6,51600	3570
6,52000	3733
6,52400	3899
6,52800	4069
6,53200	4248
6,53600	4436
6,54000	4639
6,54400	4865
6,54800	5121
6,55200	5414
6,55600	5754
6,56000	6157
6,56400	6630
6,56800	7185
6,57200	7836
6,57600	8592
6,58000	9465
6,58400	10464
6,58800	11591
6,59200	12852
6,59600	14248
6,60000	15777
6,60400	17425
6,60800	19175
6,61200	21018
6,61600	22936
6,62000	24901
6,62400	26885
6,62800	28859
6,63200	30798
6,63600	32673
6,64000	34457
6,64400	36119
6,64800	37635
6,65200	38982
6,65600	40145
6,66000	41105
6,66400	41853
6,66800	42380
6,67200	42682
6,67600	42765
6,68000	42631
6,68400	42286
6,68800	41743
6,69200	41013
6,69600	40116
6,70000	39064
6,70400	37871
6,70800	36563
6,71200	35162
6,71600	33685
6,72000	32147
6,72400	30567
6,72800	28968
6,73200	27363
6,73600	25770
6,74000	24200
6,74400	22661
6,74800	21165
6,75200	19729
6,75600	18355
6,76000	17045
6,76400	15804
6,76800	14635
6,77200	13543
6,77600	12525
6,78000	11583
6,78400	10714
6,78800	9916
6,79200	9186
6,79600	8519
6,80000	7914
6,80400	7365
6,80800	6869
6,81200	6421
6,81600	6019
6,82000	5656
6,82400	5328
6,82800	5033
6,83200	4767
6,83600	4528
6,84000	4313
6,84400	4120
6,84800	3948
6,85200	3793
6,85600	3652
6,86000	3521
6,86400	3399
6,86800	3289
6,87200	3190
6,87600	3099
6,88000	3015
6,88400	2937
6,88800	2865
6,89200	2799
6,89600	2737
6,90000	2679
6,90400	2629
6,90800	2584
6,91200	2545
6,91600	2511
6,92000	2482
6,92400	2457
6,92800	2439
6,93200	2427
6,93600	2418
6,94000	2416
6,94400	2422
6,94800	2430
6,95200	2442
6,95600	2459
6,96000	2482
6,96400	2512
6,96800	2544
6,97200	2578
6,97600	2615
6,98000	2652
6,98400	2691
6,98800	2732
6,99200	2771
6,99600	2807
7,00000	2844
7,00400	2880
7,00800	2913
7,01200	2945
7,01600	2976
7,02000	3004
7,02400	3029
7,02800	3056
7,03200	3084
7,03600	3114
7,04000	3144
7,04400	3178
7,04800	3218
7,05200	3263
7,05600	3314
7,06000	3369
7,06400	3432
7,06800	3502
7,07200	3580
7,07600	3662
7,08000	3753
7,08400	3850
7,08800	3950
7,09200	4061
7,09600	4178
7,10000	4296
7,10400	4416
7,10800	4536
7,11200	4653
7,11600	4772
7,12000	4890
7,12400	5004
7,12800	5114
7,13200	5216
7,13600	5311
7,14000	5398
7,14400	5477
7,14800	5548
7,15200	5608
7,15600	5657
7,16000	5693
7,16400	5716
7,16800	5728
7,17200	5726
7,17600	5713
7,18000	5690
7,18400	5656
7,18800	5611
7,19200	5554
7,19600	5485
7,20000	5406
7,20400	5317
7,20800	5219
7,21200	5116
7,21600	5008
7,22000	4896
7,22400	4778
7,22800	4658
7,23200	4537
7,23600	4415
7,24000	4297
7,24400	4180
7,24800	4071
7,25200	3970
7,25600	3874
7,26000	3787
7,26400	3710
7,26800	3642
7,27200	3585
7,27600	3542
7,28000	3511
7,28400	3490
7,28800	3480
7,29200	3481
7,29600	3494
7,30000	3516
7,30400	3548
7,30800	3588
7,31200	3634
7,31600	3685
7,32000	3738
7,32400	3793
7,32800	3848
7,33200	3901
7,33600	3950
7,34000	3992
7,34400	4024
7,34800	4050
7,35200	4070
7,35600	4081
7,36000	4081
7,36400	4069
7,36800	4049
7,37200	4022
7,37600	3985
7,38000	3939
7,38400	3884
7,38800	3825
7,39200	3764
7,39600	3700
7,40000	3634
7,40400	3568
7,40800	3503
7,41200	3442
7,41600	3384
7,42000	3331
7,42400	3286
7,42800	3245
7,43200	3213
7,43600	3189
7,44000	3172
7,44400	3162
7,44800	3162
7,45200	3168
7,45600	3176
7,46000	3188
7,46400	3202
7,46800	3216
7,47200	3231
7,47600	3245
7,48000	3258
7,48400	3268
7,48800	3278
7,49200	3282
7,49600	3280
7,50000	3273
7,50400	3260
7,50800	3243
7,51200	3220
7,51600	3188
7,52000	3146
7,52400	3097
7,52800	3045
7,53200	2988
7,53600	2927
7,54000	2863
7,54400	2795
7,54800	2724
7,55200	2651
7,55600	2577
7,56000	2507
7,56400	2433
7,56800	2360
7,57200	2289
7,57600	2223
7,58000	2162
7,58400	2102
7,58800	2046
7,59200	1994
7,59600	1945
7,60000	1900
7,60400	1860
7,60800	1822
7,61200	1786
7,61600	1753
7,62000	1726
7,62400	1703
7,62800	1682
7,63200	1661
7,63600	1643
7,64000	1628
7,64400	1616
7,64800	1606
7,65200	1596
7,65600	1588
7,66000	1584
7,66400	1582
7,66800	1587
7,67200	1597
7,67600	1609
7,68000	1624
7,68400	1645
7,68800	1670
7,69200	1701
7,69600	1740
7,70000	1787
7,70400	1840
7,70800	1902
7,71200	1971
7,71600	2045
7,72000	2124
7,72400	2211
7,72800	2306
7,73200	2408
7,73600	2516
7,74000	2630
7,74400	2749
7,74800	2865
7,75200	2981
7,75600	3099
7,76000	3212
7,76400	3323
7,76800	3432
7,77200	3534
7,77600	3629
7,78000	3716
7,78400	3794
7,78800	3864
7,79200	3922
7,79600	3969
7,80000	4004
7,80400	4028
7,80800	4042
7,81200	4044
7,81600	4036
7,82000	4012
7,82400	3976
7,82800	3934
7,83200	3886
7,83600	3829
7,84000	3766
7,84400	3696
7,84800	3621
7,85200	3538
7,85600	3454
7,86000	3369
7,86400	3279
7,86800	3189
7,87200	3101
7,87600	3013
7,88000	2922
7,88400	2834
7,88800	2751
7,89200	2671
7,89600	2595
[truncated: 18,026 more rows]
