# Supplementary material for: Interplay between de novo and salvage pathways of GDP-fucose synthesis
Source: PLoS One. 2024 Oct 24;19(10):e0309450. doi: 10.1371/journal.pone.0309450 (PMC11501016; doi:10.1371/journal.pone.0309450)
Supplement: S1 File — (ZIP) [file pone.0309450.s004.zip › Chromatograms/Metabolites/GMDSKO+HAFCSK_2.txt]

[Header]
Application Name	LabSolutions
Version	5.97 SP1
Data File Name	C:\LabSolutions\Data\Methods\Moje wyniki\GDP-Fuc919.lcd
Output Date	2023-08-14
Output Time	14:22:27
[Configuration]
Instrument Name	HPLC_SPD-M30A_RF20AXS
Instrument #	1
Line #	1
# of Detectors	1
Detector ID	PDA
Detector Name	PDA
# of Channels	1
[PDA Multi Chromatogram(Ch1)]
# of Points	20001
Interval(msec)	240
Start Time(min)	0
End Time(min)	80
Intensity Units	mAU
Intensity Multiplier	1
Type	MultiChrom
Wavelength(nm)	254
Bandwidth(nm)	4
R.Time (min)	Intensity
0,00000	0
0,00400	0
0,00800	0
0,01200	0
0,01600	0
0,02000	0
0,02400	0
0,02800	0
0,03200	0
0,03600	0
0,04000	0
0,04400	0
0,04800	0
0,05200	0
0,05600	0
0,06000	0
0,06400	0
0,06800	0
0,07200	0
0,07600	0
0,08000	17
0,08400	28
0,08800	35
0,09200	37
0,09600	38
0,10000	38
0,10400	39
0,10800	41
0,11200	43
0,11600	45
0,12000	45
0,12400	45
0,12800	44
0,13200	41
0,13600	42
0,14000	42
0,14400	40
0,14800	39
0,15200	39
0,15600	38
0,16000	38
0,16400	38
0,16800	41
0,17200	41
0,17600	40
0,18000	39
0,18400	39
0,18800	39
0,19200	38
0,19600	37
0,20000	37
0,20400	36
0,20800	38
0,21200	36
0,21600	32
0,22000	30
0,22400	28
0,22800	27
0,23200	27
0,23600	28
0,24000	27
0,24400	26
0,24800	27
0,25200	31
0,25600	32
0,26000	32
0,26400	35
0,26800	36
0,27200	35
0,27600	36
0,28000	37
0,28400	37
0,28800	38
0,29200	38
0,29600	37
0,30000	36
0,30400	34
0,30800	32
0,31200	33
0,31600	33
0,32000	33
0,32400	34
0,32800	34
0,33200	31
0,33600	32
0,34000	35
0,34400	35
0,34800	34
0,35200	34
0,35600	33
0,36000	33
0,36400	34
0,36800	33
0,37200	32
0,37600	31
0,38000	31
0,38400	31
0,38800	30
0,39200	30
0,39600	30
0,40000	31
0,40400	34
0,40800	34
0,41200	33
0,41600	33
0,42000	34
0,42400	35
0,42800	36
0,43200	35
0,43600	33
0,44000	31
0,44400	30
0,44800	30
0,45200	29
0,45600	27
0,46000	26
0,46400	27
0,46800	27
0,47200	28
0,47600	28
0,48000	28
0,48400	28
0,48800	27
0,49200	25
0,49600	24
0,50000	26
0,50400	27
0,50800	26
0,51200	26
0,51600	25
0,52000	24
0,52400	23
0,52800	23
0,53200	24
0,53600	25
0,54000	23
0,54400	21
0,54800	23
0,55200	25
0,55600	25
0,56000	24
0,56400	23
0,56800	20
0,57200	17
0,57600	19
0,58000	20
0,58400	21
0,58800	22
0,59200	22
0,59600	22
0,60000	23
0,60400	26
0,60800	27
0,61200	26
0,61600	26
0,62000	25
0,62400	23
0,62800	22
0,63200	21
0,63600	21
0,64000	21
0,64400	20
0,64800	23
0,65200	23
0,65600	21
0,66000	21
0,66400	21
0,66800	20
0,67200	20
0,67600	20
0,68000	18
0,68400	16
0,68800	17
0,69200	19
0,69600	19
0,70000	18
0,70400	17
0,70800	17
0,71200	17
0,71600	18
0,72000	17
0,72400	16
0,72800	15
0,73200	15
0,73600	13
0,74000	13
0,74400	16
0,74800	17
0,75200	14
0,75600	11
0,76000	12
0,76400	14
0,76800	17
0,77200	20
0,77600	22
0,78000	22
0,78400	23
0,78800	24
0,79200	24
0,79600	29
0,80000	33
0,80400	32
0,80800	31
0,81200	33
0,81600	33
0,82000	33
0,82400	33
0,82800	33
0,83200	33
0,83600	35
0,84000	35
0,84400	34
0,84800	34
0,85200	36
0,85600	37
0,86000	40
0,86400	40
0,86800	37
0,87200	33
0,87600	32
0,88000	32
0,88400	31
0,88800	31
0,89200	29
0,89600	27
0,90000	27
0,90400	27
0,90800	28
0,91200	27
0,91600	25
0,92000	25
0,92400	26
0,92800	28
0,93200	30
0,93600	28
0,94000	28
0,94400	28
0,94800	26
0,95200	25
0,95600	25
0,96000	26
0,96400	28
0,96800	29
0,97200	28
0,97600	29
0,98000	30
0,98400	29
0,98800	28
0,99200	26
0,99600	25
1,00000	25
1,00400	25
1,00800	26
1,01200	27
1,01600	26
1,02000	24
1,02400	27
1,02800	27
1,03200	26
1,03600	25
1,04000	25
1,04400	26
1,04800	26
1,05200	26
1,05600	27
1,06000	26
1,06400	25
1,06800	25
1,07200	26
1,07600	28
1,08000	30
1,08400	31
1,08800	31
1,09200	30
1,09600	29
1,10000	27
1,10400	26
1,10800	24
1,11200	24
1,11600	24
1,12000	26
1,12400	27
1,12800	26
1,13200	25
1,13600	25
1,14000	27
1,14400	30
1,14800	30
1,15200	28
1,15600	29
1,16000	30
1,16400	32
1,16800	32
1,17200	29
1,17600	27
1,18000	25
1,18400	26
1,18800	28
1,19200	29
1,19600	28
1,20000	28
1,20400	28
1,20800	28
1,21200	28
1,21600	27
1,22000	26
1,22400	25
1,22800	26
1,23200	26
1,23600	28
1,24000	29
1,24400	27
1,24800	25
1,25200	23
1,25600	22
1,26000	20
1,26400	20
1,26800	22
1,27200	22
1,27600	20
1,28000	20
1,28400	19
1,28800	18
1,29200	17
1,29600	18
1,30000	20
1,30400	21
1,30800	20
1,31200	20
1,31600	21
1,32000	20
1,32400	19
1,32800	19
1,33200	20
1,33600	20
1,34000	21
1,34400	23
1,34800	23
1,35200	22
1,35600	21
1,36000	21
1,36400	22
1,36800	22
1,37200	20
1,37600	22
1,38000	24
1,38400	25
1,38800	24
1,39200	23
1,39600	23
1,40000	22
1,40400	20
1,40800	21
1,41200	20
1,41600	18
1,42000	19
1,42400	20
1,42800	20
1,43200	20
1,43600	23
1,44000	25
1,44400	25
1,44800	25
1,45200	26
1,45600	25
1,46000	21
1,46400	19
1,46800	19
1,47200	18
1,47600	18
1,48000	20
1,48400	21
1,48800	22
1,49200	22
1,49600	19
1,50000	17
1,50400	15
1,50800	13
1,51200	13
1,51600	12
1,52000	12
1,52400	14
1,52800	15
1,53200	14
1,53600	13
1,54000	12
1,54400	13
1,54800	13
1,55200	14
1,55600	14
1,56000	13
1,56400	13
1,56800	13
1,57200	13
1,57600	15
1,58000	16
1,58400	17
1,58800	17
1,59200	17
1,59600	18
1,60000	19
1,60400	18
1,60800	16
1,61200	16
1,61600	20
1,62000	19
1,62400	16
1,62800	16
1,63200	17
1,63600	16
1,64000	15
1,64400	15
1,64800	13
1,65200	13
1,65600	13
1,66000	13
1,66400	12
1,66800	11
1,67200	10
1,67600	9
1,68000	8
1,68400	9
1,68800	10
1,69200	10
1,69600	9
1,70000	10
1,70400	10
1,70800	8
1,71200	8
1,71600	8
1,72000	8
1,72400	9
1,72800	9
1,73200	8
1,73600	9
1,74000	10
1,74400	9
1,74800	8
1,75200	10
1,75600	10
1,76000	10
1,76400	9
1,76800	7
1,77200	7
1,77600	6
1,78000	6
1,78400	7
1,78800	6
1,79200	5
1,79600	8
1,80000	9
1,80400	10
1,80800	13
1,81200	12
1,81600	9
1,82000	7
1,82400	5
1,82800	5
1,83200	4
1,83600	2
1,84000	2
1,84400	1
1,84800	2
1,85200	4
1,85600	5
1,86000	6
1,86400	8
1,86800	8
1,87200	9
1,87600	10
1,88000	10
1,88400	9
1,88800	9
1,89200	10
1,89600	8
1,90000	4
1,90400	3
1,90800	4
1,91200	4
1,91600	5
1,92000	6
1,92400	6
1,92800	8
1,93200	8
1,93600	8
1,94000	9
1,94400	10
1,94800	11
1,95200	10
1,95600	9
1,96000	7
1,96400	5
1,96800	6
1,97200	9
1,97600	10
1,98000	11
1,98400	9
1,98800	8
1,99200	8
1,99600	8
2,00000	7
2,00400	7
2,00800	7
2,01200	8
2,01600	9
2,02000	9
2,02400	8
2,02800	7
2,03200	5
2,03600	4
2,04000	4
2,04400	2
2,04800	2
2,05200	2
2,05600	1
2,06000	0
2,06400	-1
2,06800	-1
2,07200	-1
2,07600	-3
2,08000	-4
2,08400	-3
2,08800	-3
2,09200	-2
2,09600	-2
2,10000	-1
2,10400	-0
2,10800	-3
2,11200	-4
2,11600	-2
2,12000	-0
2,12400	-2
2,12800	-4
2,13200	-3
2,13600	-2
2,14000	-4
2,14400	-5
2,14800	-5
2,15200	-6
2,15600	-7
2,16000	-7
2,16400	-8
2,16800	-7
2,17200	-6
2,17600	-7
2,18000	-6
2,18400	-5
2,18800	-5
2,19200	-5
2,19600	-6
2,20000	-7
2,20400	-7
2,20800	-6
2,21200	-5
2,21600	-7
2,22000	-9
2,22400	-9
2,22800	-8
2,23200	-7
2,23600	-5
2,24000	-2
2,24400	-2
2,24800	-3
2,25200	-0
2,25600	1
2,26000	1
2,26400	-0
2,26800	-1
2,27200	-3
2,27600	-3
2,28000	-4
2,28400	-4
2,28800	-3
2,29200	-4
2,29600	-4
2,30000	-2
2,30400	-0
2,30800	-0
2,31200	-2
2,31600	-2
2,32000	-2
2,32400	-2
2,32800	-3
2,33200	-6
2,33600	-5
2,34000	-2
2,34400	-0
2,34800	-1
2,35200	-3
2,35600	-5
2,36000	-5
2,36400	-5
2,36800	-5
2,37200	-6
2,37600	-8
2,38000	-8
2,38400	-9
2,38800	-9
2,39200	-10
2,39600	-11
2,40000	-12
2,40400	-11
2,40800	-10
2,41200	-10
2,41600	-9
2,42000	-8
2,42400	-8
2,42800	-7
2,43200	-9
2,43600	-10
2,44000	-10
2,44400	-10
2,44800	-9
2,45200	-6
2,45600	-7
2,46000	-11
2,46400	-13
2,46800	-14
2,47200	-13
2,47600	-10
2,48000	-11
2,48400	-12
2,48800	-11
2,49200	-12
2,49600	-14
2,50000	-16
2,50400	-16
2,50800	-16
2,51200	-16
2,51600	-16
2,52000	-15
2,52400	-14
2,52800	-14
2,53200	-15
2,53600	-17
2,54000	-20
2,54400	-19
2,54800	-17
2,55200	-18
2,55600	-18
2,56000	-18
2,56400	-15
2,56800	-12
2,57200	-13
2,57600	-16
2,58000	-19
2,58400	-20
2,58800	-20
2,59200	-18
2,59600	-16
2,60000	-14
2,60400	-14
2,60800	-15
2,61200	-15
2,61600	-16
2,62000	-17
2,62400	-16
2,62800	-15
2,63200	-15
2,63600	-17
2,64000	-16
2,64400	-12
2,64800	-12
2,65200	-14
2,65600	-15
2,66000	-13
2,66400	-15
2,66800	-15
2,67200	-16
2,67600	-18
2,68000	-17
2,68400	-18
2,68800	-19
2,69200	-18
2,69600	-18
2,70000	-17
2,70400	-17
2,70800	-15
2,71200	-15
2,71600	-15
2,72000	-18
2,72400	-19
2,72800	-20
2,73200	-19
2,73600	-18
2,74000	-16
2,74400	-13
2,74800	-13
2,75200	-14
2,75600	-16
2,76000	-18
2,76400	-21
2,76800	-21
2,77200	-20
2,77600	-21
2,78000	-23
2,78400	-22
2,78800	-24
2,79200	-25
2,79600	-26
2,80000	-25
2,80400	-22
2,80800	-22
2,81200	-24
2,81600	-25
2,82000	-24
2,82400	-22
2,82800	-20
2,83200	-20
2,83600	-21
2,84000	-23
2,84400	-24
2,84800	-22
2,85200	-23
2,85600	-22
2,86000	-21
2,86400	-21
2,86800	-21
2,87200	-22
2,87600	-20
2,88000	-20
2,88400	-20
2,88800	-21
2,89200	-19
2,89600	-18
2,90000	-19
2,90400	-20
2,90800	-21
2,91200	-20
2,91600	-21
2,92000	-21
2,92400	-21
2,92800	-21
2,93200	-20
2,93600	-19
2,94000	-19
2,94400	-20
2,94800	-19
2,95200	-17
2,95600	-17
2,96000	-19
2,96400	-20
2,96800	-22
2,97200	-22
2,97600	-20
2,98000	-19
2,98400	-19
2,98800	-18
2,99200	-16
2,99600	-16
3,00000	-15
3,00400	-16
3,00800	-19
3,01200	-19
3,01600	-18
3,02000	-19
3,02400	-21
3,02800	-21
3,03200	-20
3,03600	-20
3,04000	-19
3,04400	-21
3,04800	-22
3,05200	-21
3,05600	-20
3,06000	-20
3,06400	-21
3,06800	-21
3,07200	-20
3,07600	-20
3,08000	-22
3,08400	-23
3,08800	-25
3,09200	-28
3,09600	-28
3,10000	-27
3,10400	-28
3,10800	-28
3,11200	-28
3,11600	-29
3,12000	-30
3,12400	-31
3,12800	-31
3,13200	-29
3,13600	-26
3,14000	-25
3,14400	-26
3,14800	-27
3,15200	-27
3,15600	-29
3,16000	-31
3,16400	-30
3,16800	-28
3,17200	-27
3,17600	-26
3,18000	-26
3,18400	-29
3,18800	-29
3,19200	-28
3,19600	-28
3,20000	-28
3,20400	-28
3,20800	-30
3,21200	-31
3,21600	-31
3,22000	-32
3,22400	-32
3,22800	-31
3,23200	-31
3,23600	-32
3,24000	-32
3,24400	-34
3,24800	-37
3,25200	-38
3,25600	-36
3,26000	-35
3,26400	-32
3,26800	-33
3,27200	-33
3,27600	-33
3,28000	-32
3,28400	-30
3,28800	-30
3,29200	-31
3,29600	-31
3,30000	-32
3,30400	-33
3,30800	-34
3,31200	-34
3,31600	-34
3,32000	-32
3,32400	-30
3,32800	-30
3,33200	-28
3,33600	-28
3,34000	-29
3,34400	-29
3,34800	-29
3,35200	-30
3,35600	-29
3,36000	-29
3,36400	-29
3,36800	-28
3,37200	-29
3,37600	-27
3,38000	-25
3,38400	-24
3,38800	-24
3,39200	-24
3,39600	-23
3,40000	-24
3,40400	-25
3,40800	-25
3,41200	-24
3,41600	-22
3,42000	-21
3,42400	-22
3,42800	-23
3,43200	-22
3,43600	-24
3,44000	-24
3,44400	-24
3,44800	-26
3,45200	-26
3,45600	-24
3,46000	-23
3,46400	-23
3,46800	-23
3,47200	-21
3,47600	-18
3,48000	-17
3,48400	-15
3,48800	-12
3,49200	-9
3,49600	-7
3,50000	-6
3,50400	-4
3,50800	-2
3,51200	0
3,51600	3
3,52000	7
3,52400	11
3,52800	16
3,53200	22
3,53600	28
3,54000	34
3,54400	41
3,54800	48
3,55200	54
3,55600	59
3,56000	66
3,56400	74
3,56800	84
3,57200	92
3,57600	102
3,58000	111
3,58400	115
3,58800	118
3,59200	123
3,59600	129
3,60000	135
3,60400	142
3,60800	150
3,61200	157
3,61600	165
3,62000	173
3,62400	180
3,62800	188
3,63200	198
3,63600	209
3,64000	222
3,64400	236
3,64800	258
3,65200	292
3,65600	343
3,66000	424
3,66400	536
3,66800	672
3,67200	828
3,67600	997
3,68000	1161
3,68400	1301
3,68800	1404
3,69200	1454
3,69600	1441
3,70000	1367
3,70400	1241
3,70800	1075
3,71200	880
3,71600	670
3,72000	454
3,72400	237
3,72800	25
3,73200	-176
3,73600	-374
3,74000	-594
3,74400	-816
3,74800	-974
3,75200	-1044
3,75600	-1050
3,76000	-1018
3,76400	-962
3,76800	-892
3,77200	-820
3,77600	-747
3,78000	-676
3,78400	-609
3,78800	-550
3,79200	-498
3,79600	-451
3,80000	-409
3,80400	-371
3,80800	-334
3,81200	-295
3,81600	-249
3,82000	-198
3,82400	-145
3,82800	-87
3,83200	-29
3,83600	27
3,84000	82
3,84400	132
3,84800	175
3,85200	208
3,85600	236
3,86000	258
3,86400	280
3,86800	301
3,87200	318
3,87600	331
3,88000	345
3,88400	359
3,88800	371
3,89200	382
3,89600	392
3,90000	402
3,90400	411
3,90800	422
3,91200	434
3,91600	446
3,92000	459
3,92400	473
3,92800	488
3,93200	504
3,93600	520
3,94000	536
3,94400	551
3,94800	564
3,95200	576
3,95600	589
3,96000	599
3,96400	607
3,96800	616
3,97200	624
3,97600	630
3,98000	636
3,98400	640
3,98800	646
3,99200	651
3,99600	653
4,00000	652
4,00400	655
4,00800	661
4,01200	666
4,01600	672
4,02000	681
4,02400	689
4,02800	697
4,03200	709
4,03600	723
4,04000	738
4,04400	760
4,04800	784
4,05200	808
4,05600	830
4,06000	855
4,06400	880
4,06800	905
4,07200	930
4,07600	956
4,08000	986
4,08400	1015
4,08800	1044
4,09200	1077
4,09600	1108
4,10000	1138
4,10400	1168
4,10800	1197
4,11200	1228
4,11600	1257
4,12000	1281
4,12400	1298
4,12800	1310
4,13200	1320
4,13600	1324
4,14000	1320
4,14400	1317
4,14800	1311
4,15200	1302
4,15600	1292
4,16000	1280
4,16400	1266
4,16800	1252
4,17200	1239
4,17600	1226
4,18000	1212
4,18400	1200
4,18800	1188
4,19200	1175
4,19600	1162
4,20000	1149
4,20400	1138
4,20800	1126
4,21200	1110
4,21600	1097
4,22000	1081
4,22400	1065
4,22800	1049
4,23200	1032
4,23600	1015
4,24000	1000
4,24400	985
4,24800	969
4,25200	954
4,25600	939
4,26000	924
4,26400	910
4,26800	898
4,27200	888
4,27600	880
4,28000	872
4,28400	865
4,28800	861
4,29200	855
4,29600	852
4,30000	854
4,30400	860
4,30800	871
4,31200	886
4,31600	901
4,32000	918
4,32400	939
4,32800	967
4,33200	997
4,33600	1026
4,34000	1061
4,34400	1096
4,34800	1132
4,35200	1170
4,35600	1205
4,36000	1239
4,36400	1272
4,36800	1304
4,37200	1332
4,37600	1356
4,38000	1375
4,38400	1391
4,38800	1403
4,39200	1411
4,39600	1413
4,40000	1410
4,40400	1403
4,40800	1391
4,41200	1374
4,41600	1356
4,42000	1338
4,42400	1317
4,42800	1294
4,43200	1273
4,43600	1250
4,44000	1232
4,44400	1221
4,44800	1216
4,45200	1222
4,45600	1239
4,46000	1270
4,46400	1318
4,46800	1388
4,47200	1482
4,47600	1600
4,48000	1743
4,48400	1912
4,48800	2108
4,49200	2327
4,49600	2566
4,50000	2824
4,50400	3096
4,50800	3375
4,51200	3654
4,51600	3931
4,52000	4201
4,52400	4453
4,52800	4684
4,53200	4888
4,53600	5061
4,54000	5202
4,54400	5313
4,54800	5388
4,55200	5428
4,55600	5435
4,56000	5410
4,56400	5355
4,56800	5272
4,57200	5167
4,57600	5040
4,58000	4895
4,58400	4737
4,58800	4567
4,59200	4387
4,59600	4200
4,60000	4009
4,60400	3818
4,60800	3630
4,61200	3448
4,61600	3270
4,62000	3097
4,62400	2929
4,62800	2768
4,63200	2615
4,63600	2470
4,64000	2332
4,64400	2201
4,64800	2081
4,65200	1968
4,65600	1863
4,66000	1766
4,66400	1678
4,66800	1598
4,67200	1526
4,67600	1463
4,68000	1405
4,68400	1356
4,68800	1318
4,69200	1287
4,69600	1265
4,70000	1252
4,70400	1251
4,70800	1260
4,71200	1281
4,71600	1311
4,72000	1349
4,72400	1398
4,72800	1456
4,73200	1518
4,73600	1583
4,74000	1651
4,74400	1718
4,74800	1783
4,75200	1844
4,75600	1899
4,76000	1946
4,76400	1983
4,76800	2012
4,77200	2034
4,77600	2047
4,78000	2055
4,78400	2056
4,78800	2053
4,79200	2045
4,79600	2032
4,80000	2018
4,80400	2000
4,80800	1980
4,81200	1956
4,81600	1929
4,82000	1903
4,82400	1875
4,82800	1842
4,83200	1808
4,83600	1773
4,84000	1736
4,84400	1699
4,84800	1662
4,85200	1622
4,85600	1581
4,86000	1542
4,86400	1505
4,86800	1471
4,87200	1436
4,87600	1401
4,88000	1368
4,88400	1342
4,88800	1322
4,89200	1307
4,89600	1296
4,90000	1296
4,90400	1303
4,90800	1315
4,91200	1342
4,91600	1379
4,92000	1426
4,92400	1484
4,92800	1552
4,93200	1633
4,93600	1725
4,94000	1828
4,94400	1940
4,94800	2060
4,95200	2184
4,95600	2314
4,96000	2442
4,96400	2568
4,96800	2692
4,97200	2812
4,97600	2924
4,98000	3025
4,98400	3115
4,98800	3192
4,99200	3257
4,99600	3310
5,00000	3352
5,00400	3386
5,00800	3409
5,01200	3420
5,01600	3424
5,02000	3426
5,02400	3430
5,02800	3436
5,03200	3448
5,03600	3472
5,04000	3512
5,04400	3573
5,04800	3661
5,05200	3778
5,05600	3928
5,06000	4115
5,06400	4343
5,06800	4608
5,07200	4909
5,07600	5243
5,08000	5605
5,08400	5990
5,08800	6389
5,09200	6789
5,09600	7179
5,10000	7553
5,10400	7898
5,10800	8203
5,11200	8465
5,11600	8677
5,12000	8834
5,12400	8934
5,12800	8977
5,13200	8965
5,13600	8898
5,14000	8778
5,14400	8613
5,14800	8409
5,15200	8172
5,15600	7908
5,16000	7620
5,16400	7318
5,16800	7004
5,17200	6684
5,17600	6363
5,18000	6047
5,18400	5738
5,18800	5436
5,19200	5148
5,19600	4876
5,20000	4615
5,20400	4373
5,20800	4149
5,21200	3939
5,21600	3744
5,22000	3568
5,22400	3411
5,22800	3266
5,23200	3137
5,23600	3021
5,24000	2914
5,24400	2816
5,24800	2729
5,25200	2649
5,25600	2574
5,26000	2507
5,26400	2446
5,26800	2388
5,27200	2333
5,27600	2279
5,28000	2227
5,28400	2178
5,28800	2132
5,29200	2086
5,29600	2042
5,30000	1999
5,30400	1959
5,30800	1921
5,31200	1883
5,31600	1847
5,32000	1815
5,32400	1785
5,32800	1758
5,33200	1731
5,33600	1705
5,34000	1680
5,34400	1657
5,34800	1636
5,35200	1619
5,35600	1604
5,36000	1590
5,36400	1578
5,36800	1567
5,37200	1557
5,37600	1548
5,38000	1538
5,38400	1528
5,38800	1520
5,39200	1511
5,39600	1503
5,40000	1495
5,40400	1484
5,40800	1473
5,41200	1465
5,41600	1457
5,42000	1449
5,42400	1441
5,42800	1434
5,43200	1428
5,43600	1422
5,44000	1415
5,44400	1407
5,44800	1397
5,45200	1387
5,45600	1378
5,46000	1369
5,46400	1363
5,46800	1358
5,47200	1356
5,47600	1354
5,48000	1352
5,48400	1351
5,48800	1355
5,49200	1364
5,49600	1377
5,50000	1392
5,50400	1413
5,50800	1439
5,51200	1477
5,51600	1526
5,52000	1583
5,52400	1650
5,52800	1726
5,53200	1810
5,53600	1904
5,54000	2005
5,54400	2111
5,54800	2222
5,55200	2335
5,55600	2447
5,56000	2556
5,56400	2662
5,56800	2763
5,57200	2856
5,57600	2936
5,58000	3003
5,58400	3059
5,58800	3101
5,59200	3129
5,59600	3144
5,60000	3144
5,60400	3131
5,60800	3103
5,61200	3066
5,61600	3021
5,62000	2969
5,62400	2909
5,62800	2843
5,63200	2774
5,63600	2700
5,64000	2623
5,64400	2548
5,64800	2474
5,65200	2402
5,65600	2331
5,66000	2263
5,66400	2200
5,66800	2140
5,67200	2083
5,67600	2028
5,68000	1979
5,68400	1930
5,68800	1882
5,69200	1840
5,69600	1801
5,70000	1763
5,70400	1729
5,70800	1698
5,71200	1668
5,71600	1639
5,72000	1609
5,72400	1582
5,72800	1559
5,73200	1539
5,73600	1522
5,74000	1505
5,74400	1488
5,74800	1473
5,75200	1461
5,75600	1452
5,76000	1442
5,76400	1433
5,76800	1427
5,77200	1422
5,77600	1420
5,78000	1420
5,78400	1423
5,78800	1429
5,79200	1441
5,79600	1460
5,80000	1486
5,80400	1522
5,80800	1573
5,81200	1642
5,81600	1725
5,82000	1828
5,82400	1958
5,82800	2112
5,83200	2292
5,83600	2497
5,84000	2731
5,84400	2991
5,84800	3270
5,85200	3569
5,85600	3881
5,86000	4198
5,86400	4517
5,86800	4830
5,87200	5127
5,87600	5406
5,88000	5658
5,88400	5877
5,88800	6060
5,89200	6198
5,89600	6291
5,90000	6340
5,90400	6347
5,90800	6311
5,91200	6235
5,91600	6123
5,92000	5979
5,92400	5805
5,92800	5607
5,93200	5392
5,93600	5163
5,94000	4925
5,94400	4682
5,94800	4438
5,95200	4199
5,95600	3966
5,96000	3741
5,96400	3525
5,96800	3323
5,97200	3131
5,97600	2951
5,98000	2790
5,98400	2640
5,98800	2501
5,99200	2378
5,99600	2268
6,00000	2170
6,00400	2085
6,00800	2015
6,01200	1959
6,01600	1912
6,02000	1878
6,02400	1856
6,02800	1845
6,03200	1849
6,03600	1862
6,04000	1884
6,04400	1917
6,04800	1963
6,05200	2021
6,05600	2087
6,06000	2162
6,06400	2244
6,06800	2330
6,07200	2422
6,07600	2516
6,08000	2609
6,08400	2702
6,08800	2792
6,09200	2879
6,09600	2960
6,10000	3033
6,10400	3096
6,10800	3148
6,11200	3192
6,11600	3227
6,12000	3251
6,12400	3264
6,12800	3268
6,13200	3263
6,13600	3249
6,14000	3228
6,14400	3201
6,14800	3170
6,15200	3133
6,15600	3090
6,16000	3043
6,16400	2995
6,16800	2946
6,17200	2897
6,17600	2847
6,18000	2799
6,18400	2751
6,18800	2706
6,19200	2666
6,19600	2632
6,20000	2603
6,20400	2580
6,20800	2568
6,21200	2571
6,21600	2592
6,22000	2635
6,22400	2702
6,22800	2803
6,23200	2944
6,23600	3131
6,24000	3375
6,24400	3683
6,24800	4063
6,25200	4527
6,25600	5084
6,26000	5749
6,26400	6529
6,26800	7435
6,27200	8474
6,27600	9650
6,28000	10974
6,28400	12451
6,28800	14071
6,29200	15832
6,29600	17730
6,30000	19753
6,30400	21891
6,30800	24121
6,31200	26417
6,31600	28758
6,32000	31114
6,32400	33460
6,32800	35766
6,33200	37993
6,33600	40113
6,34000	42100
6,34400	43927
6,34800	45569
6,35200	47002
6,35600	48211
6,36000	49184
6,36400	49913
6,36800	50396
6,37200	50632
6,37600	50625
6,38000	50390
6,38400	49932
6,38800	49268
6,39200	48418
6,39600	47399
6,40000	46232
6,40400	44938
6,40800	43534
6,41200	42044
6,41600	40489
6,42000	38884
6,42400	37246
6,42800	35588
6,43200	33926
6,43600	32278
6,44000	30651
6,44400	29050
6,44800	27481
6,45200	25956
6,45600	24484
6,46000	23066
6,46400	21705
6,46800	20400
6,47200	19151
6,47600	17965
6,48000	16843
6,48400	15781
6,48800	14780
6,49200	13837
6,49600	12950
6,50000	12117
6,50400	11339
6,50800	10612
6,51200	9933
6,51600	9301
6,52000	8716
6,52400	8175
6,52800	7675
6,53200	7213
6,53600	6786
6,54000	6392
6,54400	6031
6,54800	5703
6,55200	5404
6,55600	5135
6,56000	4892
6,56400	4673
6,56800	4479
6,57200	4311
6,57600	4166
6,58000	4045
6,58400	3946
6,58800	3870
6,59200	3814
6,59600	3780
6,60000	3765
6,60400	3768
6,60800	3790
6,61200	3830
6,61600	3886
6,62000	3955
6,62400	4034
6,62800	4120
6,63200	4212
6,63600	4309
6,64000	4408
6,64400	4506
6,64800	4604
6,65200	4698
6,65600	4785
6,66000	4863
6,66400	4937
6,66800	5005
6,67200	5067
6,67600	5120
6,68000	5166
6,68400	5208
6,68800	5245
6,69200	5279
6,69600	5309
6,70000	5336
6,70400	5364
6,70800	5391
6,71200	5417
6,71600	5442
6,72000	5467
6,72400	5490
6,72800	5511
6,73200	5529
6,73600	5546
6,74000	5558
6,74400	5564
6,74800	5566
6,75200	5561
6,75600	5548
6,76000	5527
6,76400	5499
6,76800	5463
6,77200	5416
6,77600	5360
6,78000	5299
6,78400	5226
6,78800	5146
6,79200	5061
6,79600	4970
6,80000	4873
6,80400	4770
6,80800	4664
6,81200	4552
6,81600	4438
6,82000	4326
6,82400	4213
6,82800	4100
6,83200	3989
6,83600	3878
6,84000	3768
6,84400	3662
6,84800	3561
6,85200	3464
6,85600	3372
6,86000	3284
6,86400	3200
6,86800	3120
6,87200	3046
6,87600	2978
6,88000	2917
6,88400	2860
6,88800	2805
6,89200	2752
6,89600	2706
6,90000	2666
6,90400	2628
6,90800	2593
6,91200	2560
6,91600	2532
6,92000	2505
6,92400	2478
6,92800	2452
6,93200	2427
6,93600	2402
6,94000	2379
6,94400	2357
6,94800	2334
6,95200	2310
6,95600	2288
6,96000	2264
6,96400	2238
6,96800	2213
6,97200	2186
6,97600	2160
6,98000	2134
6,98400	2107
6,98800	2078
6,99200	2048
6,99600	2019
7,00000	1989
7,00400	1960
7,00800	1932
7,01200	1902
7,01600	1872
7,02000	1840
7,02400	1810
7,02800	1780
7,03200	1752
7,03600	1727
7,04000	1707
7,04400	1688
7,04800	1672
7,05200	1660
7,05600	1655
7,06000	1663
7,06400	1684
7,06800	1723
7,07200	1784
7,07600	1876
7,08000	2002
7,08400	2171
7,08800	2397
7,09200	2693
7,09600	3069
7,10000	3539
7,10400	4117
7,10800	4818
7,11200	5654
7,11600	6636
7,12000	7785
7,12400	9104
7,12800	10594
7,13200	12259
7,13600	14089
7,14000	16072
7,14400	18198
7,14800	20441
7,15200	22767
7,15600	25141
7,16000	27529
7,16400	29897
7,16800	32198
7,17200	34388
7,17600	36428
7,18000	38286
7,18400	39938
7,18800	41350
7,19200	42499
7,19600	43378
7,20000	43988
7,20400	44332
7,20800	44422
7,21200	44276
7,21600	43923
7,22000	43396
7,22400	42727
7,22800	41954
7,23200	41118
7,23600	40258
7,24000	39403
7,24400	38591
7,24800	37847
7,25200	37192
7,25600	36648
7,26000	36226
7,26400	35934
7,26800	35776
7,27200	35752
7,27600	35858
7,28000	36083
7,28400	36416
7,28800	36843
7,29200	37353
7,29600	37927
7,30000	38544
7,30400	39184
7,30800	39833
7,31200	40468
7,31600	41072
7,32000	41623
7,32400	42110
7,32800	42522
7,33200	42841
7,33600	43058
7,34000	43165
7,34400	43157
7,34800	43031
7,35200	42782
7,35600	42412
7,36000	41926
7,36400	41324
7,36800	40613
7,37200	39797
7,37600	38883
7,38000	37884
7,38400	36809
7,38800	35664
7,39200	34462
7,39600	33209
7,40000	31920
7,40400	30609
7,40800	29281
7,41200	27944
7,41600	26607
7,42000	25276
7,42400	23964
7,42800	22680
7,43200	21427
7,43600	20208
7,44000	19026
7,44400	17889
7,44800	16803
7,45200	15768
7,45600	14779
7,46000	13840
7,46400	12956
7,46800	12128
7,47200	11354
7,47600	10627
7,48000	9947
7,48400	9314
7,48800	8729
7,49200	8192
7,49600	7695
7,50000	7237
7,50400	6817
7,50800	6433
7,51200	6086
7,51600	5775
7,52000	5496
7,52400	5248
7,52800	5033
7,53200	4853
7,53600	4706
7,54000	4591
7,54400	4516
7,54800	4478
7,55200	4477
7,55600	4519
7,56000	4607
7,56400	4744
7,56800	4929
7,57200	5168
7,57600	5463
7,58000	5814
7,58400	6221
7,58800	6680
7,59200	7191
7,59600	7749
7,60000	8349
7,60400	8990
7,60800	9660
7,61200	10350
7,61600	11051
7,62000	11753
7,62400	12447
7,62800	13121
7,63200	13764
7,63600	14366
7,64000	14916
7,64400	15406
7,64800	15827
7,65200	16175
7,65600	16443
7,66000	16629
7,66400	16730
7,66800	16748
7,67200	16686
7,67600	16546
7,68000	16335
7,68400	16056
7,68800	15714
7,69200	15322
7,69600	14884
7,70000	14409
7,70400	13906
7,70800	13382
7,71200	12840
7,71600	12288
7,72000	11735
7,72400	11191
7,72800	10658
7,73200	10134
7,73600	9627
7,74000	9137
7,74400	8668
7,74800	8223
7,75200	7801
7,75600	7401
7,76000	7024
7,76400	6671
7,76800	6341
7,77200	6032
7,77600	5742
7,78000	5470
7,78400	5214
7,78800	4979
7,79200	4761
7,79600	4558
7,80000	4370
7,80400	4198
7,80800	4040
7,81200	3895
7,81600	3765
7,82000	3650
7,82400	3547
7,82800	3456
7,83200	3378
7,83600	3316
7,84000	3266
7,84400	3227
7,84800	3200
7,85200	3184
7,85600	3182
7,86000	3193
7,86400	3216
7,86800	3247
7,87200	3286
7,87600	3331
7,88000	3383
7,88400	3441
7,88800	3502
7,89200	3563
7,89600	3625
[truncated: 18,026 more rows]
