# Supplementary material for: Interplay between de novo and salvage pathways of GDP-fucose synthesis
Source: PLoS One. 2024 Oct 24;19(10):e0309450. doi: 10.1371/journal.pone.0309450 (PMC11501016; doi:10.1371/journal.pone.0309450)
Supplement: S1 File — (ZIP) [file pone.0309450.s004.zip › Chromatograms/Metabolites/GMDSKO+HAFCSK_3.txt]

[Header]
Application Name	LabSolutions
Version	5.97 SP1
Data File Name	C:\LabSolutions\Data\Methods\Moje wyniki\GDP-Fuc920.lcd
Output Date	2023-08-14
Output Time	14:23:14
[Configuration]
Instrument Name	HPLC_SPD-M30A_RF20AXS
Instrument #	1
Line #	1
# of Detectors	1
Detector ID	PDA
Detector Name	PDA
# of Channels	1
[PDA Multi Chromatogram(Ch1)]
# of Points	20001
Interval(msec)	240
Start Time(min)	0
End Time(min)	80
Intensity Units	mAU
Intensity Multiplier	1
Type	MultiChrom
Wavelength(nm)	254
Bandwidth(nm)	4
R.Time (min)	Intensity
0,00000	0
0,00400	0
0,00800	0
0,01200	0
0,01600	0
0,02000	0
0,02400	0
0,02800	0
0,03200	0
0,03600	0
0,04000	0
0,04400	0
0,04800	0
0,05200	0
0,05600	0
0,06000	0
0,06400	0
0,06800	0
0,07200	0
0,07600	0
0,08000	1
0,08400	-0
0,08800	1
0,09200	4
0,09600	4
0,10000	4
0,10400	5
0,10800	6
0,11200	10
0,11600	11
0,12000	12
0,12400	14
0,12800	13
0,13200	12
0,13600	11
0,14000	13
0,14400	14
0,14800	13
0,15200	12
0,15600	13
0,16000	13
0,16400	12
0,16800	12
0,17200	13
0,17600	13
0,18000	13
0,18400	14
0,18800	15
0,19200	13
0,19600	10
0,20000	12
0,20400	13
0,20800	13
0,21200	13
0,21600	12
0,22000	10
0,22400	9
0,22800	8
0,23200	8
0,23600	7
0,24000	6
0,24400	7
0,24800	8
0,25200	8
0,25600	9
0,26000	9
0,26400	6
0,26800	7
0,27200	6
0,27600	5
0,28000	5
0,28400	6
0,28800	6
0,29200	5
0,29600	5
0,30000	6
0,30400	3
0,30800	1
0,31200	2
0,31600	2
0,32000	3
0,32400	3
0,32800	1
0,33200	0
0,33600	2
0,34000	5
0,34400	5
0,34800	4
0,35200	3
0,35600	-0
0,36000	-2
0,36400	-2
0,36800	1
0,37200	4
0,37600	3
0,38000	5
0,38400	7
0,38800	3
0,39200	-0
0,39600	-0
0,40000	-1
0,40400	-1
0,40800	3
0,41200	6
0,41600	6
0,42000	7
0,42400	7
0,42800	7
0,43200	6
0,43600	5
0,44000	6
0,44400	8
0,44800	8
0,45200	8
0,45600	6
0,46000	7
0,46400	10
0,46800	10
0,47200	11
0,47600	13
0,48000	14
0,48400	15
0,48800	14
0,49200	14
0,49600	14
0,50000	15
0,50400	14
0,50800	13
0,51200	16
0,51600	19
0,52000	18
0,52400	17
0,52800	18
0,53200	18
0,53600	16
0,54000	13
0,54400	12
0,54800	13
0,55200	14
0,55600	14
0,56000	18
0,56400	20
0,56800	19
0,57200	19
0,57600	18
0,58000	17
0,58400	16
0,58800	18
0,59200	19
0,59600	16
0,60000	14
0,60400	13
0,60800	14
0,61200	14
0,61600	13
0,62000	13
0,62400	14
0,62800	15
0,63200	16
0,63600	19
0,64000	21
0,64400	22
0,64800	23
0,65200	22
0,65600	21
0,66000	19
0,66400	19
0,66800	21
0,67200	22
0,67600	23
0,68000	22
0,68400	22
0,68800	20
0,69200	16
0,69600	18
0,70000	20
0,70400	20
0,70800	19
0,71200	18
0,71600	19
0,72000	19
0,72400	17
0,72800	17
0,73200	17
0,73600	18
0,74000	16
0,74400	14
0,74800	12
0,75200	11
0,75600	13
0,76000	14
0,76400	13
0,76800	11
0,77200	10
0,77600	10
0,78000	12
0,78400	11
0,78800	9
0,79200	8
0,79600	10
0,80000	11
0,80400	11
0,80800	12
0,81200	12
0,81600	13
0,82000	15
0,82400	14
0,82800	13
0,83200	14
0,83600	15
0,84000	16
0,84400	17
0,84800	19
0,85200	19
0,85600	20
0,86000	20
0,86400	19
0,86800	20
0,87200	21
0,87600	19
0,88000	16
0,88400	17
0,88800	18
0,89200	18
0,89600	19
0,90000	18
0,90400	18
0,90800	20
0,91200	21
0,91600	21
0,92000	23
0,92400	25
0,92800	23
0,93200	20
0,93600	21
0,94000	22
0,94400	21
0,94800	20
0,95200	18
0,95600	17
0,96000	16
0,96400	13
0,96800	15
0,97200	18
0,97600	17
0,98000	17
0,98400	17
0,98800	18
0,99200	18
0,99600	17
1,00000	16
1,00400	17
1,00800	19
1,01200	22
1,01600	24
1,02000	25
1,02400	24
1,02800	22
1,03200	19
1,03600	18
1,04000	18
1,04400	18
1,04800	20
1,05200	22
1,05600	24
1,06000	26
1,06400	26
1,06800	26
1,07200	27
1,07600	26
1,08000	28
1,08400	27
1,08800	28
1,09200	28
1,09600	26
1,10000	25
1,10400	24
1,10800	23
1,11200	23
1,11600	24
1,12000	25
1,12400	26
1,12800	25
1,13200	26
1,13600	26
1,14000	24
1,14400	22
1,14800	25
1,15200	27
1,15600	27
1,16000	27
1,16400	26
1,16800	28
1,17200	31
1,17600	32
1,18000	32
1,18400	31
1,18800	31
1,19200	32
1,19600	32
1,20000	32
1,20400	32
1,20800	32
1,21200	32
1,21600	32
1,22000	33
1,22400	33
1,22800	32
1,23200	33
1,23600	34
1,24000	35
1,24400	36
1,24800	35
1,25200	35
1,25600	34
1,26000	32
1,26400	33
1,26800	35
1,27200	34
1,27600	34
1,28000	34
1,28400	36
1,28800	36
1,29200	35
1,29600	34
1,30000	34
1,30400	34
1,30800	35
1,31200	35
1,31600	34
1,32000	32
1,32400	31
1,32800	31
1,33200	30
1,33600	33
1,34000	33
1,34400	32
1,34800	32
1,35200	31
1,35600	32
1,36000	35
1,36400	38
1,36800	40
1,37200	38
1,37600	37
1,38000	39
1,38400	40
1,38800	41
1,39200	42
1,39600	41
1,40000	40
1,40400	39
1,40800	37
1,41200	35
1,41600	35
1,42000	35
1,42400	34
1,42800	36
1,43200	37
1,43600	38
1,44000	39
1,44400	38
1,44800	40
1,45200	43
1,45600	43
1,46000	41
1,46400	41
1,46800	40
1,47200	39
1,47600	38
1,48000	39
1,48400	40
1,48800	39
1,49200	40
1,49600	42
1,50000	45
1,50400	46
1,50800	45
1,51200	45
1,51600	47
1,52000	46
1,52400	44
1,52800	44
1,53200	43
1,53600	41
1,54000	42
1,54400	43
1,54800	44
1,55200	46
1,55600	46
1,56000	46
1,56400	45
1,56800	45
1,57200	46
1,57600	45
1,58000	42
1,58400	39
1,58800	38
1,59200	39
1,59600	40
1,60000	41
1,60400	46
1,60800	51
1,61200	53
1,61600	52
1,62000	50
1,62400	48
1,62800	48
1,63200	49
1,63600	46
1,64000	43
1,64400	44
1,64800	45
1,65200	45
1,65600	44
1,66000	43
1,66400	41
1,66800	38
1,67200	38
1,67600	41
1,68000	41
1,68400	40
1,68800	40
1,69200	40
1,69600	41
1,70000	42
1,70400	40
1,70800	39
1,71200	40
1,71600	40
1,72000	41
1,72400	42
1,72800	43
1,73200	43
1,73600	42
1,74000	42
1,74400	43
1,74800	43
1,75200	44
1,75600	46
1,76000	47
1,76400	46
1,76800	45
1,77200	43
1,77600	42
1,78000	43
1,78400	44
1,78800	45
1,79200	44
1,79600	43
1,80000	42
1,80400	42
1,80800	45
1,81200	46
1,81600	45
1,82000	43
1,82400	41
1,82800	40
1,83200	42
1,83600	42
1,84000	41
1,84400	42
1,84800	41
1,85200	41
1,85600	43
1,86000	42
1,86400	43
1,86800	44
1,87200	44
1,87600	44
1,88000	45
1,88400	45
1,88800	46
1,89200	44
1,89600	43
1,90000	43
1,90400	43
1,90800	44
1,91200	45
1,91600	45
1,92000	48
1,92400	51
1,92800	54
1,93200	55
1,93600	53
1,94000	49
1,94400	45
1,94800	45
1,95200	45
1,95600	48
1,96000	50
1,96400	49
1,96800	49
1,97200	50
1,97600	51
1,98000	51
1,98400	51
1,98800	53
1,99200	52
1,99600	50
2,00000	50
2,00400	50
2,00800	52
2,01200	54
2,01600	55
2,02000	55
2,02400	54
2,02800	53
2,03200	56
2,03600	58
2,04000	56
2,04400	54
2,04800	54
2,05200	53
2,05600	54
2,06000	55
2,06400	53
2,06800	51
2,07200	50
2,07600	52
2,08000	55
2,08400	55
2,08800	53
2,09200	51
2,09600	49
2,10000	50
2,10400	48
2,10800	48
2,11200	48
2,11600	48
2,12000	49
2,12400	48
2,12800	47
2,13200	49
2,13600	50
2,14000	52
2,14400	53
2,14800	51
2,15200	50
2,15600	51
2,16000	50
2,16400	50
2,16800	50
2,17200	50
2,17600	50
2,18000	50
2,18400	52
2,18800	52
2,19200	53
2,19600	52
2,20000	52
2,20400	52
2,20800	51
2,21200	48
2,21600	49
2,22000	51
2,22400	50
2,22800	49
2,23200	49
2,23600	47
2,24000	45
2,24400	43
2,24800	45
2,25200	47
2,25600	46
2,26000	44
2,26400	44
2,26800	44
2,27200	44
2,27600	43
2,28000	43
2,28400	43
2,28800	43
2,29200	42
2,29600	43
2,30000	44
2,30400	43
2,30800	44
2,31200	46
2,31600	45
2,32000	45
2,32400	44
2,32800	44
2,33200	43
2,33600	43
2,34000	42
2,34400	43
2,34800	46
2,35200	44
2,35600	43
2,36000	44
2,36400	43
2,36800	42
2,37200	41
2,37600	41
2,38000	43
2,38400	45
2,38800	45
2,39200	44
2,39600	44
2,40000	42
2,40400	40
2,40800	39
2,41200	38
2,41600	39
2,42000	37
2,42400	35
2,42800	36
2,43200	35
2,43600	35
2,44000	35
2,44400	35
2,44800	37
2,45200	38
2,45600	36
2,46000	36
2,46400	36
2,46800	35
2,47200	35
2,47600	36
2,48000	36
2,48400	36
2,48800	35
2,49200	34
2,49600	31
2,50000	31
2,50400	33
2,50800	33
2,51200	34
2,51600	35
2,52000	33
2,52400	31
2,52800	31
2,53200	34
2,53600	35
2,54000	34
2,54400	34
2,54800	32
2,55200	30
2,55600	31
2,56000	31
2,56400	29
2,56800	27
2,57200	25
2,57600	27
2,58000	30
2,58400	31
2,58800	30
2,59200	28
2,59600	27
2,60000	27
2,60400	26
2,60800	26
2,61200	27
2,61600	28
2,62000	28
2,62400	30
2,62800	28
2,63200	24
2,63600	25
2,64000	26
2,64400	26
2,64800	25
2,65200	23
2,65600	24
2,66000	27
2,66400	28
2,66800	26
2,67200	24
2,67600	23
2,68000	23
2,68400	22
2,68800	24
2,69200	25
2,69600	25
2,70000	24
2,70400	26
2,70800	27
2,71200	30
2,71600	30
2,72000	30
2,72400	31
2,72800	32
2,73200	33
2,73600	34
2,74000	36
2,74400	36
2,74800	34
2,75200	34
2,75600	32
2,76000	31
2,76400	30
2,76800	29
2,77200	30
2,77600	32
2,78000	34
2,78400	32
2,78800	31
2,79200	32
2,79600	32
2,80000	33
2,80400	32
2,80800	31
2,81200	32
2,81600	33
2,82000	32
2,82400	29
2,82800	26
2,83200	25
2,83600	23
2,84000	23
2,84400	24
2,84800	23
2,85200	24
2,85600	24
2,86000	23
2,86400	24
2,86800	25
2,87200	25
2,87600	25
2,88000	24
2,88400	22
2,88800	22
2,89200	24
2,89600	24
2,90000	23
2,90400	20
2,90800	19
2,91200	18
2,91600	17
2,92000	17
2,92400	19
2,92800	19
2,93200	17
2,93600	16
2,94000	15
2,94400	15
2,94800	17
2,95200	17
2,95600	16
2,96000	16
2,96400	16
2,96800	15
2,97200	14
2,97600	14
2,98000	14
2,98400	13
2,98800	11
2,99200	9
2,99600	8
3,00000	7
3,00400	9
3,00800	10
3,01200	11
3,01600	12
3,02000	13
3,02400	14
3,02800	14
3,03200	15
3,03600	13
3,04000	10
3,04400	10
3,04800	11
3,05200	11
3,05600	10
3,06000	10
3,06400	9
3,06800	6
3,07200	4
3,07600	3
3,08000	6
3,08400	7
3,08800	4
3,09200	2
3,09600	1
3,10000	-0
3,10400	-0
3,10800	3
3,11200	5
3,11600	3
3,12000	-1
3,12400	-2
3,12800	-1
3,13200	-1
3,13600	-0
3,14000	-0
3,14400	-2
3,14800	-5
3,15200	-5
3,15600	-5
3,16000	-4
3,16400	-6
3,16800	-7
3,17200	-6
3,17600	-6
3,18000	-6
3,18400	-7
3,18800	-9
3,19200	-12
3,19600	-13
3,20000	-13
3,20400	-11
3,20800	-9
3,21200	-8
3,21600	-7
3,22000	-7
3,22400	-8
3,22800	-6
3,23200	-6
3,23600	-9
3,24000	-10
3,24400	-9
3,24800	-6
3,25200	-6
3,25600	-8
3,26000	-10
3,26400	-13
3,26800	-12
3,27200	-10
3,27600	-9
3,28000	-7
3,28400	-5
3,28800	-5
3,29200	-5
3,29600	-4
3,30000	-6
3,30400	-6
3,30800	-4
3,31200	-3
3,31600	-5
3,32000	-5
3,32400	-3
3,32800	-1
3,33200	3
3,33600	4
3,34000	3
3,34400	2
3,34800	1
3,35200	-0
3,35600	-1
3,36000	-1
3,36400	-1
3,36800	-2
3,37200	-3
3,37600	-2
3,38000	1
3,38400	0
3,38800	1
3,39200	1
3,39600	0
3,40000	1
3,40400	-1
3,40800	-2
3,41200	-3
3,41600	-5
3,42000	-5
3,42400	-5
3,42800	-5
3,43200	-5
3,43600	-7
3,44000	-7
3,44400	-6
3,44800	-6
3,45200	-7
3,45600	-7
3,46000	-6
3,46400	-5
3,46800	-5
3,47200	-5
3,47600	-4
3,48000	-5
3,48400	-6
3,48800	-5
3,49200	-6
3,49600	-6
3,50000	-4
3,50400	-3
3,50800	-1
3,51200	0
3,51600	0
3,52000	-1
3,52400	-2
3,52800	-0
3,53200	-0
3,53600	-1
3,54000	-3
3,54400	-4
3,54800	-4
3,55200	-4
3,55600	-2
3,56000	-1
3,56400	-2
3,56800	-3
3,57200	-3
3,57600	-4
3,58000	-7
3,58400	-9
3,58800	-9
3,59200	-8
3,59600	-5
3,60000	-4
3,60400	-3
3,60800	-2
3,61200	-2
3,61600	-3
3,62000	-4
3,62400	-6
3,62800	-6
3,63200	-6
3,63600	-5
3,64000	-3
3,64400	-1
3,64800	-1
3,65200	1
3,65600	3
3,66000	3
3,66400	5
3,66800	9
3,67200	11
3,67600	12
3,68000	14
3,68400	15
3,68800	17
3,69200	22
3,69600	30
3,70000	39
3,70400	54
3,70800	86
3,71200	136
3,71600	192
3,72000	248
3,72400	300
3,72800	332
3,73200	334
3,73600	290
3,74000	188
3,74400	23
3,74800	-202
3,75200	-478
3,75600	-799
3,76000	-1151
3,76400	-1517
3,76800	-1880
3,77200	-2223
3,77600	-2543
3,78000	-2840
3,78400	-3105
3,78800	-3349
3,79200	-3594
3,79600	-3803
3,80000	-3905
3,80400	-3891
3,80800	-3788
3,81200	-3618
3,81600	-3408
3,82000	-3183
3,82400	-2961
3,82800	-2750
3,83200	-2551
3,83600	-2364
3,84000	-2187
3,84400	-2013
3,84800	-1844
3,85200	-1682
3,85600	-1535
3,86000	-1406
3,86400	-1294
3,86800	-1192
3,87200	-1094
3,87600	-995
3,88000	-893
3,88400	-789
3,88800	-688
3,89200	-597
3,89600	-513
3,90000	-437
3,90400	-370
3,90800	-311
3,91200	-260
3,91600	-216
3,92000	-175
3,92400	-138
3,92800	-104
3,93200	-74
3,93600	-46
3,94000	-22
3,94400	2
3,94800	25
3,95200	48
3,95600	70
3,96000	91
3,96400	114
3,96800	140
3,97200	165
3,97600	190
3,98000	217
3,98400	241
3,98800	265
3,99200	286
3,99600	307
4,00000	328
4,00400	344
4,00800	359
4,01200	372
4,01600	379
4,02000	384
4,02400	387
4,02800	389
4,03200	391
4,03600	391
4,04000	390
4,04400	393
4,04800	399
4,05200	405
4,05600	414
4,06000	426
4,06400	440
4,06800	454
4,07200	468
4,07600	482
4,08000	495
4,08400	507
4,08800	517
4,09200	523
4,09600	526
4,10000	528
4,10400	529
4,10800	527
4,11200	523
4,11600	518
4,12000	511
4,12400	501
4,12800	490
4,13200	479
4,13600	466
4,14000	455
4,14400	444
4,14800	432
4,15200	419
4,15600	408
4,16000	398
4,16400	387
4,16800	377
4,17200	369
4,17600	361
4,18000	354
4,18400	350
4,18800	346
4,19200	342
4,19600	342
4,20000	343
4,20400	344
4,20800	346
4,21200	348
4,21600	349
4,22000	351
4,22400	355
4,22800	358
4,23200	363
4,23600	371
4,24000	378
4,24400	385
4,24800	392
4,25200	399
4,25600	408
4,26000	416
4,26400	421
4,26800	424
4,27200	428
4,27600	433
4,28000	440
4,28400	448
4,28800	453
4,29200	456
4,29600	458
4,30000	460
4,30400	461
4,30800	460
4,31200	461
4,31600	462
4,32000	462
4,32400	462
4,32800	463
4,33200	460
4,33600	459
4,34000	458
4,34400	456
4,34800	455
4,35200	451
4,35600	445
4,36000	439
4,36400	436
4,36800	433
4,37200	431
4,37600	428
4,38000	423
4,38400	419
4,38800	414
4,39200	409
4,39600	405
4,40000	402
4,40400	399
4,40800	396
4,41200	394
4,41600	392
4,42000	390
4,42400	390
4,42800	391
4,43200	392
4,43600	394
4,44000	396
4,44400	398
4,44800	399
4,45200	400
4,45600	401
4,46000	402
4,46400	404
4,46800	405
4,47200	406
4,47600	405
4,48000	404
4,48400	403
4,48800	403
4,49200	405
4,49600	406
4,50000	409
4,50400	412
4,50800	411
4,51200	412
4,51600	414
4,52000	417
4,52400	420
4,52800	423
4,53200	426
4,53600	430
4,54000	435
4,54400	438
4,54800	443
4,55200	450
4,55600	455
4,56000	460
4,56400	464
4,56800	467
4,57200	472
4,57600	476
4,58000	480
4,58400	483
4,58800	484
4,59200	485
4,59600	484
4,60000	484
4,60400	486
4,60800	487
4,61200	491
4,61600	496
4,62000	502
4,62400	510
4,62800	520
4,63200	530
4,63600	542
4,64000	557
4,64400	576
4,64800	598
4,65200	622
4,65600	650
4,66000	685
4,66400	719
4,66800	756
4,67200	802
4,67600	848
4,68000	898
4,68400	950
4,68800	1000
4,69200	1054
4,69600	1110
4,70000	1165
4,70400	1219
4,70800	1272
4,71200	1320
4,71600	1364
4,72000	1408
4,72400	1448
4,72800	1484
4,73200	1513
4,73600	1535
4,74000	1554
4,74400	1568
4,74800	1578
4,75200	1585
4,75600	1589
4,76000	1590
4,76400	1587
4,76800	1581
4,77200	1573
4,77600	1566
4,78000	1557
4,78400	1547
4,78800	1537
4,79200	1528
4,79600	1521
4,80000	1516
4,80400	1512
4,80800	1508
4,81200	1502
4,81600	1496
4,82000	1487
4,82400	1479
4,82800	1469
4,83200	1458
4,83600	1446
4,84000	1436
4,84400	1424
4,84800	1413
4,85200	1402
4,85600	1392
4,86000	1382
4,86400	1371
4,86800	1365
4,87200	1359
4,87600	1353
4,88000	1349
4,88400	1344
4,88800	1340
4,89200	1336
4,89600	1332
4,90000	1327
4,90400	1321
4,90800	1318
4,91200	1316
4,91600	1315
4,92000	1315
4,92400	1318
4,92800	1324
4,93200	1330
4,93600	1338
4,94000	1349
4,94400	1365
4,94800	1386
4,95200	1413
4,95600	1443
4,96000	1477
4,96400	1517
4,96800	1562
4,97200	1610
4,97600	1659
4,98000	1711
4,98400	1767
4,98800	1823
4,99200	1877
4,99600	1932
5,00000	1982
5,00400	2028
5,00800	2070
5,01200	2109
5,01600	2140
5,02000	2164
5,02400	2182
5,02800	2194
5,03200	2203
5,03600	2205
5,04000	2201
5,04400	2191
5,04800	2175
5,05200	2157
5,05600	2137
5,06000	2113
5,06400	2086
5,06800	2054
5,07200	2022
5,07600	1987
5,08000	1952
5,08400	1917
5,08800	1887
5,09200	1860
5,09600	1838
5,10000	1819
5,10400	1805
5,10800	1800
5,11200	1805
5,11600	1818
5,12000	1837
5,12400	1862
5,12800	1892
5,13200	1930
5,13600	1971
5,14000	2012
5,14400	2051
5,14800	2088
5,15200	2121
5,15600	2146
5,16000	2166
5,16400	2179
5,16800	2185
5,17200	2179
5,17600	2161
5,18000	2134
5,18400	2102
5,18800	2064
5,19200	2018
5,19600	1968
5,20000	1914
5,20400	1858
5,20800	1802
5,21200	1744
5,21600	1689
5,22000	1638
5,22400	1593
5,22800	1553
5,23200	1516
5,23600	1490
5,24000	1473
5,24400	1465
5,24800	1474
5,25200	1498
5,25600	1542
5,26000	1607
5,26400	1692
5,26800	1801
5,27200	1937
5,27600	2104
5,28000	2300
5,28400	2527
5,28800	2783
5,29200	3069
5,29600	3383
5,30000	3720
5,30400	4075
5,30800	4443
5,31200	4818
5,31600	5198
5,32000	5574
5,32400	5940
5,32800	6291
5,33200	6620
5,33600	6927
5,34000	7210
5,34400	7466
5,34800	7697
5,35200	7905
5,35600	8092
5,36000	8263
5,36400	8425
5,36800	8582
5,37200	8737
5,37600	8893
5,38000	9059
5,38400	9237
5,38800	9425
5,39200	9621
5,39600	9823
5,40000	10028
5,40400	10230
5,40800	10423
5,41200	10602
5,41600	10760
5,42000	10894
5,42400	10993
5,42800	11053
5,43200	11074
5,43600	11055
5,44000	10993
5,44400	10886
5,44800	10737
5,45200	10548
5,45600	10327
5,46000	10076
5,46400	9796
5,46800	9490
5,47200	9169
5,47600	8836
5,48000	8493
5,48400	8140
5,48800	7780
5,49200	7422
5,49600	7069
5,50000	6724
5,50400	6387
5,50800	6056
5,51200	5737
5,51600	5433
5,52000	5143
5,52400	4863
5,52800	4597
5,53200	4348
5,53600	4114
5,54000	3896
5,54400	3692
5,54800	3500
5,55200	3321
5,55600	3157
5,56000	3005
5,56400	2866
5,56800	2739
5,57200	2622
5,57600	2515
5,58000	2419
5,58400	2331
5,58800	2250
5,59200	2180
5,59600	2118
5,60000	2064
5,60400	2017
5,60800	1977
5,61200	1939
5,61600	1906
5,62000	1882
5,62400	1862
5,62800	1846
5,63200	1835
5,63600	1827
5,64000	1820
5,64400	1817
5,64800	1820
5,65200	1825
5,65600	1835
5,66000	1848
5,66400	1860
5,66800	1873
5,67200	1886
5,67600	1901
5,68000	1914
5,68400	1925
5,68800	1938
5,69200	1950
5,69600	1962
5,70000	1973
5,70400	1982
5,70800	1990
5,71200	2000
5,71600	2012
5,72000	2023
5,72400	2034
5,72800	2051
5,73200	2073
5,73600	2098
5,74000	2130
5,74400	2167
5,74800	2209
5,75200	2255
5,75600	2304
5,76000	2357
5,76400	2413
5,76800	2471
5,77200	2527
5,77600	2580
5,78000	2631
5,78400	2677
5,78800	2716
5,79200	2746
5,79600	2769
5,80000	2784
5,80400	2792
5,80800	2791
5,81200	2782
5,81600	2765
5,82000	2741
5,82400	2714
5,82800	2683
5,83200	2644
5,83600	2602
5,84000	2558
5,84400	2513
5,84800	2469
5,85200	2426
5,85600	2384
5,86000	2340
5,86400	2297
5,86800	2253
5,87200	2209
5,87600	2168
5,88000	2129
5,88400	2090
5,88800	2052
5,89200	2013
5,89600	1974
5,90000	1938
5,90400	1905
5,90800	1871
5,91200	1838
5,91600	1809
5,92000	1783
5,92400	1760
5,92800	1744
5,93200	1732
5,93600	1725
5,94000	1724
5,94400	1728
5,94800	1741
5,95200	1763
5,95600	1790
5,96000	1826
5,96400	1870
5,96800	1918
5,97200	1971
5,97600	2030
5,98000	2098
5,98400	2175
5,98800	2259
5,99200	2353
5,99600	2459
6,00000	2580
6,00400	2724
6,00800	2896
6,01200	3099
6,01600	3341
6,02000	3634
6,02400	3990
6,02800	4421
6,03200	4940
6,03600	5560
6,04000	6293
6,04400	7150
6,04800	8144
6,05200	9288
6,05600	10581
6,06000	12032
6,06400	13643
6,06800	15407
6,07200	17322
6,07600	19378
6,08000	21547
6,08400	23809
6,08800	26144
6,09200	28529
6,09600	30931
6,10000	33311
6,10400	35635
6,10800	37871
6,11200	39992
6,11600	41965
6,12000	43757
6,12400	45346
6,12800	46713
6,13200	47842
6,13600	48718
6,14000	49335
6,14400	49694
6,14800	49801
6,15200	49660
6,15600	49276
6,16000	48666
6,16400	47851
6,16800	46847
6,17200	45676
6,17600	44351
6,18000	42898
6,18400	41341
6,18800	39697
6,19200	37991
6,19600	36238
6,20000	34456
6,20400	32668
6,20800	30889
6,21200	29129
6,21600	27400
6,22000	25709
6,22400	24071
6,22800	22492
6,23200	20979
6,23600	19537
6,24000	18166
6,24400	16867
6,24800	15646
6,25200	14503
6,25600	13432
6,26000	12432
6,26400	11506
6,26800	10650
6,27200	9863
6,27600	9141
6,28000	8481
6,28400	7876
6,28800	7324
6,29200	6825
6,29600	6374
6,30000	5966
6,30400	5601
6,30800	5278
6,31200	4995
6,31600	4752
6,32000	4544
6,32400	4373
6,32800	4238
6,33200	4143
6,33600	4087
6,34000	4071
6,34400	4094
6,34800	4160
6,35200	4266
6,35600	4411
6,36000	4596
6,36400	4819
6,36800	5075
6,37200	5360
6,37600	5669
6,38000	5996
6,38400	6332
6,38800	6668
6,39200	6997
6,39600	7311
6,40000	7604
6,40400	7865
6,40800	8088
6,41200	8271
6,41600	8408
6,42000	8494
6,42400	8527
6,42800	8511
6,43200	8443
6,43600	8326
6,44000	8165
6,44400	7964
6,44800	7727
6,45200	7461
6,45600	7171
6,46000	6862
6,46400	6539
6,46800	6209
6,47200	5876
6,47600	5545
6,48000	5220
6,48400	4905
6,48800	4604
6,49200	4314
6,49600	4039
6,50000	3783
6,50400	3544
6,50800	3321
6,51200	3115
6,51600	2927
6,52000	2756
6,52400	2599
6,52800	2454
6,53200	2324
6,53600	2207
6,54000	2100
6,54400	2002
6,54800	1916
6,55200	1840
6,55600	1769
6,56000	1703
6,56400	1641
6,56800	1583
6,57200	1534
6,57600	1491
6,58000	1451
6,58400	1411
6,58800	1376
6,59200	1345
6,59600	1316
6,60000	1288
6,60400	1261
6,60800	1237
6,61200	1215
6,61600	1194
6,62000	1177
6,62400	1159
6,62800	1141
6,63200	1126
6,63600	1113
6,64000	1100
6,64400	1088
6,64800	1075
6,65200	1063
6,65600	1052
6,66000	1043
6,66400	1036
6,66800	1028
6,67200	1019
6,67600	1011
6,68000	1006
6,68400	999
6,68800	994
6,69200	990
6,69600	986
6,70000	983
6,70400	982
6,70800	984
6,71200	989
6,71600	997
6,72000	1011
6,72400	1032
6,72800	1062
6,73200	1103
6,73600	1159
6,74000	1231
6,74400	1323
6,74800	1439
6,75200	1584
6,75600	1767
6,76000	1993
6,76400	2267
6,76800	2597
6,77200	2992
6,77600	3457
6,78000	4000
6,78400	4632
6,78800	5359
6,79200	6185
6,79600	7115
6,80000	8154
6,80400	9302
6,80800	10561
6,81200	11926
6,81600	13391
6,82000	14950
6,82400	16590
6,82800	18300
6,83200	20066
6,83600	21866
6,84000	23681
6,84400	25487
6,84800	27273
6,85200	29013
6,85600	30674
6,86000	32241
6,86400	33693
6,86800	35012
6,87200	36182
6,87600	37187
6,88000	38013
6,88400	38653
6,88800	39104
6,89200	39363
6,89600	39430
6,90000	39310
6,90400	39008
6,90800	38531
6,91200	37892
6,91600	37108
6,92000	36195
6,92400	35170
6,92800	34047
6,93200	32842
6,93600	31574
6,94000	30261
6,94400	28923
6,94800	27573
6,95200	26223
6,95600	24883
6,96000	23568
6,96400	22291
6,96800	21059
6,97200	19878
6,97600	18749
6,98000	17678
6,98400	16670
6,98800	15722
6,99200	14834
6,99600	14002
7,00000	13230
7,00400	12513
7,00800	11848
7,01200	11231
7,01600	10659
7,02000	10128
7,02400	9637
7,02800	9181
7,03200	8755
7,03600	8357
7,04000	7986
7,04400	7641
7,04800	7315
7,05200	7007
7,05600	6715
7,06000	6439
7,06400	6178
7,06800	5930
7,07200	5696
7,07600	5475
7,08000	5264
7,08400	5064
7,08800	4873
7,09200	4695
7,09600	4528
7,10000	4367
7,10400	4216
7,10800	4073
7,11200	3936
7,11600	3807
7,12000	3683
7,12400	3568
7,12800	3461
7,13200	3360
7,13600	3263
7,14000	3169
7,14400	3082
7,14800	3002
7,15200	2923
7,15600	2848
7,16000	2778
7,16400	2711
7,16800	2646
7,17200	2588
7,17600	2536
7,18000	2488
7,18400	2445
7,18800	2407
7,19200	2372
7,19600	2344
7,20000	2320
7,20400	2302
7,20800	2290
7,21200	2281
7,21600	2275
7,22000	2272
7,22400	2271
7,22800	2274
7,23200	2281
7,23600	2289
7,24000	2298
7,24400	2307
7,24800	2313
7,25200	2317
7,25600	2319
7,26000	2321
7,26400	2321
7,26800	2319
7,27200	2314
7,27600	2307
7,28000	2298
7,28400	2290
7,28800	2279
7,29200	2268
7,29600	2260
7,30000	2253
7,30400	2248
7,30800	2246
7,31200	2248
7,31600	2254
7,32000	2264
7,32400	2280
7,32800	2303
7,33200	2332
7,33600	2372
7,34000	2417
7,34400	2467
7,34800	2525
7,35200	2586
7,35600	2651
7,36000	2722
7,36400	2794
7,36800	2868
7,37200	2942
7,37600	3018
7,38000	3093
7,38400	3166
7,38800	3234
7,39200	3297
7,39600	3356
7,40000	3411
7,40400	3463
7,40800	3509
7,41200	3546
7,41600	3581
7,42000	3613
7,42400	3639
7,42800	3664
7,43200	3691
7,43600	3720
7,44000	3749
7,44400	3782
7,44800	3820
7,45200	3866
7,45600	3924
7,46000	3992
7,46400	4069
7,46800	4157
7,47200	4258
7,47600	4370
7,48000	4490
7,48400	4620
7,48800	4755
7,49200	4895
7,49600	5038
7,50000	5182
7,50400	5323
7,50800	5459
7,51200	5587
7,51600	5706
7,52000	5814
7,52400	5909
7,52800	5988
7,53200	6052
7,53600	6097
7,54000	6123
7,54400	6133
7,54800	6125
7,55200	6100
7,55600	6060
7,56000	6003
7,56400	5931
7,56800	5846
7,57200	5750
7,57600	5643
7,58000	5527
7,58400	5404
7,58800	5273
7,59200	5139
7,59600	4998
7,60000	4852
7,60400	4705
7,60800	4557
7,61200	4406
7,61600	4255
7,62000	4104
7,62400	3953
7,62800	3805
7,63200	3662
7,63600	3521
7,64000	3382
7,64400	3244
7,64800	3111
7,65200	2985
7,65600	2862
7,66000	2742
7,66400	2625
7,66800	2512
7,67200	2405
7,67600	2306
7,68000	2210
7,68400	2118
7,68800	2031
7,69200	1948
7,69600	1871
7,70000	1798
7,70400	1728
7,70800	1662
7,71200	1601
7,71600	1545
7,72000	1489
7,72400	1434
7,72800	1383
7,73200	1336
7,73600	1293
7,74000	1254
7,74400	1213
7,74800	1172
7,75200	1135
7,75600	1102
7,76000	1073
7,76400	1043
7,76800	1012
7,77200	986
7,77600	963
7,78000	939
7,78400	915
7,78800	893
7,79200	873
7,79600	851
7,80000	831
7,80400	812
7,80800	796
7,81200	781
7,81600	765
7,82000	750
7,82400	736
7,82800	724
7,83200	714
7,83600	702
7,84000	690
7,84400	681
7,84800	673
7,85200	665
7,85600	659
7,86000	654
7,86400	649
7,86800	645
7,87200	643
7,87600	643
7,88000	643
7,88400	647
7,88800	652
7,89200	656
7,89600	666
[truncated: 18,026 more rows]
