# Supplementary material for: Interplay between de novo and salvage pathways of GDP-fucose synthesis
Source: PLoS One. 2024 Oct 24;19(10):e0309450. doi: 10.1371/journal.pone.0309450 (PMC11501016; doi:10.1371/journal.pone.0309450)
Supplement: S1 File — (ZIP) [file pone.0309450.s004.zip › Chromatograms/Metabolites/GMDSKO_3_1.txt]

[Header]
Application Name	LabSolutions
Version	5.97 SP1
Data File Name	C:\LabSolutions\Data\Methods\Moje wyniki\GDP-Fuc540.lcd
Output Date	2022-06-30
Output Time	14:36:14
[Configuration]
Instrument Name	HPLC_SPD-M30A_RF20AXS
Instrument #	1
Line #	1
# of Detectors	1
Detector ID	PDA
Detector Name	PDA
# of Channels	1
[PDA Multi Chromatogram(Ch1)]
# of Points	20001
Interval(msec)	240
Start Time(min)	0
End Time(min)	80
Intensity Units	mAU
Intensity Multiplier	1
Type	MultiChrom
Wavelength(nm)	254
Bandwidth(nm)	4
R.Time (min)	Intensity
0,00000	0
0,00400	0
0,00800	0
0,01200	0
0,01600	0
0,02000	0
0,02400	0
0,02800	0
0,03200	0
0,03600	0
0,04000	0
0,04400	0
0,04800	0
0,05200	0
0,05600	0
0,06000	0
0,06400	0
0,06800	0
0,07200	0
0,07600	0
0,08000	-4
0,08400	-8
0,08800	-12
0,09200	-17
0,09600	-18
0,10000	-20
0,10400	-22
0,10800	-22
0,11200	-20
0,11600	-20
0,12000	-20
0,12400	-20
0,12800	-22
0,13200	-23
0,13600	-26
0,14000	-28
0,14400	-30
0,14800	-33
0,15200	-34
0,15600	-34
0,16000	-33
0,16400	-34
0,16800	-36
0,17200	-37
0,17600	-39
0,18000	-40
0,18400	-40
0,18800	-42
0,19200	-45
0,19600	-45
0,20000	-45
0,20400	-46
0,20800	-47
0,21200	-45
0,21600	-44
0,22000	-44
0,22400	-45
0,22800	-46
0,23200	-47
0,23600	-49
0,24000	-51
0,24400	-53
0,24800	-54
0,25200	-54
0,25600	-55
0,26000	-55
0,26400	-54
0,26800	-55
0,27200	-57
0,27600	-56
0,28000	-56
0,28400	-57
0,28800	-59
0,29200	-60
0,29600	-59
0,30000	-59
0,30400	-60
0,30800	-61
0,31200	-63
0,31600	-64
0,32000	-65
0,32400	-66
0,32800	-66
0,33200	-66
0,33600	-66
0,34000	-66
0,34400	-65
0,34800	-64
0,35200	-64
0,35600	-62
0,36000	-61
0,36400	-60
0,36800	-61
0,37200	-63
0,37600	-65
0,38000	-68
0,38400	-72
0,38800	-74
0,39200	-74
0,39600	-77
0,40000	-80
0,40400	-81
0,40800	-85
0,41200	-87
0,41600	-89
0,42000	-91
0,42400	-92
0,42800	-93
0,43200	-94
0,43600	-95
0,44000	-94
0,44400	-96
0,44800	-98
0,45200	-101
0,45600	-102
0,46000	-102
0,46400	-102
0,46800	-103
0,47200	-103
0,47600	-103
0,48000	-102
0,48400	-104
0,48800	-104
0,49200	-105
0,49600	-108
0,50000	-108
0,50400	-106
0,50800	-105
0,51200	-105
0,51600	-105
0,52000	-106
0,52400	-108
0,52800	-111
0,53200	-112
0,53600	-113
0,54000	-116
0,54400	-119
0,54800	-121
0,55200	-123
0,55600	-122
0,56000	-124
0,56400	-126
0,56800	-128
0,57200	-127
0,57600	-128
0,58000	-131
0,58400	-131
0,58800	-134
0,59200	-137
0,59600	-139
0,60000	-140
0,60400	-142
0,60800	-144
0,61200	-144
0,61600	-144
0,62000	-147
0,62400	-150
0,62800	-151
0,63200	-150
0,63600	-149
0,64000	-151
0,64400	-151
0,64800	-151
0,65200	-153
0,65600	-155
0,66000	-155
0,66400	-157
0,66800	-159
0,67200	-160
0,67600	-160
0,68000	-162
0,68400	-166
0,68800	-168
0,69200	-167
0,69600	-168
0,70000	-171
0,70400	-170
0,70800	-171
0,71200	-175
0,71600	-178
0,72000	-178
0,72400	-177
0,72800	-178
0,73200	-177
0,73600	-177
0,74000	-179
0,74400	-179
0,74800	-179
0,75200	-179
0,75600	-181
0,76000	-183
0,76400	-184
0,76800	-183
0,77200	-182
0,77600	-181
0,78000	-181
0,78400	-182
0,78800	-184
0,79200	-185
0,79600	-186
0,80000	-188
0,80400	-187
0,80800	-186
0,81200	-187
0,81600	-189
0,82000	-189
0,82400	-187
0,82800	-188
0,83200	-189
0,83600	-187
0,84000	-187
0,84400	-190
0,84800	-191
0,85200	-193
0,85600	-193
0,86000	-191
0,86400	-191
0,86800	-193
0,87200	-195
0,87600	-194
0,88000	-194
0,88400	-197
0,88800	-198
0,89200	-198
0,89600	-200
0,90000	-201
0,90400	-202
0,90800	-202
0,91200	-203
0,91600	-203
0,92000	-203
0,92400	-202
0,92800	-203
0,93200	-205
0,93600	-203
0,94000	-203
0,94400	-205
0,94800	-208
0,95200	-210
0,95600	-209
0,96000	-209
0,96400	-211
0,96800	-212
0,97200	-214
0,97600	-218
0,98000	-221
0,98400	-221
0,98800	-220
0,99200	-220
0,99600	-222
1,00000	-222
1,00400	-222
1,00800	-223
1,01200	-225
1,01600	-228
1,02000	-229
1,02400	-231
1,02800	-234
1,03200	-237
1,03600	-237
1,04000	-235
1,04400	-236
1,04800	-240
1,05200	-244
1,05600	-244
1,06000	-243
1,06400	-242
1,06800	-241
1,07200	-240
1,07600	-241
1,08000	-242
1,08400	-243
1,08800	-242
1,09200	-243
1,09600	-245
1,10000	-246
1,10400	-247
1,10800	-250
1,11200	-254
1,11600	-255
1,12000	-257
1,12400	-261
1,12800	-261
1,13200	-261
1,13600	-260
1,14000	-261
1,14400	-264
1,14800	-266
1,15200	-266
1,15600	-267
1,16000	-267
1,16400	-267
1,16800	-268
1,17200	-269
1,17600	-269
1,18000	-270
1,18400	-272
1,18800	-270
1,19200	-270
1,19600	-273
1,20000	-276
1,20400	-278
1,20800	-278
1,21200	-278
1,21600	-278
1,22000	-277
1,22400	-279
1,22800	-281
1,23200	-283
1,23600	-284
1,24000	-286
1,24400	-287
1,24800	-287
1,25200	-287
1,25600	-288
1,26000	-289
1,26400	-290
1,26800	-292
1,27200	-294
1,27600	-295
1,28000	-297
1,28400	-299
1,28800	-301
1,29200	-304
1,29600	-307
1,30000	-309
1,30400	-309
1,30800	-309
1,31200	-310
1,31600	-310
1,32000	-310
1,32400	-311
1,32800	-314
1,33200	-314
1,33600	-315
1,34000	-316
1,34400	-316
1,34800	-318
1,35200	-317
1,35600	-316
1,36000	-317
1,36400	-317
1,36800	-317
1,37200	-318
1,37600	-320
1,38000	-321
1,38400	-325
1,38800	-329
1,39200	-328
1,39600	-327
1,40000	-328
1,40400	-327
1,40800	-327
1,41200	-329
1,41600	-328
1,42000	-328
1,42400	-330
1,42800	-330
1,43200	-329
1,43600	-331
1,44000	-332
1,44400	-335
1,44800	-337
1,45200	-338
1,45600	-339
1,46000	-341
1,46400	-342
1,46800	-344
1,47200	-347
1,47600	-347
1,48000	-347
1,48400	-346
1,48800	-348
1,49200	-352
1,49600	-354
1,50000	-353
1,50400	-352
1,50800	-352
1,51200	-353
1,51600	-354
1,52000	-357
1,52400	-359
1,52800	-361
1,53200	-365
1,53600	-366
1,54000	-365
1,54400	-366
1,54800	-369
1,55200	-370
1,55600	-370
1,56000	-370
1,56400	-371
1,56800	-373
1,57200	-375
1,57600	-376
1,58000	-375
1,58400	-376
1,58800	-376
1,59200	-375
1,59600	-378
1,60000	-378
1,60400	-377
1,60800	-377
1,61200	-381
1,61600	-383
1,62000	-384
1,62400	-385
1,62800	-388
1,63200	-390
1,63600	-393
1,64000	-397
1,64400	-399
1,64800	-399
1,65200	-399
1,65600	-399
1,66000	-400
1,66400	-401
1,66800	-401
1,67200	-402
1,67600	-405
1,68000	-407
1,68400	-408
1,68800	-407
1,69200	-406
1,69600	-408
1,70000	-408
1,70400	-407
1,70800	-406
1,71200	-410
1,71600	-411
1,72000	-410
1,72400	-409
1,72800	-408
1,73200	-407
1,73600	-409
1,74000	-409
1,74400	-407
1,74800	-407
1,75200	-409
1,75600	-412
1,76000	-413
1,76400	-414
1,76800	-415
1,77200	-416
1,77600	-416
1,78000	-416
1,78400	-418
1,78800	-420
1,79200	-421
1,79600	-424
1,80000	-428
1,80400	-430
1,80800	-431
1,81200	-432
1,81600	-432
1,82000	-432
1,82400	-434
1,82800	-438
1,83200	-441
1,83600	-443
1,84000	-445
1,84400	-444
1,84800	-443
1,85200	-445
1,85600	-449
1,86000	-450
1,86400	-449
1,86800	-447
1,87200	-446
1,87600	-445
1,88000	-447
1,88400	-449
1,88800	-449
1,89200	-449
1,89600	-449
1,90000	-452
1,90400	-455
1,90800	-456
1,91200	-456
1,91600	-457
1,92000	-459
1,92400	-463
1,92800	-466
1,93200	-469
1,93600	-471
1,94000	-472
1,94400	-473
1,94800	-474
1,95200	-474
1,95600	-476
1,96000	-480
1,96400	-481
1,96800	-481
1,97200	-480
1,97600	-479
1,98000	-478
1,98400	-477
1,98800	-479
1,99200	-482
1,99600	-485
2,00000	-489
2,00400	-490
2,00800	-489
2,01200	-489
2,01600	-490
2,02000	-492
2,02400	-493
2,02800	-495
2,03200	-499
2,03600	-501
2,04000	-502
2,04400	-502
2,04800	-504
2,05200	-505
2,05600	-505
2,06000	-506
2,06400	-509
2,06800	-510
2,07200	-512
2,07600	-515
2,08000	-515
2,08400	-514
2,08800	-515
2,09200	-518
2,09600	-520
2,10000	-522
2,10400	-524
2,10800	-526
2,11200	-528
2,11600	-531
2,12000	-530
2,12400	-527
2,12800	-527
2,13200	-527
2,13600	-528
2,14000	-529
2,14400	-530
2,14800	-533
2,15200	-537
2,15600	-538
2,16000	-540
2,16400	-542
2,16800	-542
2,17200	-542
2,17600	-542
2,18000	-543
2,18400	-544
2,18800	-545
2,19200	-547
2,19600	-547
2,20000	-545
2,20400	-545
2,20800	-546
2,21200	-548
2,21600	-550
2,22000	-550
2,22400	-550
2,22800	-551
2,23200	-553
2,23600	-556
2,24000	-558
2,24400	-561
2,24800	-564
2,25200	-568
2,25600	-569
2,26000	-570
2,26400	-572
2,26800	-574
2,27200	-576
2,27600	-580
2,28000	-581
2,28400	-582
2,28800	-584
2,29200	-587
2,29600	-589
2,30000	-589
2,30400	-590
2,30800	-592
2,31200	-592
2,31600	-592
2,32000	-593
2,32400	-594
2,32800	-597
2,33200	-601
2,33600	-602
2,34000	-601
2,34400	-600
2,34800	-602
2,35200	-604
2,35600	-603
2,36000	-605
2,36400	-609
2,36800	-611
2,37200	-612
2,37600	-614
2,38000	-616
2,38400	-615
2,38800	-615
2,39200	-616
2,39600	-618
2,40000	-618
2,40400	-619
2,40800	-621
2,41200	-623
2,41600	-623
2,42000	-621
2,42400	-620
2,42800	-620
2,43200	-621
2,43600	-622
2,44000	-623
2,44400	-625
2,44800	-624
2,45200	-624
2,45600	-625
2,46000	-627
2,46400	-631
2,46800	-633
2,47200	-634
2,47600	-634
2,48000	-635
2,48400	-636
2,48800	-638
2,49200	-641
2,49600	-643
2,50000	-643
2,50400	-642
2,50800	-642
2,51200	-642
2,51600	-643
2,52000	-647
2,52400	-649
2,52800	-648
2,53200	-649
2,53600	-650
2,54000	-651
2,54400	-652
2,54800	-657
2,55200	-660
2,55600	-662
2,56000	-663
2,56400	-664
2,56800	-665
2,57200	-666
2,57600	-668
2,58000	-669
2,58400	-671
2,58800	-673
2,59200	-673
2,59600	-673
2,60000	-673
2,60400	-674
2,60800	-676
2,61200	-677
2,61600	-677
2,62000	-679
2,62400	-680
2,62800	-682
2,63200	-683
2,63600	-684
2,64000	-684
2,64400	-687
2,64800	-687
2,65200	-688
2,65600	-690
2,66000	-692
2,66400	-693
2,66800	-693
2,67200	-691
2,67600	-690
2,68000	-692
2,68400	-694
2,68800	-695
2,69200	-694
2,69600	-694
2,70000	-693
2,70400	-695
2,70800	-697
2,71200	-698
2,71600	-698
2,72000	-700
2,72400	-700
2,72800	-700
2,73200	-700
2,73600	-702
2,74000	-705
2,74400	-707
2,74800	-708
2,75200	-711
2,75600	-712
2,76000	-714
2,76400	-715
2,76800	-713
2,77200	-711
2,77600	-713
2,78000	-716
2,78400	-717
2,78800	-718
2,79200	-720
2,79600	-720
2,80000	-721
2,80400	-724
2,80800	-727
2,81200	-730
2,81600	-731
2,82000	-731
2,82400	-732
2,82800	-734
2,83200	-735
2,83600	-736
2,84000	-737
2,84400	-738
2,84800	-739
2,85200	-742
2,85600	-747
2,86000	-750
2,86400	-752
2,86800	-753
2,87200	-756
2,87600	-757
2,88000	-757
2,88400	-758
2,88800	-761
2,89200	-763
2,89600	-763
2,90000	-764
2,90400	-764
2,90800	-766
2,91200	-766
2,91600	-766
2,92000	-766
2,92400	-767
2,92800	-767
2,93200	-767
2,93600	-769
2,94000	-771
2,94400	-774
2,94800	-776
2,95200	-778
2,95600	-779
2,96000	-780
2,96400	-781
2,96800	-782
2,97200	-784
2,97600	-786
2,98000	-789
2,98400	-791
2,98800	-793
2,99200	-795
2,99600	-794
3,00000	-794
3,00400	-797
3,00800	-801
3,01200	-802
3,01600	-802
3,02000	-803
3,02400	-802
3,02800	-802
3,03200	-803
3,03600	-805
3,04000	-806
3,04400	-808
3,04800	-810
3,05200	-811
3,05600	-811
3,06000	-810
3,06400	-809
3,06800	-810
3,07200	-814
3,07600	-817
3,08000	-823
3,08400	-825
3,08800	-822
3,09200	-821
3,09600	-822
3,10000	-824
3,10400	-826
3,10800	-829
3,11200	-831
3,11600	-832
3,12000	-831
3,12400	-833
3,12800	-834
3,13200	-834
3,13600	-835
3,14000	-840
3,14400	-843
3,14800	-842
3,15200	-842
3,15600	-844
3,16000	-846
3,16400	-848
3,16800	-848
3,17200	-849
3,17600	-851
3,18000	-852
3,18400	-851
3,18800	-852
3,19200	-854
3,19600	-855
3,20000	-855
3,20400	-854
3,20800	-854
3,21200	-854
3,21600	-854
3,22000	-855
3,22400	-856
3,22800	-858
3,23200	-861
3,23600	-862
3,24000	-862
3,24400	-862
3,24800	-863
3,25200	-865
3,25600	-867
3,26000	-868
3,26400	-867
3,26800	-867
3,27200	-870
3,27600	-873
3,28000	-872
3,28400	-872
3,28800	-874
3,29200	-875
3,29600	-875
3,30000	-877
3,30400	-879
3,30800	-880
3,31200	-880
3,31600	-883
3,32000	-887
3,32400	-889
3,32800	-890
3,33200	-891
3,33600	-890
3,34000	-890
3,34400	-893
3,34800	-896
3,35200	-898
3,35600	-900
3,36000	-900
3,36400	-901
3,36800	-902
3,37200	-901
3,37600	-902
3,38000	-904
3,38400	-907
3,38800	-908
3,39200	-910
3,39600	-911
3,40000	-911
3,40400	-910
3,40800	-912
3,41200	-915
3,41600	-916
3,42000	-917
3,42400	-918
3,42800	-917
3,43200	-920
3,43600	-922
3,44000	-923
3,44400	-923
3,44800	-924
3,45200	-923
3,45600	-923
3,46000	-922
3,46400	-922
3,46800	-925
3,47200	-928
3,47600	-929
3,48000	-930
3,48400	-930
3,48800	-930
3,49200	-929
3,49600	-929
3,50000	-929
3,50400	-930
3,50800	-931
3,51200	-932
3,51600	-933
3,52000	-934
3,52400	-935
3,52800	-936
3,53200	-939
3,53600	-941
3,54000	-942
3,54400	-943
3,54800	-945
3,55200	-949
3,55600	-950
3,56000	-951
3,56400	-953
3,56800	-954
3,57200	-954
3,57600	-957
3,58000	-959
3,58400	-958
3,58800	-958
3,59200	-961
3,59600	-963
3,60000	-964
3,60400	-965
3,60800	-966
3,61200	-965
3,61600	-967
3,62000	-972
3,62400	-976
3,62800	-979
3,63200	-981
3,63600	-981
3,64000	-982
3,64400	-982
3,64800	-981
3,65200	-981
3,65600	-981
3,66000	-982
3,66400	-983
3,66800	-985
3,67200	-987
3,67600	-987
3,68000	-988
3,68400	-989
3,68800	-991
3,69200	-992
3,69600	-988
3,70000	-978
3,70400	-961
3,70800	-936
3,71200	-908
3,71600	-887
3,72000	-879
3,72400	-894
3,72800	-940
3,73200	-1024
3,73600	-1154
3,74000	-1331
3,74400	-1553
3,74800	-1819
3,75200	-2126
3,75600	-2466
3,76000	-2826
3,76400	-3196
3,76800	-3564
3,77200	-3918
3,77600	-4245
3,78000	-4537
3,78400	-4789
3,78800	-5007
3,79200	-5216
3,79600	-5443
3,80000	-5646
3,80400	-5755
3,80800	-5752
3,81200	-5660
3,81600	-5505
3,82000	-5305
3,82400	-5073
3,82800	-4820
3,83200	-4560
3,83600	-4301
3,84000	-4050
3,84400	-3811
3,84800	-3585
3,85200	-3375
3,85600	-3181
3,86000	-3001
3,86400	-2833
3,86800	-2672
3,87200	-2513
3,87600	-2353
3,88000	-2201
3,88400	-2064
3,88800	-1943
3,89200	-1839
3,89600	-1751
3,90000	-1677
3,90400	-1617
3,90800	-1564
3,91200	-1518
3,91600	-1480
3,92000	-1448
3,92400	-1416
3,92800	-1388
3,93200	-1363
3,93600	-1337
3,94000	-1311
3,94400	-1287
3,94800	-1265
3,95200	-1242
3,95600	-1220
3,96000	-1198
3,96400	-1177
3,96800	-1156
3,97200	-1134
3,97600	-1112
3,98000	-1093
3,98400	-1073
3,98800	-1052
3,99200	-1034
3,99600	-1018
4,00000	-1003
4,00400	-987
4,00800	-968
4,01200	-953
4,01600	-940
4,02000	-925
4,02400	-910
4,02800	-897
4,03200	-882
4,03600	-866
4,04000	-848
4,04400	-829
4,04800	-810
4,05200	-791
4,05600	-774
4,06000	-757
4,06400	-741
4,06800	-727
4,07200	-715
4,07600	-705
4,08000	-698
4,08400	-692
4,08800	-688
4,09200	-684
4,09600	-683
4,10000	-685
4,10400	-690
4,10800	-696
4,11200	-705
4,11600	-712
4,12000	-718
4,12400	-724
4,12800	-731
4,13200	-737
4,13600	-745
4,14000	-752
4,14400	-757
4,14800	-763
4,15200	-770
4,15600	-776
4,16000	-782
4,16400	-788
4,16800	-795
4,17200	-801
4,17600	-806
4,18000	-812
4,18400	-818
4,18800	-825
4,19200	-830
4,19600	-833
4,20000	-834
4,20400	-836
4,20800	-837
4,21200	-836
4,21600	-834
4,22000	-831
4,22400	-824
4,22800	-819
4,23200	-815
4,23600	-811
4,24000	-806
4,24400	-799
4,24800	-791
4,25200	-785
4,25600	-782
4,26000	-782
4,26400	-785
4,26800	-786
4,27200	-788
4,27600	-791
4,28000	-793
4,28400	-796
4,28800	-801
4,29200	-807
4,29600	-813
4,30000	-819
4,30400	-826
4,30800	-830
4,31200	-830
4,31600	-830
4,32000	-830
4,32400	-826
4,32800	-821
4,33200	-815
4,33600	-806
4,34000	-798
4,34400	-788
4,34800	-779
4,35200	-769
4,35600	-759
4,36000	-748
4,36400	-737
4,36800	-727
4,37200	-720
4,37600	-713
4,38000	-707
4,38400	-704
4,38800	-701
4,39200	-700
4,39600	-701
4,40000	-702
4,40400	-704
4,40800	-708
4,41200	-712
4,41600	-716
4,42000	-718
4,42400	-722
4,42800	-727
4,43200	-731
4,43600	-733
4,44000	-733
4,44400	-735
4,44800	-739
4,45200	-741
4,45600	-745
4,46000	-752
4,46400	-758
4,46800	-765
4,47200	-769
4,47600	-777
4,48000	-786
4,48400	-790
4,48800	-796
4,49200	-801
4,49600	-806
4,50000	-813
4,50400	-819
4,50800	-822
4,51200	-825
4,51600	-828
4,52000	-833
4,52400	-839
4,52800	-843
4,53200	-842
4,53600	-842
4,54000	-845
4,54400	-846
4,54800	-846
4,55200	-846
4,55600	-847
4,56000	-847
4,56400	-846
4,56800	-849
4,57200	-852
4,57600	-856
4,58000	-860
4,58400	-863
4,58800	-869
4,59200	-876
4,59600	-882
4,60000	-888
4,60400	-894
4,60800	-900
4,61200	-904
4,61600	-907
4,62000	-910
4,62400	-911
4,62800	-910
4,63200	-906
4,63600	-897
4,64000	-886
4,64400	-873
4,64800	-857
4,65200	-840
4,65600	-818
4,66000	-793
4,66400	-768
4,66800	-744
4,67200	-721
4,67600	-700
4,68000	-681
4,68400	-662
4,68800	-647
4,69200	-637
4,69600	-628
4,70000	-623
4,70400	-622
4,70800	-625
4,71200	-630
4,71600	-640
4,72000	-653
4,72400	-665
4,72800	-681
4,73200	-700
4,73600	-719
4,74000	-737
4,74400	-758
4,74800	-779
4,75200	-798
4,75600	-817
4,76000	-835
4,76400	-851
4,76800	-865
4,77200	-877
4,77600	-890
4,78000	-903
4,78400	-915
4,78800	-926
4,79200	-937
4,79600	-950
4,80000	-963
4,80400	-975
4,80800	-985
4,81200	-995
4,81600	-1010
4,82000	-1026
4,82400	-1040
4,82800	-1054
4,83200	-1069
4,83600	-1084
4,84000	-1096
4,84400	-1106
4,84800	-1114
4,85200	-1120
4,85600	-1123
4,86000	-1126
4,86400	-1128
4,86800	-1128
4,87200	-1128
4,87600	-1128
4,88000	-1126
4,88400	-1121
4,88800	-1114
4,89200	-1101
4,89600	-1086
4,90000	-1067
4,90400	-1045
4,90800	-1019
4,91200	-989
4,91600	-956
4,92000	-917
4,92400	-869
4,92800	-812
4,93200	-748
4,93600	-676
4,94000	-594
4,94400	-503
4,94800	-403
4,95200	-292
4,95600	-171
4,96000	-46
4,96400	81
4,96800	207
4,97200	331
4,97600	450
4,98000	561
4,98400	660
4,98800	749
4,99200	823
4,99600	881
5,00000	922
5,00400	943
5,00800	947
5,01200	936
5,01600	913
5,02000	877
5,02400	828
5,02800	769
5,03200	702
5,03600	631
5,04000	555
5,04400	477
5,04800	397
5,05200	316
5,05600	237
5,06000	159
5,06400	84
5,06800	11
5,07200	-59
5,07600	-125
5,08000	-185
5,08400	-240
5,08800	-294
5,09200	-346
5,09600	-394
5,10000	-438
5,10400	-476
5,10800	-510
5,11200	-542
5,11600	-570
5,12000	-596
5,12400	-618
5,12800	-638
5,13200	-658
5,13600	-673
5,14000	-682
5,14400	-691
5,14800	-697
5,15200	-699
5,15600	-700
5,16000	-694
5,16400	-682
5,16800	-666
5,17200	-638
5,17600	-597
5,18000	-541
5,18400	-468
5,18800	-372
5,19200	-248
5,19600	-97
5,20000	84
5,20400	299
5,20800	548
5,21200	830
5,21600	1138
5,22000	1469
5,22400	1818
5,22800	2174
5,23200	2529
5,23600	2875
5,24000	3196
5,24400	3486
5,24800	3739
5,25200	3948
5,25600	4108
5,26000	4215
5,26400	4271
5,26800	4275
5,27200	4227
5,27600	4134
5,28000	4003
5,28400	3837
5,28800	3641
5,29200	3427
5,29600	3198
5,30000	2959
5,30400	2718
5,30800	2478
5,31200	2244
5,31600	2018
5,32000	1806
5,32400	1610
5,32800	1428
5,33200	1261
5,33600	1111
5,34000	977
5,34400	861
5,34800	761
5,35200	677
5,35600	608
5,36000	551
5,36400	505
5,36800	469
5,37200	442
5,37600	421
5,38000	403
5,38400	390
5,38800	379
5,39200	373
5,39600	368
5,40000	361
5,40400	355
5,40800	351
5,41200	348
5,41600	342
5,42000	341
5,42400	346
5,42800	354
5,43200	367
5,43600	391
5,44000	423
5,44400	464
5,44800	516
5,45200	580
5,45600	653
5,46000	732
5,46400	820
5,46800	914
5,47200	1011
5,47600	1110
5,48000	1206
5,48400	1293
5,48800	1371
5,49200	1440
5,49600	1494
5,50000	1532
5,50400	1555
5,50800	1559
5,51200	1545
5,51600	1517
5,52000	1475
5,52400	1420
5,52800	1352
5,53200	1276
5,53600	1193
5,54000	1101
5,54400	1005
5,54800	909
5,55200	814
5,55600	722
5,56000	634
5,56400	548
5,56800	468
5,57200	395
5,57600	329
5,58000	273
5,58400	225
5,58800	186
5,59200	159
5,59600	143
5,60000	137
5,60400	141
5,60800	155
5,61200	175
5,61600	203
5,62000	235
5,62400	270
5,62800	309
5,63200	352
5,63600	395
5,64000	434
5,64400	470
5,64800	501
5,65200	525
5,65600	544
5,66000	556
5,66400	562
5,66800	560
5,67200	551
5,67600	536
5,68000	515
5,68400	491
5,68800	459
5,69200	424
5,69600	385
5,70000	343
5,70400	297
5,70800	252
5,71200	207
5,71600	162
5,72000	115
5,72400	69
5,72800	26
5,73200	-14
5,73600	-50
5,74000	-85
5,74400	-119
5,74800	-149
5,75200	-173
5,75600	-195
5,76000	-212
5,76400	-225
5,76800	-234
5,77200	-240
5,77600	-242
5,78000	-240
5,78400	-235
5,78800	-226
5,79200	-213
5,79600	-199
5,80000	-181
5,80400	-160
5,80800	-137
5,81200	-113
5,81600	-87
5,82000	-60
5,82400	-34
5,82800	-8
5,83200	17
5,83600	41
5,84000	69
5,84400	100
5,84800	137
5,85200	181
5,85600	236
5,86000	308
5,86400	402
5,86800	526
5,87200	687
5,87600	893
5,88000	1152
5,88400	1476
5,88800	1877
5,89200	2362
5,89600	2945
5,90000	3638
5,90400	4454
5,90800	5398
5,91200	6471
5,91600	7678
5,92000	9018
5,92400	10493
5,92800	12094
5,93200	13804
5,93600	15611
5,94000	17493
5,94400	19430
5,94800	21398
5,95200	23361
5,95600	25290
5,96000	27157
5,96400	28932
5,96800	30585
5,97200	32088
5,97600	33420
5,98000	34557
5,98400	35484
5,98800	36190
5,99200	36670
5,99600	36918
6,00000	36938
6,00400	36740
6,00800	36328
6,01200	35720
6,01600	34941
6,02000	34001
6,02400	32924
6,02800	31728
6,03200	30436
6,03600	29071
6,04000	27651
6,04400	26203
6,04800	24736
6,05200	23265
6,05600	21808
6,06000	20381
6,06400	18993
6,06800	17653
6,07200	16364
6,07600	15135
6,08000	13970
6,08400	12872
6,08800	11842
6,09200	10876
6,09600	9976
6,10000	9142
6,10400	8372
6,10800	7663
6,11200	7011
6,11600	6411
6,12000	5862
6,12400	5360
6,12800	4901
6,13200	4483
6,13600	4103
6,14000	3756
6,14400	3439
6,14800	3153
6,15200	2897
6,15600	2664
6,16000	2450
6,16400	2259
6,16800	2086
6,17200	1929
6,17600	1787
6,18000	1663
6,18400	1551
6,18800	1447
6,19200	1355
6,19600	1273
6,20000	1198
6,20400	1132
6,20800	1073
6,21200	1019
6,21600	968
6,22000	922
6,22400	881
6,22800	843
6,23200	806
6,23600	771
6,24000	736
6,24400	701
6,24800	665
6,25200	631
6,25600	597
6,26000	563
6,26400	530
6,26800	497
6,27200	463
6,27600	429
6,28000	397
6,28400	365
6,28800	329
6,29200	295
6,29600	260
6,30000	227
6,30400	197
6,30800	164
6,31200	130
6,31600	99
6,32000	70
6,32400	41
6,32800	13
6,33200	-15
6,33600	-43
6,34000	-71
6,34400	-97
6,34800	-123
6,35200	-148
6,35600	-172
6,36000	-195
6,36400	-217
6,36800	-238
6,37200	-259
6,37600	-279
6,38000	-296
6,38400	-315
6,38800	-333
6,39200	-350
6,39600	-367
6,40000	-383
6,40400	-398
6,40800	-409
6,41200	-420
6,41600	-431
6,42000	-443
6,42400	-453
6,42800	-463
6,43200	-473
6,43600	-483
6,44000	-492
6,44400	-500
6,44800	-507
6,45200	-514
6,45600	-520
6,46000	-524
6,46400	-525
6,46800	-526
6,47200	-527
6,47600	-527
6,48000	-520
6,48400	-508
6,48800	-491
6,49200	-462
6,49600	-424
6,50000	-372
6,50400	-298
6,50800	-200
6,51200	-71
6,51600	99
6,52000	316
6,52400	588
6,52800	927
6,53200	1342
6,53600	1843
6,54000	2436
6,54400	3131
6,54800	3934
6,55200	4846
6,55600	5873
6,56000	7011
6,56400	8248
6,56800	9574
6,57200	10978
6,57600	12444
6,58000	13953
6,58400	15481
6,58800	17003
6,59200	18502
6,59600	19962
6,60000	21362
6,60400	22684
6,60800	23917
6,61200	25052
6,61600	26091
6,62000	27034
6,62400	27883
6,62800	28644
6,63200	29327
6,63600	29944
6,64000	30504
6,64400	31018
6,64800	31498
6,65200	31949
6,65600	32378
6,66000	32790
6,66400	33182
6,66800	33547
6,67200	33882
6,67600	34179
6,68000	34428
6,68400	34621
6,68800	34744
6,69200	34783
6,69600	34731
6,70000	34581
6,70400	34322
6,70800	33951
6,71200	33468
6,71600	32871
6,72000	32165
6,72400	31351
6,72800	30439
6,73200	29438
6,73600	28357
6,74000	27210
6,74400	26007
6,74800	24764
6,75200	23494
6,75600	22210
6,76000	20925
6,76400	19649
6,76800	18392
6,77200	17166
6,77600	15979
6,78000	14836
6,78400	13740
6,78800	12697
6,79200	11711
6,79600	10782
6,80000	9912
6,80400	9101
6,80800	8346
6,81200	7647
6,81600	7004
6,82000	6417
6,82400	5880
6,82800	5387
6,83200	4939
6,83600	4529
6,84000	4157
6,84400	3818
6,84800	3511
6,85200	3233
6,85600	2982
6,86000	2755
6,86400	2548
6,86800	2359
6,87200	2183
6,87600	2023
6,88000	1880
6,88400	1750
6,88800	1631
6,89200	1520
6,89600	1417
6,90000	1323
6,90400	1234
6,90800	1153
6,91200	1079
6,91600	1012
6,92000	951
6,92400	895
6,92800	845
6,93200	801
6,93600	764
6,94000	733
6,94400	710
6,94800	695
6,95200	684
6,95600	681
6,96000	689
6,96400	707
6,96800	731
6,97200	762
6,97600	801
6,98000	848
6,98400	906
6,98800	974
6,99200	1049
6,99600	1134
7,00000	1223
7,00400	1316
7,00800	1419
7,01200	1530
7,01600	1645
7,02000	1767
7,02400	1896
7,02800	2027
7,03200	2162
7,03600	2304
7,04000	2453
7,04400	2606
7,04800	2764
7,05200	2927
7,05600	3096
7,06000	3268
7,06400	3447
7,06800	3633
7,07200	3823
7,07600	4014
7,08000	4209
7,08400	4409
7,08800	4613
7,09200	4815
7,09600	5012
7,10000	5206
7,10400	5395
7,10800	5572
7,11200	5738
7,11600	5886
7,12000	6017
7,12400	6126
7,12800	6210
7,13200	6269
7,13600	6300
7,14000	6304
7,14400	6278
7,14800	6222
7,15200	6136
7,15600	6022
7,16000	5881
7,16400	5714
7,16800	5526
7,17200	5318
7,17600	5095
7,18000	4857
7,18400	4608
7,18800	4352
7,19200	4091
7,19600	3826
7,20000	3562
7,20400	3300
7,20800	3043
7,21200	2792
7,21600	2545
7,22000	2310
7,22400	2087
7,22800	1875
7,23200	1675
7,23600	1486
7,24000	1310
7,24400	1147
7,24800	994
7,25200	854
7,25600	727
7,26000	610
7,26400	502
7,26800	406
7,27200	320
7,27600	246
7,28000	184
7,28400	130
7,28800	85
7,29200	49
7,29600	25
7,30000	10
7,30400	5
7,30800	10
7,31200	25
7,31600	50
7,32000	85
7,32400	128
7,32800	178
7,33200	235
7,33600	300
7,34000	371
7,34400	446
7,34800	528
7,35200	614
7,35600	697
7,36000	780
7,36400	862
7,36800	941
7,37200	1017
7,37600	1088
7,38000	1154
7,38400	1213
7,38800	1265
7,39200	1307
7,39600	1337
7,40000	1358
7,40400	1371
7,40800	1371
7,41200	1360
7,41600	1341
7,42000	1312
7,42400	1272
7,42800	1225
7,43200	1173
7,43600	1117
7,44000	1054
7,44400	986
7,44800	914
7,45200	839
7,45600	764
7,46000	686
7,46400	605
7,46800	524
7,47200	448
7,47600	374
7,48000	299
7,48400	226
7,48800	156
7,49200	89
7,49600	25
7,50000	-39
7,50400	-98
7,50800	-150
7,51200	-199
7,51600	-245
7,52000	-288
7,52400	-327
7,52800	-361
7,53200	-392
7,53600	-419
7,54000	-444
7,54400	-464
7,54800	-478
7,55200	-488
7,55600	-495
7,56000	-500
7,56400	-506
7,56800	-507
7,57200	-506
7,57600	-507
7,58000	-505
7,58400	-505
7,58800	-506
7,59200	-505
7,59600	-506
7,60000	-511
7,60400	-515
7,60800	-519
7,61200	-521
7,61600	-525
7,62000	-530
7,62400	-533
7,62800	-535
7,63200	-535
7,63600	-537
7,64000	-540
7,64400	-540
7,64800	-541
7,65200	-542
7,65600	-544
7,66000	-544
7,66400	-543
7,66800	-541
7,67200	-541
7,67600	-541
7,68000	-542
7,68400	-546
7,68800	-549
7,69200	-550
7,69600	-554
7,70000	-558
7,70400	-565
7,70800	-573
7,71200	-579
7,71600	-587
7,72000	-593
7,72400	-594
7,72800	-594
7,73200	-593
7,73600	-589
7,74000	-584
7,74400	-575
7,74800	-560
7,75200	-542
7,75600	-518
7,76000	-491
7,76400	-455
7,76800	-409
7,77200	-356
7,77600	-296
7,78000	-226
7,78400	-145
7,78800	-57
7,79200	40
7,79600	150
7,80000	271
7,80400	403
7,80800	550
7,81200	708
7,81600	880
7,82000	1067
7,82400	1270
7,82800	1487
7,83200	1721
7,83600	1970
7,84000	2233
7,84400	2513
7,84800	2808
7,85200	3117
7,85600	3440
7,86000	3779
7,86400	4126
7,86800	4473
7,87200	4824
7,87600	5180
7,88000	5533
7,88400	5876
7,88800	6208
7,89200	6523
7,89600	6813
[truncated: 18,026 more rows]
