# Supplementary material for: Interplay between de novo and salvage pathways of GDP-fucose synthesis
Source: PLoS One. 2024 Oct 24;19(10):e0309450. doi: 10.1371/journal.pone.0309450 (PMC11501016; doi:10.1371/journal.pone.0309450)
Supplement: S1 File — (ZIP) [file pone.0309450.s004.zip › Chromatograms/Metabolites/GMDSKO_3_1_0.01FUC.txt]

[Header]
Application Name	LabSolutions
Version	5.97 SP1
Data File Name	C:\LabSolutions\Data\Methods\Moje wyniki\GDP-Fuc632.lcd
Output Date	2022-11-21
Output Time	16:58:31
[Configuration]
Instrument Name	HPLC_SPD-M30A_RF20AXS
Instrument #	1
Line #	1
# of Detectors	1
Detector ID	PDA
Detector Name	PDA
# of Channels	1
[PDA Multi Chromatogram(Ch1)]
# of Points	20001
Interval(msec)	240
Start Time(min)	0
End Time(min)	80
Intensity Units	mAU
Intensity Multiplier	1
Type	MultiChrom
Wavelength(nm)	254
Bandwidth(nm)	4
R.Time (min)	Intensity
0,00000	0
0,00400	0
0,00800	0
0,01200	0
0,01600	0
0,02000	0
0,02400	0
0,02800	0
0,03200	0
0,03600	0
0,04000	0
0,04400	0
0,04800	0
0,05200	0
0,05600	0
0,06000	0
0,06400	0
0,06800	0
0,07200	0
0,07600	0
0,08000	10
0,08400	17
0,08800	21
0,09200	23
0,09600	24
0,10000	25
0,10400	28
0,10800	30
0,11200	31
0,11600	31
0,12000	29
0,12400	27
0,12800	27
0,13200	26
0,13600	24
0,14000	26
0,14400	28
0,14800	29
0,15200	29
0,15600	30
0,16000	30
0,16400	29
0,16800	29
0,17200	30
0,17600	30
0,18000	28
0,18400	26
0,18800	25
0,19200	25
0,19600	24
0,20000	25
0,20400	27
0,20800	27
0,21200	27
0,21600	27
0,22000	25
0,22400	25
0,22800	26
0,23200	26
0,23600	25
0,24000	24
0,24400	21
0,24800	21
0,25200	21
0,25600	21
0,26000	20
0,26400	18
0,26800	17
0,27200	18
0,27600	20
0,28000	20
0,28400	20
0,28800	21
0,29200	21
0,29600	21
0,30000	23
0,30400	23
0,30800	21
0,31200	21
0,31600	20
0,32000	18
0,32400	18
0,32800	21
0,33200	21
0,33600	19
0,34000	17
0,34400	16
0,34800	18
0,35200	20
0,35600	20
0,36000	20
0,36400	19
0,36800	19
0,37200	18
0,37600	17
0,38000	16
0,38400	14
0,38800	13
0,39200	12
0,39600	13
0,40000	14
0,40400	15
0,40800	17
0,41200	19
0,41600	17
0,42000	15
0,42400	16
0,42800	17
0,43200	16
0,43600	16
0,44000	16
0,44400	15
0,44800	14
0,45200	13
0,45600	14
0,46000	13
0,46400	14
0,46800	15
0,47200	16
0,47600	17
0,48000	17
0,48400	19
0,48800	20
0,49200	20
0,49600	18
0,50000	15
0,50400	15
0,50800	17
0,51200	16
0,51600	16
0,52000	17
0,52400	19
0,52800	20
0,53200	20
0,53600	19
0,54000	16
0,54400	14
0,54800	15
0,55200	19
0,55600	20
0,56000	19
0,56400	18
0,56800	19
0,57200	19
0,57600	19
0,58000	19
0,58400	19
0,58800	16
0,59200	16
0,59600	15
0,60000	15
0,60400	16
0,60800	17
0,61200	17
0,61600	17
0,62000	19
0,62400	21
0,62800	22
0,63200	21
0,63600	19
0,64000	18
0,64400	18
0,64800	17
0,65200	15
0,65600	14
0,66000	15
0,66400	15
0,66800	14
0,67200	13
0,67600	12
0,68000	12
0,68400	11
0,68800	10
0,69200	12
0,69600	11
0,70000	12
0,70400	13
0,70800	10
0,71200	8
0,71600	8
0,72000	10
0,72400	12
0,72800	11
0,73200	10
0,73600	9
0,74000	11
0,74400	12
0,74800	14
0,75200	19
0,75600	19
0,76000	17
0,76400	16
0,76800	14
0,77200	13
0,77600	13
0,78000	15
0,78400	16
0,78800	17
0,79200	19
0,79600	19
0,80000	21
0,80400	24
0,80800	24
0,81200	23
0,81600	24
0,82000	26
0,82400	27
0,82800	27
0,83200	29
0,83600	29
0,84000	31
0,84400	33
0,84800	36
0,85200	38
0,85600	37
0,86000	35
0,86400	36
0,86800	38
0,87200	38
0,87600	40
0,88000	42
0,88400	43
0,88800	43
0,89200	44
0,89600	44
0,90000	46
0,90400	47
0,90800	46
0,91200	45
0,91600	47
0,92000	48
0,92400	47
0,92800	46
0,93200	46
0,93600	48
0,94000	49
0,94400	49
0,94800	48
0,95200	47
0,95600	49
0,96000	51
0,96400	54
0,96800	56
0,97200	58
0,97600	57
0,98000	56
0,98400	56
0,98800	56
0,99200	57
0,99600	56
1,00000	57
1,00400	60
1,00800	62
1,01200	62
1,01600	63
1,02000	63
1,02400	65
1,02800	66
1,03200	67
1,03600	68
1,04000	69
1,04400	68
1,04800	68
1,05200	70
1,05600	71
1,06000	71
1,06400	73
1,06800	76
1,07200	77
1,07600	76
1,08000	76
1,08400	76
1,08800	76
1,09200	77
1,09600	77
1,10000	78
1,10400	78
1,10800	79
1,11200	80
1,11600	81
1,12000	81
1,12400	81
1,12800	83
1,13200	85
1,13600	85
1,14000	87
1,14400	89
1,14800	91
1,15200	91
1,15600	91
1,16000	92
1,16400	93
1,16800	94
1,17200	94
1,17600	96
1,18000	99
1,18400	99
1,18800	98
1,19200	97
1,19600	98
1,20000	100
1,20400	100
1,20800	101
1,21200	102
1,21600	101
1,22000	100
1,22400	102
1,22800	103
1,23200	102
1,23600	100
1,24000	101
1,24400	102
1,24800	102
1,25200	106
1,25600	107
1,26000	108
1,26400	109
1,26800	112
1,27200	114
1,27600	115
1,28000	116
1,28400	118
1,28800	121
1,29200	124
1,29600	124
1,30000	124
1,30400	126
1,30800	130
1,31200	132
1,31600	133
1,32000	135
1,32400	136
1,32800	137
1,33200	139
1,33600	139
1,34000	138
1,34400	139
1,34800	139
1,35200	140
1,35600	142
1,36000	140
1,36400	139
1,36800	138
1,37200	139
1,37600	140
1,38000	140
1,38400	141
1,38800	142
1,39200	144
1,39600	145
1,40000	148
1,40400	152
1,40800	153
1,41200	152
1,41600	153
1,42000	153
1,42400	152
1,42800	150
1,43200	151
1,43600	153
1,44000	156
1,44400	158
1,44800	158
1,45200	159
1,45600	160
1,46000	159
1,46400	160
1,46800	161
1,47200	160
1,47600	158
1,48000	159
1,48400	161
1,48800	164
1,49200	166
1,49600	167
1,50000	167
1,50400	168
1,50800	168
1,51200	166
1,51600	165
1,52000	166
1,52400	168
1,52800	168
1,53200	168
1,53600	168
1,54000	168
1,54400	168
1,54800	170
1,55200	170
1,55600	169
1,56000	170
1,56400	170
1,56800	170
1,57200	170
1,57600	172
1,58000	169
1,58400	168
1,58800	171
1,59200	177
1,59600	178
1,60000	176
1,60400	175
1,60800	174
1,61200	177
1,61600	178
1,62000	175
1,62400	172
1,62800	169
1,63200	169
1,63600	169
1,64000	169
1,64400	171
1,64800	173
1,65200	173
1,65600	173
1,66000	172
1,66400	173
1,66800	175
1,67200	175
1,67600	177
1,68000	180
1,68400	181
1,68800	179
1,69200	180
1,69600	183
1,70000	185
1,70400	185
1,70800	186
1,71200	188
1,71600	189
1,72000	188
1,72400	189
1,72800	191
1,73200	191
1,73600	189
1,74000	189
1,74400	190
1,74800	191
1,75200	191
1,75600	191
1,76000	192
1,76400	194
1,76800	195
1,77200	193
1,77600	194
1,78000	195
1,78400	193
1,78800	192
1,79200	193
1,79600	197
1,80000	198
1,80400	197
1,80800	198
1,81200	201
1,81600	202
1,82000	202
1,82400	200
1,82800	198
1,83200	199
1,83600	202
1,84000	202
1,84400	201
1,84800	201
1,85200	201
1,85600	203
1,86000	204
1,86400	203
1,86800	201
1,87200	200
1,87600	203
1,88000	204
1,88400	201
1,88800	198
1,89200	200
1,89600	202
1,90000	202
1,90400	202
1,90800	202
1,91200	204
1,91600	205
1,92000	205
1,92400	206
1,92800	205
1,93200	205
1,93600	204
1,94000	202
1,94400	201
1,94800	202
1,95200	201
1,95600	201
1,96000	200
1,96400	198
1,96800	199
1,97200	202
1,97600	206
1,98000	206
1,98400	205
1,98800	205
1,99200	205
1,99600	206
2,00000	204
2,00400	204
2,00800	205
2,01200	209
2,01600	211
2,02000	213
2,02400	214
2,02800	212
2,03200	212
2,03600	210
2,04000	209
2,04400	208
2,04800	208
2,05200	213
2,05600	214
2,06000	214
2,06400	214
2,06800	214
2,07200	214
2,07600	214
2,08000	215
2,08400	216
2,08800	217
2,09200	219
2,09600	220
2,10000	219
2,10400	218
2,10800	217
2,11200	216
2,11600	217
2,12000	218
2,12400	216
2,12800	213
2,13200	212
2,13600	213
2,14000	215
2,14400	215
2,14800	216
2,15200	215
2,15600	216
2,16000	216
2,16400	217
2,16800	218
2,17200	219
2,17600	221
2,18000	221
2,18400	219
2,18800	218
2,19200	217
2,19600	218
2,20000	220
2,20400	220
2,20800	218
2,21200	219
2,21600	222
2,22000	222
2,22400	221
2,22800	220
2,23200	218
2,23600	218
2,24000	218
2,24400	216
2,24800	216
2,25200	218
2,25600	220
2,26000	221
2,26400	222
2,26800	223
2,27200	224
2,27600	223
2,28000	222
2,28400	223
2,28800	224
2,29200	223
2,29600	222
2,30000	221
2,30400	221
2,30800	223
2,31200	224
2,31600	224
2,32000	226
2,32400	227
2,32800	228
2,33200	228
2,33600	229
2,34000	228
2,34400	227
2,34800	225
2,35200	226
2,35600	227
2,36000	228
2,36400	229
2,36800	227
2,37200	225
2,37600	226
2,38000	228
2,38400	228
2,38800	227
2,39200	226
2,39600	226
2,40000	229
2,40400	230
2,40800	229
2,41200	230
2,41600	232
2,42000	234
2,42400	236
2,42800	235
2,43200	232
2,43600	229
2,44000	228
2,44400	229
2,44800	229
2,45200	228
2,45600	228
2,46000	229
2,46400	230
2,46800	230
2,47200	230
2,47600	229
2,48000	228
2,48400	230
2,48800	229
2,49200	230
2,49600	233
2,50000	235
2,50400	235
2,50800	234
2,51200	235
2,51600	235
2,52000	234
2,52400	233
2,52800	234
2,53200	236
2,53600	235
2,54000	234
2,54400	237
2,54800	238
2,55200	241
2,55600	243
2,56000	243
2,56400	242
2,56800	241
2,57200	241
2,57600	241
2,58000	240
2,58400	240
2,58800	242
2,59200	242
2,59600	243
2,60000	244
2,60400	246
2,60800	247
2,61200	248
2,61600	249
2,62000	250
2,62400	251
2,62800	250
2,63200	249
2,63600	249
2,64000	248
2,64400	249
2,64800	250
2,65200	251
2,65600	251
2,66000	253
2,66400	254
2,66800	255
2,67200	254
2,67600	253
2,68000	253
2,68400	255
2,68800	255
2,69200	255
2,69600	256
2,70000	256
2,70400	255
2,70800	253
2,71200	252
2,71600	253
2,72000	255
2,72400	257
2,72800	258
2,73200	258
2,73600	258
2,74000	259
2,74400	261
2,74800	263
2,75200	266
2,75600	269
2,76000	269
2,76400	266
2,76800	265
2,77200	264
2,77600	264
2,78000	264
2,78400	265
2,78800	267
2,79200	270
2,79600	273
2,80000	274
2,80400	273
2,80800	273
2,81200	272
2,81600	271
2,82000	272
2,82400	270
2,82800	272
2,83200	276
2,83600	277
2,84000	278
2,84400	280
2,84800	281
2,85200	280
2,85600	281
2,86000	284
2,86400	284
2,86800	283
2,87200	285
2,87600	286
2,88000	287
2,88400	288
2,88800	288
2,89200	288
2,89600	292
2,90000	296
2,90400	297
2,90800	297
2,91200	298
2,91600	300
2,92000	303
2,92400	305
2,92800	305
2,93200	307
2,93600	307
2,94000	306
2,94400	309
2,94800	313
2,95200	316
2,95600	320
2,96000	321
2,96400	321
2,96800	321
2,97200	321
2,97600	322
2,98000	323
2,98400	322
2,98800	323
2,99200	327
2,99600	330
3,00000	332
3,00400	333
3,00800	335
3,01200	336
3,01600	337
3,02000	340
3,02400	343
3,02800	342
3,03200	343
3,03600	345
3,04000	347
3,04400	351
3,04800	352
3,05200	349
3,05600	350
3,06000	355
3,06400	360
3,06800	364
3,07200	368
3,07600	373
3,08000	375
3,08400	376
3,08800	379
3,09200	382
3,09600	383
3,10000	384
3,10400	387
3,10800	391
3,11200	394
3,11600	395
3,12000	397
3,12400	401
3,12800	407
3,13200	411
3,13600	414
3,14000	416
3,14400	419
3,14800	423
3,15200	429
3,15600	434
3,16000	438
3,16400	441
3,16800	442
3,17200	446
3,17600	449
3,18000	452
3,18400	458
3,18800	464
3,19200	468
3,19600	471
3,20000	477
3,20400	481
3,20800	483
3,21200	487
3,21600	491
3,22000	496
3,22400	500
3,22800	506
3,23200	512
3,23600	518
3,24000	523
3,24400	526
3,24800	529
3,25200	534
3,25600	541
3,26000	547
3,26400	551
3,26800	557
3,27200	563
3,27600	567
3,28000	571
3,28400	577
3,28800	583
3,29200	588
3,29600	593
3,30000	599
3,30400	606
3,30800	615
3,31200	623
3,31600	627
3,32000	631
3,32400	636
3,32800	641
3,33200	646
3,33600	652
3,34000	659
3,34400	665
3,34800	670
3,35200	678
3,35600	686
3,36000	693
3,36400	699
3,36800	702
3,37200	706
3,37600	712
3,38000	718
3,38400	726
3,38800	734
3,39200	742
3,39600	750
3,40000	757
3,40400	763
3,40800	770
3,41200	776
3,41600	783
3,42000	790
3,42400	796
3,42800	804
3,43200	812
3,43600	820
3,44000	827
3,44400	837
3,44800	843
3,45200	849
3,45600	859
3,46000	868
3,46400	875
3,46800	882
3,47200	891
3,47600	898
3,48000	904
3,48400	909
3,48800	920
3,49200	934
3,49600	941
3,50000	945
3,50400	953
3,50800	961
3,51200	968
3,51600	974
3,52000	980
3,52400	988
3,52800	995
3,53200	1002
3,53600	1010
3,54000	1017
3,54400	1026
3,54800	1033
3,55200	1039
3,55600	1047
3,56000	1055
3,56400	1063
3,56800	1071
3,57200	1079
3,57600	1087
3,58000	1096
3,58400	1105
3,58800	1114
3,59200	1120
3,59600	1127
3,60000	1136
3,60400	1142
3,60800	1149
3,61200	1157
3,61600	1163
3,62000	1170
3,62400	1179
3,62800	1187
3,63200	1196
3,63600	1205
3,64000	1215
3,64400	1226
3,64800	1237
3,65200	1246
3,65600	1256
3,66000	1267
3,66400	1278
3,66800	1290
3,67200	1305
3,67600	1330
3,68000	1366
3,68400	1419
3,68800	1481
3,69200	1544
3,69600	1606
3,70000	1653
3,70400	1670
3,70800	1649
3,71200	1586
3,71600	1481
3,72000	1333
3,72400	1151
3,72800	941
3,73200	712
3,73600	476
3,74000	241
3,74400	17
3,74800	-189
3,75200	-370
3,75600	-521
3,76000	-645
3,76400	-742
3,76800	-815
3,77200	-875
3,77600	-931
3,78000	-991
3,78400	-1037
3,78800	-1057
3,79200	-1053
3,79600	-1025
3,80000	-977
3,80400	-912
3,80800	-837
3,81200	-756
3,81600	-669
3,82000	-577
3,82400	-482
3,82800	-383
3,83200	-281
3,83600	-177
3,84000	-72
3,84400	35
3,84800	142
3,85200	251
3,85600	359
3,86000	469
3,86400	578
3,86800	683
3,87200	782
3,87600	873
3,88000	954
3,88400	1026
3,88800	1086
3,89200	1136
3,89600	1178
3,90000	1211
3,90400	1241
3,90800	1269
3,91200	1293
3,91600	1317
3,92000	1339
3,92400	1355
3,92800	1368
3,93200	1380
3,93600	1391
3,94000	1400
3,94400	1409
3,94800	1420
3,95200	1432
3,95600	1442
3,96000	1451
3,96400	1461
3,96800	1469
3,97200	1480
3,97600	1490
3,98000	1499
3,98400	1510
3,98800	1520
3,99200	1531
3,99600	1542
4,00000	1556
4,00400	1571
4,00800	1587
4,01200	1604
4,01600	1620
4,02000	1640
4,02400	1660
4,02800	1677
4,03200	1696
4,03600	1717
4,04000	1740
4,04400	1760
4,04800	1777
4,05200	1794
4,05600	1809
4,06000	1822
4,06400	1835
4,06800	1845
4,07200	1854
4,07600	1865
4,08000	1875
4,08400	1886
4,08800	1897
4,09200	1910
4,09600	1923
4,10000	1938
4,10400	1953
4,10800	1968
4,11200	1985
4,11600	2005
4,12000	2027
4,12400	2050
4,12800	2072
4,13200	2089
4,13600	2100
4,14000	2107
4,14400	2111
4,14800	2113
4,15200	2116
4,15600	2120
4,16000	2126
4,16400	2133
4,16800	2141
4,17200	2145
4,17600	2149
4,18000	2151
4,18400	2153
4,18800	2154
4,19200	2152
4,19600	2148
4,20000	2146
4,20400	2142
4,20800	2134
4,21200	2130
4,21600	2125
4,22000	2118
4,22400	2114
4,22800	2112
4,23200	2111
4,23600	2110
4,24000	2110
4,24400	2113
4,24800	2115
4,25200	2116
4,25600	2118
4,26000	2121
4,26400	2125
4,26800	2132
4,27200	2136
4,27600	2139
4,28000	2142
4,28400	2144
4,28800	2143
4,29200	2142
4,29600	2142
4,30000	2141
4,30400	2139
4,30800	2134
4,31200	2130
4,31600	2125
4,32000	2120
4,32400	2117
4,32800	2113
4,33200	2110
4,33600	2108
4,34000	2103
4,34400	2096
4,34800	2092
4,35200	2088
4,35600	2083
4,36000	2077
4,36400	2070
4,36800	2062
4,37200	2057
4,37600	2053
4,38000	2048
4,38400	2044
4,38800	2041
4,39200	2040
4,39600	2037
4,40000	2034
4,40400	2032
4,40800	2029
4,41200	2027
4,41600	2024
4,42000	2022
4,42400	2021
4,42800	2022
4,43200	2024
4,43600	2023
4,44000	2024
4,44400	2026
4,44800	2029
4,45200	2033
4,45600	2040
4,46000	2048
4,46400	2055
4,46800	2062
4,47200	2070
4,47600	2079
4,48000	2087
4,48400	2096
4,48800	2106
4,49200	2116
4,49600	2126
4,50000	2136
4,50400	2147
4,50800	2157
4,51200	2167
4,51600	2176
4,52000	2186
4,52400	2197
4,52800	2206
4,53200	2216
4,53600	2227
4,54000	2236
4,54400	2245
4,54800	2254
4,55200	2269
4,55600	2290
4,56000	2319
4,56400	2360
4,56800	2416
4,57200	2491
4,57600	2594
4,58000	2732
4,58400	2911
4,58800	3142
4,59200	3436
4,59600	3801
4,60000	4248
4,60400	4785
4,60800	5416
4,61200	6143
4,61600	6966
4,62000	7885
4,62400	8892
4,62800	9975
4,63200	11120
4,63600	12311
4,64000	13534
4,64400	14769
4,64800	15996
4,65200	17188
4,65600	18328
4,66000	19401
4,66400	20391
4,66800	21283
4,67200	22064
4,67600	22729
4,68000	23271
4,68400	23693
4,68800	23998
4,69200	24184
4,69600	24256
4,70000	24224
4,70400	24094
4,70800	23877
4,71200	23584
4,71600	23220
4,72000	22793
4,72400	22313
4,72800	21783
4,73200	21212
4,73600	20608
4,74000	19974
4,74400	19317
4,74800	18640
4,75200	17945
4,75600	17238
4,76000	16526
4,76400	15812
4,76800	15101
4,77200	14397
4,77600	13705
4,78000	13030
4,78400	12377
4,78800	11747
4,79200	11143
4,79600	10567
4,80000	10022
4,80400	9507
4,80800	9028
4,81200	8582
4,81600	8165
4,82000	7780
4,82400	7429
4,82800	7107
4,83200	6814
4,83600	6549
4,84000	6311
4,84400	6098
4,84800	5906
4,85200	5732
4,85600	5574
4,86000	5431
4,86400	5305
4,86800	5193
4,87200	5087
4,87600	4990
4,88000	4899
4,88400	4811
4,88800	4728
4,89200	4648
4,89600	4570
4,90000	4490
4,90400	4410
4,90800	4332
4,91200	4257
4,91600	4183
4,92000	4108
4,92400	4035
4,92800	3964
4,93200	3894
4,93600	3823
4,94000	3753
4,94400	3687
4,94800	3622
4,95200	3559
4,95600	3501
4,96000	3447
4,96400	3396
4,96800	3351
4,97200	3310
4,97600	3273
4,98000	3242
4,98400	3221
4,98800	3206
4,99200	3192
4,99600	3184
5,00000	3183
5,00400	3188
5,00800	3200
5,01200	3216
5,01600	3233
5,02000	3254
5,02400	3281
5,02800	3308
5,03200	3336
5,03600	3365
5,04000	3394
5,04400	3420
5,04800	3443
5,05200	3465
5,05600	3484
5,06000	3501
5,06400	3515
5,06800	3524
5,07200	3529
5,07600	3530
5,08000	3530
5,08400	3526
5,08800	3515
5,09200	3501
5,09600	3486
5,10000	3468
5,10400	3448
5,10800	3428
5,11200	3408
5,11600	3390
5,12000	3374
5,12400	3362
5,12800	3359
5,13200	3368
5,13600	3388
5,14000	3419
5,14400	3464
5,14800	3527
5,15200	3610
5,15600	3712
5,16000	3834
5,16400	3976
5,16800	4138
5,17200	4318
5,17600	4509
5,18000	4714
5,18400	4926
5,18800	5143
5,19200	5364
5,19600	5579
5,20000	5788
5,20400	5987
5,20800	6170
5,21200	6336
5,21600	6483
5,22000	6608
5,22400	6708
5,22800	6786
5,23200	6840
5,23600	6872
5,24000	6883
5,24400	6872
5,24800	6844
5,25200	6799
5,25600	6739
5,26000	6665
5,26400	6578
5,26800	6480
5,27200	6371
5,27600	6257
5,28000	6135
5,28400	6004
5,28800	5869
5,29200	5729
5,29600	5587
5,30000	5442
5,30400	5293
5,30800	5143
5,31200	4991
5,31600	4837
5,32000	4686
5,32400	4536
5,32800	4389
5,33200	4247
5,33600	4106
5,34000	3966
5,34400	3836
5,34800	3711
5,35200	3591
5,35600	3476
5,36000	3370
5,36400	3271
5,36800	3178
5,37200	3093
5,37600	3015
5,38000	2943
5,38400	2877
5,38800	2817
5,39200	2764
5,39600	2717
5,40000	2678
5,40400	2645
5,40800	2614
5,41200	2588
5,41600	2568
5,42000	2552
5,42400	2540
5,42800	2533
5,43200	2530
5,43600	2529
5,44000	2533
5,44400	2542
5,44800	2557
5,45200	2576
5,45600	2597
5,46000	2623
5,46400	2654
5,46800	2691
5,47200	2734
5,47600	2784
5,48000	2841
5,48400	2907
5,48800	2985
5,49200	3074
5,49600	3178
5,50000	3301
5,50400	3443
5,50800	3610
5,51200	3808
5,51600	4047
5,52000	4336
5,52400	4688
5,52800	5118
5,53200	5653
5,53600	6341
5,54000	7284
5,54400	8684
5,54800	10893
5,55200	14407
5,55600	19780
5,56000	27459
5,56400	37675
5,56800	50443
5,57200	65529
5,57600	82628
5,58000	101498
5,58400	121794
5,58800	143170
5,59200	165322
5,59600	188120
5,60000	211610
5,60400	235496
5,60800	258730
5,61200	279314
5,61600	294713
5,62000	302716
5,62400	302087
5,62800	292862
5,63200	276311
5,63600	254582
5,64000	230020
5,64400	204659
5,64800	179999
5,65200	156964
5,65600	136068
5,66000	117493
5,66400	101163
5,66800	86913
5,67200	74528
5,67600	63825
5,68000	54644
5,68400	46805
5,68800	40148
5,69200	34520
5,69600	29787
5,70000	25831
5,70400	22540
5,70800	19809
5,71200	17542
5,71600	15659
5,72000	14089
5,72400	12781
5,72800	11686
5,73200	10764
5,73600	9983
5,74000	9317
5,74400	8748
5,74800	8256
5,75200	7831
5,75600	7461
5,76000	7135
5,76400	6843
5,76800	6583
5,77200	6351
5,77600	6136
5,78000	5937
5,78400	5755
5,78800	5584
5,79200	5422
5,79600	5267
5,80000	5119
5,80400	4978
5,80800	4843
5,81200	4716
5,81600	4595
5,82000	4479
5,82400	4369
5,82800	4268
5,83200	4175
5,83600	4092
5,84000	4019
5,84400	3951
5,84800	3893
5,85200	3849
5,85600	3816
5,86000	3792
5,86400	3778
5,86800	3774
5,87200	3777
5,87600	3788
5,88000	3806
5,88400	3828
5,88800	3852
5,89200	3879
5,89600	3906
5,90000	3930
5,90400	3949
5,90800	3963
5,91200	3973
5,91600	3979
5,92000	3977
5,92400	3967
5,92800	3949
5,93200	3925
5,93600	3892
5,94000	3850
5,94400	3805
5,94800	3756
5,95200	3699
5,95600	3643
5,96000	3583
5,96400	3521
5,96800	3454
5,97200	3386
5,97600	3318
5,98000	3251
5,98400	3184
5,98800	3116
5,99200	3047
5,99600	2979
6,00000	2914
6,00400	2850
6,00800	2784
6,01200	2716
6,01600	2651
6,02000	2586
6,02400	2520
6,02800	2453
6,03200	2391
6,03600	2331
6,04000	2268
6,04400	2205
6,04800	2142
6,05200	2084
6,05600	2029
6,06000	1976
6,06400	1925
6,06800	1878
6,07200	1837
6,07600	1800
6,08000	1764
6,08400	1728
6,08800	1696
6,09200	1669
6,09600	1646
6,10000	1626
6,10400	1612
6,10800	1601
6,11200	1590
6,11600	1580
6,12000	1571
6,12400	1562
6,12800	1554
6,13200	1543
6,13600	1534
6,14000	1528
6,14400	1520
6,14800	1510
6,15200	1498
6,15600	1482
6,16000	1465
6,16400	1449
6,16800	1434
6,17200	1416
6,17600	1394
6,18000	1371
6,18400	1348
6,18800	1324
6,19200	1300
6,19600	1274
6,20000	1249
6,20400	1223
6,20800	1196
6,21200	1167
6,21600	1139
6,22000	1113
6,22400	1085
6,22800	1056
6,23200	1023
6,23600	988
6,24000	957
6,24400	928
6,24800	898
6,25200	868
6,25600	840
6,26000	814
6,26400	790
6,26800	767
6,27200	745
6,27600	725
6,28000	707
6,28400	689
6,28800	675
6,29200	664
6,29600	652
6,30000	641
6,30400	632
6,30800	626
6,31200	624
6,31600	624
6,32000	627
6,32400	634
6,32800	647
6,33200	665
6,33600	690
6,34000	726
6,34400	775
6,34800	839
6,35200	921
6,35600	1022
6,36000	1145
6,36400	1297
6,36800	1478
6,37200	1689
6,37600	1934
6,38000	2217
6,38400	2539
6,38800	2902
6,39200	3306
6,39600	3752
6,40000	4235
6,40400	4757
6,40800	5317
6,41200	5912
6,41600	6536
6,42000	7184
6,42400	7850
6,42800	8530
6,43200	9217
6,43600	9898
6,44000	10572
6,44400	11231
6,44800	11868
6,45200	12477
6,45600	13051
6,46000	13583
6,46400	14072
6,46800	14516
6,47200	14909
6,47600	15250
6,48000	15534
6,48400	15762
6,48800	15932
6,49200	16049
6,49600	16116
6,50000	16131
6,50400	16098
6,50800	16021
6,51200	15904
6,51600	15746
6,52000	15553
6,52400	15329
6,52800	15079
6,53200	14804
6,53600	14509
6,54000	14197
6,54400	13868
6,54800	13530
6,55200	13185
6,55600	12828
6,56000	12458
6,56400	12083
6,56800	11704
6,57200	11320
6,57600	10931
6,58000	10543
6,58400	10155
6,58800	9765
6,59200	9371
6,59600	8977
6,60000	8589
6,60400	8206
6,60800	7829
6,61200	7460
6,61600	7099
6,62000	6749
6,62400	6411
6,62800	6085
6,63200	5774
6,63600	5476
6,64000	5192
6,64400	4924
6,64800	4672
6,65200	4435
6,65600	4213
6,66000	4006
6,66400	3813
6,66800	3631
6,67200	3460
6,67600	3300
6,68000	3150
6,68400	3010
6,68800	2875
6,69200	2747
6,69600	2626
6,70000	2512
6,70400	2402
6,70800	2296
6,71200	2194
6,71600	2097
6,72000	2003
6,72400	1913
6,72800	1826
6,73200	1742
6,73600	1658
6,74000	1578
6,74400	1500
6,74800	1424
6,75200	1351
6,75600	1280
6,76000	1213
6,76400	1148
6,76800	1084
6,77200	1024
6,77600	966
6,78000	912
6,78400	860
6,78800	809
6,79200	759
6,79600	708
6,80000	662
6,80400	620
6,80800	580
6,81200	540
6,81600	502
6,82000	469
6,82400	441
6,82800	418
6,83200	399
6,83600	380
6,84000	365
6,84400	354
6,84800	348
6,85200	348
6,85600	353
6,86000	362
6,86400	373
6,86800	389
6,87200	409
6,87600	433
6,88000	459
6,88400	488
6,88800	517
6,89200	547
6,89600	583
6,90000	622
6,90400	659
6,90800	696
6,91200	732
6,91600	768
6,92000	805
6,92400	841
6,92800	873
6,93200	903
6,93600	932
6,94000	957
6,94400	981
6,94800	1003
6,95200	1021
6,95600	1036
6,96000	1051
6,96400	1063
6,96800	1071
6,97200	1075
6,97600	1077
6,98000	1079
6,98400	1078
6,98800	1077
6,99200	1073
6,99600	1067
7,00000	1062
7,00400	1056
7,00800	1050
7,01200	1041
7,01600	1028
7,02000	1017
7,02400	1005
7,02800	990
7,03200	978
7,03600	963
7,04000	946
7,04400	929
7,04800	909
7,05200	887
7,05600	865
7,06000	842
7,06400	819
7,06800	790
7,07200	760
7,07600	728
7,08000	695
7,08400	661
7,08800	627
7,09200	592
7,09600	557
7,10000	522
7,10400	487
7,10800	452
7,11200	418
7,11600	384
7,12000	352
7,12400	323
7,12800	296
7,13200	272
7,13600	251
7,14000	231
7,14400	215
7,14800	202
7,15200	192
7,15600	187
7,16000	188
7,16400	193
7,16800	204
7,17200	222
7,17600	246
7,18000	276
7,18400	312
7,18800	358
7,19200	414
7,19600	476
7,20000	545
7,20400	625
7,20800	712
7,21200	807
7,21600	913
7,22000	1028
7,22400	1156
7,22800	1297
7,23200	1453
7,23600	1625
7,24000	1817
7,24400	2036
7,24800	2285
7,25200	2566
7,25600	2882
7,26000	3242
7,26400	3654
7,26800	4120
7,27200	4649
7,27600	5246
7,28000	5917
7,28400	6668
7,28800	7506
7,29200	8437
7,29600	9462
7,30000	10582
7,30400	11795
7,30800	13104
7,31200	14508
7,31600	15998
7,32000	17563
7,32400	19193
7,32800	20883
7,33200	22621
7,33600	24389
7,34000	26167
7,34400	27940
7,34800	29692
7,35200	31409
7,35600	33073
7,36000	34660
7,36400	36161
7,36800	37557
7,37200	38838
7,37600	39994
7,38000	41018
7,38400	41900
7,38800	42634
7,39200	43225
7,39600	43667
7,40000	43963
7,40400	44117
7,40800	44133
7,41200	44019
7,41600	43784
7,42000	43439
7,42400	42994
7,42800	42459
7,43200	41844
7,43600	41155
7,44000	40406
7,44400	39611
7,44800	38774
7,45200	37903
7,45600	37004
7,46000	36085
7,46400	35155
7,46800	34212
7,47200	33264
7,47600	32307
7,48000	31341
7,48400	30374
7,48800	29404
7,49200	28430
7,49600	27455
7,50000	26476
7,50400	25493
7,50800	24504
7,51200	23513
7,51600	22519
7,52000	21519
7,52400	20520
7,52800	19529
7,53200	18544
7,53600	17567
7,54000	16602
7,54400	15650
7,54800	14717
7,55200	13807
7,55600	12924
7,56000	12067
7,56400	11240
7,56800	10448
7,57200	9694
7,57600	8976
7,58000	8295
7,58400	7651
7,58800	7050
7,59200	6491
7,59600	5970
7,60000	5489
7,60400	5047
7,60800	4642
7,61200	4273
7,61600	3940
7,62000	3645
7,62400	3384
7,62800	3155
7,63200	2960
7,63600	2796
7,64000	2661
7,64400	2553
7,64800	2475
7,65200	2423
7,65600	2395
7,66000	2389
7,66400	2406
7,66800	2446
7,67200	2506
7,67600	2582
7,68000	2674
7,68400	2781
7,68800	2899
7,69200	3025
7,69600	3159
7,70000	3299
7,70400	3442
7,70800	3586
7,71200	3727
7,71600	3865
7,72000	3999
7,72400	4123
7,72800	4236
7,73200	4340
7,73600	4433
7,74000	4516
7,74400	4585
7,74800	4641
7,75200	4681
7,75600	4706
7,76000	4718
7,76400	4717
7,76800	4703
7,77200	4679
7,77600	4646
7,78000	4600
7,78400	4543
7,78800	4476
7,79200	4403
7,79600	4325
7,80000	4238
7,80400	4146
7,80800	4051
7,81200	3951
7,81600	3849
7,82000	3746
7,82400	3644
7,82800	3539
7,83200	3432
7,83600	3325
7,84000	3218
7,84400	3112
7,84800	3005
7,85200	2899
7,85600	2795
7,86000	2688
7,86400	2583
7,86800	2479
7,87200	2373
7,87600	2268
7,88000	2162
7,88400	2056
7,88800	1951
7,89200	1846
7,89600	1737
[truncated: 18,026 more rows]
