# Supplementary material for: Interplay between de novo and salvage pathways of GDP-fucose synthesis
Source: PLoS One. 2024 Oct 24;19(10):e0309450. doi: 10.1371/journal.pone.0309450 (PMC11501016; doi:10.1371/journal.pone.0309450)
Supplement: S1 File — (ZIP) [file pone.0309450.s004.zip › Chromatograms/Metabolites/GMDSKO_3_1_0.05FUC.txt]

[Header]
Application Name	LabSolutions
Version	5.97 SP1
Data File Name	C:\LabSolutions\Data\Methods\Moje wyniki\GDP-Fuc633.lcd
Output Date	2022-11-21
Output Time	17:02:04
[Configuration]
Instrument Name	HPLC_SPD-M30A_RF20AXS
Instrument #	1
Line #	1
# of Detectors	1
Detector ID	PDA
Detector Name	PDA
# of Channels	1
[PDA Multi Chromatogram(Ch1)]
# of Points	20001
Interval(msec)	240
Start Time(min)	0
End Time(min)	80
Intensity Units	mAU
Intensity Multiplier	1
Type	MultiChrom
Wavelength(nm)	254
Bandwidth(nm)	4
R.Time (min)	Intensity
0,00000	0
0,00400	0
0,00800	0
0,01200	0
0,01600	0
0,02000	0
0,02400	0
0,02800	0
0,03200	0
0,03600	0
0,04000	0
0,04400	0
0,04800	0
0,05200	0
0,05600	0
0,06000	0
0,06400	0
0,06800	0
0,07200	0
0,07600	0
0,08000	13
0,08400	22
0,08800	26
0,09200	29
0,09600	30
0,10000	32
0,10400	35
0,10800	36
0,11200	36
0,11600	36
0,12000	36
0,12400	38
0,12800	39
0,13200	37
0,13600	36
0,14000	37
0,14400	40
0,14800	43
0,15200	44
0,15600	45
0,16000	45
0,16400	42
0,16800	40
0,17200	39
0,17600	42
0,18000	43
0,18400	44
0,18800	42
0,19200	40
0,19600	41
0,20000	40
0,20400	40
0,20800	39
0,21200	40
0,21600	41
0,22000	42
0,22400	40
0,22800	39
0,23200	37
0,23600	35
0,24000	33
0,24400	31
0,24800	32
0,25200	34
0,25600	36
0,26000	37
0,26400	34
0,26800	31
0,27200	31
0,27600	34
0,28000	34
0,28400	35
0,28800	37
0,29200	37
0,29600	36
0,30000	37
0,30400	37
0,30800	36
0,31200	33
0,31600	31
0,32000	34
0,32400	34
0,32800	33
0,33200	33
0,33600	33
0,34000	34
0,34400	33
0,34800	32
0,35200	32
0,35600	32
0,36000	33
0,36400	32
0,36800	33
0,37200	35
0,37600	37
0,38000	37
0,38400	38
0,38800	39
0,39200	38
0,39600	37
0,40000	35
0,40400	36
0,40800	35
0,41200	35
0,41600	34
0,42000	34
0,42400	35
0,42800	34
0,43200	34
0,43600	35
0,44000	37
0,44400	38
0,44800	39
0,45200	38
0,45600	36
0,46000	37
0,46400	37
0,46800	36
0,47200	34
0,47600	35
0,48000	36
0,48400	37
0,48800	36
0,49200	35
0,49600	35
0,50000	36
0,50400	38
0,50800	37
0,51200	35
0,51600	35
0,52000	35
0,52400	36
0,52800	36
0,53200	34
0,53600	33
0,54000	35
0,54400	37
0,54800	40
0,55200	43
0,55600	42
0,56000	42
0,56400	42
0,56800	43
0,57200	43
0,57600	44
0,58000	44
0,58400	43
0,58800	43
0,59200	43
0,59600	43
0,60000	43
0,60400	45
0,60800	45
0,61200	45
0,61600	47
0,62000	50
0,62400	51
0,62800	50
0,63200	51
0,63600	53
0,64000	54
0,64400	55
0,64800	54
0,65200	53
0,65600	53
0,66000	54
0,66400	55
0,66800	54
0,67200	54
0,67600	54
0,68000	52
0,68400	52
0,68800	52
0,69200	53
0,69600	55
0,70000	56
0,70400	56
0,70800	56
0,71200	56
0,71600	54
0,72000	54
0,72400	55
0,72800	56
0,73200	57
0,73600	58
0,74000	58
0,74400	58
0,74800	61
0,75200	62
0,75600	61
0,76000	61
0,76400	60
0,76800	59
0,77200	58
0,77600	60
0,78000	61
0,78400	62
0,78800	62
0,79200	61
0,79600	60
0,80000	58
0,80400	59
0,80800	58
0,81200	57
0,81600	59
0,82000	61
0,82400	59
0,82800	58
0,83200	59
0,83600	60
0,84000	61
0,84400	59
0,84800	57
0,85200	59
0,85600	59
0,86000	57
0,86400	57
0,86800	58
0,87200	60
0,87600	59
0,88000	58
0,88400	58
0,88800	58
0,89200	60
0,89600	61
0,90000	62
0,90400	61
0,90800	61
0,91200	61
0,91600	60
0,92000	60
0,92400	60
0,92800	60
0,93200	61
0,93600	63
0,94000	62
0,94400	61
0,94800	61
0,95200	63
0,95600	64
0,96000	65
0,96400	68
0,96800	69
0,97200	69
0,97600	69
0,98000	68
0,98400	65
0,98800	64
0,99200	64
0,99600	67
1,00000	68
1,00400	67
1,00800	69
1,01200	70
1,01600	70
1,02000	71
1,02400	70
1,02800	69
1,03200	68
1,03600	68
1,04000	68
1,04400	67
1,04800	67
1,05200	67
1,05600	67
1,06000	67
1,06400	67
1,06800	69
1,07200	72
1,07600	73
1,08000	72
1,08400	72
1,08800	72
1,09200	73
1,09600	72
1,10000	72
1,10400	73
1,10800	72
1,11200	73
1,11600	75
1,12000	74
1,12400	73
1,12800	74
1,13200	75
1,13600	74
1,14000	74
1,14400	75
1,14800	75
1,15200	76
1,15600	77
1,16000	76
1,16400	76
1,16800	76
1,17200	77
1,17600	78
1,18000	78
1,18400	79
1,18800	81
1,19200	80
1,19600	77
1,20000	77
1,20400	76
1,20800	76
1,21200	78
1,21600	78
1,22000	75
1,22400	74
1,22800	74
1,23200	73
1,23600	74
1,24000	77
1,24400	78
1,24800	78
1,25200	78
1,25600	78
1,26000	77
1,26400	78
1,26800	79
1,27200	78
1,27600	78
1,28000	79
1,28400	80
1,28800	79
1,29200	76
1,29600	75
1,30000	75
1,30400	76
1,30800	73
1,31200	71
1,31600	69
1,32000	69
1,32400	68
1,32800	67
1,33200	66
1,33600	67
1,34000	68
1,34400	71
1,34800	71
1,35200	71
1,35600	72
1,36000	72
1,36400	72
1,36800	74
1,37200	75
1,37600	74
1,38000	74
1,38400	76
1,38800	78
1,39200	80
1,39600	79
1,40000	77
1,40400	74
1,40800	73
1,41200	74
1,41600	77
1,42000	79
1,42400	80
1,42800	80
1,43200	80
1,43600	81
1,44000	80
1,44400	78
1,44800	77
1,45200	77
1,45600	80
1,46000	82
1,46400	82
1,46800	82
1,47200	80
1,47600	77
1,48000	75
1,48400	77
1,48800	79
1,49200	79
1,49600	80
1,50000	82
1,50400	82
1,50800	82
1,51200	83
1,51600	85
1,52000	84
1,52400	82
1,52800	83
1,53200	83
1,53600	83
1,54000	82
1,54400	81
1,54800	84
1,55200	87
1,55600	86
1,56000	84
1,56400	81
1,56800	77
1,57200	77
1,57600	79
1,58000	79
1,58400	79
1,58800	79
1,59200	81
1,59600	81
1,60000	79
1,60400	75
1,60800	72
1,61200	72
1,61600	72
1,62000	73
1,62400	74
1,62800	74
1,63200	75
1,63600	76
1,64000	77
1,64400	76
1,64800	75
1,65200	75
1,65600	75
1,66000	74
1,66400	75
1,66800	76
1,67200	76
1,67600	76
1,68000	75
1,68400	75
1,68800	73
1,69200	72
1,69600	74
1,70000	76
1,70400	78
1,70800	79
1,71200	77
1,71600	74
1,72000	73
1,72400	76
1,72800	78
1,73200	80
1,73600	80
1,74000	78
1,74400	79
1,74800	81
1,75200	82
1,75600	80
1,76000	83
1,76400	84
1,76800	81
1,77200	81
1,77600	82
1,78000	82
1,78400	82
1,78800	84
1,79200	83
1,79600	84
1,80000	84
1,80400	81
1,80800	79
1,81200	79
1,81600	78
1,82000	77
1,82400	76
1,82800	76
1,83200	75
1,83600	76
1,84000	77
1,84400	79
1,84800	80
1,85200	80
1,85600	80
1,86000	81
1,86400	80
1,86800	80
1,87200	79
1,87600	76
1,88000	75
1,88400	76
1,88800	77
1,89200	79
1,89600	81
1,90000	82
1,90400	82
1,90800	82
1,91200	84
1,91600	85
1,92000	84
1,92400	85
1,92800	87
1,93200	87
1,93600	86
1,94000	86
1,94400	85
1,94800	85
1,95200	85
1,95600	86
1,96000	86
1,96400	85
1,96800	85
1,97200	83
1,97600	81
1,98000	81
1,98400	81
1,98800	82
1,99200	82
1,99600	83
2,00000	83
2,00400	84
2,00800	84
2,01200	84
2,01600	84
2,02000	84
2,02400	84
2,02800	83
2,03200	83
2,03600	83
2,04000	80
2,04400	80
2,04800	82
2,05200	80
2,05600	77
2,06000	75
2,06400	76
2,06800	78
2,07200	79
2,07600	80
2,08000	80
2,08400	81
2,08800	81
2,09200	80
2,09600	78
2,10000	78
2,10400	78
2,10800	77
2,11200	79
2,11600	80
2,12000	80
2,12400	81
2,12800	83
2,13200	84
2,13600	82
2,14000	81
2,14400	80
2,14800	80
2,15200	79
2,15600	79
2,16000	80
2,16400	80
2,16800	80
2,17200	78
2,17600	77
2,18000	75
2,18400	75
2,18800	76
2,19200	79
2,19600	79
2,20000	79
2,20400	79
2,20800	79
2,21200	78
2,21600	76
2,22000	75
2,22400	77
2,22800	80
2,23200	80
2,23600	80
2,24000	80
2,24400	82
2,24800	83
2,25200	82
2,25600	82
2,26000	84
2,26400	85
2,26800	85
2,27200	86
2,27600	86
2,28000	84
2,28400	83
2,28800	82
2,29200	84
2,29600	86
2,30000	86
2,30400	84
2,30800	83
2,31200	81
2,31600	80
2,32000	81
2,32400	82
2,32800	82
2,33200	82
2,33600	82
2,34000	83
2,34400	85
2,34800	86
2,35200	85
2,35600	82
2,36000	81
2,36400	81
2,36800	81
2,37200	82
2,37600	81
2,38000	79
2,38400	80
2,38800	82
2,39200	81
2,39600	82
2,40000	83
2,40400	83
2,40800	84
2,41200	83
2,41600	80
2,42000	80
2,42400	81
2,42800	83
2,43200	83
2,43600	82
2,44000	81
2,44400	78
2,44800	76
2,45200	76
2,45600	78
2,46000	81
2,46400	83
2,46800	82
2,47200	83
2,47600	83
2,48000	81
2,48400	83
2,48800	84
2,49200	84
2,49600	84
2,50000	83
2,50400	82
2,50800	83
2,51200	85
2,51600	85
2,52000	85
2,52400	86
2,52800	85
2,53200	83
2,53600	83
2,54000	82
2,54400	83
2,54800	81
2,55200	80
2,55600	80
2,56000	81
2,56400	82
2,56800	82
2,57200	79
2,57600	78
2,58000	79
2,58400	77
2,58800	80
2,59200	83
2,59600	84
2,60000	84
2,60400	82
2,60800	80
2,61200	80
2,61600	82
2,62000	84
2,62400	85
2,62800	85
2,63200	83
2,63600	84
2,64000	86
2,64400	86
2,64800	87
2,65200	88
2,65600	87
2,66000	86
2,66400	85
2,66800	84
2,67200	85
2,67600	85
2,68000	83
2,68400	82
2,68800	83
2,69200	84
2,69600	86
2,70000	86
2,70400	85
2,70800	83
2,71200	83
2,71600	83
2,72000	81
2,72400	80
2,72800	80
2,73200	82
2,73600	83
2,74000	81
2,74400	78
2,74800	78
2,75200	77
2,75600	76
2,76000	75
2,76400	74
2,76800	75
2,77200	74
2,77600	75
2,78000	75
2,78400	75
2,78800	76
2,79200	78
2,79600	78
2,80000	76
2,80400	76
2,80800	79
2,81200	79
2,81600	78
2,82000	78
2,82400	78
2,82800	78
2,83200	79
2,83600	79
2,84000	79
2,84400	80
2,84800	79
2,85200	78
2,85600	79
2,86000	81
2,86400	81
2,86800	82
2,87200	84
2,87600	85
2,88000	83
2,88400	81
2,88800	80
2,89200	79
2,89600	81
2,90000	83
2,90400	84
2,90800	85
2,91200	84
2,91600	83
2,92000	82
2,92400	82
2,92800	85
2,93200	88
2,93600	89
2,94000	89
2,94400	87
2,94800	85
2,95200	86
2,95600	87
2,96000	86
2,96400	86
2,96800	87
2,97200	88
2,97600	89
2,98000	87
2,98400	88
2,98800	88
2,99200	88
2,99600	87
3,00000	84
3,00400	86
3,00800	86
3,01200	84
3,01600	83
3,02000	86
3,02400	86
3,02800	84
3,03200	84
3,03600	85
3,04000	87
3,04400	89
3,04800	89
3,05200	90
3,05600	90
3,06000	90
3,06400	88
3,06800	86
3,07200	85
3,07600	83
3,08000	81
3,08400	82
3,08800	83
3,09200	84
3,09600	84
3,10000	83
3,10400	81
3,10800	82
3,11200	85
3,11600	87
3,12000	84
3,12400	84
3,12800	84
3,13200	82
3,13600	81
3,14000	79
3,14400	78
3,14800	77
3,15200	78
3,15600	78
3,16000	78
3,16400	78
3,16800	79
3,17200	79
3,17600	78
3,18000	77
3,18400	78
3,18800	79
3,19200	78
3,19600	78
3,20000	77
3,20400	80
3,20800	83
3,21200	85
3,21600	86
3,22000	85
3,22400	84
3,22800	83
3,23200	81
3,23600	80
3,24000	80
3,24400	80
3,24800	80
3,25200	81
3,25600	80
3,26000	80
3,26400	81
3,26800	81
3,27200	81
3,27600	81
3,28000	81
3,28400	82
3,28800	84
3,29200	86
3,29600	88
3,30000	88
3,30400	86
3,30800	83
3,31200	82
3,31600	82
3,32000	84
3,32400	84
3,32800	82
3,33200	80
3,33600	78
3,34000	77
3,34400	78
3,34800	77
3,35200	77
3,35600	78
3,36000	79
3,36400	79
3,36800	77
3,37200	76
3,37600	75
3,38000	76
3,38400	78
3,38800	77
3,39200	77
3,39600	78
3,40000	78
3,40400	78
3,40800	77
3,41200	76
3,41600	76
3,42000	77
3,42400	78
3,42800	77
3,43200	81
3,43600	86
3,44000	86
3,44400	83
3,44800	84
3,45200	84
3,45600	83
3,46000	83
3,46400	82
3,46800	80
3,47200	79
3,47600	78
3,48000	78
3,48400	79
3,48800	82
3,49200	82
3,49600	81
3,50000	79
3,50400	77
3,50800	77
3,51200	78
3,51600	78
3,52000	77
3,52400	77
3,52800	77
3,53200	76
3,53600	76
3,54000	77
3,54400	78
3,54800	79
3,55200	78
3,55600	77
3,56000	78
3,56400	77
3,56800	76
3,57200	77
3,57600	78
3,58000	78
3,58400	79
3,58800	79
3,59200	78
3,59600	82
3,60000	86
3,60400	86
3,60800	85
3,61200	86
3,61600	87
3,62000	87
3,62400	85
3,62800	83
3,63200	82
3,63600	83
3,64000	82
3,64400	81
3,64800	83
3,65200	83
3,65600	82
3,66000	83
3,66400	85
3,66800	87
3,67200	88
3,67600	89
3,68000	90
3,68400	90
3,68800	91
3,69200	93
3,69600	95
3,70000	99
3,70400	106
3,70800	118
3,71200	140
3,71600	177
3,72000	227
3,72400	279
3,72800	333
3,73200	381
3,73600	409
3,74000	410
3,74400	372
3,74800	293
3,75200	173
3,75600	15
3,76000	-178
3,76400	-401
3,76800	-640
3,77200	-883
3,77600	-1124
3,78000	-1357
3,78400	-1574
3,78800	-1770
3,79200	-1935
3,79600	-2071
3,80000	-2185
3,80400	-2278
3,80800	-2359
3,81200	-2438
3,81600	-2518
3,82000	-2585
3,82400	-2625
3,82800	-2633
3,83200	-2613
3,83600	-2570
3,84000	-2507
3,84400	-2428
3,84800	-2337
3,85200	-2237
3,85600	-2131
3,86000	-2022
3,86400	-1912
3,86800	-1798
3,87200	-1684
3,87600	-1573
3,88000	-1462
3,88400	-1350
3,88800	-1237
3,89200	-1125
3,89600	-1012
3,90000	-898
3,90400	-785
3,90800	-679
3,91200	-582
3,91600	-496
3,92000	-421
3,92400	-354
3,92800	-296
3,93200	-247
3,93600	-205
3,94000	-167
3,94400	-131
3,94800	-98
3,95200	-65
3,95600	-34
3,96000	-6
3,96400	23
3,96800	50
3,97200	76
3,97600	100
3,98000	124
3,98400	147
3,98800	169
3,99200	191
3,99600	211
4,00000	228
4,00400	245
4,00800	261
4,01200	274
4,01600	285
4,02000	295
4,02400	304
4,02800	310
4,03200	314
4,03600	318
4,04000	319
4,04400	318
4,04800	317
4,05200	317
4,05600	316
4,06000	314
4,06400	312
4,06800	311
4,07200	310
4,07600	310
4,08000	310
4,08400	310
4,08800	310
4,09200	311
4,09600	313
4,10000	315
4,10400	317
4,10800	319
4,11200	322
4,11600	327
4,12000	332
4,12400	338
4,12800	342
4,13200	345
4,13600	349
4,14000	353
4,14400	354
4,14800	354
4,15200	357
4,15600	361
4,16000	363
4,16400	364
4,16800	363
4,17200	363
4,17600	364
4,18000	366
4,18400	368
4,18800	368
4,19200	371
4,19600	370
4,20000	370
4,20400	372
4,20800	372
4,21200	372
4,21600	374
4,22000	376
4,22400	377
4,22800	379
4,23200	381
4,23600	381
4,24000	382
4,24400	382
4,24800	380
4,25200	383
4,25600	388
4,26000	393
4,26400	399
4,26800	404
4,27200	408
4,27600	411
4,28000	414
4,28400	415
4,28800	418
4,29200	423
4,29600	430
4,30000	434
4,30400	437
4,30800	439
4,31200	443
4,31600	446
4,32000	447
4,32400	449
4,32800	451
4,33200	455
4,33600	459
4,34000	465
4,34400	469
4,34800	472
4,35200	476
4,35600	480
4,36000	484
4,36400	488
4,36800	493
4,37200	497
4,37600	501
4,38000	506
4,38400	509
4,38800	512
4,39200	514
4,39600	516
4,40000	518
4,40400	518
4,40800	518
4,41200	520
4,41600	523
4,42000	525
4,42400	526
4,42800	529
4,43200	533
4,43600	533
4,44000	532
4,44400	531
4,44800	530
4,45200	530
4,45600	532
4,46000	533
4,46400	532
4,46800	533
4,47200	533
4,47600	535
4,48000	537
4,48400	537
4,48800	536
4,49200	534
4,49600	532
4,50000	534
4,50400	535
4,50800	539
4,51200	539
4,51600	536
4,52000	536
4,52400	536
4,52800	536
4,53200	538
4,53600	539
4,54000	538
4,54400	537
4,54800	537
4,55200	540
4,55600	543
4,56000	544
4,56400	545
4,56800	548
4,57200	551
4,57600	552
4,58000	553
4,58400	554
4,58800	554
4,59200	556
4,59600	557
4,60000	557
4,60400	558
4,60800	558
4,61200	557
4,61600	554
4,62000	552
4,62400	549
4,62800	546
4,63200	545
4,63600	542
4,64000	541
4,64400	541
4,64800	541
4,65200	540
4,65600	539
4,66000	538
4,66400	537
4,66800	538
4,67200	535
4,67600	531
4,68000	529
4,68400	528
4,68800	530
4,69200	532
4,69600	533
4,70000	536
4,70400	540
4,70800	544
4,71200	551
4,71600	558
4,72000	565
4,72400	573
4,72800	583
4,73200	594
4,73600	607
4,74000	620
4,74400	635
4,74800	652
4,75200	668
4,75600	682
4,76000	699
4,76400	715
4,76800	729
4,77200	743
4,77600	759
4,78000	775
4,78400	791
4,78800	805
4,79200	816
4,79600	828
4,80000	843
4,80400	854
4,80800	867
4,81200	882
4,81600	897
4,82000	910
4,82400	924
4,82800	937
4,83200	951
4,83600	965
4,84000	977
4,84400	987
4,84800	987
4,85200	979
4,85600	966
4,86000	948
4,86400	928
4,86800	911
4,87200	893
4,87600	875
4,88000	858
4,88400	842
4,88800	829
4,89200	815
4,89600	799
4,90000	785
4,90400	772
4,90800	757
4,91200	742
4,91600	731
4,92000	722
4,92400	712
4,92800	702
4,93200	695
4,93600	691
4,94000	688
4,94400	687
4,94800	687
4,95200	687
4,95600	690
4,96000	697
4,96400	708
4,96800	723
4,97200	739
4,97600	755
4,98000	775
4,98400	796
4,98800	817
4,99200	842
4,99600	867
5,00000	892
5,00400	920
5,00800	950
5,01200	979
5,01600	1011
5,02000	1044
5,02400	1079
5,02800	1118
5,03200	1159
5,03600	1205
5,04000	1254
5,04400	1303
5,04800	1355
5,05200	1413
5,05600	1472
5,06000	1531
5,06400	1590
5,06800	1651
5,07200	1711
5,07600	1772
5,08000	1829
5,08400	1885
5,08800	1940
5,09200	1991
5,09600	2036
5,10000	2075
5,10400	2110
5,10800	2138
5,11200	2162
5,11600	2181
5,12000	2191
5,12400	2196
5,12800	2199
5,13200	2196
5,13600	2192
5,14000	2186
5,14400	2180
5,14800	2173
5,15200	2167
5,15600	2168
5,16000	2177
5,16400	2196
5,16800	2231
5,17200	2288
5,17600	2368
5,18000	2477
5,18400	2617
5,18800	2797
5,19200	3028
5,19600	3310
5,20000	3649
5,20400	4046
5,20800	4507
5,21200	5034
5,21600	5625
5,22000	6279
5,22400	6990
5,22800	7751
5,23200	8555
5,23600	9396
5,24000	10259
5,24400	11131
5,24800	12003
5,25200	12864
5,25600	13699
5,26000	14496
5,26400	15244
5,26800	15934
5,27200	16561
5,27600	17116
5,28000	17592
5,28400	17993
5,28800	18314
5,29200	18554
5,29600	18719
5,30000	18809
5,30400	18828
5,30800	18780
5,31200	18669
5,31600	18500
5,32000	18280
5,32400	18013
5,32800	17704
5,33200	17355
5,33600	16970
5,34000	16558
5,34400	16120
5,34800	15660
5,35200	15181
5,35600	14686
5,36000	14181
5,36400	13674
5,36800	13167
5,37200	12664
5,37600	12172
5,38000	11694
5,38400	11233
5,38800	10794
5,39200	10381
5,39600	9993
5,40000	9634
5,40400	9305
5,40800	9009
5,41200	8746
5,41600	8515
5,42000	8310
5,42400	8128
5,42800	7969
5,43200	7831
5,43600	7713
5,44000	7606
5,44400	7506
5,44800	7415
5,45200	7329
5,45600	7245
5,46000	7160
5,46400	7073
5,46800	6984
5,47200	6889
5,47600	6787
5,48000	6680
5,48400	6570
5,48800	6455
5,49200	6336
5,49600	6211
5,50000	6082
5,50400	5950
5,50800	5815
5,51200	5679
5,51600	5541
5,52000	5404
5,52400	5267
5,52800	5130
5,53200	4993
5,53600	4859
5,54000	4727
5,54400	4598
5,54800	4477
5,55200	4361
5,55600	4249
5,56000	4144
5,56400	4046
5,56800	3958
5,57200	3877
5,57600	3802
5,58000	3738
5,58400	3685
5,58800	3640
5,59200	3599
5,59600	3568
5,60000	3545
5,60400	3527
5,60800	3516
5,61200	3510
5,61600	3510
5,62000	3511
5,62400	3515
5,62800	3520
5,63200	3525
5,63600	3533
5,64000	3540
5,64400	3542
5,64800	3541
5,65200	3539
5,65600	3536
5,66000	3531
5,66400	3522
5,66800	3512
5,67200	3500
5,67600	3488
5,68000	3473
5,68400	3454
5,68800	3434
5,69200	3412
5,69600	3390
5,70000	3365
5,70400	3338
5,70800	3311
5,71200	3280
5,71600	3247
5,72000	3217
5,72400	3185
5,72800	3155
5,73200	3125
5,73600	3096
5,74000	3069
5,74400	3043
5,74800	3016
5,75200	2989
5,75600	2965
5,76000	2941
5,76400	2919
5,76800	2898
5,77200	2877
5,77600	2857
5,78000	2837
5,78400	2817
5,78800	2798
5,79200	2781
5,79600	2762
5,80000	2745
5,80400	2729
5,80800	2711
5,81200	2695
5,81600	2678
5,82000	2660
5,82400	2642
5,82800	2626
5,83200	2610
5,83600	2594
5,84000	2580
5,84400	2567
5,84800	2556
5,85200	2545
5,85600	2538
5,86000	2533
5,86400	2526
5,86800	2521
5,87200	2518
5,87600	2516
5,88000	2515
5,88400	2513
5,88800	2512
5,89200	2509
5,89600	2504
5,90000	2498
5,90400	2492
5,90800	2484
5,91200	2474
5,91600	2465
5,92000	2450
5,92400	2434
5,92800	2413
5,93200	2392
5,93600	2369
5,94000	2344
5,94400	2318
5,94800	2292
5,95200	2267
5,95600	2242
5,96000	2215
5,96400	2188
5,96800	2161
5,97200	2133
5,97600	2106
5,98000	2078
5,98400	2053
5,98800	2030
5,99200	2007
5,99600	1985
6,00000	1962
6,00400	1942
6,00800	1925
6,01200	1906
6,01600	1888
6,02000	1871
6,02400	1854
6,02800	1837
6,03200	1824
6,03600	1811
6,04000	1797
6,04400	1782
6,04800	1768
6,05200	1757
6,05600	1746
6,06000	1736
6,06400	1727
6,06800	1716
6,07200	1706
6,07600	1698
6,08000	1691
6,08400	1685
6,08800	1683
6,09200	1686
6,09600	1692
6,10000	1699
6,10400	1708
6,10800	1719
6,11200	1730
6,11600	1745
6,12000	1762
6,12400	1783
6,12800	1805
6,13200	1828
6,13600	1854
6,14000	1879
6,14400	1904
6,14800	1928
6,15200	1955
6,15600	1984
6,16000	2011
6,16400	2041
6,16800	2073
6,17200	2105
6,17600	2136
6,18000	2171
6,18400	2213
6,18800	2260
6,19200	2314
6,19600	2379
6,20000	2458
6,20400	2555
6,20800	2670
6,21200	2807
6,21600	2969
6,22000	3159
6,22400	3382
6,22800	3642
6,23200	3938
6,23600	4271
6,24000	4646
6,24400	5060
6,24800	5510
6,25200	5994
6,25600	6512
6,26000	7059
6,26400	7633
6,26800	8224
6,27200	8827
6,27600	9435
6,28000	10041
6,28400	10640
6,28800	11224
6,29200	11785
6,29600	12314
6,30000	12810
6,30400	13271
6,30800	13691
6,31200	14067
6,31600	14393
6,32000	14668
6,32400	14891
6,32800	15065
6,33200	15192
6,33600	15273
6,34000	15306
6,34400	15297
6,34800	15249
6,35200	15164
6,35600	15046
6,36000	14899
6,36400	14725
6,36800	14527
6,37200	14306
6,37600	14067
6,38000	13812
6,38400	13542
6,38800	13261
6,39200	12971
6,39600	12671
6,40000	12363
6,40400	12048
6,40800	11725
6,41200	11394
6,41600	11059
6,42000	10719
6,42400	10372
6,42800	10020
6,43200	9664
6,43600	9306
6,44000	8945
6,44400	8585
6,44800	8227
6,45200	7869
6,45600	7514
6,46000	7164
6,46400	6820
6,46800	6482
6,47200	6152
6,47600	5835
6,48000	5530
6,48400	5236
6,48800	4954
6,49200	4687
6,49600	4435
6,50000	4198
6,50400	3977
6,50800	3770
6,51200	3579
6,51600	3400
6,52000	3235
6,52400	3083
6,52800	2944
6,53200	2818
6,53600	2704
6,54000	2598
6,54400	2504
6,54800	2420
6,55200	2343
6,55600	2274
6,56000	2214
6,56400	2160
6,56800	2109
6,57200	2062
6,57600	2024
6,58000	1992
6,58400	1963
6,58800	1933
6,59200	1905
6,59600	1880
6,60000	1859
6,60400	1840
6,60800	1822
6,61200	1805
6,61600	1787
6,62000	1772
6,62400	1756
6,62800	1739
6,63200	1723
6,63600	1708
6,64000	1692
6,64400	1674
6,64800	1657
6,65200	1645
6,65600	1632
6,66000	1616
6,66400	1601
6,66800	1587
6,67200	1569
6,67600	1552
6,68000	1536
6,68400	1519
6,68800	1501
6,69200	1482
6,69600	1466
6,70000	1451
6,70400	1435
6,70800	1423
6,71200	1411
6,71600	1397
6,72000	1383
6,72400	1369
6,72800	1360
6,73200	1350
6,73600	1338
6,74000	1327
6,74400	1316
6,74800	1304
6,75200	1295
6,75600	1286
6,76000	1279
6,76400	1271
6,76800	1264
6,77200	1255
6,77600	1247
6,78000	1239
6,78400	1229
6,78800	1223
6,79200	1218
6,79600	1212
6,80000	1207
6,80400	1202
6,80800	1196
6,81200	1190
6,81600	1185
6,82000	1179
6,82400	1171
6,82800	1163
6,83200	1157
6,83600	1153
6,84000	1149
6,84400	1144
6,84800	1137
6,85200	1132
6,85600	1127
6,86000	1122
6,86400	1115
6,86800	1110
6,87200	1106
6,87600	1102
6,88000	1099
6,88400	1095
6,88800	1095
6,89200	1096
6,89600	1099
6,90000	1102
6,90400	1107
6,90800	1118
6,91200	1135
6,91600	1158
6,92000	1187
6,92400	1229
6,92800	1284
6,93200	1353
6,93600	1443
6,94000	1553
6,94400	1690
6,94800	1860
6,95200	2067
6,95600	2316
6,96000	2610
6,96400	2958
6,96800	3367
6,97200	3843
6,97600	4393
6,98000	5022
6,98400	5733
6,98800	6527
6,99200	7408
6,99600	8381
7,00000	9446
7,00400	10596
7,00800	11827
7,01200	13134
7,01600	14514
7,02000	15955
7,02400	17442
7,02800	18965
7,03200	20507
7,03600	22058
7,04000	23603
7,04400	25123
7,04800	26601
7,05200	28021
7,05600	29371
7,06000	30637
7,06400	31806
7,06800	32867
7,07200	33813
7,07600	34638
7,08000	35339
7,08400	35914
7,08800	36359
7,09200	36678
7,09600	36880
7,10000	36967
7,10400	36945
7,10800	36824
7,11200	36609
7,11600	36306
7,12000	35927
7,12400	35480
7,12800	34976
7,13200	34420
7,13600	33818
7,14000	33178
7,14400	32504
7,14800	31800
7,15200	31076
7,15600	30333
7,16000	29571
7,16400	28792
7,16800	27998
7,17200	27190
7,17600	26373
7,18000	25547
7,18400	24709
7,18800	23860
7,19200	23003
7,19600	22145
7,20000	21285
7,20400	20427
7,20800	19573
7,21200	18724
7,21600	17884
7,22000	17060
7,22400	16256
7,22800	15468
7,23200	14704
7,23600	13965
7,24000	13256
7,24400	12579
7,24800	11931
7,25200	11315
7,25600	10738
7,26000	10198
7,26400	9694
7,26800	9223
7,27200	8788
7,27600	8389
7,28000	8023
7,28400	7688
7,28800	7379
7,29200	7098
7,29600	6845
7,30000	6617
7,30400	6407
7,30800	6216
7,31200	6045
7,31600	5889
7,32000	5745
7,32400	5610
7,32800	5485
7,33200	5370
7,33600	5263
7,34000	5163
7,34400	5067
7,34800	4976
7,35200	4890
7,35600	4812
7,36000	4736
7,36400	4660
7,36800	4585
7,37200	4517
7,37600	4452
7,38000	4388
7,38400	4327
7,38800	4271
7,39200	4217
7,39600	4163
7,40000	4110
7,40400	4058
7,40800	4009
7,41200	3961
7,41600	3912
7,42000	3862
7,42400	3812
7,42800	3762
7,43200	3709
7,43600	3656
7,44000	3604
7,44400	3550
7,44800	3495
7,45200	3439
7,45600	3381
7,46000	3321
7,46400	3261
7,46800	3201
7,47200	3140
7,47600	3077
7,48000	3016
7,48400	2956
7,48800	2894
7,49200	2832
7,49600	2774
7,50000	2717
7,50400	2662
7,50800	2606
7,51200	2554
7,51600	2507
7,52000	2458
7,52400	2408
7,52800	2359
7,53200	2312
7,53600	2270
7,54000	2231
7,54400	2190
7,54800	2152
7,55200	2116
7,55600	2081
7,56000	2048
7,56400	2016
7,56800	1986
7,57200	1957
7,57600	1931
7,58000	1908
7,58400	1886
7,58800	1865
7,59200	1846
7,59600	1831
7,60000	1819
7,60400	1810
7,60800	1805
7,61200	1804
7,61600	1810
7,62000	1820
7,62400	1834
7,62800	1850
7,63200	1872
7,63600	1899
7,64000	1933
7,64400	1973
7,64800	2017
7,65200	2064
7,65600	2116
7,66000	2172
7,66400	2233
7,66800	2299
7,67200	2371
7,67600	2446
7,68000	2522
7,68400	2602
7,68800	2683
7,69200	2764
7,69600	2847
7,70000	2931
7,70400	3015
7,70800	3098
7,71200	3180
7,71600	3260
7,72000	3337
7,72400	3412
7,72800	3486
7,73200	3557
7,73600	3623
7,74000	3684
7,74400	3742
7,74800	3794
7,75200	3842
7,75600	3883
7,76000	3920
7,76400	3950
7,76800	3975
7,77200	3998
7,77600	4015
7,78000	4028
7,78400	4035
7,78800	4037
7,79200	4037
7,79600	4032
7,80000	4023
7,80400	4009
7,80800	3991
7,81200	3973
7,81600	3954
7,82000	3934
7,82400	3909
7,82800	3884
7,83200	3860
7,83600	3833
7,84000	3804
7,84400	3777
7,84800	3751
7,85200	3724
7,85600	3698
7,86000	3672
7,86400	3648
7,86800	3628
7,87200	3609
7,87600	3592
7,88000	3579
7,88400	3571
7,88800	3569
7,89200	3572
7,89600	3580
[truncated: 18,026 more rows]
