# Supplementary material for: Interplay between de novo and salvage pathways of GDP-fucose synthesis
Source: PLoS One. 2024 Oct 24;19(10):e0309450. doi: 10.1371/journal.pone.0309450 (PMC11501016; doi:10.1371/journal.pone.0309450)
Supplement: S1 File — (ZIP) [file pone.0309450.s004.zip › Chromatograms/Metabolites/GMDSKO_3_1_0.1FUC.txt]

[Header]
Application Name	LabSolutions
Version	5.97 SP1
Data File Name	C:\LabSolutions\Data\Methods\Moje wyniki\GDP-Fuc634.lcd
Output Date	2022-11-21
Output Time	17:02:49
[Configuration]
Instrument Name	HPLC_SPD-M30A_RF20AXS
Instrument #	1
Line #	1
# of Detectors	1
Detector ID	PDA
Detector Name	PDA
# of Channels	1
[PDA Multi Chromatogram(Ch1)]
# of Points	20001
Interval(msec)	240
Start Time(min)	0
End Time(min)	80
Intensity Units	mAU
Intensity Multiplier	1
Type	MultiChrom
Wavelength(nm)	254
Bandwidth(nm)	4
R.Time (min)	Intensity
0,00000	0
0,00400	0
0,00800	0
0,01200	0
0,01600	0
0,02000	0
0,02400	0
0,02800	0
0,03200	0
0,03600	0
0,04000	0
0,04400	0
0,04800	0
0,05200	0
0,05600	0
0,06000	0
0,06400	0
0,06800	0
0,07200	0
0,07600	0
0,08000	16
0,08400	25
0,08800	30
0,09200	32
0,09600	35
0,10000	35
0,10400	34
0,10800	35
0,11200	36
0,11600	34
0,12000	34
0,12400	33
0,12800	34
0,13200	36
0,13600	36
0,14000	35
0,14400	35
0,14800	37
0,15200	38
0,15600	39
0,16000	41
0,16400	39
0,16800	38
0,17200	37
0,17600	37
0,18000	39
0,18400	40
0,18800	39
0,19200	39
0,19600	40
0,20000	41
0,20400	41
0,20800	41
0,21200	42
0,21600	42
0,22000	40
0,22400	40
0,22800	43
0,23200	43
0,23600	42
0,24000	43
0,24400	44
0,24800	46
0,25200	47
0,25600	48
0,26000	48
0,26400	49
0,26800	48
0,27200	47
0,27600	49
0,28000	51
0,28400	51
0,28800	50
0,29200	47
0,29600	46
0,30000	47
0,30400	49
0,30800	51
0,31200	53
0,31600	53
0,32000	52
0,32400	53
0,32800	54
0,33200	55
0,33600	52
0,34000	50
0,34400	50
0,34800	49
0,35200	50
0,35600	47
0,36000	46
0,36400	48
0,36800	50
0,37200	49
0,37600	49
0,38000	51
0,38400	50
0,38800	49
0,39200	49
0,39600	50
0,40000	53
0,40400	54
0,40800	53
0,41200	54
0,41600	54
0,42000	53
0,42400	49
0,42800	46
0,43200	48
0,43600	51
0,44000	52
0,44400	52
0,44800	53
0,45200	56
0,45600	57
0,46000	58
0,46400	59
0,46800	59
0,47200	58
0,47600	60
0,48000	62
0,48400	64
0,48800	65
0,49200	63
0,49600	63
0,50000	64
0,50400	65
0,50800	65
0,51200	66
0,51600	66
0,52000	65
0,52400	66
0,52800	66
0,53200	66
0,53600	68
0,54000	68
0,54400	69
0,54800	68
0,55200	67
0,55600	68
0,56000	70
0,56400	69
0,56800	69
0,57200	72
0,57600	73
0,58000	75
0,58400	77
0,58800	78
0,59200	77
0,59600	78
0,60000	78
0,60400	77
0,60800	78
0,61200	80
0,61600	83
0,62000	83
0,62400	84
0,62800	86
0,63200	85
0,63600	84
0,64000	85
0,64400	85
0,64800	85
0,65200	84
0,65600	87
0,66000	88
0,66400	88
0,66800	89
0,67200	91
0,67600	92
0,68000	93
0,68400	95
0,68800	95
0,69200	93
0,69600	94
0,70000	93
0,70400	93
0,70800	95
0,71200	95
0,71600	94
0,72000	95
0,72400	98
0,72800	98
0,73200	101
0,73600	102
0,74000	101
0,74400	101
0,74800	99
0,75200	98
0,75600	97
0,76000	97
0,76400	99
0,76800	101
0,77200	100
0,77600	98
0,78000	99
0,78400	101
0,78800	101
0,79200	102
0,79600	103
0,80000	103
0,80400	102
0,80800	101
0,81200	101
0,81600	100
0,82000	99
0,82400	98
0,82800	98
0,83200	99
0,83600	100
0,84000	98
0,84400	97
0,84800	98
0,85200	101
0,85600	102
0,86000	103
0,86400	103
0,86800	103
0,87200	101
0,87600	102
0,88000	104
0,88400	105
0,88800	105
0,89200	105
0,89600	105
0,90000	106
0,90400	108
0,90800	111
0,91200	112
0,91600	112
0,92000	112
0,92400	111
0,92800	113
0,93200	115
0,93600	114
0,94000	116
0,94400	118
0,94800	119
0,95200	120
0,95600	120
0,96000	122
0,96400	125
0,96800	124
0,97200	123
0,97600	122
0,98000	122
0,98400	120
0,98800	121
0,99200	124
0,99600	123
1,00000	123
1,00400	124
1,00800	125
1,01200	127
1,01600	130
1,02000	132
1,02400	132
1,02800	133
1,03200	136
1,03600	137
1,04000	135
1,04400	136
1,04800	138
1,05200	137
1,05600	138
1,06000	138
1,06400	139
1,06800	141
1,07200	143
1,07600	147
1,08000	149
1,08400	150
1,08800	150
1,09200	151
1,09600	150
1,10000	149
1,10400	151
1,10800	152
1,11200	153
1,11600	155
1,12000	155
1,12400	154
1,12800	154
1,13200	153
1,13600	152
1,14000	152
1,14400	154
1,14800	155
1,15200	155
1,15600	155
1,16000	154
1,16400	155
1,16800	155
1,17200	156
1,17600	158
1,18000	159
1,18400	163
1,18800	167
1,19200	166
1,19600	163
1,20000	163
1,20400	162
1,20800	162
1,21200	162
1,21600	161
1,22000	160
1,22400	162
1,22800	164
1,23200	163
1,23600	161
1,24000	161
1,24400	164
1,24800	164
1,25200	163
1,25600	164
1,26000	166
1,26400	166
1,26800	165
1,27200	166
1,27600	166
1,28000	167
1,28400	169
1,28800	171
1,29200	172
1,29600	171
1,30000	170
1,30400	170
1,30800	170
1,31200	170
1,31600	172
1,32000	173
1,32400	174
1,32800	174
1,33200	174
1,33600	174
1,34000	173
1,34400	175
1,34800	177
1,35200	178
1,35600	177
1,36000	177
1,36400	178
1,36800	178
1,37200	176
1,37600	177
1,38000	179
1,38400	178
1,38800	177
1,39200	177
1,39600	176
1,40000	176
1,40400	177
1,40800	175
1,41200	171
1,41600	171
1,42000	171
1,42400	172
1,42800	175
1,43200	176
1,43600	175
1,44000	174
1,44400	173
1,44800	175
1,45200	176
1,45600	175
1,46000	174
1,46400	173
1,46800	171
1,47200	170
1,47600	170
1,48000	171
1,48400	171
1,48800	172
1,49200	173
1,49600	173
1,50000	173
1,50400	173
1,50800	173
1,51200	174
1,51600	176
1,52000	176
1,52400	175
1,52800	175
1,53200	175
1,53600	175
1,54000	176
1,54400	177
1,54800	177
1,55200	175
1,55600	175
1,56000	175
1,56400	174
1,56800	175
1,57200	177
1,57600	178
1,58000	178
1,58400	180
1,58800	180
1,59200	177
1,59600	177
1,60000	178
1,60400	178
1,60800	179
1,61200	180
1,61600	179
1,62000	180
1,62400	181
1,62800	181
1,63200	182
1,63600	183
1,64000	183
1,64400	181
1,64800	182
1,65200	183
1,65600	183
1,66000	182
1,66400	182
1,66800	183
1,67200	186
1,67600	187
1,68000	189
1,68400	190
1,68800	188
1,69200	185
1,69600	185
1,70000	185
1,70400	183
1,70800	181
1,71200	182
1,71600	185
1,72000	188
1,72400	188
1,72800	188
1,73200	189
1,73600	192
1,74000	194
1,74400	191
1,74800	190
1,75200	190
1,75600	193
1,76000	192
1,76400	191
1,76800	191
1,77200	193
1,77600	193
1,78000	194
1,78400	194
1,78800	195
1,79200	196
1,79600	196
1,80000	196
1,80400	196
1,80800	194
1,81200	193
1,81600	192
1,82000	191
1,82400	191
1,82800	191
1,83200	193
1,83600	193
1,84000	191
1,84400	191
1,84800	193
1,85200	193
1,85600	191
1,86000	191
1,86400	192
1,86800	193
1,87200	193
1,87600	192
1,88000	192
1,88400	192
1,88800	192
1,89200	194
1,89600	196
1,90000	195
1,90400	196
1,90800	197
1,91200	195
1,91600	193
1,92000	194
1,92400	193
1,92800	191
1,93200	191
1,93600	193
1,94000	193
1,94400	192
1,94800	191
1,95200	191
1,95600	190
1,96000	190
1,96400	190
1,96800	192
1,97200	194
1,97600	193
1,98000	194
1,98400	196
1,98800	197
1,99200	199
1,99600	199
2,00000	198
2,00400	198
2,00800	197
2,01200	196
2,01600	198
2,02000	199
2,02400	199
2,02800	199
2,03200	198
2,03600	199
2,04000	202
2,04400	203
2,04800	203
2,05200	203
2,05600	204
2,06000	203
2,06400	202
2,06800	203
2,07200	203
2,07600	203
2,08000	204
2,08400	205
2,08800	205
2,09200	205
2,09600	204
2,10000	205
2,10400	206
2,10800	207
2,11200	208
2,11600	208
2,12000	209
2,12400	211
2,12800	211
2,13200	211
2,13600	213
2,14000	214
2,14400	215
2,14800	217
2,15200	217
2,15600	216
2,16000	214
2,16400	216
2,16800	218
2,17200	219
2,17600	219
2,18000	219
2,18400	219
2,18800	219
2,19200	221
2,19600	222
2,20000	222
2,20400	224
2,20800	226
2,21200	226
2,21600	225
2,22000	223
2,22400	223
2,22800	224
2,23200	224
2,23600	224
2,24000	224
2,24400	223
2,24800	223
2,25200	223
2,25600	225
2,26000	228
2,26400	228
2,26800	228
2,27200	228
2,27600	228
2,28000	228
2,28400	229
2,28800	231
2,29200	234
2,29600	238
2,30000	240
2,30400	241
2,30800	242
2,31200	242
2,31600	241
2,32000	239
2,32400	236
2,32800	235
2,33200	236
2,33600	236
2,34000	236
2,34400	238
2,34800	240
2,35200	240
2,35600	239
2,36000	238
2,36400	238
2,36800	238
2,37200	238
2,37600	240
2,38000	245
2,38400	249
2,38800	250
2,39200	251
2,39600	251
2,40000	250
2,40400	251
2,40800	251
2,41200	251
2,41600	249
2,42000	248
2,42400	251
2,42800	253
2,43200	254
2,43600	255
2,44000	257
2,44400	257
2,44800	260
2,45200	264
2,45600	266
2,46000	265
2,46400	263
2,46800	264
2,47200	266
2,47600	267
2,48000	268
2,48400	270
2,48800	270
2,49200	271
2,49600	273
2,50000	276
2,50400	277
2,50800	279
2,51200	281
2,51600	282
2,52000	281
2,52400	282
2,52800	284
2,53200	284
2,53600	285
2,54000	287
2,54400	288
2,54800	287
2,55200	289
2,55600	290
2,56000	291
2,56400	291
2,56800	292
2,57200	295
2,57600	294
2,58000	292
2,58400	292
2,58800	296
2,59200	297
2,59600	300
2,60000	301
2,60400	301
2,60800	300
2,61200	297
2,61600	296
2,62000	296
2,62400	297
2,62800	299
2,63200	300
2,63600	301
2,64000	302
2,64400	303
2,64800	305
2,65200	307
2,65600	308
2,66000	308
2,66400	308
2,66800	309
2,67200	309
2,67600	309
2,68000	312
2,68400	313
2,68800	316
2,69200	318
2,69600	316
2,70000	316
2,70400	319
2,70800	318
2,71200	319
2,71600	320
2,72000	323
2,72400	325
2,72800	325
2,73200	324
2,73600	325
2,74000	325
2,74400	326
2,74800	328
2,75200	331
2,75600	334
2,76000	334
2,76400	335
2,76800	338
2,77200	341
2,77600	342
2,78000	343
2,78400	346
2,78800	349
2,79200	350
2,79600	352
2,80000	355
2,80400	356
2,80800	356
2,81200	358
2,81600	360
2,82000	363
2,82400	364
2,82800	365
2,83200	365
2,83600	366
2,84000	368
2,84400	370
2,84800	373
2,85200	375
2,85600	376
2,86000	376
2,86400	375
2,86800	378
2,87200	380
2,87600	383
2,88000	387
2,88400	389
2,88800	388
2,89200	389
2,89600	391
2,90000	392
2,90400	393
2,90800	396
2,91200	400
2,91600	401
2,92000	400
2,92400	400
2,92800	401
2,93200	402
2,93600	405
2,94000	408
2,94400	410
2,94800	411
2,95200	413
2,95600	415
2,96000	418
2,96400	418
2,96800	417
2,97200	416
2,97600	420
2,98000	422
2,98400	422
2,98800	423
2,99200	426
2,99600	428
3,00000	428
3,00400	429
3,00800	431
3,01200	433
3,01600	432
3,02000	433
3,02400	435
3,02800	435
3,03200	436
3,03600	440
3,04000	443
3,04400	442
3,04800	442
3,05200	443
3,05600	444
3,06000	447
3,06400	450
3,06800	452
3,07200	453
3,07600	458
3,08000	461
3,08400	461
3,08800	462
3,09200	463
3,09600	463
3,10000	464
3,10400	468
3,10800	471
3,11200	473
3,11600	474
3,12000	474
3,12400	476
3,12800	482
3,13200	485
3,13600	485
3,14000	486
3,14400	486
3,14800	488
3,15200	490
3,15600	492
3,16000	493
3,16400	495
3,16800	495
3,17200	493
3,17600	493
3,18000	495
3,18400	499
3,18800	503
3,19200	505
3,19600	505
3,20000	504
3,20400	504
3,20800	507
3,21200	510
3,21600	511
3,22000	511
3,22400	512
3,22800	510
3,23200	510
3,23600	514
3,24000	516
3,24400	516
3,24800	517
3,25200	520
3,25600	524
3,26000	525
3,26400	524
3,26800	526
3,27200	527
3,27600	528
3,28000	530
3,28400	531
3,28800	532
3,29200	534
3,29600	534
3,30000	536
3,30400	538
3,30800	540
3,31200	542
3,31600	542
3,32000	543
3,32400	544
3,32800	546
3,33200	548
3,33600	548
3,34000	551
3,34400	555
3,34800	558
3,35200	559
3,35600	560
3,36000	561
3,36400	561
3,36800	559
3,37200	556
3,37600	557
3,38000	559
3,38400	561
3,38800	563
3,39200	564
3,39600	566
3,40000	565
3,40400	567
3,40800	568
3,41200	568
3,41600	567
3,42000	565
3,42400	565
3,42800	568
3,43200	569
3,43600	568
3,44000	569
3,44400	569
3,44800	571
3,45200	573
3,45600	574
3,46000	576
3,46400	576
3,46800	578
3,47200	579
3,47600	580
3,48000	580
3,48400	580
3,48800	578
3,49200	577
3,49600	576
3,50000	576
3,50400	576
3,50800	576
3,51200	578
3,51600	580
3,52000	582
3,52400	584
3,52800	585
3,53200	584
3,53600	583
3,54000	582
3,54400	583
3,54800	583
3,55200	584
3,55600	585
3,56000	585
3,56400	587
3,56800	587
3,57200	584
3,57600	584
3,58000	588
3,58400	588
3,58800	587
3,59200	587
3,59600	588
3,60000	590
3,60400	591
3,60800	590
3,61200	588
3,61600	588
3,62000	588
3,62400	588
3,62800	589
3,63200	592
3,63600	593
3,64000	592
3,64400	591
3,64800	593
3,65200	593
3,65600	592
3,66000	591
3,66400	592
3,66800	594
3,67200	597
3,67600	598
3,68000	596
3,68400	598
3,68800	602
3,69200	605
3,69600	608
3,70000	616
3,70400	630
3,70800	655
3,71200	697
3,71600	749
3,72000	801
3,72400	851
3,72800	892
3,73200	907
3,73600	888
3,74000	830
3,74400	728
3,74800	583
3,75200	400
3,75600	185
3,76000	-55
3,76400	-310
3,76800	-561
3,77200	-806
3,77600	-1040
3,78000	-1255
3,78400	-1444
3,78800	-1602
3,79200	-1731
3,79600	-1834
3,80000	-1919
3,80400	-1997
3,80800	-2077
3,81200	-2157
3,81600	-2217
3,82000	-2248
3,82400	-2246
3,82800	-2215
3,83200	-2158
3,83600	-2077
3,84000	-1982
3,84400	-1877
3,84800	-1764
3,85200	-1646
3,85600	-1526
3,86000	-1404
3,86400	-1283
3,86800	-1162
3,87200	-1045
3,87600	-929
3,88000	-813
3,88400	-695
3,88800	-574
3,89200	-454
3,89600	-335
3,90000	-220
3,90400	-114
3,90800	-20
3,91200	63
3,91600	139
3,92000	205
3,92400	262
3,92800	312
3,93200	355
3,93600	395
3,94000	433
3,94400	470
3,94800	507
3,95200	542
3,95600	572
3,96000	602
3,96400	629
3,96800	653
3,97200	673
3,97600	692
3,98000	710
3,98400	724
3,98800	734
3,99200	743
3,99600	751
4,00000	759
4,00400	764
4,00800	768
4,01200	771
4,01600	770
4,02000	773
4,02400	776
4,02800	774
4,03200	774
4,03600	773
4,04000	772
4,04400	772
4,04800	772
4,05200	775
4,05600	778
4,06000	779
4,06400	780
4,06800	784
4,07200	788
4,07600	791
4,08000	792
4,08400	794
4,08800	797
4,09200	800
4,09600	803
4,10000	808
4,10400	812
4,10800	817
4,11200	824
4,11600	832
4,12000	839
4,12400	845
4,12800	851
4,13200	858
4,13600	866
4,14000	872
4,14400	876
4,14800	883
4,15200	889
4,15600	893
4,16000	897
4,16400	901
4,16800	904
4,17200	909
4,17600	911
4,18000	911
4,18400	912
4,18800	911
4,19200	909
4,19600	907
4,20000	905
4,20400	902
4,20800	900
4,21200	898
4,21600	898
4,22000	898
4,22400	898
4,22800	899
4,23200	899
4,23600	899
4,24000	901
4,24400	905
4,24800	913
4,25200	919
4,25600	925
4,26000	933
4,26400	939
4,26800	944
4,27200	952
4,27600	959
4,28000	967
4,28400	973
4,28800	979
4,29200	985
4,29600	991
4,30000	998
4,30400	1006
4,30800	1013
4,31200	1019
4,31600	1024
4,32000	1028
4,32400	1030
4,32800	1033
4,33200	1035
4,33600	1037
4,34000	1041
4,34400	1045
4,34800	1046
4,35200	1048
4,35600	1046
4,36000	1043
4,36400	1042
4,36800	1042
4,37200	1045
4,37600	1047
4,38000	1047
4,38400	1044
4,38800	1041
4,39200	1037
4,39600	1034
4,40000	1033
4,40400	1031
4,40800	1028
4,41200	1026
4,41600	1023
4,42000	1023
4,42400	1023
4,42800	1021
4,43200	1022
4,43600	1023
4,44000	1021
4,44400	1019
4,44800	1018
4,45200	1016
4,45600	1017
4,46000	1017
4,46400	1016
4,46800	1015
4,47200	1012
4,47600	1012
4,48000	1013
4,48400	1011
4,48800	1006
4,49200	1002
4,49600	998
4,50000	996
4,50400	994
4,50800	994
4,51200	995
4,51600	998
4,52000	1000
4,52400	1000
4,52800	1000
4,53200	1000
4,53600	1001
4,54000	1002
4,54400	1001
4,54800	1000
4,55200	1002
4,55600	1004
4,56000	1005
4,56400	1008
4,56800	1013
4,57200	1015
4,57600	1016
4,58000	1017
4,58400	1018
4,58800	1019
4,59200	1021
4,59600	1022
4,60000	1022
4,60400	1022
4,60800	1024
4,61200	1025
4,61600	1024
4,62000	1021
4,62400	1019
4,62800	1015
4,63200	1012
4,63600	1011
4,64000	1009
4,64400	1008
4,64800	1006
4,65200	1006
4,65600	1006
4,66000	1007
4,66400	1009
4,66800	1014
4,67200	1021
4,67600	1034
4,68000	1049
4,68400	1065
4,68800	1084
4,69200	1106
4,69600	1128
4,70000	1148
4,70400	1163
4,70800	1171
4,71200	1173
4,71600	1170
4,72000	1167
4,72400	1167
4,72800	1167
4,73200	1169
4,73600	1171
4,74000	1175
4,74400	1180
4,74800	1189
4,75200	1196
4,75600	1202
4,76000	1209
4,76400	1216
4,76800	1220
4,77200	1222
4,77600	1225
4,78000	1227
4,78400	1229
4,78800	1228
4,79200	1226
4,79600	1225
4,80000	1222
4,80400	1219
4,80800	1212
4,81200	1203
4,81600	1195
4,82000	1187
4,82400	1177
4,82800	1165
4,83200	1155
4,83600	1144
4,84000	1132
4,84400	1119
4,84800	1108
4,85200	1094
4,85600	1079
4,86000	1067
4,86400	1056
4,86800	1045
4,87200	1033
4,87600	1022
4,88000	1009
4,88400	995
4,88800	983
4,89200	974
4,89600	966
4,90000	959
4,90400	955
4,90800	951
4,91200	947
4,91600	948
4,92000	951
4,92400	954
4,92800	960
4,93200	968
4,93600	984
4,94000	1003
4,94400	1022
4,94800	1045
4,95200	1072
4,95600	1102
4,96000	1133
4,96400	1166
4,96800	1201
4,97200	1235
4,97600	1269
4,98000	1306
4,98400	1344
4,98800	1381
4,99200	1417
4,99600	1454
5,00000	1494
5,00400	1538
5,00800	1585
5,01200	1637
5,01600	1694
5,02000	1754
5,02400	1819
5,02800	1893
5,03200	1974
5,03600	2058
5,04000	2149
5,04400	2248
5,04800	2355
5,05200	2475
5,05600	2605
5,06000	2750
5,06400	2916
5,06800	3103
5,07200	3326
5,07600	3588
5,08000	3893
5,08400	4254
5,08800	4676
5,09200	5162
5,09600	5719
5,10000	6354
5,10400	7070
5,10800	7866
5,11200	8736
5,11600	9679
5,12000	10685
5,12400	11744
5,12800	12842
5,13200	13965
5,13600	15100
5,14000	16225
5,14400	17326
5,14800	18391
5,15200	19402
5,15600	20344
5,16000	21205
5,16400	21974
5,16800	22648
5,17200	23218
5,17600	23681
5,18000	24040
5,18400	24296
5,18800	24449
5,19200	24503
5,19600	24467
5,20000	24344
5,20400	24140
5,20800	23861
5,21200	23511
5,21600	23098
5,22000	22629
5,22400	22111
5,22800	21545
5,23200	20935
5,23600	20287
5,24000	19609
5,24400	18908
5,24800	18187
5,25200	17447
5,25600	16697
5,26000	15945
5,26400	15195
5,26800	14448
5,27200	13712
5,27600	12990
5,28000	12289
5,28400	11612
5,28800	10962
5,29200	10341
5,29600	9751
5,30000	9195
5,30400	8676
5,30800	8193
5,31200	7743
5,31600	7329
5,32000	6955
5,32400	6620
5,32800	6321
5,33200	6062
5,33600	5840
5,34000	5656
5,34400	5512
5,34800	5404
5,35200	5334
5,35600	5301
5,36000	5298
5,36400	5325
5,36800	5380
5,37200	5461
5,37600	5561
5,38000	5678
5,38400	5809
5,38800	5944
5,39200	6083
5,39600	6222
5,40000	6357
5,40400	6482
5,40800	6594
5,41200	6693
5,41600	6776
5,42000	6842
5,42400	6890
5,42800	6920
5,43200	6934
5,43600	6929
5,44000	6904
5,44400	6864
5,44800	6808
5,45200	6738
5,45600	6654
5,46000	6559
5,46400	6455
5,46800	6338
5,47200	6210
5,47600	6077
5,48000	5939
5,48400	5790
5,48800	5638
5,49200	5484
5,49600	5324
5,50000	5164
5,50400	5000
5,50800	4836
5,51200	4675
5,51600	4516
5,52000	4360
5,52400	4205
5,52800	4056
5,53200	3915
5,53600	3778
5,54000	3652
5,54400	3533
5,54800	3424
5,55200	3324
5,55600	3234
5,56000	3155
5,56400	3087
5,56800	3028
5,57200	2982
5,57600	2952
5,58000	2931
5,58400	2921
5,58800	2922
5,59200	2932
5,59600	2952
5,60000	2982
5,60400	3021
5,60800	3067
5,61200	3118
5,61600	3171
5,62000	3229
5,62400	3293
5,62800	3359
5,63200	3423
5,63600	3487
5,64000	3548
5,64400	3607
5,64800	3665
5,65200	3717
5,65600	3766
5,66000	3812
5,66400	3852
5,66800	3889
5,67200	3920
5,67600	3947
5,68000	3969
5,68400	3987
5,68800	3999
5,69200	4006
5,69600	4010
5,70000	4011
5,70400	4011
5,70800	4008
5,71200	4001
5,71600	3991
5,72000	3978
5,72400	3962
5,72800	3944
5,73200	3926
5,73600	3907
5,74000	3886
5,74400	3863
5,74800	3840
5,75200	3817
5,75600	3791
5,76000	3764
5,76400	3733
5,76800	3703
5,77200	3673
5,77600	3641
5,78000	3608
5,78400	3574
5,78800	3538
5,79200	3503
5,79600	3470
5,80000	3437
5,80400	3404
5,80800	3373
5,81200	3342
5,81600	3312
5,82000	3285
5,82400	3258
5,82800	3233
5,83200	3210
5,83600	3190
5,84000	3171
5,84400	3152
5,84800	3136
5,85200	3120
5,85600	3104
5,86000	3089
5,86400	3076
5,86800	3063
5,87200	3051
5,87600	3038
5,88000	3023
5,88400	3009
5,88800	2996
5,89200	2983
5,89600	2970
5,90000	2958
5,90400	2946
5,90800	2933
5,91200	2920
5,91600	2909
5,92000	2900
5,92400	2891
5,92800	2881
5,93200	2873
5,93600	2868
5,94000	2863
5,94400	2856
5,94800	2849
5,95200	2843
5,95600	2834
5,96000	2822
5,96400	2812
5,96800	2799
5,97200	2782
5,97600	2763
5,98000	2742
5,98400	2720
5,98800	2699
5,99200	2673
5,99600	2645
6,00000	2618
6,00400	2588
6,00800	2557
6,01200	2526
6,01600	2495
6,02000	2464
6,02400	2435
6,02800	2408
6,03200	2381
6,03600	2354
6,04000	2327
6,04400	2300
6,04800	2276
6,05200	2254
6,05600	2231
6,06000	2208
6,06400	2187
6,06800	2165
6,07200	2140
6,07600	2120
6,08000	2102
6,08400	2084
6,08800	2067
6,09200	2051
6,09600	2033
6,10000	2017
6,10400	2005
6,10800	1992
6,11200	1978
6,11600	1967
6,12000	1959
6,12400	1954
6,12800	1951
6,13200	1951
6,13600	1955
6,14000	1965
6,14400	1982
6,14800	2006
6,15200	2038
6,15600	2079
6,16000	2130
6,16400	2189
6,16800	2261
6,17200	2343
6,17600	2436
6,18000	2540
6,18400	2653
6,18800	2775
6,19200	2905
6,19600	3041
6,20000	3186
6,20400	3335
6,20800	3490
6,21200	3650
6,21600	3812
6,22000	3981
6,22400	4161
6,22800	4350
6,23200	4546
6,23600	4753
6,24000	4975
6,24400	5220
6,24800	5489
6,25200	5784
6,25600	6108
6,26000	6466
6,26400	6858
6,26800	7288
6,27200	7756
6,27600	8260
6,28000	8797
6,28400	9370
6,28800	9975
6,29200	10604
6,29600	11252
6,30000	11911
6,30400	12581
6,30800	13252
6,31200	13913
6,31600	14558
6,32000	15179
6,32400	15773
6,32800	16331
6,33200	16850
6,33600	17325
6,34000	17750
6,34400	18122
6,34800	18440
6,35200	18703
6,35600	18909
6,36000	19056
6,36400	19148
6,36800	19188
6,37200	19179
6,37600	19123
6,38000	19024
6,38400	18885
6,38800	18707
6,39200	18495
6,39600	18253
6,40000	17987
6,40400	17697
6,40800	17384
6,41200	17051
6,41600	16701
6,42000	16337
6,42400	15958
6,42800	15564
6,43200	15160
6,43600	14750
6,44000	14328
6,44400	13896
6,44800	13457
6,45200	13010
6,45600	12555
6,46000	12096
6,46400	11633
6,46800	11168
6,47200	10703
6,47600	10239
6,48000	9777
6,48400	9319
6,48800	8872
6,49200	8434
6,49600	8007
6,50000	7591
6,50400	7188
6,50800	6802
6,51200	6432
6,51600	6079
6,52000	5743
6,52400	5428
6,52800	5133
6,53200	4859
6,53600	4603
6,54000	4363
6,54400	4141
6,54800	3937
6,55200	3749
6,55600	3576
6,56000	3420
6,56400	3281
6,56800	3155
6,57200	3039
6,57600	2934
6,58000	2839
6,58400	2753
6,58800	2674
6,59200	2601
6,59600	2534
6,60000	2476
6,60400	2422
6,60800	2373
6,61200	2328
6,61600	2287
6,62000	2249
6,62400	2211
6,62800	2176
6,63200	2145
6,63600	2115
6,64000	2088
6,64400	2061
6,64800	2035
6,65200	2011
6,65600	1990
6,66000	1967
6,66400	1944
6,66800	1922
6,67200	1902
6,67600	1883
6,68000	1864
6,68400	1847
6,68800	1829
6,69200	1810
6,69600	1791
6,70000	1771
6,70400	1751
6,70800	1731
6,71200	1711
6,71600	1693
6,72000	1677
6,72400	1661
6,72800	1644
6,73200	1627
6,73600	1614
6,74000	1599
6,74400	1584
6,74800	1568
6,75200	1553
6,75600	1538
6,76000	1522
6,76400	1508
6,76800	1495
6,77200	1482
6,77600	1469
6,78000	1457
6,78400	1443
6,78800	1430
6,79200	1419
6,79600	1409
6,80000	1397
6,80400	1388
6,80800	1379
6,81200	1369
6,81600	1359
6,82000	1348
6,82400	1338
6,82800	1329
6,83200	1319
6,83600	1309
6,84000	1303
6,84400	1296
6,84800	1288
6,85200	1281
6,85600	1274
6,86000	1268
6,86400	1262
6,86800	1257
6,87200	1253
6,87600	1249
6,88000	1247
6,88400	1246
6,88800	1247
6,89200	1247
6,89600	1248
6,90000	1251
6,90400	1254
6,90800	1260
6,91200	1268
6,91600	1279
6,92000	1290
6,92400	1303
6,92800	1318
6,93200	1335
6,93600	1356
6,94000	1380
6,94400	1408
6,94800	1439
6,95200	1474
6,95600	1517
6,96000	1566
6,96400	1620
6,96800	1682
6,97200	1757
6,97600	1848
6,98000	1954
6,98400	2076
6,98800	2223
6,99200	2398
6,99600	2606
7,00000	2849
7,00400	3135
7,00800	3470
7,01200	3862
7,01600	4318
7,02000	4841
7,02400	5439
7,02800	6121
7,03200	6893
7,03600	7759
7,04000	8724
7,04400	9790
7,04800	10960
7,05200	12233
7,05600	13610
7,06000	15087
7,06400	16652
7,06800	18296
7,07200	20011
7,07600	21787
7,08000	23617
7,08400	25479
7,08800	27352
7,09200	29220
7,09600	31067
7,10000	32882
7,10400	34643
7,10800	36331
7,11200	37931
7,11600	39430
7,12000	40817
7,12400	42075
7,12800	43201
7,13200	44190
7,13600	45035
7,14000	45739
7,14400	46298
7,14800	46713
7,15200	46990
7,15600	47134
7,16000	47155
7,16400	47055
7,16800	46844
7,17200	46534
7,17600	46134
7,18000	45651
7,18400	45095
7,18800	44470
7,19200	43786
7,19600	43054
7,20000	42279
7,20400	41463
7,20800	40608
7,21200	39725
7,21600	38815
7,22000	37877
7,22400	36911
7,22800	35919
7,23200	34906
7,23600	33871
7,24000	32815
7,24400	31743
7,24800	30651
7,25200	29545
7,25600	28426
7,26000	27297
7,26400	26164
7,26800	25027
7,27200	23888
7,27600	22760
7,28000	21649
7,28400	20554
7,28800	19477
7,29200	18425
7,29600	17405
7,30000	16421
7,30400	15474
7,30800	14564
7,31200	13696
7,31600	12873
7,32000	12093
7,32400	11359
7,32800	10672
7,33200	10027
7,33600	9427
7,34000	8870
7,34400	8358
7,34800	7886
7,35200	7449
7,35600	7050
7,36000	6688
7,36400	6356
7,36800	6053
7,37200	5777
7,37600	5526
7,38000	5297
7,38400	5094
7,38800	4911
7,39200	4742
7,39600	4592
7,40000	4458
7,40400	4337
7,40800	4227
7,41200	4132
7,41600	4049
7,42000	3974
7,42400	3907
7,42800	3850
7,43200	3798
7,43600	3754
7,44000	3718
7,44400	3687
7,44800	3661
7,45200	3642
7,45600	3627
7,46000	3613
7,46400	3601
7,46800	3592
7,47200	3585
7,47600	3579
7,48000	3574
7,48400	3569
7,48800	3567
7,49200	3564
7,49600	3557
7,50000	3551
7,50400	3544
7,50800	3532
7,51200	3518
7,51600	3502
7,52000	3484
7,52400	3462
7,52800	3436
7,53200	3408
7,53600	3379
7,54000	3346
7,54400	3310
7,54800	3273
7,55200	3237
7,55600	3199
7,56000	3161
7,56400	3121
7,56800	3079
7,57200	3036
7,57600	2991
7,58000	2947
7,58400	2904
7,58800	2863
7,59200	2823
7,59600	2782
7,60000	2741
7,60400	2701
7,60800	2663
7,61200	2628
7,61600	2598
7,62000	2570
7,62400	2542
7,62800	2514
7,63200	2489
7,63600	2470
7,64000	2455
7,64400	2443
7,64800	2437
7,65200	2436
7,65600	2437
7,66000	2444
7,66400	2458
7,66800	2475
7,67200	2500
7,67600	2535
7,68000	2577
7,68400	2626
7,68800	2686
7,69200	2755
7,69600	2834
7,70000	2922
7,70400	3021
7,70800	3133
7,71200	3254
7,71600	3386
7,72000	3529
7,72400	3685
7,72800	3853
7,73200	4031
7,73600	4220
7,74000	4422
7,74400	4633
7,74800	4850
7,75200	5075
7,75600	5306
7,76000	5541
7,76400	5777
7,76800	6013
7,77200	6248
7,77600	6481
7,78000	6711
7,78400	6933
7,78800	7147
7,79200	7352
7,79600	7545
7,80000	7724
7,80400	7886
7,80800	8033
7,81200	8163
7,81600	8275
7,82000	8371
7,82400	8452
7,82800	8514
7,83200	8559
7,83600	8587
7,84000	8597
7,84400	8590
7,84800	8569
7,85200	8537
7,85600	8493
7,86000	8434
7,86400	8365
7,86800	8289
7,87200	8204
7,87600	8113
7,88000	8015
7,88400	7910
7,88800	7799
7,89200	7684
7,89600	7563
[truncated: 18,026 more rows]
