# Supplementary material for: Interplay between de novo and salvage pathways of GDP-fucose synthesis
Source: PLoS One. 2024 Oct 24;19(10):e0309450. doi: 10.1371/journal.pone.0309450 (PMC11501016; doi:10.1371/journal.pone.0309450)
Supplement: S1 File — (ZIP) [file pone.0309450.s004.zip › Chromatograms/Metabolites/GMDSKO_3_1_1FUC.txt]

[Header]
Application Name	LabSolutions
Version	5.97 SP1
Data File Name	C:\LabSolutions\Data\Methods\Moje wyniki\GDP-Fuc635.lcd
Output Date	2022-11-21
Output Time	17:03:26
[Configuration]
Instrument Name	HPLC_SPD-M30A_RF20AXS
Instrument #	1
Line #	1
# of Detectors	1
Detector ID	PDA
Detector Name	PDA
# of Channels	1
[PDA Multi Chromatogram(Ch1)]
# of Points	20001
Interval(msec)	240
Start Time(min)	0
End Time(min)	80
Intensity Units	mAU
Intensity Multiplier	1
Type	MultiChrom
Wavelength(nm)	254
Bandwidth(nm)	4
R.Time (min)	Intensity
0,00000	0
0,00400	0
0,00800	0
0,01200	0
0,01600	0
0,02000	0
0,02400	0
0,02800	0
0,03200	0
0,03600	0
0,04000	0
0,04400	0
0,04800	0
0,05200	0
0,05600	0
0,06000	0
0,06400	0
0,06800	0
0,07200	0
0,07600	0
0,08000	12
0,08400	19
0,08800	22
0,09200	25
0,09600	29
0,10000	32
0,10400	35
0,10800	38
0,11200	41
0,11600	44
0,12000	45
0,12400	45
0,12800	48
0,13200	51
0,13600	54
0,14000	56
0,14400	60
0,14800	64
0,15200	68
0,15600	70
0,16000	71
0,16400	72
0,16800	74
0,17200	76
0,17600	78
0,18000	81
0,18400	82
0,18800	82
0,19200	83
0,19600	85
0,20000	86
0,20400	85
0,20800	85
0,21200	88
0,21600	92
0,22000	95
0,22400	96
0,22800	97
0,23200	98
0,23600	99
0,24000	100
0,24400	101
0,24800	102
0,25200	105
0,25600	109
0,26000	110
0,26400	113
0,26800	117
0,27200	118
0,27600	119
0,28000	120
0,28400	120
0,28800	120
0,29200	125
0,29600	131
0,30000	133
0,30400	133
0,30800	132
0,31200	133
0,31600	133
0,32000	133
0,32400	134
0,32800	135
0,33200	136
0,33600	141
0,34000	143
0,34400	143
0,34800	145
0,35200	147
0,35600	149
0,36000	152
0,36400	154
0,36800	156
0,37200	159
0,37600	163
0,38000	166
0,38400	167
0,38800	170
0,39200	173
0,39600	175
0,40000	176
0,40400	178
0,40800	180
0,41200	181
0,41600	184
0,42000	187
0,42400	190
0,42800	194
0,43200	197
0,43600	198
0,44000	198
0,44400	200
0,44800	204
0,45200	208
0,45600	209
0,46000	210
0,46400	210
0,46800	210
0,47200	209
0,47600	210
0,48000	213
0,48400	215
0,48800	215
0,49200	216
0,49600	218
0,50000	220
0,50400	220
0,50800	219
0,51200	218
0,51600	220
0,52000	224
0,52400	228
0,52800	227
0,53200	228
0,53600	232
0,54000	235
0,54400	235
0,54800	235
0,55200	236
0,55600	237
0,56000	238
0,56400	239
0,56800	238
0,57200	238
0,57600	239
0,58000	244
0,58400	248
0,58800	253
0,59200	256
0,59600	255
0,60000	256
0,60400	256
0,60800	257
0,61200	258
0,61600	259
0,62000	262
0,62400	264
0,62800	267
0,63200	270
0,63600	270
0,64000	270
0,64400	270
0,64800	270
0,65200	272
0,65600	273
0,66000	272
0,66400	272
0,66800	272
0,67200	271
0,67600	271
0,68000	274
0,68400	274
0,68800	273
0,69200	273
0,69600	275
0,70000	277
0,70400	277
0,70800	277
0,71200	277
0,71600	279
0,72000	281
0,72400	283
0,72800	285
0,73200	284
0,73600	284
0,74000	286
0,74400	286
0,74800	288
0,75200	290
0,75600	292
0,76000	295
0,76400	298
0,76800	297
0,77200	296
0,77600	297
0,78000	299
0,78400	301
0,78800	301
0,79200	299
0,79600	299
0,80000	300
0,80400	301
0,80800	303
0,81200	306
0,81600	307
0,82000	307
0,82400	309
0,82800	311
0,83200	310
0,83600	312
0,84000	312
0,84400	312
0,84800	313
0,85200	314
0,85600	314
0,86000	315
0,86400	318
0,86800	319
0,87200	320
0,87600	320
0,88000	320
0,88400	323
0,88800	326
0,89200	330
0,89600	330
0,90000	331
0,90400	333
0,90800	334
0,91200	335
0,91600	336
0,92000	336
0,92400	337
0,92800	339
0,93200	340
0,93600	342
0,94000	343
0,94400	343
0,94800	344
0,95200	344
0,95600	344
0,96000	345
0,96400	345
0,96800	347
0,97200	350
0,97600	350
0,98000	349
0,98400	347
0,98800	348
0,99200	348
0,99600	350
1,00000	352
1,00400	352
1,00800	353
1,01200	356
1,01600	358
1,02000	358
1,02400	359
1,02800	360
1,03200	361
1,03600	363
1,04000	365
1,04400	366
1,04800	367
1,05200	369
1,05600	371
1,06000	374
1,06400	375
1,06800	375
1,07200	377
1,07600	379
1,08000	381
1,08400	383
1,08800	383
1,09200	382
1,09600	381
1,10000	380
1,10400	379
1,10800	380
1,11200	381
1,11600	382
1,12000	383
1,12400	383
1,12800	385
1,13200	386
1,13600	386
1,14000	385
1,14400	385
1,14800	388
1,15200	391
1,15600	392
1,16000	391
1,16400	391
1,16800	391
1,17200	390
1,17600	391
1,18000	390
1,18400	390
1,18800	392
1,19200	392
1,19600	394
1,20000	397
1,20400	399
1,20800	400
1,21200	401
1,21600	402
1,22000	402
1,22400	403
1,22800	404
1,23200	406
1,23600	408
1,24000	411
1,24400	414
1,24800	416
1,25200	416
1,25600	414
1,26000	413
1,26400	413
1,26800	413
1,27200	415
1,27600	418
1,28000	419
1,28400	421
1,28800	424
1,29200	424
1,29600	424
1,30000	424
1,30400	424
1,30800	426
1,31200	430
1,31600	433
1,32000	434
1,32400	435
1,32800	436
1,33200	439
1,33600	442
1,34000	443
1,34400	443
1,34800	443
1,35200	442
1,35600	442
1,36000	446
1,36400	447
1,36800	447
1,37200	447
1,37600	450
1,38000	452
1,38400	451
1,38800	452
1,39200	454
1,39600	458
1,40000	461
1,40400	463
1,40800	464
1,41200	463
1,41600	462
1,42000	461
1,42400	462
1,42800	463
1,43200	462
1,43600	462
1,44000	465
1,44400	468
1,44800	471
1,45200	473
1,45600	476
1,46000	478
1,46400	477
1,46800	474
1,47200	473
1,47600	474
1,48000	475
1,48400	477
1,48800	478
1,49200	480
1,49600	482
1,50000	484
1,50400	486
1,50800	487
1,51200	485
1,51600	485
1,52000	484
1,52400	483
1,52800	485
1,53200	485
1,53600	487
1,54000	490
1,54400	491
1,54800	492
1,55200	495
1,55600	496
1,56000	498
1,56400	501
1,56800	504
1,57200	506
1,57600	504
1,58000	503
1,58400	504
1,58800	506
1,59200	509
1,59600	509
1,60000	507
1,60400	507
1,60800	509
1,61200	508
1,61600	506
1,62000	505
1,62400	504
1,62800	505
1,63200	506
1,63600	508
1,64000	510
1,64400	511
1,64800	513
1,65200	516
1,65600	518
1,66000	521
1,66400	523
1,66800	525
1,67200	528
1,67600	530
1,68000	531
1,68400	532
1,68800	533
1,69200	535
1,69600	536
1,70000	538
1,70400	540
1,70800	542
1,71200	542
1,71600	541
1,72000	540
1,72400	541
1,72800	544
1,73200	545
1,73600	544
1,74000	546
1,74400	546
1,74800	545
1,75200	546
1,75600	549
1,76000	550
1,76400	551
1,76800	554
1,77200	557
1,77600	558
1,78000	558
1,78400	557
1,78800	557
1,79200	557
1,79600	558
1,80000	561
1,80400	563
1,80800	563
1,81200	561
1,81600	562
1,82000	563
1,82400	565
1,82800	565
1,83200	565
1,83600	568
1,84000	571
1,84400	573
1,84800	576
1,85200	579
1,85600	580
1,86000	578
1,86400	578
1,86800	580
1,87200	583
1,87600	583
1,88000	583
1,88400	584
1,88800	585
1,89200	587
1,89600	589
1,90000	593
1,90400	594
1,90800	594
1,91200	594
1,91600	593
1,92000	591
1,92400	592
1,92800	595
1,93200	595
1,93600	595
1,94000	598
1,94400	601
1,94800	605
1,95200	607
1,95600	608
1,96000	610
1,96400	611
1,96800	611
1,97200	612
1,97600	613
1,98000	615
1,98400	615
1,98800	614
1,99200	615
1,99600	615
2,00000	615
2,00400	616
2,00800	616
2,01200	616
2,01600	615
2,02000	616
2,02400	619
2,02800	621
2,03200	621
2,03600	620
2,04000	619
2,04400	621
2,04800	623
2,05200	624
2,05600	626
2,06000	625
2,06400	624
2,06800	623
2,07200	625
2,07600	626
2,08000	629
2,08400	629
2,08800	626
2,09200	628
2,09600	632
2,10000	634
2,10400	635
2,10800	636
2,11200	638
2,11600	636
2,12000	635
2,12400	635
2,12800	637
2,13200	638
2,13600	638
2,14000	637
2,14400	637
2,14800	639
2,15200	640
2,15600	641
2,16000	643
2,16400	645
2,16800	647
2,17200	650
2,17600	652
2,18000	654
2,18400	655
2,18800	656
2,19200	657
2,19600	657
2,20000	655
2,20400	654
2,20800	654
2,21200	656
2,21600	657
2,22000	659
2,22400	663
2,22800	668
2,23200	669
2,23600	671
2,24000	673
2,24400	674
2,24800	674
2,25200	674
2,25600	674
2,26000	675
2,26400	678
2,26800	680
2,27200	681
2,27600	683
2,28000	684
2,28400	685
2,28800	686
2,29200	686
2,29600	687
2,30000	689
2,30400	691
2,30800	692
2,31200	692
2,31600	691
2,32000	692
2,32400	695
2,32800	697
2,33200	699
2,33600	699
2,34000	699
2,34400	699
2,34800	700
2,35200	698
2,35600	697
2,36000	696
2,36400	696
2,36800	700
2,37200	702
2,37600	703
2,38000	703
2,38400	703
2,38800	704
2,39200	705
2,39600	705
2,40000	706
2,40400	709
2,40800	710
2,41200	709
2,41600	707
2,42000	710
2,42400	714
2,42800	717
2,43200	718
2,43600	720
2,44000	723
2,44400	722
2,44800	722
2,45200	722
2,45600	723
2,46000	722
2,46400	722
2,46800	724
2,47200	726
2,47600	726
2,48000	725
2,48400	725
2,48800	726
2,49200	728
2,49600	728
2,50000	729
2,50400	731
2,50800	732
2,51200	730
2,51600	730
2,52000	733
2,52400	736
2,52800	740
2,53200	740
2,53600	739
2,54000	738
2,54400	738
2,54800	737
2,55200	734
2,55600	736
2,56000	737
2,56400	738
2,56800	738
2,57200	738
2,57600	738
2,58000	738
2,58400	738
2,58800	737
2,59200	739
2,59600	741
2,60000	743
2,60400	746
2,60800	747
2,61200	746
2,61600	745
2,62000	746
2,62400	747
2,62800	749
2,63200	750
2,63600	750
2,64000	749
2,64400	749
2,64800	748
2,65200	747
2,65600	747
2,66000	746
2,66400	746
2,66800	747
2,67200	749
2,67600	752
2,68000	752
2,68400	751
2,68800	753
2,69200	758
2,69600	760
2,70000	760
2,70400	759
2,70800	760
2,71200	762
2,71600	765
2,72000	767
2,72400	766
2,72800	766
2,73200	767
2,73600	770
2,74000	769
2,74400	769
2,74800	771
2,75200	770
2,75600	770
2,76000	769
2,76400	769
2,76800	772
2,77200	774
2,77600	775
2,78000	775
2,78400	774
2,78800	776
2,79200	776
2,79600	773
2,80000	769
2,80400	769
2,80800	772
2,81200	772
2,81600	771
2,82000	769
2,82400	770
2,82800	772
2,83200	775
2,83600	776
2,84000	777
2,84400	778
2,84800	777
2,85200	777
2,85600	777
2,86000	777
2,86400	778
2,86800	782
2,87200	787
2,87600	790
2,88000	792
2,88400	793
2,88800	794
2,89200	794
2,89600	793
2,90000	794
2,90400	796
2,90800	795
2,91200	796
2,91600	799
2,92000	798
2,92400	801
2,92800	803
2,93200	803
2,93600	801
2,94000	800
2,94400	803
2,94800	806
2,95200	807
2,95600	808
2,96000	810
2,96400	811
2,96800	810
2,97200	809
2,97600	809
2,98000	808
2,98400	806
2,98800	806
2,99200	808
2,99600	810
3,00000	812
3,00400	814
3,00800	813
3,01200	811
3,01600	812
3,02000	815
3,02400	817
3,02800	816
3,03200	816
3,03600	818
3,04000	818
3,04400	820
3,04800	823
3,05200	823
3,05600	823
3,06000	823
3,06400	823
3,06800	822
3,07200	820
3,07600	818
3,08000	816
3,08400	817
3,08800	820
3,09200	823
3,09600	823
3,10000	821
3,10400	820
3,10800	819
3,11200	819
3,11600	821
3,12000	822
3,12400	823
3,12800	826
3,13200	829
3,13600	830
3,14000	829
3,14400	828
3,14800	828
3,15200	829
3,15600	829
3,16000	830
3,16400	831
3,16800	833
3,17200	832
3,17600	831
3,18000	831
3,18400	831
3,18800	831
3,19200	831
3,19600	829
3,20000	829
3,20400	831
3,20800	834
3,21200	835
3,21600	834
3,22000	832
3,22400	834
3,22800	836
3,23200	836
3,23600	835
3,24000	833
3,24400	830
3,24800	828
3,25200	829
3,25600	830
3,26000	831
3,26400	832
3,26800	833
3,27200	835
3,27600	834
3,28000	831
3,28400	831
3,28800	833
3,29200	836
3,29600	838
3,30000	839
3,30400	840
3,30800	842
3,31200	842
3,31600	842
3,32000	843
3,32400	843
3,32800	843
3,33200	844
3,33600	845
3,34000	848
3,34400	851
3,34800	853
3,35200	857
3,35600	859
3,36000	860
3,36400	859
3,36800	859
3,37200	858
3,37600	861
3,38000	863
3,38400	864
3,38800	864
3,39200	864
3,39600	864
3,40000	864
3,40400	867
3,40800	868
3,41200	867
3,41600	866
3,42000	864
3,42400	867
3,42800	869
3,43200	868
3,43600	867
3,44000	867
3,44400	868
3,44800	869
3,45200	870
3,45600	871
3,46000	873
3,46400	874
3,46800	875
3,47200	876
3,47600	877
3,48000	877
3,48400	877
3,48800	878
3,49200	878
3,49600	878
3,50000	880
3,50400	882
3,50800	883
3,51200	883
3,51600	884
3,52000	888
3,52400	889
3,52800	889
3,53200	889
3,53600	891
3,54000	892
3,54400	893
3,54800	895
3,55200	898
3,55600	899
3,56000	897
3,56400	898
3,56800	901
3,57200	903
3,57600	904
3,58000	906
3,58400	908
3,58800	908
3,59200	907
3,59600	906
3,60000	905
3,60400	905
3,60800	907
3,61200	908
3,61600	907
3,62000	907
3,62400	907
3,62800	906
3,63200	908
3,63600	908
3,64000	908
3,64400	907
3,64800	907
3,65200	909
3,65600	907
3,66000	906
3,66400	907
3,66800	909
3,67200	910
3,67600	911
3,68000	911
3,68400	912
3,68800	914
3,69200	917
3,69600	919
3,70000	920
3,70400	924
3,70800	928
3,71200	931
3,71600	935
3,72000	942
3,72400	951
3,72800	970
3,73200	1006
3,73600	1050
3,74000	1094
3,74400	1139
3,74800	1178
3,75200	1197
3,75600	1187
3,76000	1138
3,76400	1044
3,76800	910
3,77200	738
3,77600	531
3,78000	298
3,78400	45
3,78800	-217
3,79200	-473
3,79600	-716
3,80000	-943
3,80400	-1148
3,80800	-1324
3,81200	-1469
3,81600	-1584
3,82000	-1678
3,82400	-1760
3,82800	-1840
3,83200	-1926
3,83600	-2005
3,84000	-2057
3,84400	-2073
3,84800	-2051
3,85200	-1995
3,85600	-1910
3,86000	-1805
3,86400	-1689
3,86800	-1567
3,87200	-1438
3,87600	-1306
3,88000	-1173
3,88400	-1039
3,88800	-910
3,89200	-786
3,89600	-665
3,90000	-544
3,90400	-425
3,90800	-307
3,91200	-188
3,91600	-71
3,92000	47
3,92400	157
3,92800	261
3,93200	356
3,93600	441
3,94000	518
3,94400	584
3,94800	640
3,95200	691
3,95600	732
3,96000	766
3,96400	796
3,96800	824
3,97200	850
3,97600	873
3,98000	897
3,98400	918
3,98800	935
3,99200	953
3,99600	970
4,00000	982
4,00400	993
4,00800	1005
4,01200	1017
4,01600	1029
4,02000	1038
4,02400	1046
4,02800	1055
4,03200	1063
4,03600	1071
4,04000	1081
4,04400	1093
4,04800	1103
4,05200	1117
4,05600	1135
4,06000	1151
4,06400	1167
4,06800	1185
4,07200	1201
4,07600	1217
4,08000	1233
4,08400	1249
4,08800	1266
4,09200	1282
4,09600	1297
4,10000	1310
4,10400	1324
4,10800	1338
4,11200	1349
4,11600	1358
4,12000	1365
4,12400	1370
4,12800	1373
4,13200	1376
4,13600	1376
4,14000	1371
4,14400	1370
4,14800	1367
4,15200	1363
4,15600	1360
4,16000	1357
4,16400	1351
4,16800	1345
4,17200	1340
4,17600	1334
4,18000	1328
4,18400	1323
4,18800	1318
4,19200	1312
4,19600	1307
4,20000	1303
4,20400	1300
4,20800	1298
4,21200	1296
4,21600	1295
4,22000	1297
4,22400	1301
4,22800	1303
4,23200	1307
4,23600	1311
4,24000	1317
4,24400	1321
4,24800	1325
4,25200	1331
4,25600	1336
4,26000	1341
4,26400	1348
4,26800	1356
4,27200	1361
4,27600	1364
4,28000	1367
4,28400	1369
4,28800	1372
4,29200	1373
4,29600	1375
4,30000	1379
4,30400	1382
4,30800	1384
4,31200	1388
4,31600	1390
4,32000	1394
4,32400	1398
4,32800	1401
4,33200	1405
4,33600	1406
4,34000	1409
4,34400	1411
4,34800	1415
4,35200	1421
4,35600	1425
4,36000	1431
4,36400	1436
4,36800	1439
4,37200	1444
4,37600	1447
4,38000	1450
4,38400	1453
4,38800	1455
4,39200	1456
4,39600	1461
4,40000	1465
4,40400	1467
4,40800	1470
4,41200	1474
4,41600	1481
4,42000	1486
4,42400	1489
4,42800	1493
4,43200	1497
4,43600	1502
4,44000	1509
4,44400	1517
4,44800	1520
4,45200	1525
4,45600	1528
4,46000	1530
4,46400	1532
4,46800	1535
4,47200	1539
4,47600	1543
4,48000	1546
4,48400	1547
4,48800	1550
4,49200	1553
4,49600	1552
4,50000	1551
4,50400	1552
4,50800	1553
4,51200	1555
4,51600	1556
4,52000	1556
4,52400	1554
4,52800	1555
4,53200	1554
4,53600	1552
4,54000	1548
4,54400	1541
4,54800	1537
4,55200	1536
4,55600	1534
4,56000	1534
4,56400	1535
4,56800	1533
4,57200	1531
4,57600	1527
4,58000	1523
4,58400	1523
4,58800	1523
4,59200	1524
4,59600	1522
4,60000	1521
4,60400	1521
4,60800	1520
4,61200	1519
4,61600	1517
4,62000	1515
4,62400	1516
4,62800	1516
4,63200	1516
4,63600	1514
4,64000	1512
4,64400	1512
4,64800	1510
4,65200	1510
4,65600	1510
4,66000	1508
4,66400	1507
4,66800	1506
4,67200	1506
4,67600	1507
4,68000	1508
4,68400	1507
4,68800	1508
4,69200	1511
4,69600	1512
4,70000	1512
4,70400	1513
4,70800	1514
4,71200	1514
4,71600	1515
4,72000	1516
4,72400	1515
4,72800	1513
4,73200	1513
4,73600	1515
4,74000	1519
4,74400	1522
4,74800	1523
4,75200	1526
4,75600	1530
4,76000	1535
4,76400	1541
4,76800	1544
4,77200	1548
4,77600	1553
4,78000	1556
4,78400	1558
4,78800	1560
4,79200	1563
4,79600	1566
4,80000	1569
4,80400	1571
4,80800	1573
4,81200	1577
4,81600	1582
4,82000	1584
4,82400	1586
4,82800	1589
4,83200	1594
4,83600	1599
4,84000	1603
4,84400	1608
4,84800	1614
4,85200	1620
4,85600	1625
4,86000	1631
4,86400	1636
4,86800	1642
4,87200	1650
4,87600	1658
4,88000	1667
4,88400	1675
4,88800	1681
4,89200	1685
4,89600	1690
4,90000	1696
4,90400	1700
4,90800	1703
4,91200	1706
4,91600	1710
4,92000	1714
4,92400	1716
4,92800	1718
4,93200	1722
4,93600	1727
4,94000	1731
4,94400	1734
4,94800	1738
4,95200	1742
4,95600	1748
4,96000	1757
4,96400	1765
4,96800	1770
4,97200	1776
4,97600	1784
4,98000	1792
4,98400	1802
4,98800	1815
4,99200	1827
4,99600	1839
5,00000	1855
5,00400	1876
5,00800	1897
5,01200	1922
5,01600	1950
5,02000	1980
5,02400	2015
5,02800	2054
5,03200	2098
5,03600	2150
5,04000	2204
5,04400	2259
5,04800	2316
5,05200	2378
5,05600	2441
5,06000	2504
5,06400	2570
5,06800	2637
5,07200	2706
5,07600	2778
5,08000	2849
5,08400	2915
5,08800	2979
5,09200	3040
5,09600	3097
5,10000	3145
5,10400	3183
5,10800	3211
5,11200	3225
5,11600	3228
5,12000	3223
5,12400	3210
5,12800	3193
5,13200	3172
5,13600	3148
5,14000	3120
5,14400	3093
5,14800	3068
5,15200	3041
5,15600	3011
5,16000	2980
5,16400	2947
5,16800	2915
5,17200	2886
5,17600	2859
5,18000	2832
5,18400	2808
5,18800	2787
5,19200	2765
5,19600	2744
5,20000	2727
5,20400	2710
5,20800	2694
5,21200	2677
5,21600	2659
5,22000	2646
5,22400	2635
5,22800	2622
5,23200	2608
5,23600	2593
5,24000	2576
5,24400	2561
5,24800	2546
5,25200	2528
5,25600	2511
5,26000	2494
5,26400	2474
5,26800	2454
5,27200	2436
5,27600	2418
5,28000	2400
5,28400	2382
5,28800	2366
5,29200	2354
5,29600	2341
5,30000	2326
5,30400	2311
5,30800	2298
5,31200	2285
5,31600	2274
5,32000	2263
5,32400	2251
5,32800	2239
5,33200	2228
5,33600	2217
5,34000	2207
5,34400	2199
5,34800	2189
5,35200	2178
5,35600	2168
5,36000	2163
5,36400	2158
5,36800	2153
5,37200	2149
5,37600	2149
5,38000	2152
5,38400	2161
5,38800	2175
5,39200	2198
5,39600	2233
5,40000	2282
5,40400	2348
5,40800	2436
5,41200	2548
5,41600	2689
5,42000	2866
5,42400	3085
5,42800	3350
5,43200	3663
5,43600	4033
5,44000	4469
5,44400	4972
5,44800	5542
5,45200	6179
5,45600	6885
5,46000	7658
5,46400	8492
5,46800	9380
5,47200	10315
5,47600	11289
5,48000	12291
5,48400	13310
5,48800	14334
5,49200	15352
5,49600	16355
5,50000	17332
5,50400	18274
5,50800	19168
5,51200	20002
5,51600	20770
5,52000	21467
5,52400	22089
5,52800	22634
5,53200	23098
5,53600	23478
5,54000	23776
5,54400	23991
5,54800	24126
5,55200	24185
5,55600	24173
5,56000	24091
5,56400	23942
5,56800	23734
5,57200	23469
5,57600	23149
5,58000	22779
5,58400	22367
5,58800	21917
5,59200	21433
5,59600	20923
5,60000	20387
5,60400	19827
5,60800	19252
5,61200	18665
5,61600	18071
5,62000	17470
5,62400	16869
5,62800	16271
5,63200	15680
5,63600	15096
5,64000	14523
5,64400	13965
5,64800	13424
5,65200	12899
5,65600	12389
5,66000	11898
5,66400	11426
5,66800	10976
5,67200	10546
5,67600	10135
5,68000	9747
5,68400	9380
5,68800	9031
5,69200	8699
5,69600	8383
5,70000	8084
5,70400	7804
5,70800	7539
5,71200	7287
5,71600	7047
5,72000	6823
5,72400	6612
5,72800	6413
5,73200	6227
5,73600	6048
5,74000	5877
5,74400	5720
5,74800	5574
5,75200	5439
5,75600	5312
5,76000	5194
5,76400	5081
5,76800	4976
5,77200	4878
5,77600	4787
5,78000	4702
5,78400	4622
5,78800	4551
5,79200	4487
5,79600	4430
5,80000	4381
5,80400	4339
5,80800	4303
5,81200	4272
5,81600	4249
5,82000	4231
5,82400	4215
5,82800	4200
5,83200	4191
5,83600	4187
5,84000	4184
5,84400	4179
5,84800	4174
5,85200	4171
5,85600	4164
5,86000	4156
5,86400	4147
5,86800	4135
5,87200	4119
5,87600	4103
5,88000	4086
5,88400	4065
5,88800	4040
5,89200	4015
5,89600	3988
5,90000	3958
5,90400	3925
5,90800	3892
5,91200	3861
5,91600	3828
5,92000	3796
5,92400	3762
5,92800	3729
5,93200	3696
5,93600	3663
5,94000	3631
5,94400	3601
5,94800	3574
5,95200	3550
5,95600	3528
5,96000	3507
5,96400	3487
5,96800	3470
5,97200	3458
5,97600	3449
5,98000	3442
5,98400	3443
5,98800	3448
5,99200	3455
5,99600	3464
6,00000	3474
6,00400	3489
6,00800	3507
6,01200	3527
6,01600	3547
6,02000	3568
6,02400	3592
6,02800	3613
6,03200	3631
6,03600	3648
6,04000	3664
6,04400	3679
6,04800	3691
6,05200	3701
6,05600	3707
6,06000	3711
6,06400	3713
6,06800	3712
6,07200	3707
6,07600	3699
6,08000	3689
6,08400	3676
6,08800	3661
6,09200	3644
6,09600	3628
6,10000	3612
6,10400	3598
6,10800	3584
6,11200	3571
6,11600	3563
6,12000	3560
6,12400	3561
6,12800	3570
6,13200	3590
6,13600	3625
6,14000	3676
6,14400	3747
6,14800	3839
6,15200	3953
6,15600	4098
6,16000	4282
6,16400	4505
6,16800	4769
6,17200	5080
6,17600	5441
6,18000	5849
6,18400	6306
6,18800	6813
6,19200	7369
6,19600	7971
6,20000	8613
6,20400	9292
6,20800	10001
6,21200	10728
6,21600	11471
6,22000	12220
6,22400	12968
6,22800	13707
6,23200	14428
6,23600	15122
6,24000	15784
6,24400	16406
6,24800	16977
6,25200	17495
6,25600	17959
6,26000	18370
6,26400	18724
6,26800	19016
6,27200	19249
6,27600	19423
6,28000	19540
6,28400	19602
6,28800	19613
6,29200	19574
6,29600	19490
6,30000	19369
6,30400	19210
6,30800	19015
6,31200	18791
6,31600	18541
6,32000	18266
6,32400	17967
6,32800	17648
6,33200	17314
6,33600	16966
6,34000	16603
6,34400	16225
6,34800	15836
6,35200	15436
6,35600	15027
6,36000	14613
6,36400	14193
6,36800	13767
6,37200	13337
6,37600	12907
6,38000	12482
6,38400	12059
6,38800	11643
6,39200	11236
6,39600	10840
6,40000	10462
6,40400	10100
6,40800	9754
6,41200	9428
6,41600	9121
6,42000	8832
6,42400	8564
6,42800	8313
6,43200	8080
6,43600	7868
6,44000	7673
6,44400	7493
6,44800	7324
6,45200	7165
6,45600	7013
6,46000	6871
6,46400	6738
6,46800	6608
6,47200	6481
6,47600	6358
6,48000	6239
6,48400	6122
6,48800	6006
6,49200	5892
6,49600	5778
6,50000	5663
6,50400	5551
6,50800	5440
6,51200	5332
6,51600	5227
6,52000	5121
6,52400	5017
6,52800	4915
6,53200	4813
6,53600	4715
6,54000	4619
6,54400	4521
6,54800	4422
6,55200	4324
6,55600	4227
6,56000	4135
6,56400	4046
6,56800	3956
6,57200	3870
6,57600	3786
6,58000	3705
6,58400	3626
6,58800	3549
6,59200	3475
6,59600	3404
6,60000	3337
6,60400	3274
6,60800	3217
6,61200	3164
6,61600	3111
6,62000	3059
6,62400	3011
6,62800	2968
6,63200	2928
6,63600	2891
6,64000	2861
6,64400	2832
6,64800	2806
6,65200	2782
6,65600	2757
6,66000	2733
6,66400	2711
6,66800	2692
6,67200	2675
6,67600	2662
6,68000	2648
6,68400	2634
6,68800	2619
6,69200	2605
6,69600	2595
6,70000	2585
6,70400	2575
6,70800	2566
6,71200	2557
6,71600	2548
6,72000	2538
6,72400	2528
6,72800	2519
6,73200	2512
6,73600	2507
6,74000	2503
6,74400	2502
6,74800	2503
6,75200	2510
6,75600	2526
6,76000	2547
6,76400	2575
6,76800	2617
6,77200	2673
6,77600	2747
6,78000	2840
6,78400	2955
6,78800	3101
6,79200	3281
6,79600	3501
6,80000	3767
6,80400	4088
6,80800	4470
6,81200	4920
6,81600	5443
6,82000	6048
6,82400	6741
6,82800	7531
6,83200	8422
6,83600	9412
6,84000	10507
6,84400	11708
6,84800	13015
6,85200	14422
6,85600	15920
6,86000	17503
6,86400	19162
6,86800	20886
6,87200	22662
6,87600	24468
6,88000	26287
6,88400	28102
6,88800	29898
6,89200	31659
6,89600	33363
6,90000	34989
6,90400	36527
6,90800	37964
6,91200	39286
6,91600	40480
6,92000	41539
6,92400	42460
6,92800	43238
6,93200	43872
6,93600	44368
6,94000	44725
6,94400	44949
6,94800	45047
6,95200	45027
6,95600	44894
6,96000	44659
6,96400	44333
6,96800	43926
6,97200	43446
6,97600	42899
6,98000	42294
6,98400	41636
6,98800	40932
6,99200	40189
6,99600	39408
7,00000	38593
7,00400	37749
7,00800	36878
7,01200	35980
7,01600	35051
7,02000	34093
7,02400	33113
7,02800	32113
7,03200	31089
7,03600	30041
7,04000	28977
7,04400	27903
7,04800	26816
7,05200	25722
7,05600	24626
7,06000	23529
7,06400	22441
7,06800	21366
7,07200	20309
7,07600	19273
7,08000	18262
7,08400	17284
7,08800	16343
7,09200	15437
7,09600	14573
7,10000	13754
7,10400	12982
7,10800	12254
7,11200	11574
7,11600	10943
7,12000	10358
7,12400	9820
7,12800	9326
7,13200	8875
7,13600	8463
7,14000	8093
7,14400	7762
7,14800	7467
7,15200	7203
7,15600	6973
7,16000	6770
7,16400	6592
7,16800	6436
7,17200	6303
7,17600	6192
7,18000	6097
7,18400	6019
7,18800	5957
7,19200	5905
7,19600	5867
7,20000	5838
7,20400	5818
7,20800	5811
7,21200	5806
7,21600	5806
7,22000	5812
7,22400	5821
7,22800	5831
7,23200	5844
7,23600	5857
7,24000	5867
7,24400	5877
7,24800	5889
7,25200	5901
7,25600	5909
7,26000	5915
7,26400	5918
7,26800	5919
7,27200	5917
7,27600	5911
7,28000	5902
7,28400	5890
7,28800	5872
7,29200	5845
7,29600	5815
7,30000	5783
7,30400	5749
7,30800	5711
7,31200	5669
7,31600	5619
7,32000	5566
7,32400	5512
7,32800	5453
7,33200	5390
7,33600	5323
7,34000	5256
7,34400	5188
7,34800	5120
7,35200	5048
7,35600	4977
7,36000	4905
7,36400	4830
7,36800	4756
7,37200	4683
7,37600	4611
7,38000	4540
7,38400	4468
7,38800	4398
7,39200	4331
7,39600	4268
7,40000	4210
7,40400	4155
7,40800	4101
7,41200	4051
7,41600	4008
7,42000	3972
7,42400	3943
7,42800	3922
7,43200	3907
7,43600	3898
7,44000	3897
7,44400	3906
7,44800	3921
7,45200	3947
7,45600	3982
7,46000	4023
7,46400	4070
7,46800	4124
7,47200	4184
7,47600	4248
7,48000	4320
7,48400	4398
7,48800	4481
7,49200	4571
7,49600	4667
7,50000	4770
7,50400	4879
7,50800	4989
7,51200	5101
7,51600	5217
7,52000	5337
7,52400	5458
7,52800	5581
7,53200	5707
7,53600	5836
7,54000	5966
7,54400	6093
7,54800	6219
7,55200	6345
7,55600	6468
7,56000	6589
7,56400	6709
7,56800	6825
7,57200	6934
7,57600	7036
7,58000	7130
7,58400	7217
7,58800	7298
7,59200	7372
7,59600	7436
7,60000	7490
7,60400	7533
7,60800	7567
7,61200	7593
7,61600	7610
7,62000	7617
7,62400	7613
7,62800	7601
7,63200	7583
7,63600	7559
7,64000	7523
7,64400	7480
7,64800	7434
7,65200	7380
7,65600	7321
7,66000	7258
7,66400	7190
7,66800	7120
7,67200	7046
7,67600	6967
7,68000	6884
7,68400	6799
7,68800	6712
7,69200	6623
7,69600	6535
7,70000	6445
7,70400	6354
7,70800	6262
7,71200	6169
7,71600	6075
7,72000	5980
7,72400	5883
7,72800	5789
7,73200	5697
7,73600	5604
7,74000	5513
7,74400	5423
7,74800	5333
7,75200	5243
7,75600	5155
7,76000	5071
7,76400	4986
7,76800	4903
7,77200	4824
7,77600	4747
7,78000	4670
7,78400	4595
7,78800	4523
7,79200	4453
7,79600	4384
7,80000	4316
7,80400	4252
7,80800	4189
7,81200	4128
7,81600	4069
7,82000	4012
7,82400	3958
7,82800	3902
7,83200	3849
7,83600	3800
7,84000	3750
7,84400	3701
7,84800	3654
7,85200	3606
7,85600	3560
7,86000	3516
7,86400	3472
7,86800	3428
7,87200	3387
7,87600	3348
7,88000	3309
7,88400	3272
7,88800	3236
7,89200	3200
7,89600	3164
[truncated: 18,026 more rows]
