# Supplementary material for: Interplay between de novo and salvage pathways of GDP-fucose synthesis
Source: PLoS One. 2024 Oct 24;19(10):e0309450. doi: 10.1371/journal.pone.0309450 (PMC11501016; doi:10.1371/journal.pone.0309450)
Supplement: S1 File — (ZIP) [file pone.0309450.s004.zip › Chromatograms/Metabolites/GMDSKO_3_1_FUC.txt]

[Header]
Application Name	LabSolutions
Version	5.97 SP1
Data File Name	C:\LabSolutions\Data\Methods\Moje wyniki\GDP-Fuc544.lcd
Output Date	2022-06-30
Output Time	14:37:31
[Configuration]
Instrument Name	HPLC_SPD-M30A_RF20AXS
Instrument #	1
Line #	1
# of Detectors	1
Detector ID	PDA
Detector Name	PDA
# of Channels	1
[PDA Multi Chromatogram(Ch1)]
# of Points	20001
Interval(msec)	240
Start Time(min)	0
End Time(min)	80
Intensity Units	mAU
Intensity Multiplier	1
Type	MultiChrom
Wavelength(nm)	254
Bandwidth(nm)	4
R.Time (min)	Intensity
0,00000	0
0,00400	0
0,00800	0
0,01200	0
0,01600	0
0,02000	0
0,02400	0
0,02800	0
0,03200	0
0,03600	0
0,04000	0
0,04400	0
0,04800	0
0,05200	0
0,05600	0
0,06000	0
0,06400	0
0,06800	0
0,07200	0
0,07600	0
0,08000	-3
0,08400	-7
0,08800	-9
0,09200	-8
0,09600	-9
0,10000	-7
0,10400	-8
0,10800	-9
0,11200	-8
0,11600	-6
0,12000	-5
0,12400	-6
0,12800	-8
0,13200	-10
0,13600	-11
0,14000	-11
0,14400	-9
0,14800	-7
0,15200	-10
0,15600	-13
0,16000	-16
0,16400	-20
0,16800	-22
0,17200	-22
0,17600	-26
0,18000	-28
0,18400	-26
0,18800	-25
0,19200	-24
0,19600	-26
0,20000	-29
0,20400	-31
0,20800	-35
0,21200	-38
0,21600	-40
0,22000	-41
0,22400	-38
0,22800	-38
0,23200	-41
0,23600	-43
0,24000	-46
0,24400	-50
0,24800	-53
0,25200	-55
0,25600	-58
0,26000	-59
0,26400	-60
0,26800	-62
0,27200	-63
0,27600	-64
0,28000	-64
0,28400	-66
0,28800	-70
0,29200	-74
0,29600	-77
0,30000	-81
0,30400	-81
0,30800	-81
0,31200	-83
0,31600	-85
0,32000	-89
0,32400	-92
0,32800	-93
0,33200	-95
0,33600	-97
0,34000	-97
0,34400	-97
0,34800	-98
0,35200	-101
0,35600	-102
0,36000	-102
0,36400	-104
0,36800	-108
0,37200	-111
0,37600	-114
0,38000	-115
0,38400	-118
0,38800	-120
0,39200	-121
0,39600	-122
0,40000	-126
0,40400	-128
0,40800	-131
0,41200	-132
0,41600	-132
0,42000	-134
0,42400	-138
0,42800	-141
0,43200	-144
0,43600	-147
0,44000	-148
0,44400	-151
0,44800	-154
0,45200	-155
0,45600	-156
0,46000	-159
0,46400	-162
0,46800	-165
0,47200	-166
0,47600	-168
0,48000	-170
0,48400	-172
0,48800	-173
0,49200	-175
0,49600	-177
0,50000	-178
0,50400	-177
0,50800	-177
0,51200	-179
0,51600	-181
0,52000	-181
0,52400	-180
0,52800	-180
0,53200	-184
0,53600	-189
0,54000	-193
0,54400	-195
0,54800	-197
0,55200	-200
0,55600	-205
0,56000	-210
0,56400	-213
0,56800	-215
0,57200	-218
0,57600	-221
0,58000	-221
0,58400	-220
0,58800	-220
0,59200	-221
0,59600	-222
0,60000	-224
0,60400	-227
0,60800	-229
0,61200	-230
0,61600	-231
0,62000	-233
0,62400	-234
0,62800	-235
0,63200	-235
0,63600	-236
0,64000	-239
0,64400	-242
0,64800	-244
0,65200	-243
0,65600	-246
0,66000	-250
0,66400	-252
0,66800	-254
0,67200	-256
0,67600	-260
0,68000	-262
0,68400	-265
0,68800	-267
0,69200	-268
0,69600	-269
0,70000	-271
0,70400	-272
0,70800	-274
0,71200	-277
0,71600	-280
0,72000	-286
0,72400	-290
0,72800	-292
0,73200	-292
0,73600	-291
0,74000	-293
0,74400	-294
0,74800	-294
0,75200	-295
0,75600	-298
0,76000	-300
0,76400	-302
0,76800	-306
0,77200	-307
0,77600	-308
0,78000	-309
0,78400	-309
0,78800	-311
0,79200	-314
0,79600	-316
0,80000	-319
0,80400	-320
0,80800	-320
0,81200	-322
0,81600	-325
0,82000	-326
0,82400	-326
0,82800	-327
0,83200	-328
0,83600	-331
0,84000	-335
0,84400	-340
0,84800	-344
0,85200	-345
0,85600	-349
0,86000	-352
0,86400	-352
0,86800	-354
0,87200	-357
0,87600	-361
0,88000	-362
0,88400	-360
0,88800	-360
0,89200	-362
0,89600	-365
0,90000	-368
0,90400	-370
0,90800	-371
0,91200	-371
0,91600	-371
0,92000	-371
0,92400	-372
0,92800	-375
0,93200	-377
0,93600	-379
0,94000	-372
0,94400	-359
0,94800	-351
0,95200	-350
0,95600	-360
0,96000	-371
0,96400	-379
0,96800	-386
0,97200	-391
0,97600	-394
0,98000	-397
0,98400	-399
0,98800	-401
0,99200	-405
0,99600	-407
1,00000	-409
1,00400	-410
1,00800	-413
1,01200	-414
1,01600	-412
1,02000	-411
1,02400	-412
1,02800	-412
1,03200	-415
1,03600	-418
1,04000	-421
1,04400	-422
1,04800	-424
1,05200	-426
1,05600	-426
1,06000	-429
1,06400	-431
1,06800	-433
1,07200	-435
1,07600	-436
1,08000	-438
1,08400	-441
1,08800	-443
1,09200	-445
1,09600	-447
1,10000	-449
1,10400	-450
1,10800	-452
1,11200	-456
1,11600	-456
1,12000	-456
1,12400	-458
1,12800	-461
1,13200	-461
1,13600	-462
1,14000	-465
1,14400	-469
1,14800	-473
1,15200	-474
1,15600	-476
1,16000	-478
1,16400	-479
1,16800	-482
1,17200	-485
1,17600	-488
1,18000	-492
1,18400	-495
1,18800	-494
1,19200	-493
1,19600	-496
1,20000	-500
1,20400	-503
1,20800	-505
1,21200	-508
1,21600	-510
1,22000	-514
1,22400	-518
1,22800	-521
1,23200	-520
1,23600	-519
1,24000	-521
1,24400	-523
1,24800	-525
1,25200	-528
1,25600	-531
1,26000	-534
1,26400	-537
1,26800	-540
1,27200	-542
1,27600	-543
1,28000	-544
1,28400	-547
1,28800	-551
1,29200	-550
1,29600	-550
1,30000	-552
1,30400	-553
1,30800	-557
1,31200	-562
1,31600	-566
1,32000	-568
1,32400	-569
1,32800	-572
1,33200	-578
1,33600	-582
1,34000	-586
1,34400	-586
1,34800	-584
1,35200	-586
1,35600	-588
1,36000	-588
1,36400	-592
1,36800	-596
1,37200	-597
1,37600	-601
1,38000	-604
1,38400	-606
1,38800	-608
1,39200	-609
1,39600	-612
1,40000	-614
1,40400	-613
1,40800	-614
1,41200	-617
1,41600	-620
1,42000	-623
1,42400	-624
1,42800	-627
1,43200	-631
1,43600	-634
1,44000	-636
1,44400	-639
1,44800	-642
1,45200	-646
1,45600	-647
1,46000	-647
1,46400	-650
1,46800	-651
1,47200	-651
1,47600	-653
1,48000	-656
1,48400	-660
1,48800	-665
1,49200	-665
1,49600	-666
1,50000	-670
1,50400	-674
1,50800	-676
1,51200	-678
1,51600	-680
1,52000	-682
1,52400	-686
1,52800	-689
1,53200	-690
1,53600	-694
1,54000	-697
1,54400	-699
1,54800	-698
1,55200	-697
1,55600	-697
1,56000	-699
1,56400	-702
1,56800	-705
1,57200	-709
1,57600	-714
1,58000	-718
1,58400	-721
1,58800	-723
1,59200	-725
1,59600	-728
1,60000	-729
1,60400	-733
1,60800	-735
1,61200	-734
1,61600	-734
1,62000	-736
1,62400	-738
1,62800	-740
1,63200	-740
1,63600	-739
1,64000	-740
1,64400	-744
1,64800	-747
1,65200	-750
1,65600	-754
1,66000	-757
1,66400	-759
1,66800	-760
1,67200	-761
1,67600	-762
1,68000	-764
1,68400	-768
1,68800	-770
1,69200	-770
1,69600	-772
1,70000	-775
1,70400	-777
1,70800	-779
1,71200	-782
1,71600	-786
1,72000	-790
1,72400	-792
1,72800	-794
1,73200	-797
1,73600	-801
1,74000	-805
1,74400	-805
1,74800	-807
1,75200	-811
1,75600	-812
1,76000	-814
1,76400	-816
1,76800	-820
1,77200	-826
1,77600	-830
1,78000	-831
1,78400	-832
1,78800	-834
1,79200	-835
1,79600	-837
1,80000	-839
1,80400	-841
1,80800	-845
1,81200	-848
1,81600	-852
1,82000	-855
1,82400	-859
1,82800	-862
1,83200	-864
1,83600	-869
1,84000	-871
1,84400	-871
1,84800	-872
1,85200	-876
1,85600	-881
1,86000	-884
1,86400	-887
1,86800	-889
1,87200	-891
1,87600	-893
1,88000	-897
1,88400	-899
1,88800	-898
1,89200	-900
1,89600	-904
1,90000	-908
1,90400	-912
1,90800	-914
1,91200	-914
1,91600	-914
1,92000	-915
1,92400	-916
1,92800	-921
1,93200	-925
1,93600	-930
1,94000	-934
1,94400	-937
1,94800	-941
1,95200	-946
1,95600	-952
1,96000	-955
1,96400	-957
1,96800	-957
1,97200	-957
1,97600	-960
1,98000	-963
1,98400	-964
1,98800	-964
1,99200	-966
1,99600	-971
2,00000	-976
2,00400	-979
2,00800	-981
2,01200	-984
2,01600	-986
2,02000	-988
2,02400	-989
2,02800	-988
2,03200	-988
2,03600	-992
2,04000	-995
2,04400	-997
2,04800	-1002
2,05200	-1005
2,05600	-1006
2,06000	-1006
2,06400	-1008
2,06800	-1009
2,07200	-1011
2,07600	-1016
2,08000	-1019
2,08400	-1021
2,08800	-1024
2,09200	-1027
2,09600	-1029
2,10000	-1033
2,10400	-1036
2,10800	-1035
2,11200	-1037
2,11600	-1042
2,12000	-1045
2,12400	-1048
2,12800	-1054
2,13200	-1057
2,13600	-1059
2,14000	-1061
2,14400	-1059
2,14800	-1057
2,15200	-1057
2,15600	-1061
2,16000	-1067
2,16400	-1071
2,16800	-1074
2,17200	-1077
2,17600	-1080
2,18000	-1083
2,18400	-1089
2,18800	-1092
2,19200	-1093
2,19600	-1096
2,20000	-1098
2,20400	-1098
2,20800	-1099
2,21200	-1104
2,21600	-1108
2,22000	-1113
2,22400	-1117
2,22800	-1119
2,23200	-1120
2,23600	-1122
2,24000	-1124
2,24400	-1126
2,24800	-1128
2,25200	-1130
2,25600	-1131
2,26000	-1132
2,26400	-1135
2,26800	-1137
2,27200	-1139
2,27600	-1141
2,28000	-1145
2,28400	-1150
2,28800	-1155
2,29200	-1159
2,29600	-1162
2,30000	-1162
2,30400	-1162
2,30800	-1164
2,31200	-1169
2,31600	-1173
2,32000	-1175
2,32400	-1177
2,32800	-1179
2,33200	-1181
2,33600	-1184
2,34000	-1187
2,34400	-1186
2,34800	-1187
2,35200	-1187
2,35600	-1190
2,36000	-1194
2,36400	-1195
2,36800	-1198
2,37200	-1203
2,37600	-1209
2,38000	-1213
2,38400	-1216
2,38800	-1217
2,39200	-1218
2,39600	-1221
2,40000	-1224
2,40400	-1223
2,40800	-1223
2,41200	-1226
2,41600	-1229
2,42000	-1230
2,42400	-1230
2,42800	-1232
2,43200	-1234
2,43600	-1234
2,44000	-1235
2,44400	-1238
2,44800	-1241
2,45200	-1243
2,45600	-1247
2,46000	-1249
2,46400	-1250
2,46800	-1252
2,47200	-1255
2,47600	-1261
2,48000	-1265
2,48400	-1267
2,48800	-1267
2,49200	-1268
2,49600	-1269
2,50000	-1271
2,50400	-1274
2,50800	-1274
2,51200	-1276
2,51600	-1279
2,52000	-1280
2,52400	-1282
2,52800	-1284
2,53200	-1287
2,53600	-1291
2,54000	-1295
2,54400	-1298
2,54800	-1300
2,55200	-1302
2,55600	-1305
2,56000	-1307
2,56400	-1308
2,56800	-1311
2,57200	-1315
2,57600	-1317
2,58000	-1319
2,58400	-1321
2,58800	-1324
2,59200	-1326
2,59600	-1327
2,60000	-1328
2,60400	-1328
2,60800	-1331
2,61200	-1337
2,61600	-1342
2,62000	-1344
2,62400	-1348
2,62800	-1350
2,63200	-1349
2,63600	-1351
2,64000	-1354
2,64400	-1355
2,64800	-1356
2,65200	-1358
2,65600	-1361
2,66000	-1364
2,66400	-1368
2,66800	-1370
2,67200	-1370
2,67600	-1371
2,68000	-1373
2,68400	-1376
2,68800	-1378
2,69200	-1380
2,69600	-1382
2,70000	-1385
2,70400	-1388
2,70800	-1391
2,71200	-1396
2,71600	-1401
2,72000	-1406
2,72400	-1411
2,72800	-1415
2,73200	-1415
2,73600	-1416
2,74000	-1419
2,74400	-1420
2,74800	-1422
2,75200	-1425
2,75600	-1428
2,76000	-1429
2,76400	-1433
2,76800	-1438
2,77200	-1442
2,77600	-1446
2,78000	-1449
2,78400	-1452
2,78800	-1457
2,79200	-1460
2,79600	-1462
2,80000	-1464
2,80400	-1465
2,80800	-1464
2,81200	-1466
2,81600	-1469
2,82000	-1472
2,82400	-1475
2,82800	-1477
2,83200	-1480
2,83600	-1483
2,84000	-1485
2,84400	-1486
2,84800	-1488
2,85200	-1493
2,85600	-1496
2,86000	-1497
2,86400	-1499
2,86800	-1501
2,87200	-1504
2,87600	-1506
2,88000	-1509
2,88400	-1511
2,88800	-1512
2,89200	-1515
2,89600	-1521
2,90000	-1523
2,90400	-1524
2,90800	-1527
2,91200	-1529
2,91600	-1530
2,92000	-1530
2,92400	-1535
2,92800	-1539
2,93200	-1541
2,93600	-1544
2,94000	-1546
2,94400	-1548
2,94800	-1550
2,95200	-1553
2,95600	-1557
2,96000	-1561
2,96400	-1563
2,96800	-1565
2,97200	-1567
2,97600	-1568
2,98000	-1570
2,98400	-1572
2,98800	-1574
2,99200	-1577
2,99600	-1580
3,00000	-1584
3,00400	-1587
3,00800	-1589
3,01200	-1590
3,01600	-1593
3,02000	-1596
3,02400	-1598
3,02800	-1600
3,03200	-1605
3,03600	-1611
3,04000	-1614
3,04400	-1616
3,04800	-1618
3,05200	-1621
3,05600	-1622
3,06000	-1623
3,06400	-1627
3,06800	-1632
3,07200	-1634
3,07600	-1636
3,08000	-1640
3,08400	-1641
3,08800	-1642
3,09200	-1645
3,09600	-1647
3,10000	-1649
3,10400	-1651
3,10800	-1655
3,11200	-1661
3,11600	-1666
3,12000	-1667
3,12400	-1667
3,12800	-1669
3,13200	-1671
3,13600	-1674
3,14000	-1678
3,14400	-1683
3,14800	-1686
3,15200	-1686
3,15600	-1688
3,16000	-1693
3,16400	-1697
3,16800	-1700
3,17200	-1703
3,17600	-1704
3,18000	-1705
3,18400	-1707
3,18800	-1711
3,19200	-1714
3,19600	-1718
3,20000	-1723
3,20400	-1725
3,20800	-1728
3,21200	-1731
3,21600	-1734
3,22000	-1736
3,22400	-1738
3,22800	-1742
3,23200	-1747
3,23600	-1748
3,24000	-1747
3,24400	-1746
3,24800	-1746
3,25200	-1748
3,25600	-1753
3,26000	-1757
3,26400	-1759
3,26800	-1760
3,27200	-1762
3,27600	-1764
3,28000	-1767
3,28400	-1770
3,28800	-1772
3,29200	-1774
3,29600	-1777
3,30000	-1782
3,30400	-1784
3,30800	-1786
3,31200	-1789
3,31600	-1790
3,32000	-1793
3,32400	-1797
3,32800	-1799
3,33200	-1797
3,33600	-1799
3,34000	-1803
3,34400	-1806
3,34800	-1809
3,35200	-1808
3,35600	-1809
3,36000	-1812
3,36400	-1812
3,36800	-1811
3,37200	-1813
3,37600	-1818
3,38000	-1823
3,38400	-1827
3,38800	-1827
3,39200	-1829
3,39600	-1832
3,40000	-1836
3,40400	-1839
3,40800	-1840
3,41200	-1841
3,41600	-1844
3,42000	-1849
3,42400	-1853
3,42800	-1858
3,43200	-1862
3,43600	-1862
3,44000	-1862
3,44400	-1864
3,44800	-1867
3,45200	-1869
3,45600	-1870
3,46000	-1873
3,46400	-1877
3,46800	-1881
3,47200	-1886
3,47600	-1891
3,48000	-1894
3,48400	-1894
3,48800	-1895
3,49200	-1896
3,49600	-1898
3,50000	-1901
3,50400	-1903
3,50800	-1905
3,51200	-1908
3,51600	-1908
3,52000	-1909
3,52400	-1910
3,52800	-1912
3,53200	-1914
3,53600	-1914
3,54000	-1916
3,54400	-1920
3,54800	-1923
3,55200	-1926
3,55600	-1929
3,56000	-1930
3,56400	-1931
3,56800	-1933
3,57200	-1935
3,57600	-1937
3,58000	-1939
3,58400	-1942
3,58800	-1947
3,59200	-1950
3,59600	-1952
3,60000	-1954
3,60400	-1956
3,60800	-1957
3,61200	-1959
3,61600	-1961
3,62000	-1962
3,62400	-1961
3,62800	-1961
3,63200	-1963
3,63600	-1966
3,64000	-1968
3,64400	-1970
3,64800	-1973
3,65200	-1978
3,65600	-1981
3,66000	-1979
3,66400	-1976
3,66800	-1971
3,67200	-1956
3,67600	-1922
3,68000	-1868
3,68400	-1803
3,68800	-1738
3,69200	-1674
3,69600	-1624
3,70000	-1606
3,70400	-1632
3,70800	-1706
3,71200	-1826
3,71600	-1992
3,72000	-2199
3,72400	-2441
3,72800	-2702
3,73200	-2963
3,73600	-3211
3,74000	-3436
3,74400	-3632
3,74800	-3803
3,75200	-3965
3,75600	-4140
3,76000	-4333
3,76400	-4505
3,76800	-4613
3,77200	-4645
3,77600	-4608
3,78000	-4522
3,78400	-4409
3,78800	-4279
3,79200	-4139
3,79600	-3997
3,80000	-3857
3,80400	-3714
3,80800	-3571
3,81200	-3421
3,81600	-3264
3,82000	-3107
3,82400	-2961
3,82800	-2834
3,83200	-2725
3,83600	-2632
3,84000	-2557
3,84400	-2498
3,84800	-2445
3,85200	-2396
3,85600	-2353
3,86000	-2314
3,86400	-2278
3,86800	-2245
3,87200	-2218
3,87600	-2198
3,88000	-2180
3,88400	-2161
3,88800	-2142
3,89200	-2130
3,89600	-2120
3,90000	-2113
3,90400	-2110
3,90800	-2110
3,91200	-2108
3,91600	-2108
3,92000	-2112
3,92400	-2117
3,92800	-2124
3,93200	-2129
3,93600	-2134
3,94000	-2142
3,94400	-2149
3,94800	-2151
3,95200	-2152
3,95600	-2155
3,96000	-2161
3,96400	-2165
3,96800	-2168
3,97200	-2172
3,97600	-2174
3,98000	-2172
3,98400	-2173
3,98800	-2174
3,99200	-2171
3,99600	-2166
4,00000	-2161
4,00400	-2156
4,00800	-2152
4,01200	-2147
4,01600	-2140
4,02000	-2134
4,02400	-2128
4,02800	-2119
4,03200	-2110
4,03600	-2102
4,04000	-2095
4,04400	-2088
4,04800	-2082
4,05200	-2078
4,05600	-2074
4,06000	-2068
4,06400	-2065
4,06800	-2066
4,07200	-2066
4,07600	-2066
4,08000	-2067
4,08400	-2069
4,08800	-2071
4,09200	-2071
4,09600	-2070
4,10000	-2071
4,10400	-2072
4,10800	-2075
4,11200	-2077
4,11600	-2080
4,12000	-2080
4,12400	-2076
4,12800	-2074
4,13200	-2074
4,13600	-2074
4,14000	-2076
4,14400	-2078
4,14800	-2078
4,15200	-2081
4,15600	-2083
4,16000	-2084
4,16400	-2086
4,16800	-2089
4,17200	-2093
4,17600	-2101
4,18000	-2109
4,18400	-2115
4,18800	-2119
4,19200	-2123
4,19600	-2125
4,20000	-2128
4,20400	-2130
4,20800	-2130
4,21200	-2132
4,21600	-2135
4,22000	-2139
4,22400	-2144
4,22800	-2148
4,23200	-2150
4,23600	-2151
4,24000	-2153
4,24400	-2155
4,24800	-2157
4,25200	-2159
4,25600	-2161
4,26000	-2165
4,26400	-2169
4,26800	-2172
4,27200	-2176
4,27600	-2180
4,28000	-2184
4,28400	-2193
4,28800	-2204
4,29200	-2214
4,29600	-2226
4,30000	-2236
4,30400	-2243
4,30800	-2250
4,31200	-2258
4,31600	-2269
4,32000	-2278
4,32400	-2286
4,32800	-2293
4,33200	-2301
4,33600	-2309
4,34000	-2311
4,34400	-2307
4,34800	-2301
4,35200	-2295
4,35600	-2287
4,36000	-2279
4,36400	-2272
4,36800	-2265
4,37200	-2258
4,37600	-2252
4,38000	-2249
4,38400	-2247
4,38800	-2247
4,39200	-2247
4,39600	-2247
4,40000	-2247
4,40400	-2244
4,40800	-2241
4,41200	-2238
4,41600	-2236
4,42000	-2231
4,42400	-2222
4,42800	-2216
4,43200	-2209
4,43600	-2200
4,44000	-2190
4,44400	-2180
4,44800	-2170
4,45200	-2161
4,45600	-2152
4,46000	-2145
4,46400	-2140
4,46800	-2137
4,47200	-2135
4,47600	-2134
4,48000	-2136
4,48400	-2141
4,48800	-2147
4,49200	-2157
4,49600	-2167
4,50000	-2174
4,50400	-2183
4,50800	-2194
4,51200	-2205
4,51600	-2218
4,52000	-2230
4,52400	-2243
4,52800	-2258
4,53200	-2273
4,53600	-2286
4,54000	-2295
4,54400	-2304
4,54800	-2315
4,55200	-2324
4,55600	-2332
4,56000	-2341
4,56400	-2349
4,56800	-2357
4,57200	-2362
4,57600	-2367
4,58000	-2376
4,58400	-2382
4,58800	-2388
4,59200	-2396
4,59600	-2402
4,60000	-2408
4,60400	-2415
4,60800	-2422
4,61200	-2425
4,61600	-2428
4,62000	-2431
4,62400	-2434
4,62800	-2438
4,63200	-2442
4,63600	-2444
4,64000	-2445
4,64400	-2446
4,64800	-2446
4,65200	-2446
4,65600	-2442
4,66000	-2437
4,66400	-2432
4,66800	-2429
4,67200	-2426
4,67600	-2419
4,68000	-2413
4,68400	-2413
4,68800	-2413
4,69200	-2412
4,69600	-2411
4,70000	-2409
4,70400	-2409
4,70800	-2411
4,71200	-2416
4,71600	-2422
4,72000	-2424
4,72400	-2430
4,72800	-2438
4,73200	-2443
4,73600	-2450
4,74000	-2457
4,74400	-2463
4,74800	-2472
4,75200	-2477
4,75600	-2482
4,76000	-2487
4,76400	-2490
4,76800	-2495
4,77200	-2499
4,77600	-2501
4,78000	-2501
4,78400	-2501
4,78800	-2498
4,79200	-2490
4,79600	-2480
4,80000	-2464
4,80400	-2442
4,80800	-2412
4,81200	-2370
4,81600	-2318
4,82000	-2258
4,82400	-2188
4,82800	-2105
4,83200	-2007
4,83600	-1900
4,84000	-1789
4,84400	-1679
4,84800	-1567
4,85200	-1460
4,85600	-1361
4,86000	-1273
4,86400	-1203
4,86800	-1151
4,87200	-1116
4,87600	-1099
4,88000	-1098
4,88400	-1109
4,88800	-1133
4,89200	-1168
4,89600	-1210
4,90000	-1253
4,90400	-1293
4,90800	-1324
4,91200	-1342
4,91600	-1340
4,92000	-1308
4,92400	-1246
4,92800	-1156
4,93200	-1037
4,93600	-887
4,94000	-707
4,94400	-498
4,94800	-267
4,95200	-22
4,95600	226
4,96000	471
4,96400	706
4,96800	921
4,97200	1107
4,97600	1259
4,98000	1371
4,98400	1442
4,98800	1472
4,99200	1461
4,99600	1410
5,00000	1323
5,00400	1206
5,00800	1064
5,01200	901
5,01600	724
5,02000	539
5,02400	351
5,02800	162
5,03200	-24
5,03600	-206
5,04000	-379
5,04400	-541
5,04800	-694
5,05200	-835
5,05600	-963
5,06000	-1080
5,06400	-1188
5,06800	-1284
5,07200	-1371
5,07600	-1453
5,08000	-1529
5,08400	-1597
5,08800	-1660
5,09200	-1718
5,09600	-1772
5,10000	-1824
5,10400	-1870
5,10800	-1910
5,11200	-1951
5,11600	-1989
5,12000	-2023
5,12400	-2056
5,12800	-2083
5,13200	-2109
5,13600	-2133
5,14000	-2156
5,14400	-2177
5,14800	-2197
5,15200	-2216
5,15600	-2230
5,16000	-2243
5,16400	-2255
5,16800	-2263
5,17200	-2273
5,17600	-2281
5,18000	-2288
5,18400	-2295
5,18800	-2297
5,19200	-2296
5,19600	-2294
5,20000	-2287
5,20400	-2274
5,20800	-2256
5,21200	-2230
5,21600	-2196
5,22000	-2154
5,22400	-2100
5,22800	-2035
5,23200	-1958
5,23600	-1871
5,24000	-1774
5,24400	-1667
5,24800	-1552
5,25200	-1431
5,25600	-1310
5,26000	-1189
5,26400	-1072
5,26800	-962
5,27200	-861
5,27600	-775
5,28000	-704
5,28400	-649
5,28800	-610
5,29200	-590
5,29600	-589
5,30000	-608
5,30400	-642
5,30800	-691
5,31200	-751
5,31600	-819
5,32000	-897
5,32400	-981
5,32800	-1069
5,33200	-1158
5,33600	-1247
5,34000	-1336
5,34400	-1425
5,34800	-1510
5,35200	-1588
5,35600	-1662
5,36000	-1731
5,36400	-1795
5,36800	-1854
5,37200	-1905
5,37600	-1950
5,38000	-1989
5,38400	-2024
5,38800	-2050
5,39200	-2072
5,39600	-2089
5,40000	-2101
5,40400	-2108
5,40800	-2106
5,41200	-2100
5,41600	-2092
5,42000	-2081
5,42400	-2066
5,42800	-2047
5,43200	-2027
5,43600	-2006
5,44000	-1984
5,44400	-1962
5,44800	-1943
5,45200	-1926
5,45600	-1908
5,46000	-1892
5,46400	-1880
5,46800	-1872
5,47200	-1863
5,47600	-1858
5,48000	-1857
5,48400	-1857
5,48800	-1859
5,49200	-1860
5,49600	-1861
5,50000	-1864
5,50400	-1869
5,50800	-1875
5,51200	-1881
5,51600	-1891
5,52000	-1902
5,52400	-1914
5,52800	-1927
5,53200	-1942
5,53600	-1960
5,54000	-1979
5,54400	-1999
5,54800	-2022
5,55200	-2045
5,55600	-2068
5,56000	-2091
5,56400	-2113
5,56800	-2136
5,57200	-2156
5,57600	-2176
5,58000	-2195
5,58400	-2211
5,58800	-2227
5,59200	-2241
5,59600	-2253
5,60000	-2262
5,60400	-2269
5,60800	-2272
5,61200	-2273
5,61600	-2273
5,62000	-2271
5,62400	-2265
5,62800	-2255
5,63200	-2242
5,63600	-2232
5,64000	-2226
5,64400	-2216
5,64800	-2201
5,65200	-2184
5,65600	-2164
5,66000	-2146
5,66400	-2131
5,66800	-2116
5,67200	-2103
5,67600	-2090
5,68000	-2081
5,68400	-2076
5,68800	-2071
5,69200	-2068
5,69600	-2068
5,70000	-2075
5,70400	-2086
5,70800	-2100
5,71200	-2115
5,71600	-2133
5,72000	-2152
5,72400	-2175
5,72800	-2197
5,73200	-2219
5,73600	-2242
5,74000	-2265
5,74400	-2288
5,74800	-2309
5,75200	-2329
5,75600	-2351
5,76000	-2374
5,76400	-2392
5,76800	-2409
5,77200	-2424
5,77600	-2435
5,78000	-2444
5,78400	-2452
5,78800	-2461
5,79200	-2470
5,79600	-2477
5,80000	-2485
5,80400	-2492
5,80800	-2498
5,81200	-2507
5,81600	-2516
5,82000	-2525
5,82400	-2532
5,82800	-2539
5,83200	-2548
5,83600	-2556
5,84000	-2561
5,84400	-2569
5,84800	-2576
5,85200	-2583
5,85600	-2589
5,86000	-2590
5,86400	-2592
5,86800	-2596
5,87200	-2596
5,87600	-2596
5,88000	-2596
5,88400	-2594
5,88800	-2590
5,89200	-2588
5,89600	-2585
5,90000	-2581
5,90400	-2575
5,90800	-2568
5,91200	-2562
5,91600	-2557
5,92000	-2553
5,92400	-2549
5,92800	-2547
5,93200	-2544
5,93600	-2539
5,94000	-2535
5,94400	-2531
5,94800	-2529
5,95200	-2527
5,95600	-2528
5,96000	-2529
5,96400	-2530
5,96800	-2533
5,97200	-2534
5,97600	-2534
5,98000	-2534
5,98400	-2535
5,98800	-2540
5,99200	-2543
5,99600	-2543
6,00000	-2543
6,00400	-2541
6,00800	-2537
6,01200	-2526
6,01600	-2506
6,02000	-2477
6,02400	-2434
6,02800	-2373
6,03200	-2291
6,03600	-2185
6,04000	-2043
6,04400	-1855
6,04800	-1617
6,05200	-1316
6,05600	-941
6,06000	-481
6,06400	77
6,06800	747
6,07200	1544
6,07600	2477
6,08000	3556
6,08400	4791
6,08800	6185
6,09200	7744
6,09600	9465
6,10000	11337
6,10400	13351
6,10800	15492
6,11200	17742
6,11600	20077
6,12000	22465
6,12400	24874
6,12800	27277
6,13200	29642
6,13600	31937
6,14000	34124
6,14400	36175
6,14800	38067
6,15200	39776
6,15600	41286
6,16000	42580
6,16400	43646
6,16800	44482
6,17200	45084
6,17600	45444
6,18000	45562
6,18400	45447
6,18800	45107
6,19200	44551
6,19600	43783
6,20000	42809
6,20400	41653
6,20800	40330
6,21200	38856
6,21600	37244
6,22000	35518
6,22400	33702
6,22800	31820
6,23200	29892
6,23600	27943
6,24000	25990
6,24400	24053
6,24800	22157
6,25200	20317
6,25600	18543
6,26000	16843
6,26400	15229
6,26800	13713
6,27200	12296
6,27600	10983
6,28000	9772
6,28400	8659
6,28800	7645
6,29200	6723
6,29600	5890
6,30000	5142
6,30400	4471
6,30800	3871
6,31200	3333
6,31600	2855
6,32000	2432
6,32400	2061
6,32800	1734
6,33200	1442
6,33600	1183
6,34000	954
6,34400	747
6,34800	564
6,35200	401
6,35600	254
6,36000	120
6,36400	1
6,36800	-108
6,37200	-207
6,37600	-298
6,38000	-385
6,38400	-466
6,38800	-542
6,39200	-612
6,39600	-679
6,40000	-746
6,40400	-807
6,40800	-864
6,41200	-921
6,41600	-979
6,42000	-1038
6,42400	-1093
6,42800	-1145
6,43200	-1196
6,43600	-1246
6,44000	-1296
6,44400	-1343
6,44800	-1388
6,45200	-1434
6,45600	-1478
6,46000	-1523
6,46400	-1564
6,46800	-1604
6,47200	-1643
6,47600	-1680
6,48000	-1715
6,48400	-1750
6,48800	-1783
6,49200	-1816
6,49600	-1850
6,50000	-1884
6,50400	-1917
6,50800	-1948
6,51200	-1978
6,51600	-2008
6,52000	-2035
6,52400	-2063
6,52800	-2091
6,53200	-2119
6,53600	-2151
6,54000	-2181
6,54400	-2208
6,54800	-2235
6,55200	-2262
6,55600	-2287
6,56000	-2312
6,56400	-2336
6,56800	-2363
6,57200	-2390
6,57600	-2415
6,58000	-2438
6,58400	-2460
6,58800	-2484
6,59200	-2507
6,59600	-2529
6,60000	-2549
6,60400	-2570
6,60800	-2590
6,61200	-2604
6,61600	-2618
6,62000	-2631
6,62400	-2644
6,62800	-2656
6,63200	-2670
6,63600	-2683
6,64000	-2696
6,64400	-2707
6,64800	-2717
6,65200	-2725
6,65600	-2733
6,66000	-2741
6,66400	-2748
6,66800	-2754
6,67200	-2757
6,67600	-2758
6,68000	-2763
6,68400	-2770
6,68800	-2774
6,69200	-2775
6,69600	-2776
6,70000	-2778
6,70400	-2781
6,70800	-2781
6,71200	-2781
6,71600	-2783
6,72000	-2785
6,72400	-2788
6,72800	-2789
6,73200	-2787
6,73600	-2783
6,74000	-2783
6,74400	-2780
6,74800	-2774
6,75200	-2765
6,75600	-2753
6,76000	-2741
6,76400	-2725
6,76800	-2705
6,77200	-2681
6,77600	-2653
6,78000	-2623
6,78400	-2589
6,78800	-2550
6,79200	-2506
6,79600	-2462
6,80000	-2419
6,80400	-2372
6,80800	-2323
6,81200	-2274
6,81600	-2226
6,82000	-2178
6,82400	-2133
6,82800	-2092
6,83200	-2056
6,83600	-2025
6,84000	-2004
6,84400	-1986
6,84800	-1975
6,85200	-1972
6,85600	-1974
6,86000	-1979
6,86400	-1991
6,86800	-2007
6,87200	-2028
6,87600	-2054
6,88000	-2082
6,88400	-2112
6,88800	-2146
6,89200	-2182
6,89600	-2218
6,90000	-2255
6,90400	-2290
6,90800	-2322
6,91200	-2355
6,91600	-2385
6,92000	-2410
6,92400	-2431
6,92800	-2445
6,93200	-2451
6,93600	-2449
6,94000	-2435
6,94400	-2405
6,94800	-2358
6,95200	-2291
6,95600	-2197
6,96000	-2074
6,96400	-1916
6,96800	-1717
6,97200	-1472
6,97600	-1171
6,98000	-813
6,98400	-391
6,98800	102
6,99200	666
6,99600	1307
7,00000	2029
7,00400	2826
7,00800	3696
7,01200	4634
7,01600	5636
7,02000	6697
7,02400	7800
7,02800	8933
7,03200	10082
7,03600	11232
7,04000	12367
7,04400	13467
7,04800	14516
7,05200	15497
7,05600	16395
7,06000	17196
7,06400	17888
7,06800	18459
7,07200	18902
7,07600	19213
7,08000	19388
7,08400	19430
7,08800	19340
7,09200	19127
7,09600	18796
7,10000	18352
7,10400	17810
7,10800	17185
7,11200	16487
7,11600	15729
7,12000	14929
7,12400	14101
7,12800	13259
7,13200	12414
7,13600	11581
7,14000	10769
7,14400	9988
7,14800	9248
7,15200	8553
7,15600	7911
7,16000	7330
7,16400	6814
7,16800	6362
7,17200	5970
7,17600	5639
7,18000	5369
7,18400	5148
7,18800	4971
7,19200	4834
7,19600	4725
7,20000	4637
7,20400	4563
7,20800	4493
7,21200	4421
7,21600	4342
7,22000	4248
7,22400	4136
7,22800	4007
7,23200	3858
7,23600	3687
7,24000	3492
7,24400	3275
7,24800	3039
7,25200	2788
7,25600	2525
7,26000	2250
7,26400	1969
7,26800	1685
7,27200	1399
7,27600	1116
7,28000	840
7,28400	570
7,28800	307
7,29200	56
7,29600	-181
7,30000	-404
7,30400	-617
7,30800	-818
7,31200	-1004
7,31600	-1178
7,32000	-1337
7,32400	-1481
7,32800	-1617
7,33200	-1743
7,33600	-1855
7,34000	-1957
7,34400	-2049
7,34800	-2132
7,35200	-2209
7,35600	-2278
7,36000	-2341
7,36400	-2397
7,36800	-2447
7,37200	-2489
7,37600	-2523
7,38000	-2552
7,38400	-2573
7,38800	-2586
7,39200	-2595
7,39600	-2597
7,40000	-2587
7,40400	-2568
7,40800	-2539
7,41200	-2501
7,41600	-2454
7,42000	-2398
7,42400	-2332
7,42800	-2258
7,43200	-2178
7,43600	-2089
7,44000	-1991
7,44400	-1887
7,44800	-1781
7,45200	-1668
7,45600	-1552
7,46000	-1438
7,46400	-1323
7,46800	-1210
7,47200	-1101
7,47600	-998
7,48000	-903
7,48400	-815
7,48800	-738
7,49200	-673
7,49600	-618
7,50000	-573
7,50400	-534
7,50800	-505
7,51200	-486
7,51600	-476
7,52000	-473
7,52400	-472
7,52800	-477
7,53200	-486
7,53600	-495
7,54000	-506
7,54400	-522
7,54800	-538
7,55200	-551
7,55600	-563
7,56000	-578
7,56400	-594
7,56800	-609
7,57200	-623
7,57600	-638
7,58000	-654
7,58400	-674
7,58800	-696
7,59200	-719
7,59600	-745
7,60000	-773
7,60400	-804
7,60800	-839
7,61200	-877
7,61600	-918
7,62000	-955
7,62400	-993
7,62800	-1026
7,63200	-1053
7,63600	-1071
7,64000	-1077
7,64400	-1065
7,64800	-1036
7,65200	-988
7,65600	-916
7,66000	-813
7,66400	-680
7,66800	-512
7,67200	-309
7,67600	-72
7,68000	202
7,68400	512
7,68800	855
7,69200	1229
7,69600	1630
7,70000	2054
7,70400	2493
7,70800	2939
7,71200	3386
7,71600	3828
7,72000	4253
7,72400	4652
7,72800	5020
7,73200	5350
7,73600	5631
7,74000	5860
7,74400	6035
7,74800	6148
7,75200	6199
7,75600	6191
7,76000	6123
7,76400	5993
7,76800	5807
7,77200	5572
7,77600	5293
7,78000	4978
7,78400	4631
7,78800	4257
7,79200	3864
7,79600	3459
7,80000	3050
7,80400	2642
7,80800	2239
7,81200	1844
7,81600	1462
7,82000	1097
7,82400	752
7,82800	427
7,83200	125
7,83600	-153
7,84000	-410
7,84400	-647
7,84800	-861
7,85200	-1057
7,85600	-1237
7,86000	-1402
7,86400	-1549
7,86800	-1678
7,87200	-1795
7,87600	-1901
7,88000	-1998
7,88400	-2084
7,88800	-2164
7,89200	-2237
7,89600	-2305
[truncated: 18,026 more rows]
