# Supplementary material for: Interplay between de novo and salvage pathways of GDP-fucose synthesis
Source: PLoS One. 2024 Oct 24;19(10):e0309450. doi: 10.1371/journal.pone.0309450 (PMC11501016; doi:10.1371/journal.pone.0309450)
Supplement: S1 File — (ZIP) [file pone.0309450.s004.zip › Chromatograms/Metabolites/GMDSKO_3_2.txt]

[Header]
Application Name	LabSolutions
Version	5.97 SP1
Data File Name	C:\LabSolutions\Data\Methods\Moje wyniki\GDP-Fuc541.lcd
Output Date	2022-06-30
Output Time	14:36:39
[Configuration]
Instrument Name	HPLC_SPD-M30A_RF20AXS
Instrument #	1
Line #	1
# of Detectors	1
Detector ID	PDA
Detector Name	PDA
# of Channels	1
[PDA Multi Chromatogram(Ch1)]
# of Points	20001
Interval(msec)	240
Start Time(min)	0
End Time(min)	80
Intensity Units	mAU
Intensity Multiplier	1
Type	MultiChrom
Wavelength(nm)	254
Bandwidth(nm)	4
R.Time (min)	Intensity
0,00000	0
0,00400	0
0,00800	0
0,01200	0
0,01600	0
0,02000	0
0,02400	0
0,02800	0
0,03200	0
0,03600	0
0,04000	0
0,04400	0
0,04800	0
0,05200	0
0,05600	0
0,06000	0
0,06400	0
0,06800	0
0,07200	0
0,07600	0
0,08000	-2
0,08400	-6
0,08800	-10
0,09200	-12
0,09600	-13
0,10000	-11
0,10400	-10
0,10800	-11
0,11200	-11
0,11600	-10
0,12000	-10
0,12400	-13
0,12800	-11
0,13200	-8
0,13600	-7
0,14000	-8
0,14400	-11
0,14800	-11
0,15200	-8
0,15600	-6
0,16000	-7
0,16400	-7
0,16800	-8
0,17200	-10
0,17600	-9
0,18000	-8
0,18400	-6
0,18800	-6
0,19200	-9
0,19600	-11
0,20000	-12
0,20400	-13
0,20800	-12
0,21200	-12
0,21600	-10
0,22000	-8
0,22400	-6
0,22800	-6
0,23200	-6
0,23600	-5
0,24000	-4
0,24400	-5
0,24800	-5
0,25200	-6
0,25600	-8
0,26000	-11
0,26400	-13
0,26800	-15
0,27200	-16
0,27600	-16
0,28000	-16
0,28400	-17
0,28800	-17
0,29200	-18
0,29600	-19
0,30000	-19
0,30400	-17
0,30800	-16
0,31200	-19
0,31600	-18
0,32000	-17
0,32400	-16
0,32800	-15
0,33200	-18
0,33600	-20
0,34000	-20
0,34400	-20
0,34800	-20
0,35200	-20
0,35600	-20
0,36000	-17
0,36400	-15
0,36800	-18
0,37200	-20
0,37600	-20
0,38000	-20
0,38400	-21
0,38800	-21
0,39200	-22
0,39600	-25
0,40000	-26
0,40400	-24
0,40800	-23
0,41200	-25
0,41600	-27
0,42000	-27
0,42400	-28
0,42800	-28
0,43200	-30
0,43600	-32
0,44000	-31
0,44400	-29
0,44800	-28
0,45200	-27
0,45600	-25
0,46000	-28
0,46400	-31
0,46800	-32
0,47200	-33
0,47600	-34
0,48000	-34
0,48400	-34
0,48800	-34
0,49200	-33
0,49600	-33
0,50000	-34
0,50400	-35
0,50800	-37
0,51200	-39
0,51600	-37
0,52000	-34
0,52400	-33
0,52800	-34
0,53200	-35
0,53600	-38
0,54000	-42
0,54400	-43
0,54800	-43
0,55200	-44
0,55600	-45
0,56000	-45
0,56400	-46
0,56800	-44
0,57200	-41
0,57600	-41
0,58000	-41
0,58400	-41
0,58800	-42
0,59200	-41
0,59600	-41
0,60000	-41
0,60400	-43
0,60800	-43
0,61200	-45
0,61600	-46
0,62000	-46
0,62400	-49
0,62800	-51
0,63200	-51
0,63600	-50
0,64000	-49
0,64400	-49
0,64800	-50
0,65200	-50
0,65600	-49
0,66000	-48
0,66400	-47
0,66800	-47
0,67200	-48
0,67600	-49
0,68000	-50
0,68400	-50
0,68800	-49
0,69200	-51
0,69600	-54
0,70000	-53
0,70400	-54
0,70800	-57
0,71200	-57
0,71600	-56
0,72000	-58
0,72400	-59
0,72800	-57
0,73200	-57
0,73600	-61
0,74000	-65
0,74400	-67
0,74800	-66
0,75200	-66
0,75600	-67
0,76000	-68
0,76400	-68
0,76800	-69
0,77200	-69
0,77600	-70
0,78000	-70
0,78400	-69
0,78800	-68
0,79200	-68
0,79600	-67
0,80000	-65
0,80400	-65
0,80800	-66
0,81200	-65
0,81600	-65
0,82000	-67
0,82400	-70
0,82800	-71
0,83200	-71
0,83600	-71
0,84000	-72
0,84400	-74
0,84800	-75
0,85200	-74
0,85600	-74
0,86000	-73
0,86400	-73
0,86800	-73
0,87200	-74
0,87600	-73
0,88000	-73
0,88400	-75
0,88800	-76
0,89200	-75
0,89600	-76
0,90000	-76
0,90400	-78
0,90800	-80
0,91200	-81
0,91600	-83
0,92000	-83
0,92400	-83
0,92800	-85
0,93200	-87
0,93600	-89
0,94000	-90
0,94400	-90
0,94800	-91
0,95200	-91
0,95600	-94
0,96000	-96
0,96400	-97
0,96800	-97
0,97200	-97
0,97600	-99
0,98000	-100
0,98400	-102
0,98800	-104
0,99200	-103
0,99600	-102
1,00000	-100
1,00400	-99
1,00800	-101
1,01200	-102
1,01600	-103
1,02000	-104
1,02400	-106
1,02800	-106
1,03200	-106
1,03600	-108
1,04000	-109
1,04400	-111
1,04800	-114
1,05200	-116
1,05600	-118
1,06000	-120
1,06400	-121
1,06800	-122
1,07200	-123
1,07600	-124
1,08000	-125
1,08400	-128
1,08800	-130
1,09200	-131
1,09600	-131
1,10000	-133
1,10400	-135
1,10800	-135
1,11200	-135
1,11600	-138
1,12000	-139
1,12400	-139
1,12800	-140
1,13200	-140
1,13600	-141
1,14000	-145
1,14400	-146
1,14800	-146
1,15200	-145
1,15600	-146
1,16000	-150
1,16400	-152
1,16800	-150
1,17200	-149
1,17600	-152
1,18000	-154
1,18400	-154
1,18800	-152
1,19200	-152
1,19600	-155
1,20000	-156
1,20400	-156
1,20800	-155
1,21200	-154
1,21600	-155
1,22000	-158
1,22400	-158
1,22800	-159
1,23200	-161
1,23600	-164
1,24000	-165
1,24400	-164
1,24800	-165
1,25200	-168
1,25600	-169
1,26000	-171
1,26400	-174
1,26800	-177
1,27200	-178
1,27600	-178
1,28000	-179
1,28400	-181
1,28800	-181
1,29200	-183
1,29600	-185
1,30000	-187
1,30400	-190
1,30800	-192
1,31200	-189
1,31600	-188
1,32000	-187
1,32400	-186
1,32800	-189
1,33200	-193
1,33600	-197
1,34000	-199
1,34400	-198
1,34800	-198
1,35200	-200
1,35600	-200
1,36000	-201
1,36400	-202
1,36800	-203
1,37200	-204
1,37600	-204
1,38000	-204
1,38400	-204
1,38800	-205
1,39200	-206
1,39600	-205
1,40000	-207
1,40400	-210
1,40800	-211
1,41200	-211
1,41600	-211
1,42000	-212
1,42400	-214
1,42800	-213
1,43200	-213
1,43600	-214
1,44000	-214
1,44400	-215
1,44800	-217
1,45200	-217
1,45600	-216
1,46000	-217
1,46400	-220
1,46800	-222
1,47200	-224
1,47600	-224
1,48000	-226
1,48400	-227
1,48800	-227
1,49200	-228
1,49600	-231
1,50000	-232
1,50400	-233
1,50800	-236
1,51200	-241
1,51600	-242
1,52000	-242
1,52400	-243
1,52800	-245
1,53200	-248
1,53600	-247
1,54000	-247
1,54400	-248
1,54800	-250
1,55200	-252
1,55600	-252
1,56000	-251
1,56400	-253
1,56800	-255
1,57200	-256
1,57600	-257
1,58000	-261
1,58400	-261
1,58800	-260
1,59200	-261
1,59600	-263
1,60000	-263
1,60400	-265
1,60800	-267
1,61200	-267
1,61600	-267
1,62000	-269
1,62400	-271
1,62800	-269
1,63200	-270
1,63600	-272
1,64000	-273
1,64400	-276
1,64800	-278
1,65200	-280
1,65600	-281
1,66000	-283
1,66400	-284
1,66800	-286
1,67200	-287
1,67600	-288
1,68000	-288
1,68400	-292
1,68800	-296
1,69200	-296
1,69600	-296
1,70000	-298
1,70400	-299
1,70800	-299
1,71200	-299
1,71600	-299
1,72000	-301
1,72400	-302
1,72800	-301
1,73200	-300
1,73600	-299
1,74000	-302
1,74400	-308
1,74800	-310
1,75200	-313
1,75600	-318
1,76000	-319
1,76400	-318
1,76800	-319
1,77200	-320
1,77600	-320
1,78000	-320
1,78400	-322
1,78800	-323
1,79200	-323
1,79600	-327
1,80000	-327
1,80400	-328
1,80800	-329
1,81200	-331
1,81600	-330
1,82000	-330
1,82400	-331
1,82800	-332
1,83200	-336
1,83600	-341
1,84000	-344
1,84400	-345
1,84800	-345
1,85200	-348
1,85600	-351
1,86000	-353
1,86400	-354
1,86800	-354
1,87200	-356
1,87600	-359
1,88000	-362
1,88400	-363
1,88800	-365
1,89200	-367
1,89600	-370
1,90000	-374
1,90400	-376
1,90800	-378
1,91200	-380
1,91600	-380
1,92000	-381
1,92400	-382
1,92800	-383
1,93200	-387
1,93600	-389
1,94000	-390
1,94400	-391
1,94800	-392
1,95200	-392
1,95600	-395
1,96000	-399
1,96400	-401
1,96800	-404
1,97200	-406
1,97600	-407
1,98000	-407
1,98400	-407
1,98800	-405
1,99200	-405
1,99600	-408
2,00000	-411
2,00400	-413
2,00800	-416
2,01200	-419
2,01600	-421
2,02000	-422
2,02400	-420
2,02800	-422
2,03200	-425
2,03600	-428
2,04000	-428
2,04400	-428
2,04800	-430
2,05200	-430
2,05600	-432
2,06000	-432
2,06400	-432
2,06800	-436
2,07200	-438
2,07600	-438
2,08000	-439
2,08400	-440
2,08800	-442
2,09200	-443
2,09600	-446
2,10000	-448
2,10400	-450
2,10800	-450
2,11200	-453
2,11600	-455
2,12000	-455
2,12400	-458
2,12800	-460
2,13200	-462
2,13600	-464
2,14000	-467
2,14400	-469
2,14800	-469
2,15200	-472
2,15600	-474
2,16000	-475
2,16400	-478
2,16800	-479
2,17200	-479
2,17600	-481
2,18000	-483
2,18400	-484
2,18800	-484
2,19200	-483
2,19600	-483
2,20000	-483
2,20400	-483
2,20800	-483
2,21200	-483
2,21600	-483
2,22000	-482
2,22400	-484
2,22800	-488
2,23200	-491
2,23600	-494
2,24000	-495
2,24400	-497
2,24800	-498
2,25200	-498
2,25600	-499
2,26000	-500
2,26400	-503
2,26800	-507
2,27200	-512
2,27600	-512
2,28000	-510
2,28400	-509
2,28800	-509
2,29200	-512
2,29600	-516
2,30000	-518
2,30400	-521
2,30800	-520
2,31200	-519
2,31600	-519
2,32000	-520
2,32400	-520
2,32800	-523
2,33200	-524
2,33600	-526
2,34000	-530
2,34400	-531
2,34800	-532
2,35200	-534
2,35600	-534
2,36000	-532
2,36400	-535
2,36800	-536
2,37200	-537
2,37600	-540
2,38000	-541
2,38400	-542
2,38800	-544
2,39200	-547
2,39600	-550
2,40000	-551
2,40400	-553
2,40800	-553
2,41200	-553
2,41600	-554
2,42000	-556
2,42400	-560
2,42800	-562
2,43200	-564
2,43600	-567
2,44000	-570
2,44400	-571
2,44800	-572
2,45200	-571
2,45600	-573
2,46000	-577
2,46400	-578
2,46800	-578
2,47200	-578
2,47600	-581
2,48000	-582
2,48400	-583
2,48800	-583
2,49200	-585
2,49600	-588
2,50000	-590
2,50400	-592
2,50800	-593
2,51200	-594
2,51600	-596
2,52000	-598
2,52400	-601
2,52800	-601
2,53200	-602
2,53600	-604
2,54000	-607
2,54400	-609
2,54800	-610
2,55200	-611
2,55600	-610
2,56000	-608
2,56400	-605
2,56800	-607
2,57200	-611
2,57600	-614
2,58000	-617
2,58400	-619
2,58800	-619
2,59200	-617
2,59600	-617
2,60000	-619
2,60400	-623
2,60800	-624
2,61200	-624
2,61600	-627
2,62000	-632
2,62400	-633
2,62800	-633
2,63200	-633
2,63600	-634
2,64000	-634
2,64400	-637
2,64800	-639
2,65200	-638
2,65600	-640
2,66000	-644
2,66400	-645
2,66800	-645
2,67200	-646
2,67600	-647
2,68000	-648
2,68400	-650
2,68800	-652
2,69200	-652
2,69600	-653
2,70000	-656
2,70400	-658
2,70800	-661
2,71200	-661
2,71600	-662
2,72000	-664
2,72400	-666
2,72800	-667
2,73200	-666
2,73600	-667
2,74000	-667
2,74400	-668
2,74800	-670
2,75200	-672
2,75600	-675
2,76000	-675
2,76400	-675
2,76800	-675
2,77200	-678
2,77600	-682
2,78000	-684
2,78400	-685
2,78800	-685
2,79200	-686
2,79600	-687
2,80000	-689
2,80400	-690
2,80800	-691
2,81200	-694
2,81600	-697
2,82000	-699
2,82400	-703
2,82800	-709
2,83200	-714
2,83600	-716
2,84000	-719
2,84400	-718
2,84800	-718
2,85200	-720
2,85600	-722
2,86000	-727
2,86400	-731
2,86800	-733
2,87200	-736
2,87600	-738
2,88000	-737
2,88400	-737
2,88800	-738
2,89200	-740
2,89600	-743
2,90000	-744
2,90400	-744
2,90800	-746
2,91200	-748
2,91600	-749
2,92000	-752
2,92400	-753
2,92800	-752
2,93200	-753
2,93600	-752
2,94000	-754
2,94400	-758
2,94800	-760
2,95200	-762
2,95600	-764
2,96000	-766
2,96400	-767
2,96800	-769
2,97200	-772
2,97600	-775
2,98000	-774
2,98400	-775
2,98800	-777
2,99200	-777
2,99600	-779
3,00000	-781
3,00400	-782
3,00800	-783
3,01200	-783
3,01600	-783
3,02000	-782
3,02400	-783
3,02800	-784
3,03200	-785
3,03600	-787
3,04000	-790
3,04400	-794
3,04800	-797
3,05200	-800
3,05600	-800
3,06000	-802
3,06400	-802
3,06800	-801
3,07200	-802
3,07600	-803
3,08000	-804
3,08400	-804
3,08800	-805
3,09200	-807
3,09600	-807
3,10000	-808
3,10400	-809
3,10800	-810
3,11200	-811
3,11600	-812
3,12000	-812
3,12400	-813
3,12800	-815
3,13200	-816
3,13600	-817
3,14000	-819
3,14400	-822
3,14800	-822
3,15200	-822
3,15600	-824
3,16000	-826
3,16400	-826
3,16800	-827
3,17200	-828
3,17600	-828
3,18000	-831
3,18400	-833
3,18800	-834
3,19200	-834
3,19600	-835
3,20000	-837
3,20400	-838
3,20800	-838
3,21200	-841
3,21600	-844
3,22000	-848
3,22400	-851
3,22800	-852
3,23200	-854
3,23600	-856
3,24000	-859
3,24400	-862
3,24800	-865
3,25200	-867
3,25600	-868
3,26000	-870
3,26400	-870
3,26800	-871
3,27200	-874
3,27600	-877
3,28000	-878
3,28400	-880
3,28800	-883
3,29200	-885
3,29600	-887
3,30000	-886
3,30400	-887
3,30800	-890
3,31200	-891
3,31600	-892
3,32000	-897
3,32400	-900
3,32800	-898
3,33200	-898
3,33600	-899
3,34000	-899
3,34400	-901
3,34800	-902
3,35200	-902
3,35600	-904
3,36000	-907
3,36400	-910
3,36800	-911
3,37200	-914
3,37600	-916
3,38000	-918
3,38400	-919
3,38800	-921
3,39200	-924
3,39600	-924
3,40000	-928
3,40400	-933
3,40800	-935
3,41200	-935
3,41600	-935
3,42000	-935
3,42400	-933
3,42800	-933
3,43200	-933
3,43600	-932
3,44000	-931
3,44400	-930
3,44800	-931
3,45200	-931
3,45600	-929
3,46000	-929
3,46400	-929
3,46800	-928
3,47200	-928
3,47600	-929
3,48000	-929
3,48400	-929
3,48800	-930
3,49200	-931
3,49600	-933
3,50000	-935
3,50400	-936
3,50800	-939
3,51200	-942
3,51600	-943
3,52000	-943
3,52400	-945
3,52800	-949
3,53200	-949
3,53600	-949
3,54000	-951
3,54400	-952
3,54800	-952
3,55200	-954
3,55600	-957
3,56000	-961
3,56400	-963
3,56800	-966
3,57200	-968
3,57600	-968
3,58000	-968
3,58400	-968
3,58800	-968
3,59200	-972
3,59600	-975
3,60000	-976
3,60400	-975
3,60800	-977
3,61200	-980
3,61600	-979
3,62000	-977
3,62400	-978
3,62800	-977
3,63200	-976
3,63600	-974
3,64000	-971
3,64400	-966
3,64800	-964
3,65200	-962
3,65600	-959
3,66000	-956
3,66400	-952
3,66800	-946
3,67200	-938
3,67600	-924
3,68000	-900
3,68400	-864
3,68800	-826
3,69200	-793
3,69600	-774
3,70000	-779
3,70400	-815
3,70800	-890
3,71200	-1008
3,71600	-1165
3,72000	-1362
3,72400	-1599
3,72800	-1870
3,73200	-2167
3,73600	-2483
3,74000	-2811
3,74400	-3144
3,74800	-3469
3,75200	-3777
3,75600	-4056
3,76000	-4300
3,76400	-4511
3,76800	-4704
3,77200	-4906
3,77600	-5122
3,78000	-5293
3,78400	-5365
3,78800	-5339
3,79200	-5243
3,79600	-5095
3,80000	-4908
3,80400	-4692
3,80800	-4460
3,81200	-4227
3,81600	-4000
3,82000	-3777
3,82400	-3564
3,82800	-3365
3,83200	-3182
3,83600	-3012
3,84000	-2853
3,84400	-2705
3,84800	-2559
3,85200	-2410
3,85600	-2262
3,86000	-2118
3,86400	-1988
3,86800	-1874
3,87200	-1776
3,87600	-1692
3,88000	-1622
3,88400	-1561
3,88800	-1509
3,89200	-1467
3,89600	-1431
3,90000	-1396
3,90400	-1365
3,90800	-1338
3,91200	-1313
3,91600	-1291
3,92000	-1271
3,92400	-1249
3,92800	-1228
3,93200	-1209
3,93600	-1187
3,94000	-1162
3,94400	-1135
3,94800	-1107
3,95200	-1075
3,95600	-1043
3,96000	-1010
3,96400	-978
3,96800	-948
3,97200	-918
3,97600	-887
3,98000	-858
3,98400	-831
3,98800	-810
3,99200	-792
3,99600	-775
4,00000	-763
4,00400	-755
4,00800	-745
4,01200	-739
4,01600	-737
4,02000	-735
4,02400	-731
4,02800	-729
4,03200	-726
4,03600	-725
4,04000	-724
4,04400	-726
4,04800	-728
4,05200	-730
4,05600	-730
4,06000	-728
4,06400	-725
4,06800	-722
4,07200	-721
4,07600	-720
4,08000	-719
4,08400	-720
4,08800	-722
4,09200	-726
4,09600	-728
4,10000	-731
4,10400	-734
4,10800	-736
4,11200	-740
4,11600	-742
4,12000	-743
4,12400	-744
4,12800	-742
4,13200	-737
4,13600	-729
4,14000	-714
4,14400	-692
4,14800	-666
4,15200	-636
4,15600	-602
4,16000	-565
4,16400	-525
4,16800	-483
4,17200	-443
4,17600	-404
4,18000	-368
4,18400	-337
4,18800	-309
4,19200	-286
4,19600	-271
4,20000	-261
4,20400	-256
4,20800	-254
4,21200	-257
4,21600	-267
4,22000	-281
4,22400	-298
4,22800	-315
4,23200	-336
4,23600	-357
4,24000	-379
4,24400	-401
4,24800	-421
4,25200	-441
4,25600	-461
4,26000	-482
4,26400	-498
4,26800	-510
4,27200	-519
4,27600	-529
4,28000	-537
4,28400	-539
4,28800	-538
4,29200	-537
4,29600	-534
4,30000	-530
4,30400	-525
4,30800	-520
4,31200	-515
4,31600	-509
4,32000	-503
4,32400	-500
4,32800	-498
4,33200	-499
4,33600	-501
4,34000	-503
4,34400	-507
4,34800	-513
4,35200	-520
4,35600	-530
4,36000	-540
4,36400	-549
4,36800	-558
4,37200	-568
4,37600	-579
4,38000	-590
4,38400	-602
4,38800	-612
4,39200	-622
4,39600	-635
4,40000	-648
4,40400	-661
4,40800	-674
4,41200	-686
4,41600	-698
4,42000	-710
4,42400	-720
4,42800	-732
4,43200	-743
4,43600	-751
4,44000	-760
4,44400	-768
4,44800	-775
4,45200	-782
4,45600	-787
4,46000	-790
4,46400	-793
4,46800	-796
4,47200	-800
4,47600	-801
4,48000	-804
4,48400	-806
4,48800	-809
4,49200	-812
4,49600	-816
4,50000	-818
4,50400	-818
4,50800	-815
4,51200	-809
4,51600	-802
4,52000	-789
4,52400	-774
4,52800	-761
4,53200	-745
4,53600	-730
4,54000	-716
4,54400	-700
4,54800	-679
4,55200	-656
4,55600	-634
4,56000	-611
4,56400	-589
4,56800	-567
4,57200	-548
4,57600	-534
4,58000	-527
4,58400	-528
4,58800	-533
4,59200	-542
4,59600	-557
4,60000	-579
4,60400	-602
4,60800	-627
4,61200	-653
4,61600	-679
4,62000	-708
4,62400	-739
4,62800	-767
4,63200	-792
4,63600	-817
4,64000	-840
4,64400	-861
4,64800	-880
4,65200	-895
4,65600	-908
4,66000	-919
4,66400	-926
4,66800	-928
4,67200	-929
4,67600	-928
4,68000	-925
4,68400	-920
4,68800	-915
4,69200	-910
4,69600	-905
4,70000	-898
4,70400	-891
4,70800	-887
4,71200	-881
4,71600	-872
4,72000	-865
4,72400	-860
4,72800	-855
4,73200	-853
4,73600	-853
4,74000	-856
4,74400	-860
4,74800	-864
4,75200	-871
4,75600	-878
4,76000	-884
4,76400	-891
4,76800	-895
4,77200	-898
4,77600	-902
4,78000	-909
4,78400	-917
4,78800	-923
4,79200	-930
4,79600	-936
4,80000	-940
4,80400	-941
4,80800	-942
4,81200	-943
4,81600	-944
4,82000	-945
4,82400	-947
4,82800	-950
4,83200	-953
4,83600	-954
4,84000	-952
4,84400	-952
4,84800	-952
4,85200	-946
4,85600	-938
4,86000	-931
4,86400	-920
4,86800	-905
4,87200	-888
4,87600	-865
4,88000	-838
4,88400	-808
4,88800	-777
4,89200	-742
4,89600	-708
4,90000	-676
4,90400	-641
4,90800	-604
4,91200	-571
4,91600	-540
4,92000	-509
4,92400	-477
4,92800	-446
4,93200	-413
4,93600	-376
4,94000	-338
4,94400	-294
4,94800	-247
4,95200	-199
4,95600	-148
4,96000	-97
4,96400	-46
4,96800	2
4,97200	46
4,97600	85
4,98000	118
4,98400	146
4,98800	167
4,99200	180
4,99600	187
5,00000	187
5,00400	186
5,00800	186
5,01200	190
5,01600	201
5,02000	224
5,02400	267
5,02800	334
5,03200	430
5,03600	558
5,04000	724
5,04400	931
5,04800	1179
5,05200	1465
5,05600	1790
5,06000	2145
5,06400	2520
5,06800	2906
5,07200	3294
5,07600	3674
5,08000	4029
5,08400	4352
5,08800	4636
5,09200	4869
5,09600	5042
5,10000	5153
5,10400	5204
5,10800	5197
5,11200	5134
5,11600	5022
5,12000	4867
5,12400	4682
5,12800	4477
5,13200	4262
5,13600	4042
5,14000	3830
5,14400	3634
5,14800	3459
5,15200	3316
5,15600	3210
5,16000	3140
5,16400	3109
5,16800	3121
5,17200	3169
5,17600	3249
5,18000	3364
5,18400	3504
5,18800	3660
5,19200	3828
5,19600	4002
5,20000	4173
5,20400	4337
5,20800	4487
5,21200	4618
5,21600	4727
5,22000	4811
5,22400	4866
5,22800	4891
5,23200	4884
5,23600	4847
5,24000	4783
5,24400	4692
5,24800	4578
5,25200	4443
5,25600	4291
5,26000	4124
5,26400	3944
5,26800	3756
5,27200	3561
5,27600	3364
5,28000	3170
5,28400	2977
5,28800	2789
5,29200	2608
5,29600	2442
5,30000	2291
5,30400	2155
5,30800	2039
5,31200	1945
5,31600	1873
5,32000	1823
5,32400	1798
5,32800	1796
5,33200	1815
5,33600	1857
5,34000	1918
5,34400	1996
5,34800	2086
5,35200	2183
5,35600	2284
5,36000	2386
5,36400	2484
5,36800	2574
5,37200	2653
5,37600	2721
5,38000	2776
5,38400	2816
5,38800	2839
5,39200	2845
5,39600	2837
5,40000	2816
5,40400	2781
5,40800	2733
5,41200	2674
5,41600	2604
5,42000	2521
5,42400	2431
5,42800	2334
5,43200	2228
5,43600	2117
5,44000	2003
5,44400	1888
5,44800	1772
5,45200	1657
5,45600	1541
5,46000	1427
5,46400	1318
5,46800	1211
5,47200	1109
5,47600	1012
5,48000	920
5,48400	836
5,48800	757
5,49200	684
5,49600	620
5,50000	564
5,50400	511
5,50800	466
5,51200	430
5,51600	401
5,52000	380
5,52400	362
5,52800	351
5,53200	349
5,53600	350
5,54000	354
5,54400	362
5,54800	373
5,55200	389
5,55600	409
5,56000	430
5,56400	448
5,56800	464
5,57200	476
5,57600	487
5,58000	495
5,58400	499
5,58800	498
5,59200	490
5,59600	479
5,60000	468
5,60400	453
5,60800	433
5,61200	409
5,61600	387
5,62000	364
5,62400	339
5,62800	314
5,63200	292
5,63600	270
5,64000	246
5,64400	223
5,64800	201
5,65200	175
5,65600	148
5,66000	120
5,66400	89
5,66800	55
5,67200	18
5,67600	-23
5,68000	-65
5,68400	-106
5,68800	-146
5,69200	-183
5,69600	-217
5,70000	-248
5,70400	-275
5,70800	-299
5,71200	-320
5,71600	-335
5,72000	-344
5,72400	-348
5,72800	-351
5,73200	-352
5,73600	-350
5,74000	-347
5,74400	-342
5,74800	-334
5,75200	-330
5,75600	-327
5,76000	-325
5,76400	-323
5,76800	-324
5,77200	-324
5,77600	-322
5,78000	-321
5,78400	-319
5,78800	-314
5,79200	-309
5,79600	-304
5,80000	-298
5,80400	-290
5,80800	-276
5,81200	-264
5,81600	-253
5,82000	-240
5,82400	-230
5,82800	-219
5,83200	-211
5,83600	-208
5,84000	-208
5,84400	-209
5,84800	-212
5,85200	-221
5,85600	-235
5,86000	-252
5,86400	-270
5,86800	-291
5,87200	-316
5,87600	-343
5,88000	-369
5,88400	-395
5,88800	-422
5,89200	-450
5,89600	-480
5,90000	-506
5,90400	-528
5,90800	-549
5,91200	-566
5,91600	-580
5,92000	-591
5,92400	-596
5,92800	-592
5,93200	-578
5,93600	-551
5,94000	-511
5,94400	-454
5,94800	-373
5,95200	-262
5,95600	-116
5,96000	72
5,96400	309
5,96800	607
5,97200	974
5,97600	1414
5,98000	1942
5,98400	2572
5,98800	3312
5,99200	4167
5,99600	5141
6,00000	6241
6,00400	7467
6,00800	8829
6,01200	10325
6,01600	11942
6,02000	13670
6,02400	15497
6,02800	17409
6,03200	19389
6,03600	21411
6,04000	23449
6,04400	25477
6,04800	27466
6,05200	29392
6,05600	31223
6,06000	32930
6,06400	34491
6,06800	35884
6,07200	37093
6,07600	38096
6,08000	38882
6,08400	39445
6,08800	39783
6,09200	39898
6,09600	39791
6,10000	39472
6,10400	38956
6,10800	38254
6,11200	37381
6,11600	36353
6,12000	35192
6,12400	33923
6,12800	32566
6,13200	31136
6,13600	29649
6,14000	28127
6,14400	26590
6,14800	25053
6,15200	23530
6,15600	22026
6,16000	20552
6,16400	19126
6,16800	17753
6,17200	16438
6,17600	15181
6,18000	13986
6,18400	12862
6,18800	11807
6,19200	10822
6,19600	9902
6,20000	9046
6,20400	8253
6,20800	7522
6,21200	6852
6,21600	6236
6,22000	5670
6,22400	5157
6,22800	4691
6,23200	4268
6,23600	3884
6,24000	3536
6,24400	3224
6,24800	2947
6,25200	2701
6,25600	2486
6,26000	2302
6,26400	2150
6,26800	2033
6,27200	1954
6,27600	1915
6,28000	1918
6,28400	1976
6,28800	2095
6,29200	2286
6,29600	2558
6,30000	2920
6,30400	3387
6,30800	3969
6,31200	4673
6,31600	5500
6,32000	6455
6,32400	7547
6,32800	8769
6,33200	10106
6,33600	11542
6,34000	13059
6,34400	14637
6,34800	16245
6,35200	17844
6,35600	19403
6,36000	20891
6,36400	22273
6,36800	23516
6,37200	24591
6,37600	25471
6,38000	26141
6,38400	26593
6,38800	26819
6,39200	26818
6,39600	26599
6,40000	26175
6,40400	25559
6,40800	24769
6,41200	23835
6,41600	22784
6,42000	21637
6,42400	20422
6,42800	19155
6,43200	17862
6,43600	16572
6,44000	15298
6,44400	14056
6,44800	12858
6,45200	11712
6,45600	10631
6,46000	9615
6,46400	8670
6,46800	7799
6,47200	6998
6,47600	6267
6,48000	5604
6,48400	5004
6,48800	4465
6,49200	3979
6,49600	3543
6,50000	3152
6,50400	2805
6,50800	2496
6,51200	2221
6,51600	1976
6,52000	1760
6,52400	1568
6,52800	1395
6,53200	1241
6,53600	1104
6,54000	981
6,54400	869
6,54800	767
6,55200	675
6,55600	594
6,56000	520
6,56400	453
6,56800	391
6,57200	333
6,57600	280
6,58000	227
6,58400	177
6,58800	131
6,59200	86
6,59600	45
6,60000	4
6,60400	-37
6,60800	-75
6,61200	-111
6,61600	-146
6,62000	-184
6,62400	-221
6,62800	-256
6,63200	-291
6,63600	-325
6,64000	-356
6,64400	-387
6,64800	-412
6,65200	-437
6,65600	-461
6,66000	-483
6,66400	-505
6,66800	-525
6,67200	-542
6,67600	-556
6,68000	-568
6,68400	-581
6,68800	-595
6,69200	-608
6,69600	-621
6,70000	-634
6,70400	-644
6,70800	-653
6,71200	-663
6,71600	-672
6,72000	-682
6,72400	-693
6,72800	-703
6,73200	-713
6,73600	-723
6,74000	-731
6,74400	-737
6,74800	-741
6,75200	-743
6,75600	-738
6,76000	-727
6,76400	-710
6,76800	-688
6,77200	-656
6,77600	-608
6,78000	-543
6,78400	-459
6,78800	-350
6,79200	-211
6,79600	-34
6,80000	192
6,80400	471
6,80800	813
6,81200	1225
6,81600	1719
6,82000	2303
6,82400	2986
6,82800	3778
6,83200	4687
6,83600	5717
6,84000	6868
6,84400	8141
6,84800	9541
6,85200	11058
6,85600	12677
6,86000	14390
6,86400	16184
6,86800	18043
6,87200	19944
6,87600	21861
6,88000	23768
6,88400	25640
6,88800	27451
6,89200	29177
6,89600	30790
6,90000	32262
6,90400	33575
6,90800	34708
6,91200	35644
6,91600	36371
6,92000	36881
6,92400	37171
6,92800	37240
6,93200	37087
6,93600	36720
6,94000	36155
6,94400	35403
6,94800	34481
6,95200	33406
6,95600	32197
6,96000	30876
6,96400	29470
6,96800	27998
6,97200	26478
6,97600	24929
6,98000	23374
6,98400	21832
6,98800	20316
6,99200	18837
6,99600	17407
7,00000	16032
7,00400	14722
7,00800	13485
7,01200	12322
7,01600	11232
7,02000	10217
7,02400	9279
7,02800	8414
7,03200	7618
7,03600	6887
7,04000	6219
7,04400	5609
7,04800	5057
7,05200	4559
7,05600	4106
7,06000	3693
7,06400	3321
7,06800	2983
7,07200	2678
7,07600	2403
7,08000	2152
7,08400	1923
7,08800	1717
7,09200	1529
7,09600	1358
7,10000	1204
7,10400	1064
7,10800	937
7,11200	822
7,11600	715
7,12000	616
7,12400	526
7,12800	443
7,13200	366
7,13600	296
7,14000	232
7,14400	176
7,14800	122
7,15200	72
7,15600	24
7,16000	-23
7,16400	-66
7,16800	-107
7,17200	-147
7,17600	-185
7,18000	-220
7,18400	-254
7,18800	-287
7,19200	-318
7,19600	-345
7,20000	-370
7,20400	-393
7,20800	-412
7,21200	-428
7,21600	-439
7,22000	-446
7,22400	-446
7,22800	-441
7,23200	-429
7,23600	-408
7,24000	-378
7,24400	-343
7,24800	-300
7,25200	-248
7,25600	-185
7,26000	-115
7,26400	-33
7,26800	58
7,27200	158
7,27600	266
7,28000	381
7,28400	503
7,28800	633
7,29200	768
7,29600	910
7,30000	1057
7,30400	1210
7,30800	1368
7,31200	1533
7,31600	1702
7,32000	1876
7,32400	2055
7,32800	2242
7,33200	2436
7,33600	2635
7,34000	2839
7,34400	3046
7,34800	3261
7,35200	3481
7,35600	3701
7,36000	3925
7,36400	4147
7,36800	4364
7,37200	4580
7,37600	4790
7,38000	4988
7,38400	5173
7,38800	5347
7,39200	5506
7,39600	5649
7,40000	5772
7,40400	5875
7,40800	5959
7,41200	6024
7,41600	6069
7,42000	6097
7,42400	6109
7,42800	6108
7,43200	6096
7,43600	6080
7,44000	6061
7,44400	6041
7,44800	6026
7,45200	6020
7,45600	6024
7,46000	6041
7,46400	6074
7,46800	6128
7,47200	6200
7,47600	6292
7,48000	6404
7,48400	6533
7,48800	6679
7,49200	6834
7,49600	6997
7,50000	7165
7,50400	7331
7,50800	7489
7,51200	7637
7,51600	7767
7,52000	7877
7,52400	7964
7,52800	8023
7,53200	8047
7,53600	8035
7,54000	7987
7,54400	7904
7,54800	7786
7,55200	7633
7,55600	7446
7,56000	7232
7,56400	6991
7,56800	6726
7,57200	6440
7,57600	6137
7,58000	5822
7,58400	5499
7,58800	5170
7,59200	4839
7,59600	4513
7,60000	4192
7,60400	3878
7,60800	3572
7,61200	3279
7,61600	3001
7,62000	2737
7,62400	2489
7,62800	2256
7,63200	2037
7,63600	1834
7,64000	1645
7,64400	1471
7,64800	1311
7,65200	1161
7,65600	1023
7,66000	897
7,66400	780
7,66800	673
7,67200	573
7,67600	481
7,68000	393
7,68400	310
7,68800	231
7,69200	160
7,69600	93
7,70000	27
7,70400	-35
7,70800	-92
7,71200	-148
7,71600	-204
7,72000	-258
7,72400	-313
7,72800	-367
7,73200	-417
7,73600	-465
7,74000	-511
7,74400	-558
7,74800	-605
7,75200	-650
7,75600	-692
7,76000	-732
7,76400	-772
7,76800	-810
7,77200	-845
7,77600	-879
7,78000	-910
7,78400	-941
7,78800	-973
7,79200	-1002
7,79600	-1028
7,80000	-1051
7,80400	-1074
7,80800	-1092
7,81200	-1106
7,81600	-1118
7,82000	-1128
7,82400	-1135
7,82800	-1141
7,83200	-1148
7,83600	-1153
7,84000	-1154
7,84400	-1152
7,84800	-1150
7,85200	-1149
7,85600	-1148
7,86000	-1146
7,86400	-1145
7,86800	-1143
7,87200	-1141
7,87600	-1138
7,88000	-1137
7,88400	-1138
7,88800	-1139
7,89200	-1140
7,89600	-1142
[truncated: 18,026 more rows]
