# Supplementary material for: Interplay between de novo and salvage pathways of GDP-fucose synthesis
Source: PLoS One. 2024 Oct 24;19(10):e0309450. doi: 10.1371/journal.pone.0309450 (PMC11501016; doi:10.1371/journal.pone.0309450)
Supplement: S1 File — (ZIP) [file pone.0309450.s004.zip › Chromatograms/Metabolites/GMDSKO_3_2_FUC.txt]

[Header]
Application Name	LabSolutions
Version	5.97 SP1
Data File Name	C:\LabSolutions\Data\Methods\Moje wyniki\GDP-Fuc545.lcd
Output Date	2022-06-30
Output Time	14:38:05
[Configuration]
Instrument Name	HPLC_SPD-M30A_RF20AXS
Instrument #	1
Line #	1
# of Detectors	1
Detector ID	PDA
Detector Name	PDA
# of Channels	1
[PDA Multi Chromatogram(Ch1)]
# of Points	20001
Interval(msec)	240
Start Time(min)	0
End Time(min)	80
Intensity Units	mAU
Intensity Multiplier	1
Type	MultiChrom
Wavelength(nm)	254
Bandwidth(nm)	4
R.Time (min)	Intensity
0,00000	0
0,00400	0
0,00800	0
0,01200	0
0,01600	0
0,02000	0
0,02400	0
0,02800	0
0,03200	0
0,03600	0
0,04000	0
0,04400	0
0,04800	0
0,05200	0
0,05600	0
0,06000	0
0,06400	0
0,06800	0
0,07200	0
0,07600	0
0,08000	9
0,08400	14
0,08800	19
0,09200	20
0,09600	18
0,10000	16
0,10400	14
0,10800	13
0,11200	13
0,11600	13
0,12000	12
0,12400	9
0,12800	8
0,13200	5
0,13600	1
0,14000	-3
0,14400	-7
0,14800	-11
0,15200	-13
0,15600	-14
0,16000	-16
0,16400	-21
0,16800	-27
0,17200	-32
0,17600	-35
0,18000	-35
0,18400	-38
0,18800	-43
0,19200	-46
0,19600	-49
0,20000	-53
0,20400	-56
0,20800	-57
0,21200	-57
0,21600	-59
0,22000	-62
0,22400	-64
0,22800	-64
0,23200	-64
0,23600	-66
0,24000	-68
0,24400	-70
0,24800	-75
0,25200	-79
0,25600	-82
0,26000	-85
0,26400	-87
0,26800	-88
0,27200	-90
0,27600	-93
0,28000	-95
0,28400	-94
0,28800	-98
0,29200	-103
0,29600	-105
0,30000	-108
0,30400	-109
0,30800	-111
0,31200	-114
0,31600	-116
0,32000	-119
0,32400	-123
0,32800	-123
0,33200	-126
0,33600	-130
0,34000	-130
0,34400	-133
0,34800	-136
0,35200	-137
0,35600	-138
0,36000	-139
0,36400	-144
0,36800	-148
0,37200	-150
0,37600	-151
0,38000	-153
0,38400	-156
0,38800	-159
0,39200	-162
0,39600	-165
0,40000	-169
0,40400	-172
0,40800	-175
0,41200	-178
0,41600	-182
0,42000	-182
0,42400	-182
0,42800	-186
0,43200	-190
0,43600	-193
0,44000	-198
0,44400	-202
0,44800	-206
0,45200	-210
0,45600	-212
0,46000	-215
0,46400	-221
0,46800	-222
0,47200	-223
0,47600	-225
0,48000	-227
0,48400	-230
0,48800	-234
0,49200	-235
0,49600	-236
0,50000	-237
0,50400	-240
0,50800	-245
0,51200	-251
0,51600	-256
0,52000	-259
0,52400	-262
0,52800	-264
0,53200	-267
0,53600	-269
0,54000	-270
0,54400	-273
0,54800	-275
0,55200	-276
0,55600	-278
0,56000	-281
0,56400	-284
0,56800	-285
0,57200	-288
0,57600	-291
0,58000	-293
0,58400	-295
0,58800	-295
0,59200	-296
0,59600	-298
0,60000	-300
0,60400	-304
0,60800	-306
0,61200	-307
0,61600	-309
0,62000	-311
0,62400	-312
0,62800	-313
0,63200	-314
0,63600	-317
0,64000	-322
0,64400	-326
0,64800	-327
0,65200	-328
0,65600	-332
0,66000	-335
0,66400	-337
0,66800	-340
0,67200	-343
0,67600	-345
0,68000	-347
0,68400	-348
0,68800	-352
0,69200	-357
0,69600	-361
0,70000	-364
0,70400	-366
0,70800	-369
0,71200	-369
0,71600	-369
0,72000	-371
0,72400	-373
0,72800	-376
0,73200	-378
0,73600	-377
0,74000	-378
0,74400	-381
0,74800	-383
0,75200	-387
0,75600	-394
0,76000	-400
0,76400	-404
0,76800	-409
0,77200	-412
0,77600	-414
0,78000	-418
0,78400	-419
0,78800	-420
0,79200	-421
0,79600	-422
0,80000	-424
0,80400	-429
0,80800	-431
0,81200	-434
0,81600	-439
0,82000	-445
0,82400	-451
0,82800	-455
0,83200	-458
0,83600	-461
0,84000	-466
0,84400	-469
0,84800	-472
0,85200	-476
0,85600	-479
0,86000	-478
0,86400	-476
0,86800	-478
0,87200	-480
0,87600	-483
0,88000	-486
0,88400	-491
0,88800	-493
0,89200	-494
0,89600	-494
0,90000	-495
0,90400	-496
0,90800	-499
0,91200	-499
0,91600	-499
0,92000	-500
0,92400	-502
0,92800	-507
0,93200	-512
0,93600	-515
0,94000	-516
0,94400	-519
0,94800	-521
0,95200	-520
0,95600	-522
0,96000	-527
0,96400	-533
0,96800	-535
0,97200	-536
0,97600	-538
0,98000	-542
0,98400	-545
0,98800	-547
0,99200	-547
0,99600	-548
1,00000	-551
1,00400	-553
1,00800	-555
1,01200	-556
1,01600	-558
1,02000	-561
1,02400	-562
1,02800	-565
1,03200	-569
1,03600	-572
1,04000	-575
1,04400	-578
1,04800	-579
1,05200	-582
1,05600	-586
1,06000	-587
1,06400	-587
1,06800	-588
1,07200	-591
1,07600	-593
1,08000	-593
1,08400	-594
1,08800	-596
1,09200	-596
1,09600	-598
1,10000	-602
1,10400	-605
1,10800	-607
1,11200	-608
1,11600	-610
1,12000	-612
1,12400	-613
1,12800	-614
1,13200	-616
1,13600	-620
1,14000	-623
1,14400	-626
1,14800	-629
1,15200	-632
1,15600	-635
1,16000	-638
1,16400	-639
1,16800	-641
1,17200	-646
1,17600	-649
1,18000	-653
1,18400	-656
1,18800	-657
1,19200	-659
1,19600	-662
1,20000	-664
1,20400	-667
1,20800	-670
1,21200	-672
1,21600	-671
1,22000	-674
1,22400	-679
1,22800	-683
1,23200	-683
1,23600	-683
1,24000	-686
1,24400	-690
1,24800	-694
1,25200	-698
1,25600	-702
1,26000	-703
1,26400	-707
1,26800	-711
1,27200	-716
1,27600	-720
1,28000	-720
1,28400	-721
1,28800	-722
1,29200	-723
1,29600	-725
1,30000	-727
1,30400	-728
1,30800	-730
1,31200	-735
1,31600	-740
1,32000	-741
1,32400	-743
1,32800	-747
1,33200	-750
1,33600	-752
1,34000	-753
1,34400	-757
1,34800	-760
1,35200	-763
1,35600	-768
1,36000	-772
1,36400	-775
1,36800	-775
1,37200	-775
1,37600	-777
1,38000	-778
1,38400	-781
1,38800	-784
1,39200	-789
1,39600	-793
1,40000	-794
1,40400	-793
1,40800	-794
1,41200	-797
1,41600	-800
1,42000	-805
1,42400	-805
1,42800	-805
1,43200	-808
1,43600	-811
1,44000	-813
1,44400	-815
1,44800	-818
1,45200	-819
1,45600	-822
1,46000	-828
1,46400	-832
1,46800	-834
1,47200	-836
1,47600	-840
1,48000	-842
1,48400	-844
1,48800	-844
1,49200	-845
1,49600	-847
1,50000	-850
1,50400	-852
1,50800	-850
1,51200	-850
1,51600	-856
1,52000	-859
1,52400	-860
1,52800	-863
1,53200	-868
1,53600	-870
1,54000	-872
1,54400	-873
1,54800	-876
1,55200	-878
1,55600	-878
1,56000	-881
1,56400	-886
1,56800	-890
1,57200	-893
1,57600	-897
1,58000	-897
1,58400	-898
1,58800	-901
1,59200	-906
1,59600	-907
1,60000	-908
1,60400	-912
1,60800	-914
1,61200	-916
1,61600	-917
1,62000	-915
1,62400	-914
1,62800	-917
1,63200	-919
1,63600	-919
1,64000	-921
1,64400	-923
1,64800	-926
1,65200	-928
1,65600	-931
1,66000	-937
1,66400	-940
1,66800	-943
1,67200	-946
1,67600	-948
1,68000	-949
1,68400	-953
1,68800	-959
1,69200	-961
1,69600	-960
1,70000	-961
1,70400	-963
1,70800	-967
1,71200	-970
1,71600	-974
1,72000	-977
1,72400	-979
1,72800	-981
1,73200	-982
1,73600	-983
1,74000	-985
1,74400	-987
1,74800	-990
1,75200	-990
1,75600	-991
1,76000	-994
1,76400	-998
1,76800	-1002
1,77200	-1004
1,77600	-1007
1,78000	-1009
1,78400	-1008
1,78800	-1007
1,79200	-1009
1,79600	-1013
1,80000	-1014
1,80400	-1015
1,80800	-1016
1,81200	-1019
1,81600	-1021
1,82000	-1023
1,82400	-1024
1,82800	-1026
1,83200	-1029
1,83600	-1033
1,84000	-1033
1,84400	-1033
1,84800	-1035
1,85200	-1041
1,85600	-1046
1,86000	-1050
1,86400	-1052
1,86800	-1053
1,87200	-1053
1,87600	-1055
1,88000	-1060
1,88400	-1066
1,88800	-1068
1,89200	-1070
1,89600	-1072
1,90000	-1073
1,90400	-1074
1,90800	-1078
1,91200	-1082
1,91600	-1086
1,92000	-1090
1,92400	-1093
1,92800	-1095
1,93200	-1097
1,93600	-1099
1,94000	-1102
1,94400	-1104
1,94800	-1104
1,95200	-1103
1,95600	-1106
1,96000	-1108
1,96400	-1111
1,96800	-1115
1,97200	-1117
1,97600	-1119
1,98000	-1121
1,98400	-1123
1,98800	-1124
1,99200	-1125
1,99600	-1128
2,00000	-1130
2,00400	-1132
2,00800	-1136
2,01200	-1137
2,01600	-1140
2,02000	-1145
2,02400	-1147
2,02800	-1149
2,03200	-1150
2,03600	-1151
2,04000	-1154
2,04400	-1157
2,04800	-1160
2,05200	-1162
2,05600	-1164
2,06000	-1167
2,06400	-1171
2,06800	-1172
2,07200	-1175
2,07600	-1178
2,08000	-1182
2,08400	-1189
2,08800	-1192
2,09200	-1195
2,09600	-1199
2,10000	-1199
2,10400	-1199
2,10800	-1202
2,11200	-1205
2,11600	-1207
2,12000	-1209
2,12400	-1210
2,12800	-1213
2,13200	-1218
2,13600	-1225
2,14000	-1228
2,14400	-1229
2,14800	-1229
2,15200	-1234
2,15600	-1239
2,16000	-1240
2,16400	-1241
2,16800	-1244
2,17200	-1246
2,17600	-1248
2,18000	-1248
2,18400	-1251
2,18800	-1254
2,19200	-1255
2,19600	-1257
2,20000	-1260
2,20400	-1262
2,20800	-1266
2,21200	-1268
2,21600	-1268
2,22000	-1268
2,22400	-1268
2,22800	-1270
2,23200	-1272
2,23600	-1274
2,24000	-1276
2,24400	-1280
2,24800	-1283
2,25200	-1285
2,25600	-1288
2,26000	-1290
2,26400	-1291
2,26800	-1294
2,27200	-1296
2,27600	-1299
2,28000	-1304
2,28400	-1306
2,28800	-1308
2,29200	-1311
2,29600	-1314
2,30000	-1316
2,30400	-1318
2,30800	-1321
2,31200	-1322
2,31600	-1325
2,32000	-1329
2,32400	-1331
2,32800	-1331
2,33200	-1331
2,33600	-1335
2,34000	-1338
2,34400	-1343
2,34800	-1347
2,35200	-1350
2,35600	-1351
2,36000	-1350
2,36400	-1351
2,36800	-1356
2,37200	-1363
2,37600	-1365
2,38000	-1368
2,38400	-1370
2,38800	-1370
2,39200	-1369
2,39600	-1372
2,40000	-1375
2,40400	-1375
2,40800	-1378
2,41200	-1381
2,41600	-1384
2,42000	-1386
2,42400	-1388
2,42800	-1391
2,43200	-1393
2,43600	-1395
2,44000	-1400
2,44400	-1406
2,44800	-1408
2,45200	-1410
2,45600	-1410
2,46000	-1410
2,46400	-1412
2,46800	-1414
2,47200	-1419
2,47600	-1423
2,48000	-1427
2,48400	-1429
2,48800	-1431
2,49200	-1434
2,49600	-1437
2,50000	-1439
2,50400	-1441
2,50800	-1445
2,51200	-1446
2,51600	-1449
2,52000	-1452
2,52400	-1454
2,52800	-1457
2,53200	-1460
2,53600	-1460
2,54000	-1460
2,54400	-1463
2,54800	-1465
2,55200	-1467
2,55600	-1470
2,56000	-1473
2,56400	-1475
2,56800	-1480
2,57200	-1485
2,57600	-1488
2,58000	-1492
2,58400	-1497
2,58800	-1501
2,59200	-1502
2,59600	-1504
2,60000	-1506
2,60400	-1509
2,60800	-1513
2,61200	-1515
2,61600	-1516
2,62000	-1518
2,62400	-1518
2,62800	-1519
2,63200	-1522
2,63600	-1526
2,64000	-1529
2,64400	-1532
2,64800	-1533
2,65200	-1536
2,65600	-1542
2,66000	-1544
2,66400	-1546
2,66800	-1548
2,67200	-1549
2,67600	-1552
2,68000	-1554
2,68400	-1556
2,68800	-1560
2,69200	-1563
2,69600	-1563
2,70000	-1564
2,70400	-1567
2,70800	-1570
2,71200	-1572
2,71600	-1575
2,72000	-1579
2,72400	-1580
2,72800	-1580
2,73200	-1583
2,73600	-1586
2,74000	-1587
2,74400	-1590
2,74800	-1593
2,75200	-1598
2,75600	-1602
2,76000	-1604
2,76400	-1606
2,76800	-1608
2,77200	-1612
2,77600	-1616
2,78000	-1619
2,78400	-1621
2,78800	-1624
2,79200	-1626
2,79600	-1629
2,80000	-1631
2,80400	-1632
2,80800	-1634
2,81200	-1638
2,81600	-1642
2,82000	-1641
2,82400	-1641
2,82800	-1643
2,83200	-1647
2,83600	-1652
2,84000	-1654
2,84400	-1654
2,84800	-1656
2,85200	-1659
2,85600	-1659
2,86000	-1663
2,86400	-1668
2,86800	-1671
2,87200	-1675
2,87600	-1679
2,88000	-1681
2,88400	-1681
2,88800	-1681
2,89200	-1684
2,89600	-1687
2,90000	-1692
2,90400	-1695
2,90800	-1696
2,91200	-1700
2,91600	-1703
2,92000	-1706
2,92400	-1708
2,92800	-1712
2,93200	-1715
2,93600	-1716
2,94000	-1719
2,94400	-1722
2,94800	-1724
2,95200	-1729
2,95600	-1734
2,96000	-1736
2,96400	-1738
2,96800	-1741
2,97200	-1744
2,97600	-1747
2,98000	-1748
2,98400	-1749
2,98800	-1752
2,99200	-1752
2,99600	-1754
3,00000	-1757
3,00400	-1758
3,00800	-1759
3,01200	-1762
3,01600	-1764
3,02000	-1765
3,02400	-1769
3,02800	-1774
3,03200	-1778
3,03600	-1781
3,04000	-1784
3,04400	-1784
3,04800	-1784
3,05200	-1789
3,05600	-1793
3,06000	-1795
3,06400	-1797
3,06800	-1798
3,07200	-1799
3,07600	-1803
3,08000	-1808
3,08400	-1808
3,08800	-1808
3,09200	-1810
3,09600	-1812
3,10000	-1814
3,10400	-1816
3,10800	-1817
3,11200	-1820
3,11600	-1823
3,12000	-1826
3,12400	-1826
3,12800	-1826
3,13200	-1827
3,13600	-1830
3,14000	-1833
3,14400	-1838
3,14800	-1842
3,15200	-1845
3,15600	-1848
3,16000	-1851
3,16400	-1852
3,16800	-1854
3,17200	-1857
3,17600	-1861
3,18000	-1861
3,18400	-1862
3,18800	-1865
3,19200	-1868
3,19600	-1871
3,20000	-1872
3,20400	-1873
3,20800	-1875
3,21200	-1878
3,21600	-1880
3,22000	-1882
3,22400	-1887
3,22800	-1891
3,23200	-1893
3,23600	-1891
3,24000	-1890
3,24400	-1891
3,24800	-1893
3,25200	-1895
3,25600	-1897
3,26000	-1899
3,26400	-1901
3,26800	-1900
3,27200	-1900
3,27600	-1903
3,28000	-1906
3,28400	-1906
3,28800	-1905
3,29200	-1906
3,29600	-1907
3,30000	-1909
3,30400	-1909
3,30800	-1909
3,31200	-1909
3,31600	-1909
3,32000	-1908
3,32400	-1908
3,32800	-1907
3,33200	-1906
3,33600	-1909
3,34000	-1912
3,34400	-1912
3,34800	-1913
3,35200	-1916
3,35600	-1920
3,36000	-1922
3,36400	-1925
3,36800	-1929
3,37200	-1930
3,37600	-1934
3,38000	-1939
3,38400	-1942
3,38800	-1945
3,39200	-1948
3,39600	-1952
3,40000	-1954
3,40400	-1956
3,40800	-1957
3,41200	-1956
3,41600	-1957
3,42000	-1960
3,42400	-1964
3,42800	-1968
3,43200	-1970
3,43600	-1971
3,44000	-1969
3,44400	-1969
3,44800	-1969
3,45200	-1965
3,45600	-1960
3,46000	-1958
3,46400	-1956
3,46800	-1953
3,47200	-1951
3,47600	-1950
3,48000	-1950
3,48400	-1951
3,48800	-1952
3,49200	-1953
3,49600	-1955
3,50000	-1956
3,50400	-1958
3,50800	-1958
3,51200	-1957
3,51600	-1957
3,52000	-1960
3,52400	-1960
3,52800	-1960
3,53200	-1960
3,53600	-1959
3,54000	-1957
3,54400	-1955
3,54800	-1953
3,55200	-1949
3,55600	-1943
3,56000	-1937
3,56400	-1929
3,56800	-1919
3,57200	-1908
3,57600	-1898
3,58000	-1887
3,58400	-1875
3,58800	-1863
3,59200	-1853
3,59600	-1844
3,60000	-1835
3,60400	-1829
3,60800	-1825
3,61200	-1825
3,61600	-1826
3,62000	-1825
3,62400	-1821
3,62800	-1815
3,63200	-1803
3,63600	-1783
3,64000	-1746
3,64400	-1682
3,64800	-1602
3,65200	-1519
3,65600	-1438
3,66000	-1373
3,66400	-1339
3,66800	-1342
3,67200	-1386
3,67600	-1474
3,68000	-1602
3,68400	-1757
3,68800	-1926
3,69200	-2099
3,69600	-2270
3,70000	-2428
3,70400	-2563
3,70800	-2675
3,71200	-2771
3,71600	-2863
3,72000	-2962
3,72400	-3069
3,72800	-3172
3,73200	-3257
3,73600	-3312
3,74000	-3336
3,74400	-3327
3,74800	-3290
3,75200	-3233
3,75600	-3160
3,76000	-3076
3,76400	-2982
3,76800	-2875
3,77200	-2764
3,77600	-2654
3,78000	-2550
3,78400	-2457
3,78800	-2378
3,79200	-2318
3,79600	-2272
3,80000	-2235
3,80400	-2204
3,80800	-2174
3,81200	-2148
3,81600	-2128
3,82000	-2110
3,82400	-2096
3,82800	-2085
3,83200	-2077
3,83600	-2071
3,84000	-2068
3,84400	-2064
3,84800	-2061
3,85200	-2061
3,85600	-2063
3,86000	-2067
3,86400	-2071
3,86800	-2076
3,87200	-2081
3,87600	-2086
3,88000	-2089
3,88400	-2090
3,88800	-2095
3,89200	-2101
3,89600	-2107
3,90000	-2113
3,90400	-2117
3,90800	-2121
3,91200	-2125
3,91600	-2130
3,92000	-2133
3,92400	-2132
3,92800	-2131
3,93200	-2132
3,93600	-2131
3,94000	-2129
3,94400	-2126
3,94800	-2122
3,95200	-2120
3,95600	-2115
3,96000	-2108
3,96400	-2101
3,96800	-2093
3,97200	-2084
3,97600	-2074
3,98000	-2063
3,98400	-2051
3,98800	-2042
3,99200	-2033
3,99600	-2027
4,00000	-2022
4,00400	-2018
4,00800	-2013
4,01200	-2006
4,01600	-2000
4,02000	-1996
4,02400	-1995
4,02800	-1995
4,03200	-1995
4,03600	-1995
4,04000	-1996
4,04400	-1997
4,04800	-1996
4,05200	-1995
4,05600	-1995
4,06000	-1994
4,06400	-1993
4,06800	-1992
4,07200	-1992
4,07600	-1990
4,08000	-1987
4,08400	-1985
4,08800	-1986
4,09200	-1984
4,09600	-1982
4,10000	-1983
4,10400	-1984
4,10800	-1985
4,11200	-1989
4,11600	-1994
4,12000	-2000
4,12400	-2007
4,12800	-2014
4,13200	-2024
4,13600	-2035
4,14000	-2042
4,14400	-2046
4,14800	-2053
4,15200	-2060
4,15600	-2067
4,16000	-2075
4,16400	-2080
4,16800	-2082
4,17200	-2084
4,17600	-2088
4,18000	-2089
4,18400	-2089
4,18800	-2085
4,19200	-2080
4,19600	-2073
4,20000	-2063
4,20400	-2052
4,20800	-2042
4,21200	-2032
4,21600	-2019
4,22000	-2003
4,22400	-1985
4,22800	-1967
4,23200	-1950
4,23600	-1933
4,24000	-1918
4,24400	-1907
4,24800	-1896
4,25200	-1885
4,25600	-1876
4,26000	-1868
4,26400	-1859
4,26800	-1850
4,27200	-1840
4,27600	-1828
4,28000	-1819
4,28400	-1811
4,28800	-1800
4,29200	-1790
4,29600	-1785
4,30000	-1779
4,30400	-1773
4,30800	-1767
4,31200	-1764
4,31600	-1763
4,32000	-1763
4,32400	-1766
4,32800	-1771
4,33200	-1778
4,33600	-1790
4,34000	-1805
4,34400	-1820
4,34800	-1833
4,35200	-1850
4,35600	-1869
4,36000	-1887
4,36400	-1906
4,36800	-1921
4,37200	-1935
4,37600	-1946
4,38000	-1953
4,38400	-1953
4,38800	-1940
4,39200	-1913
4,39600	-1868
4,40000	-1803
4,40400	-1709
4,40800	-1582
4,41200	-1419
4,41600	-1217
4,42000	-978
4,42400	-703
4,42800	-391
4,43200	-43
4,43600	335
4,44000	732
4,44400	1135
4,44800	1541
4,45200	1937
4,45600	2307
4,46000	2642
4,46400	2936
4,46800	3182
4,47200	3375
4,47600	3511
4,48000	3589
4,48400	3605
4,48800	3565
4,49200	3478
4,49600	3346
4,50000	3171
4,50400	2964
4,50800	2730
4,51200	2481
4,51600	2218
4,52000	1943
4,52400	1666
4,52800	1392
4,53200	1122
4,53600	860
4,54000	608
4,54400	368
4,54800	140
4,55200	-74
4,55600	-273
4,56000	-460
4,56400	-631
4,56800	-788
4,57200	-932
4,57600	-1062
4,58000	-1180
4,58400	-1287
4,58800	-1384
4,59200	-1470
4,59600	-1546
4,60000	-1616
4,60400	-1677
4,60800	-1730
4,61200	-1777
4,61600	-1818
4,62000	-1849
4,62400	-1871
4,62800	-1884
4,63200	-1885
4,63600	-1871
4,64000	-1840
4,64400	-1788
4,64800	-1712
4,65200	-1610
4,65600	-1478
4,66000	-1318
4,66400	-1132
4,66800	-918
4,67200	-683
4,67600	-431
4,68000	-167
4,68400	97
4,68800	353
4,69200	595
4,69600	819
4,70000	1017
4,70400	1184
4,70800	1322
4,71200	1432
4,71600	1512
4,72000	1565
4,72400	1593
4,72800	1600
4,73200	1593
4,73600	1574
4,74000	1540
4,74400	1492
4,74800	1431
4,75200	1353
4,75600	1260
4,76000	1154
4,76400	1034
4,76800	899
4,77200	750
4,77600	587
4,78000	416
4,78400	242
4,78800	63
4,79200	-118
4,79600	-298
4,80000	-475
4,80400	-642
4,80800	-802
4,81200	-955
4,81600	-1097
4,82000	-1228
4,82400	-1350
4,82800	-1463
4,83200	-1565
4,83600	-1658
4,84000	-1741
4,84400	-1813
4,84800	-1876
4,85200	-1929
4,85600	-1974
4,86000	-2013
4,86400	-2046
4,86800	-2072
4,87200	-2088
4,87600	-2097
4,88000	-2100
4,88400	-2097
4,88800	-2088
4,89200	-2076
4,89600	-2057
4,90000	-2031
4,90400	-2004
4,90800	-1975
4,91200	-1945
4,91600	-1916
4,92000	-1889
4,92400	-1867
4,92800	-1849
4,93200	-1836
4,93600	-1827
4,94000	-1824
4,94400	-1829
4,94800	-1841
4,95200	-1859
4,95600	-1882
4,96000	-1907
4,96400	-1933
4,96800	-1962
4,97200	-1993
4,97600	-2024
4,98000	-2056
4,98400	-2084
4,98800	-2111
4,99200	-2136
4,99600	-2151
5,00000	-2159
5,00400	-2156
5,00800	-2139
5,01200	-2108
5,01600	-2063
5,02000	-1999
5,02400	-1917
5,02800	-1817
5,03200	-1700
5,03600	-1564
5,04000	-1411
5,04400	-1248
5,04800	-1077
5,05200	-899
5,05600	-719
5,06000	-547
5,06400	-383
5,06800	-230
5,07200	-99
5,07600	7
5,08000	89
5,08400	146
5,08800	175
5,09200	178
5,09600	155
5,10000	109
5,10400	42
5,10800	-43
5,11200	-142
5,11600	-252
5,12000	-371
5,12400	-497
5,12800	-626
5,13200	-755
5,13600	-879
5,14000	-998
5,14400	-1113
5,14800	-1223
5,15200	-1324
5,15600	-1414
5,16000	-1498
5,16400	-1574
5,16800	-1641
5,17200	-1702
5,17600	-1756
5,18000	-1804
5,18400	-1844
5,18800	-1877
5,19200	-1907
5,19600	-1934
5,20000	-1961
5,20400	-1985
5,20800	-2005
5,21200	-2024
5,21600	-2041
5,22000	-2056
5,22400	-2070
5,22800	-2084
5,23200	-2099
5,23600	-2114
5,24000	-2128
5,24400	-2144
5,24800	-2160
5,25200	-2173
5,25600	-2186
5,26000	-2202
5,26400	-2217
5,26800	-2230
5,27200	-2244
5,27600	-2259
5,28000	-2274
5,28400	-2288
5,28800	-2300
5,29200	-2310
5,29600	-2320
5,30000	-2331
5,30400	-2342
5,30800	-2350
5,31200	-2355
5,31600	-2358
5,32000	-2357
5,32400	-2354
5,32800	-2348
5,33200	-2338
5,33600	-2327
5,34000	-2312
5,34400	-2292
5,34800	-2272
5,35200	-2254
5,35600	-2236
5,36000	-2214
5,36400	-2193
5,36800	-2173
5,37200	-2158
5,37600	-2149
5,38000	-2144
5,38400	-2140
5,38800	-2140
5,39200	-2145
5,39600	-2154
5,40000	-2164
5,40400	-2177
5,40800	-2193
5,41200	-2212
5,41600	-2232
5,42000	-2254
5,42400	-2276
5,42800	-2297
5,43200	-2317
5,43600	-2335
5,44000	-2352
5,44400	-2367
5,44800	-2379
5,45200	-2388
5,45600	-2392
5,46000	-2391
5,46400	-2389
5,46800	-2381
5,47200	-2368
5,47600	-2355
5,48000	-2338
5,48400	-2316
5,48800	-2290
5,49200	-2264
5,49600	-2237
5,50000	-2207
5,50400	-2177
5,50800	-2148
5,51200	-2119
5,51600	-2092
5,52000	-2066
5,52400	-2041
5,52800	-2018
5,53200	-1999
5,53600	-1980
5,54000	-1962
5,54400	-1949
5,54800	-1938
5,55200	-1929
5,55600	-1925
5,56000	-1922
5,56400	-1923
5,56800	-1928
5,57200	-1937
5,57600	-1949
5,58000	-1962
5,58400	-1975
5,58800	-1992
5,59200	-2013
5,59600	-2035
5,60000	-2058
5,60400	-2084
5,60800	-2111
5,61200	-2137
5,61600	-2165
5,62000	-2192
5,62400	-2218
5,62800	-2244
5,63200	-2269
5,63600	-2294
5,64000	-2316
5,64400	-2337
5,64800	-2359
5,65200	-2378
5,65600	-2396
5,66000	-2412
5,66400	-2424
5,66800	-2435
5,67200	-2444
5,67600	-2452
5,68000	-2458
5,68400	-2461
5,68800	-2461
5,69200	-2459
5,69600	-2456
5,70000	-2457
5,70400	-2456
5,70800	-2453
5,71200	-2448
5,71600	-2441
5,72000	-2430
5,72400	-2418
5,72800	-2406
5,73200	-2392
5,73600	-2375
5,74000	-2355
5,74400	-2329
5,74800	-2299
5,75200	-2262
5,75600	-2211
5,76000	-2148
5,76400	-2068
5,76800	-1964
5,77200	-1834
5,77600	-1670
5,78000	-1462
5,78400	-1204
5,78800	-890
5,79200	-511
5,79600	-60
5,80000	475
5,80400	1097
5,80800	1803
5,81200	2588
5,81600	3450
5,82000	4375
5,82400	5350
5,82800	6352
5,83200	7357
5,83600	8345
5,84000	9292
5,84400	10168
5,84800	10950
5,85200	11616
5,85600	12152
5,86000	12544
5,86400	12780
5,86800	12861
5,87200	12792
5,87600	12580
5,88000	12233
5,88400	11767
5,88800	11200
5,89200	10550
5,89600	9836
5,90000	9075
5,90400	8284
5,90800	7482
5,91200	6683
5,91600	5899
5,92000	5144
5,92400	4422
5,92800	3739
5,93200	3106
5,93600	2522
5,94000	1983
5,94400	1489
5,94800	1042
5,95200	641
5,95600	286
5,96000	-29
5,96400	-311
5,96800	-559
5,97200	-777
5,97600	-966
5,98000	-1133
5,98400	-1277
5,98800	-1403
5,99200	-1510
5,99600	-1604
6,00000	-1687
6,00400	-1757
6,00800	-1816
6,01200	-1866
6,01600	-1908
6,02000	-1944
6,02400	-1976
6,02800	-2000
6,03200	-2018
6,03600	-2034
6,04000	-2049
6,04400	-2059
6,04800	-2066
6,05200	-2073
6,05600	-2080
6,06000	-2088
6,06400	-2094
6,06800	-2098
6,07200	-2106
6,07600	-2115
6,08000	-2125
6,08400	-2139
6,08800	-2151
6,09200	-2163
6,09600	-2180
6,10000	-2200
6,10400	-2220
6,10800	-2240
6,11200	-2261
6,11600	-2282
6,12000	-2304
6,12400	-2327
6,12800	-2348
6,13200	-2368
6,13600	-2389
6,14000	-2405
6,14400	-2415
6,14800	-2418
6,15200	-2417
6,15600	-2407
6,16000	-2386
6,16400	-2353
6,16800	-2301
6,17200	-2227
6,17600	-2125
6,18000	-1990
6,18400	-1813
6,18800	-1587
6,19200	-1301
6,19600	-942
6,20000	-501
6,20400	39
6,20800	688
6,21200	1456
6,21600	2357
6,22000	3407
6,22400	4614
6,22800	5980
6,23200	7505
6,23600	9193
6,24000	11042
6,24400	13038
6,24800	15156
6,25200	17380
6,25600	19683
6,26000	22036
6,26400	24408
6,26800	26748
6,27200	29019
6,27600	31181
6,28000	33199
6,28400	35037
6,28800	36656
6,29200	38026
6,29600	39125
6,30000	39939
6,30400	40456
6,30800	40674
6,31200	40598
6,31600	40238
6,32000	39607
6,32400	38725
6,32800	37620
6,33200	36319
6,33600	34850
6,34000	33247
6,34400	31533
6,34800	29736
6,35200	27893
6,35600	26032
6,36000	24174
6,36400	22334
6,36800	20533
6,37200	18793
6,37600	17126
6,38000	15541
6,38400	14043
6,38800	12634
6,39200	11319
6,39600	10107
6,40000	8994
6,40400	7974
6,40800	7042
6,41200	6199
6,41600	5439
6,42000	4755
6,42400	4143
6,42800	3597
6,43200	3112
6,43600	2682
6,44000	2300
6,44400	1962
6,44800	1663
6,45200	1399
6,45600	1164
6,46000	952
6,46400	764
6,46800	597
6,47200	442
6,47600	300
6,48000	173
6,48400	55
6,48800	-55
6,49200	-157
6,49600	-254
6,50000	-346
6,50400	-434
6,50800	-520
6,51200	-602
6,51600	-684
6,52000	-763
6,52400	-837
6,52800	-908
6,53200	-975
6,53600	-1044
6,54000	-1108
6,54400	-1165
6,54800	-1218
6,55200	-1265
6,55600	-1306
6,56000	-1339
6,56400	-1360
6,56800	-1367
6,57200	-1358
6,57600	-1332
6,58000	-1289
6,58400	-1226
6,58800	-1141
6,59200	-1030
6,59600	-895
6,60000	-733
6,60400	-547
6,60800	-335
6,61200	-102
6,61600	152
6,62000	426
6,62400	713
6,62800	1008
6,63200	1304
6,63600	1599
6,64000	1887
6,64400	2163
6,64800	2419
6,65200	2648
6,65600	2847
6,66000	3016
6,66400	3151
6,66800	3248
6,67200	3303
6,67600	3319
6,68000	3298
6,68400	3239
6,68800	3145
6,69200	3016
6,69600	2859
6,70000	2674
6,70400	2467
6,70800	2241
6,71200	1999
6,71600	1747
6,72000	1489
6,72400	1225
6,72800	961
6,73200	699
6,73600	437
6,74000	181
6,74400	-66
6,74800	-302
6,75200	-529
6,75600	-744
6,76000	-947
6,76400	-1140
6,76800	-1321
6,77200	-1490
6,77600	-1647
6,78000	-1792
6,78400	-1926
6,78800	-2049
6,79200	-2160
6,79600	-2260
6,80000	-2353
6,80400	-2438
6,80800	-2515
6,81200	-2582
6,81600	-2646
6,82000	-2705
6,82400	-2756
6,82800	-2803
6,83200	-2847
6,83600	-2889
6,84000	-2925
6,84400	-2960
6,84800	-2992
6,85200	-3016
6,85600	-3038
6,86000	-3059
6,86400	-3075
6,86800	-3090
6,87200	-3109
6,87600	-3127
6,88000	-3140
6,88400	-3151
6,88800	-3162
6,89200	-3172
6,89600	-3178
6,90000	-3184
6,90400	-3190
6,90800	-3194
6,91200	-3198
6,91600	-3198
6,92000	-3197
6,92400	-3194
6,92800	-3190
6,93200	-3187
6,93600	-3182
6,94000	-3179
6,94400	-3177
6,94800	-3174
6,95200	-3169
6,95600	-3164
6,96000	-3163
6,96400	-3165
6,96800	-3165
6,97200	-3161
6,97600	-3159
6,98000	-3156
6,98400	-3149
6,98800	-3140
6,99200	-3127
6,99600	-3105
7,00000	-3070
7,00400	-3017
7,00800	-2946
7,01200	-2849
7,01600	-2719
7,02000	-2547
7,02400	-2327
7,02800	-2045
7,03200	-1691
7,03600	-1257
7,04000	-733
7,04400	-113
7,04800	609
7,05200	1436
7,05600	2372
7,06000	3416
7,06400	4561
7,06800	5796
7,07200	7106
7,07600	8479
7,08000	9896
7,08400	11326
7,08800	12739
7,09200	14112
7,09600	15418
7,10000	16629
7,10400	17718
7,10800	18662
7,11200	19443
7,11600	20046
7,12000	20464
7,12400	20689
7,12800	20721
7,13200	20565
7,13600	20230
7,14000	19725
7,14400	19067
7,14800	18277
7,15200	17377
7,15600	16393
7,16000	15342
7,16400	14241
7,16800	13116
7,17200	11993
7,17600	10883
7,18000	9801
7,18400	8755
7,18800	7756
7,19200	6816
7,19600	5941
7,20000	5132
7,20400	4390
7,20800	3717
7,21200	3114
7,21600	2581
7,22000	2114
7,22400	1718
7,22800	1392
7,23200	1134
7,23600	944
7,24000	822
7,24400	769
7,24800	790
7,25200	887
7,25600	1057
7,26000	1303
7,26400	1624
7,26800	2024
7,27200	2503
7,27600	3059
7,28000	3689
7,28400	4387
7,28800	5150
7,29200	5976
7,29600	6850
7,30000	7760
7,30400	8698
7,30800	9653
7,31200	10611
7,31600	11554
7,32000	12467
7,32400	13340
7,32800	14156
7,33200	14905
7,33600	15574
7,34000	16152
7,34400	16629
7,34800	17000
7,35200	17260
7,35600	17407
7,36000	17439
7,36400	17356
7,36800	17164
7,37200	16869
7,37600	16476
7,38000	15997
7,38400	15441
7,38800	14818
7,39200	14135
7,39600	13403
7,40000	12639
7,40400	11854
7,40800	11060
7,41200	10266
7,41600	9483
7,42000	8724
7,42400	8000
7,42800	7324
7,43200	6703
7,43600	6144
7,44000	5657
7,44400	5255
7,44800	4947
7,45200	4738
7,45600	4636
7,46000	4646
7,46400	4773
7,46800	5018
7,47200	5379
7,47600	5856
7,48000	6448
7,48400	7146
7,48800	7939
7,49200	8811
7,49600	9750
7,50000	10740
7,50400	11759
7,50800	12785
7,51200	13794
7,51600	14764
7,52000	15678
7,52400	16515
7,52800	17253
7,53200	17878
7,53600	18378
7,54000	18742
7,54400	18966
7,54800	19048
7,55200	18985
7,55600	18783
7,56000	18450
7,56400	17995
7,56800	17429
7,57200	16763
7,57600	16013
7,58000	15196
7,58400	14321
7,58800	13405
7,59200	12468
7,59600	11521
7,60000	10573
7,60400	9633
7,60800	8713
7,61200	7825
7,61600	6973
7,62000	6164
7,62400	5398
7,62800	4677
7,63200	4003
7,63600	3376
7,64000	2798
7,64400	2267
7,64800	1779
7,65200	1332
7,65600	926
7,66000	557
7,66400	226
7,66800	-74
7,67200	-342
7,67600	-582
7,68000	-799
7,68400	-990
7,68800	-1158
7,69200	-1308
7,69600	-1439
7,70000	-1552
7,70400	-1652
7,70800	-1737
7,71200	-1808
7,71600	-1865
7,72000	-1912
7,72400	-1951
7,72800	-1979
7,73200	-1999
7,73600	-2010
7,74000	-2015
7,74400	-2016
7,74800	-2013
7,75200	-2005
7,75600	-1996
7,76000	-1987
7,76400	-1979
7,76800	-1970
7,77200	-1961
7,77600	-1949
7,78000	-1940
7,78400	-1937
7,78800	-1936
7,79200	-1939
7,79600	-1946
7,80000	-1954
7,80400	-1963
7,80800	-1974
7,81200	-1986
7,81600	-1998
7,82000	-2010
7,82400	-2020
7,82800	-2028
7,83200	-2032
7,83600	-2035
7,84000	-2033
7,84400	-2023
7,84800	-2010
7,85200	-1995
7,85600	-1974
7,86000	-1947
7,86400	-1917
7,86800	-1887
7,87200	-1855
7,87600	-1819
7,88000	-1784
7,88400	-1751
7,88800	-1719
7,89200	-1693
7,89600	-1672
[truncated: 18,026 more rows]
