# Supplementary material for: Interplay between de novo and salvage pathways of GDP-fucose synthesis
Source: PLoS One. 2024 Oct 24;19(10):e0309450. doi: 10.1371/journal.pone.0309450 (PMC11501016; doi:10.1371/journal.pone.0309450)
Supplement: S1 File — (ZIP) [file pone.0309450.s004.zip › Chromatograms/Metabolites/GMDSKO_3_3.txt]

[Header]
Application Name	LabSolutions
Version	5.97 SP1
Data File Name	C:\LabSolutions\Data\Methods\Moje wyniki\GDP-Fuc542.lcd
Output Date	2022-06-30
Output Time	14:37:05
[Configuration]
Instrument Name	HPLC_SPD-M30A_RF20AXS
Instrument #	1
Line #	1
# of Detectors	1
Detector ID	PDA
Detector Name	PDA
# of Channels	1
[PDA Multi Chromatogram(Ch1)]
# of Points	20001
Interval(msec)	240
Start Time(min)	0
End Time(min)	80
Intensity Units	mAU
Intensity Multiplier	1
Type	MultiChrom
Wavelength(nm)	254
Bandwidth(nm)	4
R.Time (min)	Intensity
0,00000	0
0,00400	0
0,00800	0
0,01200	0
0,01600	0
0,02000	0
0,02400	0
0,02800	0
0,03200	0
0,03600	0
0,04000	0
0,04400	0
0,04800	0
0,05200	0
0,05600	0
0,06000	0
0,06400	0
0,06800	0
0,07200	0
0,07600	0
0,08000	-2
0,08400	-6
0,08800	-10
0,09200	-14
0,09600	-17
0,10000	-19
0,10400	-21
0,10800	-23
0,11200	-24
0,11600	-23
0,12000	-24
0,12400	-26
0,12800	-27
0,13200	-28
0,13600	-29
0,14000	-32
0,14400	-34
0,14800	-34
0,15200	-34
0,15600	-34
0,16000	-36
0,16400	-37
0,16800	-38
0,17200	-39
0,17600	-40
0,18000	-39
0,18400	-39
0,18800	-40
0,19200	-41
0,19600	-43
0,20000	-43
0,20400	-44
0,20800	-47
0,21200	-51
0,21600	-54
0,22000	-55
0,22400	-55
0,22800	-55
0,23200	-55
0,23600	-55
0,24000	-56
0,24400	-56
0,24800	-55
0,25200	-54
0,25600	-56
0,26000	-59
0,26400	-60
0,26800	-60
0,27200	-60
0,27600	-60
0,28000	-60
0,28400	-61
0,28800	-60
0,29200	-59
0,29600	-60
0,30000	-61
0,30400	-61
0,30800	-63
0,31200	-64
0,31600	-65
0,32000	-66
0,32400	-68
0,32800	-67
0,33200	-64
0,33600	-66
0,34000	-69
0,34400	-70
0,34800	-72
0,35200	-74
0,35600	-75
0,36000	-75
0,36400	-75
0,36800	-76
0,37200	-78
0,37600	-82
0,38000	-85
0,38400	-84
0,38800	-85
0,39200	-87
0,39600	-89
0,40000	-92
0,40400	-92
0,40800	-91
0,41200	-91
0,41600	-90
0,42000	-92
0,42400	-97
0,42800	-100
0,43200	-101
0,43600	-100
0,44000	-98
0,44400	-98
0,44800	-99
0,45200	-100
0,45600	-101
0,46000	-101
0,46400	-103
0,46800	-107
0,47200	-108
0,47600	-109
0,48000	-112
0,48400	-115
0,48800	-117
0,49200	-119
0,49600	-122
0,50000	-124
0,50400	-123
0,50800	-121
0,51200	-120
0,51600	-119
0,52000	-120
0,52400	-119
0,52800	-120
0,53200	-122
0,53600	-124
0,54000	-127
0,54400	-130
0,54800	-131
0,55200	-134
0,55600	-136
0,56000	-138
0,56400	-141
0,56800	-143
0,57200	-142
0,57600	-140
0,58000	-140
0,58400	-140
0,58800	-142
0,59200	-144
0,59600	-144
0,60000	-146
0,60400	-147
0,60800	-146
0,61200	-147
0,61600	-148
0,62000	-149
0,62400	-150
0,62800	-148
0,63200	-149
0,63600	-150
0,64000	-148
0,64400	-147
0,64800	-146
0,65200	-146
0,65600	-146
0,66000	-150
0,66400	-152
0,66800	-152
0,67200	-152
0,67600	-150
0,68000	-150
0,68400	-152
0,68800	-155
0,69200	-156
0,69600	-154
0,70000	-152
0,70400	-155
0,70800	-159
0,71200	-161
0,71600	-163
0,72000	-166
0,72400	-168
0,72800	-168
0,73200	-167
0,73600	-167
0,74000	-168
0,74400	-169
0,74800	-171
0,75200	-172
0,75600	-175
0,76000	-177
0,76400	-177
0,76800	-178
0,77200	-178
0,77600	-177
0,78000	-178
0,78400	-179
0,78800	-177
0,79200	-176
0,79600	-177
0,80000	-178
0,80400	-178
0,80800	-177
0,81200	-176
0,81600	-177
0,82000	-180
0,82400	-182
0,82800	-183
0,83200	-184
0,83600	-184
0,84000	-183
0,84400	-183
0,84800	-181
0,85200	-181
0,85600	-182
0,86000	-183
0,86400	-184
0,86800	-186
0,87200	-187
0,87600	-189
0,88000	-192
0,88400	-193
0,88800	-193
0,89200	-195
0,89600	-195
0,90000	-195
0,90400	-196
0,90800	-198
0,91200	-198
0,91600	-198
0,92000	-201
0,92400	-201
0,92800	-200
0,93200	-201
0,93600	-203
0,94000	-205
0,94400	-205
0,94800	-204
0,95200	-204
0,95600	-206
0,96000	-207
0,96400	-208
0,96800	-208
0,97200	-207
0,97600	-205
0,98000	-206
0,98400	-205
0,98800	-206
0,99200	-208
0,99600	-208
1,00000	-208
1,00400	-206
1,00800	-205
1,01200	-205
1,01600	-205
1,02000	-206
1,02400	-209
1,02800	-210
1,03200	-210
1,03600	-211
1,04000	-211
1,04400	-209
1,04800	-210
1,05200	-210
1,05600	-210
1,06000	-211
1,06400	-212
1,06800	-214
1,07200	-216
1,07600	-219
1,08000	-221
1,08400	-222
1,08800	-220
1,09200	-219
1,09600	-218
1,10000	-218
1,10400	-218
1,10800	-219
1,11200	-220
1,11600	-219
1,12000	-218
1,12400	-216
1,12800	-216
1,13200	-216
1,13600	-216
1,14000	-218
1,14400	-221
1,14800	-224
1,15200	-224
1,15600	-223
1,16000	-222
1,16400	-225
1,16800	-227
1,17200	-226
1,17600	-226
1,18000	-226
1,18400	-228
1,18800	-229
1,19200	-229
1,19600	-232
1,20000	-234
1,20400	-234
1,20800	-235
1,21200	-236
1,21600	-237
1,22000	-238
1,22400	-236
1,22800	-235
1,23200	-235
1,23600	-232
1,24000	-232
1,24400	-232
1,24800	-232
1,25200	-232
1,25600	-232
1,26000	-232
1,26400	-231
1,26800	-231
1,27200	-232
1,27600	-233
1,28000	-234
1,28400	-234
1,28800	-236
1,29200	-238
1,29600	-235
1,30000	-233
1,30400	-234
1,30800	-236
1,31200	-236
1,31600	-236
1,32000	-235
1,32400	-235
1,32800	-235
1,33200	-235
1,33600	-233
1,34000	-232
1,34400	-232
1,34800	-232
1,35200	-231
1,35600	-232
1,36000	-232
1,36400	-231
1,36800	-233
1,37200	-233
1,37600	-233
1,38000	-234
1,38400	-235
1,38800	-236
1,39200	-237
1,39600	-236
1,40000	-236
1,40400	-235
1,40800	-233
1,41200	-232
1,41600	-234
1,42000	-233
1,42400	-231
1,42800	-230
1,43200	-228
1,43600	-228
1,44000	-229
1,44400	-230
1,44800	-230
1,45200	-230
1,45600	-231
1,46000	-232
1,46400	-233
1,46800	-233
1,47200	-231
1,47600	-231
1,48000	-231
1,48400	-232
1,48800	-232
1,49200	-233
1,49600	-237
1,50000	-238
1,50400	-238
1,50800	-239
1,51200	-240
1,51600	-240
1,52000	-239
1,52400	-240
1,52800	-240
1,53200	-238
1,53600	-237
1,54000	-237
1,54400	-237
1,54800	-238
1,55200	-240
1,55600	-242
1,56000	-243
1,56400	-240
1,56800	-236
1,57200	-235
1,57600	-236
1,58000	-238
1,58400	-238
1,58800	-239
1,59200	-239
1,59600	-240
1,60000	-239
1,60400	-240
1,60800	-242
1,61200	-242
1,61600	-241
1,62000	-240
1,62400	-241
1,62800	-244
1,63200	-247
1,63600	-249
1,64000	-247
1,64400	-246
1,64800	-248
1,65200	-249
1,65600	-250
1,66000	-250
1,66400	-251
1,66800	-251
1,67200	-250
1,67600	-248
1,68000	-247
1,68400	-246
1,68800	-246
1,69200	-248
1,69600	-251
1,70000	-255
1,70400	-258
1,70800	-257
1,71200	-258
1,71600	-260
1,72000	-260
1,72400	-260
1,72800	-264
1,73200	-267
1,73600	-269
1,74000	-271
1,74400	-272
1,74800	-270
1,75200	-269
1,75600	-270
1,76000	-271
1,76400	-275
1,76800	-278
1,77200	-279
1,77600	-280
1,78000	-279
1,78400	-279
1,78800	-280
1,79200	-280
1,79600	-280
1,80000	-281
1,80400	-283
1,80800	-284
1,81200	-287
1,81600	-289
1,82000	-290
1,82400	-291
1,82800	-293
1,83200	-295
1,83600	-295
1,84000	-295
1,84400	-296
1,84800	-297
1,85200	-298
1,85600	-299
1,86000	-303
1,86400	-306
1,86800	-306
1,87200	-308
1,87600	-309
1,88000	-310
1,88400	-312
1,88800	-314
1,89200	-314
1,89600	-316
1,90000	-317
1,90400	-316
1,90800	-315
1,91200	-317
1,91600	-319
1,92000	-323
1,92400	-327
1,92800	-329
1,93200	-330
1,93600	-331
1,94000	-332
1,94400	-333
1,94800	-336
1,95200	-338
1,95600	-339
1,96000	-340
1,96400	-343
1,96800	-344
1,97200	-342
1,97600	-343
1,98000	-345
1,98400	-346
1,98800	-348
1,99200	-350
1,99600	-351
2,00000	-353
2,00400	-355
2,00800	-358
2,01200	-362
2,01600	-366
2,02000	-368
2,02400	-367
2,02800	-368
2,03200	-371
2,03600	-373
2,04000	-374
2,04400	-377
2,04800	-378
2,05200	-379
2,05600	-379
2,06000	-380
2,06400	-383
2,06800	-386
2,07200	-386
2,07600	-386
2,08000	-388
2,08400	-391
2,08800	-393
2,09200	-394
2,09600	-395
2,10000	-397
2,10400	-401
2,10800	-405
2,11200	-409
2,11600	-411
2,12000	-413
2,12400	-413
2,12800	-415
2,13200	-417
2,13600	-420
2,14000	-424
2,14400	-425
2,14800	-425
2,15200	-426
2,15600	-430
2,16000	-433
2,16400	-432
2,16800	-433
2,17200	-436
2,17600	-436
2,18000	-435
2,18400	-436
2,18800	-441
2,19200	-444
2,19600	-448
2,20000	-453
2,20400	-456
2,20800	-457
2,21200	-457
2,21600	-458
2,22000	-461
2,22400	-463
2,22800	-467
2,23200	-468
2,23600	-469
2,24000	-469
2,24400	-470
2,24800	-475
2,25200	-479
2,25600	-480
2,26000	-482
2,26400	-485
2,26800	-487
2,27200	-489
2,27600	-490
2,28000	-491
2,28400	-494
2,28800	-497
2,29200	-500
2,29600	-502
2,30000	-501
2,30400	-503
2,30800	-505
2,31200	-505
2,31600	-507
2,32000	-510
2,32400	-512
2,32800	-513
2,33200	-514
2,33600	-516
2,34000	-518
2,34400	-519
2,34800	-523
2,35200	-526
2,35600	-528
2,36000	-529
2,36400	-530
2,36800	-531
2,37200	-533
2,37600	-535
2,38000	-536
2,38400	-539
2,38800	-542
2,39200	-546
2,39600	-552
2,40000	-556
2,40400	-557
2,40800	-558
2,41200	-560
2,41600	-562
2,42000	-563
2,42400	-564
2,42800	-568
2,43200	-570
2,43600	-570
2,44000	-571
2,44400	-573
2,44800	-576
2,45200	-579
2,45600	-583
2,46000	-585
2,46400	-586
2,46800	-586
2,47200	-587
2,47600	-590
2,48000	-594
2,48400	-597
2,48800	-597
2,49200	-596
2,49600	-598
2,50000	-601
2,50400	-604
2,50800	-607
2,51200	-610
2,51600	-615
2,52000	-619
2,52400	-623
2,52800	-627
2,53200	-628
2,53600	-629
2,54000	-632
2,54400	-633
2,54800	-636
2,55200	-640
2,55600	-640
2,56000	-641
2,56400	-645
2,56800	-647
2,57200	-651
2,57600	-655
2,58000	-657
2,58400	-659
2,58800	-662
2,59200	-663
2,59600	-664
2,60000	-669
2,60400	-674
2,60800	-677
2,61200	-677
2,61600	-677
2,62000	-679
2,62400	-680
2,62800	-682
2,63200	-686
2,63600	-687
2,64000	-689
2,64400	-692
2,64800	-696
2,65200	-699
2,65600	-701
2,66000	-702
2,66400	-703
2,66800	-703
2,67200	-704
2,67600	-706
2,68000	-706
2,68400	-708
2,68800	-714
2,69200	-719
2,69600	-723
2,70000	-724
2,70400	-726
2,70800	-728
2,71200	-729
2,71600	-731
2,72000	-733
2,72400	-736
2,72800	-742
2,73200	-746
2,73600	-749
2,74000	-755
2,74400	-762
2,74800	-767
2,75200	-770
2,75600	-769
2,76000	-769
2,76400	-770
2,76800	-771
2,77200	-774
2,77600	-777
2,78000	-779
2,78400	-778
2,78800	-779
2,79200	-781
2,79600	-782
2,80000	-784
2,80400	-788
2,80800	-793
2,81200	-799
2,81600	-802
2,82000	-803
2,82400	-803
2,82800	-807
2,83200	-811
2,83600	-815
2,84000	-820
2,84400	-822
2,84800	-824
2,85200	-824
2,85600	-823
2,86000	-826
2,86400	-829
2,86800	-833
2,87200	-834
2,87600	-836
2,88000	-839
2,88400	-842
2,88800	-844
2,89200	-847
2,89600	-850
2,90000	-852
2,90400	-855
2,90800	-856
2,91200	-857
2,91600	-859
2,92000	-861
2,92400	-865
2,92800	-871
2,93200	-876
2,93600	-879
2,94000	-880
2,94400	-879
2,94800	-879
2,95200	-881
2,95600	-884
2,96000	-886
2,96400	-887
2,96800	-888
2,97200	-891
2,97600	-892
2,98000	-893
2,98400	-895
2,98800	-899
2,99200	-903
2,99600	-904
3,00000	-904
3,00400	-907
3,00800	-910
3,01200	-912
3,01600	-914
3,02000	-917
3,02400	-919
3,02800	-922
3,03200	-923
3,03600	-922
3,04000	-924
3,04400	-927
3,04800	-930
3,05200	-931
3,05600	-934
3,06000	-938
3,06400	-941
3,06800	-941
3,07200	-942
3,07600	-943
3,08000	-947
3,08400	-948
3,08800	-950
3,09200	-950
3,09600	-950
3,10000	-953
3,10400	-957
3,10800	-959
3,11200	-959
3,11600	-959
3,12000	-958
3,12400	-961
3,12800	-965
3,13200	-968
3,13600	-969
3,14000	-969
3,14400	-969
3,14800	-973
3,15200	-976
3,15600	-978
3,16000	-980
3,16400	-983
3,16800	-984
3,17200	-986
3,17600	-989
3,18000	-991
3,18400	-994
3,18800	-999
3,19200	-1003
3,19600	-1007
3,20000	-1009
3,20400	-1011
3,20800	-1013
3,21200	-1015
3,21600	-1015
3,22000	-1016
3,22400	-1019
3,22800	-1021
3,23200	-1022
3,23600	-1025
3,24000	-1029
3,24400	-1032
3,24800	-1031
3,25200	-1032
3,25600	-1034
3,26000	-1037
3,26400	-1038
3,26800	-1040
3,27200	-1043
3,27600	-1046
3,28000	-1047
3,28400	-1047
3,28800	-1046
3,29200	-1046
3,29600	-1046
3,30000	-1044
3,30400	-1042
3,30800	-1040
3,31200	-1038
3,31600	-1037
3,32000	-1038
3,32400	-1037
3,32800	-1035
3,33200	-1032
3,33600	-1030
3,34000	-1030
3,34400	-1029
3,34800	-1026
3,35200	-1023
3,35600	-1022
3,36000	-1021
3,36400	-1018
3,36800	-1016
3,37200	-1014
3,37600	-1016
3,38000	-1018
3,38400	-1021
3,38800	-1023
3,39200	-1025
3,39600	-1027
3,40000	-1030
3,40400	-1035
3,40800	-1039
3,41200	-1043
3,41600	-1048
3,42000	-1052
3,42400	-1054
3,42800	-1057
3,43200	-1061
3,43600	-1063
3,44000	-1066
3,44400	-1070
3,44800	-1070
3,45200	-1073
3,45600	-1074
3,46000	-1073
3,46400	-1069
3,46800	-1065
3,47200	-1061
3,47600	-1054
3,48000	-1046
3,48400	-1037
3,48800	-1028
3,49200	-1021
3,49600	-1014
3,50000	-1008
3,50400	-1002
3,50800	-998
3,51200	-998
3,51600	-1000
3,52000	-1001
3,52400	-1002
3,52800	-1004
3,53200	-1008
3,53600	-1011
3,54000	-1013
3,54400	-1016
3,54800	-1021
3,55200	-1025
3,55600	-1026
3,56000	-1027
3,56400	-1029
3,56800	-1031
3,57200	-1032
3,57600	-1032
3,58000	-1035
3,58400	-1037
3,58800	-1038
3,59200	-1038
3,59600	-1036
3,60000	-1034
3,60400	-1030
3,60800	-1021
3,61200	-1008
3,61600	-994
3,62000	-975
3,62400	-948
3,62800	-905
3,63200	-836
3,63600	-737
3,64000	-616
3,64400	-489
3,64800	-369
3,65200	-273
3,65600	-215
3,66000	-203
3,66400	-239
3,66800	-318
3,67200	-434
3,67600	-579
3,68000	-744
3,68400	-919
3,68800	-1096
3,69200	-1276
3,69600	-1459
3,70000	-1644
3,70400	-1825
3,70800	-1994
3,71200	-2144
3,71600	-2271
3,72000	-2381
3,72400	-2485
3,72800	-2610
3,73200	-2784
3,73600	-2970
3,74000	-3106
3,74400	-3166
3,74800	-3150
3,75200	-3069
3,75600	-2939
3,76000	-2783
3,76400	-2620
3,76800	-2465
3,77200	-2328
3,77600	-2212
3,78000	-2120
3,78400	-2044
3,78800	-1972
3,79200	-1900
3,79600	-1831
3,80000	-1761
3,80400	-1684
3,80800	-1601
3,81200	-1522
3,81600	-1454
3,82000	-1397
3,82400	-1347
3,82800	-1303
3,83200	-1266
3,83600	-1238
3,84000	-1218
3,84400	-1202
3,84800	-1190
3,85200	-1182
3,85600	-1176
3,86000	-1171
3,86400	-1169
3,86800	-1167
3,87200	-1168
3,87600	-1168
3,88000	-1168
3,88400	-1168
3,88800	-1166
3,89200	-1164
3,89600	-1164
3,90000	-1162
3,90400	-1163
3,90800	-1164
3,91200	-1163
3,91600	-1163
3,92000	-1166
3,92400	-1168
3,92800	-1168
3,93200	-1169
3,93600	-1169
3,94000	-1167
3,94400	-1167
3,94800	-1167
3,95200	-1164
3,95600	-1162
3,96000	-1158
3,96400	-1152
3,96800	-1146
3,97200	-1140
3,97600	-1131
3,98000	-1118
3,98400	-1102
3,98800	-1082
3,99200	-1059
3,99600	-1033
4,00000	-1002
4,00400	-965
4,00800	-927
4,01200	-890
4,01600	-850
4,02000	-808
4,02400	-767
4,02800	-731
4,03200	-695
4,03600	-663
4,04000	-636
4,04400	-613
4,04800	-594
4,05200	-580
4,05600	-570
4,06000	-565
4,06400	-565
4,06800	-568
4,07200	-574
4,07600	-584
4,08000	-594
4,08400	-604
4,08800	-618
4,09200	-635
4,09600	-654
4,10000	-670
4,10400	-686
4,10800	-701
4,11200	-717
4,11600	-734
4,12000	-752
4,12400	-770
4,12800	-789
4,13200	-809
4,13600	-828
4,14000	-846
4,14400	-863
4,14800	-877
4,15200	-888
4,15600	-895
4,16000	-901
4,16400	-905
4,16800	-907
4,17200	-908
4,17600	-906
4,18000	-901
4,18400	-894
4,18800	-887
4,19200	-876
4,19600	-864
4,20000	-852
4,20400	-836
4,20800	-818
4,21200	-798
4,21600	-776
4,22000	-751
4,22400	-727
4,22800	-703
4,23200	-675
4,23600	-646
4,24000	-616
4,24400	-586
4,24800	-554
4,25200	-520
4,25600	-483
4,26000	-449
4,26400	-418
4,26800	-387
4,27200	-359
4,27600	-335
4,28000	-312
4,28400	-294
4,28800	-281
4,29200	-268
4,29600	-260
4,30000	-257
4,30400	-256
4,30800	-259
4,31200	-265
4,31600	-272
4,32000	-283
4,32400	-300
4,32800	-318
4,33200	-334
4,33600	-353
4,34000	-372
4,34400	-390
4,34800	-409
4,35200	-428
4,35600	-446
4,36000	-464
4,36400	-481
4,36800	-498
4,37200	-513
4,37600	-528
4,38000	-546
4,38400	-565
4,38800	-583
4,39200	-600
4,39600	-619
4,40000	-638
4,40400	-656
4,40800	-673
4,41200	-690
4,41600	-705
4,42000	-718
4,42400	-730
4,42800	-735
4,43200	-731
4,43600	-723
4,44000	-703
4,44400	-666
4,44800	-612
4,45200	-536
4,45600	-432
4,46000	-299
4,46400	-135
4,46800	65
4,47200	299
4,47600	568
4,48000	867
4,48400	1198
4,48800	1555
4,49200	1928
4,49600	2314
4,50000	2701
4,50400	3080
4,50800	3442
4,51200	3777
4,51600	4079
4,52000	4344
4,52400	4563
4,52800	4735
4,53200	4859
4,53600	4935
4,54000	4961
4,54400	4945
4,54800	4889
4,55200	4797
4,55600	4676
4,56000	4530
4,56400	4365
4,56800	4185
4,57200	3994
4,57600	3798
4,58000	3599
4,58400	3399
4,58800	3202
4,59200	3005
4,59600	2814
4,60000	2630
4,60400	2450
4,60800	2274
4,61200	2106
4,61600	1943
4,62000	1786
4,62400	1635
4,62800	1490
4,63200	1354
4,63600	1229
4,64000	1111
4,64400	1006
4,64800	915
4,65200	842
4,65600	794
4,66000	774
4,66400	792
4,66800	850
4,67200	954
4,67600	1114
4,68000	1331
4,68400	1605
4,68800	1934
4,69200	2313
4,69600	2734
4,70000	3184
4,70400	3651
4,70800	4118
4,71200	4572
4,71600	4995
4,72000	5374
4,72400	5696
4,72800	5953
4,73200	6137
4,73600	6246
4,74000	6282
4,74400	6249
4,74800	6152
4,75200	5996
4,75600	5787
4,76000	5537
4,76400	5254
4,76800	4947
4,77200	4623
4,77600	4290
4,78000	3953
4,78400	3618
4,78800	3293
4,79200	2976
4,79600	2671
4,80000	2384
4,80400	2115
4,80800	1864
4,81200	1631
4,81600	1417
4,82000	1220
4,82400	1041
4,82800	881
4,83200	739
4,83600	613
4,84000	501
4,84400	400
4,84800	316
4,85200	246
4,85600	183
4,86000	131
4,86400	92
4,86800	64
4,87200	46
4,87600	39
4,88000	40
4,88400	50
4,88800	71
4,89200	104
4,89600	145
4,90000	191
4,90400	244
4,90800	304
4,91200	363
4,91600	420
4,92000	476
4,92400	530
4,92800	580
4,93200	623
4,93600	657
4,94000	677
4,94400	687
4,94800	688
4,95200	678
4,95600	658
4,96000	630
4,96400	595
4,96800	554
4,97200	507
4,97600	453
4,98000	398
4,98400	345
4,98800	291
4,99200	238
4,99600	188
5,00000	144
5,00400	108
5,00800	79
5,01200	59
5,01600	50
5,02000	53
5,02400	72
5,02800	107
5,03200	159
5,03600	229
5,04000	318
5,04400	428
5,04800	552
5,05200	690
5,05600	840
5,06000	999
5,06400	1163
5,06800	1327
5,07200	1489
5,07600	1642
5,08000	1780
5,08400	1901
5,08800	2003
5,09200	2083
5,09600	2139
5,10000	2172
5,10400	2182
5,10800	2170
5,11200	2139
5,11600	2090
5,12000	2026
5,12400	1950
5,12800	1863
5,13200	1768
5,13600	1668
5,14000	1564
5,14400	1458
5,14800	1358
5,15200	1261
5,15600	1163
5,16000	1071
5,16400	987
5,16800	909
5,17200	838
5,17600	776
5,18000	720
5,18400	674
5,18800	634
5,19200	602
5,19600	576
5,20000	555
5,20400	540
5,20800	530
5,21200	522
5,21600	515
5,22000	509
5,22400	503
5,22800	498
5,23200	491
5,23600	484
5,24000	477
5,24400	466
5,24800	453
5,25200	434
5,25600	415
5,26000	395
5,26400	371
5,26800	347
5,27200	323
5,27600	297
5,28000	270
5,28400	241
5,28800	213
5,29200	185
5,29600	160
5,30000	140
5,30400	122
5,30800	109
5,31200	102
5,31600	104
5,32000	110
5,32400	123
5,32800	145
5,33200	175
5,33600	209
5,34000	245
5,34400	288
5,34800	334
5,35200	381
5,35600	427
5,36000	470
5,36400	511
5,36800	549
5,37200	582
5,37600	609
5,38000	631
5,38400	644
5,38800	650
5,39200	650
5,39600	644
5,40000	630
5,40400	610
5,40800	589
5,41200	564
5,41600	536
5,42000	509
5,42400	482
5,42800	451
5,43200	422
5,43600	398
5,44000	378
5,44400	361
5,44800	348
5,45200	342
5,45600	344
5,46000	352
5,46400	366
5,46800	385
5,47200	411
5,47600	444
5,48000	484
5,48400	531
5,48800	583
5,49200	638
5,49600	697
5,50000	757
5,50400	820
5,50800	889
5,51200	960
5,51600	1033
5,52000	1108
5,52400	1185
5,52800	1260
5,53200	1336
5,53600	1419
5,54000	1506
5,54400	1594
5,54800	1686
5,55200	1783
5,55600	1884
5,56000	1988
5,56400	2096
5,56800	2209
5,57200	2331
5,57600	2462
5,58000	2603
5,58400	2756
5,58800	2926
5,59200	3113
5,59600	3323
5,60000	3564
5,60400	3844
5,60800	4175
5,61200	4570
5,61600	5045
5,62000	5631
5,62400	6370
5,62800	7353
5,63200	8731
5,63600	10721
5,64000	13578
5,64400	17503
5,64800	22581
5,65200	28774
5,65600	35953
5,66000	44049
5,66400	53195
5,66800	63637
5,67200	75665
5,67600	89412
5,68000	104650
5,68400	120752
5,68800	136694
5,69200	151188
5,69600	162859
5,70000	170571
5,70400	173712
5,70800	172239
5,71200	166595
5,71600	157588
5,72000	146247
5,72400	133575
5,72800	120420
5,73200	107434
5,73600	95066
5,74000	83617
5,74400	73246
5,74800	63983
5,75200	55802
5,75600	48634
5,76000	42420
5,76400	37097
5,76800	32578
5,77200	28789
5,77600	25664
5,78000	23146
5,78400	21186
5,78800	19740
5,79200	18766
5,79600	18224
5,80000	18078
5,80400	18293
5,80800	18832
5,81200	19656
5,81600	20722
5,82000	21989
5,82400	23401
5,82800	24900
5,83200	26432
5,83600	27945
5,84000	29387
5,84400	30704
5,84800	31849
5,85200	32786
5,85600	33488
5,86000	33934
5,86400	34113
5,86800	34029
5,87200	33688
5,87600	33104
5,88000	32299
5,88400	31295
5,88800	30123
5,89200	28820
5,89600	27418
5,90000	25942
5,90400	24418
5,90800	22880
5,91200	21354
5,91600	19858
5,92000	18411
5,92400	17021
5,92800	15700
5,93200	14458
5,93600	13302
5,94000	12232
5,94400	11249
5,94800	10350
5,95200	9532
5,95600	8794
5,96000	8129
5,96400	7533
5,96800	6998
5,97200	6524
5,97600	6102
5,98000	5727
5,98400	5394
5,98800	5100
5,99200	4840
5,99600	4613
6,00000	4413
6,00400	4237
6,00800	4081
6,01200	3945
6,01600	3826
6,02000	3724
6,02400	3636
6,02800	3561
6,03200	3496
6,03600	3439
6,04000	3390
6,04400	3346
6,04800	3309
6,05200	3277
6,05600	3247
6,06000	3221
6,06400	3191
6,06800	3160
6,07200	3128
6,07600	3093
6,08000	3056
6,08400	3016
6,08800	2973
6,09200	2927
6,09600	2877
6,10000	2826
6,10400	2775
6,10800	2727
6,11200	2683
6,11600	2643
6,12000	2607
6,12400	2574
6,12800	2546
6,13200	2524
6,13600	2512
6,14000	2512
6,14400	2526
6,14800	2556
6,15200	2603
6,15600	2670
6,16000	2761
6,16400	2882
6,16800	3037
6,17200	3231
6,17600	3468
6,18000	3758
6,18400	4109
6,18800	4523
6,19200	5008
6,19600	5570
6,20000	6220
6,20400	6958
6,20800	7786
6,21200	8702
6,21600	9711
6,22000	10818
6,22400	12012
6,22800	13281
6,23200	14621
6,23600	16022
6,24000	17467
6,24400	18944
6,24800	20430
6,25200	21904
6,25600	23349
6,26000	24747
6,26400	26071
6,26800	27299
6,27200	28417
6,27600	29404
6,28000	30248
6,28400	30940
6,28800	31469
6,29200	31830
6,29600	32019
6,30000	32041
6,30400	31897
6,30800	31593
6,31200	31142
6,31600	30554
6,32000	29846
6,32400	29027
6,32800	28114
6,33200	27125
6,33600	26075
6,34000	24979
6,34400	23847
6,34800	22698
6,35200	21549
6,35600	20407
6,36000	19283
6,36400	18184
6,36800	17118
6,37200	16095
6,37600	15119
6,38000	14190
6,38400	13311
6,38800	12485
6,39200	11713
6,39600	10996
6,40000	10331
6,40400	9713
6,40800	9143
6,41200	8619
6,41600	8138
6,42000	7698
6,42400	7292
6,42800	6918
6,43200	6576
6,43600	6266
6,44000	5982
6,44400	5720
6,44800	5480
6,45200	5261
6,45600	5057
6,46000	4870
6,46400	4696
6,46800	4532
6,47200	4381
6,47600	4242
6,48000	4112
6,48400	3990
6,48800	3873
6,49200	3765
6,49600	3665
6,50000	3568
6,50400	3477
6,50800	3390
6,51200	3310
6,51600	3238
6,52000	3168
6,52400	3102
6,52800	3043
6,53200	2991
6,53600	2949
6,54000	2914
6,54400	2885
6,54800	2870
6,55200	2870
6,55600	2884
6,56000	2916
6,56400	2970
6,56800	3048
6,57200	3151
6,57600	3284
6,58000	3451
6,58400	3649
6,58800	3879
6,59200	4143
6,59600	4443
6,60000	4776
6,60400	5140
6,60800	5533
6,61200	5951
6,61600	6383
6,62000	6826
6,62400	7275
6,62800	7721
6,63200	8153
6,63600	8566
6,64000	8950
6,64400	9302
6,64800	9614
6,65200	9881
6,65600	10098
6,66000	10262
6,66400	10373
6,66800	10427
6,67200	10426
6,67600	10371
6,68000	10267
6,68400	10116
6,68800	9921
6,69200	9687
6,69600	9420
6,70000	9124
6,70400	8807
6,70800	8471
6,71200	8121
6,71600	7764
6,72000	7403
6,72400	7042
6,72800	6686
6,73200	6338
6,73600	5999
6,74000	5672
6,74400	5355
6,74800	5052
6,75200	4765
6,75600	4494
6,76000	4240
6,76400	4002
6,76800	3778
6,77200	3571
6,77600	3380
6,78000	3200
6,78400	3032
6,78800	2880
6,79200	2742
6,79600	2613
6,80000	2495
6,80400	2389
6,80800	2292
6,81200	2198
6,81600	2111
6,82000	2034
6,82400	1961
6,82800	1895
6,83200	1838
6,83600	1786
6,84000	1740
6,84400	1698
6,84800	1659
6,85200	1624
6,85600	1595
6,86000	1569
6,86400	1546
6,86800	1527
6,87200	1513
6,87600	1499
6,88000	1486
6,88400	1478
6,88800	1469
6,89200	1460
6,89600	1451
6,90000	1445
6,90400	1442
6,90800	1440
6,91200	1439
6,91600	1439
6,92000	1441
6,92400	1444
6,92800	1447
6,93200	1450
6,93600	1452
6,94000	1456
6,94400	1459
6,94800	1461
6,95200	1464
6,95600	1466
6,96000	1470
6,96400	1475
6,96800	1481
6,97200	1491
6,97600	1507
6,98000	1529
6,98400	1561
6,98800	1607
6,99200	1670
6,99600	1759
7,00000	1882
7,00400	2047
7,00800	2265
7,01200	2547
7,01600	2907
7,02000	3364
7,02400	3931
7,02800	4625
7,03200	5462
7,03600	6455
7,04000	7622
7,04400	8973
7,04800	10514
7,05200	12249
7,05600	14176
7,06000	16289
7,06400	18571
7,06800	20996
7,07200	23541
7,07600	26175
7,08000	28864
7,08400	31557
7,08800	34206
7,09200	36771
7,09600	39202
7,10000	41463
7,10400	43509
7,10800	45296
7,11200	46797
7,11600	47990
7,12000	48855
7,12400	49389
7,12800	49590
7,13200	49462
7,13600	49019
7,14000	48277
7,14400	47263
7,14800	46005
7,15200	44535
7,15600	42887
7,16000	41095
7,16400	39189
7,16800	37202
7,17200	35166
7,17600	33114
7,18000	31073
7,18400	29056
7,18800	27085
7,19200	25184
7,19600	23366
7,20000	21640
7,20400	20013
7,20800	18492
7,21200	17082
7,21600	15784
7,22000	14600
7,22400	13526
7,22800	12563
7,23200	11713
7,23600	10974
7,24000	10345
7,24400	9821
7,24800	9402
7,25200	9087
7,25600	8874
7,26000	8765
7,26400	8754
7,26800	8841
7,27200	9021
7,27600	9293
7,28000	9652
7,28400	10092
7,28800	10610
7,29200	11201
7,29600	11851
7,30000	12550
7,30400	13283
7,30800	14044
7,31200	14823
7,31600	15605
7,32000	16374
7,32400	17119
7,32800	17832
7,33200	18498
7,33600	19103
7,34000	19635
7,34400	20088
7,34800	20456
7,35200	20735
7,35600	20920
7,36000	21010
7,36400	21007
7,36800	20910
7,37200	20718
7,37600	20440
7,38000	20081
7,38400	19649
7,38800	19158
7,39200	18612
7,39600	18025
7,40000	17410
7,40400	16778
7,40800	16143
7,41200	15521
7,41600	14927
7,42000	14379
7,42400	13893
7,42800	13486
7,43200	13173
7,43600	12974
7,44000	12902
7,44400	12972
7,44800	13197
7,45200	13586
7,45600	14148
7,46000	14886
7,46400	15794
7,46800	16866
7,47200	18095
7,47600	19460
7,48000	20944
7,48400	22522
7,48800	24161
7,49200	25830
7,49600	27499
7,50000	29136
7,50400	30705
7,50800	32165
7,51200	33488
7,51600	34652
7,52000	35635
7,52400	36416
7,52800	36977
7,53200	37308
7,53600	37415
7,54000	37297
7,54400	36959
7,54800	36417
7,55200	35687
7,55600	34785
7,56000	33734
7,56400	32553
7,56800	31265
7,57200	29899
7,57600	28477
7,58000	27017
7,58400	25538
7,58800	24060
7,59200	22599
7,59600	21173
7,60000	19791
7,60400	18458
7,60800	17184
7,61200	15976
7,61600	14840
7,62000	13781
7,62400	12792
7,62800	11871
7,63200	11022
7,63600	10243
7,64000	9529
7,64400	8873
7,64800	8274
7,65200	7728
7,65600	7232
7,66000	6784
7,66400	6377
7,66800	6007
7,67200	5673
7,67600	5372
7,68000	5104
7,68400	4863
7,68800	4643
7,69200	4449
7,69600	4281
7,70000	4135
7,70400	4009
7,70800	3899
7,71200	3805
7,71600	3727
7,72000	3667
7,72400	3623
7,72800	3595
7,73200	3580
7,73600	3574
7,74000	3578
7,74400	3590
7,74800	3611
7,75200	3641
7,75600	3676
7,76000	3718
7,76400	3763
7,76800	3809
7,77200	3855
7,77600	3901
7,78000	3948
7,78400	3993
7,78800	4039
7,79200	4084
7,79600	4128
7,80000	4175
7,80400	4227
7,80800	4283
7,81200	4345
7,81600	4412
7,82000	4486
7,82400	4569
7,82800	4661
7,83200	4767
7,83600	4888
7,84000	5022
7,84400	5168
7,84800	5325
7,85200	5494
7,85600	5673
7,86000	5858
7,86400	6046
7,86800	6234
7,87200	6419
7,87600	6599
7,88000	6771
7,88400	6931
7,88800	7076
7,89200	7201
7,89600	7306
[truncated: 18,026 more rows]
