# Supplementary material for: Interplay between de novo and salvage pathways of GDP-fucose synthesis
Source: PLoS One. 2024 Oct 24;19(10):e0309450. doi: 10.1371/journal.pone.0309450 (PMC11501016; doi:10.1371/journal.pone.0309450)
Supplement: S1 File — (ZIP) [file pone.0309450.s004.zip › Chromatograms/Metabolites/GMDSKO_3_3_FUC.txt]

[Header]
Application Name	LabSolutions
Version	5.97 SP1
Data File Name	C:\LabSolutions\Data\Methods\Moje wyniki\GDP-Fuc546.lcd
Output Date	2022-06-30
Output Time	14:38:32
[Configuration]
Instrument Name	HPLC_SPD-M30A_RF20AXS
Instrument #	1
Line #	1
# of Detectors	1
Detector ID	PDA
Detector Name	PDA
# of Channels	1
[PDA Multi Chromatogram(Ch1)]
# of Points	20001
Interval(msec)	240
Start Time(min)	0
End Time(min)	80
Intensity Units	mAU
Intensity Multiplier	1
Type	MultiChrom
Wavelength(nm)	254
Bandwidth(nm)	4
R.Time (min)	Intensity
0,00000	0
0,00400	0
0,00800	0
0,01200	0
0,01600	0
0,02000	0
0,02400	0
0,02800	0
0,03200	0
0,03600	0
0,04000	0
0,04400	0
0,04800	0
0,05200	0
0,05600	0
0,06000	0
0,06400	0
0,06800	0
0,07200	0
0,07600	0
0,08000	-7
0,08400	-13
0,08800	-17
0,09200	-18
0,09600	-19
0,10000	-24
0,10400	-26
0,10800	-24
0,11200	-25
0,11600	-28
0,12000	-31
0,12400	-33
0,12800	-35
0,13200	-36
0,13600	-38
0,14000	-39
0,14400	-40
0,14800	-45
0,15200	-48
0,15600	-48
0,16000	-46
0,16400	-47
0,16800	-48
0,17200	-51
0,17600	-55
0,18000	-57
0,18400	-58
0,18800	-57
0,19200	-55
0,19600	-55
0,20000	-57
0,20400	-59
0,20800	-59
0,21200	-59
0,21600	-59
0,22000	-62
0,22400	-65
0,22800	-65
0,23200	-67
0,23600	-69
0,24000	-71
0,24400	-71
0,24800	-70
0,25200	-73
0,25600	-74
0,26000	-75
0,26400	-75
0,26800	-76
0,27200	-77
0,27600	-76
0,28000	-78
0,28400	-82
0,28800	-86
0,29200	-88
0,29600	-89
0,30000	-91
0,30400	-96
0,30800	-99
0,31200	-101
0,31600	-103
0,32000	-104
0,32400	-106
0,32800	-108
0,33200	-110
0,33600	-111
0,34000	-113
0,34400	-114
0,34800	-113
0,35200	-115
0,35600	-118
0,36000	-122
0,36400	-124
0,36800	-126
0,37200	-130
0,37600	-132
0,38000	-134
0,38400	-136
0,38800	-141
0,39200	-143
0,39600	-145
0,40000	-147
0,40400	-147
0,40800	-147
0,41200	-148
0,41600	-149
0,42000	-151
0,42400	-152
0,42800	-153
0,43200	-153
0,43600	-153
0,44000	-154
0,44400	-155
0,44800	-158
0,45200	-159
0,45600	-160
0,46000	-162
0,46400	-164
0,46800	-166
0,47200	-168
0,47600	-168
0,48000	-168
0,48400	-168
0,48800	-168
0,49200	-169
0,49600	-169
0,50000	-169
0,50400	-168
0,50800	-169
0,51200	-171
0,51600	-173
0,52000	-175
0,52400	-178
0,52800	-180
0,53200	-180
0,53600	-181
0,54000	-184
0,54400	-186
0,54800	-190
0,55200	-192
0,55600	-193
0,56000	-192
0,56400	-194
0,56800	-197
0,57200	-198
0,57600	-199
0,58000	-200
0,58400	-202
0,58800	-202
0,59200	-202
0,59600	-205
0,60000	-208
0,60400	-208
0,60800	-208
0,61200	-210
0,61600	-215
0,62000	-218
0,62400	-222
0,62800	-224
0,63200	-226
0,63600	-229
0,64000	-232
0,64400	-236
0,64800	-239
0,65200	-240
0,65600	-241
0,66000	-241
0,66400	-241
0,66800	-243
0,67200	-245
0,67600	-246
0,68000	-249
0,68400	-253
0,68800	-254
0,69200	-255
0,69600	-257
0,70000	-260
0,70400	-262
0,70800	-264
0,71200	-266
0,71600	-269
0,72000	-274
0,72400	-276
0,72800	-275
0,73200	-276
0,73600	-279
0,74000	-280
0,74400	-281
0,74800	-285
0,75200	-286
0,75600	-286
0,76000	-287
0,76400	-288
0,76800	-291
0,77200	-294
0,77600	-296
0,78000	-296
0,78400	-297
0,78800	-299
0,79200	-301
0,79600	-303
0,80000	-305
0,80400	-308
0,80800	-310
0,81200	-311
0,81600	-314
0,82000	-318
0,82400	-322
0,82800	-326
0,83200	-331
0,83600	-335
0,84000	-339
0,84400	-341
0,84800	-341
0,85200	-342
0,85600	-343
0,86000	-344
0,86400	-345
0,86800	-349
0,87200	-353
0,87600	-354
0,88000	-356
0,88400	-358
0,88800	-359
0,89200	-360
0,89600	-361
0,90000	-361
0,90400	-362
0,90800	-364
0,91200	-368
0,91600	-373
0,92000	-377
0,92400	-376
0,92800	-376
0,93200	-376
0,93600	-376
0,94000	-376
0,94400	-378
0,94800	-381
0,95200	-384
0,95600	-386
0,96000	-390
0,96400	-394
0,96800	-399
0,97200	-403
0,97600	-402
0,98000	-403
0,98400	-404
0,98800	-406
0,99200	-408
0,99600	-410
1,00000	-413
1,00400	-415
1,00800	-416
1,01200	-418
1,01600	-418
1,02000	-419
1,02400	-422
1,02800	-424
1,03200	-425
1,03600	-428
1,04000	-430
1,04400	-433
1,04800	-435
1,05200	-436
1,05600	-436
1,06000	-435
1,06400	-437
1,06800	-440
1,07200	-443
1,07600	-445
1,08000	-447
1,08400	-447
1,08800	-447
1,09200	-447
1,09600	-450
1,10000	-455
1,10400	-457
1,10800	-457
1,11200	-457
1,11600	-457
1,12000	-456
1,12400	-455
1,12800	-457
1,13200	-460
1,13600	-464
1,14000	-466
1,14400	-467
1,14800	-468
1,15200	-469
1,15600	-471
1,16000	-473
1,16400	-474
1,16800	-475
1,17200	-476
1,17600	-476
1,18000	-478
1,18400	-479
1,18800	-480
1,19200	-483
1,19600	-486
1,20000	-489
1,20400	-489
1,20800	-488
1,21200	-490
1,21600	-491
1,22000	-494
1,22400	-497
1,22800	-498
1,23200	-498
1,23600	-500
1,24000	-505
1,24400	-507
1,24800	-509
1,25200	-511
1,25600	-514
1,26000	-517
1,26400	-519
1,26800	-519
1,27200	-522
1,27600	-524
1,28000	-527
1,28400	-529
1,28800	-529
1,29200	-531
1,29600	-535
1,30000	-537
1,30400	-537
1,30800	-539
1,31200	-540
1,31600	-541
1,32000	-543
1,32400	-544
1,32800	-545
1,33200	-546
1,33600	-547
1,34000	-550
1,34400	-553
1,34800	-556
1,35200	-559
1,35600	-563
1,36000	-566
1,36400	-570
1,36800	-572
1,37200	-577
1,37600	-579
1,38000	-578
1,38400	-580
1,38800	-579
1,39200	-578
1,39600	-579
1,40000	-580
1,40400	-581
1,40800	-582
1,41200	-583
1,41600	-585
1,42000	-589
1,42400	-592
1,42800	-594
1,43200	-596
1,43600	-597
1,44000	-599
1,44400	-603
1,44800	-605
1,45200	-608
1,45600	-609
1,46000	-609
1,46400	-609
1,46800	-610
1,47200	-613
1,47600	-615
1,48000	-615
1,48400	-613
1,48800	-614
1,49200	-616
1,49600	-620
1,50000	-625
1,50400	-625
1,50800	-625
1,51200	-628
1,51600	-631
1,52000	-633
1,52400	-632
1,52800	-631
1,53200	-633
1,53600	-636
1,54000	-637
1,54400	-638
1,54800	-638
1,55200	-640
1,55600	-643
1,56000	-645
1,56400	-647
1,56800	-647
1,57200	-647
1,57600	-646
1,58000	-648
1,58400	-652
1,58800	-656
1,59200	-658
1,59600	-661
1,60000	-664
1,60400	-666
1,60800	-667
1,61200	-668
1,61600	-671
1,62000	-674
1,62400	-676
1,62800	-676
1,63200	-679
1,63600	-682
1,64000	-685
1,64400	-686
1,64800	-685
1,65200	-684
1,65600	-684
1,66000	-687
1,66400	-690
1,66800	-692
1,67200	-692
1,67600	-691
1,68000	-691
1,68400	-692
1,68800	-694
1,69200	-697
1,69600	-700
1,70000	-702
1,70400	-704
1,70800	-705
1,71200	-707
1,71600	-711
1,72000	-714
1,72400	-714
1,72800	-713
1,73200	-713
1,73600	-713
1,74000	-716
1,74400	-719
1,74800	-722
1,75200	-726
1,75600	-728
1,76000	-728
1,76400	-729
1,76800	-732
1,77200	-739
1,77600	-745
1,78000	-747
1,78400	-748
1,78800	-750
1,79200	-752
1,79600	-753
1,80000	-753
1,80400	-752
1,80800	-750
1,81200	-750
1,81600	-751
1,82000	-753
1,82400	-754
1,82800	-756
1,83200	-758
1,83600	-760
1,84000	-762
1,84400	-764
1,84800	-766
1,85200	-767
1,85600	-769
1,86000	-772
1,86400	-773
1,86800	-774
1,87200	-775
1,87600	-779
1,88000	-784
1,88400	-788
1,88800	-789
1,89200	-789
1,89600	-789
1,90000	-791
1,90400	-794
1,90800	-797
1,91200	-799
1,91600	-799
1,92000	-801
1,92400	-804
1,92800	-806
1,93200	-807
1,93600	-806
1,94000	-807
1,94400	-809
1,94800	-812
1,95200	-814
1,95600	-815
1,96000	-817
1,96400	-818
1,96800	-820
1,97200	-819
1,97600	-821
1,98000	-823
1,98400	-826
1,98800	-830
1,99200	-834
1,99600	-836
2,00000	-838
2,00400	-839
2,00800	-840
2,01200	-843
2,01600	-845
2,02000	-846
2,02400	-846
2,02800	-847
2,03200	-848
2,03600	-850
2,04000	-852
2,04400	-852
2,04800	-853
2,05200	-856
2,05600	-857
2,06000	-859
2,06400	-859
2,06800	-861
2,07200	-863
2,07600	-864
2,08000	-867
2,08400	-868
2,08800	-869
2,09200	-870
2,09600	-872
2,10000	-876
2,10400	-877
2,10800	-879
2,11200	-882
2,11600	-883
2,12000	-885
2,12400	-887
2,12800	-888
2,13200	-888
2,13600	-889
2,14000	-891
2,14400	-893
2,14800	-898
2,15200	-902
2,15600	-904
2,16000	-905
2,16400	-906
2,16800	-909
2,17200	-911
2,17600	-909
2,18000	-909
2,18400	-913
2,18800	-915
2,19200	-916
2,19600	-918
2,20000	-920
2,20400	-922
2,20800	-925
2,21200	-926
2,21600	-927
2,22000	-928
2,22400	-927
2,22800	-927
2,23200	-927
2,23600	-929
2,24000	-933
2,24400	-935
2,24800	-937
2,25200	-939
2,25600	-942
2,26000	-945
2,26400	-947
2,26800	-949
2,27200	-949
2,27600	-951
2,28000	-955
2,28400	-959
2,28800	-960
2,29200	-960
2,29600	-963
2,30000	-965
2,30400	-965
2,30800	-965
2,31200	-969
2,31600	-971
2,32000	-972
2,32400	-974
2,32800	-975
2,33200	-975
2,33600	-976
2,34000	-976
2,34400	-977
2,34800	-977
2,35200	-979
2,35600	-982
2,36000	-984
2,36400	-986
2,36800	-988
2,37200	-988
2,37600	-988
2,38000	-990
2,38400	-992
2,38800	-991
2,39200	-991
2,39600	-992
2,40000	-991
2,40400	-994
2,40800	-999
2,41200	-1002
2,41600	-1004
2,42000	-1005
2,42400	-1005
2,42800	-1005
2,43200	-1006
2,43600	-1008
2,44000	-1010
2,44400	-1011
2,44800	-1010
2,45200	-1009
2,45600	-1009
2,46000	-1010
2,46400	-1012
2,46800	-1016
2,47200	-1018
2,47600	-1021
2,48000	-1022
2,48400	-1023
2,48800	-1026
2,49200	-1027
2,49600	-1026
2,50000	-1025
2,50400	-1027
2,50800	-1030
2,51200	-1032
2,51600	-1033
2,52000	-1033
2,52400	-1034
2,52800	-1037
2,53200	-1039
2,53600	-1040
2,54000	-1041
2,54400	-1043
2,54800	-1046
2,55200	-1048
2,55600	-1050
2,56000	-1052
2,56400	-1053
2,56800	-1054
2,57200	-1056
2,57600	-1059
2,58000	-1060
2,58400	-1061
2,58800	-1062
2,59200	-1063
2,59600	-1064
2,60000	-1068
2,60400	-1072
2,60800	-1074
2,61200	-1074
2,61600	-1073
2,62000	-1073
2,62400	-1072
2,62800	-1073
2,63200	-1078
2,63600	-1079
2,64000	-1080
2,64400	-1082
2,64800	-1084
2,65200	-1086
2,65600	-1090
2,66000	-1092
2,66400	-1094
2,66800	-1096
2,67200	-1098
2,67600	-1098
2,68000	-1099
2,68400	-1100
2,68800	-1102
2,69200	-1105
2,69600	-1106
2,70000	-1105
2,70400	-1108
2,70800	-1110
2,71200	-1110
2,71600	-1112
2,72000	-1116
2,72400	-1120
2,72800	-1123
2,73200	-1124
2,73600	-1125
2,74000	-1127
2,74400	-1127
2,74800	-1129
2,75200	-1133
2,75600	-1137
2,76000	-1139
2,76400	-1142
2,76800	-1143
2,77200	-1143
2,77600	-1145
2,78000	-1147
2,78400	-1148
2,78800	-1149
2,79200	-1149
2,79600	-1151
2,80000	-1154
2,80400	-1156
2,80800	-1159
2,81200	-1161
2,81600	-1161
2,82000	-1162
2,82400	-1163
2,82800	-1164
2,83200	-1163
2,83600	-1164
2,84000	-1167
2,84400	-1169
2,84800	-1171
2,85200	-1171
2,85600	-1172
2,86000	-1174
2,86400	-1177
2,86800	-1177
2,87200	-1178
2,87600	-1181
2,88000	-1181
2,88400	-1182
2,88800	-1183
2,89200	-1184
2,89600	-1185
2,90000	-1187
2,90400	-1189
2,90800	-1192
2,91200	-1195
2,91600	-1197
2,92000	-1199
2,92400	-1200
2,92800	-1203
2,93200	-1208
2,93600	-1212
2,94000	-1215
2,94400	-1217
2,94800	-1218
2,95200	-1221
2,95600	-1223
2,96000	-1224
2,96400	-1224
2,96800	-1224
2,97200	-1225
2,97600	-1227
2,98000	-1229
2,98400	-1231
2,98800	-1233
2,99200	-1235
2,99600	-1237
3,00000	-1241
3,00400	-1243
3,00800	-1241
3,01200	-1240
3,01600	-1244
3,02000	-1247
3,02400	-1248
3,02800	-1250
3,03200	-1253
3,03600	-1255
3,04000	-1255
3,04400	-1256
3,04800	-1259
3,05200	-1261
3,05600	-1265
3,06000	-1268
3,06400	-1270
3,06800	-1268
3,07200	-1268
3,07600	-1269
3,08000	-1269
3,08400	-1272
3,08800	-1275
3,09200	-1276
3,09600	-1277
3,10000	-1280
3,10400	-1281
3,10800	-1282
3,11200	-1285
3,11600	-1288
3,12000	-1290
3,12400	-1290
3,12800	-1293
3,13200	-1295
3,13600	-1294
3,14000	-1295
3,14400	-1299
3,14800	-1301
3,15200	-1300
3,15600	-1300
3,16000	-1303
3,16400	-1305
3,16800	-1305
3,17200	-1306
3,17600	-1306
3,18000	-1305
3,18400	-1308
3,18800	-1310
3,19200	-1310
3,19600	-1311
3,20000	-1317
3,20400	-1319
3,20800	-1320
3,21200	-1323
3,21600	-1326
3,22000	-1331
3,22400	-1336
3,22800	-1337
3,23200	-1337
3,23600	-1340
3,24000	-1344
3,24400	-1347
3,24800	-1348
3,25200	-1348
3,25600	-1349
3,26000	-1349
3,26400	-1349
3,26800	-1350
3,27200	-1353
3,27600	-1358
3,28000	-1362
3,28400	-1363
3,28800	-1363
3,29200	-1365
3,29600	-1369
3,30000	-1371
3,30400	-1374
3,30800	-1378
3,31200	-1381
3,31600	-1383
3,32000	-1384
3,32400	-1385
3,32800	-1384
3,33200	-1385
3,33600	-1387
3,34000	-1389
3,34400	-1391
3,34800	-1393
3,35200	-1395
3,35600	-1397
3,36000	-1397
3,36400	-1398
3,36800	-1400
3,37200	-1402
3,37600	-1405
3,38000	-1407
3,38400	-1409
3,38800	-1412
3,39200	-1414
3,39600	-1417
3,40000	-1419
3,40400	-1421
3,40800	-1426
3,41200	-1428
3,41600	-1429
3,42000	-1429
3,42400	-1429
3,42800	-1431
3,43200	-1434
3,43600	-1435
3,44000	-1435
3,44400	-1436
3,44800	-1439
3,45200	-1441
3,45600	-1439
3,46000	-1438
3,46400	-1439
3,46800	-1440
3,47200	-1440
3,47600	-1438
3,48000	-1438
3,48400	-1438
3,48800	-1439
3,49200	-1440
3,49600	-1441
3,50000	-1441
3,50400	-1442
3,50800	-1444
3,51200	-1447
3,51600	-1448
3,52000	-1450
3,52400	-1452
3,52800	-1455
3,53200	-1460
3,53600	-1466
3,54000	-1470
3,54400	-1472
3,54800	-1474
3,55200	-1477
3,55600	-1477
3,56000	-1479
3,56400	-1482
3,56800	-1485
3,57200	-1486
3,57600	-1487
3,58000	-1490
3,58400	-1495
3,58800	-1499
3,59200	-1501
3,59600	-1503
3,60000	-1505
3,60400	-1507
3,60800	-1507
3,61200	-1509
3,61600	-1513
3,62000	-1514
3,62400	-1514
3,62800	-1517
3,63200	-1518
3,63600	-1519
3,64000	-1520
3,64400	-1522
3,64800	-1523
3,65200	-1522
3,65600	-1524
3,66000	-1525
3,66400	-1524
3,66800	-1524
3,67200	-1522
3,67600	-1519
3,68000	-1516
3,68400	-1512
3,68800	-1505
3,69200	-1495
3,69600	-1480
3,70000	-1455
3,70400	-1426
3,70800	-1406
3,71200	-1402
3,71600	-1423
3,72000	-1479
3,72400	-1581
3,72800	-1726
3,73200	-1915
3,73600	-2143
3,74000	-2398
3,74400	-2674
3,74800	-2955
3,75200	-3225
3,75600	-3473
3,76000	-3684
3,76400	-3854
3,76800	-3998
3,77200	-4134
3,77600	-4274
3,78000	-4407
3,78400	-4493
3,78800	-4501
3,79200	-4437
3,79600	-4319
3,80000	-4166
3,80400	-3993
3,80800	-3813
3,81200	-3632
3,81600	-3455
3,82000	-3285
3,82400	-3117
3,82800	-2949
3,83200	-2781
3,83600	-2618
3,84000	-2466
3,84400	-2331
3,84800	-2218
3,85200	-2126
3,85600	-2050
3,86000	-1987
3,86400	-1936
3,86800	-1892
3,87200	-1852
3,87600	-1819
3,88000	-1794
3,88400	-1772
3,88800	-1757
3,89200	-1745
3,89600	-1735
3,90000	-1728
3,90400	-1721
3,90800	-1714
3,91200	-1711
3,91600	-1709
3,92000	-1706
3,92400	-1706
3,92800	-1706
3,93200	-1705
3,93600	-1705
3,94000	-1704
3,94400	-1703
3,94800	-1701
3,95200	-1697
3,95600	-1689
3,96000	-1679
3,96400	-1669
3,96800	-1656
3,97200	-1640
3,97600	-1623
3,98000	-1607
3,98400	-1592
3,98800	-1576
3,99200	-1556
3,99600	-1538
4,00000	-1523
4,00400	-1509
4,00800	-1496
4,01200	-1485
4,01600	-1477
4,02000	-1471
4,02400	-1467
4,02800	-1464
4,03200	-1463
4,03600	-1466
4,04000	-1469
4,04400	-1471
4,04800	-1474
4,05200	-1479
4,05600	-1481
4,06000	-1481
4,06400	-1484
4,06800	-1488
4,07200	-1491
4,07600	-1494
4,08000	-1497
4,08400	-1501
4,08800	-1504
4,09200	-1505
4,09600	-1509
4,10000	-1513
4,10400	-1513
4,10800	-1513
4,11200	-1517
4,11600	-1521
4,12000	-1525
4,12400	-1530
4,12800	-1535
4,13200	-1541
4,13600	-1546
4,14000	-1550
4,14400	-1554
4,14800	-1560
4,15200	-1563
4,15600	-1566
4,16000	-1570
4,16400	-1569
4,16800	-1568
4,17200	-1565
4,17600	-1556
4,18000	-1543
4,18400	-1529
4,18800	-1508
4,19200	-1484
4,19600	-1458
4,20000	-1432
4,20400	-1404
4,20800	-1375
4,21200	-1348
4,21600	-1322
4,22000	-1296
4,22400	-1273
4,22800	-1254
4,23200	-1240
4,23600	-1229
4,24000	-1222
4,24400	-1220
4,24800	-1222
4,25200	-1226
4,25600	-1235
4,26000	-1245
4,26400	-1260
4,26800	-1277
4,27200	-1294
4,27600	-1312
4,28000	-1329
4,28400	-1345
4,28800	-1359
4,29200	-1373
4,29600	-1388
4,30000	-1401
4,30400	-1412
4,30800	-1422
4,31200	-1431
4,31600	-1439
4,32000	-1446
4,32400	-1451
4,32800	-1453
4,33200	-1455
4,33600	-1459
4,34000	-1462
4,34400	-1463
4,34800	-1463
4,35200	-1464
4,35600	-1466
4,36000	-1468
4,36400	-1471
4,36800	-1473
4,37200	-1475
4,37600	-1477
4,38000	-1479
4,38400	-1482
4,38800	-1487
4,39200	-1488
4,39600	-1492
4,40000	-1498
4,40400	-1503
4,40800	-1509
4,41200	-1515
4,41600	-1522
4,42000	-1530
4,42400	-1539
4,42800	-1548
4,43200	-1557
4,43600	-1565
4,44000	-1571
4,44400	-1578
4,44800	-1587
4,45200	-1594
4,45600	-1603
4,46000	-1612
4,46400	-1618
4,46800	-1621
4,47200	-1625
4,47600	-1632
4,48000	-1634
4,48400	-1635
4,48800	-1640
4,49200	-1643
4,49600	-1644
4,50000	-1645
4,50400	-1646
4,50800	-1645
4,51200	-1645
4,51600	-1649
4,52000	-1650
4,52400	-1651
4,52800	-1652
4,53200	-1653
4,53600	-1652
4,54000	-1652
4,54400	-1653
4,54800	-1651
4,55200	-1648
4,55600	-1645
4,56000	-1641
4,56400	-1637
4,56800	-1629
4,57200	-1622
4,57600	-1615
4,58000	-1606
4,58400	-1596
4,58800	-1583
4,59200	-1571
4,59600	-1559
4,60000	-1549
4,60400	-1540
4,60800	-1534
4,61200	-1529
4,61600	-1523
4,62000	-1523
4,62400	-1525
4,62800	-1530
4,63200	-1537
4,63600	-1545
4,64000	-1554
4,64400	-1567
4,64800	-1583
4,65200	-1600
4,65600	-1619
4,66000	-1638
4,66400	-1654
4,66800	-1664
4,67200	-1675
4,67600	-1687
4,68000	-1697
4,68400	-1706
4,68800	-1715
4,69200	-1724
4,69600	-1735
4,70000	-1743
4,70400	-1751
4,70800	-1760
4,71200	-1766
4,71600	-1766
4,72000	-1766
4,72400	-1769
4,72800	-1769
4,73200	-1765
4,73600	-1763
4,74000	-1765
4,74400	-1766
4,74800	-1766
4,75200	-1766
4,75600	-1767
4,76000	-1768
4,76400	-1768
4,76800	-1768
4,77200	-1768
4,77600	-1766
4,78000	-1764
4,78400	-1765
4,78800	-1765
4,79200	-1762
4,79600	-1761
4,80000	-1763
4,80400	-1762
4,80800	-1760
4,81200	-1758
4,81600	-1758
4,82000	-1756
4,82400	-1754
4,82800	-1755
4,83200	-1758
4,83600	-1757
4,84000	-1754
4,84400	-1750
4,84800	-1748
4,85200	-1747
4,85600	-1745
4,86000	-1737
4,86400	-1727
4,86800	-1716
4,87200	-1699
4,87600	-1676
4,88000	-1645
4,88400	-1603
4,88800	-1550
4,89200	-1485
4,89600	-1407
4,90000	-1318
4,90400	-1219
4,90800	-1111
4,91200	-1000
4,91600	-886
4,92000	-770
4,92400	-659
4,92800	-554
4,93200	-459
4,93600	-378
4,94000	-311
4,94400	-261
4,94800	-223
4,95200	-199
4,95600	-189
4,96000	-192
4,96400	-205
4,96800	-230
4,97200	-261
4,97600	-298
4,98000	-340
4,98400	-390
4,98800	-442
4,99200	-493
4,99600	-550
5,00000	-607
5,00400	-662
5,00800	-721
5,01200	-777
5,01600	-828
5,02000	-877
5,02400	-923
5,02800	-967
5,03200	-1008
5,03600	-1044
5,04000	-1076
5,04400	-1105
5,04800	-1131
5,05200	-1152
5,05600	-1169
5,06000	-1186
5,06400	-1200
5,06800	-1207
5,07200	-1209
5,07600	-1207
5,08000	-1197
5,08400	-1176
5,08800	-1145
5,09200	-1098
5,09600	-1033
5,10000	-947
5,10400	-837
5,10800	-709
5,11200	-560
5,11600	-388
5,12000	-201
5,12400	-1
5,12800	207
5,13200	416
5,13600	622
5,14000	812
5,14400	982
5,14800	1127
5,15200	1245
5,15600	1327
5,16000	1372
5,16400	1381
5,16800	1358
5,17200	1300
5,17600	1214
5,18000	1106
5,18400	980
5,18800	837
5,19200	685
5,19600	527
5,20000	364
5,20400	202
5,20800	45
5,21200	-105
5,21600	-246
5,22000	-377
5,22400	-495
5,22800	-599
5,23200	-691
5,23600	-767
5,24000	-826
5,24400	-867
5,24800	-889
5,25200	-891
5,25600	-870
5,26000	-820
5,26400	-740
5,26800	-632
5,27200	-491
5,27600	-316
5,28000	-108
5,28400	131
5,28800	402
5,29200	703
5,29600	1029
5,30000	1374
5,30400	1729
5,30800	2089
5,31200	2443
5,31600	2786
5,32000	3113
5,32400	3414
5,32800	3684
5,33200	3918
5,33600	4110
5,34000	4260
5,34400	4369
5,34800	4443
5,35200	4482
5,35600	4491
5,36000	4476
5,36400	4442
5,36800	4393
5,37200	4335
5,37600	4277
5,38000	4220
5,38400	4164
5,38800	4112
5,39200	4063
5,39600	4020
5,40000	3980
5,40400	3938
5,40800	3892
5,41200	3837
5,41600	3770
5,42000	3692
5,42400	3601
5,42800	3494
5,43200	3371
5,43600	3233
5,44000	3075
5,44400	2902
5,44800	2721
5,45200	2531
5,45600	2329
5,46000	2122
5,46400	1915
5,46800	1706
5,47200	1502
5,47600	1301
5,48000	1106
5,48400	920
5,48800	739
5,49200	569
5,49600	411
5,50000	261
5,50400	122
5,50800	-6
5,51200	-126
5,51600	-236
5,52000	-336
5,52400	-426
5,52800	-507
5,53200	-583
5,53600	-650
5,54000	-708
5,54400	-758
5,54800	-805
5,55200	-845
5,55600	-877
5,56000	-908
5,56400	-935
5,56800	-956
5,57200	-971
5,57600	-984
5,58000	-995
5,58400	-1002
5,58800	-1005
5,59200	-1002
5,59600	-999
5,60000	-998
5,60400	-994
5,60800	-986
5,61200	-979
5,61600	-973
5,62000	-969
5,62400	-970
5,62800	-974
5,63200	-977
5,63600	-982
5,64000	-992
5,64400	-1003
5,64800	-1019
5,65200	-1038
5,65600	-1060
5,66000	-1083
5,66400	-1107
5,66800	-1135
5,67200	-1161
5,67600	-1187
5,68000	-1212
5,68400	-1236
5,68800	-1259
5,69200	-1278
5,69600	-1291
5,70000	-1304
5,70400	-1315
5,70800	-1326
5,71200	-1331
5,71600	-1330
5,72000	-1326
5,72400	-1321
5,72800	-1313
5,73200	-1303
5,73600	-1291
5,74000	-1276
5,74400	-1260
5,74800	-1244
5,75200	-1230
5,75600	-1216
5,76000	-1204
5,76400	-1194
5,76800	-1183
5,77200	-1178
5,77600	-1175
5,78000	-1175
5,78400	-1180
5,78800	-1187
5,79200	-1196
5,79600	-1208
5,80000	-1223
5,80400	-1239
5,80800	-1256
5,81200	-1276
5,81600	-1298
5,82000	-1321
5,82400	-1345
5,82800	-1370
5,83200	-1396
5,83600	-1421
5,84000	-1446
5,84400	-1469
5,84800	-1491
5,85200	-1513
5,85600	-1533
5,86000	-1554
5,86400	-1573
5,86800	-1589
5,87200	-1607
5,87600	-1619
5,88000	-1626
5,88400	-1632
5,88800	-1640
5,89200	-1643
5,89600	-1638
5,90000	-1629
5,90400	-1618
5,90800	-1601
5,91200	-1574
5,91600	-1540
5,92000	-1495
5,92400	-1437
5,92800	-1359
5,93200	-1261
5,93600	-1136
5,94000	-974
5,94400	-767
5,94800	-503
5,95200	-170
5,95600	244
5,96000	755
5,96400	1386
5,96800	2160
5,97200	3085
5,97600	4182
5,98000	5467
5,98400	6956
5,98800	8664
5,99200	10598
5,99600	12752
6,00000	15122
6,00400	17695
6,00800	20458
6,01200	23381
6,01600	26419
6,02000	29530
6,02400	32669
6,02800	35791
6,03200	38836
6,03600	41737
6,04000	44440
6,04400	46897
6,04800	49064
6,05200	50900
6,05600	52369
6,06000	53453
6,06400	54134
6,06800	54411
6,07200	54290
6,07600	53787
6,08000	52924
6,08400	51733
6,08800	50250
6,09200	48505
6,09600	46539
6,10000	44401
6,10400	42133
6,10800	39776
6,11200	37358
6,11600	34914
6,12000	32483
6,12400	30090
6,12800	27760
6,13200	25510
6,13600	23350
6,14000	21297
6,14400	19362
6,14800	17553
6,15200	15868
6,15600	14301
6,16000	12855
6,16400	11534
6,16800	10328
6,17200	9231
6,17600	8236
6,18000	7338
6,18400	6533
6,18800	5814
6,19200	5170
6,19600	4595
6,20000	4081
6,20400	3626
6,20800	3223
6,21200	2864
6,21600	2544
6,22000	2258
6,22400	2002
6,22800	1775
6,23200	1575
6,23600	1397
6,24000	1235
6,24400	1089
6,24800	956
6,25200	834
6,25600	724
6,26000	620
6,26400	527
6,26800	442
6,27200	359
6,27600	281
6,28000	207
6,28400	137
6,28800	70
6,29200	7
6,29600	-55
6,30000	-112
6,30400	-166
6,30800	-218
6,31200	-267
6,31600	-316
6,32000	-363
6,32400	-407
6,32800	-450
6,33200	-489
6,33600	-523
6,34000	-554
6,34400	-579
6,34800	-595
6,35200	-606
6,35600	-604
6,36000	-585
6,36400	-544
6,36800	-482
6,37200	-393
6,37600	-271
6,38000	-111
6,38400	95
6,38800	355
6,39200	673
6,39600	1055
6,40000	1506
6,40400	2027
6,40800	2615
6,41200	3272
6,41600	3987
6,42000	4754
6,42400	5566
6,42800	6405
6,43200	7254
6,43600	8094
6,44000	8906
6,44400	9668
6,44800	10365
6,45200	10980
6,45600	11492
6,46000	11891
6,46400	12170
6,46800	12322
6,47200	12349
6,47600	12251
6,48000	12034
6,48400	11709
6,48800	11285
6,49200	10775
6,49600	10194
6,50000	9560
6,50400	8886
6,50800	8187
6,51200	7472
6,51600	6757
6,52000	6057
6,52400	5378
6,52800	4723
6,53200	4101
6,53600	3520
6,54000	2981
6,54400	2485
6,54800	2031
6,55200	1616
6,55600	1243
6,56000	909
6,56400	611
6,56800	350
6,57200	120
6,57600	-83
6,58000	-263
6,58400	-422
6,58800	-559
6,59200	-677
6,59600	-782
6,60000	-876
6,60400	-953
6,60800	-1019
6,61200	-1079
6,61600	-1129
6,62000	-1172
6,62400	-1212
6,62800	-1246
6,63200	-1277
6,63600	-1306
6,64000	-1332
6,64400	-1355
6,64800	-1376
6,65200	-1395
6,65600	-1412
6,66000	-1425
6,66400	-1435
6,66800	-1444
6,67200	-1454
6,67600	-1462
6,68000	-1463
6,68400	-1459
6,68800	-1446
6,69200	-1426
6,69600	-1396
6,70000	-1352
6,70400	-1291
6,70800	-1210
6,71200	-1104
6,71600	-968
6,72000	-797
6,72400	-584
6,72800	-324
6,73200	-11
6,73600	362
6,74000	804
6,74400	1323
6,74800	1921
6,75200	2597
6,75600	3357
6,76000	4207
6,76400	5148
6,76800	6172
6,77200	7276
6,77600	8451
6,78000	9686
6,78400	10974
6,78800	12304
6,79200	13653
6,79600	15000
6,80000	16330
6,80400	17627
6,80800	18870
6,81200	20037
6,81600	21110
6,82000	22071
6,82400	22911
6,82800	23614
6,83200	24168
6,83600	24568
6,84000	24812
6,84400	24894
6,84800	24818
6,85200	24591
6,85600	24222
6,86000	23721
6,86400	23098
6,86800	22365
6,87200	21539
6,87600	20637
6,88000	19672
6,88400	18663
6,88800	17622
6,89200	16563
6,89600	15499
6,90000	14444
6,90400	13410
6,90800	12407
6,91200	11437
6,91600	10511
6,92000	9637
6,92400	8815
6,92800	8047
6,93200	7332
6,93600	6670
6,94000	6063
6,94400	5511
6,94800	5009
6,95200	4553
6,95600	4141
6,96000	3768
6,96400	3430
6,96800	3125
6,97200	2848
6,97600	2592
6,98000	2359
6,98400	2144
6,98800	1942
6,99200	1754
6,99600	1579
7,00000	1411
7,00400	1251
7,00800	1098
7,01200	952
7,01600	812
7,02000	674
7,02400	541
7,02800	415
7,03200	294
7,03600	176
7,04000	64
7,04400	-42
7,04800	-147
7,05200	-248
7,05600	-347
7,06000	-439
7,06400	-525
7,06800	-608
7,07200	-689
7,07600	-767
7,08000	-839
7,08400	-906
7,08800	-968
7,09200	-1026
7,09600	-1085
7,10000	-1137
7,10400	-1184
7,10800	-1229
7,11200	-1269
7,11600	-1304
7,12000	-1337
7,12400	-1366
7,12800	-1391
7,13200	-1410
7,13600	-1425
7,14000	-1433
7,14400	-1438
7,14800	-1439
7,15200	-1435
7,15600	-1426
7,16000	-1412
7,16400	-1391
7,16800	-1364
7,17200	-1331
7,17600	-1293
7,18000	-1252
7,18400	-1205
7,18800	-1153
7,19200	-1098
7,19600	-1043
7,20000	-985
7,20400	-925
7,20800	-864
7,21200	-803
7,21600	-743
7,22000	-685
7,22400	-626
7,22800	-569
7,23200	-513
7,23600	-459
7,24000	-407
7,24400	-355
7,24800	-305
7,25200	-257
7,25600	-208
7,26000	-161
7,26400	-117
7,26800	-75
7,27200	-35
7,27600	3
7,28000	39
7,28400	70
7,28800	94
7,29200	112
7,29600	125
7,30000	130
7,30400	128
7,30800	123
7,31200	113
7,31600	92
7,32000	65
7,32400	33
7,32800	-7
7,33200	-50
7,33600	-94
7,34000	-140
7,34400	-188
7,34800	-239
7,35200	-287
7,35600	-332
7,36000	-374
7,36400	-412
7,36800	-444
7,37200	-468
7,37600	-486
7,38000	-498
7,38400	-501
7,38800	-501
7,39200	-496
7,39600	-488
7,40000	-474
7,40400	-456
7,40800	-437
7,41200	-420
7,41600	-405
7,42000	-395
7,42400	-387
7,42800	-381
7,43200	-382
7,43600	-389
7,44000	-402
7,44400	-423
7,44800	-450
7,45200	-484
7,45600	-526
7,46000	-574
7,46400	-625
7,46800	-679
7,47200	-736
7,47600	-796
7,48000	-859
7,48400	-923
7,48800	-989
7,49200	-1056
7,49600	-1119
7,50000	-1176
7,50400	-1229
7,50800	-1277
7,51200	-1318
7,51600	-1354
7,52000	-1383
7,52400	-1403
7,52800	-1417
7,53200	-1424
7,53600	-1423
7,54000	-1415
7,54400	-1400
7,54800	-1376
7,55200	-1347
7,55600	-1314
7,56000	-1274
7,56400	-1227
7,56800	-1169
7,57200	-1099
7,57600	-1015
7,58000	-916
7,58400	-799
7,58800	-663
7,59200	-509
7,59600	-334
7,60000	-136
7,60400	84
7,60800	326
7,61200	589
7,61600	868
7,62000	1163
7,62400	1471
7,62800	1788
7,63200	2109
7,63600	2423
7,64000	2727
7,64400	3019
7,64800	3290
7,65200	3536
7,65600	3753
7,66000	3934
7,66400	4076
7,66800	4178
7,67200	4236
7,67600	4253
7,68000	4229
7,68400	4162
7,68800	4055
7,69200	3911
7,69600	3735
7,70000	3531
7,70400	3302
7,70800	3051
7,71200	2782
7,71600	2501
7,72000	2210
7,72400	1916
7,72800	1623
7,73200	1333
7,73600	1051
7,74000	776
7,74400	513
7,74800	261
7,75200	23
7,75600	-200
7,76000	-409
7,76400	-601
7,76800	-776
7,77200	-936
7,77600	-1084
7,78000	-1217
7,78400	-1339
7,78800	-1451
7,79200	-1546
7,79600	-1629
7,80000	-1706
7,80400	-1772
7,80800	-1831
7,81200	-1885
7,81600	-1931
7,82000	-1973
7,82400	-2010
7,82800	-2040
7,83200	-2066
7,83600	-2090
7,84000	-2110
7,84400	-2128
7,84800	-2145
7,85200	-2160
7,85600	-2172
7,86000	-2182
7,86400	-2191
7,86800	-2199
7,87200	-2204
7,87600	-2205
7,88000	-2202
7,88400	-2201
7,88800	-2198
7,89200	-2189
7,89600	-2177
[truncated: 18,026 more rows]
