# Supplementary material for: Interplay between de novo and salvage pathways of GDP-fucose synthesis
Source: PLoS One. 2024 Oct 24;19(10):e0309450. doi: 10.1371/journal.pone.0309450 (PMC11501016; doi:10.1371/journal.pone.0309450)
Supplement: S1 File — (ZIP) [file pone.0309450.s004.zip › Chromatograms/Metabolites/GMDSKO_4_1.txt]

[Header]
Application Name	LabSolutions
Version	5.97 SP1
Data File Name	C:\LabSolutions\Data\Methods\Moje wyniki\GDP-Fuc533.lcd
Output Date	2022-06-30
Output Time	14:32:14
[Configuration]
Instrument Name	HPLC_SPD-M30A_RF20AXS
Instrument #	1
Line #	1
# of Detectors	1
Detector ID	PDA
Detector Name	PDA
# of Channels	1
[PDA Multi Chromatogram(Ch1)]
# of Points	20001
Interval(msec)	240
Start Time(min)	0
End Time(min)	80
Intensity Units	mAU
Intensity Multiplier	1
Type	MultiChrom
Wavelength(nm)	254
Bandwidth(nm)	4
R.Time (min)	Intensity
0,00000	0
0,00400	0
0,00800	0
0,01200	0
0,01600	0
0,02000	0
0,02400	0
0,02800	0
0,03200	0
0,03600	0
0,04000	0
0,04400	0
0,04800	0
0,05200	0
0,05600	0
0,06000	0
0,06400	0
0,06800	0
0,07200	0
0,07600	0
0,08000	13
0,08400	20
0,08800	23
0,09200	26
0,09600	28
0,10000	30
0,10400	26
0,10800	23
0,11200	24
0,11600	25
0,12000	23
0,12400	24
0,12800	26
0,13200	27
0,13600	28
0,14000	27
0,14400	21
0,14800	19
0,15200	19
0,15600	19
0,16000	17
0,16400	15
0,16800	11
0,17200	10
0,17600	11
0,18000	11
0,18400	11
0,18800	12
0,19200	11
0,19600	10
0,20000	8
0,20400	6
0,20800	5
0,21200	4
0,21600	2
0,22000	0
0,22400	-0
0,22800	2
0,23200	1
0,23600	-1
0,24000	-2
0,24400	-1
0,24800	-2
0,25200	-4
0,25600	-4
0,26000	-2
0,26400	-2
0,26800	-4
0,27200	-5
0,27600	-5
0,28000	-4
0,28400	-5
0,28800	-7
0,29200	-10
0,29600	-11
0,30000	-12
0,30400	-11
0,30800	-10
0,31200	-13
0,31600	-15
0,32000	-15
0,32400	-18
0,32800	-21
0,33200	-24
0,33600	-26
0,34000	-29
0,34400	-31
0,34800	-29
0,35200	-28
0,35600	-29
0,36000	-29
0,36400	-30
0,36800	-30
0,37200	-32
0,37600	-34
0,38000	-35
0,38400	-33
0,38800	-33
0,39200	-33
0,39600	-34
0,40000	-34
0,40400	-35
0,40800	-38
0,41200	-40
0,41600	-41
0,42000	-44
0,42400	-49
0,42800	-50
0,43200	-50
0,43600	-51
0,44000	-52
0,44400	-52
0,44800	-52
0,45200	-54
0,45600	-55
0,46000	-56
0,46400	-56
0,46800	-57
0,47200	-58
0,47600	-61
0,48000	-63
0,48400	-65
0,48800	-68
0,49200	-69
0,49600	-70
0,50000	-72
0,50400	-70
0,50800	-68
0,51200	-67
0,51600	-66
0,52000	-66
0,52400	-67
0,52800	-69
0,53200	-70
0,53600	-71
0,54000	-73
0,54400	-74
0,54800	-76
0,55200	-78
0,55600	-80
0,56000	-81
0,56400	-84
0,56800	-87
0,57200	-85
0,57600	-85
0,58000	-85
0,58400	-86
0,58800	-88
0,59200	-90
0,59600	-92
0,60000	-95
0,60400	-96
0,60800	-98
0,61200	-102
0,61600	-104
0,62000	-105
0,62400	-106
0,62800	-105
0,63200	-104
0,63600	-107
0,64000	-109
0,64400	-109
0,64800	-110
0,65200	-113
0,65600	-115
0,66000	-116
0,66400	-119
0,66800	-120
0,67200	-121
0,67600	-123
0,68000	-122
0,68400	-123
0,68800	-127
0,69200	-131
0,69600	-132
0,70000	-134
0,70400	-136
0,70800	-137
0,71200	-138
0,71600	-137
0,72000	-136
0,72400	-137
0,72800	-138
0,73200	-137
0,73600	-138
0,74000	-141
0,74400	-143
0,74800	-146
0,75200	-150
0,75600	-152
0,76000	-156
0,76400	-160
0,76800	-159
0,77200	-158
0,77600	-160
0,78000	-162
0,78400	-163
0,78800	-163
0,79200	-162
0,79600	-161
0,80000	-165
0,80400	-167
0,80800	-167
0,81200	-166
0,81600	-165
0,82000	-166
0,82400	-168
0,82800	-171
0,83200	-172
0,83600	-173
0,84000	-173
0,84400	-173
0,84800	-174
0,85200	-175
0,85600	-177
0,86000	-179
0,86400	-179
0,86800	-179
0,87200	-182
0,87600	-184
0,88000	-184
0,88400	-184
0,88800	-185
0,89200	-189
0,89600	-193
0,90000	-194
0,90400	-193
0,90800	-194
0,91200	-194
0,91600	-195
0,92000	-197
0,92400	-200
0,92800	-203
0,93200	-205
0,93600	-207
0,94000	-208
0,94400	-210
0,94800	-213
0,95200	-215
0,95600	-216
0,96000	-217
0,96400	-218
0,96800	-220
0,97200	-223
0,97600	-225
0,98000	-225
0,98400	-228
0,98800	-230
0,99200	-232
0,99600	-236
1,00000	-235
1,00400	-235
1,00800	-237
1,01200	-240
1,01600	-242
1,02000	-241
1,02400	-241
1,02800	-241
1,03200	-241
1,03600	-240
1,04000	-241
1,04400	-244
1,04800	-246
1,05200	-246
1,05600	-248
1,06000	-250
1,06400	-251
1,06800	-252
1,07200	-253
1,07600	-255
1,08000	-257
1,08400	-259
1,08800	-262
1,09200	-262
1,09600	-261
1,10000	-262
1,10400	-262
1,10800	-263
1,11200	-264
1,11600	-264
1,12000	-264
1,12400	-264
1,12800	-264
1,13200	-264
1,13600	-266
1,14000	-268
1,14400	-270
1,14800	-272
1,15200	-272
1,15600	-273
1,16000	-275
1,16400	-276
1,16800	-277
1,17200	-277
1,17600	-277
1,18000	-277
1,18400	-277
1,18800	-277
1,19200	-278
1,19600	-278
1,20000	-281
1,20400	-283
1,20800	-283
1,21200	-284
1,21600	-283
1,22000	-281
1,22400	-282
1,22800	-282
1,23200	-284
1,23600	-284
1,24000	-283
1,24400	-284
1,24800	-287
1,25200	-290
1,25600	-292
1,26000	-292
1,26400	-293
1,26800	-295
1,27200	-297
1,27600	-298
1,28000	-298
1,28400	-300
1,28800	-302
1,29200	-303
1,29600	-304
1,30000	-305
1,30400	-306
1,30800	-305
1,31200	-306
1,31600	-307
1,32000	-308
1,32400	-307
1,32800	-306
1,33200	-308
1,33600	-310
1,34000	-309
1,34400	-310
1,34800	-312
1,35200	-313
1,35600	-312
1,36000	-313
1,36400	-316
1,36800	-319
1,37200	-321
1,37600	-324
1,38000	-327
1,38400	-330
1,38800	-330
1,39200	-329
1,39600	-328
1,40000	-330
1,40400	-330
1,40800	-331
1,41200	-332
1,41600	-331
1,42000	-330
1,42400	-331
1,42800	-332
1,43200	-334
1,43600	-336
1,44000	-338
1,44400	-339
1,44800	-340
1,45200	-341
1,45600	-340
1,46000	-342
1,46400	-343
1,46800	-342
1,47200	-342
1,47600	-343
1,48000	-345
1,48400	-347
1,48800	-348
1,49200	-352
1,49600	-355
1,50000	-358
1,50400	-361
1,50800	-361
1,51200	-360
1,51600	-359
1,52000	-358
1,52400	-358
1,52800	-357
1,53200	-360
1,53600	-364
1,54000	-364
1,54400	-365
1,54800	-364
1,55200	-365
1,55600	-366
1,56000	-365
1,56400	-364
1,56800	-365
1,57200	-369
1,57600	-374
1,58000	-375
1,58400	-374
1,58800	-373
1,59200	-373
1,59600	-375
1,60000	-376
1,60400	-374
1,60800	-374
1,61200	-376
1,61600	-379
1,62000	-380
1,62400	-381
1,62800	-383
1,63200	-385
1,63600	-387
1,64000	-387
1,64400	-386
1,64800	-386
1,65200	-388
1,65600	-391
1,66000	-392
1,66400	-392
1,66800	-393
1,67200	-393
1,67600	-395
1,68000	-397
1,68400	-398
1,68800	-399
1,69200	-400
1,69600	-400
1,70000	-400
1,70400	-401
1,70800	-402
1,71200	-403
1,71600	-405
1,72000	-407
1,72400	-407
1,72800	-407
1,73200	-408
1,73600	-411
1,74000	-412
1,74400	-414
1,74800	-416
1,75200	-419
1,75600	-422
1,76000	-425
1,76400	-425
1,76800	-424
1,77200	-425
1,77600	-426
1,78000	-427
1,78400	-428
1,78800	-430
1,79200	-432
1,79600	-433
1,80000	-433
1,80400	-433
1,80800	-435
1,81200	-436
1,81600	-434
1,82000	-433
1,82400	-434
1,82800	-436
1,83200	-439
1,83600	-439
1,84000	-442
1,84400	-446
1,84800	-448
1,85200	-448
1,85600	-449
1,86000	-449
1,86400	-450
1,86800	-452
1,87200	-453
1,87600	-455
1,88000	-459
1,88400	-462
1,88800	-462
1,89200	-462
1,89600	-462
1,90000	-463
1,90400	-467
1,90800	-470
1,91200	-471
1,91600	-472
1,92000	-474
1,92400	-476
1,92800	-477
1,93200	-478
1,93600	-479
1,94000	-482
1,94400	-485
1,94800	-486
1,95200	-488
1,95600	-489
1,96000	-488
1,96400	-488
1,96800	-486
1,97200	-485
1,97600	-487
1,98000	-488
1,98400	-488
1,98800	-490
1,99200	-491
1,99600	-490
2,00000	-490
2,00400	-492
2,00800	-493
2,01200	-495
2,01600	-495
2,02000	-494
2,02400	-493
2,02800	-494
2,03200	-496
2,03600	-496
2,04000	-497
2,04400	-501
2,04800	-503
2,05200	-503
2,05600	-504
2,06000	-505
2,06400	-509
2,06800	-510
2,07200	-511
2,07600	-513
2,08000	-514
2,08400	-514
2,08800	-513
2,09200	-512
2,09600	-515
2,10000	-515
2,10400	-515
2,10800	-516
2,11200	-519
2,11600	-524
2,12000	-525
2,12400	-526
2,12800	-525
2,13200	-524
2,13600	-526
2,14000	-527
2,14400	-525
2,14800	-525
2,15200	-527
2,15600	-529
2,16000	-530
2,16400	-530
2,16800	-531
2,17200	-533
2,17600	-535
2,18000	-537
2,18400	-540
2,18800	-542
2,19200	-544
2,19600	-546
2,20000	-548
2,20400	-549
2,20800	-550
2,21200	-551
2,21600	-551
2,22000	-553
2,22400	-553
2,22800	-554
2,23200	-555
2,23600	-555
2,24000	-556
2,24400	-558
2,24800	-558
2,25200	-555
2,25600	-556
2,26000	-558
2,26400	-559
2,26800	-558
2,27200	-558
2,27600	-559
2,28000	-559
2,28400	-559
2,28800	-561
2,29200	-563
2,29600	-564
2,30000	-566
2,30400	-569
2,30800	-570
2,31200	-571
2,31600	-572
2,32000	-574
2,32400	-575
2,32800	-576
2,33200	-576
2,33600	-575
2,34000	-575
2,34400	-575
2,34800	-575
2,35200	-576
2,35600	-576
2,36000	-579
2,36400	-579
2,36800	-579
2,37200	-579
2,37600	-581
2,38000	-583
2,38400	-585
2,38800	-586
2,39200	-587
2,39600	-590
2,40000	-591
2,40400	-591
2,40800	-590
2,41200	-590
2,41600	-591
2,42000	-591
2,42400	-592
2,42800	-593
2,43200	-594
2,43600	-597
2,44000	-597
2,44400	-596
2,44800	-597
2,45200	-602
2,45600	-603
2,46000	-603
2,46400	-603
2,46800	-602
2,47200	-602
2,47600	-603
2,48000	-605
2,48400	-606
2,48800	-609
2,49200	-610
2,49600	-608
2,50000	-607
2,50400	-607
2,50800	-608
2,51200	-610
2,51600	-611
2,52000	-613
2,52400	-616
2,52800	-617
2,53200	-619
2,53600	-620
2,54000	-619
2,54400	-621
2,54800	-621
2,55200	-621
2,55600	-624
2,56000	-626
2,56400	-627
2,56800	-626
2,57200	-627
2,57600	-630
2,58000	-631
2,58400	-631
2,58800	-631
2,59200	-631
2,59600	-630
2,60000	-633
2,60400	-637
2,60800	-639
2,61200	-638
2,61600	-637
2,62000	-639
2,62400	-642
2,62800	-643
2,63200	-643
2,63600	-644
2,64000	-645
2,64400	-647
2,64800	-649
2,65200	-651
2,65600	-653
2,66000	-655
2,66400	-654
2,66800	-656
2,67200	-660
2,67600	-664
2,68000	-666
2,68400	-667
2,68800	-668
2,69200	-667
2,69600	-667
2,70000	-666
2,70400	-665
2,70800	-667
2,71200	-670
2,71600	-673
2,72000	-674
2,72400	-675
2,72800	-677
2,73200	-678
2,73600	-679
2,74000	-679
2,74400	-679
2,74800	-680
2,75200	-682
2,75600	-683
2,76000	-685
2,76400	-686
2,76800	-687
2,77200	-689
2,77600	-690
2,78000	-691
2,78400	-690
2,78800	-690
2,79200	-693
2,79600	-695
2,80000	-696
2,80400	-695
2,80800	-696
2,81200	-698
2,81600	-700
2,82000	-702
2,82400	-705
2,82800	-708
2,83200	-709
2,83600	-711
2,84000	-714
2,84400	-715
2,84800	-716
2,85200	-718
2,85600	-718
2,86000	-718
2,86400	-719
2,86800	-720
2,87200	-721
2,87600	-723
2,88000	-722
2,88400	-720
2,88800	-721
2,89200	-723
2,89600	-725
2,90000	-727
2,90400	-729
2,90800	-729
2,91200	-730
2,91600	-734
2,92000	-736
2,92400	-735
2,92800	-736
2,93200	-738
2,93600	-738
2,94000	-738
2,94400	-738
2,94800	-739
2,95200	-739
2,95600	-739
2,96000	-741
2,96400	-743
2,96800	-747
2,97200	-750
2,97600	-754
2,98000	-757
2,98400	-756
2,98800	-757
2,99200	-759
2,99600	-760
3,00000	-760
3,00400	-762
3,00800	-762
3,01200	-762
3,01600	-764
3,02000	-764
3,02400	-765
3,02800	-768
3,03200	-769
3,03600	-771
3,04000	-773
3,04400	-774
3,04800	-777
3,05200	-780
3,05600	-781
3,06000	-781
3,06400	-782
3,06800	-783
3,07200	-782
3,07600	-783
3,08000	-783
3,08400	-785
3,08800	-786
3,09200	-784
3,09600	-784
3,10000	-786
3,10400	-787
3,10800	-786
3,11200	-787
3,11600	-788
3,12000	-789
3,12400	-791
3,12800	-794
3,13200	-796
3,13600	-799
3,14000	-802
3,14400	-803
3,14800	-804
3,15200	-805
3,15600	-804
3,16000	-805
3,16400	-808
3,16800	-809
3,17200	-811
3,17600	-814
3,18000	-814
3,18400	-815
3,18800	-817
3,19200	-819
3,19600	-820
3,20000	-819
3,20400	-818
3,20800	-818
3,21200	-820
3,21600	-821
3,22000	-822
3,22400	-822
3,22800	-824
3,23200	-826
3,23600	-828
3,24000	-830
3,24400	-830
3,24800	-833
3,25200	-836
3,25600	-839
3,26000	-842
3,26400	-843
3,26800	-843
3,27200	-845
3,27600	-845
3,28000	-847
3,28400	-849
3,28800	-853
3,29200	-854
3,29600	-852
3,30000	-855
3,30400	-855
3,30800	-853
3,31200	-852
3,31600	-856
3,32000	-860
3,32400	-861
3,32800	-862
3,33200	-864
3,33600	-865
3,34000	-867
3,34400	-867
3,34800	-866
3,35200	-866
3,35600	-865
3,36000	-864
3,36400	-864
3,36800	-864
3,37200	-865
3,37600	-867
3,38000	-869
3,38400	-873
3,38800	-877
3,39200	-879
3,39600	-880
3,40000	-881
3,40400	-882
3,40800	-882
3,41200	-882
3,41600	-885
3,42000	-888
3,42400	-888
3,42800	-888
3,43200	-888
3,43600	-889
3,44000	-891
3,44400	-892
3,44800	-892
3,45200	-891
3,45600	-890
3,46000	-891
3,46400	-890
3,46800	-888
3,47200	-885
3,47600	-882
3,48000	-880
3,48400	-880
3,48800	-883
3,49200	-885
3,49600	-887
3,50000	-888
3,50400	-888
3,50800	-891
3,51200	-892
3,51600	-891
3,52000	-891
3,52400	-891
3,52800	-890
3,53200	-890
3,53600	-893
3,54000	-895
3,54400	-894
3,54800	-893
3,55200	-892
3,55600	-893
3,56000	-894
3,56400	-896
3,56800	-899
3,57200	-899
3,57600	-899
3,58000	-898
3,58400	-897
3,58800	-898
3,59200	-901
3,59600	-903
3,60000	-903
3,60400	-903
3,60800	-904
3,61200	-908
3,61600	-910
3,62000	-912
3,62400	-916
3,62800	-919
3,63200	-922
3,63600	-923
3,64000	-923
3,64400	-923
3,64800	-923
3,65200	-925
3,65600	-926
3,66000	-925
3,66400	-924
3,66800	-925
3,67200	-924
3,67600	-921
3,68000	-920
3,68400	-914
3,68800	-905
3,69200	-892
3,69600	-871
3,70000	-841
3,70400	-803
3,70800	-764
3,71200	-729
3,71600	-702
3,72000	-693
3,72400	-709
3,72800	-758
3,73200	-845
3,73600	-973
3,74000	-1148
3,74400	-1373
3,74800	-1643
3,75200	-1948
3,75600	-2275
3,76000	-2622
3,76400	-2979
3,76800	-3329
3,77200	-3660
3,77600	-3958
3,78000	-4220
3,78400	-4458
3,78800	-4692
3,79200	-4947
3,79600	-5181
3,80000	-5323
3,80400	-5355
3,80800	-5299
3,81200	-5177
3,81600	-5004
3,82000	-4793
3,82400	-4562
3,82800	-4327
3,83200	-4094
3,83600	-3867
3,84000	-3646
3,84400	-3434
3,84800	-3233
3,85200	-3046
3,85600	-2874
3,86000	-2717
3,86400	-2564
3,86800	-2412
3,87200	-2255
3,87600	-2095
3,88000	-1939
3,88400	-1793
3,88800	-1662
3,89200	-1544
3,89600	-1440
3,90000	-1347
3,90400	-1261
3,90800	-1183
3,91200	-1116
3,91600	-1055
3,92000	-1002
3,92400	-953
3,92800	-906
3,93200	-866
3,93600	-830
3,94000	-797
3,94400	-767
3,94800	-740
3,95200	-715
3,95600	-694
3,96000	-676
3,96400	-659
3,96800	-642
3,97200	-624
3,97600	-609
3,98000	-598
3,98400	-588
3,98800	-577
3,99200	-567
3,99600	-559
4,00000	-552
4,00400	-546
4,00800	-539
4,01200	-534
4,01600	-528
4,02000	-520
4,02400	-514
4,02800	-510
4,03200	-508
4,03600	-506
4,04000	-501
4,04400	-497
4,04800	-493
4,05200	-491
4,05600	-489
4,06000	-488
4,06400	-485
4,06800	-481
4,07200	-479
4,07600	-479
4,08000	-480
4,08400	-485
4,08800	-492
4,09200	-500
4,09600	-508
4,10000	-518
4,10400	-531
4,10800	-544
4,11200	-555
4,11600	-568
4,12000	-580
4,12400	-592
4,12800	-604
4,13200	-617
4,13600	-629
4,14000	-643
4,14400	-656
4,14800	-667
4,15200	-679
4,15600	-689
4,16000	-699
4,16400	-710
4,16800	-721
4,17200	-729
4,17600	-739
4,18000	-749
4,18400	-757
4,18800	-764
4,19200	-769
4,19600	-769
4,20000	-766
4,20400	-761
4,20800	-756
4,21200	-747
4,21600	-734
4,22000	-714
4,22400	-690
4,22800	-667
4,23200	-642
4,23600	-616
4,24000	-587
4,24400	-559
4,24800	-532
4,25200	-507
4,25600	-488
4,26000	-474
4,26400	-465
4,26800	-459
4,27200	-457
4,27600	-459
4,28000	-466
4,28400	-478
4,28800	-491
4,29200	-505
4,29600	-524
4,30000	-542
4,30400	-560
4,30800	-579
4,31200	-596
4,31600	-612
4,32000	-626
4,32400	-637
4,32800	-642
4,33200	-644
4,33600	-644
4,34000	-640
4,34400	-631
4,34800	-619
4,35200	-606
4,35600	-586
4,36000	-563
4,36400	-539
4,36800	-515
4,37200	-492
4,37600	-471
4,38000	-454
4,38400	-438
4,38800	-424
4,39200	-416
4,39600	-412
4,40000	-413
4,40400	-416
4,40800	-420
4,41200	-426
4,41600	-435
4,42000	-446
4,42400	-458
4,42800	-471
4,43200	-486
4,43600	-501
4,44000	-515
4,44400	-527
4,44800	-541
4,45200	-555
4,45600	-567
4,46000	-580
4,46400	-594
4,46800	-608
4,47200	-624
4,47600	-639
4,48000	-653
4,48400	-664
4,48800	-673
4,49200	-685
4,49600	-698
4,50000	-710
4,50400	-721
4,50800	-731
4,51200	-738
4,51600	-742
4,52000	-746
4,52400	-750
4,52800	-752
4,53200	-753
4,53600	-755
4,54000	-757
4,54400	-758
4,54800	-757
4,55200	-757
4,55600	-757
4,56000	-756
4,56400	-756
4,56800	-756
4,57200	-754
4,57600	-753
4,58000	-752
4,58400	-751
4,58800	-752
4,59200	-752
4,59600	-751
4,60000	-749
4,60400	-746
4,60800	-740
4,61200	-731
4,61600	-723
4,62000	-714
4,62400	-703
4,62800	-689
4,63200	-674
4,63600	-656
4,64000	-637
4,64400	-618
4,64800	-599
4,65200	-580
4,65600	-561
4,66000	-541
4,66400	-520
4,66800	-502
4,67200	-489
4,67600	-479
4,68000	-469
4,68400	-460
4,68800	-453
4,69200	-449
4,69600	-450
4,70000	-454
4,70400	-461
4,70800	-470
4,71200	-478
4,71600	-485
4,72000	-495
4,72400	-509
4,72800	-523
4,73200	-537
4,73600	-551
4,74000	-565
4,74400	-581
4,74800	-595
4,75200	-607
4,75600	-617
4,76000	-628
4,76400	-637
4,76800	-643
4,77200	-648
4,77600	-652
4,78000	-656
4,78400	-659
4,78800	-665
4,79200	-672
4,79600	-677
4,80000	-681
4,80400	-685
4,80800	-690
4,81200	-699
4,81600	-709
4,82000	-716
4,82400	-724
4,82800	-734
4,83200	-745
4,83600	-759
4,84000	-771
4,84400	-781
4,84800	-791
4,85200	-801
4,85600	-805
4,86000	-807
4,86400	-810
4,86800	-813
4,87200	-814
4,87600	-812
4,88000	-808
4,88400	-803
4,88800	-796
4,89200	-784
4,89600	-769
4,90000	-753
4,90400	-735
4,90800	-714
4,91200	-689
4,91600	-662
4,92000	-633
4,92400	-600
4,92800	-565
4,93200	-526
4,93600	-485
4,94000	-443
4,94400	-398
4,94800	-352
4,95200	-307
4,95600	-262
4,96000	-216
4,96400	-171
4,96800	-131
4,97200	-92
4,97600	-58
4,98000	-30
4,98400	-6
4,98800	12
4,99200	25
4,99600	35
5,00000	40
5,00400	40
5,00800	35
5,01200	28
5,01600	17
5,02000	4
5,02400	-9
5,02800	-22
5,03200	-36
5,03600	-52
5,04000	-69
5,04400	-87
5,04800	-103
5,05200	-117
5,05600	-133
5,06000	-153
5,06400	-176
5,06800	-198
5,07200	-220
5,07600	-242
5,08000	-264
5,08400	-285
5,08800	-307
5,09200	-329
5,09600	-349
5,10000	-369
5,10400	-390
5,10800	-409
5,11200	-427
5,11600	-443
5,12000	-459
5,12400	-474
5,12800	-484
5,13200	-495
5,13600	-505
5,14000	-511
5,14400	-514
5,14800	-514
5,15200	-508
5,15600	-502
5,16000	-490
5,16400	-469
5,16800	-440
5,17200	-404
5,17600	-356
5,18000	-289
5,18400	-203
5,18800	-92
5,19200	48
5,19600	217
5,20000	414
5,20400	646
5,20800	914
5,21200	1215
5,21600	1547
5,22000	1903
5,22400	2274
5,22800	2655
5,23200	3039
5,23600	3414
5,24000	3772
5,24400	4101
5,24800	4392
5,25200	4638
5,25600	4833
5,26000	4975
5,26400	5061
5,26800	5093
5,27200	5071
5,27600	5001
5,28000	4887
5,28400	4729
5,28800	4537
5,29200	4318
5,29600	4077
5,30000	3823
5,30400	3560
5,30800	3294
5,31200	3031
5,31600	2773
5,32000	2523
5,32400	2283
5,32800	2055
5,33200	1840
5,33600	1641
5,34000	1459
5,34400	1292
5,34800	1138
5,35200	996
5,35600	869
5,36000	754
5,36400	650
5,36800	556
5,37200	470
5,37600	392
5,38000	322
5,38400	257
5,38800	197
5,39200	146
5,39600	101
5,40000	62
5,40400	29
5,40800	10
5,41200	-0
5,41600	1
5,42000	16
5,42400	46
5,42800	95
5,43200	162
5,43600	252
5,44000	367
5,44400	510
5,44800	679
5,45200	874
5,45600	1096
5,46000	1345
5,46400	1617
5,46800	1911
5,47200	2218
5,47600	2536
5,48000	2864
5,48400	3190
5,48800	3513
5,49200	3826
5,49600	4119
5,50000	4389
5,50400	4634
5,50800	4850
5,51200	5030
5,51600	5170
5,52000	5273
5,52400	5342
5,52800	5371
5,53200	5364
5,53600	5325
5,54000	5257
5,54400	5163
5,54800	5046
5,55200	4912
5,55600	4765
5,56000	4610
5,56400	4448
5,56800	4285
5,57200	4125
5,57600	3972
5,58000	3828
5,58400	3694
5,58800	3569
5,59200	3454
5,59600	3352
5,60000	3260
5,60400	3172
5,60800	3092
5,61200	3014
5,61600	2938
5,62000	2863
5,62400	2786
5,62800	2704
5,63200	2616
5,63600	2523
5,64000	2425
5,64400	2320
5,64800	2207
5,65200	2088
5,65600	1966
5,66000	1842
5,66400	1715
5,66800	1585
5,67200	1454
5,67600	1322
5,68000	1193
5,68400	1068
5,68800	945
5,69200	828
5,69600	714
5,70000	605
5,70400	502
5,70800	405
5,71200	312
5,71600	227
5,72000	151
5,72400	82
5,72800	17
5,73200	-42
5,73600	-95
5,74000	-146
5,74400	-192
5,74800	-231
5,75200	-265
5,75600	-297
5,76000	-325
5,76400	-345
5,76800	-363
5,77200	-376
5,77600	-385
5,78000	-393
5,78400	-397
5,78800	-397
5,79200	-395
5,79600	-388
5,80000	-378
5,80400	-368
5,80800	-355
5,81200	-340
5,81600	-322
5,82000	-301
5,82400	-279
5,82800	-254
5,83200	-223
5,83600	-186
5,84000	-141
5,84400	-88
5,84800	-22
5,85200	57
5,85600	156
5,86000	277
5,86400	422
5,86800	597
5,87200	803
5,87600	1041
5,88000	1319
5,88400	1640
5,88800	2003
5,89200	2409
5,89600	2854
5,90000	3339
5,90400	3865
5,90800	4424
5,91200	5010
5,91600	5616
5,92000	6236
5,92400	6866
5,92800	7494
5,93200	8108
5,93600	8699
5,94000	9258
5,94400	9781
5,94800	10255
5,95200	10676
5,95600	11038
5,96000	11334
5,96400	11561
5,96800	11718
5,97200	11802
5,97600	11813
5,98000	11754
5,98400	11631
5,98800	11448
5,99200	11208
5,99600	10915
6,00000	10578
6,00400	10200
6,00800	9791
6,01200	9359
6,01600	8905
6,02000	8437
6,02400	7962
6,02800	7482
6,03200	7002
6,03600	6527
6,04000	6064
6,04400	5614
6,04800	5177
6,05200	4761
6,05600	4367
6,06000	3993
6,06400	3642
6,06800	3315
6,07200	3014
6,07600	2736
6,08000	2482
6,08400	2252
6,08800	2041
6,09200	1852
6,09600	1686
6,10000	1535
6,10400	1403
6,10800	1285
6,11200	1177
6,11600	1084
6,12000	1002
6,12400	926
6,12800	857
6,13200	794
6,13600	736
6,14000	684
6,14400	636
6,14800	591
6,15200	549
6,15600	511
6,16000	473
6,16400	439
6,16800	406
6,17200	375
6,17600	343
6,18000	311
6,18400	281
6,18800	254
6,19200	227
6,19600	201
6,20000	175
6,20400	151
6,20800	127
6,21200	102
6,21600	77
6,22000	51
6,22400	27
6,22800	2
6,23200	-22
6,23600	-45
6,24000	-65
6,24400	-87
6,24800	-111
6,25200	-135
6,25600	-156
6,26000	-177
6,26400	-201
6,26800	-224
6,27200	-243
6,27600	-262
6,28000	-284
6,28400	-307
6,28800	-328
6,29200	-348
6,29600	-366
6,30000	-383
6,30400	-399
6,30800	-415
6,31200	-432
6,31600	-447
6,32000	-459
6,32400	-472
6,32800	-487
6,33200	-499
6,33600	-511
6,34000	-523
6,34400	-534
6,34800	-543
6,35200	-554
6,35600	-564
6,36000	-573
6,36400	-581
6,36800	-588
6,37200	-596
6,37600	-601
6,38000	-606
6,38400	-613
6,38800	-621
6,39200	-627
6,39600	-631
6,40000	-635
6,40400	-637
6,40800	-639
6,41200	-642
6,41600	-645
6,42000	-647
6,42400	-649
6,42800	-653
6,43200	-656
6,43600	-659
6,44000	-664
6,44400	-666
6,44800	-670
6,45200	-674
6,45600	-675
6,46000	-675
6,46400	-674
6,46800	-674
6,47200	-676
6,47600	-678
6,48000	-677
6,48400	-677
6,48800	-673
6,49200	-666
6,49600	-658
6,50000	-648
6,50400	-632
6,50800	-607
6,51200	-573
6,51600	-525
6,52000	-459
6,52400	-373
6,52800	-257
6,53200	-103
6,53600	92
6,54000	340
6,54400	649
6,54800	1031
6,55200	1497
6,55600	2061
6,56000	2731
6,56400	3513
6,56800	4416
6,57200	5445
6,57600	6598
6,58000	7874
6,58400	9261
6,58800	10745
6,59200	12313
6,59600	13950
6,60000	15630
6,60400	17318
6,60800	18993
6,61200	20621
6,61600	22176
6,62000	23631
6,62400	24953
6,62800	26120
6,63200	27115
6,63600	27926
6,64000	28545
6,64400	28964
6,64800	29183
6,65200	29205
6,65600	29036
6,66000	28692
6,66400	28182
6,66800	27526
6,67200	26744
6,67600	25855
6,68000	24874
6,68400	23819
6,68800	22716
6,69200	21579
6,69600	20424
6,70000	19263
6,70400	18107
6,70800	16972
6,71200	15867
6,71600	14797
6,72000	13767
6,72400	12780
6,72800	11842
6,73200	10961
6,73600	10134
6,74000	9357
6,74400	8629
6,74800	7952
6,75200	7326
6,75600	6748
6,76000	6213
6,76400	5717
6,76800	5261
6,77200	4845
6,77600	4464
6,78000	4114
6,78400	3792
6,78800	3496
6,79200	3227
6,79600	2982
6,80000	2760
6,80400	2556
6,80800	2368
6,81200	2195
6,81600	2035
6,82000	1888
6,82400	1752
6,82800	1627
6,83200	1513
6,83600	1408
6,84000	1312
6,84400	1224
6,84800	1141
6,85200	1063
6,85600	993
6,86000	929
6,86400	868
6,86800	811
6,87200	760
6,87600	715
6,88000	675
6,88400	642
6,88800	612
6,89200	585
6,89600	563
6,90000	545
6,90400	531
6,90800	521
6,91200	517
6,91600	518
6,92000	522
6,92400	532
6,92800	544
6,93200	561
6,93600	584
6,94000	610
6,94400	641
6,94800	678
6,95200	719
6,95600	761
6,96000	805
6,96400	851
6,96800	905
6,97200	961
6,97600	1018
6,98000	1075
6,98400	1134
6,98800	1198
6,99200	1264
6,99600	1329
7,00000	1397
7,00400	1468
7,00800	1544
7,01200	1625
7,01600	1709
7,02000	1798
7,02400	1891
7,02800	1989
7,03200	2091
7,03600	2198
7,04000	2310
7,04400	2423
7,04800	2537
7,05200	2654
7,05600	2770
7,06000	2883
7,06400	2989
7,06800	3087
7,07200	3176
7,07600	3254
7,08000	3320
7,08400	3374
7,08800	3411
7,09200	3430
7,09600	3433
7,10000	3418
7,10400	3387
7,10800	3339
7,11200	3275
7,11600	3194
7,12000	3100
7,12400	2991
7,12800	2871
7,13200	2743
7,13600	2605
7,14000	2460
7,14400	2313
7,14800	2164
7,15200	2012
7,15600	1860
7,16000	1710
7,16400	1564
7,16800	1420
7,17200	1280
7,17600	1148
7,18000	1021
7,18400	898
7,18800	781
7,19200	672
7,19600	570
7,20000	475
7,20400	387
7,20800	305
7,21200	230
7,21600	161
7,22000	98
7,22400	43
7,22800	-9
7,23200	-54
7,23600	-96
7,24000	-131
7,24400	-158
7,24800	-183
7,25200	-202
7,25600	-213
7,26000	-221
7,26400	-225
7,26800	-223
7,27200	-216
7,27600	-203
7,28000	-181
7,28400	-153
7,28800	-119
7,29200	-79
7,29600	-32
7,30000	22
7,30400	82
7,30800	145
7,31200	214
7,31600	288
7,32000	365
7,32400	444
7,32800	522
7,33200	599
7,33600	676
7,34000	750
7,34400	822
7,34800	891
7,35200	955
7,35600	1011
7,36000	1058
7,36400	1099
7,36800	1131
7,37200	1155
7,37600	1170
7,38000	1174
7,38400	1172
7,38800	1162
7,39200	1142
7,39600	1114
7,40000	1080
7,40400	1037
7,40800	985
7,41200	931
7,41600	876
7,42000	817
7,42400	756
7,42800	694
7,43200	631
7,43600	567
7,44000	503
7,44400	440
7,44800	378
7,45200	318
7,45600	261
7,46000	206
7,46400	154
7,46800	105
7,47200	62
7,47600	23
7,48000	-15
7,48400	-52
7,48800	-84
7,49200	-110
7,49600	-131
7,50000	-152
7,50400	-173
7,50800	-191
7,51200	-206
7,51600	-219
7,52000	-230
7,52400	-240
7,52800	-251
7,53200	-260
7,53600	-265
7,54000	-270
7,54400	-273
7,54800	-273
7,55200	-273
7,55600	-273
7,56000	-269
7,56400	-261
7,56800	-255
7,57200	-246
7,57600	-233
7,58000	-220
7,58400	-205
7,58800	-186
7,59200	-163
7,59600	-136
7,60000	-107
7,60400	-78
7,60800	-49
7,61200	-19
7,61600	11
7,62000	36
7,62400	56
7,62800	75
7,63200	90
7,63600	100
7,64000	103
7,64400	101
7,64800	99
7,65200	93
7,65600	85
7,66000	78
7,66400	69
7,66800	64
7,67200	58
7,67600	52
7,68000	43
7,68400	35
7,68800	30
7,69200	22
7,69600	13
7,70000	4
7,70400	-6
7,70800	-17
7,71200	-26
7,71600	-36
7,72000	-48
7,72400	-61
7,72800	-72
7,73200	-83
7,73600	-93
7,74000	-102
7,74400	-109
7,74800	-112
7,75200	-113
7,75600	-112
7,76000	-111
7,76400	-108
7,76800	-103
7,77200	-96
7,77600	-89
7,78000	-79
7,78400	-70
7,78800	-60
7,79200	-47
7,79600	-33
7,80000	-19
7,80400	-2
7,80800	15
7,81200	29
7,81600	41
7,82000	53
7,82400	65
7,82800	78
7,83200	90
7,83600	102
7,84000	114
7,84400	126
7,84800	139
7,85200	152
7,85600	167
7,86000	183
7,86400	203
7,86800	230
7,87200	262
7,87600	297
7,88000	336
7,88400	384
7,88800	440
7,89200	505
7,89600	579
[truncated: 18,026 more rows]
