# Supplementary material for: Interplay between de novo and salvage pathways of GDP-fucose synthesis
Source: PLoS One. 2024 Oct 24;19(10):e0309450. doi: 10.1371/journal.pone.0309450 (PMC11501016; doi:10.1371/journal.pone.0309450)
Supplement: S1 File — (ZIP) [file pone.0309450.s004.zip › Chromatograms/Metabolites/GMDSKO_4_1_0.01FUC.txt]

[Header]
Application Name	LabSolutions
Version	5.97 SP1
Data File Name	C:\LabSolutions\Data\Methods\Moje wyniki\GDP-Fuc637.lcd
Output Date	2022-11-21
Output Time	17:03:58
[Configuration]
Instrument Name	HPLC_SPD-M30A_RF20AXS
Instrument #	1
Line #	1
# of Detectors	1
Detector ID	PDA
Detector Name	PDA
# of Channels	1
[PDA Multi Chromatogram(Ch1)]
# of Points	20001
Interval(msec)	240
Start Time(min)	0
End Time(min)	80
Intensity Units	mAU
Intensity Multiplier	1
Type	MultiChrom
Wavelength(nm)	254
Bandwidth(nm)	4
R.Time (min)	Intensity
0,00000	0
0,00400	0
0,00800	0
0,01200	0
0,01600	0
0,02000	0
0,02400	0
0,02800	0
0,03200	0
0,03600	0
0,04000	0
0,04400	0
0,04800	0
0,05200	0
0,05600	0
0,06000	0
0,06400	0
0,06800	0
0,07200	0
0,07600	0
0,08000	14
0,08400	24
0,08800	31
0,09200	37
0,09600	41
0,10000	41
0,10400	40
0,10800	39
0,11200	38
0,11600	38
0,12000	40
0,12400	42
0,12800	44
0,13200	44
0,13600	41
0,14000	42
0,14400	43
0,14800	39
0,15200	35
0,15600	33
0,16000	33
0,16400	32
0,16800	30
0,17200	29
0,17600	30
0,18000	31
0,18400	32
0,18800	31
0,19200	30
0,19600	31
0,20000	31
0,20400	29
0,20800	27
0,21200	26
0,21600	25
0,22000	24
0,22400	24
0,22800	25
0,23200	27
0,23600	25
0,24000	22
0,24400	23
0,24800	23
0,25200	24
0,25600	26
0,26000	27
0,26400	26
0,26800	24
0,27200	24
0,27600	24
0,28000	25
0,28400	22
0,28800	18
0,29200	17
0,29600	19
0,30000	20
0,30400	17
0,30800	15
0,31200	15
0,31600	15
0,32000	15
0,32400	18
0,32800	19
0,33200	18
0,33600	17
0,34000	16
0,34400	14
0,34800	14
0,35200	15
0,35600	15
0,36000	14
0,36400	16
0,36800	18
0,37200	18
0,37600	16
0,38000	15
0,38400	17
0,38800	19
0,39200	21
0,39600	22
0,40000	22
0,40400	22
0,40800	23
0,41200	22
0,41600	21
0,42000	20
0,42400	20
0,42800	20
0,43200	20
0,43600	21
0,44000	21
0,44400	20
0,44800	21
0,45200	22
0,45600	21
0,46000	20
0,46400	21
0,46800	23
0,47200	23
0,47600	21
0,48000	22
0,48400	22
0,48800	21
0,49200	24
0,49600	26
0,50000	23
0,50400	21
0,50800	20
0,51200	22
0,51600	22
0,52000	20
0,52400	20
0,52800	20
0,53200	21
0,53600	21
0,54000	22
0,54400	22
0,54800	21
0,55200	22
0,55600	23
0,56000	20
0,56400	19
0,56800	21
0,57200	22
0,57600	22
0,58000	22
0,58400	22
0,58800	23
0,59200	25
0,59600	26
0,60000	25
0,60400	24
0,60800	23
0,61200	21
0,61600	22
0,62000	23
0,62400	23
0,62800	20
0,63200	20
0,63600	23
0,64000	23
0,64400	21
0,64800	21
0,65200	21
0,65600	21
0,66000	21
0,66400	20
0,66800	22
0,67200	24
0,67600	25
0,68000	26
0,68400	25
0,68800	23
0,69200	23
0,69600	24
0,70000	25
0,70400	27
0,70800	28
0,71200	28
0,71600	27
0,72000	25
0,72400	24
0,72800	23
0,73200	25
0,73600	27
0,74000	28
0,74400	30
0,74800	32
0,75200	34
0,75600	34
0,76000	33
0,76400	32
0,76800	35
0,77200	35
0,77600	36
0,78000	37
0,78400	37
0,78800	36
0,79200	36
0,79600	37
0,80000	38
0,80400	38
0,80800	38
0,81200	39
0,81600	38
0,82000	37
0,82400	38
0,82800	39
0,83200	39
0,83600	39
0,84000	39
0,84400	41
0,84800	43
0,85200	44
0,85600	45
0,86000	45
0,86400	46
0,86800	47
0,87200	46
0,87600	43
0,88000	39
0,88400	40
0,88800	42
0,89200	41
0,89600	41
0,90000	40
0,90400	41
0,90800	42
0,91200	42
0,91600	43
0,92000	45
0,92400	45
0,92800	44
0,93200	45
0,93600	46
0,94000	46
0,94400	48
0,94800	49
0,95200	50
0,95600	51
0,96000	52
0,96400	54
0,96800	56
0,97200	56
0,97600	57
0,98000	58
0,98400	58
0,98800	60
0,99200	61
0,99600	63
1,00000	62
1,00400	58
1,00800	57
1,01200	59
1,01600	59
1,02000	55
1,02400	54
1,02800	55
1,03200	56
1,03600	57
1,04000	57
1,04400	57
1,04800	56
1,05200	55
1,05600	54
1,06000	54
1,06400	53
1,06800	53
1,07200	55
1,07600	57
1,08000	57
1,08400	58
1,08800	59
1,09200	61
1,09600	64
1,10000	68
1,10400	69
1,10800	68
1,11200	67
1,11600	69
1,12000	70
1,12400	73
1,12800	75
1,13200	76
1,13600	75
1,14000	75
1,14400	77
1,14800	78
1,15200	77
1,15600	76
1,16000	76
1,16400	78
1,16800	76
1,17200	75
1,17600	74
1,18000	75
1,18400	76
1,18800	79
1,19200	81
1,19600	82
1,20000	81
1,20400	80
1,20800	80
1,21200	79
1,21600	80
1,22000	82
1,22400	82
1,22800	82
1,23200	82
1,23600	81
1,24000	83
1,24400	86
1,24800	87
1,25200	87
1,25600	89
1,26000	91
1,26400	92
1,26800	92
1,27200	94
1,27600	94
1,28000	91
1,28400	92
1,28800	92
1,29200	92
1,29600	93
1,30000	94
1,30400	97
1,30800	99
1,31200	100
1,31600	100
1,32000	101
1,32400	102
1,32800	102
1,33200	103
1,33600	106
1,34000	107
1,34400	108
1,34800	109
1,35200	111
1,35600	109
1,36000	108
1,36400	111
1,36800	114
1,37200	114
1,37600	115
1,38000	117
1,38400	118
1,38800	117
1,39200	119
1,39600	122
1,40000	123
1,40400	125
1,40800	125
1,41200	125
1,41600	124
1,42000	125
1,42400	127
1,42800	126
1,43200	125
1,43600	127
1,44000	130
1,44400	131
1,44800	132
1,45200	133
1,45600	136
1,46000	137
1,46400	137
1,46800	135
1,47200	132
1,47600	132
1,48000	134
1,48400	136
1,48800	136
1,49200	135
1,49600	134
1,50000	133
1,50400	134
1,50800	134
1,51200	132
1,51600	131
1,52000	133
1,52400	134
1,52800	136
1,53200	136
1,53600	135
1,54000	135
1,54400	137
1,54800	140
1,55200	141
1,55600	140
1,56000	140
1,56400	141
1,56800	141
1,57200	141
1,57600	142
1,58000	142
1,58400	143
1,58800	145
1,59200	144
1,59600	143
1,60000	144
1,60400	143
1,60800	142
1,61200	144
1,61600	147
1,62000	148
1,62400	147
1,62800	145
1,63200	144
1,63600	144
1,64000	145
1,64400	147
1,64800	148
1,65200	147
1,65600	150
1,66000	155
1,66400	157
1,66800	157
1,67200	155
1,67600	155
1,68000	154
1,68400	153
1,68800	154
1,69200	156
1,69600	157
1,70000	156
1,70400	155
1,70800	153
1,71200	154
1,71600	154
1,72000	152
1,72400	151
1,72800	151
1,73200	153
1,73600	153
1,74000	154
1,74400	155
1,74800	155
1,75200	157
1,75600	160
1,76000	162
1,76400	163
1,76800	164
1,77200	165
1,77600	164
1,78000	164
1,78400	162
1,78800	160
1,79200	162
1,79600	164
1,80000	166
1,80400	166
1,80800	165
1,81200	164
1,81600	164
1,82000	163
1,82400	162
1,82800	161
1,83200	161
1,83600	161
1,84000	162
1,84400	163
1,84800	164
1,85200	165
1,85600	167
1,86000	169
1,86400	171
1,86800	172
1,87200	171
1,87600	169
1,88000	169
1,88400	170
1,88800	173
1,89200	175
1,89600	174
1,90000	171
1,90400	170
1,90800	172
1,91200	173
1,91600	173
1,92000	171
1,92400	171
1,92800	171
1,93200	171
1,93600	173
1,94000	174
1,94400	173
1,94800	173
1,95200	173
1,95600	173
1,96000	174
1,96400	177
1,96800	177
1,97200	177
1,97600	177
1,98000	178
1,98400	178
1,98800	178
1,99200	176
1,99600	177
2,00000	179
2,00400	181
2,00800	182
2,01200	183
2,01600	183
2,02000	184
2,02400	183
2,02800	183
2,03200	183
2,03600	185
2,04000	185
2,04400	185
2,04800	184
2,05200	185
2,05600	188
2,06000	188
2,06400	187
2,06800	187
2,07200	187
2,07600	188
2,08000	188
2,08400	189
2,08800	190
2,09200	188
2,09600	188
2,10000	189
2,10400	190
2,10800	191
2,11200	190
2,11600	191
2,12000	193
2,12400	193
2,12800	191
2,13200	189
2,13600	189
2,14000	190
2,14400	191
2,14800	192
2,15200	191
2,15600	190
2,16000	190
2,16400	190
2,16800	189
2,17200	188
2,17600	191
2,18000	192
2,18400	191
2,18800	191
2,19200	190
2,19600	189
2,20000	189
2,20400	189
2,20800	190
2,21200	191
2,21600	191
2,22000	191
2,22400	190
2,22800	190
2,23200	190
2,23600	190
2,24000	193
2,24400	193
2,24800	192
2,25200	193
2,25600	193
2,26000	192
2,26400	193
2,26800	191
2,27200	191
2,27600	193
2,28000	192
2,28400	193
2,28800	195
2,29200	195
2,29600	193
2,30000	191
2,30400	189
2,30800	188
2,31200	189
2,31600	192
2,32000	194
2,32400	194
2,32800	195
2,33200	197
2,33600	199
2,34000	197
2,34400	194
2,34800	193
2,35200	195
2,35600	196
2,36000	195
2,36400	197
2,36800	200
2,37200	200
2,37600	198
2,38000	198
2,38400	200
2,38800	199
2,39200	197
2,39600	196
2,40000	196
2,40400	194
2,40800	193
2,41200	193
2,41600	193
2,42000	192
2,42400	191
2,42800	190
2,43200	191
2,43600	192
2,44000	192
2,44400	191
2,44800	191
2,45200	190
2,45600	189
2,46000	190
2,46400	191
2,46800	191
2,47200	189
2,47600	188
2,48000	190
2,48400	190
2,48800	190
2,49200	191
2,49600	191
2,50000	192
2,50400	193
2,50800	193
2,51200	192
2,51600	193
2,52000	192
2,52400	193
2,52800	193
2,53200	191
2,53600	191
2,54000	192
2,54400	192
2,54800	190
2,55200	189
2,55600	188
2,56000	188
2,56400	187
2,56800	186
2,57200	184
2,57600	183
2,58000	185
2,58400	185
2,58800	185
2,59200	185
2,59600	181
2,60000	178
2,60400	180
2,60800	180
2,61200	179
2,61600	179
2,62000	177
2,62400	177
2,62800	179
2,63200	178
2,63600	180
2,64000	182
2,64400	182
2,64800	181
2,65200	179
2,65600	178
2,66000	177
2,66400	176
2,66800	177
2,67200	177
2,67600	176
2,68000	178
2,68400	179
2,68800	180
2,69200	181
2,69600	181
2,70000	182
2,70400	183
2,70800	183
2,71200	182
2,71600	181
2,72000	180
2,72400	178
2,72800	177
2,73200	178
2,73600	181
2,74000	181
2,74400	179
2,74800	178
2,75200	177
2,75600	177
2,76000	175
2,76400	175
2,76800	177
2,77200	179
2,77600	179
2,78000	178
2,78400	180
2,78800	179
2,79200	175
2,79600	173
2,80000	173
2,80400	173
2,80800	173
2,81200	176
2,81600	178
2,82000	176
2,82400	175
2,82800	177
2,83200	178
2,83600	178
2,84000	179
2,84400	178
2,84800	176
2,85200	175
2,85600	178
2,86000	178
2,86400	178
2,86800	179
2,87200	180
2,87600	180
2,88000	177
2,88400	176
2,88800	175
2,89200	176
2,89600	178
2,90000	176
2,90400	174
2,90800	173
2,91200	172
2,91600	170
2,92000	168
2,92400	169
2,92800	170
2,93200	169
2,93600	171
2,94000	173
2,94400	172
2,94800	171
2,95200	171
2,95600	171
2,96000	172
2,96400	169
2,96800	167
2,97200	169
2,97600	170
2,98000	170
2,98400	171
2,98800	173
2,99200	174
2,99600	172
3,00000	172
3,00400	172
3,00800	171
3,01200	171
3,01600	171
3,02000	172
3,02400	171
3,02800	172
3,03200	173
3,03600	173
3,04000	173
3,04400	176
3,04800	176
3,05200	175
3,05600	175
3,06000	174
3,06400	174
3,06800	173
3,07200	171
3,07600	172
3,08000	173
3,08400	174
3,08800	175
3,09200	177
3,09600	177
3,10000	178
3,10400	178
3,10800	179
3,11200	178
3,11600	176
3,12000	175
3,12400	175
3,12800	174
3,13200	173
3,13600	172
3,14000	172
3,14400	172
3,14800	171
3,15200	171
3,15600	171
3,16000	171
3,16400	172
3,16800	173
3,17200	173
3,17600	175
3,18000	176
3,18400	176
3,18800	176
3,19200	174
3,19600	173
3,20000	172
3,20400	171
3,20800	170
3,21200	171
3,21600	174
3,22000	174
3,22400	176
3,22800	178
3,23200	178
3,23600	177
3,24000	176
3,24400	176
3,24800	176
3,25200	176
3,25600	178
3,26000	178
3,26400	178
3,26800	178
3,27200	178
3,27600	177
3,28000	176
3,28400	174
3,28800	173
3,29200	175
3,29600	177
3,30000	177
3,30400	178
3,30800	177
3,31200	175
3,31600	177
3,32000	178
3,32400	177
3,32800	178
3,33200	178
3,33600	177
3,34000	177
3,34400	178
3,34800	178
3,35200	179
3,35600	182
3,36000	183
3,36400	183
3,36800	181
3,37200	180
3,37600	181
3,38000	179
3,38400	178
3,38800	178
3,39200	176
3,39600	177
3,40000	178
3,40400	178
3,40800	177
3,41200	176
3,41600	177
3,42000	179
3,42400	180
3,42800	180
3,43200	180
3,43600	178
3,44000	177
3,44400	177
3,44800	176
3,45200	174
3,45600	173
3,46000	173
3,46400	172
3,46800	174
3,47200	174
3,47600	172
3,48000	174
3,48400	176
3,48800	177
3,49200	180
3,49600	181
3,50000	180
3,50400	177
3,50800	176
3,51200	176
3,51600	176
3,52000	175
3,52400	176
3,52800	177
3,53200	175
3,53600	172
3,54000	173
3,54400	175
3,54800	174
3,55200	173
3,55600	174
3,56000	175
3,56400	174
3,56800	173
3,57200	173
3,57600	171
3,58000	171
3,58400	172
3,58800	171
3,59200	169
3,59600	168
3,60000	170
3,60400	171
3,60800	174
3,61200	174
3,61600	170
3,62000	170
3,62400	175
3,62800	176
3,63200	174
3,63600	176
3,64000	177
3,64400	176
3,64800	176
3,65200	176
3,65600	177
3,66000	178
3,66400	181
3,66800	182
3,67200	183
3,67600	182
3,68000	181
3,68400	183
3,68800	184
3,69200	184
3,69600	185
3,70000	185
3,70400	185
3,70800	190
3,71200	200
3,71600	219
3,72000	250
3,72400	292
3,72800	337
3,73200	379
3,73600	415
3,74000	432
3,74400	419
3,74800	369
3,75200	276
3,75600	141
3,76000	-31
3,76400	-240
3,76800	-478
3,77200	-731
3,77600	-989
3,78000	-1243
3,78400	-1489
3,78800	-1721
3,79200	-1925
3,79600	-2097
3,80000	-2240
3,80400	-2352
3,80800	-2441
3,81200	-2516
3,81600	-2585
3,82000	-2654
3,82400	-2712
3,82800	-2744
3,83200	-2745
3,83600	-2718
3,84000	-2668
3,84400	-2598
3,84800	-2513
3,85200	-2419
3,85600	-2317
3,86000	-2208
3,86400	-2097
3,86800	-1984
3,87200	-1868
3,87600	-1750
3,88000	-1631
3,88400	-1514
3,88800	-1394
3,89200	-1272
3,89600	-1150
3,90000	-1029
3,90400	-908
3,90800	-791
3,91200	-685
3,91600	-588
3,92000	-500
3,92400	-420
3,92800	-349
3,93200	-290
3,93600	-239
3,94000	-194
3,94400	-154
3,94800	-118
3,95200	-85
3,95600	-55
3,96000	-27
3,96400	-1
3,96800	26
3,97200	50
3,97600	73
3,98000	96
3,98400	119
3,98800	141
3,99200	161
3,99600	185
4,00000	208
4,00400	230
4,00800	252
4,01200	273
4,01600	292
4,02000	311
4,02400	328
4,02800	341
4,03200	352
4,03600	365
4,04000	376
4,04400	382
4,04800	387
4,05200	390
4,05600	392
4,06000	396
4,06400	399
4,06800	401
4,07200	403
4,07600	405
4,08000	406
4,08400	405
4,08800	404
4,09200	405
4,09600	406
4,10000	407
4,10400	409
4,10800	410
4,11200	414
4,11600	418
4,12000	421
4,12400	423
4,12800	426
4,13200	431
4,13600	436
4,14000	441
4,14400	445
4,14800	447
4,15200	449
4,15600	452
4,16000	453
4,16400	454
4,16800	454
4,17200	453
4,17600	453
4,18000	451
4,18400	448
4,18800	447
4,19200	446
4,19600	443
4,20000	440
4,20400	437
4,20800	437
4,21200	439
4,21600	440
4,22000	440
4,22400	438
4,22800	437
4,23200	436
4,23600	436
4,24000	437
4,24400	439
4,24800	438
4,25200	436
4,25600	436
4,26000	438
4,26400	440
4,26800	440
4,27200	441
4,27600	443
4,28000	447
4,28400	448
4,28800	450
4,29200	454
4,29600	456
4,30000	457
4,30400	458
4,30800	459
4,31200	462
4,31600	463
4,32000	464
4,32400	465
4,32800	466
4,33200	468
4,33600	471
4,34000	474
4,34400	476
4,34800	480
4,35200	481
4,35600	482
4,36000	483
4,36400	483
4,36800	484
4,37200	485
4,37600	488
4,38000	493
4,38400	498
4,38800	503
4,39200	507
4,39600	511
4,40000	516
4,40400	518
4,40800	518
4,41200	519
4,41600	520
4,42000	523
4,42400	526
4,42800	526
4,43200	527
4,43600	530
4,44000	535
4,44400	539
4,44800	540
4,45200	540
4,45600	541
4,46000	542
4,46400	544
4,46800	543
4,47200	542
4,47600	542
4,48000	544
4,48400	543
4,48800	541
4,49200	541
4,49600	541
4,50000	539
4,50400	537
4,50800	535
4,51200	532
4,51600	532
4,52000	532
4,52400	530
4,52800	529
4,53200	530
4,53600	529
4,54000	527
4,54400	526
4,54800	525
4,55200	527
4,55600	528
4,56000	529
4,56400	529
4,56800	529
4,57200	530
4,57600	532
4,58000	533
4,58400	534
4,58800	535
4,59200	538
4,59600	541
4,60000	544
4,60400	546
4,60800	546
4,61200	546
4,61600	546
4,62000	545
4,62400	545
4,62800	547
4,63200	545
4,63600	541
4,64000	540
4,64400	537
4,64800	534
4,65200	533
4,65600	532
4,66000	529
4,66400	525
4,66800	522
4,67200	520
4,67600	519
4,68000	517
4,68400	517
4,68800	516
4,69200	514
4,69600	512
4,70000	511
4,70400	509
4,70800	507
4,71200	509
4,71600	512
4,72000	515
4,72400	520
4,72800	525
4,73200	530
4,73600	536
4,74000	542
4,74400	549
4,74800	558
4,75200	567
4,75600	576
4,76000	589
4,76400	604
4,76800	618
4,77200	632
4,77600	645
4,78000	658
4,78400	673
4,78800	689
4,79200	706
4,79600	720
4,80000	732
4,80400	743
4,80800	752
4,81200	757
4,81600	764
4,82000	772
4,82400	780
4,82800	786
4,83200	790
4,83600	791
4,84000	790
4,84400	791
4,84800	794
4,85200	797
4,85600	802
4,86000	806
4,86400	808
4,86800	808
4,87200	808
4,87600	812
4,88000	815
4,88400	817
4,88800	818
4,89200	820
4,89600	820
4,90000	820
4,90400	820
4,90800	819
4,91200	816
4,91600	816
4,92000	819
4,92400	822
4,92800	823
4,93200	828
4,93600	834
4,94000	839
4,94400	845
4,94800	850
4,95200	852
4,95600	851
4,96000	848
4,96400	842
4,96800	839
4,97200	842
4,97600	851
4,98000	864
4,98400	879
4,98800	899
4,99200	925
4,99600	956
5,00000	989
5,00400	1025
5,00800	1065
5,01200	1106
5,01600	1147
5,02000	1191
5,02400	1239
5,02800	1288
5,03200	1340
5,03600	1394
5,04000	1450
5,04400	1508
5,04800	1569
5,05200	1632
5,05600	1697
5,06000	1760
5,06400	1824
5,06800	1889
5,07200	1953
5,07600	2015
5,08000	2076
5,08400	2133
5,08800	2186
5,09200	2237
5,09600	2284
5,10000	2329
5,10400	2369
5,10800	2403
5,11200	2432
5,11600	2454
5,12000	2474
5,12400	2486
5,12800	2492
5,13200	2493
5,13600	2487
5,14000	2476
5,14400	2458
5,14800	2436
5,15200	2412
5,15600	2383
5,16000	2350
5,16400	2314
5,16800	2275
5,17200	2235
5,17600	2195
5,18000	2153
5,18400	2109
5,18800	2067
5,19200	2028
5,19600	1993
5,20000	1963
5,20400	1940
5,20800	1926
5,21200	1924
5,21600	1937
5,22000	1968
5,22400	2021
5,22800	2102
5,23200	2220
5,23600	2373
5,24000	2566
5,24400	2808
5,24800	3104
5,25200	3460
5,25600	3879
5,26000	4361
5,26400	4905
5,26800	5513
5,27200	6186
5,27600	6917
5,28000	7696
5,28400	8512
5,28800	9361
5,29200	10231
5,29600	11111
5,30000	11985
5,30400	12838
5,30800	13659
5,31200	14440
5,31600	15171
5,32000	15839
5,32400	16435
5,32800	16958
5,33200	17404
5,33600	17771
5,34000	18059
5,34400	18265
5,34800	18396
5,35200	18454
5,35600	18444
5,36000	18373
5,36400	18242
5,36800	18062
5,37200	17837
5,37600	17574
5,38000	17278
5,38400	16954
5,38800	16609
5,39200	16248
5,39600	15874
5,40000	15495
5,40400	15114
5,40800	14740
5,41200	14371
5,41600	14011
5,42000	13665
5,42400	13332
5,42800	13017
5,43200	12721
5,43600	12443
5,44000	12184
5,44400	11943
5,44800	11718
5,45200	11506
5,45600	11307
5,46000	11121
5,46400	10940
5,46800	10762
5,47200	10588
5,47600	10414
5,48000	10240
5,48400	10060
5,48800	9876
5,49200	9690
5,49600	9498
5,50000	9300
5,50400	9098
5,50800	8890
5,51200	8680
5,51600	8468
5,52000	8254
5,52400	8038
5,52800	7825
5,53200	7616
5,53600	7405
5,54000	7197
5,54400	6996
5,54800	6797
5,55200	6602
5,55600	6416
5,56000	6239
5,56400	6072
5,56800	5916
5,57200	5768
5,57600	5629
5,58000	5501
5,58400	5384
5,58800	5277
5,59200	5183
5,59600	5098
5,60000	5021
5,60400	4952
5,60800	4890
5,61200	4837
5,61600	4791
5,62000	4750
5,62400	4715
5,62800	4684
5,63200	4656
5,63600	4630
5,64000	4606
5,64400	4581
5,64800	4556
5,65200	4532
5,65600	4507
5,66000	4482
5,66400	4454
5,66800	4423
5,67200	4390
5,67600	4356
5,68000	4324
5,68400	4293
5,68800	4253
5,69200	4211
5,69600	4167
5,70000	4120
5,70400	4073
5,70800	4024
5,71200	3975
5,71600	3926
5,72000	3877
5,72400	3827
5,72800	3776
5,73200	3725
5,73600	3676
5,74000	3628
5,74400	3581
5,74800	3537
5,75200	3495
5,75600	3456
5,76000	3421
5,76400	3388
5,76800	3359
5,77200	3330
5,77600	3304
5,78000	3285
5,78400	3269
5,78800	3253
5,79200	3239
5,79600	3228
5,80000	3220
5,80400	3212
5,80800	3202
5,81200	3192
5,81600	3183
5,82000	3179
5,82400	3178
5,82800	3173
5,83200	3166
5,83600	3162
5,84000	3156
5,84400	3149
5,84800	3144
5,85200	3138
5,85600	3133
5,86000	3126
5,86400	3116
5,86800	3105
5,87200	3096
5,87600	3087
5,88000	3072
5,88400	3053
5,88800	3032
5,89200	3012
5,89600	2989
5,90000	2964
5,90400	2939
5,90800	2909
5,91200	2878
5,91600	2847
5,92000	2812
5,92400	2774
5,92800	2738
5,93200	2702
5,93600	2667
5,94000	2632
5,94400	2594
5,94800	2557
5,95200	2521
5,95600	2485
5,96000	2450
5,96400	2415
5,96800	2382
5,97200	2351
5,97600	2320
5,98000	2289
5,98400	2259
5,98800	2231
5,99200	2205
5,99600	2179
6,00000	2155
6,00400	2134
6,00800	2113
6,01200	2095
6,01600	2080
6,02000	2067
6,02400	2057
6,02800	2048
6,03200	2038
6,03600	2030
6,04000	2027
6,04400	2026
6,04800	2026
6,05200	2026
6,05600	2029
6,06000	2037
6,06400	2049
6,06800	2060
6,07200	2074
6,07600	2090
6,08000	2108
6,08400	2126
6,08800	2148
6,09200	2175
6,09600	2204
6,10000	2234
6,10400	2264
6,10800	2297
6,11200	2330
6,11600	2365
6,12000	2398
6,12400	2430
6,12800	2461
6,13200	2492
6,13600	2526
6,14000	2558
6,14400	2586
6,14800	2613
6,15200	2637
6,15600	2659
6,16000	2685
6,16400	2710
6,16800	2735
6,17200	2766
6,17600	2802
6,18000	2849
6,18400	2902
6,18800	2969
6,19200	3056
6,19600	3162
6,20000	3292
6,20400	3455
6,20800	3652
6,21200	3885
6,21600	4158
6,22000	4480
6,22400	4854
6,22800	5280
6,23200	5758
6,23600	6288
6,24000	6871
6,24400	7510
6,24800	8198
6,25200	8931
6,25600	9703
6,26000	10514
6,26400	11356
6,26800	12214
6,27200	13081
6,27600	13950
6,28000	14813
6,28400	15659
6,28800	16478
6,29200	17261
6,29600	18001
6,30000	18689
6,30400	19319
6,30800	19888
6,31200	20392
6,31600	20826
6,32000	21185
6,32400	21470
6,32800	21681
6,33200	21820
6,33600	21891
6,34000	21894
6,34400	21835
6,34800	21714
6,35200	21539
6,35600	21317
6,36000	21051
6,36400	20745
6,36800	20407
6,37200	20038
6,37600	19644
6,38000	19233
6,38400	18804
6,38800	18360
6,39200	17905
6,39600	17441
6,40000	16967
6,40400	16486
6,40800	16000
6,41200	15506
6,41600	15008
6,42000	14505
6,42400	14001
6,42800	13493
6,43200	12981
6,43600	12468
6,44000	11957
6,44400	11447
6,44800	10939
6,45200	10437
6,45600	9941
6,46000	9455
6,46400	8980
6,46800	8518
6,47200	8071
6,47600	7640
6,48000	7225
6,48400	6831
6,48800	6459
6,49200	6106
6,49600	5773
6,50000	5460
6,50400	5169
6,50800	4897
6,51200	4644
6,51600	4412
6,52000	4196
6,52400	3996
6,52800	3814
6,53200	3648
6,53600	3496
6,54000	3359
6,54400	3236
6,54800	3123
6,55200	3019
6,55600	2927
6,56000	2842
6,56400	2763
6,56800	2690
6,57200	2624
6,57600	2567
6,58000	2515
6,58400	2465
6,58800	2420
6,59200	2377
6,59600	2335
6,60000	2296
6,60400	2263
6,60800	2229
6,61200	2195
6,61600	2164
6,62000	2135
6,62400	2108
6,62800	2079
6,63200	2051
6,63600	2024
6,64000	1998
6,64400	1975
6,64800	1954
6,65200	1934
6,65600	1912
6,66000	1891
6,66400	1872
6,66800	1849
6,67200	1828
6,67600	1810
6,68000	1793
6,68400	1773
6,68800	1754
6,69200	1737
6,69600	1723
6,70000	1708
6,70400	1692
6,70800	1681
6,71200	1669
6,71600	1657
6,72000	1646
6,72400	1636
6,72800	1625
6,73200	1612
6,73600	1598
6,74000	1589
6,74400	1582
6,74800	1574
6,75200	1568
6,75600	1564
6,76000	1559
6,76400	1552
6,76800	1548
6,77200	1544
6,77600	1540
6,78000	1538
6,78400	1534
6,78800	1530
6,79200	1527
6,79600	1522
6,80000	1518
6,80400	1515
6,80800	1514
6,81200	1515
6,81600	1515
6,82000	1514
6,82400	1512
6,82800	1513
6,83200	1517
6,83600	1522
6,84000	1528
6,84400	1533
6,84800	1541
6,85200	1552
6,85600	1571
6,86000	1595
6,86400	1620
6,86800	1654
6,87200	1701
6,87600	1759
6,88000	1834
6,88400	1926
6,88800	2039
6,89200	2178
6,89600	2351
6,90000	2561
6,90400	2813
6,90800	3114
6,91200	3474
6,91600	3900
6,92000	4395
6,92400	4970
6,92800	5629
6,93200	6381
6,93600	7232
6,94000	8184
6,94400	9243
6,94800	10408
6,95200	11682
6,95600	13063
6,96000	14543
6,96400	16113
6,96800	17767
6,97200	19496
6,97600	21291
6,98000	23131
6,98400	24997
6,98800	26872
6,99200	28743
6,99600	30593
7,00000	32398
7,00400	34138
7,00800	35797
7,01200	37358
7,01600	38813
7,02000	40145
7,02400	41341
7,02800	42395
7,03200	43304
7,03600	44064
7,04000	44672
7,04400	45129
7,04800	45441
7,05200	45614
7,05600	45653
7,06000	45567
7,06400	45364
7,06800	45058
7,07200	44660
7,07600	44182
7,08000	43632
7,08400	43023
7,08800	42365
7,09200	41667
7,09600	40936
7,10000	40179
7,10400	39401
7,10800	38612
7,11200	37816
7,11600	37013
7,12000	36203
7,12400	35390
7,12800	34570
7,13200	33746
7,13600	32919
7,14000	32087
7,14400	31245
7,14800	30392
7,15200	29529
7,15600	28657
7,16000	27771
7,16400	26871
7,16800	25961
7,17200	25043
7,17600	24118
7,18000	23191
7,18400	22265
7,18800	21341
7,19200	20425
7,19600	19521
7,20000	18633
7,20400	17762
7,20800	16911
7,21200	16086
7,21600	15294
7,22000	14533
7,22400	13804
7,22800	13106
7,23200	12441
7,23600	11813
7,24000	11225
7,24400	10675
7,24800	10158
7,25200	9675
7,25600	9227
7,26000	8814
7,26400	8433
7,26800	8080
7,27200	7759
7,27600	7466
7,28000	7198
7,28400	6957
7,28800	6737
7,29200	6543
7,29600	6369
7,30000	6215
7,30400	6079
7,30800	5963
7,31200	5862
7,31600	5778
7,32000	5708
7,32400	5649
7,32800	5603
7,33200	5571
7,33600	5547
7,34000	5529
7,34400	5515
7,34800	5504
7,35200	5497
7,35600	5495
7,36000	5491
7,36400	5484
7,36800	5472
7,37200	5453
7,37600	5430
7,38000	5402
7,38400	5371
7,38800	5334
7,39200	5288
7,39600	5237
7,40000	5180
7,40400	5114
7,40800	5043
7,41200	4966
7,41600	4888
7,42000	4808
7,42400	4721
7,42800	4631
7,43200	4539
7,43600	4443
7,44000	4347
7,44400	4249
7,44800	4149
7,45200	4052
7,45600	3956
7,46000	3859
7,46400	3764
7,46800	3671
7,47200	3580
7,47600	3490
7,48000	3403
7,48400	3316
7,48800	3233
7,49200	3156
7,49600	3081
7,50000	3010
7,50400	2939
7,50800	2869
7,51200	2803
7,51600	2741
7,52000	2686
7,52400	2633
7,52800	2581
7,53200	2534
7,53600	2494
7,54000	2458
7,54400	2426
7,54800	2400
7,55200	2377
7,55600	2358
7,56000	2344
7,56400	2337
7,56800	2336
7,57200	2340
7,57600	2350
7,58000	2367
7,58400	2391
7,58800	2420
7,59200	2459
7,59600	2507
7,60000	2563
7,60400	2623
7,60800	2688
7,61200	2760
7,61600	2839
7,62000	2926
7,62400	3017
7,62800	3115
7,63200	3216
7,63600	3320
7,64000	3427
7,64400	3538
7,64800	3652
7,65200	3766
7,65600	3880
7,66000	3995
7,66400	4113
7,66800	4228
7,67200	4339
7,67600	4447
7,68000	4552
7,68400	4655
7,68800	4756
7,69200	4854
7,69600	4944
7,70000	5031
7,70400	5114
7,70800	5190
7,71200	5261
7,71600	5328
7,72000	5387
7,72400	5441
7,72800	5489
7,73200	5531
7,73600	5566
7,74000	5594
7,74400	5616
7,74800	5630
7,75200	5639
7,75600	5642
7,76000	5641
7,76400	5634
7,76800	5620
7,77200	5601
7,77600	5576
7,78000	5545
7,78400	5509
7,78800	5468
7,79200	5424
7,79600	5377
7,80000	5324
7,80400	5268
7,80800	5213
7,81200	5153
7,81600	5088
7,82000	5024
7,82400	4955
7,82800	4882
7,83200	4809
7,83600	4739
7,84000	4669
7,84400	4597
7,84800	4529
7,85200	4462
7,85600	4393
7,86000	4322
7,86400	4253
7,86800	4186
7,87200	4122
7,87600	4059
7,88000	3998
7,88400	3938
7,88800	3881
7,89200	3826
7,89600	3773
[truncated: 18,026 more rows]
