# Supplementary material for: Interplay between de novo and salvage pathways of GDP-fucose synthesis
Source: PLoS One. 2024 Oct 24;19(10):e0309450. doi: 10.1371/journal.pone.0309450 (PMC11501016; doi:10.1371/journal.pone.0309450)
Supplement: S1 File — (ZIP) [file pone.0309450.s004.zip › Chromatograms/Metabolites/GMDSKO_4_1_0.05FUC.txt]

[Header]
Application Name	LabSolutions
Version	5.97 SP1
Data File Name	C:\LabSolutions\Data\Methods\Moje wyniki\GDP-Fuc638.lcd
Output Date	2022-11-21
Output Time	17:04:31
[Configuration]
Instrument Name	HPLC_SPD-M30A_RF20AXS
Instrument #	1
Line #	1
# of Detectors	1
Detector ID	PDA
Detector Name	PDA
# of Channels	1
[PDA Multi Chromatogram(Ch1)]
# of Points	20001
Interval(msec)	240
Start Time(min)	0
End Time(min)	80
Intensity Units	mAU
Intensity Multiplier	1
Type	MultiChrom
Wavelength(nm)	254
Bandwidth(nm)	4
R.Time (min)	Intensity
0,00000	0
0,00400	0
0,00800	0
0,01200	0
0,01600	0
0,02000	0
0,02400	0
0,02800	0
0,03200	0
0,03600	0
0,04000	0
0,04400	0
0,04800	0
0,05200	0
0,05600	0
0,06000	0
0,06400	0
0,06800	0
0,07200	0
0,07600	0
0,08000	4
0,08400	5
0,08800	5
0,09200	6
0,09600	5
0,10000	3
0,10400	3
0,10800	6
0,11200	8
0,11600	8
0,12000	9
0,12400	12
0,12800	13
0,13200	12
0,13600	12
0,14000	11
0,14400	10
0,14800	10
0,15200	9
0,15600	7
0,16000	8
0,16400	7
0,16800	7
0,17200	7
0,17600	6
0,18000	5
0,18400	3
0,18800	2
0,19200	1
0,19600	0
0,20000	2
0,20400	4
0,20800	6
0,21200	9
0,21600	10
0,22000	10
0,22400	10
0,22800	10
0,23200	8
0,23600	5
0,24000	3
0,24400	1
0,24800	2
0,25200	3
0,25600	4
0,26000	5
0,26400	4
0,26800	4
0,27200	4
0,27600	5
0,28000	6
0,28400	5
0,28800	4
0,29200	2
0,29600	3
0,30000	6
0,30400	9
0,30800	9
0,31200	8
0,31600	8
0,32000	8
0,32400	10
0,32800	11
0,33200	11
0,33600	12
0,34000	13
0,34400	12
0,34800	14
0,35200	14
0,35600	13
0,36000	13
0,36400	13
0,36800	14
0,37200	13
0,37600	14
0,38000	14
0,38400	12
0,38800	11
0,39200	12
0,39600	13
0,40000	13
0,40400	13
0,40800	11
0,41200	8
0,41600	6
0,42000	7
0,42400	7
0,42800	8
0,43200	11
0,43600	9
0,44000	6
0,44400	6
0,44800	6
0,45200	6
0,45600	6
0,46000	6
0,46400	6
0,46800	7
0,47200	8
0,47600	7
0,48000	5
0,48400	5
0,48800	6
0,49200	8
0,49600	7
0,50000	5
0,50400	4
0,50800	4
0,51200	6
0,51600	7
0,52000	7
0,52400	9
0,52800	10
0,53200	9
0,53600	10
0,54000	10
0,54400	10
0,54800	10
0,55200	10
0,55600	9
0,56000	9
0,56400	11
0,56800	11
0,57200	9
0,57600	10
0,58000	10
0,58400	10
0,58800	11
0,59200	11
0,59600	13
0,60000	13
0,60400	11
0,60800	10
0,61200	12
0,61600	12
0,62000	13
0,62400	15
0,62800	17
0,63200	18
0,63600	17
0,64000	15
0,64400	14
0,64800	12
0,65200	12
0,65600	13
0,66000	13
0,66400	13
0,66800	16
0,67200	16
0,67600	16
0,68000	16
0,68400	15
0,68800	15
0,69200	16
0,69600	15
0,70000	16
0,70400	16
0,70800	16
0,71200	17
0,71600	18
0,72000	20
0,72400	20
0,72800	19
0,73200	18
0,73600	17
0,74000	15
0,74400	15
0,74800	14
0,75200	14
0,75600	16
0,76000	17
0,76400	14
0,76800	14
0,77200	15
0,77600	15
0,78000	15
0,78400	15
0,78800	15
0,79200	14
0,79600	12
0,80000	12
0,80400	13
0,80800	11
0,81200	11
0,81600	14
0,82000	14
0,82400	11
0,82800	11
0,83200	13
0,83600	14
0,84000	15
0,84400	15
0,84800	14
0,85200	16
0,85600	17
0,86000	16
0,86400	14
0,86800	15
0,87200	20
0,87600	24
0,88000	23
0,88400	24
0,88800	24
0,89200	24
0,89600	24
0,90000	22
0,90400	22
0,90800	22
0,91200	21
0,91600	18
0,92000	16
0,92400	17
0,92800	21
0,93200	23
0,93600	22
0,94000	20
0,94400	19
0,94800	20
0,95200	21
0,95600	22
0,96000	23
0,96400	23
0,96800	21
0,97200	19
0,97600	18
0,98000	15
0,98400	15
0,98800	18
0,99200	16
0,99600	15
1,00000	16
1,00400	18
1,00800	19
1,01200	18
1,01600	15
1,02000	15
1,02400	17
1,02800	21
1,03200	23
1,03600	25
1,04000	25
1,04400	24
1,04800	22
1,05200	21
1,05600	22
1,06000	24
1,06400	24
1,06800	24
1,07200	25
1,07600	26
1,08000	26
1,08400	28
1,08800	30
1,09200	31
1,09600	34
1,10000	36
1,10400	36
1,10800	37
1,11200	37
1,11600	35
1,12000	32
1,12400	31
1,12800	33
1,13200	34
1,13600	32
1,14000	31
1,14400	31
1,14800	31
1,15200	31
1,15600	31
1,16000	32
1,16400	34
1,16800	35
1,17200	36
1,17600	38
1,18000	39
1,18400	39
1,18800	39
1,19200	39
1,19600	39
1,20000	39
1,20400	40
1,20800	41
1,21200	43
1,21600	45
1,22000	47
1,22400	47
1,22800	46
1,23200	46
1,23600	46
1,24000	45
1,24400	45
1,24800	46
1,25200	47
1,25600	47
1,26000	47
1,26400	48
1,26800	50
1,27200	51
1,27600	53
1,28000	54
1,28400	54
1,28800	55
1,29200	55
1,29600	56
1,30000	58
1,30400	59
1,30800	58
1,31200	54
1,31600	53
1,32000	54
1,32400	54
1,32800	54
1,33200	56
1,33600	57
1,34000	58
1,34400	57
1,34800	55
1,35200	55
1,35600	56
1,36000	57
1,36400	58
1,36800	59
1,37200	58
1,37600	56
1,38000	56
1,38400	56
1,38800	58
1,39200	60
1,39600	59
1,40000	61
1,40400	62
1,40800	63
1,41200	65
1,41600	66
1,42000	67
1,42400	67
1,42800	68
1,43200	70
1,43600	72
1,44000	73
1,44400	74
1,44800	72
1,45200	73
1,45600	73
1,46000	73
1,46400	75
1,46800	75
1,47200	77
1,47600	78
1,48000	78
1,48400	76
1,48800	75
1,49200	75
1,49600	73
1,50000	74
1,50400	77
1,50800	80
1,51200	82
1,51600	82
1,52000	83
1,52400	83
1,52800	83
1,53200	86
1,53600	89
1,54000	89
1,54400	86
1,54800	86
1,55200	86
1,55600	86
1,56000	87
1,56400	88
1,56800	88
1,57200	89
1,57600	90
1,58000	91
1,58400	91
1,58800	93
1,59200	95
1,59600	95
1,60000	95
1,60400	92
1,60800	93
1,61200	96
1,61600	97
1,62000	96
1,62400	94
1,62800	93
1,63200	93
1,63600	94
1,64000	92
1,64400	90
1,64800	91
1,65200	95
1,65600	99
1,66000	100
1,66400	99
1,66800	98
1,67200	99
1,67600	99
1,68000	96
1,68400	96
1,68800	99
1,69200	100
1,69600	100
1,70000	100
1,70400	101
1,70800	100
1,71200	98
1,71600	98
1,72000	100
1,72400	102
1,72800	102
1,73200	101
1,73600	100
1,74000	99
1,74400	100
1,74800	102
1,75200	104
1,75600	105
1,76000	105
1,76400	105
1,76800	106
1,77200	106
1,77600	106
1,78000	108
1,78400	109
1,78800	110
1,79200	113
1,79600	115
1,80000	116
1,80400	117
1,80800	118
1,81200	117
1,81600	114
1,82000	116
1,82400	117
1,82800	116
1,83200	116
1,83600	116
1,84000	117
1,84400	119
1,84800	119
1,85200	118
1,85600	119
1,86000	121
1,86400	118
1,86800	117
1,87200	119
1,87600	118
1,88000	120
1,88400	122
1,88800	123
1,89200	123
1,89600	124
1,90000	128
1,90400	132
1,90800	133
1,91200	132
1,91600	135
1,92000	138
1,92400	139
1,92800	139
1,93200	138
1,93600	136
1,94000	137
1,94400	137
1,94800	138
1,95200	137
1,95600	134
1,96000	133
1,96400	134
1,96800	134
1,97200	132
1,97600	133
1,98000	134
1,98400	132
1,98800	130
1,99200	130
1,99600	129
2,00000	130
2,00400	132
2,00800	134
2,01200	136
2,01600	137
2,02000	139
2,02400	139
2,02800	139
2,03200	140
2,03600	140
2,04000	139
2,04400	140
2,04800	143
2,05200	143
2,05600	140
2,06000	141
2,06400	142
2,06800	142
2,07200	143
2,07600	144
2,08000	143
2,08400	141
2,08800	143
2,09200	144
2,09600	144
2,10000	145
2,10400	144
2,10800	144
2,11200	145
2,11600	144
2,12000	145
2,12400	149
2,12800	152
2,13200	151
2,13600	150
2,14000	151
2,14400	154
2,14800	156
2,15200	156
2,15600	154
2,16000	152
2,16400	151
2,16800	153
2,17200	154
2,17600	153
2,18000	154
2,18400	155
2,18800	154
2,19200	152
2,19600	150
2,20000	152
2,20400	153
2,20800	153
2,21200	156
2,21600	158
2,22000	160
2,22400	159
2,22800	158
2,23200	157
2,23600	158
2,24000	159
2,24400	158
2,24800	158
2,25200	158
2,25600	155
2,26000	153
2,26400	155
2,26800	156
2,27200	156
2,27600	156
2,28000	156
2,28400	154
2,28800	153
2,29200	155
2,29600	157
2,30000	158
2,30400	158
2,30800	159
2,31200	159
2,31600	157
2,32000	157
2,32400	160
2,32800	162
2,33200	163
2,33600	163
2,34000	163
2,34400	164
2,34800	165
2,35200	166
2,35600	165
2,36000	161
2,36400	160
2,36800	160
2,37200	161
2,37600	160
2,38000	159
2,38400	160
2,38800	159
2,39200	159
2,39600	159
2,40000	160
2,40400	159
2,40800	159
2,41200	158
2,41600	158
2,42000	158
2,42400	159
2,42800	161
2,43200	162
2,43600	163
2,44000	163
2,44400	162
2,44800	162
2,45200	161
2,45600	160
2,46000	159
2,46400	159
2,46800	159
2,47200	159
2,47600	158
2,48000	160
2,48400	162
2,48800	162
2,49200	162
2,49600	161
2,50000	162
2,50400	162
2,50800	162
2,51200	163
2,51600	164
2,52000	164
2,52400	165
2,52800	165
2,53200	162
2,53600	159
2,54000	159
2,54400	160
2,54800	161
2,55200	161
2,55600	162
2,56000	163
2,56400	164
2,56800	166
2,57200	167
2,57600	167
2,58000	167
2,58400	165
2,58800	163
2,59200	162
2,59600	164
2,60000	166
2,60400	168
2,60800	169
2,61200	170
2,61600	172
2,62000	172
2,62400	171
2,62800	172
2,63200	172
2,63600	173
2,64000	175
2,64400	177
2,64800	177
2,65200	177
2,65600	176
2,66000	174
2,66400	172
2,66800	172
2,67200	170
2,67600	170
2,68000	173
2,68400	175
2,68800	174
2,69200	172
2,69600	172
2,70000	172
2,70400	172
2,70800	173
2,71200	173
2,71600	172
2,72000	172
2,72400	173
2,72800	175
2,73200	176
2,73600	176
2,74000	176
2,74400	178
2,74800	178
2,75200	179
2,75600	179
2,76000	179
2,76400	178
2,76800	178
2,77200	178
2,77600	175
2,78000	176
2,78400	180
2,78800	184
2,79200	184
2,79600	184
2,80000	183
2,80400	183
2,80800	184
2,81200	184
2,81600	183
2,82000	181
2,82400	178
2,82800	177
2,83200	177
2,83600	178
2,84000	178
2,84400	178
2,84800	180
2,85200	181
2,85600	181
2,86000	181
2,86400	181
2,86800	180
2,87200	178
2,87600	177
2,88000	176
2,88400	177
2,88800	178
2,89200	178
2,89600	177
2,90000	176
2,90400	177
2,90800	176
2,91200	176
2,91600	177
2,92000	180
2,92400	181
2,92800	179
2,93200	178
2,93600	178
2,94000	177
2,94400	177
2,94800	179
2,95200	179
2,95600	176
2,96000	174
2,96400	175
2,96800	177
2,97200	178
2,97600	177
2,98000	177
2,98400	177
2,98800	178
2,99200	180
2,99600	180
3,00000	180
3,00400	178
3,00800	176
3,01200	175
3,01600	175
3,02000	177
3,02400	179
3,02800	184
3,03200	185
3,03600	184
3,04000	183
3,04400	182
3,04800	181
3,05200	180
3,05600	179
3,06000	179
3,06400	179
3,06800	180
3,07200	181
3,07600	181
3,08000	181
3,08400	181
3,08800	183
3,09200	184
3,09600	186
3,10000	188
3,10400	192
3,10800	191
3,11200	190
3,11600	190
3,12000	190
3,12400	191
3,12800	192
3,13200	191
3,13600	190
3,14000	191
3,14400	191
3,14800	191
3,15200	191
3,15600	192
3,16000	192
3,16400	192
3,16800	193
3,17200	193
3,17600	194
3,18000	196
3,18400	197
3,18800	198
3,19200	197
3,19600	196
3,20000	198
3,20400	199
3,20800	201
3,21200	202
3,21600	203
3,22000	204
3,22400	204
3,22800	205
3,23200	206
3,23600	207
3,24000	210
3,24400	213
3,24800	213
3,25200	214
3,25600	217
3,26000	219
3,26400	220
3,26800	222
3,27200	224
3,27600	228
3,28000	232
3,28400	235
3,28800	237
3,29200	239
3,29600	240
3,30000	238
3,30400	236
3,30800	236
3,31200	237
3,31600	238
3,32000	242
3,32400	243
3,32800	245
3,33200	248
3,33600	250
3,34000	251
3,34400	253
3,34800	252
3,35200	251
3,35600	253
3,36000	257
3,36400	261
3,36800	264
3,37200	267
3,37600	272
3,38000	274
3,38400	274
3,38800	275
3,39200	280
3,39600	283
3,40000	285
3,40400	288
3,40800	291
3,41200	295
3,41600	296
3,42000	297
3,42400	298
3,42800	300
3,43200	302
3,43600	305
3,44000	310
3,44400	313
3,44800	314
3,45200	317
3,45600	320
3,46000	322
3,46400	325
3,46800	330
3,47200	333
3,47600	335
3,48000	339
3,48400	343
3,48800	346
3,49200	349
3,49600	351
3,50000	355
3,50400	360
3,50800	363
3,51200	368
3,51600	373
3,52000	377
3,52400	380
3,52800	385
3,53200	390
3,53600	396
3,54000	399
3,54400	401
3,54800	404
3,55200	409
3,55600	413
3,56000	419
3,56400	427
3,56800	432
3,57200	437
3,57600	440
3,58000	441
3,58400	444
3,58800	448
3,59200	454
3,59600	462
3,60000	469
3,60400	475
3,60800	482
3,61200	488
3,61600	492
3,62000	497
3,62400	505
3,62800	511
3,63200	518
3,63600	524
3,64000	528
3,64400	533
3,64800	540
3,65200	547
3,65600	555
3,66000	562
3,66400	570
3,66800	582
3,67200	596
3,67600	614
3,68000	640
3,68400	683
3,68800	742
3,69200	806
3,69600	871
3,70000	932
3,70400	977
3,70800	994
3,71200	973
3,71600	908
3,72000	797
3,72400	648
3,72800	467
3,73200	256
3,73600	27
3,74000	-207
3,74400	-440
3,74800	-664
3,75200	-867
3,75600	-1044
3,76000	-1194
3,76400	-1315
3,76800	-1408
3,77200	-1480
3,77600	-1539
3,78000	-1594
3,78400	-1647
3,78800	-1689
3,79200	-1712
3,79600	-1712
3,80000	-1686
3,80400	-1639
3,80800	-1575
3,81200	-1499
3,81600	-1414
3,82000	-1319
3,82400	-1216
3,82800	-1109
3,83200	-1002
3,83600	-894
3,84000	-787
3,84400	-679
3,84800	-568
3,85200	-458
3,85600	-346
3,86000	-235
3,86400	-123
3,86800	-10
3,87200	100
3,87600	201
3,88000	289
3,88400	369
3,88800	442
3,89200	504
3,89600	554
3,90000	596
3,90400	636
3,90800	672
3,91200	702
3,91600	730
3,92000	754
3,92400	777
3,92800	799
3,93200	817
3,93600	832
3,94000	848
3,94400	861
3,94800	871
3,95200	880
3,95600	886
3,96000	889
3,96400	896
3,96800	903
3,97200	910
3,97600	918
3,98000	925
3,98400	935
3,98800	945
3,99200	955
3,99600	967
4,00000	978
4,00400	989
4,00800	1000
4,01200	1013
4,01600	1027
4,02000	1042
4,02400	1058
4,02800	1073
4,03200	1088
4,03600	1103
4,04000	1119
4,04400	1135
4,04800	1150
4,05200	1165
4,05600	1181
4,06000	1198
4,06400	1214
4,06800	1230
4,07200	1247
4,07600	1265
4,08000	1284
4,08400	1304
4,08800	1325
4,09200	1349
4,09600	1373
4,10000	1396
4,10400	1420
4,10800	1445
4,11200	1474
4,11600	1504
4,12000	1531
4,12400	1556
4,12800	1578
4,13200	1600
4,13600	1625
4,14000	1652
4,14400	1673
4,14800	1690
4,15200	1706
4,15600	1721
4,16000	1738
4,16400	1752
4,16800	1762
4,17200	1774
4,17600	1786
4,18000	1797
4,18400	1807
4,18800	1817
4,19200	1825
4,19600	1831
4,20000	1839
4,20400	1850
4,20800	1860
4,21200	1866
4,21600	1868
4,22000	1866
4,22400	1859
4,22800	1850
4,23200	1838
4,23600	1825
4,24000	1815
4,24400	1808
4,24800	1800
4,25200	1793
4,25600	1787
4,26000	1783
4,26400	1780
4,26800	1780
4,27200	1781
4,27600	1781
4,28000	1782
4,28400	1783
4,28800	1784
4,29200	1788
4,29600	1791
4,30000	1793
4,30400	1799
4,30800	1806
4,31200	1811
4,31600	1817
4,32000	1824
4,32400	1830
4,32800	1835
4,33200	1842
4,33600	1850
4,34000	1857
4,34400	1863
4,34800	1869
4,35200	1874
4,35600	1878
4,36000	1882
4,36400	1883
4,36800	1886
4,37200	1888
4,37600	1888
4,38000	1888
4,38400	1887
4,38800	1887
4,39200	1888
4,39600	1889
4,40000	1886
4,40400	1884
4,40800	1883
4,41200	1880
4,41600	1878
4,42000	1878
4,42400	1875
4,42800	1872
4,43200	1871
4,43600	1870
4,44000	1870
4,44400	1867
4,44800	1865
4,45200	1866
4,45600	1868
4,46000	1870
4,46400	1871
4,46800	1873
4,47200	1877
4,47600	1881
4,48000	1887
4,48400	1893
4,48800	1898
4,49200	1906
4,49600	1914
4,50000	1923
4,50400	1931
4,50800	1939
4,51200	1947
4,51600	1956
4,52000	1966
4,52400	1973
4,52800	1981
4,53200	1991
4,53600	2000
4,54000	2006
4,54400	2011
4,54800	2017
4,55200	2024
4,55600	2031
4,56000	2040
4,56400	2046
4,56800	2052
4,57200	2055
4,57600	2061
4,58000	2070
4,58400	2079
4,58800	2090
4,59200	2106
4,59600	2131
4,60000	2164
4,60400	2211
4,60800	2279
4,61200	2371
4,61600	2496
4,62000	2660
4,62400	2868
4,62800	3128
4,63200	3451
4,63600	3839
4,64000	4298
4,64400	4832
4,64800	5444
4,65200	6130
4,65600	6886
4,66000	7703
4,66400	8579
4,66800	9502
4,67200	10452
4,67600	11419
4,68000	12382
4,68400	13330
4,68800	14250
4,69200	15124
4,69600	15936
4,70000	16676
4,70400	17340
4,70800	17919
4,71200	18405
4,71600	18800
4,72000	19102
4,72400	19313
4,72800	19435
4,73200	19474
4,73600	19434
4,74000	19324
4,74400	19148
4,74800	18912
4,75200	18622
4,75600	18283
4,76000	17899
4,76400	17480
4,76800	17027
4,77200	16542
4,77600	16032
4,78000	15504
4,78400	14959
4,78800	14402
4,79200	13836
4,79600	13269
4,80000	12704
4,80400	12147
4,80800	11595
4,81200	11054
4,81600	10532
4,82000	10028
4,82400	9544
4,82800	9084
4,83200	8645
4,83600	8230
4,84000	7842
4,84400	7480
4,84800	7142
4,85200	6827
4,85600	6536
4,86000	6268
4,86400	6021
4,86800	5793
4,87200	5584
4,87600	5392
4,88000	5213
4,88400	5047
4,88800	4896
4,89200	4757
4,89600	4625
4,90000	4503
4,90400	4388
4,90800	4281
4,91200	4183
4,91600	4088
4,92000	3998
4,92400	3913
4,92800	3831
4,93200	3754
4,93600	3683
4,94000	3614
4,94400	3548
4,94800	3489
4,95200	3432
4,95600	3378
4,96000	3330
4,96400	3286
4,96800	3248
4,97200	3215
4,97600	3187
4,98000	3166
4,98400	3148
4,98800	3138
4,99200	3135
4,99600	3139
5,00000	3151
5,00400	3169
5,00800	3195
5,01200	3226
5,01600	3261
5,02000	3302
5,02400	3345
5,02800	3390
5,03200	3436
5,03600	3482
5,04000	3530
5,04400	3576
5,04800	3618
5,05200	3659
5,05600	3698
5,06000	3729
5,06400	3756
5,06800	3776
5,07200	3790
5,07600	3800
5,08000	3807
5,08400	3808
5,08800	3803
5,09200	3795
5,09600	3783
5,10000	3765
5,10400	3742
5,10800	3717
5,11200	3690
5,11600	3660
5,12000	3630
5,12400	3598
5,12800	3567
5,13200	3538
5,13600	3512
5,14000	3491
5,14400	3473
5,14800	3463
5,15200	3460
5,15600	3468
5,16000	3488
5,16400	3517
5,16800	3560
5,17200	3616
5,17600	3685
5,18000	3769
5,18400	3867
5,18800	3977
5,19200	4098
5,19600	4221
5,20000	4349
5,20400	4484
5,20800	4621
5,21200	4757
5,21600	4889
5,22000	5013
5,22400	5127
5,22800	5234
5,23200	5328
5,23600	5410
5,24000	5481
5,24400	5538
5,24800	5581
5,25200	5613
5,25600	5632
5,26000	5636
5,26400	5629
5,26800	5613
5,27200	5590
5,27600	5557
5,28000	5516
5,28400	5469
5,28800	5413
5,29200	5351
5,29600	5285
5,30000	5215
5,30400	5140
5,30800	5059
5,31200	4973
5,31600	4885
5,32000	4795
5,32400	4704
5,32800	4611
5,33200	4515
5,33600	4418
5,34000	4322
5,34400	4226
5,34800	4133
5,35200	4043
5,35600	3954
5,36000	3864
5,36400	3779
5,36800	3699
5,37200	3623
5,37600	3550
5,38000	3481
5,38400	3417
5,38800	3357
5,39200	3301
5,39600	3247
5,40000	3198
5,40400	3153
5,40800	3113
5,41200	3076
5,41600	3040
5,42000	3010
5,42400	2982
5,42800	2955
5,43200	2928
5,43600	2904
5,44000	2884
5,44400	2864
5,44800	2847
5,45200	2833
5,45600	2819
5,46000	2807
5,46400	2795
5,46800	2782
5,47200	2772
5,47600	2763
5,48000	2756
5,48400	2750
5,48800	2744
5,49200	2739
5,49600	2732
5,50000	2726
5,50400	2721
5,50800	2714
5,51200	2711
5,51600	2710
5,52000	2707
5,52400	2705
5,52800	2704
5,53200	2701
5,53600	2698
5,54000	2696
5,54400	2694
5,54800	2692
5,55200	2689
5,55600	2687
5,56000	2686
5,56400	2684
5,56800	2686
5,57200	2689
5,57600	2690
5,58000	2691
5,58400	2692
5,58800	2699
5,59200	2707
5,59600	2717
5,60000	2730
5,60400	2745
5,60800	2766
5,61200	2791
5,61600	2822
5,62000	2856
5,62400	2896
5,62800	2942
5,63200	2991
5,63600	3045
5,64000	3106
5,64400	3172
5,64800	3240
5,65200	3312
5,65600	3390
5,66000	3472
5,66400	3555
5,66800	3638
5,67200	3725
5,67600	3811
5,68000	3895
5,68400	3978
5,68800	4056
5,69200	4133
5,69600	4207
5,70000	4278
5,70400	4341
5,70800	4399
5,71200	4452
5,71600	4500
5,72000	4545
5,72400	4584
5,72800	4619
5,73200	4651
5,73600	4676
5,74000	4697
5,74400	4715
5,74800	4729
5,75200	4737
5,75600	4744
5,76000	4750
5,76400	4753
5,76800	4753
5,77200	4751
5,77600	4744
5,78000	4734
5,78400	4722
5,78800	4710
5,79200	4697
5,79600	4680
5,80000	4663
5,80400	4644
5,80800	4623
5,81200	4602
5,81600	4580
5,82000	4557
5,82400	4534
5,82800	4514
5,83200	4499
5,83600	4487
5,84000	4481
5,84400	4481
5,84800	4488
5,85200	4504
5,85600	4527
5,86000	4559
5,86400	4602
5,86800	4658
5,87200	4722
5,87600	4793
5,88000	4875
5,88400	4961
5,88800	5050
5,89200	5144
5,89600	5242
5,90000	5341
5,90400	5441
5,90800	5542
5,91200	5643
5,91600	5743
5,92000	5845
5,92400	5949
5,92800	6058
5,93200	6174
5,93600	6298
5,94000	6437
5,94400	6597
5,94800	6783
5,95200	7002
5,95600	7261
5,96000	7572
5,96400	7948
5,96800	8401
5,97200	8947
5,97600	9610
5,98000	10411
5,98400	11382
5,98800	12573
5,99200	14066
5,99600	16023
6,00000	18728
6,00400	22594
6,00800	28128
6,01200	35704
6,01600	45410
6,02000	57117
6,02400	70522
6,02800	85331
6,03200	101339
6,03600	118355
6,04000	136194
6,04400	154722
6,04800	173934
6,05200	193912
6,05600	214513
6,06000	235041
6,06400	254051
6,06800	269461
6,07200	279054
6,07600	281211
6,08000	275477
6,08400	262594
6,08800	244193
6,09200	222252
6,09600	198790
6,10000	175513
6,10400	153501
6,10800	133350
6,11200	115280
6,11600	99313
6,12000	85365
6,12400	73260
6,12800	62800
6,13200	53794
6,13600	46074
6,14000	39500
6,14400	33938
6,14800	29253
6,15200	25326
6,15600	22044
6,16000	19309
6,16400	17036
6,16800	15146
6,17200	13569
6,17600	12245
6,18000	11131
6,18400	10192
6,18800	9395
6,19200	8714
6,19600	8131
6,20000	7629
6,20400	7192
6,20800	6810
6,21200	6475
6,21600	6177
6,22000	5910
6,22400	5670
6,22800	5455
6,23200	5259
6,23600	5079
6,24000	4913
6,24400	4759
6,24800	4617
6,25200	4487
6,25600	4364
6,26000	4249
6,26400	4142
6,26800	4041
6,27200	3948
6,27600	3862
6,28000	3782
6,28400	3709
6,28800	3641
6,29200	3577
6,29600	3516
6,30000	3459
6,30400	3409
6,30800	3364
6,31200	3323
6,31600	3285
6,32000	3251
6,32400	3220
6,32800	3199
6,33200	3184
6,33600	3174
6,34000	3174
6,34400	3184
6,34800	3209
6,35200	3249
6,35600	3309
6,36000	3388
6,36400	3488
6,36800	3614
6,37200	3770
6,37600	3958
6,38000	4179
6,38400	4431
6,38800	4724
6,39200	5058
6,39600	5428
6,40000	5836
6,40400	6284
6,40800	6769
6,41200	7283
6,41600	7826
6,42000	8395
6,42400	8984
6,42800	9587
6,43200	10199
6,43600	10812
6,44000	11420
6,44400	12015
6,44800	12594
6,45200	13149
6,45600	13675
6,46000	14166
6,46400	14620
6,46800	15032
6,47200	15403
6,47600	15730
6,48000	16008
6,48400	16239
6,48800	16422
6,49200	16560
6,49600	16654
6,50000	16706
6,50400	16717
6,50800	16690
6,51200	16628
6,51600	16534
6,52000	16412
6,52400	16263
6,52800	16089
6,53200	15890
6,53600	15672
6,54000	15436
6,54400	15184
6,54800	14917
6,55200	14635
6,55600	14339
6,56000	14032
6,56400	13714
6,56800	13387
6,57200	13049
6,57600	12703
6,58000	12352
6,58400	11993
6,58800	11627
6,59200	11259
6,59600	10889
6,60000	10519
6,60400	10149
6,60800	9781
6,61200	9417
6,61600	9059
6,62000	8709
6,62400	8367
6,62800	8035
6,63200	7714
6,63600	7406
6,64000	7110
6,64400	6828
6,64800	6561
6,65200	6307
6,65600	6065
6,66000	5837
6,66400	5624
6,66800	5424
6,67200	5234
6,67600	5057
6,68000	4888
6,68400	4728
6,68800	4579
6,69200	4440
6,69600	4307
6,70000	4180
6,70400	4061
6,70800	3950
6,71200	3842
6,71600	3737
6,72000	3637
6,72400	3544
6,72800	3456
6,73200	3370
6,73600	3288
6,74000	3213
6,74400	3141
6,74800	3070
6,75200	3004
6,75600	2939
6,76000	2874
6,76400	2814
6,76800	2755
6,77200	2698
6,77600	2643
6,78000	2589
6,78400	2537
6,78800	2486
6,79200	2437
6,79600	2390
6,80000	2345
6,80400	2300
6,80800	2258
6,81200	2218
6,81600	2177
6,82000	2141
6,82400	2106
6,82800	2073
6,83200	2043
6,83600	2014
6,84000	1986
6,84400	1960
6,84800	1937
6,85200	1918
6,85600	1902
6,86000	1890
6,86400	1880
6,86800	1870
6,87200	1864
6,87600	1860
6,88000	1860
6,88400	1861
6,88800	1864
6,89200	1867
6,89600	1871
6,90000	1880
6,90400	1890
6,90800	1900
6,91200	1911
6,91600	1920
6,92000	1931
6,92400	1944
6,92800	1955
6,93200	1966
6,93600	1976
6,94000	1988
6,94400	2001
6,94800	2011
6,95200	2017
6,95600	2021
6,96000	2026
6,96400	2028
6,96800	2029
6,97200	2033
6,97600	2034
6,98000	2031
6,98400	2027
6,98800	2023
6,99200	2021
6,99600	2019
7,00000	2014
7,00400	2008
7,00800	2001
7,01200	1992
7,01600	1981
7,02000	1969
7,02400	1957
7,02800	1945
7,03200	1938
7,03600	1928
7,04000	1917
7,04400	1907
7,04800	1894
7,05200	1882
7,05600	1868
7,06000	1853
7,06400	1838
7,06800	1823
7,07200	1808
7,07600	1794
7,08000	1781
7,08400	1765
7,08800	1748
7,09200	1731
7,09600	1714
7,10000	1697
7,10400	1677
7,10800	1659
7,11200	1642
7,11600	1625
7,12000	1608
7,12400	1592
7,12800	1579
7,13200	1567
7,13600	1559
7,14000	1554
7,14400	1552
7,14800	1555
7,15200	1562
7,15600	1576
7,16000	1596
7,16400	1623
7,16800	1660
7,17200	1702
7,17600	1752
7,18000	1812
7,18400	1881
7,18800	1959
7,19200	2046
7,19600	2143
7,20000	2249
7,20400	2366
7,20800	2494
7,21200	2631
7,21600	2778
7,22000	2936
7,22400	3103
7,22800	3284
7,23200	3481
7,23600	3694
7,24000	3922
7,24400	4169
7,24800	4441
7,25200	4739
7,25600	5066
7,26000	5424
7,26400	5821
7,26800	6267
7,27200	6763
7,27600	7311
7,28000	7918
7,28400	8590
7,28800	9331
7,29200	10144
7,29600	11033
7,30000	11997
7,30400	13033
7,30800	14142
7,31200	15322
7,31600	16568
7,32000	17871
7,32400	19223
7,32800	20612
7,33200	22030
7,33600	23463
7,34000	24894
7,34400	26313
7,34800	27703
7,35200	29052
7,35600	30347
7,36000	31570
7,36400	32712
7,36800	33763
7,37200	34714
7,37600	35555
7,38000	36279
7,38400	36881
7,38800	37366
7,39200	37733
7,39600	37982
7,40000	38115
7,40400	38135
7,40800	38050
7,41200	37866
7,41600	37590
7,42000	37232
7,42400	36801
7,42800	36301
7,43200	35744
7,43600	35137
7,44000	34483
7,44400	33791
7,44800	33071
7,45200	32322
7,45600	31547
7,46000	30753
7,46400	29942
7,46800	29116
7,47200	28277
7,47600	27426
7,48000	26562
7,48400	25688
7,48800	24803
7,49200	23910
7,49600	23009
7,50000	22100
7,50400	21186
7,50800	20272
7,51200	19360
7,51600	18452
7,52000	17550
7,52400	16654
7,52800	15769
7,53200	14901
7,53600	14055
7,54000	13231
7,54400	12433
7,54800	11663
7,55200	10923
7,55600	10218
7,56000	9549
7,56400	8912
7,56800	8309
7,57200	7746
7,57600	7222
7,58000	6737
7,58400	6289
7,58800	5875
7,59200	5496
7,59600	5153
7,60000	4844
7,60400	4569
7,60800	4328
7,61200	4120
7,61600	3945
7,62000	3804
7,62400	3696
7,62800	3617
7,63200	3570
7,63600	3555
7,64000	3573
7,64400	3625
7,64800	3712
7,65200	3827
7,65600	3973
7,66000	4149
7,66400	4353
7,66800	4581
7,67200	4833
7,67600	5108
7,68000	5402
7,68400	5712
7,68800	6036
7,69200	6369
7,69600	6705
7,70000	7040
7,70400	7372
7,70800	7697
7,71200	8010
7,71600	8305
7,72000	8581
7,72400	8836
7,72800	9065
7,73200	9265
7,73600	9440
7,74000	9584
7,74400	9695
7,74800	9777
7,75200	9827
7,75600	9848
7,76000	9844
7,76400	9814
7,76800	9758
7,77200	9681
7,77600	9583
7,78000	9467
7,78400	9336
7,78800	9192
7,79200	9036
7,79600	8869
7,80000	8695
7,80400	8516
7,80800	8334
7,81200	8147
7,81600	7960
7,82000	7776
7,82400	7592
7,82800	7409
7,83200	7228
7,83600	7048
7,84000	6871
7,84400	6692
7,84800	6514
7,85200	6340
7,85600	6166
7,86000	5992
7,86400	5816
7,86800	5641
7,87200	5466
7,87600	5287
7,88000	5109
7,88400	4931
7,88800	4754
7,89200	4573
7,89600	4393
[truncated: 18,026 more rows]
