# Supplementary material for: Interplay between de novo and salvage pathways of GDP-fucose synthesis
Source: PLoS One. 2024 Oct 24;19(10):e0309450. doi: 10.1371/journal.pone.0309450 (PMC11501016; doi:10.1371/journal.pone.0309450)
Supplement: S1 File — (ZIP) [file pone.0309450.s004.zip › Chromatograms/Metabolites/GMDSKO_4_1_0.1FUC.txt]

[Header]
Application Name	LabSolutions
Version	5.97 SP1
Data File Name	C:\LabSolutions\Data\Methods\Moje wyniki\GDP-Fuc639.lcd
Output Date	2022-11-21
Output Time	17:05:00
[Configuration]
Instrument Name	HPLC_SPD-M30A_RF20AXS
Instrument #	1
Line #	1
# of Detectors	1
Detector ID	PDA
Detector Name	PDA
# of Channels	1
[LC Status Trace(Pump A Pressure)]
Interval(msec)	1000
# of Points	4801
Start Time(min)	0,000
End Time(min)	80,000
Intensity Units	MPa
Intensity Multiplier	0,0980665
R.Time (min)	Intensity
0,00000	151,7
0,01667	151,7
0,03333	152,0
0,05000	151,9
0,06667	152,2
0,08333	152,3
0,10000	152,3
0,11667	152,2
0,13333	152,5
0,15000	152,5
0,16667	152,6
0,18333	152,6
0,20000	152,7
0,21667	152,7
0,23333	152,8
0,25000	152,7
0,26667	152,8
0,28333	152,8
0,30000	152,8
0,31667	152,7
0,33333	152,7
0,35000	152,8
0,36667	152,7
0,38333	152,8
0,40000	152,9
0,41667	152,9
0,43333	152,8
0,45000	152,8
0,46667	152,9
0,48333	152,9
0,50000	152,9
0,51667	152,8
0,53333	152,9
0,55000	152,9
0,56667	152,9
0,58333	152,9
0,60000	152,8
0,61667	152,9
0,63333	152,8
0,65000	152,9
0,66667	152,9
0,68333	153,0
0,70000	152,9
0,71667	152,9
0,73333	152,9
0,75000	153,0
0,76667	152,9
0,78333	152,9
0,80000	152,9
0,81667	153,0
0,83333	152,9
0,85000	153,0
0,86667	153,0
0,88333	152,9
0,90000	152,9
0,91667	153,0
0,93333	153,0
0,95000	152,9
0,96667	152,9
0,98333	153,0
1,00000	153,0
1,01667	152,8
1,03333	153,0
1,05000	152,9
1,06667	153,0
1,08333	152,9
1,10000	153,0
1,11667	152,9
1,13333	153,0
1,15000	153,0
1,16667	152,9
1,18333	153,0
1,20000	153,0
1,21667	153,0
1,23333	152,9
1,25000	153,0
1,26667	152,9
1,28333	153,0
1,30000	153,1
1,31667	153,0
1,33333	152,9
1,35000	153,0
1,36667	153,0
1,38333	153,1
1,40000	152,9
1,41667	153,0
1,43333	153,0
1,45000	153,1
1,46667	153,0
1,48333	153,1
1,50000	153,0
1,51667	153,1
1,53333	153,0
1,55000	153,0
1,56667	152,9
1,58333	152,9
1,60000	152,9
1,61667	153,0
1,63333	153,0
1,65000	153,0
1,66667	153,0
1,68333	153,0
1,70000	153,0
1,71667	153,1
1,73333	153,0
1,75000	153,1
1,76667	153,1
1,78333	153,0
1,80000	152,9
1,81667	152,9
1,83333	153,0
1,85000	152,9
1,86667	153,0
1,88333	153,0
1,90000	153,0
1,91667	152,9
1,93333	153,0
1,95000	152,9
1,96667	153,0
1,98333	152,9
2,00000	153,0
2,01667	152,9
2,03333	152,9
2,05000	152,9
2,06667	153,0
2,08333	153,0
2,10000	153,0
2,11667	152,9
2,13333	152,9
2,15000	152,9
2,16667	153,1
2,18333	153,0
2,20000	153,1
2,21667	153,0
2,23333	153,0
2,25000	153,0
2,26667	153,0
2,28333	153,0
2,30000	152,9
2,31667	153,0
2,33333	153,0
2,35000	153,0
2,36667	152,9
2,38333	153,0
2,40000	152,9
2,41667	153,0
2,43333	152,9
2,45000	153,0
2,46667	152,9
2,48333	152,8
2,50000	152,9
2,51667	153,0
2,53333	152,9
2,55000	153,0
2,56667	152,9
2,58333	152,9
2,60000	152,9
2,61667	153,0
2,63333	153,0
2,65000	153,0
2,66667	153,1
2,68333	152,9
2,70000	153,0
2,71667	152,9
2,73333	153,1
2,75000	152,9
2,76667	153,0
2,78333	153,0
2,80000	153,0
2,81667	152,9
2,83333	153,0
2,85000	153,0
2,86667	153,0
2,88333	152,9
2,90000	153,0
2,91667	153,0
2,93333	152,9
2,95000	153,0
2,96667	153,0
2,98333	153,0
3,00000	153,1
3,01667	152,9
3,03333	153,0
3,05000	153,0
3,06667	152,9
3,08333	153,0
3,10000	153,0
3,11667	153,0
3,13333	152,9
3,15000	153,0
3,16667	153,0
3,18333	153,0
3,20000	152,9
3,21667	153,0
3,23333	153,0
3,25000	153,1
3,26667	152,9
3,28333	153,1
3,30000	153,0
3,31667	153,1
3,33333	153,0
3,35000	153,0
3,36667	153,0
3,38333	153,0
3,40000	153,0
3,41667	153,0
3,43333	153,0
3,45000	153,0
3,46667	152,9
3,48333	152,9
3,50000	152,9
3,51667	153,0
3,53333	153,0
3,55000	152,9
3,56667	153,0
3,58333	153,0
3,60000	153,0
3,61667	153,0
3,63333	153,1
3,65000	152,9
3,66667	153,1
3,68333	153,0
3,70000	153,1
3,71667	153,0
3,73333	153,0
3,75000	153,0
3,76667	153,1
3,78333	153,0
3,80000	153,0
3,81667	153,0
3,83333	152,9
3,85000	152,9
3,86667	152,9
3,88333	153,0
3,90000	153,0
3,91667	152,9
3,93333	153,0
3,95000	153,0
3,96667	152,9
3,98333	153,0
4,00000	152,9
4,01667	153,0
4,03333	153,0
4,05000	153,0
4,06667	152,9
4,08333	153,1
4,10000	152,9
4,11667	153,0
4,13333	153,0
4,15000	153,0
4,16667	153,0
4,18333	153,0
4,20000	153,1
4,21667	153,1
4,23333	153,0
4,25000	153,1
4,26667	153,1
4,28333	153,0
4,30000	153,0
4,31667	153,1
4,33333	153,1
4,35000	153,2
4,36667	153,0
4,38333	153,0
4,40000	153,0
4,41667	153,0
4,43333	153,1
4,45000	153,0
4,46667	153,1
4,48333	153,0
4,50000	153,1
4,51667	153,0
4,53333	153,1
4,55000	153,0
4,56667	153,0
4,58333	153,0
4,60000	153,1
4,61667	153,0
4,63333	153,0
4,65000	153,0
4,66667	153,0
4,68333	153,0
4,70000	153,1
4,71667	153,1
4,73333	152,9
4,75000	153,0
4,76667	153,1
4,78333	153,1
4,80000	153,2
4,81667	153,0
4,83333	153,1
4,85000	153,0
4,86667	153,0
4,88333	153,0
4,90000	152,9
4,91667	153,0
4,93333	152,9
4,95000	153,0
4,96667	153,0
4,98333	153,1
5,00000	152,9
5,01667	153,0
5,03333	153,0
5,05000	153,1
5,06667	153,0
5,08333	152,9
5,10000	153,0
5,11667	153,0
5,13333	153,0
5,15000	153,0
5,16667	153,0
5,18333	152,9
5,20000	153,0
5,21667	153,1
5,23333	153,1
5,25000	153,1
5,26667	153,0
5,28333	153,1
5,30000	153,1
5,31667	152,9
5,33333	153,1
5,35000	153,0
5,36667	153,1
5,38333	153,0
5,40000	153,1
5,41667	153,0
5,43333	153,1
5,45000	153,0
5,46667	153,1
5,48333	153,0
5,50000	153,1
5,51667	153,0
5,53333	153,0
5,55000	153,1
5,56667	153,1
5,58333	153,1
5,60000	153,1
5,61667	153,1
5,63333	153,0
5,65000	153,0
5,66667	153,2
5,68333	153,1
5,70000	153,1
5,71667	153,1
5,73333	153,1
5,75000	153,1
5,76667	153,0
5,78333	153,2
5,80000	153,0
5,81667	153,1
5,83333	153,1
5,85000	153,1
5,86667	153,1
5,88333	153,2
5,90000	153,0
5,91667	153,1
5,93333	153,1
5,95000	153,2
5,96667	153,1
5,98333	153,0
6,00000	153,1
6,01667	153,1
6,03333	153,0
6,05000	153,1
6,06667	153,0
6,08333	153,0
6,10000	153,0
6,11667	153,1
6,13333	153,2
6,15000	153,1
6,16667	153,1
6,18333	153,0
6,20000	153,1
6,21667	153,0
6,23333	153,2
6,25000	153,1
6,26667	153,2
6,28333	153,1
6,30000	153,2
6,31667	153,1
6,33333	153,2
6,35000	153,1
6,36667	153,2
6,38333	153,1
6,40000	153,2
6,41667	153,1
6,43333	153,0
6,45000	153,1
6,46667	153,1
6,48333	153,0
6,50000	153,1
6,51667	153,0
6,53333	153,0
6,55000	153,0
6,56667	153,1
6,58333	153,2
6,60000	153,1
6,61667	153,1
6,63333	153,1
6,65000	153,1
6,66667	153,0
6,68333	153,1
6,70000	153,0
6,71667	153,1
6,73333	153,0
6,75000	153,1
6,76667	153,1
6,78333	153,1
6,80000	153,1
6,81667	153,1
6,83333	153,1
6,85000	153,1
6,86667	153,1
6,88333	153,0
6,90000	153,0
6,91667	153,1
6,93333	153,1
6,95000	153,1
6,96667	153,0
6,98333	153,0
7,00000	153,0
7,01667	153,1
7,03333	153,1
7,05000	153,0
7,06667	153,0
7,08333	153,1
7,10000	153,1
7,11667	153,0
7,13333	153,2
7,15000	153,1
7,16667	153,2
7,18333	153,1
7,20000	153,1
7,21667	153,1
7,23333	153,1
7,25000	153,1
7,26667	153,2
7,28333	153,2
7,30000	153,2
7,31667	153,1
7,33333	153,1
7,35000	153,1
7,36667	153,1
7,38333	153,2
7,40000	153,2
7,41667	153,1
7,43333	153,0
7,45000	153,0
7,46667	153,1
7,48333	153,2
7,50000	153,0
7,51667	153,1
7,53333	153,1
7,55000	153,1
7,56667	153,0
7,58333	153,2
7,60000	153,2
7,61667	153,2
7,63333	153,1
7,65000	153,2
7,66667	153,2
7,68333	153,1
7,70000	153,1
7,71667	153,2
7,73333	153,2
7,75000	153,2
7,76667	153,1
7,78333	153,1
7,80000	153,1
7,81667	153,2
7,83333	153,1
7,85000	153,2
7,86667	153,1
7,88333	153,1
7,90000	153,1
7,91667	153,0
7,93333	153,1
7,95000	153,0
7,96667	153,1
7,98333	153,1
8,00000	153,2
8,01667	153,0
8,03333	153,2
8,05000	153,1
8,06667	153,2
8,08333	153,1
8,10000	153,2
8,11667	153,2
8,13333	153,1
8,15000	153,1
8,16667	153,1
8,18333	153,2
8,20000	153,2
8,21667	153,1
8,23333	153,1
8,25000	153,1
8,26667	153,2
8,28333	153,2
8,30000	153,2
8,31667	153,2
8,33333	153,2
8,35000	153,2
8,36667	153,1
8,38333	153,2
8,40000	153,1
8,41667	153,2
8,43333	153,2
8,45000	153,2
8,46667	153,1
8,48333	153,3
8,50000	153,1
8,51667	153,2
8,53333	153,1
8,55000	153,2
8,56667	153,2
8,58333	153,1
8,60000	153,2
8,61667	153,2
8,63333	153,2
8,65000	153,3
8,66667	153,2
8,68333	153,2
8,70000	153,2
8,71667	153,3
8,73333	153,2
8,75000	153,3
8,76667	153,2
8,78333	153,2
8,80000	153,2
8,81667	153,2
8,83333	153,3
8,85000	153,1
8,86667	153,2
8,88333	153,2
8,90000	153,2
8,91667	153,1
8,93333	153,3
8,95000	153,2
8,96667	153,2
8,98333	153,1
9,00000	153,2
9,01667	153,2
9,03333	153,1
9,05000	153,2
9,06667	153,3
9,08333	153,3
9,10000	153,3
9,11667	153,2
9,13333	153,2
9,15000	153,3
9,16667	153,3
9,18333	153,3
9,20000	153,2
9,21667	153,2
9,23333	153,2
9,25000	153,2
9,26667	153,2
9,28333	153,2
9,30000	153,1
9,31667	153,2
9,33333	153,2
9,35000	153,2
9,36667	153,1
9,38333	153,2
9,40000	153,2
9,41667	153,2
9,43333	153,2
9,45000	153,2
9,46667	153,2
9,48333	153,1
9,50000	153,1
9,51667	153,2
9,53333	153,2
9,55000	153,3
9,56667	153,1
9,58333	153,2
9,60000	153,2
9,61667	153,2
9,63333	153,2
9,65000	153,2
9,66667	153,3
9,68333	153,2
9,70000	153,2
9,71667	153,2
9,73333	153,3
9,75000	153,2
9,76667	153,3
9,78333	153,2
9,80000	153,3
9,81667	153,2
9,83333	153,3
9,85000	153,3
9,86667	153,3
9,88333	153,3
9,90000	153,3
9,91667	153,3
9,93333	153,2
9,95000	153,2
9,96667	153,3
9,98333	153,3
10,00000	153,3
10,01667	153,2
10,03333	153,3
10,05000	153,3
10,06667	153,2
10,08333	153,3
10,10000	153,2
10,11667	153,3
10,13333	153,2
10,15000	153,2
10,16667	153,2
10,18333	153,3
10,20000	153,1
10,21667	153,2
10,23333	153,2
10,25000	153,3
10,26667	153,2
10,28333	153,2
10,30000	153,3
10,31667	153,3
10,33333	153,2
10,35000	153,3
10,36667	153,3
10,38333	153,1
10,40000	153,2
10,41667	153,3
10,43333	153,3
10,45000	153,3
10,46667	153,3
10,48333	153,2
10,50000	153,2
10,51667	153,2
10,53333	153,3
10,55000	153,2
10,56667	153,3
10,58333	153,2
10,60000	153,3
10,61667	153,2
10,63333	153,4
10,65000	153,2
10,66667	153,3
10,68333	153,3
10,70000	153,3
10,71667	153,2
10,73333	153,2
10,75000	153,3
10,76667	153,2
10,78333	153,2
10,80000	153,3
10,81667	153,2
10,83333	153,1
10,85000	153,2
10,86667	153,2
10,88333	153,3
10,90000	153,3
10,91667	153,2
10,93333	153,3
10,95000	153,3
10,96667	153,1
10,98333	153,3
11,00000	153,2
11,01667	153,2
11,03333	153,1
11,05000	153,2
11,06667	153,2
11,08333	153,4
11,10000	153,2
11,11667	153,3
11,13333	153,3
11,15000	153,4
11,16667	153,3
11,18333	153,3
11,20000	153,3
11,21667	153,4
11,23333	153,3
11,25000	153,3
11,26667	153,4
11,28333	153,3
11,30000	153,3
11,31667	153,4
11,33333	153,4
11,35000	153,3
11,36667	153,3
11,38333	153,4
11,40000	153,4
11,41667	153,3
11,43333	153,4
11,45000	153,3
11,46667	153,4
11,48333	153,3
11,50000	153,4
11,51667	153,4
11,53333	153,5
11,55000	153,4
11,56667	153,5
11,58333	153,4
11,60000	153,5
11,61667	153,4
11,63333	153,4
11,65000	153,4
11,66667	153,4
11,68333	153,4
11,70000	153,5
11,71667	153,4
11,73333	153,4
11,75000	153,4
11,76667	153,5
11,78333	153,5
11,80000	153,5
11,81667	153,4
11,83333	153,5
11,85000	153,5
11,86667	153,4
11,88333	153,5
11,90000	153,4
11,91667	153,5
11,93333	153,5
11,95000	153,5
11,96667	153,5
11,98333	153,5
12,00000	153,4
12,01667	153,6
12,03333	153,5
12,05000	153,6
12,06667	153,5
12,08333	153,5
12,10000	153,5
12,11667	153,6
12,13333	153,5
12,15000	153,6
12,16667	153,5
12,18333	153,5
12,20000	153,4
12,21667	153,5
12,23333	153,6
12,25000	153,5
12,26667	153,5
12,28333	153,5
12,30000	153,5
12,31667	153,4
12,33333	153,6
12,35000	153,4
12,36667	153,6
12,38333	153,5
12,40000	153,6
12,41667	153,5
12,43333	153,5
12,45000	153,5
12,46667	153,5
12,48333	153,5
12,50000	153,6
12,51667	153,5
12,53333	153,5
12,55000	153,5
12,56667	153,6
12,58333	153,6
12,60000	153,6
12,61667	153,6
12,63333	153,5
12,65000	153,5
12,66667	153,6
12,68333	153,6
12,70000	153,4
12,71667	153,5
12,73333	153,5
12,75000	153,5
12,76667	153,5
12,78333	153,6
12,80000	153,5
12,81667	153,6
12,83333	153,5
12,85000	153,6
12,86667	153,6
12,88333	153,5
12,90000	153,5
12,91667	153,6
12,93333	153,6
12,95000	153,6
12,96667	153,4
12,98333	153,5
13,00000	153,5
13,01667	153,7
13,03333	153,6
13,05000	153,6
13,06667	153,7
13,08333	153,6
13,10000	153,6
13,11667	153,6
13,13333	153,7
13,15000	153,5
13,16667	153,6
13,18333	153,6
13,20000	153,6
13,21667	153,5
13,23333	153,7
13,25000	153,6
13,26667	153,6
13,28333	153,6
13,30000	153,6
13,31667	153,6
13,33333	153,6
13,35000	153,6
13,36667	153,7
13,38333	153,6
13,40000	153,7
13,41667	153,4
13,43333	153,5
13,45000	153,5
13,46667	153,5
13,48333	153,6
13,50000	153,6
13,51667	153,6
13,53333	153,5
13,55000	153,5
13,56667	153,6
13,58333	153,6
13,60000	153,4
13,61667	153,6
13,63333	153,5
13,65000	153,6
13,66667	153,5
13,68333	153,7
13,70000	153,6
13,71667	153,6
13,73333	153,5
13,75000	153,6
13,76667	153,6
13,78333	153,4
13,80000	153,5
13,81667	153,6
13,83333	153,6
13,85000	153,6
13,86667	153,6
13,88333	153,6
13,90000	153,6
13,91667	153,7
13,93333	153,6
13,95000	153,6
13,96667	153,6
13,98333	153,5
14,00000	153,5
14,01667	153,5
14,03333	153,6
14,05000	153,4
14,06667	153,6
14,08333	153,5
14,10000	153,6
14,11667	153,5
14,13333	153,6
14,15000	153,6
14,16667	153,6
14,18333	153,5
14,20000	153,6
14,21667	153,5
14,23333	153,4
14,25000	153,5
14,26667	153,4
14,28333	153,5
14,30000	153,6
14,31667	153,5
14,33333	153,5
14,35000	153,5
14,36667	153,5
14,38333	153,5
14,40000	153,5
14,41667	153,5
14,43333	153,5
14,45000	153,5
14,46667	153,4
14,48333	153,6
14,50000	153,4
14,51667	153,5
14,53333	153,5
14,55000	153,5
14,56667	153,4
14,58333	153,5
14,60000	153,5
14,61667	153,5
14,63333	153,4
14,65000	153,5
14,66667	153,4
14,68333	153,4
14,70000	153,5
14,71667	153,5
14,73333	153,5
14,75000	153,5
14,76667	153,5
14,78333	153,5
14,80000	153,5
14,81667	153,6
14,83333	153,6
14,85000	153,5
14,86667	153,5
14,88333	153,5
14,90000	153,5
14,91667	153,5
14,93333	153,6
14,95000	153,4
14,96667	153,5
14,98333	153,5
15,00000	153,6
15,01667	153,5
15,03333	153,6
15,05000	153,5
15,06667	153,5
15,08333	153,4
15,10000	153,5
15,11667	153,5
15,13333	153,4
15,15000	153,5
15,16667	153,6
15,18333	153,6
15,20000	153,6
15,21667	153,4
15,23333	153,5
15,25000	153,5
15,26667	153,5
15,28333	153,5
15,30000	153,4
15,31667	153,5
15,33333	153,4
15,35000	153,5
15,36667	153,5
15,38333	153,6
15,40000	153,4
15,41667	153,5
15,43333	153,5
15,45000	153,6
15,46667	153,5
15,48333	153,5
15,50000	153,6
15,51667	153,6
15,53333	153,6
15,55000	153,6
15,56667	153,6
15,58333	153,4
15,60000	153,5
15,61667	153,6
15,63333	153,6
15,65000	153,6
15,66667	153,5
15,68333	153,5
15,70000	153,5
15,71667	153,5
15,73333	153,5
15,75000	153,5
15,76667	153,6
15,78333	153,5
15,80000	153,5
15,81667	153,5
15,83333	153,7
15,85000	153,5
15,86667	153,7
15,88333	153,5
15,90000	153,6
15,91667	153,5
15,93333	153,5
15,95000	153,6
15,96667	153,6
15,98333	153,6
16,00000	153,6
16,01667	153,6
16,03333	153,4
16,05000	153,5
16,06667	153,6
16,08333	153,6
16,10000	153,6
16,11667	153,5
16,13333	153,6
16,15000	153,6
16,16667	153,6
16,18333	153,6
16,20000	153,5
16,21667	153,6
16,23333	153,5
16,25000	153,6
16,26667	153,6
16,28333	153,7
16,30000	153,5
16,31667	153,6
16,33333	153,6
16,35000	153,6
16,36667	153,6
16,38333	153,5
16,40000	153,6
16,41667	153,6
16,43333	153,6
16,45000	153,6
16,46667	153,6
16,48333	153,5
16,50000	153,5
16,51667	153,7
16,53333	153,7
16,55000	153,7
16,56667	153,6
16,58333	153,6
16,60000	153,6
16,61667	153,4
16,63333	153,6
16,65000	153,5
16,66667	153,6
16,68333	153,5
16,70000	153,6
16,71667	153,5
16,73333	153,7
16,75000	153,5
16,76667	153,6
16,78333	153,6
16,80000	153,6
16,81667	153,6
16,83333	153,5
16,85000	153,5
16,86667	153,6
16,88333	153,5
16,90000	153,6
16,91667	153,5
16,93333	153,5
16,95000	153,5
16,96667	153,6
16,98333	153,6
17,00000	153,6
17,01667	153,5
17,03333	153,6
17,05000	153,6
17,06667	153,5
17,08333	153,6
17,10000	153,5
17,11667	153,6
17,13333	153,5
17,15000	153,6
17,16667	153,6
17,18333	153,6
17,20000	153,5
17,21667	153,6
17,23333	153,6
17,25000	153,7
17,26667	153,6
17,28333	153,5
17,30000	153,6
17,31667	153,6
17,33333	153,6
17,35000	153,6
17,36667	153,6
17,38333	153,5
17,40000	153,5
17,41667	153,6
17,43333	153,7
17,45000	153,6
17,46667	153,6
17,48333	153,6
17,50000	153,6
17,51667	153,4
17,53333	153,6
17,55000	153,5
17,56667	153,6
17,58333	153,6
17,60000	153,6
17,61667	153,6
17,63333	153,6
17,65000	153,6
17,66667	153,7
17,68333	153,6
17,70000	153,7
17,71667	153,5
17,73333	153,5
17,75000	153,6
17,76667	153,5
17,78333	153,6
17,80000	153,6
17,81667	153,6
17,83333	153,5
17,85000	153,5
17,86667	153,6
17,88333	153,6
17,90000	153,6
17,91667	153,6
17,93333	153,6
17,95000	153,6
17,96667	153,5
17,98333	153,6
18,00000	153,6
18,01667	153,6
18,03333	153,5
18,05000	153,6
18,06667	153,6
18,08333	153,6
18,10000	153,5
18,11667	153,6
18,13333	153,6
18,15000	153,7
18,16667	153,6
18,18333	153,5
18,20000	153,6
18,21667	153,7
18,23333	153,6
18,25000	153,7
18,26667	153,6
18,28333	153,5
18,30000	153,5
18,31667	153,5
18,33333	153,6
18,35000	153,5
18,36667	153,6
18,38333	153,6
18,40000	153,7
18,41667	153,6
18,43333	153,7
18,45000	153,6
18,46667	153,7
18,48333	153,5
18,50000	153,7
18,51667	153,6
18,53333	153,6
18,55000	153,6
18,56667	153,5
18,58333	153,6
18,60000	153,6
18,61667	153,6
18,63333	153,6
18,65000	153,6
18,66667	153,7
18,68333	153,6
18,70000	153,7
18,71667	153,6
18,73333	153,6
18,75000	153,6
18,76667	153,6
18,78333	153,7
18,80000	153,5
18,81667	153,6
18,83333	153,7
18,85000	153,7
18,86667	153,6
18,88333	153,7
18,90000	153,6
18,91667	153,7
18,93333	153,6
18,95000	153,7
18,96667	153,7
18,98333	153,6
19,00000	153,7
19,01667	153,8
19,03333	153,7
19,05000	153,8
19,06667	153,6
19,08333	153,7
19,10000	153,7
19,11667	153,7
19,13333	153,7
19,15000	153,7
19,16667	153,7
19,18333	153,6
19,20000	153,6
19,21667	153,5
19,23333	153,6
19,25000	153,5
19,26667	153,6
19,28333	153,6
19,30000	153,6
19,31667	153,5
19,33333	153,7
19,35000	153,6
19,36667	153,7
19,38333	153,6
19,40000	153,6
19,41667	153,6
19,43333	153,4
19,45000	153,6
19,46667	153,7
19,48333	153,7
19,50000	153,7
19,51667	153,6
19,53333	153,6
19,55000	153,7
19,56667	153,8
19,58333	153,7
19,60000	153,7
19,61667	153,6
19,63333	153,6
19,65000	153,6
19,66667	153,7
19,68333	153,7
19,70000	153,6
19,71667	153,7
19,73333	153,6
19,75000	153,7
19,76667	153,6
19,78333	153,7
19,80000	153,6
19,81667	153,7
19,83333	153,7
19,85000	153,7
19,86667	153,7
19,88333	153,6
19,90000	153,6
19,91667	153,7
19,93333	153,7
19,95000	153,7
19,96667	153,6
19,98333	153,6
20,00000	153,6
20,01667	153,7
20,03333	153,6
20,05000	153,6
20,06667	153,7
20,08333	153,6
20,10000	153,6
20,11667	153,5
20,13333	153,6
20,15000	153,4
20,16667	153,4
20,18333	153,3
20,20000	153,4
20,21667	153,3
20,23333	153,3
20,25000	153,1
20,26667	153,2
20,28333	153,0
20,30000	153,0
20,31667	152,9
20,33333	152,7
20,35000	152,8
20,36667	152,8
20,38333	152,6
20,40000	152,6
20,41667	152,4
20,43333	152,5
20,45000	152,6
20,46667	152,7
20,48333	152,9
20,50000	153,1
20,51667	153,1
20,53333	153,2
20,55000	153,2
20,56667	153,3
20,58333	153,4
20,60000	153,3
20,61667	153,3
20,63333	153,4
20,65000	153,4
20,66667	153,4
20,68333	153,6
20,70000	153,4
20,71667	153,5
20,73333	153,3
20,75000	153,3
20,76667	153,1
20,78333	153,3
20,80000	153,2
20,81667	153,3
20,83333	153,4
20,85000	153,4
20,86667	153,3
20,88333	153,6
20,90000	153,5
20,91667	153,6
20,93333	153,5
20,95000	153,6
20,96667	153,6
20,98333	153,7
21,00000	153,6
21,01667	153,6
21,03333	153,7
21,05000	153,7
21,06667	153,7
21,08333	153,7
21,10000	153,7
21,11667	153,8
21,13333	153,7
21,15000	153,8
21,16667	153,7
21,18333	153,8
21,20000	153,7
21,21667	153,8
21,23333	153,8
21,25000	153,8
21,26667	153,7
21,28333	153,8
21,30000	153,7
21,31667	153,8
21,33333	153,7
21,35000	153,8
21,36667	153,8
21,38333	153,9
21,40000	153,8
21,41667	153,8
21,43333	153,8
21,45000	153,9
21,46667	153,7
21,48333	153,9
21,50000	153,8
21,51667	153,9
21,53333	153,8
21,55000	153,9
21,56667	153,9
21,58333	154,0
21,60000	153,9
21,61667	153,9
21,63333	153,8
21,65000	153,9
21,66667	153,7
21,68333	153,5
21,70000	153,3
21,71667	152,9
21,73333	153,0
21,75000	153,0
21,76667	153,1
21,78333	153,4
21,80000	153,2
21,81667	153,4
21,83333	153,5
21,85000	153,5
21,86667	153,4
21,88333	153,6
21,90000	153,6
21,91667	153,7
21,93333	153,7
21,95000	153,7
21,96667	153,7
21,98333	153,9
22,00000	153,8
22,01667	153,8
22,03333	153,9
22,05000	153,9
22,06667	153,9
22,08333	154,0
22,10000	154,0
22,11667	153,9
22,13333	153,9
22,15000	153,9
22,16667	154,0
22,18333	154,0
22,20000	154,1
22,21667	153,9
22,23333	153,9
22,25000	153,7
22,26667	153,8
22,28333	153,8
22,30000	153,9
22,31667	153,9
22,33333	154,0
22,35000	154,0
22,36667	154,1
22,38333	154,1
22,40000	154,2
22,41667	154,1
22,43333	154,2
22,45000	154,2
22,46667	154,3
22,48333	154,3
22,50000	154,3
22,51667	154,3
22,53333	154,5
22,55000	154,4
22,56667	154,5
22,58333	154,5
22,60000	154,5
22,61667	154,6
22,63333	154,6
22,65000	154,6
22,66667	154,5
22,68333	154,4
22,70000	154,3
22,71667	153,8
22,73333	153,9
22,75000	154,0
22,76667	154,1
22,78333	154,1
22,80000	154,2
22,81667	154,2
22,83333	154,2
22,85000	154,3
22,86667	154,3
22,88333	154,5
22,90000	154,3
22,91667	154,4
22,93333	154,5
22,95000	154,5
22,96667	154,5
22,98333	154,7
23,00000	154,6
23,01667	154,6
23,03333	154,6
23,05000	154,6
23,06667	154,6
23,08333	154,4
23,10000	154,5
23,11667	154,4
23,13333	154,5
23,15000	154,6
23,16667	154,7
23,18333	154,6
23,20000	154,7
23,21667	154,7
23,23333	154,8
23,25000	154,7
23,26667	154,8
23,28333	154,9
23,30000	154,8
23,31667	154,9
23,33333	155,0
23,35000	155,1
23,36667	155,0
23,38333	154,9
23,40000	155,0
23,41667	155,0
23,43333	154,3
23,45000	154,5
23,46667	154,4
23,48333	154,7
23,50000	154,5
23,51667	154,7
23,53333	154,7
23,55000	154,7
23,56667	154,8
23,58333	154,9
23,60000	155,0
23,61667	154,9
23,63333	154,9
23,65000	155,0
23,66667	155,0
23,68333	155,0
23,70000	155,1
23,71667	155,0
23,73333	154,8
23,75000	154,6
23,76667	154,9
23,78333	154,9
23,80000	154,9
23,81667	155,1
23,83333	155,0
23,85000	155,2
23,86667	155,1
23,88333	155,1
23,90000	155,3
23,91667	155,4
23,93333	155,4
23,95000	155,4
23,96667	155,3
23,98333	155,5
24,00000	155,4
24,01667	155,4
24,03333	154,9
24,05000	154,9
24,06667	155,1
24,08333	155,2
24,10000	155,3
24,11667	155,2
24,13333	155,4
24,15000	155,4
24,16667	155,5
24,18333	155,4
24,20000	155,4
24,21667	155,4
24,23333	155,6
24,25000	155,6
24,26667	155,5
24,28333	155,2
24,30000	155,3
24,31667	155,4
24,33333	155,4
24,35000	155,5
24,36667	155,6
24,38333	155,6
24,40000	155,6
24,41667	155,6
24,43333	155,7
24,45000	155,8
24,46667	155,9
24,48333	155,8
24,50000	155,9
24,51667	155,9
24,53333	155,7
24,55000	155,2
24,56667	155,5
24,58333	155,6
24,60000	155,6
24,61667	155,8
24,63333	155,7
24,65000	155,8
24,66667	155,8
24,68333	156,0
24,70000	155,7
24,71667	155,9
24,73333	155,9
24,75000	156,0
24,76667	155,9
24,78333	155,8
24,80000	155,9
24,81667	155,9
24,83333	156,1
24,85000	156,0
24,86667	156,1
24,88333	156,2
24,90000	156,2
24,91667	156,2
24,93333	156,3
24,95000	156,4
24,96667	156,4
24,98333	156,4
25,00000	156,3
25,01667	155,9
25,03333	156,0
25,05000	156,1
25,06667	156,0
25,08333	156,2
25,10000	156,3
25,11667	156,2
25,13333	156,3
25,15000	156,3
25,16667	156,5
25,18333	156,4
25,20000	156,5
25,21667	156,4
25,23333	156,3
25,25000	156,3
25,26667	156,4
25,28333	156,5
25,30000	156,4
25,31667	156,5
25,33333	156,7
25,35000	156,7
25,36667	156,8
25,38333	156,8
25,40000	156,9
25,41667	156,8
25,43333	156,4
25,45000	156,2
25,46667	156,5
25,48333	156,6
25,50000	156,6
25,51667	156,7
25,53333	156,7
25,55000	156,8
25,56667	156,8
25,58333	157,0
25,60000	156,8
25,61667	156,9
25,63333	156,7
25,65000	156,7
25,66667	156,8
25,68333	156,8
25,70000	156,9
25,71667	156,9
25,73333	157,2
25,75000	157,0
25,76667	157,1
25,78333	157,2
25,80000	157,3
25,81667	157,3
25,83333	156,8
25,85000	156,9
25,86667	157,1
25,88333	157,1
25,90000	157,2
25,91667	157,1
25,93333	157,2
25,95000	157,2
25,96667	157,3
25,98333	157,4
26,00000	157,4
26,01667	157,1
26,03333	157,2
26,05000	157,3
26,06667	157,3
26,08333	157,5
26,10000	157,4
26,11667	157,5
26,13333	157,6
26,15000	157,6
26,16667	157,8
26,18333	157,5
26,20000	157,3
26,21667	157,3
26,23333	157,5
26,25000	157,6
26,26667	157,6
26,28333	157,6
26,30000	157,6
26,31667	157,7
26,33333	157,8
26,35000	157,9
26,36667	157,8
26,38333	157,6
26,40000	157,7
26,41667	157,7
26,43333	157,9
26,45000	157,8
26,46667	157,9
26,48333	158,0
26,50000	158,1
26,51667	158,3
26,53333	157,8
26,55000	157,7
26,56667	157,7
26,58333	158,0
26,60000	158,0
26,61667	157,9
26,63333	158,2
26,65000	158,1
26,66667	158,3
26,68333	158,3
26,70000	158,2
26,71667	158,0
26,73333	158,2
26,75000	158,2
26,76667	158,2
26,78333	158,4
26,80000	158,5
26,81667	158,5
26,83333	158,7
26,85000	158,6
26,86667	158,6
26,88333	158,3
26,90000	158,3
26,91667	158,5
26,93333	158,4
26,95000	158,5
26,96667	158,5
26,98333	158,8
27,00000	158,8
27,01667	158,7
27,03333	158,5
27,05000	158,5
27,06667	158,8
27,08333	158,7
27,10000	158,7
27,11667	159,0
27,13333	159,1
27,15000	159,1
27,16667	159,1
27,18333	158,7
27,20000	158,9
27,21667	158,8
27,23333	159,0
27,25000	158,8
27,26667	159,0
27,28333	159,1
27,30000	159,3
27,31667	159,3
27,33333	159,0
27,35000	159,0
27,36667	159,2
27,38333	159,4
27,40000	159,4
27,41667	159,4
27,43333	159,6
27,45000	159,5
27,46667	159,7
27,48333	159,0
27,50000	159,2
27,51667	159,4
27,53333	159,4
27,55000	159,5
27,56667	159,7
27,58333	159,7
27,60000	159,8
27,61667	159,8
27,63333	159,6
27,65000	159,6
27,66667	159,7
27,68333	159,8
27,70000	159,9
27,71667	160,0
27,73333	160,0
27,75000	160,1
27,76667	160,0
27,78333	159,8
27,80000	159,9
27,81667	159,8
27,83333	160,1
27,85000	160,2
27,86667	160,2
27,88333	160,4
27,90000	160,3
27,91667	160,0
27,93333	160,1
27,95000	160,3
27,96667	160,4
27,98333	160,4
28,00000	160,5
28,01667	160,7
28,03333	160,7
28,05000	160,7
28,06667	160,1
28,08333	160,4
28,10000	160,5
28,11667	160,5
28,13333	160,7
28,15000	160,5
28,16667	160,8
28,18333	160,3
28,20000	160,5
28,21667	160,7
28,23333	160,7
28,25000	160,8
28,26667	161,0
28,28333	161,2
28,30000	161,2
28,31667	161,0
28,33333	160,8
28,35000	160,9
28,36667	160,9
28,38333	161,1
28,40000	161,1
28,41667	161,1
28,43333	161,3
28,45000	161,3
28,46667	161,0
28,48333	161,2
28,50000	161,2
28,51667	161,4
28,53333	161,5
28,55000	161,6
28,56667	161,6
28,58333	161,2
28,60000	161,3
28,61667	161,4
28,63333	161,6
28,65000	161,7
28,66667	161,7
28,68333	161,9
28,70000	161,8
28,71667	161,5
28,73333	161,6
28,75000	161,7
28,76667	161,9
28,78333	162,1
28,80000	162,1
28,81667	162,2
28,83333	161,8
28,85000	161,7
28,86667	161,8
28,88333	162,0
28,90000	162,1
28,91667	162,0
28,93333	162,3
28,95000	162,4
28,96667	162,0
28,98333	162,2
29,00000	162,0
29,01667	162,2
29,03333	162,3
29,05000	162,5
29,06667	162,6
29,08333	162,0
29,10000	162,0
29,11667	162,3
29,13333	162,3
29,15000	162,4
29,16667	162,5
29,18333	162,6
29,20000	162,6
29,21667	162,3
29,23333	162,5
29,25000	162,6
29,26667	162,6
29,28333	162,9
29,30000	162,8
29,31667	162,9
29,33333	162,5
29,35000	162,5
29,36667	162,7
29,38333	162,6
29,40000	162,7
29,41667	162,9
29,43333	162,8
29,45000	162,5
29,46667	162,9
29,48333	162,9
29,50000	163,0
29,51667	163,1
29,53333	163,1
29,55000	163,2
29,56667	162,7
29,58333	163,0
29,60000	163,0
29,61667	162,8
29,63333	163,2
29,65000	163,2
29,66667	163,2
29,68333	163,1
29,70000	162,9
29,71667	163,1
29,73333	163,3
29,75000	163,4
29,76667	163,6
29,78333	162,9
29,80000	163,0
29,81667	163,2
29,83333	163,3
29,85000	163,3
29,86667	163,5
29,88333	163,5
29,90000	163,4
29,91667	163,3
29,93333	163,5
29,95000	163,6
29,96667	163,5
29,98333	163,8
30,00000	163,9
30,01667	163,6
30,03333	163,5
30,05000	163,5
30,06667	163,4
30,08333	163,8
30,10000	163,6
30,11667	163,7
30,13333	163,5
30,15000	163,5
30,16667	163,7
30,18333	163,7
30,20000	163,9
30,21667	164,0
30,23333	163,5
30,25000	163,5
30,26667	163,7
30,28333	163,9
30,30000	163,9
30,31667	164,1
30,33333	163,6
30,35000	163,8
30,36667	163,9
30,38333	164,0
30,40000	164,2
30,41667	164,0
30,43333	164,2
30,45000	163,8
30,46667	163,9
30,48333	164,0
30,50000	164,1
30,51667	164,0
30,53333	164,2
30,55000	163,9
30,56667	164,1
30,58333	164,2
30,60000	164,0
30,61667	164,2
30,63333	164,4
30,65000	164,3
30,66667	164,0
30,68333	163,9
30,70000	164,0
30,71667	164,3
30,73333	164,2
30,75000	164,2
30,76667	164,2
30,78333	164,2
30,80000	164,2
30,81667	164,5
30,83333	164,5
30,85000	164,5
30,86667	164,0
30,88333	164,1
30,90000	164,3
30,91667	164,5
30,93333	164,5
30,95000	164,6
30,96667	164,3
30,98333	164,4
31,00000	164,5
31,01667	164,5
31,03333	164,8
31,05000	164,9
31,06667	164,2
31,08333	164,5
31,10000	164,6
31,11667	164,5
31,13333	164,9
31,15000	164,9
31,16667	164,5
31,18333	164,8
31,20000	164,8
31,21667	164,8
31,23333	165,1
31,25000	164,8
31,26667	164,6
31,28333	164,8
31,30000	164,7
31,31667	164,8
31,33333	165,0
31,35000	164,9
31,36667	164,7
31,38333	164,7
31,40000	164,8
31,41667	165,0
31,43333	165,0
31,45000	165,0
31,46667	164,8
31,48333	164,8
31,50000	164,9
31,51667	164,9
31,53333	165,1
31,55000	164,7
31,56667	164,9
31,58333	165,0
31,60000	165,1
31,61667	165,3
31,63333	165,1
31,65000	164,7
31,66667	165,0
31,68333	165,0
31,70000	165,1
31,71667	165,2
31,73333	164,7
31,75000	164,9
31,76667	165,1
31,78333	165,2
31,80000	165,3
31,81667	165,5
31,83333	165,0
31,85000	165,1
31,86667	165,3
31,88333	165,3
31,90000	165,4
31,91667	165,4
31,93333	165,2
31,95000	165,3
31,96667	165,3
31,98333	165,6
32,00000	165,7
32,01667	165,3
32,03333	165,3
32,05000	165,4
32,06667	165,5
32,08333	165,5
32,10000	165,6
32,11667	165,1
32,13333	165,4
32,15000	165,6
32,16667	165,6
32,18333	165,8
32,20000	165,4
32,21667	165,2
32,23333	165,5
32,25000	165,6
32,26667	165,6
32,28333	165,5
32,30000	165,6
32,31667	165,7
32,33333	165,8
32,35000	165,8
32,36667	165,8
32,38333	165,6
32,40000	165,7
32,41667	165,6
32,43333	165,8
32,45000	165,9
32,46667	165,6
32,48333	165,8
32,50000	165,9
32,51667	165,8
32,53333	166,0
32,55000	166,1
32,56667	165,6
32,58333	165,8
32,60000	165,8
32,61667	165,8
32,63333	165,9
32,65000	165,7
32,66667	165,8
32,68333	166,0
32,70000	166,1
32,71667	166,1
32,73333	165,8
32,75000	165,9
32,76667	165,8
32,78333	166,1
32,80000	166,1
32,81667	165,6
32,83333	166,0
32,85000	166,0
32,86667	166,2
32,88333	166,3
32,90000	166,3
32,91667	165,7
32,93333	166,0
32,95000	166,1
[truncated: 26,868 more rows]
