# Supplementary material for: Interplay between de novo and salvage pathways of GDP-fucose synthesis
Source: PLoS One. 2024 Oct 24;19(10):e0309450. doi: 10.1371/journal.pone.0309450 (PMC11501016; doi:10.1371/journal.pone.0309450)
Supplement: S1 File — (ZIP) [file pone.0309450.s004.zip › Chromatograms/Metabolites/GMDSKO_4_1_1FUC.txt]

[Header]
Application Name	LabSolutions
Version	5.97 SP1
Data File Name	C:\LabSolutions\Data\Methods\Moje wyniki\GDP-Fuc640.lcd
Output Date	2022-11-21
Output Time	17:05:32
[Configuration]
Instrument Name	HPLC_SPD-M30A_RF20AXS
Instrument #	1
Line #	1
# of Detectors	1
Detector ID	PDA
Detector Name	PDA
# of Channels	1
[PDA Multi Chromatogram(Ch1)]
# of Points	20001
Interval(msec)	240
Start Time(min)	0
End Time(min)	80
Intensity Units	mAU
Intensity Multiplier	1
Type	MultiChrom
Wavelength(nm)	254
Bandwidth(nm)	4
R.Time (min)	Intensity
0,00000	0
0,00400	0
0,00800	0
0,01200	0
0,01600	0
0,02000	0
0,02400	0
0,02800	0
0,03200	0
0,03600	0
0,04000	0
0,04400	0
0,04800	0
0,05200	0
0,05600	0
0,06000	0
0,06400	0
0,06800	0
0,07200	0
0,07600	0
0,08000	17
0,08400	29
0,08800	38
0,09200	43
0,09600	48
0,10000	56
0,10400	61
0,10800	66
0,11200	70
0,11600	71
0,12000	71
0,12400	72
0,12800	74
0,13200	75
0,13600	77
0,14000	80
0,14400	83
0,14800	83
0,15200	85
0,15600	90
0,16000	91
0,16400	93
0,16800	96
0,17200	96
0,17600	99
0,18000	103
0,18400	105
0,18800	108
0,19200	109
0,19600	111
0,20000	113
0,20400	114
0,20800	115
0,21200	116
0,21600	120
0,22000	124
0,22400	124
0,22800	126
0,23200	129
0,23600	129
0,24000	129
0,24400	132
0,24800	134
0,25200	137
0,25600	139
0,26000	141
0,26400	144
0,26800	145
0,27200	146
0,27600	149
0,28000	152
0,28400	154
0,28800	156
0,29200	159
0,29600	163
0,30000	165
0,30400	167
0,30800	169
0,31200	170
0,31600	173
0,32000	173
0,32400	173
0,32800	176
0,33200	178
0,33600	178
0,34000	181
0,34400	184
0,34800	187
0,35200	188
0,35600	189
0,36000	191
0,36400	193
0,36800	196
0,37200	199
0,37600	199
0,38000	198
0,38400	198
0,38800	199
0,39200	200
0,39600	203
0,40000	205
0,40400	207
0,40800	209
0,41200	211
0,41600	213
0,42000	217
0,42400	220
0,42800	223
0,43200	226
0,43600	225
0,44000	224
0,44400	226
0,44800	228
0,45200	231
0,45600	232
0,46000	232
0,46400	232
0,46800	235
0,47200	237
0,47600	239
0,48000	242
0,48400	244
0,48800	247
0,49200	250
0,49600	255
0,50000	258
0,50400	259
0,50800	260
0,51200	262
0,51600	265
0,52000	266
0,52400	265
0,52800	264
0,53200	265
0,53600	268
0,54000	273
0,54400	276
0,54800	280
0,55200	282
0,55600	282
0,56000	283
0,56400	287
0,56800	288
0,57200	289
0,57600	290
0,58000	292
0,58400	295
0,58800	297
0,59200	299
0,59600	299
0,60000	300
0,60400	303
0,60800	306
0,61200	309
0,61600	312
0,62000	315
0,62400	319
0,62800	320
0,63200	318
0,63600	318
0,64000	319
0,64400	320
0,64800	323
0,65200	327
0,65600	330
0,66000	331
0,66400	333
0,66800	334
0,67200	336
0,67600	338
0,68000	339
0,68400	339
0,68800	341
0,69200	342
0,69600	345
0,70000	347
0,70400	348
0,70800	350
0,71200	352
0,71600	353
0,72000	354
0,72400	354
0,72800	355
0,73200	357
0,73600	361
0,74000	363
0,74400	364
0,74800	368
0,75200	370
0,75600	371
0,76000	373
0,76400	376
0,76800	377
0,77200	378
0,77600	377
0,78000	377
0,78400	378
0,78800	379
0,79200	380
0,79600	383
0,80000	386
0,80400	389
0,80800	390
0,81200	390
0,81600	392
0,82000	393
0,82400	392
0,82800	394
0,83200	398
0,83600	401
0,84000	402
0,84400	404
0,84800	407
0,85200	408
0,85600	409
0,86000	409
0,86400	409
0,86800	411
0,87200	412
0,87600	414
0,88000	419
0,88400	421
0,88800	418
0,89200	416
0,89600	416
0,90000	418
0,90400	422
0,90800	424
0,91200	426
0,91600	428
0,92000	432
0,92400	433
0,92800	434
0,93200	434
0,93600	434
0,94000	432
0,94400	432
0,94800	435
0,95200	440
0,95600	445
0,96000	445
0,96400	445
0,96800	447
0,97200	449
0,97600	451
0,98000	455
0,98400	458
0,98800	460
0,99200	461
0,99600	462
1,00000	465
1,00400	467
1,00800	467
1,01200	467
1,01600	468
1,02000	469
1,02400	470
1,02800	471
1,03200	471
1,03600	473
1,04000	476
1,04400	476
1,04800	477
1,05200	479
1,05600	481
1,06000	482
1,06400	485
1,06800	488
1,07200	491
1,07600	494
1,08000	495
1,08400	496
1,08800	498
1,09200	500
1,09600	500
1,10000	499
1,10400	502
1,10800	505
1,11200	506
1,11600	506
1,12000	509
1,12400	510
1,12800	512
1,13200	515
1,13600	518
1,14000	518
1,14400	518
1,14800	520
1,15200	522
1,15600	522
1,16000	524
1,16400	528
1,16800	529
1,17200	530
1,17600	530
1,18000	531
1,18400	532
1,18800	532
1,19200	534
1,19600	536
1,20000	537
1,20400	539
1,20800	541
1,21200	544
1,21600	545
1,22000	543
1,22400	543
1,22800	544
1,23200	547
1,23600	549
1,24000	549
1,24400	549
1,24800	551
1,25200	553
1,25600	554
1,26000	556
1,26400	558
1,26800	559
1,27200	560
1,27600	561
1,28000	562
1,28400	563
1,28800	565
1,29200	567
1,29600	569
1,30000	570
1,30400	570
1,30800	573
1,31200	576
1,31600	578
1,32000	579
1,32400	579
1,32800	579
1,33200	580
1,33600	582
1,34000	585
1,34400	587
1,34800	589
1,35200	592
1,35600	594
1,36000	596
1,36400	599
1,36800	602
1,37200	603
1,37600	601
1,38000	599
1,38400	601
1,38800	605
1,39200	606
1,39600	607
1,40000	610
1,40400	612
1,40800	613
1,41200	615
1,41600	615
1,42000	614
1,42400	615
1,42800	618
1,43200	620
1,43600	622
1,44000	623
1,44400	625
1,44800	626
1,45200	628
1,45600	630
1,46000	632
1,46400	632
1,46800	633
1,47200	635
1,47600	636
1,48000	637
1,48400	637
1,48800	641
1,49200	644
1,49600	646
1,50000	649
1,50400	652
1,50800	654
1,51200	654
1,51600	656
1,52000	658
1,52400	659
1,52800	661
1,53200	663
1,53600	662
1,54000	663
1,54400	665
1,54800	669
1,55200	671
1,55600	672
1,56000	674
1,56400	675
1,56800	674
1,57200	672
1,57600	673
1,58000	677
1,58400	679
1,58800	679
1,59200	680
1,59600	681
1,60000	683
1,60400	686
1,60800	687
1,61200	687
1,61600	687
1,62000	689
1,62400	691
1,62800	693
1,63200	695
1,63600	696
1,64000	698
1,64400	700
1,64800	700
1,65200	700
1,65600	702
1,66000	706
1,66400	708
1,66800	709
1,67200	712
1,67600	714
1,68000	713
1,68400	713
1,68800	715
1,69200	714
1,69600	716
1,70000	718
1,70400	721
1,70800	721
1,71200	723
1,71600	725
1,72000	724
1,72400	724
1,72800	726
1,73200	728
1,73600	730
1,74000	731
1,74400	735
1,74800	737
1,75200	737
1,75600	738
1,76000	740
1,76400	740
1,76800	740
1,77200	742
1,77600	745
1,78000	748
1,78400	752
1,78800	755
1,79200	757
1,79600	759
1,80000	758
1,80400	756
1,80800	755
1,81200	757
1,81600	758
1,82000	760
1,82400	762
1,82800	766
1,83200	770
1,83600	773
1,84000	773
1,84400	775
1,84800	776
1,85200	778
1,85600	780
1,86000	781
1,86400	784
1,86800	786
1,87200	786
1,87600	787
1,88000	789
1,88400	790
1,88800	789
1,89200	791
1,89600	794
1,90000	796
1,90400	797
1,90800	798
1,91200	800
1,91600	801
1,92000	802
1,92400	804
1,92800	806
1,93200	805
1,93600	804
1,94000	804
1,94400	806
1,94800	809
1,95200	811
1,95600	814
1,96000	819
1,96400	821
1,96800	820
1,97200	820
1,97600	821
1,98000	821
1,98400	821
1,98800	824
1,99200	828
1,99600	829
2,00000	833
2,00400	835
2,00800	834
2,01200	835
2,01600	836
2,02000	839
2,02400	842
2,02800	843
2,03200	842
2,03600	839
2,04000	838
2,04400	840
2,04800	842
2,05200	843
2,05600	845
2,06000	848
2,06400	849
2,06800	849
2,07200	850
2,07600	850
2,08000	852
2,08400	856
2,08800	857
2,09200	855
2,09600	856
2,10000	858
2,10400	861
2,10800	865
2,11200	867
2,11600	869
2,12000	871
2,12400	872
2,12800	874
2,13200	876
2,13600	877
2,14000	880
2,14400	882
2,14800	884
2,15200	888
2,15600	889
2,16000	890
2,16400	891
2,16800	893
2,17200	893
2,17600	893
2,18000	895
2,18400	895
2,18800	896
2,19200	897
2,19600	900
2,20000	904
2,20400	907
2,20800	908
2,21200	910
2,21600	913
2,22000	914
2,22400	916
2,22800	919
2,23200	921
2,23600	923
2,24000	924
2,24400	925
2,24800	927
2,25200	930
2,25600	930
2,26000	930
2,26400	931
2,26800	931
2,27200	931
2,27600	933
2,28000	936
2,28400	937
2,28800	939
2,29200	939
2,29600	938
2,30000	941
2,30400	943
2,30800	944
2,31200	946
2,31600	950
2,32000	952
2,32400	953
2,32800	955
2,33200	953
2,33600	950
2,34000	951
2,34400	956
2,34800	960
2,35200	962
2,35600	965
2,36000	969
2,36400	972
2,36800	973
2,37200	974
2,37600	973
2,38000	973
2,38400	976
2,38800	978
2,39200	981
2,39600	985
2,40000	986
2,40400	987
2,40800	990
2,41200	992
2,41600	993
2,42000	995
2,42400	997
2,42800	1000
2,43200	1001
2,43600	1001
2,44000	1001
2,44400	1001
2,44800	1002
2,45200	1004
2,45600	1008
2,46000	1011
2,46400	1014
2,46800	1016
2,47200	1017
2,47600	1017
2,48000	1018
2,48400	1022
2,48800	1024
2,49200	1024
2,49600	1024
2,50000	1026
2,50400	1027
2,50800	1027
2,51200	1027
2,51600	1029
2,52000	1031
2,52400	1031
2,52800	1034
2,53200	1038
2,53600	1039
2,54000	1040
2,54400	1041
2,54800	1043
2,55200	1043
2,55600	1044
2,56000	1047
2,56400	1050
2,56800	1052
2,57200	1054
2,57600	1058
2,58000	1059
2,58400	1059
2,58800	1059
2,59200	1061
2,59600	1063
2,60000	1067
2,60400	1070
2,60800	1071
2,61200	1073
2,61600	1076
2,62000	1079
2,62400	1080
2,62800	1079
2,63200	1078
2,63600	1081
2,64000	1082
2,64400	1084
2,64800	1086
2,65200	1087
2,65600	1089
2,66000	1090
2,66400	1092
2,66800	1094
2,67200	1096
2,67600	1098
2,68000	1099
2,68400	1102
2,68800	1106
2,69200	1110
2,69600	1110
2,70000	1109
2,70400	1109
2,70800	1110
2,71200	1111
2,71600	1112
2,72000	1113
2,72400	1115
2,72800	1118
2,73200	1120
2,73600	1120
2,74000	1121
2,74400	1124
2,74800	1126
2,75200	1125
2,75600	1126
2,76000	1127
2,76400	1128
2,76800	1132
2,77200	1135
2,77600	1137
2,78000	1138
2,78400	1139
2,78800	1140
2,79200	1142
2,79600	1143
2,80000	1145
2,80400	1145
2,80800	1144
2,81200	1145
2,81600	1148
2,82000	1151
2,82400	1154
2,82800	1156
2,83200	1158
2,83600	1159
2,84000	1162
2,84400	1167
2,84800	1171
2,85200	1173
2,85600	1176
2,86000	1179
2,86400	1180
2,86800	1179
2,87200	1177
2,87600	1177
2,88000	1181
2,88400	1182
2,88800	1184
2,89200	1188
2,89600	1189
2,90000	1189
2,90400	1192
2,90800	1195
2,91200	1198
2,91600	1202
2,92000	1202
2,92400	1202
2,92800	1202
2,93200	1204
2,93600	1207
2,94000	1209
2,94400	1211
2,94800	1213
2,95200	1214
2,95600	1214
2,96000	1215
2,96400	1217
2,96800	1219
2,97200	1220
2,97600	1221
2,98000	1221
2,98400	1222
2,98800	1225
2,99200	1226
2,99600	1227
3,00000	1227
3,00400	1229
3,00800	1231
3,01200	1234
3,01600	1236
3,02000	1238
3,02400	1242
3,02800	1243
3,03200	1242
3,03600	1242
3,04000	1241
3,04400	1241
3,04800	1241
3,05200	1241
3,05600	1242
3,06000	1244
3,06400	1247
3,06800	1249
3,07200	1253
3,07600	1254
3,08000	1254
3,08400	1256
3,08800	1259
3,09200	1259
3,09600	1258
3,10000	1258
3,10400	1260
3,10800	1260
3,11200	1261
3,11600	1261
3,12000	1261
3,12400	1263
3,12800	1266
3,13200	1268
3,13600	1270
3,14000	1272
3,14400	1273
3,14800	1273
3,15200	1274
3,15600	1273
3,16000	1273
3,16400	1274
3,16800	1276
3,17200	1279
3,17600	1278
3,18000	1278
3,18400	1279
3,18800	1280
3,19200	1281
3,19600	1284
3,20000	1287
3,20400	1290
3,20800	1295
3,21200	1297
3,21600	1296
3,22000	1296
3,22400	1298
3,22800	1299
3,23200	1300
3,23600	1302
3,24000	1303
3,24400	1302
3,24800	1303
3,25200	1305
3,25600	1307
3,26000	1306
3,26400	1307
3,26800	1312
3,27200	1315
3,27600	1315
3,28000	1316
3,28400	1319
3,28800	1319
3,29200	1319
3,29600	1319
3,30000	1318
3,30400	1318
3,30800	1321
3,31200	1323
3,31600	1324
3,32000	1326
3,32400	1325
3,32800	1327
3,33200	1329
3,33600	1331
3,34000	1333
3,34400	1335
3,34800	1338
3,35200	1340
3,35600	1340
3,36000	1341
3,36400	1343
3,36800	1343
3,37200	1345
3,37600	1349
3,38000	1353
3,38400	1356
3,38800	1357
3,39200	1359
3,39600	1359
3,40000	1361
3,40400	1362
3,40800	1364
3,41200	1364
3,41600	1363
3,42000	1361
3,42400	1362
3,42800	1362
3,43200	1362
3,43600	1367
3,44000	1372
3,44400	1375
3,44800	1378
3,45200	1380
3,45600	1381
3,46000	1383
3,46400	1385
3,46800	1385
3,47200	1385
3,47600	1385
3,48000	1388
3,48400	1390
3,48800	1392
3,49200	1391
3,49600	1390
3,50000	1390
3,50400	1393
3,50800	1394
3,51200	1394
3,51600	1396
3,52000	1398
3,52400	1398
3,52800	1401
3,53200	1404
3,53600	1404
3,54000	1405
3,54400	1406
3,54800	1406
3,55200	1406
3,55600	1406
3,56000	1407
3,56400	1410
3,56800	1411
3,57200	1411
3,57600	1414
3,58000	1417
3,58400	1420
3,58800	1421
3,59200	1420
3,59600	1419
3,60000	1417
3,60400	1416
3,60800	1416
3,61200	1418
3,61600	1420
3,62000	1425
3,62400	1430
3,62800	1432
3,63200	1431
3,63600	1431
3,64000	1430
3,64400	1430
3,64800	1432
3,65200	1436
3,65600	1439
3,66000	1441
3,66400	1443
3,66800	1446
3,67200	1447
3,67600	1449
3,68000	1450
3,68400	1453
3,68800	1457
3,69200	1462
3,69600	1465
3,70000	1466
3,70400	1470
3,70800	1474
3,71200	1479
3,71600	1484
3,72000	1495
3,72400	1519
3,72800	1556
3,73200	1605
3,73600	1654
3,74000	1699
3,74400	1737
3,74800	1756
3,75200	1745
3,75600	1697
3,76000	1610
3,76400	1479
3,76800	1308
3,77200	1107
3,77600	879
3,78000	631
3,78400	381
3,78800	135
3,79200	-98
3,79600	-314
3,80000	-505
3,80400	-666
3,80800	-798
3,81200	-905
3,81600	-990
3,82000	-1063
3,82400	-1134
3,82800	-1207
3,83200	-1270
3,83600	-1309
3,84000	-1319
3,84400	-1295
3,84800	-1241
3,85200	-1165
3,85600	-1071
3,86000	-966
3,86400	-852
3,86800	-731
3,87200	-607
3,87600	-485
3,88000	-363
3,88400	-244
3,88800	-126
3,89200	-9
3,89600	108
3,90000	225
3,90400	341
3,90800	458
3,91200	575
3,91600	686
3,92000	790
3,92400	883
3,92800	965
3,93200	1036
3,93600	1098
3,94000	1151
3,94400	1196
3,94800	1235
3,95200	1270
3,95600	1301
3,96000	1330
3,96400	1357
3,96800	1380
3,97200	1403
3,97600	1426
3,98000	1446
3,98400	1468
3,98800	1489
3,99200	1512
3,99600	1533
4,00000	1553
4,00400	1575
4,00800	1598
4,01200	1617
4,01600	1639
4,02000	1660
4,02400	1680
4,02800	1700
4,03200	1718
4,03600	1733
4,04000	1746
4,04400	1759
4,04800	1770
4,05200	1780
4,05600	1789
4,06000	1797
4,06400	1803
4,06800	1809
4,07200	1815
4,07600	1819
4,08000	1821
4,08400	1825
4,08800	1828
4,09200	1829
4,09600	1830
4,10000	1832
4,10400	1834
4,10800	1838
4,11200	1839
4,11600	1843
4,12000	1848
4,12400	1854
4,12800	1859
4,13200	1865
4,13600	1871
4,14000	1876
4,14400	1881
4,14800	1887
4,15200	1893
4,15600	1901
4,16000	1905
4,16400	1908
4,16800	1915
4,17200	1921
4,17600	1924
4,18000	1925
4,18400	1927
4,18800	1929
4,19200	1927
4,19600	1926
4,20000	1928
4,20400	1930
4,20800	1930
4,21200	1928
4,21600	1925
4,22000	1921
4,22400	1920
4,22800	1921
4,23200	1922
4,23600	1922
4,24000	1923
4,24400	1925
4,24800	1924
4,25200	1924
4,25600	1925
4,26000	1927
4,26400	1929
4,26800	1929
4,27200	1932
4,27600	1936
4,28000	1940
4,28400	1942
4,28800	1944
4,29200	1949
4,29600	1954
4,30000	1957
4,30400	1959
4,30800	1963
4,31200	1966
4,31600	1969
4,32000	1974
4,32400	1979
4,32800	1984
4,33200	1988
4,33600	1992
4,34000	1996
4,34400	2000
4,34800	2004
4,35200	2009
4,35600	2016
4,36000	2021
4,36400	2025
4,36800	2032
4,37200	2041
4,37600	2049
4,38000	2054
4,38400	2059
4,38800	2067
4,39200	2076
4,39600	2083
4,40000	2089
4,40400	2095
4,40800	2102
4,41200	2107
4,41600	2112
4,42000	2117
4,42400	2121
4,42800	2127
4,43200	2132
4,43600	2137
4,44000	2140
4,44400	2143
4,44800	2148
4,45200	2151
4,45600	2152
4,46000	2149
4,46400	2148
4,46800	2149
4,47200	2150
4,47600	2150
4,48000	2150
4,48400	2150
4,48800	2149
4,49200	2146
4,49600	2144
4,50000	2145
4,50400	2145
4,50800	2142
4,51200	2142
4,51600	2144
4,52000	2145
4,52400	2145
4,52800	2143
4,53200	2145
4,53600	2146
4,54000	2147
4,54400	2149
4,54800	2150
4,55200	2153
4,55600	2158
4,56000	2163
4,56400	2167
4,56800	2172
4,57200	2176
4,57600	2180
4,58000	2182
4,58400	2185
4,58800	2190
4,59200	2196
4,59600	2201
4,60000	2202
4,60400	2202
4,60800	2204
4,61200	2207
4,61600	2208
4,62000	2211
4,62400	2216
4,62800	2219
4,63200	2222
4,63600	2225
4,64000	2227
4,64400	2227
4,64800	2227
4,65200	2229
4,65600	2231
4,66000	2232
4,66400	2230
4,66800	2227
4,67200	2225
4,67600	2225
4,68000	2225
4,68400	2226
4,68800	2225
4,69200	2223
4,69600	2219
4,70000	2217
4,70400	2215
4,70800	2215
4,71200	2218
4,71600	2220
4,72000	2220
4,72400	2220
4,72800	2222
4,73200	2226
4,73600	2229
4,74000	2232
4,74400	2238
4,74800	2244
4,75200	2250
4,75600	2261
4,76000	2271
4,76400	2281
4,76800	2292
4,77200	2305
4,77600	2320
4,78000	2333
4,78400	2347
4,78800	2365
4,79200	2383
4,79600	2402
4,80000	2418
4,80400	2432
4,80800	2444
4,81200	2457
4,81600	2472
4,82000	2485
4,82400	2496
4,82800	2503
4,83200	2510
4,83600	2516
4,84000	2519
4,84400	2521
4,84800	2524
4,85200	2527
4,85600	2529
4,86000	2535
4,86400	2539
4,86800	2540
4,87200	2542
4,87600	2542
4,88000	2543
4,88400	2544
4,88800	2544
4,89200	2545
4,89600	2548
4,90000	2549
4,90400	2550
4,90800	2547
4,91200	2543
4,91600	2539
4,92000	2536
4,92400	2535
4,92800	2534
4,93200	2532
4,93600	2530
4,94000	2532
4,94400	2536
4,94800	2542
4,95200	2551
4,95600	2561
4,96000	2569
4,96400	2578
4,96800	2587
4,97200	2593
4,97600	2597
4,98000	2599
4,98400	2603
4,98800	2611
4,99200	2624
4,99600	2639
5,00000	2659
5,00400	2685
5,00800	2715
5,01200	2748
5,01600	2785
5,02000	2829
5,02400	2880
5,02800	2933
5,03200	2991
5,03600	3054
5,04000	3120
5,04400	3192
5,04800	3269
5,05200	3349
5,05600	3430
5,06000	3517
5,06400	3608
5,06800	3703
5,07200	3798
5,07600	3894
5,08000	3993
5,08400	4092
5,08800	4188
5,09200	4282
5,09600	4372
5,10000	4455
5,10400	4536
5,10800	4611
5,11200	4677
5,11600	4738
5,12000	4793
5,12400	4842
5,12800	4882
5,13200	4916
5,13600	4942
5,14000	4959
5,14400	4970
5,14800	4974
5,15200	4971
5,15600	4961
5,16000	4944
5,16400	4921
5,16800	4891
5,17200	4858
5,17600	4822
5,18000	4781
5,18400	4737
5,18800	4690
5,19200	4639
5,19600	4590
5,20000	4543
5,20400	4499
5,20800	4457
5,21200	4417
5,21600	4385
5,22000	4358
5,22400	4341
5,22800	4337
5,23200	4349
5,23600	4379
5,24000	4430
5,24400	4508
5,24800	4620
5,25200	4771
5,25600	4967
5,26000	5212
5,26400	5512
5,26800	5872
5,27200	6298
5,27600	6790
5,28000	7350
5,28400	7976
5,28800	8665
5,29200	9416
5,29600	10225
5,30000	11083
5,30400	11977
5,30800	12898
5,31200	13834
5,31600	14773
5,32000	15699
5,32400	16602
5,32800	17472
5,33200	18296
5,33600	19061
5,34000	19761
5,34400	20389
5,34800	20941
5,35200	21414
5,35600	21806
5,36000	22117
5,36400	22346
5,36800	22494
5,37200	22569
5,37600	22574
5,38000	22513
5,38400	22389
5,38800	22207
5,39200	21974
5,39600	21695
5,40000	21373
5,40400	21019
5,40800	20637
5,41200	20229
5,41600	19803
5,42000	19362
5,42400	18909
5,42800	18452
5,43200	17996
5,43600	17544
5,44000	17100
5,44400	16667
5,44800	16244
5,45200	15833
5,45600	15437
5,46000	15057
5,46400	14691
5,46800	14339
5,47200	14002
5,47600	13680
5,48000	13371
5,48400	13071
5,48800	12780
5,49200	12500
5,49600	12228
5,50000	11963
5,50400	11704
5,50800	11450
5,51200	11201
5,51600	10957
5,52000	10716
5,52400	10481
5,52800	10253
5,53200	10029
5,53600	9810
5,54000	9596
5,54400	9386
5,54800	9182
5,55200	8983
5,55600	8793
5,56000	8610
5,56400	8434
5,56800	8269
5,57200	8113
5,57600	7965
5,58000	7828
5,58400	7702
5,58800	7586
5,59200	7482
5,59600	7387
5,60000	7302
5,60400	7232
5,60800	7172
5,61200	7122
5,61600	7081
5,62000	7048
5,62400	7022
5,62800	7004
5,63200	6991
5,63600	6984
5,64000	6981
5,64400	6981
5,64800	6982
5,65200	6983
5,65600	6983
5,66000	6982
5,66400	6982
5,66800	6978
5,67200	6974
5,67600	6968
5,68000	6958
5,68400	6945
5,68800	6928
5,69200	6910
5,69600	6889
5,70000	6863
5,70400	6835
5,70800	6803
5,71200	6771
5,71600	6736
5,72000	6695
5,72400	6651
5,72800	6606
5,73200	6560
5,73600	6510
5,74000	6460
5,74400	6412
5,74800	6365
5,75200	6319
5,75600	6271
5,76000	6223
5,76400	6179
5,76800	6136
5,77200	6093
5,77600	6055
5,78000	6019
5,78400	5986
5,78800	5956
5,79200	5930
5,79600	5906
5,80000	5884
5,80400	5865
5,80800	5848
5,81200	5833
5,81600	5818
5,82000	5807
5,82400	5801
5,82800	5798
5,83200	5796
5,83600	5795
5,84000	5797
5,84400	5805
5,84800	5814
5,85200	5827
5,85600	5844
5,86000	5864
5,86400	5887
5,86800	5912
5,87200	5938
5,87600	5965
5,88000	5993
5,88400	6023
5,88800	6051
5,89200	6075
5,89600	6097
5,90000	6116
5,90400	6133
5,90800	6147
5,91200	6156
5,91600	6159
5,92000	6157
5,92400	6151
5,92800	6143
5,93200	6131
5,93600	6113
5,94000	6092
5,94400	6067
5,94800	6034
5,95200	5998
5,95600	5959
5,96000	5917
5,96400	5876
5,96800	5831
5,97200	5782
5,97600	5731
5,98000	5682
5,98400	5633
5,98800	5582
5,99200	5531
5,99600	5480
6,00000	5431
6,00400	5384
6,00800	5335
6,01200	5289
6,01600	5246
6,02000	5205
6,02400	5167
6,02800	5132
6,03200	5098
6,03600	5064
6,04000	5033
6,04400	5006
6,04800	4981
6,05200	4959
6,05600	4939
6,06000	4919
6,06400	4900
6,06800	4885
6,07200	4874
6,07600	4864
6,08000	4854
6,08400	4845
6,08800	4837
6,09200	4832
6,09600	4829
6,10000	4827
6,10400	4828
6,10800	4830
6,11200	4836
6,11600	4842
6,12000	4848
6,12400	4860
6,12800	4875
6,13200	4892
6,13600	4912
6,14000	4939
6,14400	4967
6,14800	4997
6,15200	5029
6,15600	5064
6,16000	5103
6,16400	5143
6,16800	5186
6,17200	5234
6,17600	5287
6,18000	5343
6,18400	5403
6,18800	5467
6,19200	5538
6,19600	5618
6,20000	5710
6,20400	5817
6,20800	5937
6,21200	6075
6,21600	6237
6,22000	6425
6,22400	6641
6,22800	6887
6,23200	7167
6,23600	7484
6,24000	7842
6,24400	8240
6,24800	8678
6,25200	9159
6,25600	9681
6,26000	10241
6,26400	10833
6,26800	11455
6,27200	12106
6,27600	12777
6,28000	13466
6,28400	14164
6,28800	14861
6,29200	15552
6,29600	16231
6,30000	16891
6,30400	17524
6,30800	18123
6,31200	18684
6,31600	19199
6,32000	19663
6,32400	20076
6,32800	20433
6,33200	20734
6,33600	20975
6,34000	21158
6,34400	21286
6,34800	21357
6,35200	21376
6,35600	21343
6,36000	21262
6,36400	21136
6,36800	20968
6,37200	20764
6,37600	20527
6,38000	20259
6,38400	19965
6,38800	19646
6,39200	19304
6,39600	18944
6,40000	18570
6,40400	18179
6,40800	17773
6,41200	17350
6,41600	16912
6,42000	16467
6,42400	16014
6,42800	15551
6,43200	15081
6,43600	14607
6,44000	14132
6,44400	13657
6,44800	13181
6,45200	12706
6,45600	12238
6,46000	11774
6,46400	11320
6,46800	10878
6,47200	10450
6,47600	10038
6,48000	9643
6,48400	9264
6,48800	8902
6,49200	8560
6,49600	8237
6,50000	7936
6,50400	7653
6,50800	7389
6,51200	7146
6,51600	6923
6,52000	6717
6,52400	6523
6,52800	6344
6,53200	6182
6,53600	6036
6,54000	5905
6,54400	5786
6,54800	5677
6,55200	5579
6,55600	5485
6,56000	5398
6,56400	5322
6,56800	5254
6,57200	5192
6,57600	5134
6,58000	5080
6,58400	5031
6,58800	4985
6,59200	4943
6,59600	4906
6,60000	4870
6,60400	4835
6,60800	4803
6,61200	4774
6,61600	4747
6,62000	4721
6,62400	4696
6,62800	4672
6,63200	4646
6,63600	4621
6,64000	4599
6,64400	4578
6,64800	4557
6,65200	4538
6,65600	4518
6,66000	4501
6,66400	4484
6,66800	4465
6,67200	4445
6,67600	4424
6,68000	4405
6,68400	4387
6,68800	4371
6,69200	4355
6,69600	4338
6,70000	4320
6,70400	4302
6,70800	4284
6,71200	4267
6,71600	4250
6,72000	4235
6,72400	4224
6,72800	4211
6,73200	4198
6,73600	4188
6,74000	4177
6,74400	4166
6,74800	4154
6,75200	4144
6,75600	4135
6,76000	4124
6,76400	4117
6,76800	4112
6,77200	4108
6,77600	4104
6,78000	4101
6,78400	4098
6,78800	4097
6,79200	4096
6,79600	4094
6,80000	4092
6,80400	4089
6,80800	4085
6,81200	4084
6,81600	4083
6,82000	4084
6,82400	4084
6,82800	4085
6,83200	4087
6,83600	4092
6,84000	4097
6,84400	4102
6,84800	4106
6,85200	4110
6,85600	4117
6,86000	4127
6,86400	4140
6,86800	4156
6,87200	4178
6,87600	4206
6,88000	4241
6,88400	4286
6,88800	4345
6,89200	4417
6,89600	4507
6,90000	4620
6,90400	4761
6,90800	4936
6,91200	5150
6,91600	5405
6,92000	5711
6,92400	6078
6,92800	6508
6,93200	7011
6,93600	7598
6,94000	8271
6,94400	9037
6,94800	9900
6,95200	10865
6,95600	11941
6,96000	13125
6,96400	14413
6,96800	15803
6,97200	17301
6,97600	18895
6,98000	20568
6,98400	22314
6,98800	24123
6,99200	25982
6,99600	27877
7,00000	29788
7,00400	31694
7,00800	33581
7,01200	35426
7,01600	37214
7,02000	38932
7,02400	40557
7,02800	42080
7,03200	43491
7,03600	44778
7,04000	45930
7,04400	46944
7,04800	47816
7,05200	48542
7,05600	49126
7,06000	49569
7,06400	49876
7,06800	50052
7,07200	50103
7,07600	50040
7,08000	49868
7,08400	49595
7,08800	49235
7,09200	48791
7,09600	48273
7,10000	47688
7,10400	47042
7,10800	46342
7,11200	45596
7,11600	44805
7,12000	43971
7,12400	43097
7,12800	42186
7,13200	41243
7,13600	40270
7,14000	39262
7,14400	38221
7,14800	37153
7,15200	36064
7,15600	34952
7,16000	33820
7,16400	32669
7,16800	31504
7,17200	30335
7,17600	29165
7,18000	27998
7,18400	26837
7,18800	25686
7,19200	24557
7,19600	23454
7,20000	22378
7,20400	21334
7,20800	20325
7,21200	19356
7,21600	18430
7,22000	17549
7,22400	16711
7,22800	15919
7,23200	15175
7,23600	14477
7,24000	13827
7,24400	13222
7,24800	12660
7,25200	12136
7,25600	11654
7,26000	11210
7,26400	10801
7,26800	10425
7,27200	10082
7,27600	9771
7,28000	9488
7,28400	9232
7,28800	9003
7,29200	8796
7,29600	8610
7,30000	8445
7,30400	8298
7,30800	8170
7,31200	8061
7,31600	7967
7,32000	7890
7,32400	7828
7,32800	7780
7,33200	7748
7,33600	7727
7,34000	7715
7,34400	7716
7,34800	7725
7,35200	7741
7,35600	7760
7,36000	7784
7,36400	7810
7,36800	7839
7,37200	7867
7,37600	7892
7,38000	7910
7,38400	7923
7,38800	7933
7,39200	7938
7,39600	7936
7,40000	7924
7,40400	7903
7,40800	7874
7,41200	7841
7,41600	7798
7,42000	7745
7,42400	7684
7,42800	7616
7,43200	7543
7,43600	7466
7,44000	7383
7,44400	7294
7,44800	7201
7,45200	7105
7,45600	7010
7,46000	6911
7,46400	6809
7,46800	6710
7,47200	6614
7,47600	6517
7,48000	6420
7,48400	6322
7,48800	6225
7,49200	6129
7,49600	6037
7,50000	5952
7,50400	5867
7,50800	5784
7,51200	5706
7,51600	5629
7,52000	5554
7,52400	5484
7,52800	5421
7,53200	5363
7,53600	5309
7,54000	5261
7,54400	5216
7,54800	5176
7,55200	5143
7,55600	5118
7,56000	5099
7,56400	5085
7,56800	5077
7,57200	5078
7,57600	5084
7,58000	5100
7,58400	5126
7,58800	5161
7,59200	5204
7,59600	5258
7,60000	5321
7,60400	5392
7,60800	5475
7,61200	5567
7,61600	5668
7,62000	5777
7,62400	5892
7,62800	6017
7,63200	6152
7,63600	6293
7,64000	6439
7,64400	6591
7,64800	6747
7,65200	6908
7,65600	7073
7,66000	7241
7,66400	7408
7,66800	7577
7,67200	7748
7,67600	7914
7,68000	8077
7,68400	8240
7,68800	8399
7,69200	8554
7,69600	8706
7,70000	8850
7,70400	8988
7,70800	9122
7,71200	9249
7,71600	9366
7,72000	9475
7,72400	9576
7,72800	9667
7,73200	9753
7,73600	9831
7,74000	9900
7,74400	9963
7,74800	10017
7,75200	10062
7,75600	10096
7,76000	10120
7,76400	10132
7,76800	10137
7,77200	10139
7,77600	10133
7,78000	10119
7,78400	10094
7,78800	10059
7,79200	10018
7,79600	9972
7,80000	9917
7,80400	9853
7,80800	9783
7,81200	9709
7,81600	9631
7,82000	9549
7,82400	9461
7,82800	9366
7,83200	9267
7,83600	9165
7,84000	9059
7,84400	8951
7,84800	8841
7,85200	8724
7,85600	8606
7,86000	8491
7,86400	8378
7,86800	8266
7,87200	8152
7,87600	8036
7,88000	7924
7,88400	7814
7,88800	7708
7,89200	7602
7,89600	7499
[truncated: 18,026 more rows]
