# Supplementary material for: Interplay between de novo and salvage pathways of GDP-fucose synthesis
Source: PLoS One. 2024 Oct 24;19(10):e0309450. doi: 10.1371/journal.pone.0309450 (PMC11501016; doi:10.1371/journal.pone.0309450)
Supplement: S1 File — (ZIP) [file pone.0309450.s004.zip › Chromatograms/Metabolites/GMDSKO_4_1_FUC.txt]

[Header]
Application Name	LabSolutions
Version	5.97 SP1
Data File Name	C:\LabSolutions\Data\Methods\Moje wyniki\GDP-Fuc534.lcd
Output Date	2022-06-30
Output Time	14:34:06
[Configuration]
Instrument Name	HPLC_SPD-M30A_RF20AXS
Instrument #	1
Line #	1
# of Detectors	1
Detector ID	PDA
Detector Name	PDA
# of Channels	1
[PDA Multi Chromatogram(Ch1)]
# of Points	20001
Interval(msec)	240
Start Time(min)	0
End Time(min)	80
Intensity Units	mAU
Intensity Multiplier	1
Type	MultiChrom
Wavelength(nm)	254
Bandwidth(nm)	4
R.Time (min)	Intensity
0,00000	0
0,00400	0
0,00800	0
0,01200	0
0,01600	0
0,02000	0
0,02400	0
0,02800	0
0,03200	0
0,03600	0
0,04000	0
0,04400	0
0,04800	0
0,05200	0
0,05600	0
0,06000	0
0,06400	0
0,06800	0
0,07200	0
0,07600	0
0,08000	13
0,08400	21
0,08800	28
0,09200	32
0,09600	31
0,10000	31
0,10400	33
0,10800	37
0,11200	42
0,11600	44
0,12000	45
0,12400	46
0,12800	45
0,13200	45
0,13600	47
0,14000	50
0,14400	50
0,14800	47
0,15200	45
0,15600	44
0,16000	44
0,16400	45
0,16800	47
0,17200	48
0,17600	51
0,18000	54
0,18400	54
0,18800	53
0,19200	52
0,19600	54
0,20000	55
0,20400	56
0,20800	56
0,21200	56
0,21600	56
0,22000	58
0,22400	57
0,22800	59
0,23200	62
0,23600	62
0,24000	62
0,24400	63
0,24800	64
0,25200	65
0,25600	67
0,26000	66
0,26400	64
0,26800	65
0,27200	66
0,27600	67
0,28000	68
0,28400	67
0,28800	67
0,29200	70
0,29600	72
0,30000	72
0,30400	71
0,30800	69
0,31200	69
0,31600	69
0,32000	69
0,32400	67
0,32800	66
0,33200	68
0,33600	69
0,34000	70
0,34400	72
0,34800	72
0,35200	72
0,35600	72
0,36000	75
0,36400	78
0,36800	79
0,37200	79
0,37600	79
0,38000	79
0,38400	79
0,38800	79
0,39200	80
0,39600	81
0,40000	84
0,40400	84
0,40800	85
0,41200	87
0,41600	87
0,42000	89
0,42400	91
0,42800	88
0,43200	87
0,43600	84
0,44000	82
0,44400	82
0,44800	85
0,45200	87
0,45600	88
0,46000	89
0,46400	90
0,46800	90
0,47200	88
0,47600	86
0,48000	86
0,48400	88
0,48800	91
0,49200	92
0,49600	90
0,50000	89
0,50400	88
0,50800	88
0,51200	90
0,51600	89
0,52000	86
0,52400	86
0,52800	87
0,53200	89
0,53600	89
0,54000	88
0,54400	88
0,54800	88
0,55200	85
0,55600	86
0,56000	88
0,56400	89
0,56800	89
0,57200	88
0,57600	89
0,58000	90
0,58400	90
0,58800	91
0,59200	93
0,59600	93
0,60000	92
0,60400	91
0,60800	91
0,61200	93
0,61600	94
0,62000	97
0,62400	99
0,62800	99
0,63200	99
0,63600	99
0,64000	100
0,64400	101
0,64800	101
0,65200	102
0,65600	102
0,66000	102
0,66400	103
0,66800	103
0,67200	103
0,67600	101
0,68000	101
0,68400	101
0,68800	101
0,69200	101
0,69600	102
0,70000	104
0,70400	106
0,70800	106
0,71200	106
0,71600	108
0,72000	109
0,72400	109
0,72800	110
0,73200	110
0,73600	109
0,74000	109
0,74400	111
0,74800	114
0,75200	114
0,75600	114
0,76000	114
0,76400	114
0,76800	114
0,77200	112
0,77600	112
0,78000	112
0,78400	114
0,78800	113
0,79200	112
0,79600	115
0,80000	118
0,80400	120
0,80800	121
0,81200	121
0,81600	121
0,82000	121
0,82400	120
0,82800	118
0,83200	116
0,83600	115
0,84000	116
0,84400	117
0,84800	116
0,85200	114
0,85600	113
0,86000	113
0,86400	112
0,86800	114
0,87200	118
0,87600	122
0,88000	122
0,88400	122
0,88800	121
0,89200	121
0,89600	121
0,90000	122
0,90400	123
0,90800	123
0,91200	126
0,91600	126
0,92000	123
0,92400	123
0,92800	124
0,93200	123
0,93600	122
0,94000	120
0,94400	121
0,94800	122
0,95200	122
0,95600	125
0,96000	128
0,96400	126
0,96800	126
0,97200	126
0,97600	127
0,98000	127
0,98400	127
0,98800	129
0,99200	131
0,99600	130
1,00000	126
1,00400	127
1,00800	128
1,01200	128
1,01600	129
1,02000	128
1,02400	129
1,02800	131
1,03200	133
1,03600	135
1,04000	137
1,04400	138
1,04800	137
1,05200	135
1,05600	136
1,06000	139
1,06400	141
1,06800	140
1,07200	141
1,07600	144
1,08000	142
1,08400	142
1,08800	144
1,09200	143
1,09600	141
1,10000	138
1,10400	137
1,10800	139
1,11200	139
1,11600	139
1,12000	142
1,12400	143
1,12800	143
1,13200	145
1,13600	144
1,14000	142
1,14400	144
1,14800	146
1,15200	147
1,15600	148
1,16000	147
1,16400	147
1,16800	147
1,17200	145
1,17600	145
1,18000	145
1,18400	147
1,18800	150
1,19200	152
1,19600	155
1,20000	156
1,20400	157
1,20800	158
1,21200	159
1,21600	159
1,22000	158
1,22400	156
1,22800	154
1,23200	154
1,23600	154
1,24000	155
1,24400	154
1,24800	155
1,25200	156
1,25600	156
1,26000	156
1,26400	159
1,26800	160
1,27200	159
1,27600	159
1,28000	158
1,28400	159
1,28800	160
1,29200	162
1,29600	163
1,30000	162
1,30400	161
1,30800	160
1,31200	160
1,31600	160
1,32000	163
1,32400	167
1,32800	168
1,33200	169
1,33600	171
1,34000	171
1,34400	167
1,34800	167
1,35200	170
1,35600	171
1,36000	171
1,36400	172
1,36800	172
1,37200	173
1,37600	174
1,38000	171
1,38400	170
1,38800	170
1,39200	171
1,39600	171
1,40000	173
1,40400	173
1,40800	173
1,41200	172
1,41600	172
1,42000	172
1,42400	171
1,42800	171
1,43200	174
1,43600	176
1,44000	176
1,44400	176
1,44800	178
1,45200	182
1,45600	182
1,46000	183
1,46400	183
1,46800	183
1,47200	184
1,47600	185
1,48000	183
1,48400	182
1,48800	181
1,49200	181
1,49600	180
1,50000	178
1,50400	175
1,50800	174
1,51200	175
1,51600	174
1,52000	175
1,52400	177
1,52800	178
1,53200	177
1,53600	178
1,54000	181
1,54400	180
1,54800	179
1,55200	178
1,55600	177
1,56000	179
1,56400	184
1,56800	187
1,57200	188
1,57600	188
1,58000	186
1,58400	183
1,58800	183
1,59200	184
1,59600	184
1,60000	186
1,60400	187
1,60800	190
1,61200	193
1,61600	193
1,62000	195
1,62400	194
1,62800	193
1,63200	193
1,63600	195
1,64000	195
1,64400	194
1,64800	195
1,65200	196
1,65600	198
1,66000	198
1,66400	198
1,66800	199
1,67200	200
1,67600	202
1,68000	203
1,68400	200
1,68800	197
1,69200	198
1,69600	199
1,70000	198
1,70400	197
1,70800	197
1,71200	198
1,71600	197
1,72000	196
1,72400	197
1,72800	198
1,73200	197
1,73600	196
1,74000	198
1,74400	201
1,74800	202
1,75200	200
1,75600	199
1,76000	197
1,76400	197
1,76800	196
1,77200	196
1,77600	198
1,78000	200
1,78400	198
1,78800	195
1,79200	195
1,79600	196
1,80000	198
1,80400	198
1,80800	197
1,81200	195
1,81600	195
1,82000	195
1,82400	197
1,82800	198
1,83200	199
1,83600	200
1,84000	200
1,84400	201
1,84800	203
1,85200	202
1,85600	204
1,86000	206
1,86400	206
1,86800	207
1,87200	210
1,87600	211
1,88000	211
1,88400	211
1,88800	210
1,89200	207
1,89600	207
1,90000	208
1,90400	210
1,90800	214
1,91200	216
1,91600	217
1,92000	217
1,92400	216
1,92800	214
1,93200	214
1,93600	213
1,94000	212
1,94400	214
1,94800	216
1,95200	217
1,95600	217
1,96000	216
1,96400	216
1,96800	216
1,97200	216
1,97600	216
1,98000	217
1,98400	219
1,98800	221
1,99200	224
1,99600	224
2,00000	223
2,00400	223
2,00800	225
2,01200	227
2,01600	227
2,02000	228
2,02400	229
2,02800	228
2,03200	227
2,03600	227
2,04000	226
2,04400	224
2,04800	223
2,05200	222
2,05600	222
2,06000	223
2,06400	222
2,06800	220
2,07200	221
2,07600	221
2,08000	222
2,08400	221
2,08800	221
2,09200	222
2,09600	224
2,10000	225
2,10400	224
2,10800	225
2,11200	225
2,11600	226
2,12000	227
2,12400	228
2,12800	228
2,13200	229
2,13600	231
2,14000	234
2,14400	236
2,14800	237
2,15200	236
2,15600	235
2,16000	238
2,16400	241
2,16800	242
2,17200	241
2,17600	242
2,18000	244
2,18400	246
2,18800	250
2,19200	253
2,19600	254
2,20000	254
2,20400	254
2,20800	255
2,21200	255
2,21600	255
2,22000	256
2,22400	257
2,22800	255
2,23200	253
2,23600	254
2,24000	254
2,24400	254
2,24800	253
2,25200	252
2,25600	252
2,26000	253
2,26400	253
2,26800	255
2,27200	256
2,27600	254
2,28000	254
2,28400	255
2,28800	254
2,29200	255
2,29600	256
2,30000	255
2,30400	254
2,30800	255
2,31200	257
2,31600	256
2,32000	255
2,32400	256
2,32800	259
2,33200	260
2,33600	258
2,34000	257
2,34400	256
2,34800	255
2,35200	256
2,35600	256
2,36000	258
2,36400	260
2,36800	261
2,37200	261
2,37600	263
2,38000	265
2,38400	264
2,38800	264
2,39200	264
2,39600	267
2,40000	268
2,40400	267
2,40800	267
2,41200	267
2,41600	268
2,42000	267
2,42400	265
2,42800	264
2,43200	265
2,43600	265
2,44000	266
2,44400	263
2,44800	262
2,45200	263
2,45600	265
2,46000	265
2,46400	267
2,46800	269
2,47200	270
2,47600	271
2,48000	272
2,48400	274
2,48800	274
2,49200	273
2,49600	275
2,50000	277
2,50400	278
2,50800	277
2,51200	276
2,51600	277
2,52000	278
2,52400	278
2,52800	278
2,53200	277
2,53600	277
2,54000	279
2,54400	281
2,54800	281
2,55200	282
2,55600	283
2,56000	282
2,56400	280
2,56800	279
2,57200	279
2,57600	279
2,58000	280
2,58400	279
2,58800	281
2,59200	281
2,59600	282
2,60000	283
2,60400	281
2,60800	281
2,61200	283
2,61600	285
2,62000	287
2,62400	287
2,62800	287
2,63200	288
2,63600	290
2,64000	292
2,64400	291
2,64800	289
2,65200	288
2,65600	289
2,66000	288
2,66400	287
2,66800	289
2,67200	289
2,67600	289
2,68000	288
2,68400	289
2,68800	290
2,69200	291
2,69600	294
2,70000	295
2,70400	294
2,70800	293
2,71200	293
2,71600	295
2,72000	296
2,72400	297
2,72800	297
2,73200	299
2,73600	301
2,74000	301
2,74400	301
2,74800	301
2,75200	302
2,75600	302
2,76000	305
2,76400	307
2,76800	309
2,77200	312
2,77600	313
2,78000	312
2,78400	310
2,78800	311
2,79200	313
2,79600	314
2,80000	312
2,80400	314
2,80800	318
2,81200	317
2,81600	315
2,82000	314
2,82400	313
2,82800	311
2,83200	310
2,83600	308
2,84000	308
2,84400	310
2,84800	312
2,85200	312
2,85600	313
2,86000	315
2,86400	316
2,86800	315
2,87200	316
2,87600	317
2,88000	317
2,88400	315
2,88800	314
2,89200	316
2,89600	315
2,90000	314
2,90400	315
2,90800	314
2,91200	315
2,91600	318
2,92000	320
2,92400	320
2,92800	318
2,93200	318
2,93600	318
2,94000	318
2,94400	318
2,94800	320
2,95200	320
2,95600	321
2,96000	323
2,96400	324
2,96800	325
2,97200	325
2,97600	324
2,98000	323
2,98400	323
2,98800	323
2,99200	323
2,99600	324
3,00000	324
3,00400	323
3,00800	323
3,01200	321
3,01600	320
3,02000	321
3,02400	322
3,02800	322
3,03200	322
3,03600	323
3,04000	323
3,04400	323
3,04800	321
3,05200	322
3,05600	322
3,06000	319
3,06400	318
3,06800	319
3,07200	319
3,07600	319
3,08000	318
3,08400	317
3,08800	316
3,09200	316
3,09600	317
3,10000	317
3,10400	316
3,10800	318
3,11200	322
3,11600	326
3,12000	328
3,12400	326
3,12800	326
3,13200	329
3,13600	332
3,14000	332
3,14400	333
3,14800	335
3,15200	335
3,15600	335
3,16000	337
3,16400	338
3,16800	338
3,17200	338
3,17600	338
3,18000	339
3,18400	337
3,18800	335
3,19200	337
3,19600	339
3,20000	341
3,20400	342
3,20800	343
3,21200	345
3,21600	346
3,22000	345
3,22400	345
3,22800	347
3,23200	348
3,23600	349
3,24000	353
3,24400	356
3,24800	359
3,25200	360
3,25600	361
3,26000	361
3,26400	361
3,26800	364
3,27200	368
3,27600	372
3,28000	374
3,28400	376
3,28800	378
3,29200	379
3,29600	382
3,30000	385
3,30400	390
3,30800	395
3,31200	398
3,31600	399
3,32000	400
3,32400	405
3,32800	410
3,33200	411
3,33600	412
3,34000	415
3,34400	417
3,34800	418
3,35200	419
3,35600	419
3,36000	420
3,36400	421
3,36800	424
3,37200	427
3,37600	427
3,38000	427
3,38400	428
3,38800	430
3,39200	433
3,39600	437
3,40000	440
3,40400	443
3,40800	449
3,41200	455
3,41600	465
3,42000	478
3,42400	490
3,42800	506
3,43200	525
3,43600	544
3,44000	563
3,44400	582
3,44800	602
3,45200	622
3,45600	643
3,46000	662
3,46400	680
3,46800	699
3,47200	717
3,47600	734
3,48000	753
3,48400	771
3,48800	788
3,49200	805
3,49600	820
3,50000	832
3,50400	844
3,50800	856
3,51200	864
3,51600	870
3,52000	875
3,52400	878
3,52800	877
3,53200	874
3,53600	872
3,54000	868
3,54400	863
3,54800	858
3,55200	854
3,55600	851
3,56000	846
3,56400	840
3,56800	835
3,57200	830
3,57600	825
3,58000	820
3,58400	819
3,58800	819
3,59200	818
3,59600	824
3,60000	838
3,60400	862
3,60800	899
3,61200	949
3,61600	995
3,62000	1024
3,62400	1035
3,62800	1022
3,63200	982
3,63600	912
3,64000	812
3,64400	693
3,64800	563
3,65200	433
3,65600	314
3,66000	212
3,66400	133
3,66800	76
3,67200	35
3,67600	-3
3,68000	-46
3,68400	-104
3,68800	-185
3,69200	-291
3,69600	-420
3,70000	-567
3,70400	-722
3,70800	-874
3,71200	-1013
3,71600	-1135
3,72000	-1247
3,72400	-1365
3,72800	-1500
3,73200	-1635
3,73600	-1734
3,74000	-1769
3,74400	-1742
3,74800	-1667
3,75200	-1560
3,75600	-1434
3,76000	-1299
3,76400	-1161
3,76800	-1025
3,77200	-893
3,77600	-763
3,78000	-634
3,78400	-499
3,78800	-359
3,79200	-222
3,79600	-91
3,80000	27
3,80400	128
3,80800	214
3,81200	283
3,81600	341
3,82000	391
3,82400	433
3,82800	468
3,83200	497
3,83600	523
3,84000	546
3,84400	565
3,84800	581
3,85200	595
3,85600	608
3,86000	616
3,86400	620
3,86800	628
3,87200	639
3,87600	646
3,88000	651
3,88400	659
3,88800	666
3,89200	673
3,89600	680
3,90000	686
3,90400	695
3,90800	706
3,91200	716
3,91600	728
3,92000	743
3,92400	758
3,92800	773
3,93200	787
3,93600	804
3,94000	824
3,94400	846
3,94800	868
3,95200	890
3,95600	915
3,96000	940
3,96400	964
3,96800	988
3,97200	1012
3,97600	1038
3,98000	1065
3,98400	1093
3,98800	1120
3,99200	1144
3,99600	1167
4,00000	1188
4,00400	1207
4,00800	1224
4,01200	1238
4,01600	1246
4,02000	1254
4,02400	1263
4,02800	1270
4,03200	1273
4,03600	1274
4,04000	1274
4,04400	1274
4,04800	1273
4,05200	1273
4,05600	1273
4,06000	1271
4,06400	1274
4,06800	1277
4,07200	1280
4,07600	1283
4,08000	1287
4,08400	1291
4,08800	1296
4,09200	1300
4,09600	1302
4,10000	1301
4,10400	1301
4,10800	1302
4,11200	1301
4,11600	1298
4,12000	1295
4,12400	1292
4,12800	1290
4,13200	1286
4,13600	1278
4,14000	1270
4,14400	1267
4,14800	1268
4,15200	1268
4,15600	1268
4,16000	1273
4,16400	1282
4,16800	1295
4,17200	1311
4,17600	1329
4,18000	1351
4,18400	1379
4,18800	1414
4,19200	1452
4,19600	1494
4,20000	1538
4,20400	1587
4,20800	1639
4,21200	1693
4,21600	1750
4,22000	1809
4,22400	1869
4,22800	1928
4,23200	1988
4,23600	2042
4,24000	2091
4,24400	2137
4,24800	2180
4,25200	2214
4,25600	2242
4,26000	2263
4,26400	2276
4,26800	2282
4,27200	2284
4,27600	2283
4,28000	2275
4,28400	2257
4,28800	2234
4,29200	2209
4,29600	2180
4,30000	2150
4,30400	2118
4,30800	2084
4,31200	2051
4,31600	2017
4,32000	1983
4,32400	1951
4,32800	1925
4,33200	1904
4,33600	1890
4,34000	1881
4,34400	1886
4,34800	1908
4,35200	1951
4,35600	2023
4,36000	2132
4,36400	2282
4,36800	2483
4,37200	2745
4,37600	3073
4,38000	3470
4,38400	3940
4,38800	4486
4,39200	5110
4,39600	5804
4,40000	6556
4,40400	7356
4,40800	8189
4,41200	9040
4,41600	9889
4,42000	10715
4,42400	11501
4,42800	12228
4,43200	12880
4,43600	13443
4,44000	13907
4,44400	14265
4,44800	14515
4,45200	14658
4,45600	14693
4,46000	14624
4,46400	14462
4,46800	14212
4,47200	13886
4,47600	13493
4,48000	13044
4,48400	12552
4,48800	12026
4,49200	11473
4,49600	10903
4,50000	10325
4,50400	9748
4,50800	9179
4,51200	8624
4,51600	8086
4,52000	7569
4,52400	7075
4,52800	6607
4,53200	6163
4,53600	5747
4,54000	5361
4,54400	5004
4,54800	4673
4,55200	4371
4,55600	4097
4,56000	3846
4,56400	3617
4,56800	3408
4,57200	3221
4,57600	3055
4,58000	2908
4,58400	2775
4,58800	2656
4,59200	2555
4,59600	2469
4,60000	2397
4,60400	2344
4,60800	2311
4,61200	2302
4,61600	2320
4,62000	2367
4,62400	2448
4,62800	2569
4,63200	2733
4,63600	2942
4,64000	3193
4,64400	3486
4,64800	3816
4,65200	4176
4,65600	4555
4,66000	4946
4,66400	5334
4,66800	5706
4,67200	6055
4,67600	6368
4,68000	6633
4,68400	6849
4,68800	7012
4,69200	7115
4,69600	7162
4,70000	7157
4,70400	7104
4,70800	7010
4,71200	6879
4,71600	6718
4,72000	6530
4,72400	6322
4,72800	6101
4,73200	5874
4,73600	5643
4,74000	5410
4,74400	5181
4,74800	4956
4,75200	4737
4,75600	4523
4,76000	4315
4,76400	4118
4,76800	3930
4,77200	3752
4,77600	3584
4,78000	3425
4,78400	3272
4,78800	3125
4,79200	2987
4,79600	2859
4,80000	2740
4,80400	2630
4,80800	2529
4,81200	2434
4,81600	2347
4,82000	2268
4,82400	2198
4,82800	2135
4,83200	2076
4,83600	2024
4,84000	1980
4,84400	1945
4,84800	1919
4,85200	1901
4,85600	1891
4,86000	1889
4,86400	1894
4,86800	1907
4,87200	1931
4,87600	1967
4,88000	2012
4,88400	2064
4,88800	2124
4,89200	2192
4,89600	2262
4,90000	2335
4,90400	2408
4,90800	2478
4,91200	2543
4,91600	2603
4,92000	2653
4,92400	2691
4,92800	2723
4,93200	2744
4,93600	2752
4,94000	2748
4,94400	2735
4,94800	2715
4,95200	2688
4,95600	2652
4,96000	2614
4,96400	2576
4,96800	2540
4,97200	2505
4,97600	2474
4,98000	2453
4,98400	2443
4,98800	2444
4,99200	2459
4,99600	2491
5,00000	2544
5,00400	2618
5,00800	2711
5,01200	2828
5,01600	2968
5,02000	3129
5,02400	3306
5,02800	3494
5,03200	3689
5,03600	3888
5,04000	4085
5,04400	4275
5,04800	4453
5,05200	4612
5,05600	4749
5,06000	4859
5,06400	4942
5,06800	4999
5,07200	5026
5,07600	5025
5,08000	5000
5,08400	4954
5,08800	4884
5,09200	4795
5,09600	4693
5,10000	4580
5,10400	4458
5,10800	4331
5,11200	4199
5,11600	4064
5,12000	3933
5,12400	3806
5,12800	3683
5,13200	3564
5,13600	3450
5,14000	3343
5,14400	3244
5,14800	3152
5,15200	3066
5,15600	2987
5,16000	2916
5,16400	2855
5,16800	2796
5,17200	2742
5,17600	2692
5,18000	2642
5,18400	2596
5,18800	2553
5,19200	2515
5,19600	2482
5,20000	2451
5,20400	2420
5,20800	2388
5,21200	2359
5,21600	2330
5,22000	2299
5,22400	2273
5,22800	2250
5,23200	2226
5,23600	2203
5,24000	2182
5,24400	2165
5,24800	2150
5,25200	2136
5,25600	2125
5,26000	2120
5,26400	2115
5,26800	2116
5,27200	2125
5,27600	2139
5,28000	2157
5,28400	2178
5,28800	2204
5,29200	2237
5,29600	2271
5,30000	2307
5,30400	2345
5,30800	2380
5,31200	2416
5,31600	2450
5,32000	2479
5,32400	2504
5,32800	2525
5,33200	2540
5,33600	2548
5,34000	2550
5,34400	2546
5,34800	2536
5,35200	2520
5,35600	2503
5,36000	2481
5,36400	2456
5,36800	2429
5,37200	2399
5,37600	2370
5,38000	2340
5,38400	2310
5,38800	2279
5,39200	2251
5,39600	2225
5,40000	2203
5,40400	2186
5,40800	2171
5,41200	2159
5,41600	2152
5,42000	2150
5,42400	2155
5,42800	2165
5,43200	2179
5,43600	2199
5,44000	2226
5,44400	2257
5,44800	2295
5,45200	2339
5,45600	2386
5,46000	2439
5,46400	2493
5,46800	2550
5,47200	2611
5,47600	2670
5,48000	2726
5,48400	2781
5,48800	2833
5,49200	2885
5,49600	2933
5,50000	2977
5,50400	3017
5,50800	3050
5,51200	3081
5,51600	3108
5,52000	3130
5,52400	3148
5,52800	3162
5,53200	3174
5,53600	3180
5,54000	3180
5,54400	3178
5,54800	3171
5,55200	3160
5,55600	3144
5,56000	3124
5,56400	3099
5,56800	3069
5,57200	3034
5,57600	2999
5,58000	2963
5,58400	2925
5,58800	2885
5,59200	2845
5,59600	2806
5,60000	2767
5,60400	2726
5,60800	2686
5,61200	2648
5,61600	2615
5,62000	2581
5,62400	2548
5,62800	2517
5,63200	2489
5,63600	2463
5,64000	2440
5,64400	2419
5,64800	2400
5,65200	2386
5,65600	2374
5,66000	2364
5,66400	2356
5,66800	2353
5,67200	2353
5,67600	2354
5,68000	2355
5,68400	2356
5,68800	2360
5,69200	2365
5,69600	2372
5,70000	2380
5,70400	2390
5,70800	2399
5,71200	2410
5,71600	2423
5,72000	2436
5,72400	2456
5,72800	2484
5,73200	2521
5,73600	2573
5,74000	2642
5,74400	2735
5,74800	2862
5,75200	3031
5,75600	3254
5,76000	3544
5,76400	3910
5,76800	4368
5,77200	4932
5,77600	5618
5,78000	6439
5,78400	7400
5,78800	8504
5,79200	9754
5,79600	11146
5,80000	12670
5,80400	14305
5,80800	16023
5,81200	17792
5,81600	19579
5,82000	21348
5,82400	23056
5,82800	24660
5,83200	26125
5,83600	27416
5,84000	28506
5,84400	29370
5,84800	29993
5,85200	30367
5,85600	30489
5,86000	30367
5,86400	30015
5,86800	29452
5,87200	28698
5,87600	27781
5,88000	26730
5,88400	25566
5,88800	24317
5,89200	23016
5,89600	21686
5,90000	20348
5,90400	19017
5,90800	17714
5,91200	16459
5,91600	15261
5,92000	14124
5,92400	13053
5,92800	12052
5,93200	11126
5,93600	10278
5,94000	9502
5,94400	8795
5,94800	8154
5,95200	7576
5,95600	7061
5,96000	6602
5,96400	6189
5,96800	5822
5,97200	5498
5,97600	5213
5,98000	4964
5,98400	4746
5,98800	4556
5,99200	4389
5,99600	4243
6,00000	4118
6,00400	4015
6,00800	3931
6,01200	3860
6,01600	3803
6,02000	3759
6,02400	3723
6,02800	3694
6,03200	3674
6,03600	3663
6,04000	3654
6,04400	3644
6,04800	3638
6,05200	3633
6,05600	3622
6,06000	3609
6,06400	3591
6,06800	3564
6,07200	3532
6,07600	3495
6,08000	3451
6,08400	3400
6,08800	3345
6,09200	3290
6,09600	3234
6,10000	3179
6,10400	3128
6,10800	3081
6,11200	3038
6,11600	3001
6,12000	2976
6,12400	2964
6,12800	2968
6,13200	2992
6,13600	3038
6,14000	3109
6,14400	3214
6,14800	3357
6,15200	3545
6,15600	3785
6,16000	4088
6,16400	4464
6,16800	4922
6,17200	5474
6,17600	6131
6,18000	6904
6,18400	7801
6,18800	8833
6,19200	10010
6,19600	11344
6,20000	12838
6,20400	14491
6,20800	16304
6,21200	18275
6,21600	20399
6,22000	22667
6,22400	25060
6,22800	27558
6,23200	30138
6,23600	32780
6,24000	35457
6,24400	38133
6,24800	40772
6,25200	43343
6,25600	45812
6,26000	48149
6,26400	50324
6,26800	52304
6,27200	54063
6,27600	55580
6,28000	56840
6,28400	57826
6,28800	58530
6,29200	58950
6,29600	59087
6,30000	58946
6,30400	58536
6,30800	57871
6,31200	56969
6,31600	55849
6,32000	54529
6,32400	53027
6,32800	51371
6,33200	49590
6,33600	47705
6,34000	45740
6,34400	43714
6,34800	41646
6,35200	39563
6,35600	37483
6,36000	35422
6,36400	33393
6,36800	31407
6,37200	29480
6,37600	27625
6,38000	25846
6,38400	24149
6,38800	22534
6,39200	21009
6,39600	19576
6,40000	18233
6,40400	16982
6,40800	15819
6,41200	14743
6,41600	13750
6,42000	12838
6,42400	12005
6,42800	11242
6,43200	10544
6,43600	9911
6,44000	9335
6,44400	8814
6,44800	8345
6,45200	7916
6,45600	7528
6,46000	7178
6,46400	6865
6,46800	6582
6,47200	6329
6,47600	6104
6,48000	5902
6,48400	5720
6,48800	5558
6,49200	5409
6,49600	5277
6,50000	5161
6,50400	5059
6,50800	4968
6,51200	4890
6,51600	4823
6,52000	4764
6,52400	4719
6,52800	4688
6,53200	4668
6,53600	4663
6,54000	4675
6,54400	4702
6,54800	4748
6,55200	4815
6,55600	4908
6,56000	5027
6,56400	5174
6,56800	5354
6,57200	5569
6,57600	5822
6,58000	6112
6,58400	6442
6,58800	6810
6,59200	7215
6,59600	7656
6,60000	8125
6,60400	8618
6,60800	9132
6,61200	9661
6,61600	10194
6,62000	10721
6,62400	11234
6,62800	11722
6,63200	12179
6,63600	12597
6,64000	12968
6,64400	13283
6,64800	13536
6,65200	13724
6,65600	13847
6,66000	13903
6,66400	13890
6,66800	13809
6,67200	13664
6,67600	13460
6,68000	13199
6,68400	12890
6,68800	12540
6,69200	12151
6,69600	11734
6,70000	11295
6,70400	10836
6,70800	10365
6,71200	9892
6,71600	9422
6,72000	8955
6,72400	8494
6,72800	8047
6,73200	7618
6,73600	7207
6,74000	6816
6,74400	6444
6,74800	6092
6,75200	5764
6,75600	5459
6,76000	5171
6,76400	4906
6,76800	4661
6,77200	4435
6,77600	4230
6,78000	4042
6,78400	3870
6,78800	3716
6,79200	3577
6,79600	3451
6,80000	3336
6,80400	3230
6,80800	3137
6,81200	3055
6,81600	2983
6,82000	2919
6,82400	2864
6,82800	2814
6,83200	2771
6,83600	2735
6,84000	2703
6,84400	2677
6,84800	2655
6,85200	2637
6,85600	2622
6,86000	2611
6,86400	2599
6,86800	2586
6,87200	2575
6,87600	2568
6,88000	2563
6,88400	2558
6,88800	2551
6,89200	2544
6,89600	2539
6,90000	2533
6,90400	2528
6,90800	2524
6,91200	2520
6,91600	2516
6,92000	2517
6,92400	2524
6,92800	2538
6,93200	2565
6,93600	2612
6,94000	2687
6,94400	2795
6,94800	2952
6,95200	3174
6,95600	3483
6,96000	3903
6,96400	4463
6,96800	5200
6,97200	6156
6,97600	7376
6,98000	8910
6,98400	10804
6,98800	13110
6,99200	15885
6,99600	19179
7,00000	23026
7,00400	27447
7,00800	32458
7,01200	38061
7,01600	44251
7,02000	50987
7,02400	58185
7,02800	65765
7,03200	73633
7,03600	81690
7,04000	89807
7,04400	97815
7,04800	105569
7,05200	112935
7,05600	119780
7,06000	125980
7,06400	131411
7,06800	135970
7,07200	139592
7,07600	142232
7,08000	143857
7,08400	144463
7,08800	144075
7,09200	142733
7,09600	140503
7,10000	137446
7,10400	133649
7,10800	129228
7,11200	124281
7,11600	118906
7,12000	113196
7,12400	107245
7,12800	101162
7,13200	95034
7,13600	88933
7,14000	82919
7,14400	77048
7,14800	71375
7,15200	65947
7,15600	60791
7,16000	55922
7,16400	51343
7,16800	47069
7,17200	43115
7,17600	39473
7,18000	36137
7,18400	33086
7,18800	30311
7,19200	27809
7,19600	25565
7,20000	23560
7,20400	21777
7,20800	20209
7,21200	18844
7,21600	17674
7,22000	16690
7,22400	15882
7,22800	15243
7,23200	14770
7,23600	14458
7,24000	14304
7,24400	14309
7,24800	14474
7,25200	14798
7,25600	15274
7,26000	15901
7,26400	16679
7,26800	17608
7,27200	18681
7,27600	19888
7,28000	21220
7,28400	22666
7,28800	24218
7,29200	25863
7,29600	27577
7,30000	29340
7,30400	31135
7,30800	32941
7,31200	34735
7,31600	36492
7,32000	38189
7,32400	39806
7,32800	41322
7,33200	42723
7,33600	43989
7,34000	45105
7,34400	46065
7,34800	46861
7,35200	47493
7,35600	47964
7,36000	48285
7,36400	48468
7,36800	48528
7,37200	48489
7,37600	48378
7,38000	48231
7,38400	48085
7,38800	47970
7,39200	47933
7,39600	48019
7,40000	48267
7,40400	48718
7,40800	49409
7,41200	50377
7,41600	51655
7,42000	53259
7,42400	55197
7,42800	57472
7,43200	60071
7,43600	62981
7,44000	66162
7,44400	69557
7,44800	73113
7,45200	76764
7,45600	80443
7,46000	84069
7,46400	87556
7,46800	90818
7,47200	93781
7,47600	96382
7,48000	98556
7,48400	100247
7,48800	101415
7,49200	102039
7,49600	102106
7,50000	101611
7,50400	100566
7,50800	99005
7,51200	96962
7,51600	94476
7,52000	91592
7,52400	88364
7,52800	84861
7,53200	81141
7,53600	77257
7,54000	73259
7,54400	69202
7,54800	65144
7,55200	61130
7,55600	57195
7,56000	53362
7,56400	49662
7,56800	46122
7,57200	42761
7,57600	39592
7,58000	36615
7,58400	33834
7,58800	31257
7,59200	28879
7,59600	26682
7,60000	24662
7,60400	22816
7,60800	21134
7,61200	19612
7,61600	18237
7,62000	16997
7,62400	15877
7,62800	14862
7,63200	13947
7,63600	13129
7,64000	12395
7,64400	11731
7,64800	11133
7,65200	10597
7,65600	10113
7,66000	9672
7,66400	9271
7,66800	8906
7,67200	8573
7,67600	8271
7,68000	7998
7,68400	7748
7,68800	7519
7,69200	7313
7,69600	7127
7,70000	6959
7,70400	6808
7,70800	6670
7,71200	6547
7,71600	6444
7,72000	6356
7,72400	6281
7,72800	6221
7,73200	6177
7,73600	6149
7,74000	6137
7,74400	6138
7,74800	6151
7,75200	6177
7,75600	6220
7,76000	6277
7,76400	6347
7,76800	6427
7,77200	6518
7,77600	6623
7,78000	6740
7,78400	6869
7,78800	7011
7,79200	7165
7,79600	7333
7,80000	7516
7,80400	7713
7,80800	7924
7,81200	8151
7,81600	8395
7,82000	8653
7,82400	8921
7,82800	9199
7,83200	9486
7,83600	9775
7,84000	10069
7,84400	10363
7,84800	10652
7,85200	10934
7,85600	11202
7,86000	11449
7,86400	11675
7,86800	11876
7,87200	12048
7,87600	12187
7,88000	12292
7,88400	12357
7,88800	12381
7,89200	12370
7,89600	12323
[truncated: 18,026 more rows]
