# Supplementary material for: Interplay between de novo and salvage pathways of GDP-fucose synthesis
Source: PLoS One. 2024 Oct 24;19(10):e0309450. doi: 10.1371/journal.pone.0309450 (PMC11501016; doi:10.1371/journal.pone.0309450)
Supplement: S1 File — (ZIP) [file pone.0309450.s004.zip › Chromatograms/Metabolites/GMDSKO_4_2.txt]

[Header]
Application Name	LabSolutions
Version	5.97 SP1
Data File Name	C:\LabSolutions\Data\Methods\Moje wyniki\GDP-Fuc537.lcd
Output Date	2022-06-30
Output Time	14:32:46
[Configuration]
Instrument Name	HPLC_SPD-M30A_RF20AXS
Instrument #	1
Line #	1
# of Detectors	1
Detector ID	PDA
Detector Name	PDA
# of Channels	1
[PDA Multi Chromatogram(Ch1)]
# of Points	20001
Interval(msec)	240
Start Time(min)	0
End Time(min)	80
Intensity Units	mAU
Intensity Multiplier	1
Type	MultiChrom
Wavelength(nm)	254
Bandwidth(nm)	4
R.Time (min)	Intensity
0,00000	0
0,00400	0
0,00800	0
0,01200	0
0,01600	0
0,02000	0
0,02400	0
0,02800	0
0,03200	0
0,03600	0
0,04000	0
0,04400	0
0,04800	0
0,05200	0
0,05600	0
0,06000	0
0,06400	0
0,06800	0
0,07200	0
0,07600	0
0,08000	6
0,08400	10
0,08800	15
0,09200	20
0,09600	23
0,10000	28
0,10400	33
0,10800	40
0,11200	47
0,11600	53
0,12000	58
0,12400	62
0,12800	68
0,13200	74
0,13600	80
0,14000	86
0,14400	94
0,14800	104
0,15200	111
0,15600	120
0,16000	128
0,16400	135
0,16800	143
0,17200	151
0,17600	158
0,18000	164
0,18400	172
0,18800	181
0,19200	189
0,19600	196
0,20000	203
0,20400	214
0,20800	224
0,21200	231
0,21600	239
0,22000	247
0,22400	257
0,22800	268
0,23200	277
0,23600	287
0,24000	298
0,24400	309
0,24800	318
0,25200	329
0,25600	339
0,26000	349
0,26400	358
0,26800	368
0,27200	375
0,27600	381
0,28000	390
0,28400	400
0,28800	409
0,29200	418
0,29600	429
0,30000	439
0,30400	447
0,30800	455
0,31200	464
0,31600	472
0,32000	479
0,32400	487
0,32800	496
0,33200	505
0,33600	513
0,34000	521
0,34400	528
0,34800	532
0,35200	538
0,35600	546
0,36000	553
0,36400	559
0,36800	566
0,37200	571
0,37600	578
0,38000	586
0,38400	592
0,38800	599
0,39200	604
0,39600	606
0,40000	610
0,40400	615
0,40800	621
0,41200	624
0,41600	627
0,42000	630
0,42400	634
0,42800	637
0,43200	640
0,43600	642
0,44000	642
0,44400	643
0,44800	643
0,45200	644
0,45600	645
0,46000	645
0,46400	646
0,46800	646
0,47200	646
0,47600	645
0,48000	645
0,48400	644
0,48800	642
0,49200	641
0,49600	639
0,50000	637
0,50400	634
0,50800	630
0,51200	628
0,51600	626
0,52000	622
0,52400	618
0,52800	613
0,53200	610
0,53600	609
0,54000	607
0,54400	605
0,54800	601
0,55200	596
0,55600	591
0,56000	586
0,56400	582
0,56800	579
0,57200	577
0,57600	575
0,58000	570
0,58400	563
0,58800	554
0,59200	547
0,59600	542
0,60000	537
0,60400	531
0,60800	528
0,61200	524
0,61600	521
0,62000	520
0,62400	518
0,62800	515
0,63200	514
0,63600	513
0,64000	512
0,64400	510
0,64800	510
0,65200	512
0,65600	516
0,66000	518
0,66400	522
0,66800	527
0,67200	531
0,67600	534
0,68000	541
0,68400	547
0,68800	553
0,69200	563
0,69600	575
0,70000	585
0,70400	596
0,70800	611
0,71200	627
0,71600	646
0,72000	667
0,72400	688
0,72800	713
0,73200	740
0,73600	768
0,74000	799
0,74400	831
0,74800	868
0,75200	905
0,75600	945
0,76000	989
0,76400	1035
0,76800	1082
0,77200	1132
0,77600	1189
0,78000	1248
0,78400	1310
0,78800	1376
0,79200	1447
0,79600	1521
0,80000	1599
0,80400	1682
0,80800	1772
0,81200	1868
0,81600	1969
0,82000	2074
0,82400	2184
0,82800	2300
0,83200	2423
0,83600	2556
0,84000	2697
0,84400	2846
0,84800	3004
0,85200	3173
0,85600	3356
0,86000	3551
0,86400	3764
0,86800	3999
0,87200	4255
0,87600	4540
0,88000	4863
0,88400	5236
0,88800	5681
0,89200	6226
0,89600	6937
0,90000	7941
0,90400	9463
0,90800	11816
0,91200	15311
0,91600	20160
0,92000	26410
0,92400	33991
0,92800	42786
0,93200	52742
0,93600	63976
0,94000	76692
0,94400	91067
0,94800	107125
0,95200	124464
0,95600	142246
0,96000	159330
0,96400	174349
0,96800	185946
0,97200	193029
0,97600	195046
0,98000	192072
0,98400	184696
0,98800	173837
0,99200	160597
0,99600	146091
1,00000	131230
1,00400	116703
1,00800	102965
1,01200	90281
1,01600	78807
1,02000	68576
1,02400	59542
1,02800	51619
1,03200	44706
1,03600	38708
1,04000	33530
1,04400	29077
1,04800	25259
1,05200	21988
1,05600	19195
1,06000	16820
1,06400	14798
1,06800	13073
1,07200	11597
1,07600	10332
1,08000	9251
1,08400	8321
1,08800	7523
1,09200	6836
1,09600	6238
1,10000	5720
1,10400	5273
1,10800	4887
1,11200	4553
1,11600	4262
1,12000	4008
1,12400	3788
1,12800	3597
1,13200	3429
1,13600	3282
1,14000	3151
1,14400	3036
1,14800	2934
1,15200	2844
1,15600	2763
1,16000	2691
1,16400	2625
1,16800	2567
1,17200	2516
1,17600	2468
1,18000	2425
1,18400	2388
1,18800	2354
1,19200	2324
1,19600	2296
1,20000	2269
1,20400	2244
1,20800	2221
1,21200	2199
1,21600	2177
1,22000	2158
1,22400	2141
1,22800	2123
1,23200	2109
1,23600	2097
1,24000	2086
1,24400	2073
1,24800	2060
1,25200	2049
1,25600	2040
1,26000	2032
1,26400	2020
1,26800	2009
1,27200	2002
1,27600	1996
1,28000	1987
1,28400	1978
1,28800	1970
1,29200	1963
1,29600	1955
1,30000	1949
1,30400	1943
1,30800	1936
1,31200	1930
1,31600	1924
1,32000	1917
1,32400	1910
1,32800	1905
1,33200	1902
1,33600	1897
1,34000	1893
1,34400	1891
1,34800	1889
1,35200	1884
1,35600	1879
1,36000	1874
1,36400	1869
1,36800	1866
1,37200	1860
1,37600	1856
1,38000	1852
1,38400	1850
1,38800	1849
1,39200	1846
1,39600	1841
1,40000	1838
1,40400	1834
1,40800	1831
1,41200	1830
1,41600	1825
1,42000	1819
1,42400	1815
1,42800	1815
1,43200	1814
1,43600	1812
1,44000	1808
1,44400	1803
1,44800	1798
1,45200	1795
1,45600	1792
1,46000	1788
1,46400	1783
1,46800	1780
1,47200	1779
1,47600	1777
1,48000	1775
1,48400	1774
1,48800	1771
1,49200	1767
1,49600	1765
1,50000	1763
1,50400	1759
1,50800	1753
1,51200	1749
1,51600	1747
1,52000	1746
1,52400	1746
1,52800	1747
1,53200	1746
1,53600	1743
1,54000	1739
1,54400	1737
1,54800	1735
1,55200	1733
1,55600	1732
1,56000	1730
1,56400	1730
1,56800	1729
1,57200	1727
1,57600	1725
1,58000	1722
1,58400	1721
1,58800	1720
1,59200	1719
1,59600	1718
1,60000	1716
1,60400	1714
1,60800	1711
1,61200	1708
1,61600	1710
1,62000	1708
1,62400	1705
1,62800	1703
1,63200	1701
1,63600	1700
1,64000	1698
1,64400	1696
1,64800	1695
1,65200	1695
1,65600	1692
1,66000	1687
1,66400	1684
1,66800	1683
1,67200	1683
1,67600	1684
1,68000	1684
1,68400	1684
1,68800	1683
1,69200	1682
1,69600	1681
1,70000	1679
1,70400	1679
1,70800	1680
1,71200	1681
1,71600	1680
1,72000	1680
1,72400	1681
1,72800	1680
1,73200	1679
1,73600	1678
1,74000	1677
1,74400	1676
1,74800	1674
1,75200	1673
1,75600	1672
1,76000	1669
1,76400	1668
1,76800	1667
1,77200	1664
1,77600	1663
1,78000	1662
1,78400	1661
1,78800	1661
1,79200	1661
1,79600	1661
1,80000	1661
1,80400	1659
1,80800	1659
1,81200	1659
1,81600	1658
1,82000	1656
1,82400	1654
1,82800	1653
1,83200	1652
1,83600	1651
1,84000	1649
1,84400	1647
1,84800	1647
1,85200	1647
1,85600	1648
1,86000	1649
1,86400	1648
1,86800	1646
1,87200	1646
1,87600	1646
1,88000	1649
1,88400	1649
1,88800	1650
1,89200	1652
1,89600	1650
1,90000	1648
1,90400	1645
1,90800	1644
1,91200	1642
1,91600	1641
1,92000	1640
1,92400	1639
1,92800	1639
1,93200	1640
1,93600	1640
1,94000	1640
1,94400	1640
1,94800	1639
1,95200	1637
1,95600	1636
1,96000	1636
1,96400	1637
1,96800	1636
1,97200	1636
1,97600	1637
1,98000	1637
1,98400	1636
1,98800	1632
1,99200	1630
1,99600	1630
2,00000	1628
2,00400	1628
2,00800	1628
2,01200	1626
2,01600	1626
2,02000	1628
2,02400	1628
2,02800	1629
2,03200	1628
2,03600	1628
2,04000	1630
2,04400	1630
2,04800	1630
2,05200	1627
2,05600	1628
2,06000	1629
2,06400	1629
2,06800	1628
2,07200	1628
2,07600	1627
2,08000	1626
2,08400	1626
2,08800	1624
2,09200	1623
2,09600	1622
2,10000	1622
2,10400	1622
2,10800	1622
2,11200	1622
2,11600	1618
2,12000	1618
2,12400	1619
2,12800	1619
2,13200	1619
2,13600	1620
2,14000	1618
2,14400	1615
2,14800	1614
2,15200	1614
2,15600	1613
2,16000	1611
2,16400	1610
2,16800	1608
2,17200	1606
2,17600	1605
2,18000	1605
2,18400	1604
2,18800	1601
2,19200	1602
2,19600	1603
2,20000	1604
2,20400	1603
2,20800	1602
2,21200	1602
2,21600	1602
2,22000	1599
2,22400	1596
2,22800	1595
2,23200	1593
2,23600	1594
2,24000	1594
2,24400	1594
2,24800	1594
2,25200	1591
2,25600	1588
2,26000	1587
2,26400	1588
2,26800	1587
2,27200	1587
2,27600	1588
2,28000	1591
2,28400	1592
2,28800	1590
2,29200	1590
2,29600	1591
2,30000	1591
2,30400	1591
2,30800	1593
2,31200	1595
2,31600	1596
2,32000	1597
2,32400	1596
2,32800	1593
2,33200	1589
2,33600	1587
2,34000	1589
2,34400	1590
2,34800	1591
2,35200	1590
2,35600	1589
2,36000	1589
2,36400	1589
2,36800	1588
2,37200	1587
2,37600	1586
2,38000	1584
2,38400	1584
2,38800	1584
2,39200	1584
2,39600	1585
2,40000	1586
2,40400	1585
2,40800	1586
2,41200	1587
2,41600	1588
2,42000	1589
2,42400	1590
2,42800	1590
2,43200	1591
2,43600	1591
2,44000	1592
2,44400	1594
2,44800	1594
2,45200	1595
2,45600	1596
2,46000	1596
2,46400	1597
2,46800	1599
2,47200	1599
2,47600	1599
2,48000	1597
2,48400	1592
2,48800	1590
2,49200	1592
2,49600	1593
2,50000	1593
2,50400	1594
2,50800	1594
2,51200	1596
2,51600	1597
2,52000	1594
2,52400	1593
2,52800	1593
2,53200	1594
2,53600	1594
2,54000	1591
2,54400	1590
2,54800	1590
2,55200	1590
2,55600	1589
2,56000	1587
2,56400	1588
2,56800	1589
2,57200	1589
2,57600	1590
2,58000	1592
2,58400	1593
2,58800	1591
2,59200	1590
2,59600	1589
2,60000	1588
2,60400	1588
2,60800	1588
2,61200	1585
2,61600	1585
2,62000	1588
2,62400	1589
2,62800	1586
2,63200	1585
2,63600	1584
2,64000	1582
2,64400	1583
2,64800	1583
2,65200	1581
2,65600	1579
2,66000	1577
2,66400	1577
2,66800	1576
2,67200	1576
2,67600	1575
2,68000	1575
2,68400	1577
2,68800	1577
2,69200	1576
2,69600	1578
2,70000	1578
2,70400	1578
2,70800	1578
2,71200	1578
2,71600	1577
2,72000	1577
2,72400	1577
2,72800	1577
2,73200	1576
2,73600	1576
2,74000	1576
2,74400	1576
2,74800	1577
2,75200	1575
2,75600	1573
2,76000	1572
2,76400	1573
2,76800	1572
2,77200	1572
2,77600	1574
2,78000	1576
2,78400	1577
2,78800	1576
2,79200	1574
2,79600	1572
2,80000	1571
2,80400	1570
2,80800	1570
2,81200	1571
2,81600	1572
2,82000	1574
2,82400	1574
2,82800	1574
2,83200	1576
2,83600	1577
2,84000	1579
2,84400	1580
2,84800	1578
2,85200	1577
2,85600	1577
2,86000	1576
2,86400	1575
2,86800	1577
2,87200	1578
2,87600	1577
2,88000	1573
2,88400	1572
2,88800	1574
2,89200	1575
2,89600	1574
2,90000	1573
2,90400	1573
2,90800	1572
2,91200	1572
2,91600	1574
2,92000	1576
2,92400	1576
2,92800	1575
2,93200	1573
2,93600	1572
2,94000	1573
2,94400	1575
2,94800	1577
2,95200	1576
2,95600	1574
2,96000	1575
2,96400	1577
2,96800	1576
2,97200	1576
2,97600	1574
2,98000	1573
2,98400	1571
2,98800	1571
2,99200	1573
2,99600	1572
3,00000	1573
3,00400	1576
3,00800	1576
3,01200	1576
3,01600	1576
3,02000	1576
3,02400	1574
3,02800	1572
3,03200	1570
3,03600	1568
3,04000	1568
3,04400	1567
3,04800	1567
3,05200	1568
3,05600	1570
3,06000	1571
3,06400	1571
3,06800	1569
3,07200	1569
3,07600	1570
3,08000	1568
3,08400	1567
3,08800	1566
3,09200	1567
3,09600	1567
3,10000	1567
3,10400	1567
3,10800	1569
3,11200	1570
3,11600	1568
3,12000	1568
3,12400	1569
3,12800	1570
3,13200	1572
3,13600	1574
3,14000	1573
3,14400	1572
3,14800	1571
3,15200	1570
3,15600	1570
3,16000	1569
3,16400	1570
3,16800	1572
3,17200	1572
3,17600	1572
3,18000	1574
3,18400	1576
3,18800	1576
3,19200	1577
3,19600	1578
3,20000	1578
3,20400	1576
3,20800	1575
3,21200	1576
3,21600	1577
3,22000	1579
3,22400	1579
3,22800	1578
3,23200	1577
3,23600	1578
3,24000	1579
3,24400	1580
3,24800	1584
3,25200	1586
3,25600	1588
3,26000	1589
3,26400	1591
3,26800	1595
3,27200	1597
3,27600	1599
3,28000	1601
3,28400	1605
3,28800	1611
3,29200	1617
3,29600	1623
3,30000	1629
3,30400	1636
3,30800	1641
3,31200	1647
3,31600	1652
3,32000	1654
3,32400	1659
3,32800	1662
3,33200	1666
3,33600	1668
3,34000	1670
3,34400	1670
3,34800	1671
3,35200	1673
3,35600	1675
3,36000	1675
3,36400	1675
3,36800	1675
3,37200	1675
3,37600	1674
3,38000	1673
3,38400	1674
3,38800	1676
3,39200	1679
3,39600	1682
3,40000	1684
3,40400	1685
3,40800	1690
3,41200	1696
3,41600	1700
3,42000	1706
3,42400	1716
3,42800	1729
3,43200	1743
3,43600	1756
3,44000	1771
3,44400	1790
3,44800	1808
3,45200	1826
3,45600	1843
3,46000	1858
3,46400	1874
3,46800	1890
3,47200	1906
3,47600	1921
3,48000	1935
3,48400	1952
3,48800	1970
3,49200	1987
3,49600	2006
3,50000	2025
3,50400	2043
3,50800	2060
3,51200	2077
3,51600	2091
3,52000	2103
3,52400	2111
3,52800	2119
3,53200	2125
3,53600	2127
3,54000	2128
3,54400	2127
3,54800	2125
3,55200	2124
3,55600	2126
3,56000	2126
3,56400	2121
3,56800	2116
3,57200	2113
3,57600	2109
3,58000	2104
3,58400	2100
3,58800	2097
3,59200	2095
3,59600	2095
3,60000	2101
3,60400	2109
3,60800	2122
3,61200	2139
3,61600	2168
3,62000	2214
3,62400	2271
3,62800	2330
3,63200	2379
3,63600	2414
3,64000	2429
3,64400	2423
3,64800	2397
3,65200	2355
3,65600	2305
3,66000	2256
3,66400	2209
3,66800	2167
3,67200	2126
3,67600	2076
3,68000	2006
3,68400	1910
3,68800	1787
3,69200	1637
3,69600	1460
3,70000	1262
3,70400	1055
3,70800	852
3,71200	664
3,71600	496
3,72000	346
3,72400	199
3,72800	38
3,73200	-130
3,73600	-265
3,74000	-340
3,74400	-352
3,74800	-310
3,75200	-231
3,75600	-131
3,76000	-20
3,76400	99
3,76800	217
3,77200	335
3,77600	452
3,78000	568
3,78400	687
3,78800	815
3,79200	946
3,79600	1076
3,80000	1197
3,80400	1304
3,80800	1394
3,81200	1469
3,81600	1532
3,82000	1585
3,82400	1628
3,82800	1663
3,83200	1691
3,83600	1719
3,84000	1745
3,84400	1765
3,84800	1782
3,85200	1794
3,85600	1807
3,86000	1818
3,86400	1825
3,86800	1833
3,87200	1839
3,87600	1845
3,88000	1850
3,88400	1854
3,88800	1857
3,89200	1862
3,89600	1866
3,90000	1868
3,90400	1871
3,90800	1875
3,91200	1880
3,91600	1888
3,92000	1897
3,92400	1903
3,92800	1911
3,93200	1922
3,93600	1931
3,94000	1940
3,94400	1953
3,94800	1968
3,95200	1985
3,95600	2002
3,96000	2022
3,96400	2044
3,96800	2069
3,97200	2100
3,97600	2132
3,98000	2166
3,98400	2201
3,98800	2239
3,99200	2280
3,99600	2322
4,00000	2361
4,00400	2397
4,00800	2429
4,01200	2460
4,01600	2487
4,02000	2509
4,02400	2528
4,02800	2542
4,03200	2551
4,03600	2557
4,04000	2559
4,04400	2559
4,04800	2557
4,05200	2556
4,05600	2554
4,06000	2548
4,06400	2541
4,06800	2534
4,07200	2528
4,07600	2523
4,08000	2519
4,08400	2514
4,08800	2511
4,09200	2505
4,09600	2496
4,10000	2491
4,10400	2486
4,10800	2479
4,11200	2470
4,11600	2460
4,12000	2448
4,12400	2435
4,12800	2425
4,13200	2414
4,13600	2404
4,14000	2395
4,14400	2388
4,14800	2383
4,15200	2382
4,15600	2382
4,16000	2384
4,16400	2390
4,16800	2400
4,17200	2414
4,17600	2432
4,18000	2452
4,18400	2473
4,18800	2498
4,19200	2528
4,19600	2561
4,20000	2596
4,20400	2636
4,20800	2680
4,21200	2724
4,21600	2769
4,22000	2815
4,22400	2863
4,22800	2907
4,23200	2947
4,23600	2986
4,24000	3021
4,24400	3051
4,24800	3078
4,25200	3097
4,25600	3111
4,26000	3121
4,26400	3124
4,26800	3119
4,27200	3109
4,27600	3098
4,28000	3085
4,28400	3068
4,28800	3049
4,29200	3028
4,29600	3004
4,30000	2979
4,30400	2953
4,30800	2927
4,31200	2905
4,31600	2885
4,32000	2867
4,32400	2850
4,32800	2838
4,33200	2831
4,33600	2829
4,34000	2836
4,34400	2854
4,34800	2883
4,35200	2928
4,35600	2989
4,36000	3073
4,36400	3181
4,36800	3316
4,37200	3483
4,37600	3683
4,38000	3918
4,38400	4183
4,38800	4479
4,39200	4805
4,39600	5153
4,40000	5518
4,40400	5893
4,40800	6267
4,41200	6635
4,41600	6990
4,42000	7319
4,42400	7615
4,42800	7873
4,43200	8089
4,43600	8261
4,44000	8384
4,44400	8458
4,44800	8488
4,45200	8475
4,45600	8418
4,46000	8323
4,46400	8197
4,46800	8043
4,47200	7866
4,47600	7671
4,48000	7459
4,48400	7234
4,48800	7001
4,49200	6766
4,49600	6530
4,50000	6294
4,50400	6058
4,50800	5823
4,51200	5594
4,51600	5372
4,52000	5157
4,52400	4952
4,52800	4755
4,53200	4568
4,53600	4389
4,54000	4220
4,54400	4063
4,54800	3915
4,55200	3778
4,55600	3649
4,56000	3529
4,56400	3421
4,56800	3324
4,57200	3237
4,57600	3156
4,58000	3081
4,58400	3017
4,58800	2963
4,59200	2917
4,59600	2882
4,60000	2858
4,60400	2846
4,60800	2851
4,61200	2879
4,61600	2936
4,62000	3025
4,62400	3151
4,62800	3322
4,63200	3537
4,63600	3798
4,64000	4108
4,64400	4466
4,64800	4863
4,65200	5291
4,65600	5740
4,66000	6196
4,66400	6646
4,66800	7078
4,67200	7479
4,67600	7832
4,68000	8129
4,68400	8366
4,68800	8534
4,69200	8636
4,69600	8673
4,70000	8646
4,70400	8563
4,70800	8428
4,71200	8250
4,71600	8037
4,72000	7795
4,72400	7533
4,72800	7258
4,73200	6971
4,73600	6681
4,74000	6393
4,74400	6108
4,74800	5830
4,75200	5561
4,75600	5305
4,76000	5063
4,76400	4834
4,76800	4618
4,77200	4416
4,77600	4228
4,78000	4053
4,78400	3890
4,78800	3739
4,79200	3604
4,79600	3482
4,80000	3369
4,80400	3269
4,80800	3178
4,81200	3095
4,81600	3023
4,82000	2960
4,82400	2904
4,82800	2857
4,83200	2818
4,83600	2784
4,84000	2758
4,84400	2739
4,84800	2725
4,85200	2713
4,85600	2705
4,86000	2703
4,86400	2702
4,86800	2706
4,87200	2714
4,87600	2726
4,88000	2742
4,88400	2762
4,88800	2786
4,89200	2811
4,89600	2838
4,90000	2865
4,90400	2890
4,90800	2915
4,91200	2941
4,91600	2963
4,92000	2982
4,92400	2998
4,92800	3008
4,93200	3015
4,93600	3020
4,94000	3020
4,94400	3015
4,94800	3008
4,95200	2999
4,95600	2990
4,96000	2979
4,96400	2970
4,96800	2963
4,97200	2963
4,97600	2968
4,98000	2980
4,98400	3003
4,98800	3035
4,99200	3079
4,99600	3136
5,00000	3211
5,00400	3302
5,00800	3405
5,01200	3519
5,01600	3644
5,02000	3782
5,02400	3925
5,02800	4069
5,03200	4210
5,03600	4346
5,04000	4476
5,04400	4594
5,04800	4698
5,05200	4785
5,05600	4851
5,06000	4897
5,06400	4924
5,06800	4933
5,07200	4925
5,07600	4898
5,08000	4855
5,08400	4801
5,08800	4741
5,09200	4674
5,09600	4599
5,10000	4521
5,10400	4444
5,10800	4369
5,11200	4296
5,11600	4229
5,12000	4166
5,12400	4108
5,12800	4058
5,13200	4013
5,13600	3973
5,14000	3938
5,14400	3906
5,14800	3878
5,15200	3856
5,15600	3834
5,16000	3813
5,16400	3792
5,16800	3770
5,17200	3747
5,17600	3724
5,18000	3700
5,18400	3676
5,18800	3650
5,19200	3623
5,19600	3593
5,20000	3560
5,20400	3526
5,20800	3491
5,21200	3455
5,21600	3422
5,22000	3389
5,22400	3354
5,22800	3320
5,23200	3290
5,23600	3261
5,24000	3233
5,24400	3208
5,24800	3182
5,25200	3160
5,25600	3144
5,26000	3132
5,26400	3125
5,26800	3124
5,27200	3128
5,27600	3139
5,28000	3157
5,28400	3179
5,28800	3208
5,29200	3245
5,29600	3286
5,30000	3328
5,30400	3373
5,30800	3418
5,31200	3461
5,31600	3503
5,32000	3542
5,32400	3579
5,32800	3609
5,33200	3631
5,33600	3648
5,34000	3657
5,34400	3656
5,34800	3647
5,35200	3635
5,35600	3618
5,36000	3595
5,36400	3565
5,36800	3530
5,37200	3492
5,37600	3452
5,38000	3409
5,38400	3366
5,38800	3325
5,39200	3284
5,39600	3243
5,40000	3201
5,40400	3162
5,40800	3127
5,41200	3092
5,41600	3060
5,42000	3030
5,42400	3005
5,42800	2982
5,43200	2964
5,43600	2949
5,44000	2940
5,44400	2933
5,44800	2927
5,45200	2923
5,45600	2922
5,46000	2926
5,46400	2935
5,46800	2946
5,47200	2961
5,47600	2976
5,48000	2992
5,48400	3008
5,48800	3026
5,49200	3047
5,49600	3068
5,50000	3085
5,50400	3100
5,50800	3115
5,51200	3128
5,51600	3140
5,52000	3148
5,52400	3155
5,52800	3159
5,53200	3160
5,53600	3159
5,54000	3155
5,54400	3148
5,54800	3137
5,55200	3123
5,55600	3107
5,56000	3089
5,56400	3071
5,56800	3052
5,57200	3032
5,57600	3014
5,58000	2993
5,58400	2974
5,58800	2956
5,59200	2936
5,59600	2917
5,60000	2897
5,60400	2879
5,60800	2862
5,61200	2849
5,61600	2837
5,62000	2826
5,62400	2816
5,62800	2807
5,63200	2803
5,63600	2801
5,64000	2802
5,64400	2806
5,64800	2812
5,65200	2823
5,65600	2838
5,66000	2857
5,66400	2883
5,66800	2913
5,67200	2949
5,67600	2990
5,68000	3035
5,68400	3083
5,68800	3135
5,69200	3190
5,69600	3250
5,70000	3315
5,70400	3386
5,70800	3464
5,71200	3553
5,71600	3654
5,72000	3773
5,72400	3916
5,72800	4087
5,73200	4293
5,73600	4546
5,74000	4859
5,74400	5243
5,74800	5711
5,75200	6277
5,75600	6957
5,76000	7764
5,76400	8702
5,76800	9775
5,77200	10988
5,77600	12339
5,78000	13814
5,78400	15391
5,78800	17042
5,79200	18738
5,79600	20448
5,80000	22136
5,80400	23756
5,80800	25267
5,81200	26634
5,81600	27827
5,82000	28816
5,82400	29578
5,82800	30102
5,83200	30380
5,83600	30412
5,84000	30207
5,84400	29778
5,84800	29145
5,85200	28336
5,85600	27373
5,86000	26279
5,86400	25088
5,86800	23828
5,87200	22525
5,87600	21200
5,88000	19875
5,88400	18569
5,88800	17298
5,89200	16077
5,89600	14916
5,90000	13818
5,90400	12788
5,90800	11833
5,91200	10955
5,91600	10149
5,92000	9412
5,92400	8743
5,92800	8139
5,93200	7595
5,93600	7109
5,94000	6676
5,94400	6289
5,94800	5945
5,95200	5640
5,95600	5370
5,96000	5132
5,96400	4925
5,96800	4742
5,97200	4580
5,97600	4437
5,98000	4315
5,98400	4211
5,98800	4123
5,99200	4048
5,99600	3983
6,00000	3929
6,00400	3884
6,00800	3851
6,01200	3827
6,01600	3812
6,02000	3806
6,02400	3808
6,02800	3816
6,03200	3830
6,03600	3850
6,04000	3871
6,04400	3894
6,04800	3920
6,05200	3949
6,05600	3976
6,06000	3999
6,06400	4017
6,06800	4028
6,07200	4033
6,07600	4031
6,08000	4021
6,08400	4005
6,08800	3981
6,09200	3951
6,09600	3922
6,10000	3895
6,10400	3870
6,10800	3850
6,11200	3837
6,11600	3835
6,12000	3848
6,12400	3877
6,12800	3927
6,13200	3999
6,13600	4100
6,14000	4233
6,14400	4399
6,14800	4598
6,15200	4832
6,15600	5108
6,16000	5428
6,16400	5786
6,16800	6186
6,17200	6629
6,17600	7115
6,18000	7637
6,18400	8193
6,18800	8782
6,19200	9399
6,19600	10040
6,20000	10699
6,20400	11369
6,20800	12039
6,21200	12699
6,21600	13346
6,22000	13973
6,22400	14569
6,22800	15124
6,23200	15632
6,23600	16089
6,24000	16491
6,24400	16830
6,24800	17101
6,25200	17303
6,25600	17433
6,26000	17493
6,26400	17484
6,26800	17408
6,27200	17267
6,27600	17066
6,28000	16808
6,28400	16498
6,28800	16145
6,29200	15750
6,29600	15320
6,30000	14863
6,30400	14380
6,30800	13880
6,31200	13369
6,31600	12853
6,32000	12336
6,32400	11822
6,32800	11311
6,33200	10811
6,33600	10321
6,34000	9846
6,34400	9388
6,34800	8948
6,35200	8527
6,35600	8127
6,36000	7748
6,36400	7390
6,36800	7053
6,37200	6735
6,37600	6440
6,38000	6167
6,38400	5914
6,38800	5680
6,39200	5466
6,39600	5271
6,40000	5094
6,40400	4931
6,40800	4784
6,41200	4650
6,41600	4528
6,42000	4417
6,42400	4316
6,42800	4224
6,43200	4141
6,43600	4066
6,44000	3999
6,44400	3938
6,44800	3885
6,45200	3837
6,45600	3793
6,46000	3753
6,46400	3719
6,46800	3691
6,47200	3665
6,47600	3644
6,48000	3630
6,48400	3623
6,48800	3624
6,49200	3634
6,49600	3654
6,50000	3684
6,50400	3728
6,50800	3789
6,51200	3868
6,51600	3968
6,52000	4088
6,52400	4233
6,52800	4404
6,53200	4599
6,53600	4817
6,54000	5059
6,54400	5323
6,54800	5610
6,55200	5916
6,55600	6238
6,56000	6571
6,56400	6908
6,56800	7244
6,57200	7575
6,57600	7894
6,58000	8197
6,58400	8475
6,58800	8725
6,59200	8942
6,59600	9122
6,60000	9268
6,60400	9374
6,60800	9438
6,61200	9461
6,61600	9444
6,62000	9386
6,62400	9292
6,62800	9164
6,63200	9003
6,63600	8815
6,64000	8605
6,64400	8375
6,64800	8130
6,65200	7876
6,65600	7617
6,66000	7352
6,66400	7084
6,66800	6821
6,67200	6560
6,67600	6305
6,68000	6057
6,68400	5818
6,68800	5590
6,69200	5375
6,69600	5171
6,70000	4977
6,70400	4795
6,70800	4626
6,71200	4469
6,71600	4323
6,72000	4191
6,72400	4070
6,72800	3957
6,73200	3852
6,73600	3756
6,74000	3668
6,74400	3586
6,74800	3513
6,75200	3446
6,75600	3387
6,76000	3332
6,76400	3282
6,76800	3239
6,77200	3201
6,77600	3165
6,78000	3130
6,78400	3097
6,78800	3069
6,79200	3045
6,79600	3024
6,80000	3003
6,80400	2984
6,80800	2967
6,81200	2952
6,81600	2939
6,82000	2927
6,82400	2916
6,82800	2906
6,83200	2897
6,83600	2886
6,84000	2878
6,84400	2872
6,84800	2868
6,85200	2863
6,85600	2857
6,86000	2856
6,86400	2856
6,86800	2855
6,87200	2858
6,87600	2866
6,88000	2881
6,88400	2905
6,88800	2940
6,89200	2993
6,89600	3072
6,90000	3184
6,90400	3342
6,90800	3558
6,91200	3854
6,91600	4250
6,92000	4768
6,92400	5439
6,92800	6299
6,93200	7382
6,93600	8725
6,94000	10361
6,94400	12327
6,94800	14655
6,95200	17381
6,95600	20524
6,96000	24084
6,96400	28053
6,96800	32415
6,97200	37144
6,97600	42196
6,98000	47495
6,98400	52955
6,98800	58489
6,99200	64008
6,99600	69418
7,00000	74618
7,00400	79506
7,00800	84005
7,01200	88056
7,01600	91616
7,02000	94649
7,02400	97128
7,02800	99053
7,03200	100430
7,03600	101272
7,04000	101603
7,04400	101449
7,04800	100840
7,05200	99809
7,05600	98389
7,06000	96610
7,06400	94506
7,06800	92117
7,07200	89477
7,07600	86616
7,08000	83563
7,08400	80352
7,08800	77026
7,09200	73611
7,09600	70137
7,10000	66630
7,10400	63116
7,10800	59624
7,11200	56180
7,11600	52803
7,12000	49503
7,12400	46299
7,12800	43214
7,13200	40261
7,13600	37448
7,14000	34775
7,14400	32242
7,14800	29864
7,15200	27641
7,15600	25570
7,16000	23650
7,16400	21874
7,16800	20240
7,17200	18745
7,17600	17384
7,18000	16148
7,18400	15031
7,18800	14028
7,19200	13132
7,19600	12339
7,20000	11642
7,20400	11032
7,20800	10506
7,21200	10064
7,21600	9698
7,22000	9406
7,22400	9185
7,22800	9028
7,23200	8935
7,23600	8904
7,24000	8931
7,24400	9015
7,24800	9149
7,25200	9329
7,25600	9552
7,26000	9809
7,26400	10092
7,26800	10394
7,27200	10712
7,27600	11034
7,28000	11350
7,28400	11653
7,28800	11937
7,29200	12197
7,29600	12424
7,30000	12613
7,30400	12761
7,30800	12869
7,31200	12938
7,31600	12968
7,32000	12960
7,32400	12921
7,32800	12858
7,33200	12779
7,33600	12694
7,34000	12616
7,34400	12552
7,34800	12513
7,35200	12510
7,35600	12561
7,36000	12676
7,36400	12864
7,36800	13136
7,37200	13496
7,37600	13951
7,38000	14505
7,38400	15152
7,38800	15888
7,39200	16707
7,39600	17600
7,40000	18550
7,40400	19541
7,40800	20554
7,41200	21568
7,41600	22565
7,42000	23523
7,42400	24420
7,42800	25236
7,43200	25952
7,43600	26554
7,44000	27030
7,44400	27370
7,44800	27568
7,45200	27620
7,45600	27529
7,46000	27297
7,46400	26929
7,46800	26437
7,47200	25833
7,47600	25130
7,48000	24337
7,48400	23472
7,48800	22550
7,49200	21587
7,49600	20595
7,50000	19588
7,50400	18580
7,50800	17583
7,51200	16605
7,51600	15653
7,52000	14735
7,52400	13854
7,52800	13018
7,53200	12229
7,53600	11490
7,54000	10801
7,54400	10162
7,54800	9575
7,55200	9035
7,55600	8541
7,56000	8091
7,56400	7680
7,56800	7311
7,57200	6979
7,57600	6681
7,58000	6412
7,58400	6170
7,58800	5952
7,59200	5757
7,59600	5581
7,60000	5421
7,60400	5277
7,60800	5148
7,61200	5029
7,61600	4919
7,62000	4818
7,62400	4725
7,62800	4639
7,63200	4561
7,63600	4488
7,64000	4423
7,64400	4361
7,64800	4301
7,65200	4247
7,65600	4198
7,66000	4153
7,66400	4113
7,66800	4077
7,67200	4048
7,67600	4027
7,68000	4011
7,68400	4000
7,68800	3995
7,69200	3997
7,69600	4006
7,70000	4022
7,70400	4044
7,70800	4071
7,71200	4104
7,71600	4142
7,72000	4184
7,72400	4228
7,72800	4277
7,73200	4329
7,73600	4383
7,74000	4434
7,74400	4485
7,74800	4535
7,75200	4586
7,75600	4637
7,76000	4689
7,76400	4738
7,76800	4785
7,77200	4833
7,77600	4881
7,78000	4930
7,78400	4980
7,78800	5030
7,79200	5083
7,79600	5137
7,80000	5196
7,80400	5260
7,80800	5327
7,81200	5395
7,81600	5466
7,82000	5538
7,82400	5608
7,82800	5678
7,83200	5746
7,83600	5816
7,84000	5883
7,84400	5944
7,84800	5997
7,85200	6044
7,85600	6081
7,86000	6111
7,86400	6133
7,86800	6143
7,87200	6141
7,87600	6127
7,88000	6102
7,88400	6070
7,88800	6026
7,89200	5971
7,89600	5908
[truncated: 18,026 more rows]
