# Supplementary material for: Interplay between de novo and salvage pathways of GDP-fucose synthesis
Source: PLoS One. 2024 Oct 24;19(10):e0309450. doi: 10.1371/journal.pone.0309450 (PMC11501016; doi:10.1371/journal.pone.0309450)
Supplement: S1 File — (ZIP) [file pone.0309450.s004.zip › Chromatograms/Metabolites/GMDSKO_4_2_FUC.txt]

[Header]
Application Name	LabSolutions
Version	5.97 SP1
Data File Name	C:\LabSolutions\Data\Methods\Moje wyniki\GDP-Fuc535.lcd
Output Date	2022-06-30
Output Time	14:34:39
[Configuration]
Instrument Name	HPLC_SPD-M30A_RF20AXS
Instrument #	1
Line #	1
# of Detectors	1
Detector ID	PDA
Detector Name	PDA
# of Channels	1
[PDA Multi Chromatogram(Ch1)]
# of Points	20001
Interval(msec)	240
Start Time(min)	0
End Time(min)	80
Intensity Units	mAU
Intensity Multiplier	1
Type	MultiChrom
Wavelength(nm)	254
Bandwidth(nm)	4
R.Time (min)	Intensity
0,00000	0
0,00400	0
0,00800	0
0,01200	0
0,01600	0
0,02000	0
0,02400	0
0,02800	0
0,03200	0
0,03600	0
0,04000	0
0,04400	0
0,04800	0
0,05200	0
0,05600	0
0,06000	0
0,06400	0
0,06800	0
0,07200	0
0,07600	0
0,08000	-7
0,08400	-14
0,08800	-18
0,09200	-21
0,09600	-25
0,10000	-29
0,10400	-31
0,10800	-33
0,11200	-35
0,11600	-36
0,12000	-36
0,12400	-36
0,12800	-39
0,13200	-41
0,13600	-41
0,14000	-44
0,14400	-50
0,14800	-52
0,15200	-52
0,15600	-55
0,16000	-58
0,16400	-57
0,16800	-57
0,17200	-59
0,17600	-61
0,18000	-61
0,18400	-60
0,18800	-61
0,19200	-62
0,19600	-64
0,20000	-66
0,20400	-67
0,20800	-68
0,21200	-67
0,21600	-67
0,22000	-69
0,22400	-72
0,22800	-73
0,23200	-74
0,23600	-75
0,24000	-77
0,24400	-81
0,24800	-83
0,25200	-82
0,25600	-83
0,26000	-84
0,26400	-87
0,26800	-91
0,27200	-93
0,27600	-94
0,28000	-95
0,28400	-97
0,28800	-98
0,29200	-99
0,29600	-102
0,30000	-106
0,30400	-107
0,30800	-109
0,31200	-112
0,31600	-113
0,32000	-114
0,32400	-116
0,32800	-117
0,33200	-120
0,33600	-123
0,34000	-124
0,34400	-125
0,34800	-128
0,35200	-130
0,35600	-130
0,36000	-130
0,36400	-132
0,36800	-136
0,37200	-137
0,37600	-136
0,38000	-134
0,38400	-133
0,38800	-135
0,39200	-136
0,39600	-138
0,40000	-141
0,40400	-143
0,40800	-145
0,41200	-147
0,41600	-148
0,42000	-147
0,42400	-149
0,42800	-152
0,43200	-151
0,43600	-150
0,44000	-151
0,44400	-152
0,44800	-152
0,45200	-153
0,45600	-154
0,46000	-153
0,46400	-154
0,46800	-157
0,47200	-159
0,47600	-161
0,48000	-161
0,48400	-163
0,48800	-166
0,49200	-170
0,49600	-173
0,50000	-173
0,50400	-172
0,50800	-173
0,51200	-173
0,51600	-171
0,52000	-172
0,52400	-172
0,52800	-171
0,53200	-173
0,53600	-175
0,54000	-178
0,54400	-180
0,54800	-180
0,55200	-180
0,55600	-181
0,56000	-181
0,56400	-181
0,56800	-181
0,57200	-183
0,57600	-184
0,58000	-184
0,58400	-184
0,58800	-185
0,59200	-185
0,59600	-184
0,60000	-183
0,60400	-181
0,60800	-181
0,61200	-184
0,61600	-185
0,62000	-184
0,62400	-185
0,62800	-187
0,63200	-189
0,63600	-192
0,64000	-192
0,64400	-192
0,64800	-193
0,65200	-193
0,65600	-195
0,66000	-195
0,66400	-195
0,66800	-195
0,67200	-195
0,67600	-196
0,68000	-200
0,68400	-204
0,68800	-205
0,69200	-204
0,69600	-205
0,70000	-206
0,70400	-206
0,70800	-205
0,71200	-204
0,71600	-204
0,72000	-205
0,72400	-206
0,72800	-206
0,73200	-206
0,73600	-203
0,74000	-202
0,74400	-202
0,74800	-203
0,75200	-203
0,75600	-202
0,76000	-201
0,76400	-202
0,76800	-202
0,77200	-203
0,77600	-204
0,78000	-206
0,78400	-208
0,78800	-207
0,79200	-205
0,79600	-205
0,80000	-205
0,80400	-206
0,80800	-207
0,81200	-208
0,81600	-209
0,82000	-208
0,82400	-208
0,82800	-211
0,83200	-214
0,83600	-212
0,84000	-209
0,84400	-208
0,84800	-207
0,85200	-206
0,85600	-207
0,86000	-209
0,86400	-211
0,86800	-212
0,87200	-213
0,87600	-216
0,88000	-217
0,88400	-215
0,88800	-213
0,89200	-212
0,89600	-212
0,90000	-210
0,90400	-208
0,90800	-207
0,91200	-208
0,91600	-207
0,92000	-208
0,92400	-211
0,92800	-212
0,93200	-212
0,93600	-214
0,94000	-214
0,94400	-213
0,94800	-215
0,95200	-216
0,95600	-217
0,96000	-218
0,96400	-217
0,96800	-217
0,97200	-219
0,97600	-217
0,98000	-216
0,98400	-215
0,98800	-214
0,99200	-216
0,99600	-216
1,00000	-217
1,00400	-221
1,00800	-223
1,01200	-224
1,01600	-225
1,02000	-226
1,02400	-228
1,02800	-227
1,03200	-226
1,03600	-224
1,04000	-224
1,04400	-225
1,04800	-228
1,05200	-231
1,05600	-231
1,06000	-229
1,06400	-227
1,06800	-228
1,07200	-229
1,07600	-230
1,08000	-231
1,08400	-230
1,08800	-229
1,09200	-230
1,09600	-231
1,10000	-231
1,10400	-231
1,10800	-231
1,11200	-233
1,11600	-235
1,12000	-233
1,12400	-231
1,12800	-231
1,13200	-233
1,13600	-235
1,14000	-237
1,14400	-238
1,14800	-239
1,15200	-240
1,15600	-242
1,16000	-243
1,16400	-243
1,16800	-243
1,17200	-241
1,17600	-239
1,18000	-240
1,18400	-242
1,18800	-244
1,19200	-246
1,19600	-246
1,20000	-247
1,20400	-250
1,20800	-253
1,21200	-256
1,21600	-257
1,22000	-256
1,22400	-256
1,22800	-256
1,23200	-256
1,23600	-256
1,24000	-256
1,24400	-259
1,24800	-260
1,25200	-261
1,25600	-262
1,26000	-261
1,26400	-263
1,26800	-263
1,27200	-262
1,27600	-263
1,28000	-264
1,28400	-266
1,28800	-269
1,29200	-272
1,29600	-271
1,30000	-270
1,30400	-270
1,30800	-270
1,31200	-270
1,31600	-271
1,32000	-271
1,32400	-271
1,32800	-271
1,33200	-271
1,33600	-272
1,34000	-273
1,34400	-272
1,34800	-271
1,35200	-273
1,35600	-276
1,36000	-277
1,36400	-278
1,36800	-279
1,37200	-279
1,37600	-278
1,38000	-278
1,38400	-277
1,38800	-276
1,39200	-277
1,39600	-279
1,40000	-277
1,40400	-276
1,40800	-279
1,41200	-280
1,41600	-281
1,42000	-281
1,42400	-280
1,42800	-281
1,43200	-283
1,43600	-283
1,44000	-283
1,44400	-284
1,44800	-284
1,45200	-284
1,45600	-286
1,46000	-287
1,46400	-288
1,46800	-289
1,47200	-290
1,47600	-291
1,48000	-291
1,48400	-291
1,48800	-291
1,49200	-294
1,49600	-297
1,50000	-301
1,50400	-303
1,50800	-301
1,51200	-298
1,51600	-297
1,52000	-300
1,52400	-302
1,52800	-303
1,53200	-304
1,53600	-306
1,54000	-308
1,54400	-309
1,54800	-309
1,55200	-309
1,55600	-311
1,56000	-314
1,56400	-315
1,56800	-315
1,57200	-316
1,57600	-317
1,58000	-316
1,58400	-315
1,58800	-314
1,59200	-315
1,59600	-315
1,60000	-314
1,60400	-315
1,60800	-318
1,61200	-320
1,61600	-323
1,62000	-328
1,62400	-331
1,62800	-331
1,63200	-331
1,63600	-330
1,64000	-330
1,64400	-331
1,64800	-330
1,65200	-331
1,65600	-332
1,66000	-333
1,66400	-335
1,66800	-335
1,67200	-334
1,67600	-333
1,68000	-335
1,68400	-337
1,68800	-339
1,69200	-342
1,69600	-343
1,70000	-343
1,70400	-345
1,70800	-346
1,71200	-346
1,71600	-345
1,72000	-345
1,72400	-347
1,72800	-348
1,73200	-347
1,73600	-346
1,74000	-346
1,74400	-349
1,74800	-352
1,75200	-354
1,75600	-355
1,76000	-355
1,76400	-357
1,76800	-359
1,77200	-361
1,77600	-363
1,78000	-366
1,78400	-366
1,78800	-366
1,79200	-368
1,79600	-367
1,80000	-367
1,80400	-368
1,80800	-368
1,81200	-370
1,81600	-374
1,82000	-377
1,82400	-380
1,82800	-383
1,83200	-383
1,83600	-385
1,84000	-390
1,84400	-392
1,84800	-392
1,85200	-392
1,85600	-392
1,86000	-392
1,86400	-393
1,86800	-395
1,87200	-395
1,87600	-397
1,88000	-399
1,88400	-399
1,88800	-400
1,89200	-401
1,89600	-403
1,90000	-407
1,90400	-406
1,90800	-405
1,91200	-407
1,91600	-406
1,92000	-407
1,92400	-410
1,92800	-412
1,93200	-413
1,93600	-414
1,94000	-416
1,94400	-416
1,94800	-415
1,95200	-417
1,95600	-418
1,96000	-418
1,96400	-418
1,96800	-420
1,97200	-422
1,97600	-422
1,98000	-423
1,98400	-424
1,98800	-425
1,99200	-425
1,99600	-429
2,00000	-434
2,00400	-437
2,00800	-440
2,01200	-441
2,01600	-443
2,02000	-445
2,02400	-445
2,02800	-444
2,03200	-445
2,03600	-446
2,04000	-448
2,04400	-451
2,04800	-454
2,05200	-455
2,05600	-455
2,06000	-455
2,06400	-455
2,06800	-456
2,07200	-457
2,07600	-457
2,08000	-459
2,08400	-461
2,08800	-463
2,09200	-464
2,09600	-467
2,10000	-469
2,10400	-469
2,10800	-470
2,11200	-470
2,11600	-472
2,12000	-476
2,12400	-480
2,12800	-482
2,13200	-482
2,13600	-482
2,14000	-485
2,14400	-486
2,14800	-484
2,15200	-484
2,15600	-484
2,16000	-485
2,16400	-488
2,16800	-491
2,17200	-492
2,17600	-492
2,18000	-496
2,18400	-500
2,18800	-501
2,19200	-502
2,19600	-504
2,20000	-505
2,20400	-507
2,20800	-506
2,21200	-507
2,21600	-509
2,22000	-509
2,22400	-510
2,22800	-511
2,23200	-513
2,23600	-515
2,24000	-516
2,24400	-517
2,24800	-519
2,25200	-520
2,25600	-520
2,26000	-518
2,26400	-520
2,26800	-522
2,27200	-522
2,27600	-523
2,28000	-524
2,28400	-528
2,28800	-533
2,29200	-537
2,29600	-539
2,30000	-538
2,30400	-537
2,30800	-538
2,31200	-540
2,31600	-540
2,32000	-539
2,32400	-540
2,32800	-543
2,33200	-545
2,33600	-547
2,34000	-551
2,34400	-553
2,34800	-553
2,35200	-553
2,35600	-556
2,36000	-557
2,36400	-558
2,36800	-560
2,37200	-562
2,37600	-563
2,38000	-564
2,38400	-566
2,38800	-567
2,39200	-568
2,39600	-569
2,40000	-570
2,40400	-573
2,40800	-575
2,41200	-575
2,41600	-576
2,42000	-576
2,42400	-577
2,42800	-577
2,43200	-576
2,43600	-577
2,44000	-579
2,44400	-583
2,44800	-586
2,45200	-586
2,45600	-590
2,46000	-591
2,46400	-591
2,46800	-592
2,47200	-591
2,47600	-591
2,48000	-591
2,48400	-594
2,48800	-593
2,49200	-592
2,49600	-594
2,50000	-597
2,50400	-600
2,50800	-602
2,51200	-604
2,51600	-605
2,52000	-604
2,52400	-606
2,52800	-608
2,53200	-611
2,53600	-614
2,54000	-615
2,54400	-616
2,54800	-615
2,55200	-617
2,55600	-619
2,56000	-622
2,56400	-624
2,56800	-624
2,57200	-624
2,57600	-627
2,58000	-628
2,58400	-626
2,58800	-626
2,59200	-626
2,59600	-625
2,60000	-623
2,60400	-624
2,60800	-626
2,61200	-625
2,61600	-625
2,62000	-626
2,62400	-629
2,62800	-633
2,63200	-636
2,63600	-638
2,64000	-640
2,64400	-644
2,64800	-647
2,65200	-648
2,65600	-648
2,66000	-648
2,66400	-650
2,66800	-651
2,67200	-650
2,67600	-651
2,68000	-653
2,68400	-654
2,68800	-656
2,69200	-658
2,69600	-658
2,70000	-658
2,70400	-657
2,70800	-659
2,71200	-660
2,71600	-659
2,72000	-658
2,72400	-659
2,72800	-661
2,73200	-664
2,73600	-665
2,74000	-666
2,74400	-666
2,74800	-668
2,75200	-670
2,75600	-672
2,76000	-675
2,76400	-677
2,76800	-680
2,77200	-682
2,77600	-682
2,78000	-682
2,78400	-682
2,78800	-682
2,79200	-683
2,79600	-684
2,80000	-687
2,80400	-687
2,80800	-689
2,81200	-691
2,81600	-692
2,82000	-693
2,82400	-693
2,82800	-695
2,83200	-697
2,83600	-699
2,84000	-700
2,84400	-699
2,84800	-698
2,85200	-700
2,85600	-703
2,86000	-706
2,86400	-710
2,86800	-711
2,87200	-712
2,87600	-714
2,88000	-716
2,88400	-717
2,88800	-718
2,89200	-719
2,89600	-718
2,90000	-718
2,90400	-718
2,90800	-719
2,91200	-721
2,91600	-723
2,92000	-723
2,92400	-724
2,92800	-724
2,93200	-725
2,93600	-725
2,94000	-728
2,94400	-733
2,94800	-735
2,95200	-736
2,95600	-737
2,96000	-738
2,96400	-740
2,96800	-743
2,97200	-748
2,97600	-750
2,98000	-750
2,98400	-751
2,98800	-751
2,99200	-751
2,99600	-752
3,00000	-754
3,00400	-757
3,00800	-760
3,01200	-760
3,01600	-758
3,02000	-759
3,02400	-761
3,02800	-763
3,03200	-764
3,03600	-766
3,04000	-769
3,04400	-770
3,04800	-770
3,05200	-772
3,05600	-774
3,06000	-774
3,06400	-776
3,06800	-778
3,07200	-781
3,07600	-781
3,08000	-781
3,08400	-784
3,08800	-786
3,09200	-789
3,09600	-792
3,10000	-793
3,10400	-795
3,10800	-798
3,11200	-801
3,11600	-802
3,12000	-806
3,12400	-809
3,12800	-810
3,13200	-811
3,13600	-811
3,14000	-812
3,14400	-813
3,14800	-814
3,15200	-813
3,15600	-812
3,16000	-814
3,16400	-815
3,16800	-816
3,17200	-817
3,17600	-821
3,18000	-825
3,18400	-829
3,18800	-832
3,19200	-834
3,19600	-835
3,20000	-836
3,20400	-836
3,20800	-837
3,21200	-838
3,21600	-839
3,22000	-841
3,22400	-842
3,22800	-843
3,23200	-845
3,23600	-848
3,24000	-850
3,24400	-851
3,24800	-853
3,25200	-855
3,25600	-855
3,26000	-857
3,26400	-858
3,26800	-858
3,27200	-859
3,27600	-863
3,28000	-865
3,28400	-867
3,28800	-868
3,29200	-867
3,29600	-868
3,30000	-870
3,30400	-869
3,30800	-869
3,31200	-870
3,31600	-871
3,32000	-872
3,32400	-873
3,32800	-874
3,33200	-875
3,33600	-874
3,34000	-875
3,34400	-875
3,34800	-875
3,35200	-876
3,35600	-878
3,36000	-878
3,36400	-879
3,36800	-880
3,37200	-878
3,37600	-878
3,38000	-880
3,38400	-883
3,38800	-884
3,39200	-884
3,39600	-884
3,40000	-882
3,40400	-883
3,40800	-886
3,41200	-889
3,41600	-889
3,42000	-890
3,42400	-890
3,42800	-890
3,43200	-891
3,43600	-894
3,44000	-898
3,44400	-898
3,44800	-899
3,45200	-901
3,45600	-902
3,46000	-903
3,46400	-903
3,46800	-903
3,47200	-904
3,47600	-904
3,48000	-903
3,48400	-900
3,48800	-897
3,49200	-894
3,49600	-891
3,50000	-887
3,50400	-880
3,50800	-871
3,51200	-862
3,51600	-855
3,52000	-849
3,52400	-844
3,52800	-838
3,53200	-833
3,53600	-831
3,54000	-832
3,54400	-831
3,54800	-831
3,55200	-834
3,55600	-838
3,56000	-842
3,56400	-846
3,56800	-851
3,57200	-855
3,57600	-859
3,58000	-864
3,58400	-870
3,58800	-876
3,59200	-883
3,59600	-888
3,60000	-893
3,60400	-899
3,60800	-904
3,61200	-908
3,61600	-915
3,62000	-921
3,62400	-924
3,62800	-926
3,63200	-926
3,63600	-918
3,64000	-901
3,64400	-871
3,64800	-827
3,65200	-780
3,65600	-736
3,66000	-699
3,66400	-673
3,66800	-664
3,67200	-682
3,67600	-727
3,68000	-795
3,68400	-884
3,68800	-992
3,69200	-1112
3,69600	-1240
3,70000	-1373
3,70400	-1509
3,70800	-1641
3,71200	-1767
3,71600	-1881
3,72000	-1977
3,72400	-2052
3,72800	-2113
3,73200	-2172
3,73600	-2242
3,74000	-2330
3,74400	-2419
3,74800	-2480
3,75200	-2500
3,75600	-2481
3,76000	-2430
3,76400	-2355
3,76800	-2267
3,77200	-2174
3,77600	-2077
3,78000	-1978
3,78400	-1874
3,78800	-1764
3,79200	-1655
3,79600	-1547
3,80000	-1449
3,80400	-1364
3,80800	-1292
3,81200	-1233
3,81600	-1184
3,82000	-1145
3,82400	-1115
3,82800	-1088
3,83200	-1064
3,83600	-1043
3,84000	-1019
3,84400	-994
3,84800	-971
3,85200	-951
3,85600	-932
3,86000	-915
3,86400	-902
3,86800	-892
3,87200	-884
3,87600	-880
3,88000	-881
3,88400	-880
3,88800	-878
3,89200	-880
3,89600	-884
3,90000	-892
3,90400	-899
3,90800	-905
3,91200	-911
3,91600	-918
3,92000	-927
3,92400	-934
3,92800	-939
3,93200	-946
3,93600	-952
3,94000	-957
3,94400	-964
3,94800	-972
3,95200	-976
3,95600	-977
3,96000	-977
3,96400	-971
3,96800	-961
3,97200	-946
3,97600	-931
3,98000	-919
3,98400	-907
3,98800	-896
3,99200	-889
3,99600	-880
4,00000	-869
4,00400	-859
4,00800	-848
4,01200	-832
4,01600	-812
4,02000	-793
4,02400	-775
4,02800	-760
4,03200	-749
4,03600	-741
4,04000	-737
4,04400	-735
4,04800	-731
4,05200	-724
4,05600	-722
4,06000	-722
4,06400	-720
4,06800	-720
4,07200	-721
4,07600	-723
4,08000	-722
4,08400	-723
4,08800	-722
4,09200	-723
4,09600	-725
4,10000	-727
4,10400	-730
4,10800	-733
4,11200	-737
4,11600	-741
4,12000	-749
4,12400	-757
4,12800	-764
4,13200	-768
4,13600	-772
4,14000	-775
4,14400	-781
4,14800	-789
4,15200	-794
4,15600	-799
4,16000	-806
4,16400	-813
4,16800	-817
4,17200	-823
4,17600	-831
4,18000	-839
4,18400	-844
4,18800	-849
4,19200	-855
4,19600	-860
4,20000	-864
4,20400	-868
4,20800	-871
4,21200	-878
4,21600	-882
4,22000	-884
4,22400	-887
4,22800	-891
4,23200	-896
4,23600	-900
4,24000	-903
4,24400	-906
4,24800	-910
4,25200	-912
4,25600	-913
4,26000	-914
4,26400	-914
4,26800	-913
4,27200	-912
4,27600	-909
4,28000	-907
4,28400	-906
4,28800	-902
4,29200	-896
4,29600	-889
4,30000	-882
4,30400	-875
4,30800	-868
4,31200	-861
4,31600	-850
4,32000	-841
4,32400	-834
4,32800	-825
4,33200	-814
4,33600	-803
4,34000	-792
4,34400	-782
4,34800	-773
4,35200	-767
4,35600	-764
4,36000	-761
4,36400	-759
4,36800	-757
4,37200	-759
4,37600	-764
4,38000	-767
4,38400	-773
4,38800	-782
4,39200	-793
4,39600	-803
4,40000	-815
4,40400	-828
4,40800	-839
4,41200	-850
4,41600	-862
4,42000	-874
4,42400	-887
4,42800	-900
4,43200	-913
4,43600	-927
4,44000	-939
4,44400	-949
4,44800	-960
4,45200	-969
4,45600	-980
4,46000	-991
4,46400	-999
4,46800	-1010
4,47200	-1020
4,47600	-1026
4,48000	-1033
4,48400	-1040
4,48800	-1047
4,49200	-1052
4,49600	-1055
4,50000	-1058
4,50400	-1063
4,50800	-1067
4,51200	-1072
4,51600	-1077
4,52000	-1081
4,52400	-1081
4,52800	-1082
4,53200	-1081
4,53600	-1081
4,54000	-1083
4,54400	-1083
4,54800	-1082
4,55200	-1083
4,55600	-1083
4,56000	-1084
4,56400	-1084
4,56800	-1083
4,57200	-1079
4,57600	-1073
4,58000	-1068
4,58400	-1062
4,58800	-1053
4,59200	-1043
4,59600	-1033
4,60000	-1018
4,60400	-995
4,60800	-963
4,61200	-921
4,61600	-862
4,62000	-780
4,62400	-672
4,62800	-530
4,63200	-350
4,63600	-128
4,64000	141
4,64400	458
4,64800	826
4,65200	1244
4,65600	1704
4,66000	2203
4,66400	2735
4,66800	3283
4,67200	3834
4,67600	4375
4,68000	4892
4,68400	5371
4,68800	5802
4,69200	6175
4,69600	6481
4,70000	6716
4,70400	6875
4,70800	6958
4,71200	6971
4,71600	6915
4,72000	6797
4,72400	6625
4,72800	6405
4,73200	6147
4,73600	5862
4,74000	5560
4,74400	5248
4,74800	4938
4,75200	4639
4,75600	4358
4,76000	4104
4,76400	3881
4,76800	3690
4,77200	3536
4,77600	3420
4,78000	3338
4,78400	3286
4,78800	3257
4,79200	3244
4,79600	3241
4,80000	3239
4,80400	3229
4,80800	3207
4,81200	3170
4,81600	3111
4,82000	3031
4,82400	2929
4,82800	2801
4,83200	2653
4,83600	2487
4,84000	2308
4,84400	2121
4,84800	1926
4,85200	1730
4,85600	1536
4,86000	1346
4,86400	1164
4,86800	991
4,87200	831
4,87600	684
4,88000	553
4,88400	437
4,88800	337
4,89200	252
4,89600	176
4,90000	111
4,90400	60
4,90800	19
4,91200	-14
4,91600	-39
4,92000	-60
4,92400	-80
4,92800	-101
4,93200	-123
4,93600	-144
4,94000	-165
4,94400	-188
4,94800	-214
4,95200	-242
4,95600	-274
4,96000	-309
4,96400	-343
4,96800	-377
4,97200	-414
4,97600	-451
4,98000	-488
4,98400	-526
4,98800	-563
4,99200	-595
4,99600	-622
5,00000	-646
5,00400	-666
5,00800	-682
5,01200	-694
5,01600	-702
5,02000	-707
5,02400	-710
5,02800	-710
5,03200	-706
5,03600	-702
5,04000	-695
5,04400	-687
5,04800	-679
5,05200	-670
5,05600	-659
5,06000	-646
5,06400	-630
5,06800	-610
5,07200	-585
5,07600	-554
5,08000	-514
5,08400	-464
5,08800	-405
5,09200	-333
5,09600	-248
5,10000	-151
5,10400	-44
5,10800	74
5,11200	201
5,11600	332
5,12000	465
5,12400	598
5,12800	724
5,13200	838
5,13600	939
5,14000	1029
5,14400	1102
5,14800	1153
5,15200	1182
5,15600	1189
5,16000	1176
5,16400	1146
5,16800	1098
5,17200	1034
5,17600	957
5,18000	871
5,18400	775
5,18800	671
5,19200	565
5,19600	457
5,20000	350
5,20400	245
5,20800	144
5,21200	48
5,21600	-46
5,22000	-136
5,22400	-220
5,22800	-298
5,23200	-368
5,23600	-433
5,24000	-490
5,24400	-540
5,24800	-584
5,25200	-623
5,25600	-658
5,26000	-690
5,26400	-717
5,26800	-738
5,27200	-755
5,27600	-770
5,28000	-781
5,28400	-788
5,28800	-794
5,29200	-797
5,29600	-797
5,30000	-797
5,30400	-799
5,30800	-798
5,31200	-794
5,31600	-789
5,32000	-783
5,32400	-772
5,32800	-759
5,33200	-744
5,33600	-726
5,34000	-705
5,34400	-679
5,34800	-653
5,35200	-626
5,35600	-596
5,36000	-563
5,36400	-528
5,36800	-493
5,37200	-459
5,37600	-423
5,38000	-386
5,38400	-353
5,38800	-321
5,39200	-290
5,39600	-260
5,40000	-230
5,40400	-204
5,40800	-178
5,41200	-152
5,41600	-127
5,42000	-103
5,42400	-80
5,42800	-57
5,43200	-37
5,43600	-21
5,44000	-7
5,44400	2
5,44800	6
5,45200	5
5,45600	-1
5,46000	-11
5,46400	-27
5,46800	-47
5,47200	-70
5,47600	-98
5,48000	-130
5,48400	-164
5,48800	-201
5,49200	-239
5,49600	-278
5,50000	-317
5,50400	-357
5,50800	-397
5,51200	-435
5,51600	-471
5,52000	-504
5,52400	-536
5,52800	-566
5,53200	-592
5,53600	-614
5,54000	-633
5,54400	-648
5,54800	-656
5,55200	-661
5,55600	-664
5,56000	-661
5,56400	-655
5,56800	-648
5,57200	-637
5,57600	-626
5,58000	-617
5,58400	-606
5,58800	-598
5,59200	-590
5,59600	-583
5,60000	-580
5,60400	-576
5,60800	-571
5,61200	-572
5,61600	-574
5,62000	-579
5,62400	-586
5,62800	-592
5,63200	-599
5,63600	-608
5,64000	-617
5,64400	-626
5,64800	-637
5,65200	-648
5,65600	-660
5,66000	-672
5,66400	-683
5,66800	-695
5,67200	-708
5,67600	-720
5,68000	-732
5,68400	-745
5,68800	-760
5,69200	-774
5,69600	-786
5,70000	-796
5,70400	-807
5,70800	-820
5,71200	-831
5,71600	-842
5,72000	-855
5,72400	-866
5,72800	-874
5,73200	-881
5,73600	-892
5,74000	-902
5,74400	-911
5,74800	-920
5,75200	-928
5,75600	-936
5,76000	-942
5,76400	-946
5,76800	-950
5,77200	-956
5,77600	-962
5,78000	-968
5,78400	-972
5,78800	-974
5,79200	-975
5,79600	-977
5,80000	-978
5,80400	-980
5,80800	-983
5,81200	-988
5,81600	-992
5,82000	-996
5,82400	-999
5,82800	-1000
5,83200	-1002
5,83600	-1002
5,84000	-1003
5,84400	-1003
5,84800	-1002
5,85200	-1001
5,85600	-999
5,86000	-996
5,86400	-993
5,86800	-989
5,87200	-978
5,87600	-962
5,88000	-939
5,88400	-907
5,88800	-864
5,89200	-804
5,89600	-723
5,90000	-616
5,90400	-478
5,90800	-301
5,91200	-74
5,91600	210
5,92000	556
5,92400	973
5,92800	1467
5,93200	2037
5,93600	2684
5,94000	3409
5,94400	4206
5,94800	5063
5,95200	5965
5,95600	6892
5,96000	7827
5,96400	8749
5,96800	9635
5,97200	10461
5,97600	11203
5,98000	11842
5,98400	12366
5,98800	12761
5,99200	13021
5,99600	13142
6,00000	13126
6,00400	12981
6,00800	12712
6,01200	12330
6,01600	11855
6,02000	11302
6,02400	10688
6,02800	10027
6,03200	9336
6,03600	8632
6,04000	7927
6,04400	7228
6,04800	6549
6,05200	5902
6,05600	5288
6,06000	4715
6,06400	4184
6,06800	3698
6,07200	3259
6,07600	2866
6,08000	2518
6,08400	2214
6,08800	1955
6,09200	1736
6,09600	1560
6,10000	1427
6,10400	1335
6,10800	1287
6,11200	1287
6,11600	1336
6,12000	1437
6,12400	1598
6,12800	1821
6,13200	2108
6,13600	2462
6,14000	2889
6,14400	3394
6,14800	3975
6,15200	4636
6,15600	5383
6,16000	6208
6,16400	7105
6,16800	8069
6,17200	9092
6,17600	10163
6,18000	11269
6,18400	12393
6,18800	13521
6,19200	14634
6,19600	15712
6,20000	16737
6,20400	17693
6,20800	18563
6,21200	19328
6,21600	19978
6,22000	20504
6,22400	20897
6,22800	21153
6,23200	21270
6,23600	21250
6,24000	21097
6,24400	20817
6,24800	20420
6,25200	19916
6,25600	19320
6,26000	18639
6,26400	17889
6,26800	17086
6,27200	16241
6,27600	15367
6,28000	14474
6,28400	13574
6,28800	12680
6,29200	11801
6,29600	10942
6,30000	10110
6,30400	9308
6,30800	8542
6,31200	7815
6,31600	7130
6,32000	6486
6,32400	5885
6,32800	5327
6,33200	4810
6,33600	4333
6,34000	3897
6,34400	3497
6,34800	3132
6,35200	2799
6,35600	2499
6,36000	2227
6,36400	1980
6,36800	1757
6,37200	1559
6,37600	1380
6,38000	1218
6,38400	1073
6,38800	944
6,39200	830
6,39600	728
6,40000	635
6,40400	553
6,40800	479
6,41200	409
6,41600	348
6,42000	290
6,42400	237
6,42800	186
6,43200	142
6,43600	103
6,44000	66
6,44400	32
6,44800	-0
6,45200	-31
6,45600	-61
6,46000	-90
6,46400	-120
6,46800	-149
6,47200	-177
6,47600	-202
6,48000	-224
6,48400	-247
6,48800	-269
6,49200	-292
6,49600	-313
6,50000	-332
6,50400	-350
6,50800	-366
6,51200	-381
6,51600	-395
6,52000	-404
6,52400	-411
6,52800	-418
6,53200	-425
6,53600	-430
6,54000	-434
6,54400	-435
6,54800	-432
6,55200	-430
6,55600	-425
6,56000	-418
6,56400	-410
6,56800	-398
6,57200	-384
6,57600	-369
6,58000	-354
6,58400	-335
6,58800	-312
6,59200	-285
6,59600	-257
6,60000	-225
6,60400	-190
6,60800	-152
6,61200	-108
6,61600	-62
6,62000	-14
6,62400	36
6,62800	89
6,63200	143
6,63600	196
6,64000	247
6,64400	297
6,64800	346
6,65200	390
6,65600	429
6,66000	463
6,66400	491
6,66800	511
6,67200	524
6,67600	530
6,68000	523
6,68400	506
6,68800	481
6,69200	451
6,69600	414
6,70000	370
6,70400	323
6,70800	272
6,71200	216
6,71600	157
6,72000	97
6,72400	35
6,72800	-28
6,73200	-90
6,73600	-149
6,74000	-203
6,74400	-251
6,74800	-294
6,75200	-328
6,75600	-352
6,76000	-361
6,76400	-355
6,76800	-332
6,77200	-292
6,77600	-232
6,78000	-151
6,78400	-46
6,78800	83
6,79200	237
6,79600	418
6,80000	624
6,80400	852
6,80800	1099
6,81200	1364
6,81600	1640
6,82000	1925
6,82400	2212
6,82800	2499
6,83200	2781
6,83600	3047
6,84000	3293
6,84400	3517
6,84800	3713
6,85200	3877
6,85600	4005
6,86000	4099
6,86400	4156
6,86800	4174
6,87200	4155
6,87600	4101
6,88000	4015
6,88400	3897
6,88800	3751
6,89200	3583
6,89600	3396
6,90000	3194
6,90400	2980
6,90800	2758
6,91200	2527
6,91600	2294
6,92000	2063
6,92400	1836
6,92800	1615
6,93200	1400
6,93600	1195
6,94000	1001
6,94400	819
6,94800	650
6,95200	491
6,95600	344
6,96000	210
6,96400	86
6,96800	-27
6,97200	-127
6,97600	-219
6,98000	-302
6,98400	-375
6,98800	-439
6,99200	-497
6,99600	-550
7,00000	-599
7,00400	-645
7,00800	-684
7,01200	-717
7,01600	-750
7,02000	-779
7,02400	-805
7,02800	-831
7,03200	-856
7,03600	-880
7,04000	-903
7,04400	-923
7,04800	-939
7,05200	-955
7,05600	-970
7,06000	-981
7,06400	-990
7,06800	-996
7,07200	-998
7,07600	-998
7,08000	-994
7,08400	-983
7,08800	-964
7,09200	-939
7,09600	-905
7,10000	-860
7,10400	-802
7,10800	-730
7,11200	-639
7,11600	-531
7,12000	-397
7,12400	-237
7,12800	-52
7,13200	167
7,13600	422
7,14000	718
7,14400	1063
7,14800	1460
7,15200	1914
7,15600	2437
7,16000	3037
7,16400	3728
7,16800	4523
7,17200	5433
7,17600	6477
7,18000	7670
7,18400	9039
7,18800	10603
7,19200	12377
7,19600	14382
7,20000	16637
7,20400	19155
7,20800	21946
7,21200	25000
7,21600	28308
7,22000	31852
7,22400	35605
7,22800	39534
7,23200	43580
7,23600	47677
7,24000	51757
7,24400	55754
7,24800	59597
7,25200	63204
7,25600	66496
7,26000	69409
7,26400	71880
7,26800	73856
7,27200	75296
7,27600	76173
7,28000	76474
7,28400	76205
7,28800	75375
7,29200	74013
7,29600	72164
7,30000	69880
7,30400	67220
7,30800	64239
7,31200	61002
7,31600	57583
7,32000	54050
7,32400	50461
7,32800	46866
7,33200	43307
7,33600	39834
7,34000	36487
7,34400	33294
7,34800	30270
7,35200	27425
7,35600	24771
7,36000	22317
7,36400	20061
7,36800	18001
7,37200	16125
7,37600	14426
7,38000	12896
7,38400	11529
7,38800	10309
7,39200	9220
7,39600	8252
7,40000	7401
7,40400	6652
7,40800	5994
7,41200	5418
7,41600	4918
7,42000	4485
7,42400	4109
7,42800	3783
7,43200	3506
7,43600	3268
7,44000	3064
7,44400	2893
7,44800	2750
7,45200	2631
7,45600	2532
7,46000	2449
7,46400	2379
7,46800	2319
7,47200	2269
7,47600	2230
7,48000	2196
7,48400	2167
7,48800	2143
7,49200	2122
7,49600	2104
7,50000	2093
7,50400	2095
7,50800	2112
7,51200	2140
7,51600	2185
7,52000	2258
7,52400	2365
7,52800	2509
7,53200	2701
7,53600	2954
7,54000	3281
7,54400	3693
7,54800	4203
7,55200	4824
7,55600	5566
7,56000	6443
7,56400	7469
7,56800	8647
7,57200	9975
7,57600	11455
7,58000	13087
7,58400	14865
7,58800	16769
7,59200	18778
7,59600	20866
7,60000	23003
7,60400	25166
7,60800	27320
7,61200	29414
7,61600	31410
7,62000	33272
7,62400	34974
7,62800	36482
7,63200	37762
7,63600	38790
7,64000	39553
7,64400	40042
7,64800	40250
7,65200	40179
7,65600	39841
7,66000	39252
7,66400	38430
7,66800	37393
7,67200	36169
7,67600	34790
7,68000	33287
7,68400	31687
7,68800	30013
7,69200	28295
7,69600	26565
7,70000	24846
7,70400	23155
7,70800	21510
7,71200	19926
7,71600	18420
7,72000	16997
7,72400	15665
7,72800	14427
7,73200	13284
7,73600	12239
7,74000	11289
7,74400	10427
7,74800	9655
7,75200	8963
7,75600	8345
7,76000	7797
7,76400	7311
7,76800	6879
7,77200	6493
7,77600	6148
7,78000	5841
7,78400	5564
7,78800	5314
7,79200	5084
7,79600	4866
7,80000	4660
7,80400	4462
7,80800	4272
7,81200	4087
7,81600	3903
7,82000	3721
7,82400	3538
7,82800	3358
7,83200	3177
7,83600	2998
7,84000	2821
7,84400	2645
7,84800	2470
7,85200	2296
7,85600	2122
7,86000	1955
7,86400	1794
7,86800	1635
7,87200	1478
7,87600	1323
7,88000	1175
7,88400	1033
7,88800	897
7,89200	766
7,89600	641
[truncated: 18,026 more rows]
