# Supplementary material for: Interplay between de novo and salvage pathways of GDP-fucose synthesis
Source: PLoS One. 2024 Oct 24;19(10):e0309450. doi: 10.1371/journal.pone.0309450 (PMC11501016; doi:10.1371/journal.pone.0309450)
Supplement: S1 File — (ZIP) [file pone.0309450.s004.zip › Chromatograms/Metabolites/GMDSKO_4_3.txt]

[Header]
Application Name	LabSolutions
Version	5.97 SP1
Data File Name	C:\LabSolutions\Data\Methods\Moje wyniki\GDP-Fuc538.lcd
Output Date	2022-06-30
Output Time	14:33:22
[Configuration]
Instrument Name	HPLC_SPD-M30A_RF20AXS
Instrument #	1
Line #	1
# of Detectors	1
Detector ID	PDA
Detector Name	PDA
# of Channels	1
[PDA Multi Chromatogram(Ch1)]
# of Points	20001
Interval(msec)	240
Start Time(min)	0
End Time(min)	80
Intensity Units	mAU
Intensity Multiplier	1
Type	MultiChrom
Wavelength(nm)	254
Bandwidth(nm)	4
R.Time (min)	Intensity
0,00000	0
0,00400	0
0,00800	0
0,01200	0
0,01600	0
0,02000	0
0,02400	0
0,02800	0
0,03200	0
0,03600	0
0,04000	0
0,04400	0
0,04800	0
0,05200	0
0,05600	0
0,06000	0
0,06400	0
0,06800	0
0,07200	0
0,07600	0
0,08000	-8
0,08400	-13
0,08800	-17
0,09200	-19
0,09600	-21
0,10000	-22
0,10400	-20
0,10800	-18
0,11200	-18
0,11600	-18
0,12000	-16
0,12400	-15
0,12800	-16
0,13200	-18
0,13600	-20
0,14000	-21
0,14400	-24
0,14800	-26
0,15200	-28
0,15600	-32
0,16000	-36
0,16400	-39
0,16800	-41
0,17200	-44
0,17600	-45
0,18000	-47
0,18400	-50
0,18800	-51
0,19200	-51
0,19600	-50
0,20000	-49
0,20400	-48
0,20800	-48
0,21200	-49
0,21600	-47
0,22000	-46
0,22400	-46
0,22800	-46
0,23200	-47
0,23600	-49
0,24000	-51
0,24400	-54
0,24800	-54
0,25200	-53
0,25600	-53
0,26000	-52
0,26400	-52
0,26800	-54
0,27200	-56
0,27600	-58
0,28000	-60
0,28400	-60
0,28800	-60
0,29200	-61
0,29600	-61
0,30000	-62
0,30400	-62
0,30800	-63
0,31200	-64
0,31600	-65
0,32000	-67
0,32400	-69
0,32800	-71
0,33200	-73
0,33600	-74
0,34000	-75
0,34400	-77
0,34800	-79
0,35200	-80
0,35600	-81
0,36000	-83
0,36400	-84
0,36800	-88
0,37200	-93
0,37600	-95
0,38000	-97
0,38400	-98
0,38800	-98
0,39200	-96
0,39600	-95
0,40000	-96
0,40400	-97
0,40800	-97
0,41200	-97
0,41600	-97
0,42000	-98
0,42400	-99
0,42800	-102
0,43200	-103
0,43600	-106
0,44000	-110
0,44400	-111
0,44800	-112
0,45200	-114
0,45600	-115
0,46000	-117
0,46400	-120
0,46800	-123
0,47200	-127
0,47600	-130
0,48000	-133
0,48400	-134
0,48800	-135
0,49200	-137
0,49600	-137
0,50000	-137
0,50400	-139
0,50800	-140
0,51200	-140
0,51600	-140
0,52000	-138
0,52400	-138
0,52800	-140
0,53200	-142
0,53600	-142
0,54000	-144
0,54400	-146
0,54800	-147
0,55200	-148
0,55600	-151
0,56000	-156
0,56400	-160
0,56800	-161
0,57200	-162
0,57600	-163
0,58000	-165
0,58400	-167
0,58800	-169
0,59200	-172
0,59600	-171
0,60000	-172
0,60400	-174
0,60800	-176
0,61200	-178
0,61600	-180
0,62000	-181
0,62400	-184
0,62800	-186
0,63200	-187
0,63600	-188
0,64000	-189
0,64400	-192
0,64800	-194
0,65200	-196
0,65600	-197
0,66000	-198
0,66400	-199
0,66800	-200
0,67200	-204
0,67600	-207
0,68000	-209
0,68400	-211
0,68800	-213
0,69200	-213
0,69600	-212
0,70000	-212
0,70400	-213
0,70800	-216
0,71200	-216
0,71600	-218
0,72000	-220
0,72400	-223
0,72800	-226
0,73200	-227
0,73600	-229
0,74000	-231
0,74400	-233
0,74800	-234
0,75200	-236
0,75600	-241
0,76000	-242
0,76400	-244
0,76800	-246
0,77200	-247
0,77600	-249
0,78000	-251
0,78400	-252
0,78800	-252
0,79200	-251
0,79600	-253
0,80000	-258
0,80400	-263
0,80800	-263
0,81200	-263
0,81600	-263
0,82000	-265
0,82400	-269
0,82800	-272
0,83200	-273
0,83600	-273
0,84000	-275
0,84400	-278
0,84800	-281
0,85200	-283
0,85600	-285
0,86000	-286
0,86400	-288
0,86800	-288
0,87200	-289
0,87600	-289
0,88000	-293
0,88400	-299
0,88800	-304
0,89200	-305
0,89600	-306
0,90000	-308
0,90400	-309
0,90800	-309
0,91200	-310
0,91600	-314
0,92000	-319
0,92400	-322
0,92800	-324
0,93200	-325
0,93600	-328
0,94000	-330
0,94400	-331
0,94800	-337
0,95200	-341
0,95600	-342
0,96000	-343
0,96400	-344
0,96800	-345
0,97200	-349
0,97600	-353
0,98000	-354
0,98400	-353
0,98800	-355
0,99200	-357
0,99600	-358
1,00000	-359
1,00400	-362
1,00800	-364
1,01200	-365
1,01600	-368
1,02000	-371
1,02400	-372
1,02800	-375
1,03200	-377
1,03600	-376
1,04000	-378
1,04400	-382
1,04800	-384
1,05200	-386
1,05600	-388
1,06000	-389
1,06400	-389
1,06800	-391
1,07200	-393
1,07600	-394
1,08000	-394
1,08400	-396
1,08800	-399
1,09200	-401
1,09600	-401
1,10000	-403
1,10400	-405
1,10800	-406
1,11200	-405
1,11600	-407
1,12000	-409
1,12400	-411
1,12800	-413
1,13200	-412
1,13600	-411
1,14000	-412
1,14400	-415
1,14800	-420
1,15200	-423
1,15600	-424
1,16000	-426
1,16400	-431
1,16800	-434
1,17200	-436
1,17600	-437
1,18000	-437
1,18400	-437
1,18800	-438
1,19200	-440
1,19600	-439
1,20000	-438
1,20400	-438
1,20800	-439
1,21200	-441
1,21600	-445
1,22000	-447
1,22400	-449
1,22800	-455
1,23200	-459
1,23600	-462
1,24000	-464
1,24400	-468
1,24800	-470
1,25200	-469
1,25600	-468
1,26000	-469
1,26400	-473
1,26800	-476
1,27200	-477
1,27600	-478
1,28000	-477
1,28400	-476
1,28800	-476
1,29200	-477
1,29600	-480
1,30000	-480
1,30400	-481
1,30800	-481
1,31200	-483
1,31600	-484
1,32000	-483
1,32400	-484
1,32800	-485
1,33200	-486
1,33600	-489
1,34000	-492
1,34400	-494
1,34800	-497
1,35200	-500
1,35600	-503
1,36000	-505
1,36400	-507
1,36800	-509
1,37200	-508
1,37600	-509
1,38000	-512
1,38400	-515
1,38800	-517
1,39200	-520
1,39600	-523
1,40000	-526
1,40400	-528
1,40800	-528
1,41200	-530
1,41600	-531
1,42000	-532
1,42400	-535
1,42800	-538
1,43200	-539
1,43600	-540
1,44000	-543
1,44400	-545
1,44800	-548
1,45200	-552
1,45600	-553
1,46000	-554
1,46400	-555
1,46800	-556
1,47200	-558
1,47600	-561
1,48000	-565
1,48400	-568
1,48800	-571
1,49200	-573
1,49600	-574
1,50000	-575
1,50400	-578
1,50800	-579
1,51200	-581
1,51600	-584
1,52000	-586
1,52400	-589
1,52800	-592
1,53200	-594
1,53600	-594
1,54000	-595
1,54400	-596
1,54800	-597
1,55200	-600
1,55600	-602
1,56000	-605
1,56400	-607
1,56800	-608
1,57200	-608
1,57600	-610
1,58000	-613
1,58400	-615
1,58800	-618
1,59200	-621
1,59600	-623
1,60000	-624
1,60400	-626
1,60800	-630
1,61200	-636
1,61600	-639
1,62000	-641
1,62400	-640
1,62800	-641
1,63200	-643
1,63600	-645
1,64000	-646
1,64400	-645
1,64800	-644
1,65200	-645
1,65600	-647
1,66000	-651
1,66400	-655
1,66800	-656
1,67200	-660
1,67600	-664
1,68000	-665
1,68400	-666
1,68800	-667
1,69200	-669
1,69600	-671
1,70000	-674
1,70400	-675
1,70800	-676
1,71200	-680
1,71600	-683
1,72000	-685
1,72400	-687
1,72800	-689
1,73200	-695
1,73600	-700
1,74000	-701
1,74400	-702
1,74800	-703
1,75200	-705
1,75600	-707
1,76000	-708
1,76400	-710
1,76800	-712
1,77200	-714
1,77600	-716
1,78000	-717
1,78400	-720
1,78800	-721
1,79200	-724
1,79600	-726
1,80000	-726
1,80400	-727
1,80800	-729
1,81200	-733
1,81600	-738
1,82000	-741
1,82400	-742
1,82800	-744
1,83200	-745
1,83600	-747
1,84000	-748
1,84400	-749
1,84800	-751
1,85200	-752
1,85600	-754
1,86000	-757
1,86400	-760
1,86800	-761
1,87200	-762
1,87600	-762
1,88000	-765
1,88400	-766
1,88800	-766
1,89200	-769
1,89600	-771
1,90000	-772
1,90400	-773
1,90800	-774
1,91200	-778
1,91600	-780
1,92000	-781
1,92400	-782
1,92800	-783
1,93200	-784
1,93600	-786
1,94000	-790
1,94400	-792
1,94800	-792
1,95200	-794
1,95600	-796
1,96000	-797
1,96400	-797
1,96800	-798
1,97200	-798
1,97600	-798
1,98000	-798
1,98400	-800
1,98800	-802
1,99200	-804
1,99600	-806
2,00000	-809
2,00400	-813
2,00800	-816
2,01200	-819
2,01600	-820
2,02000	-819
2,02400	-821
2,02800	-824
2,03200	-826
2,03600	-827
2,04000	-829
2,04400	-832
2,04800	-833
2,05200	-834
2,05600	-836
2,06000	-839
2,06400	-841
2,06800	-842
2,07200	-844
2,07600	-846
2,08000	-848
2,08400	-850
2,08800	-851
2,09200	-852
2,09600	-854
2,10000	-856
2,10400	-858
2,10800	-863
2,11200	-867
2,11600	-868
2,12000	-869
2,12400	-872
2,12800	-875
2,13200	-876
2,13600	-876
2,14000	-879
2,14400	-884
2,14800	-886
2,15200	-885
2,15600	-887
2,16000	-890
2,16400	-892
2,16800	-896
2,17200	-901
2,17600	-902
2,18000	-901
2,18400	-901
2,18800	-904
2,19200	-905
2,19600	-908
2,20000	-909
2,20400	-910
2,20800	-911
2,21200	-912
2,21600	-914
2,22000	-916
2,22400	-917
2,22800	-918
2,23200	-920
2,23600	-923
2,24000	-926
2,24400	-928
2,24800	-930
2,25200	-933
2,25600	-935
2,26000	-936
2,26400	-935
2,26800	-937
2,27200	-941
2,27600	-944
2,28000	-947
2,28400	-949
2,28800	-952
2,29200	-955
2,29600	-955
2,30000	-956
2,30400	-957
2,30800	-957
2,31200	-959
2,31600	-963
2,32000	-965
2,32400	-966
2,32800	-970
2,33200	-973
2,33600	-975
2,34000	-978
2,34400	-980
2,34800	-980
2,35200	-981
2,35600	-981
2,36000	-981
2,36400	-983
2,36800	-984
2,37200	-983
2,37600	-985
2,38000	-987
2,38400	-988
2,38800	-991
2,39200	-994
2,39600	-996
2,40000	-997
2,40400	-998
2,40800	-999
2,41200	-1000
2,41600	-1002
2,42000	-1003
2,42400	-1004
2,42800	-1008
2,43200	-1010
2,43600	-1013
2,44000	-1016
2,44400	-1017
2,44800	-1020
2,45200	-1022
2,45600	-1024
2,46000	-1027
2,46400	-1029
2,46800	-1031
2,47200	-1033
2,47600	-1035
2,48000	-1037
2,48400	-1038
2,48800	-1039
2,49200	-1037
2,49600	-1038
2,50000	-1042
2,50400	-1044
2,50800	-1044
2,51200	-1045
2,51600	-1046
2,52000	-1050
2,52400	-1054
2,52800	-1058
2,53200	-1061
2,53600	-1064
2,54000	-1065
2,54400	-1066
2,54800	-1068
2,55200	-1069
2,55600	-1071
2,56000	-1072
2,56400	-1074
2,56800	-1078
2,57200	-1080
2,57600	-1080
2,58000	-1081
2,58400	-1084
2,58800	-1087
2,59200	-1089
2,59600	-1091
2,60000	-1090
2,60400	-1091
2,60800	-1094
2,61200	-1097
2,61600	-1099
2,62000	-1099
2,62400	-1100
2,62800	-1102
2,63200	-1107
2,63600	-1109
2,64000	-1110
2,64400	-1112
2,64800	-1114
2,65200	-1118
2,65600	-1119
2,66000	-1121
2,66400	-1124
2,66800	-1126
2,67200	-1127
2,67600	-1128
2,68000	-1126
2,68400	-1124
2,68800	-1127
2,69200	-1131
2,69600	-1134
2,70000	-1134
2,70400	-1133
2,70800	-1136
2,71200	-1140
2,71600	-1140
2,72000	-1141
2,72400	-1142
2,72800	-1143
2,73200	-1143
2,73600	-1144
2,74000	-1146
2,74400	-1148
2,74800	-1149
2,75200	-1152
2,75600	-1155
2,76000	-1159
2,76400	-1163
2,76800	-1164
2,77200	-1166
2,77600	-1169
2,78000	-1171
2,78400	-1175
2,78800	-1176
2,79200	-1178
2,79600	-1180
2,80000	-1183
2,80400	-1184
2,80800	-1186
2,81200	-1186
2,81600	-1185
2,82000	-1184
2,82400	-1185
2,82800	-1186
2,83200	-1188
2,83600	-1189
2,84000	-1190
2,84400	-1191
2,84800	-1191
2,85200	-1192
2,85600	-1195
2,86000	-1194
2,86400	-1194
2,86800	-1194
2,87200	-1197
2,87600	-1200
2,88000	-1202
2,88400	-1205
2,88800	-1208
2,89200	-1210
2,89600	-1213
2,90000	-1217
2,90400	-1219
2,90800	-1219
2,91200	-1219
2,91600	-1219
2,92000	-1221
2,92400	-1225
2,92800	-1226
2,93200	-1226
2,93600	-1230
2,94000	-1232
2,94400	-1233
2,94800	-1233
2,95200	-1234
2,95600	-1234
2,96000	-1236
2,96400	-1238
2,96800	-1239
2,97200	-1240
2,97600	-1245
2,98000	-1248
2,98400	-1250
2,98800	-1253
2,99200	-1254
2,99600	-1254
3,00000	-1254
3,00400	-1258
3,00800	-1259
3,01200	-1260
3,01600	-1261
3,02000	-1262
3,02400	-1265
3,02800	-1265
3,03200	-1266
3,03600	-1267
3,04000	-1269
3,04400	-1269
3,04800	-1269
3,05200	-1270
3,05600	-1272
3,06000	-1275
3,06400	-1277
3,06800	-1279
3,07200	-1280
3,07600	-1281
3,08000	-1282
3,08400	-1284
3,08800	-1288
3,09200	-1291
3,09600	-1292
3,10000	-1291
3,10400	-1291
3,10800	-1292
3,11200	-1293
3,11600	-1294
3,12000	-1295
3,12400	-1297
3,12800	-1300
3,13200	-1300
3,13600	-1301
3,14000	-1302
3,14400	-1306
3,14800	-1310
3,15200	-1311
3,15600	-1311
3,16000	-1312
3,16400	-1313
3,16800	-1314
3,17200	-1317
3,17600	-1320
3,18000	-1322
3,18400	-1324
3,18800	-1326
3,19200	-1330
3,19600	-1332
3,20000	-1332
3,20400	-1334
3,20800	-1336
3,21200	-1336
3,21600	-1335
3,22000	-1335
3,22400	-1336
3,22800	-1338
3,23200	-1342
3,23600	-1345
3,24000	-1347
3,24400	-1349
3,24800	-1352
3,25200	-1355
3,25600	-1357
3,26000	-1359
3,26400	-1361
3,26800	-1362
3,27200	-1364
3,27600	-1365
3,28000	-1365
3,28400	-1366
3,28800	-1369
3,29200	-1371
3,29600	-1373
3,30000	-1374
3,30400	-1373
3,30800	-1374
3,31200	-1375
3,31600	-1375
3,32000	-1375
3,32400	-1376
3,32800	-1380
3,33200	-1382
3,33600	-1382
3,34000	-1381
3,34400	-1382
3,34800	-1385
3,35200	-1391
3,35600	-1392
3,36000	-1390
3,36400	-1389
3,36800	-1389
3,37200	-1388
3,37600	-1385
3,38000	-1382
3,38400	-1384
3,38800	-1385
3,39200	-1385
3,39600	-1384
3,40000	-1382
3,40400	-1380
3,40800	-1382
3,41200	-1383
3,41600	-1382
3,42000	-1381
3,42400	-1382
3,42800	-1382
3,43200	-1384
3,43600	-1386
3,44000	-1386
3,44400	-1388
3,44800	-1388
3,45200	-1388
3,45600	-1391
3,46000	-1390
3,46400	-1389
3,46800	-1390
3,47200	-1392
3,47600	-1390
3,48000	-1388
3,48400	-1391
3,48800	-1394
3,49200	-1396
3,49600	-1400
3,50000	-1403
3,50400	-1404
3,50800	-1404
3,51200	-1406
3,51600	-1408
3,52000	-1407
3,52400	-1405
3,52800	-1403
3,53200	-1399
3,53600	-1393
3,54000	-1385
3,54400	-1376
3,54800	-1366
3,55200	-1355
3,55600	-1342
3,56000	-1328
3,56400	-1315
3,56800	-1302
3,57200	-1287
3,57600	-1276
3,58000	-1268
3,58400	-1261
3,58800	-1256
3,59200	-1257
3,59600	-1258
3,60000	-1262
3,60400	-1269
3,60800	-1276
3,61200	-1283
3,61600	-1289
3,62000	-1297
3,62400	-1305
3,62800	-1312
3,63200	-1318
3,63600	-1324
3,64000	-1329
3,64400	-1332
3,64800	-1326
3,65200	-1308
3,65600	-1273
3,66000	-1230
3,66400	-1190
3,66800	-1156
3,67200	-1137
3,67600	-1142
3,68000	-1177
3,68400	-1242
3,68800	-1339
3,69200	-1460
3,69600	-1605
3,70000	-1775
3,70400	-1968
3,70800	-2183
3,71200	-2413
3,71600	-2657
3,72000	-2910
3,72400	-3168
3,72800	-3420
3,73200	-3657
3,73600	-3868
3,74000	-4052
3,74400	-4222
3,74800	-4405
3,75200	-4611
3,75600	-4800
3,76000	-4916
3,76400	-4944
3,76800	-4902
3,77200	-4809
3,77600	-4678
3,78000	-4522
3,78400	-4346
3,78800	-4163
3,79200	-3977
3,79600	-3792
3,80000	-3610
3,80400	-3436
3,80800	-3270
3,81200	-3114
3,81600	-2965
3,82000	-2820
3,82400	-2676
3,82800	-2528
3,83200	-2374
3,83600	-2222
3,84000	-2085
3,84400	-1963
3,84800	-1856
3,85200	-1763
3,85600	-1684
3,86000	-1620
3,86400	-1565
3,86800	-1518
3,87200	-1477
3,87600	-1443
3,88000	-1415
3,88400	-1393
3,88800	-1374
3,89200	-1359
3,89600	-1350
3,90000	-1344
3,90400	-1337
3,90800	-1330
3,91200	-1324
3,91600	-1316
3,92000	-1304
3,92400	-1291
3,92800	-1273
3,93200	-1250
3,93600	-1224
3,94000	-1195
3,94400	-1166
3,94800	-1136
3,95200	-1106
3,95600	-1078
3,96000	-1053
3,96400	-1031
3,96800	-1013
3,97200	-999
3,97600	-988
3,98000	-980
3,98400	-977
3,98800	-976
3,99200	-975
3,99600	-977
4,00000	-980
4,00400	-982
4,00800	-983
4,01200	-986
4,01600	-988
4,02000	-989
4,02400	-990
4,02800	-990
4,03200	-992
4,03600	-995
4,04000	-997
4,04400	-1001
4,04800	-1002
4,05200	-1001
4,05600	-1000
4,06000	-998
4,06400	-997
4,06800	-1000
4,07200	-1002
4,07600	-1003
4,08000	-1003
4,08400	-1001
4,08800	-998
4,09200	-996
4,09600	-997
4,10000	-997
4,10400	-999
4,10800	-1005
4,11200	-1012
4,11600	-1018
4,12000	-1020
4,12400	-1020
4,12800	-1018
4,13200	-1017
4,13600	-1016
4,14000	-1014
4,14400	-1014
4,14800	-1018
4,15200	-1024
4,15600	-1030
4,16000	-1037
4,16400	-1041
4,16800	-1041
4,17200	-1037
4,17600	-1029
4,18000	-1017
4,18400	-1008
4,18800	-999
4,19200	-994
4,19600	-994
4,20000	-998
4,20400	-1005
4,20800	-1013
4,21200	-1022
4,21600	-1031
4,22000	-1042
4,22400	-1054
4,22800	-1067
4,23200	-1080
4,23600	-1090
4,24000	-1102
4,24400	-1116
4,24800	-1128
4,25200	-1138
4,25600	-1148
4,26000	-1161
4,26400	-1174
4,26800	-1186
4,27200	-1197
4,27600	-1207
4,28000	-1216
4,28400	-1225
4,28800	-1234
4,29200	-1240
4,29600	-1245
4,30000	-1252
4,30400	-1256
4,30800	-1257
4,31200	-1260
4,31600	-1261
4,32000	-1261
4,32400	-1255
4,32800	-1247
4,33200	-1238
4,33600	-1227
4,34000	-1212
4,34400	-1196
4,34800	-1178
4,35200	-1158
4,35600	-1135
4,36000	-1109
4,36400	-1082
4,36800	-1052
4,37200	-1021
4,37600	-990
4,38000	-961
4,38400	-933
4,38800	-906
4,39200	-879
4,39600	-854
4,40000	-832
4,40400	-815
4,40800	-799
4,41200	-789
4,41600	-786
4,42000	-785
4,42400	-788
4,42800	-798
4,43200	-811
4,43600	-826
4,44000	-845
4,44400	-867
4,44800	-893
4,45200	-921
4,45600	-947
4,46000	-975
4,46400	-1004
4,46800	-1033
4,47200	-1060
4,47600	-1086
4,48000	-1110
4,48400	-1136
4,48800	-1160
4,49200	-1184
4,49600	-1207
4,50000	-1227
4,50400	-1245
4,50800	-1262
4,51200	-1278
4,51600	-1292
4,52000	-1305
4,52400	-1316
4,52800	-1327
4,53200	-1339
4,53600	-1350
4,54000	-1359
4,54400	-1367
4,54800	-1373
4,55200	-1380
4,55600	-1385
4,56000	-1387
4,56400	-1390
4,56800	-1395
4,57200	-1400
4,57600	-1403
4,58000	-1406
4,58400	-1411
4,58800	-1416
4,59200	-1420
4,59600	-1423
4,60000	-1426
4,60400	-1427
4,60800	-1429
4,61200	-1432
4,61600	-1433
4,62000	-1437
4,62400	-1439
4,62800	-1439
4,63200	-1439
4,63600	-1439
4,64000	-1440
4,64400	-1440
4,64800	-1436
4,65200	-1429
4,65600	-1424
4,66000	-1422
4,66400	-1419
4,66800	-1416
4,67200	-1411
4,67600	-1406
4,68000	-1403
4,68400	-1401
4,68800	-1399
4,69200	-1398
4,69600	-1398
4,70000	-1396
4,70400	-1394
4,70800	-1395
4,71200	-1398
4,71600	-1403
4,72000	-1407
4,72400	-1409
4,72800	-1414
4,73200	-1420
4,73600	-1425
4,74000	-1427
4,74400	-1430
4,74800	-1433
4,75200	-1430
4,75600	-1422
4,76000	-1409
4,76400	-1388
4,76800	-1355
4,77200	-1306
4,77600	-1243
4,78000	-1163
4,78400	-1060
4,78800	-928
4,79200	-766
4,79600	-573
4,80000	-348
4,80400	-89
4,80800	204
4,81200	525
4,81600	877
4,82000	1255
4,82400	1654
4,82800	2070
4,83200	2500
4,83600	2942
4,84000	3389
4,84400	3842
4,84800	4297
4,85200	4754
4,85600	5210
4,86000	5661
4,86400	6105
4,86800	6538
4,87200	6953
4,87600	7344
4,88000	7706
4,88400	8030
4,88800	8308
4,89200	8533
4,89600	8701
4,90000	8805
4,90400	8842
4,90800	8815
4,91200	8726
4,91600	8575
4,92000	8363
4,92400	8099
4,92800	7787
4,93200	7436
4,93600	7055
4,94000	6650
4,94400	6230
4,94800	5798
4,95200	5363
4,95600	4929
4,96000	4500
4,96400	4080
4,96800	3672
4,97200	3282
4,97600	2912
4,98000	2562
4,98400	2232
4,98800	1923
4,99200	1638
4,99600	1377
5,00000	1140
5,00400	924
5,00800	726
5,01200	552
5,01600	399
5,02000	261
5,02400	141
5,02800	39
5,03200	-49
5,03600	-123
5,04000	-187
5,04400	-244
5,04800	-290
5,05200	-326
5,05600	-357
5,06000	-383
5,06400	-405
5,06800	-425
5,07200	-445
5,07600	-466
5,08000	-484
5,08400	-500
5,08800	-516
5,09200	-535
5,09600	-553
5,10000	-568
5,10400	-580
5,10800	-592
5,11200	-602
5,11600	-611
5,12000	-618
5,12400	-620
5,12800	-617
5,13200	-611
5,13600	-603
5,14000	-588
5,14400	-566
5,14800	-539
5,15200	-502
5,15600	-453
5,16000	-396
5,16400	-330
5,16800	-256
5,17200	-169
5,17600	-74
5,18000	29
5,18400	141
5,18800	258
5,19200	378
5,19600	497
5,20000	609
5,20400	715
5,20800	814
5,21200	898
5,21600	965
5,22000	1018
5,22400	1054
5,22800	1070
5,23200	1066
5,23600	1045
5,24000	1009
5,24400	956
5,24800	887
5,25200	808
5,25600	721
5,26000	629
5,26400	530
5,26800	428
5,27200	327
5,27600	226
5,28000	124
5,28400	24
5,28800	-70
5,29200	-160
5,29600	-243
5,30000	-319
5,30400	-388
5,30800	-451
5,31200	-508
5,31600	-557
5,32000	-601
5,32400	-640
5,32800	-673
5,33200	-699
5,33600	-725
5,34000	-749
5,34400	-770
5,34800	-788
5,35200	-801
5,35600	-810
5,36000	-818
5,36400	-823
5,36800	-829
5,37200	-833
5,37600	-835
5,38000	-833
5,38400	-828
5,38800	-818
5,39200	-806
5,39600	-787
5,40000	-762
5,40400	-735
5,40800	-705
5,41200	-670
5,41600	-631
5,42000	-586
5,42400	-540
5,42800	-493
5,43200	-445
5,43600	-401
5,44000	-360
5,44400	-320
5,44800	-285
5,45200	-256
5,45600	-233
5,46000	-218
5,46400	-210
5,46800	-203
5,47200	-202
5,47600	-205
5,48000	-213
5,48400	-226
5,48800	-243
5,49200	-261
5,49600	-283
5,50000	-306
5,50400	-333
5,50800	-359
5,51200	-384
5,51600	-412
5,52000	-443
5,52400	-477
5,52800	-511
5,53200	-549
5,53600	-588
5,54000	-629
5,54400	-667
5,54800	-704
5,55200	-744
5,55600	-783
5,56000	-822
5,56400	-860
5,56800	-896
5,57200	-928
5,57600	-957
5,58000	-986
5,58400	-1012
5,58800	-1033
5,59200	-1048
5,59600	-1061
5,60000	-1073
5,60400	-1078
5,60800	-1077
5,61200	-1072
5,61600	-1065
5,62000	-1055
5,62400	-1045
5,62800	-1030
5,63200	-1011
5,63600	-989
5,64000	-967
5,64400	-943
5,64800	-919
5,65200	-894
5,65600	-870
5,66000	-849
5,66400	-833
5,66800	-819
5,67200	-808
5,67600	-799
5,68000	-793
5,68400	-793
5,68800	-797
5,69200	-807
5,69600	-823
5,70000	-842
5,70400	-862
5,70800	-884
5,71200	-909
5,71600	-937
5,72000	-968
5,72400	-1002
5,72800	-1034
5,73200	-1066
5,73600	-1100
5,74000	-1133
5,74400	-1163
5,74800	-1194
5,75200	-1224
5,75600	-1254
5,76000	-1281
5,76400	-1308
5,76800	-1335
5,77200	-1359
5,77600	-1381
5,78000	-1402
5,78400	-1423
5,78800	-1443
5,79200	-1462
5,79600	-1480
5,80000	-1496
5,80400	-1510
5,80800	-1525
5,81200	-1537
5,81600	-1548
5,82000	-1556
5,82400	-1563
5,82800	-1570
5,83200	-1574
5,83600	-1576
5,84000	-1576
5,84400	-1575
5,84800	-1572
5,85200	-1568
5,85600	-1560
5,86000	-1549
5,86400	-1539
5,86800	-1527
5,87200	-1511
5,87600	-1495
5,88000	-1477
5,88400	-1457
5,88800	-1438
5,89200	-1423
5,89600	-1410
5,90000	-1399
5,90400	-1393
5,90800	-1392
5,91200	-1392
5,91600	-1394
5,92000	-1401
5,92400	-1408
5,92800	-1415
5,93200	-1426
5,93600	-1438
5,94000	-1450
5,94400	-1461
5,94800	-1470
5,95200	-1480
5,95600	-1489
5,96000	-1496
5,96400	-1499
5,96800	-1501
5,97200	-1502
5,97600	-1496
5,98000	-1486
5,98400	-1471
5,98800	-1448
5,99200	-1414
5,99600	-1367
6,00000	-1304
6,00400	-1216
6,00800	-1100
6,01200	-948
6,01600	-752
6,02000	-503
6,02400	-188
6,02800	210
6,03200	702
6,03600	1299
6,04000	2018
6,04400	2871
6,04800	3867
6,05200	5020
6,05600	6328
6,06000	7787
6,06400	9393
6,06800	11137
6,07200	13004
6,07600	14965
6,08000	16987
6,08400	19039
6,08800	21089
6,09200	23109
6,09600	25059
6,10000	26904
6,10400	28614
6,10800	30161
6,11200	31527
6,11600	32698
6,12000	33658
6,12400	34404
6,12800	34934
6,13200	35253
6,13600	35372
6,14000	35299
6,14400	35049
6,14800	34636
6,15200	34078
6,15600	33389
6,16000	32588
6,16400	31691
6,16800	30714
6,17200	29671
6,17600	28572
6,18000	27432
6,18400	26264
6,18800	25078
6,19200	23884
6,19600	22689
6,20000	21497
6,20400	20321
6,20800	19166
6,21200	18032
6,21600	16924
6,22000	15846
6,22400	14803
6,22800	13802
6,23200	12843
6,23600	11925
6,24000	11045
6,24400	10210
6,24800	9418
6,25200	8668
6,25600	7961
6,26000	7296
6,26400	6670
6,26800	6081
6,27200	5533
6,27600	5022
6,28000	4543
6,28400	4097
6,28800	3685
6,29200	3303
6,29600	2949
6,30000	2623
6,30400	2321
6,30800	2042
6,31200	1785
6,31600	1548
6,32000	1331
6,32400	1133
6,32800	952
6,33200	785
6,33600	633
6,34000	495
6,34400	370
6,34800	256
6,35200	151
6,35600	56
6,36000	-29
6,36400	-109
6,36800	-182
6,37200	-248
6,37600	-309
6,38000	-367
6,38400	-419
6,38800	-466
6,39200	-509
6,39600	-551
6,40000	-590
6,40400	-628
6,40800	-664
6,41200	-700
6,41600	-733
6,42000	-763
6,42400	-795
6,42800	-826
6,43200	-856
6,43600	-886
6,44000	-916
6,44400	-945
6,44800	-973
6,45200	-998
6,45600	-1019
6,46000	-1042
6,46400	-1063
6,46800	-1082
6,47200	-1101
6,47600	-1120
6,48000	-1138
6,48400	-1152
6,48800	-1163
6,49200	-1174
6,49600	-1185
6,50000	-1196
6,50400	-1206
6,50800	-1217
6,51200	-1229
6,51600	-1238
6,52000	-1246
6,52400	-1254
6,52800	-1264
6,53200	-1276
6,53600	-1289
6,54000	-1300
6,54400	-1311
6,54800	-1325
6,55200	-1339
6,55600	-1355
6,56000	-1372
6,56400	-1390
6,56800	-1408
6,57200	-1425
6,57600	-1445
6,58000	-1467
6,58400	-1488
6,58800	-1508
6,59200	-1527
6,59600	-1548
6,60000	-1570
6,60400	-1590
6,60800	-1610
6,61200	-1632
6,61600	-1654
6,62000	-1672
6,62400	-1689
6,62800	-1706
6,63200	-1721
6,63600	-1734
6,64000	-1746
6,64400	-1752
6,64800	-1758
6,65200	-1762
6,65600	-1763
6,66000	-1761
6,66400	-1756
6,66800	-1742
6,67200	-1720
6,67600	-1693
6,68000	-1663
6,68400	-1628
6,68800	-1584
6,69200	-1534
6,69600	-1478
6,70000	-1414
6,70400	-1343
6,70800	-1268
6,71200	-1190
6,71600	-1107
6,72000	-1023
6,72400	-939
6,72800	-853
6,73200	-772
6,73600	-694
6,74000	-622
6,74400	-554
6,74800	-494
6,75200	-443
6,75600	-400
6,76000	-364
6,76400	-335
6,76800	-312
6,77200	-296
6,77600	-288
6,78000	-286
6,78400	-290
6,78800	-295
6,79200	-303
6,79600	-313
6,80000	-325
6,80400	-339
6,80800	-353
6,81200	-364
6,81600	-374
6,82000	-382
6,82400	-390
6,82800	-399
6,83200	-408
6,83600	-418
6,84000	-431
6,84400	-447
6,84800	-467
6,85200	-490
6,85600	-515
6,86000	-543
6,86400	-576
6,86800	-616
6,87200	-659
6,87600	-704
6,88000	-752
6,88400	-806
6,88800	-862
6,89200	-918
6,89600	-975
6,90000	-1032
6,90400	-1089
6,90800	-1146
6,91200	-1203
6,91600	-1258
6,92000	-1308
6,92400	-1354
6,92800	-1399
6,93200	-1439
6,93600	-1471
6,94000	-1497
6,94400	-1515
6,94800	-1523
6,95200	-1522
6,95600	-1509
6,96000	-1480
6,96400	-1432
6,96800	-1367
6,97200	-1282
6,97600	-1176
6,98000	-1047
6,98400	-894
6,98800	-719
6,99200	-521
6,99600	-292
7,00000	-36
7,00400	241
7,00800	545
7,01200	874
7,01600	1222
7,02000	1588
7,02400	1971
7,02800	2369
7,03200	2779
7,03600	3199
7,04000	3625
7,04400	4057
7,04800	4488
7,05200	4920
7,05600	5354
7,06000	5789
7,06400	6221
7,06800	6647
7,07200	7069
7,07600	7484
7,08000	7889
7,08400	8284
7,08800	8665
7,09200	9030
7,09600	9375
7,10000	9698
7,10400	9995
7,10800	10261
7,11200	10493
7,11600	10685
7,12000	10834
7,12400	10939
7,12800	10996
7,13200	11005
7,13600	10963
7,14000	10870
7,14400	10727
7,14800	10534
7,15200	10294
7,15600	10011
7,16000	9689
7,16400	9328
7,16800	8933
7,17200	8512
7,17600	8070
7,18000	7612
7,18400	7142
7,18800	6669
7,19200	6199
7,19600	5733
7,20000	5273
7,20400	4827
7,20800	4395
7,21200	3982
7,21600	3593
7,22000	3229
7,22400	2887
7,22800	2568
7,23200	2273
7,23600	2005
7,24000	1761
7,24400	1538
7,24800	1336
7,25200	1155
7,25600	991
7,26000	846
7,26400	714
7,26800	595
7,27200	486
7,27600	383
7,28000	284
7,28400	189
7,28800	100
7,29200	11
7,29600	-75
7,30000	-160
7,30400	-242
7,30800	-322
7,31200	-399
7,31600	-471
7,32000	-541
7,32400	-606
7,32800	-664
7,33200	-713
7,33600	-755
7,34000	-792
7,34400	-826
7,34800	-853
7,35200	-872
7,35600	-880
7,36000	-878
7,36400	-867
7,36800	-841
7,37200	-793
7,37600	-721
7,38000	-615
7,38400	-471
7,38800	-276
7,39200	-13
7,39600	338
7,40000	795
7,40400	1387
7,40800	2145
7,41200	3102
7,41600	4300
7,42000	5779
7,42400	7577
7,42800	9732
7,43200	12285
7,43600	15279
7,44000	18737
7,44400	22668
7,44800	27076
7,45200	31950
7,45600	37280
7,46000	43028
7,46400	49122
7,46800	55484
7,47200	62027
7,47600	68663
7,48000	75288
7,48400	81775
7,48800	87995
7,49200	93834
7,49600	99191
7,50000	103975
7,50400	108085
7,50800	111445
7,51200	114008
7,51600	115738
7,52000	116621
7,52400	116659
7,52800	115882
7,53200	114333
7,53600	112074
7,54000	109167
7,54400	105689
7,54800	101742
7,55200	97420
7,55600	92814
7,56000	88002
7,56400	83067
7,56800	78096
7,57200	73166
7,57600	68333
7,58000	63645
7,58400	59135
7,58800	54839
7,59200	50789
7,59600	46996
7,60000	43465
7,60400	40192
7,60800	37172
7,61200	34407
7,61600	31882
7,62000	29583
7,62400	27491
7,62800	25588
7,63200	23866
7,63600	22307
7,64000	20895
7,64400	19612
7,64800	18442
7,65200	17371
7,65600	16388
7,66000	15484
7,66400	14648
7,66800	13871
7,67200	13142
7,67600	12456
7,68000	11807
7,68400	11190
7,68800	10601
7,69200	10038
7,69600	9497
7,70000	8975
7,70400	8474
7,70800	7993
7,71200	7529
7,71600	7083
7,72000	6658
7,72400	6255
7,72800	5874
7,73200	5519
7,73600	5195
7,74000	4904
7,74400	4652
7,74800	4443
7,75200	4289
7,75600	4196
7,76000	4172
7,76400	4229
7,76800	4381
7,77200	4642
7,77600	5019
7,78000	5529
7,78400	6184
7,78800	6994
7,79200	7971
7,79600	9127
7,80000	10456
7,80400	11958
7,80800	13631
7,81200	15464
7,81600	17444
7,82000	19548
7,82400	21747
7,82800	24012
7,83200	26311
7,83600	28611
7,84000	30869
7,84400	33044
7,84800	35097
7,85200	36991
7,85600	38694
7,86000	40171
7,86400	41397
7,86800	42353
7,87200	43025
7,87600	43409
7,88000	43503
7,88400	43310
7,88800	42840
7,89200	42110
7,89600	41137
[truncated: 18,026 more rows]
