# Supplementary material for: Interplay between de novo and salvage pathways of GDP-fucose synthesis
Source: PLoS One. 2024 Oct 24;19(10):e0309450. doi: 10.1371/journal.pone.0309450 (PMC11501016; doi:10.1371/journal.pone.0309450)
Supplement: S1 File — (ZIP) [file pone.0309450.s004.zip › Chromatograms/Metabolites/GMDSKO_4_3_FUC.txt]

[Header]
Application Name	LabSolutions
Version	5.97 SP1
Data File Name	C:\LabSolutions\Data\Methods\Moje wyniki\GDP-Fuc536.lcd
Output Date	2022-06-30
Output Time	14:35:14
[Configuration]
Instrument Name	HPLC_SPD-M30A_RF20AXS
Instrument #	1
Line #	1
# of Detectors	1
Detector ID	PDA
Detector Name	PDA
# of Channels	1
[PDA Multi Chromatogram(Ch1)]
# of Points	20001
Interval(msec)	240
Start Time(min)	0
End Time(min)	80
Intensity Units	mAU
Intensity Multiplier	1
Type	MultiChrom
Wavelength(nm)	254
Bandwidth(nm)	4
R.Time (min)	Intensity
0,00000	0
0,00400	0
0,00800	0
0,01200	0
0,01600	0
0,02000	0
0,02400	0
0,02800	0
0,03200	0
0,03600	0
0,04000	0
0,04400	0
0,04800	0
0,05200	0
0,05600	0
0,06000	0
0,06400	0
0,06800	0
0,07200	0
0,07600	0
0,08000	12
0,08400	18
0,08800	24
0,09200	30
0,09600	33
0,10000	37
0,10400	39
0,10800	41
0,11200	42
0,11600	46
0,12000	50
0,12400	51
0,12800	48
0,13200	46
0,13600	46
0,14000	44
0,14400	42
0,14800	43
0,15200	43
0,15600	43
0,16000	43
0,16400	43
0,16800	43
0,17200	45
0,17600	45
0,18000	44
0,18400	41
0,18800	40
0,19200	43
0,19600	46
0,20000	46
0,20400	48
0,20800	47
0,21200	46
0,21600	46
0,22000	44
0,22400	45
0,22800	46
0,23200	46
0,23600	48
0,24000	48
0,24400	48
0,24800	49
0,25200	51
0,25600	52
0,26000	52
0,26400	51
0,26800	51
0,27200	49
0,27600	48
0,28000	49
0,28400	47
0,28800	44
0,29200	45
0,29600	46
0,30000	47
0,30400	46
0,30800	45
0,31200	47
0,31600	51
0,32000	53
0,32400	54
0,32800	52
0,33200	51
0,33600	51
0,34000	51
0,34400	51
0,34800	52
0,35200	53
0,35600	52
0,36000	50
0,36400	51
0,36800	54
0,37200	53
0,37600	52
0,38000	56
0,38400	59
0,38800	61
0,39200	64
0,39600	62
0,40000	58
0,40400	57
0,40800	60
0,41200	62
0,41600	65
0,42000	66
0,42400	64
0,42800	62
0,43200	63
0,43600	63
0,44000	62
0,44400	61
0,44800	60
0,45200	62
0,45600	63
0,46000	65
0,46400	66
0,46800	66
0,47200	65
0,47600	65
0,48000	62
0,48400	61
0,48800	64
0,49200	64
0,49600	62
0,50000	61
0,50400	60
0,50800	61
0,51200	64
0,51600	65
0,52000	65
0,52400	68
0,52800	70
0,53200	70
0,53600	68
0,54000	67
0,54400	65
0,54800	66
0,55200	69
0,55600	67
0,56000	66
0,56400	67
0,56800	69
0,57200	69
0,57600	69
0,58000	68
0,58400	68
0,58800	70
0,59200	70
0,59600	72
0,60000	77
0,60400	78
0,60800	75
0,61200	74
0,61600	74
0,62000	76
0,62400	76
0,62800	76
0,63200	75
0,63600	74
0,64000	76
0,64400	77
0,64800	76
0,65200	75
0,65600	75
0,66000	74
0,66400	74
0,66800	73
0,67200	72
0,67600	73
0,68000	75
0,68400	75
0,68800	74
0,69200	74
0,69600	74
0,70000	75
0,70400	74
0,70800	72
0,71200	71
0,71600	71
0,72000	71
0,72400	72
0,72800	73
0,73200	76
0,73600	79
0,74000	81
0,74400	83
0,74800	83
0,75200	83
0,75600	81
0,76000	81
0,76400	80
0,76800	81
0,77200	81
0,77600	78
0,78000	78
0,78400	79
0,78800	80
0,79200	81
0,79600	81
0,80000	83
0,80400	82
0,80800	80
0,81200	81
0,81600	82
0,82000	84
0,82400	84
0,82800	86
0,83200	88
0,83600	89
0,84000	89
0,84400	88
0,84800	87
0,85200	88
0,85600	88
0,86000	86
0,86400	85
0,86800	87
0,87200	90
0,87600	90
0,88000	90
0,88400	90
0,88800	90
0,89200	92
0,89600	96
0,90000	99
0,90400	99
0,90800	98
0,91200	96
0,91600	97
0,92000	100
0,92400	101
0,92800	101
0,93200	99
0,93600	98
0,94000	99
0,94400	99
0,94800	101
0,95200	103
0,95600	103
0,96000	104
0,96400	103
0,96800	103
0,97200	103
0,97600	102
0,98000	100
0,98400	101
0,98800	103
0,99200	102
0,99600	100
1,00000	100
1,00400	101
1,00800	103
1,01200	104
1,01600	107
1,02000	110
1,02400	112
1,02800	112
1,03200	112
1,03600	112
1,04000	112
1,04400	112
1,04800	108
1,05200	107
1,05600	109
1,06000	109
1,06400	108
1,06800	108
1,07200	109
1,07600	110
1,08000	111
1,08400	111
1,08800	109
1,09200	109
1,09600	109
1,10000	109
1,10400	111
1,10800	112
1,11200	112
1,11600	111
1,12000	109
1,12400	108
1,12800	107
1,13200	107
1,13600	107
1,14000	106
1,14400	104
1,14800	105
1,15200	106
1,15600	106
1,16000	106
1,16400	105
1,16800	102
1,17200	101
1,17600	103
1,18000	104
1,18400	106
1,18800	109
1,19200	109
1,19600	111
1,20000	114
1,20400	114
1,20800	113
1,21200	113
1,21600	112
1,22000	110
1,22400	109
1,22800	109
1,23200	108
1,23600	107
1,24000	110
1,24400	113
1,24800	113
1,25200	112
1,25600	110
1,26000	109
1,26400	109
1,26800	110
1,27200	112
1,27600	113
1,28000	115
1,28400	118
1,28800	120
1,29200	120
1,29600	120
1,30000	118
1,30400	114
1,30800	114
1,31200	116
1,31600	117
1,32000	116
1,32400	115
1,32800	117
1,33200	118
1,33600	117
1,34000	118
1,34400	119
1,34800	117
1,35200	115
1,35600	115
1,36000	116
1,36400	117
1,36800	117
1,37200	116
1,37600	117
1,38000	118
1,38400	118
1,38800	117
1,39200	116
1,39600	116
1,40000	116
1,40400	118
1,40800	119
1,41200	119
1,41600	119
1,42000	118
1,42400	118
1,42800	120
1,43200	122
1,43600	124
1,44000	125
1,44400	126
1,44800	126
1,45200	125
1,45600	127
1,46000	128
1,46400	127
1,46800	125
1,47200	124
1,47600	125
1,48000	127
1,48400	128
1,48800	129
1,49200	128
1,49600	129
1,50000	130
1,50400	129
1,50800	129
1,51200	129
1,51600	129
1,52000	126
1,52400	125
1,52800	125
1,53200	125
1,53600	125
1,54000	126
1,54400	127
1,54800	127
1,55200	129
1,55600	130
1,56000	130
1,56400	132
1,56800	131
1,57200	131
1,57600	131
1,58000	129
1,58400	129
1,58800	129
1,59200	128
1,59600	127
1,60000	126
1,60400	127
1,60800	129
1,61200	131
1,61600	130
1,62000	128
1,62400	128
1,62800	130
1,63200	130
1,63600	131
1,64000	132
1,64400	134
1,64800	135
1,65200	136
1,65600	135
1,66000	134
1,66400	135
1,66800	137
1,67200	136
1,67600	135
1,68000	134
1,68400	134
1,68800	135
1,69200	135
1,69600	135
1,70000	134
1,70400	132
1,70800	130
1,71200	129
1,71600	132
1,72000	131
1,72400	130
1,72800	129
1,73200	129
1,73600	130
1,74000	129
1,74400	125
1,74800	126
1,75200	131
1,75600	131
1,76000	129
1,76400	130
1,76800	128
1,77200	127
1,77600	129
1,78000	129
1,78400	127
1,78800	127
1,79200	125
1,79600	124
1,80000	125
1,80400	127
1,80800	128
1,81200	128
1,81600	126
1,82000	125
1,82400	125
1,82800	127
1,83200	129
1,83600	129
1,84000	130
1,84400	131
1,84800	130
1,85200	129
1,85600	128
1,86000	128
1,86400	129
1,86800	129
1,87200	128
1,87600	129
1,88000	130
1,88400	129
1,88800	129
1,89200	129
1,89600	129
1,90000	130
1,90400	131
1,90800	129
1,91200	129
1,91600	132
1,92000	132
1,92400	130
1,92800	129
1,93200	131
1,93600	134
1,94000	135
1,94400	134
1,94800	135
1,95200	136
1,95600	137
1,96000	138
1,96400	137
1,96800	137
1,97200	136
1,97600	134
1,98000	134
1,98400	135
1,98800	135
1,99200	135
1,99600	135
2,00000	135
2,00400	135
2,00800	135
2,01200	135
2,01600	135
2,02000	134
2,02400	134
2,02800	135
2,03200	137
2,03600	138
2,04000	138
2,04400	138
2,04800	138
2,05200	136
2,05600	136
2,06000	136
2,06400	134
2,06800	133
2,07200	134
2,07600	136
2,08000	138
2,08400	137
2,08800	136
2,09200	133
2,09600	132
2,10000	132
2,10400	133
2,10800	133
2,11200	131
2,11600	129
2,12000	127
2,12400	125
2,12800	122
2,13200	124
2,13600	125
2,14000	124
2,14400	124
2,14800	124
2,15200	125
2,15600	125
2,16000	126
2,16400	125
2,16800	123
2,17200	123
2,17600	125
2,18000	127
2,18400	128
2,18800	127
2,19200	127
2,19600	127
2,20000	126
2,20400	126
2,20800	128
2,21200	131
2,21600	132
2,22000	134
2,22400	134
2,22800	131
2,23200	128
2,23600	128
2,24000	130
2,24400	130
2,24800	133
2,25200	135
2,25600	135
2,26000	135
2,26400	134
2,26800	135
2,27200	137
2,27600	139
2,28000	142
2,28400	143
2,28800	144
2,29200	145
2,29600	146
2,30000	146
2,30400	145
2,30800	144
2,31200	145
2,31600	146
2,32000	144
2,32400	142
2,32800	143
2,33200	147
2,33600	150
2,34000	150
2,34400	149
2,34800	149
2,35200	150
2,35600	149
2,36000	146
2,36400	145
2,36800	143
2,37200	142
2,37600	143
2,38000	147
2,38400	148
2,38800	147
2,39200	149
2,39600	149
2,40000	148
2,40400	151
2,40800	151
2,41200	149
2,41600	147
2,42000	148
2,42400	150
2,42800	149
2,43200	150
2,43600	151
2,44000	151
2,44400	150
2,44800	148
2,45200	145
2,45600	144
2,46000	144
2,46400	143
2,46800	142
2,47200	139
2,47600	137
2,48000	137
2,48400	139
2,48800	141
2,49200	142
2,49600	143
2,50000	145
2,50400	146
2,50800	147
2,51200	147
2,51600	149
2,52000	151
2,52400	152
2,52800	150
2,53200	148
2,53600	148
2,54000	149
2,54400	151
2,54800	150
2,55200	149
2,55600	150
2,56000	151
2,56400	151
2,56800	150
2,57200	150
2,57600	149
2,58000	147
2,58400	147
2,58800	146
2,59200	147
2,59600	147
2,60000	144
2,60400	142
2,60800	140
2,61200	140
2,61600	141
2,62000	139
2,62400	139
2,62800	140
2,63200	139
2,63600	137
2,64000	137
2,64400	138
2,64800	140
2,65200	140
2,65600	141
2,66000	140
2,66400	139
2,66800	140
2,67200	140
2,67600	141
2,68000	142
2,68400	142
2,68800	141
2,69200	143
2,69600	144
2,70000	143
2,70400	145
2,70800	146
2,71200	148
2,71600	148
2,72000	148
2,72400	147
2,72800	146
2,73200	145
2,73600	145
2,74000	146
2,74400	149
2,74800	149
2,75200	148
2,75600	150
2,76000	150
2,76400	148
2,76800	148
2,77200	148
2,77600	148
2,78000	149
2,78400	148
2,78800	149
2,79200	151
2,79600	153
2,80000	154
2,80400	155
2,80800	154
2,81200	152
2,81600	152
2,82000	152
2,82400	151
2,82800	151
2,83200	153
2,83600	153
2,84000	151
2,84400	150
2,84800	153
2,85200	156
2,85600	158
2,86000	160
2,86400	160
2,86800	159
2,87200	158
2,87600	159
2,88000	159
2,88400	158
2,88800	157
2,89200	157
2,89600	156
2,90000	155
2,90400	153
2,90800	151
2,91200	150
2,91600	150
2,92000	151
2,92400	150
2,92800	150
2,93200	151
2,93600	152
2,94000	154
2,94400	153
2,94800	151
2,95200	151
2,95600	152
2,96000	150
2,96400	152
2,96800	156
2,97200	157
2,97600	159
2,98000	160
2,98400	159
2,98800	159
2,99200	161
2,99600	165
3,00000	166
3,00400	166
3,00800	167
3,01200	167
3,01600	168
3,02000	167
3,02400	165
3,02800	166
3,03200	166
3,03600	165
3,04000	164
3,04400	162
3,04800	162
3,05200	164
3,05600	164
3,06000	164
3,06400	164
3,06800	164
3,07200	162
3,07600	160
3,08000	159
3,08400	159
3,08800	159
3,09200	158
3,09600	161
3,10000	161
3,10400	159
3,10800	160
3,11200	160
3,11600	161
3,12000	164
3,12400	164
3,12800	162
3,13200	162
3,13600	162
3,14000	162
3,14400	161
3,14800	160
3,15200	160
3,15600	163
3,16000	165
3,16400	168
3,16800	170
3,17200	169
3,17600	168
3,18000	166
3,18400	167
3,18800	167
3,19200	166
3,19600	166
3,20000	167
3,20400	168
3,20800	169
3,21200	169
3,21600	167
3,22000	167
3,22400	166
3,22800	167
3,23200	169
3,23600	171
3,24000	173
3,24400	176
3,24800	178
3,25200	178
3,25600	178
3,26000	182
3,26400	185
3,26800	189
3,27200	193
3,27600	195
3,28000	194
3,28400	195
3,28800	200
3,29200	204
3,29600	208
3,30000	210
3,30400	210
3,30800	214
3,31200	218
3,31600	222
3,32000	223
3,32400	223
3,32800	222
3,33200	222
3,33600	223
3,34000	225
3,34400	227
3,34800	230
3,35200	230
3,35600	231
3,36000	231
3,36400	229
3,36800	229
3,37200	232
3,37600	233
3,38000	233
3,38400	234
3,38800	235
3,39200	235
3,39600	236
3,40000	238
3,40400	241
3,40800	245
3,41200	249
3,41600	253
3,42000	258
3,42400	266
3,42800	275
3,43200	285
3,43600	297
3,44000	309
3,44400	322
3,44800	337
3,45200	350
3,45600	361
3,46000	372
3,46400	381
3,46800	392
3,47200	402
3,47600	411
3,48000	421
3,48400	428
3,48800	437
3,49200	446
3,49600	454
3,50000	463
3,50400	469
3,50800	475
3,51200	481
3,51600	483
3,52000	485
3,52400	487
3,52800	488
3,53200	487
3,53600	490
3,54000	492
3,54400	488
3,54800	484
3,55200	481
3,55600	478
3,56000	476
3,56400	474
3,56800	474
3,57200	474
3,57600	473
3,58000	473
3,58400	472
3,58800	471
3,59200	467
3,59600	463
3,60000	463
3,60400	463
3,60800	464
3,61200	466
3,61600	473
3,62000	483
3,62400	499
3,62800	527
3,63200	557
3,63600	580
3,64000	590
3,64400	586
3,64800	562
3,65200	517
3,65600	454
3,66000	373
3,66400	279
3,66800	178
3,67200	74
3,67600	-31
3,68000	-135
3,68400	-236
3,68800	-331
3,69200	-421
3,69600	-508
3,70000	-587
3,70400	-654
3,70800	-710
3,71200	-752
3,71600	-779
3,72000	-796
3,72400	-806
3,72800	-815
3,73200	-824
3,73600	-831
3,74000	-827
3,74400	-804
3,74800	-765
3,75200	-704
3,75600	-625
3,76000	-535
3,76400	-436
3,76800	-336
3,77200	-239
3,77600	-148
3,78000	-69
3,78400	-2
3,78800	55
3,79200	105
3,79600	148
3,80000	184
3,80400	215
3,80800	242
3,81200	265
3,81600	285
3,82000	301
3,82400	319
3,82800	334
3,83200	345
3,83600	355
3,84000	361
3,84400	365
3,84800	368
3,85200	373
3,85600	377
3,86000	380
3,86400	382
3,86800	382
3,87200	384
3,87600	385
3,88000	385
3,88400	389
3,88800	393
3,89200	396
3,89600	403
3,90000	409
3,90400	412
3,90800	418
3,91200	426
3,91600	433
3,92000	440
3,92400	450
3,92800	461
3,93200	471
3,93600	483
3,94000	494
3,94400	506
3,94800	520
3,95200	533
3,95600	546
3,96000	561
3,96400	577
3,96800	591
3,97200	605
3,97600	618
3,98000	635
3,98400	654
3,98800	670
3,99200	687
3,99600	704
4,00000	719
4,00400	732
4,00800	745
4,01200	756
4,01600	766
4,02000	775
4,02400	784
4,02800	790
4,03200	793
4,03600	795
4,04000	797
4,04400	797
4,04800	796
4,05200	796
4,05600	799
4,06000	801
4,06400	799
4,06800	796
4,07200	794
4,07600	793
4,08000	792
4,08400	790
4,08800	788
4,09200	787
4,09600	786
4,10000	784
4,10400	781
4,10800	777
4,11200	770
4,11600	764
4,12000	760
4,12400	755
4,12800	749
4,13200	742
4,13600	736
4,14000	733
4,14400	731
4,14800	727
4,15200	725
4,15600	726
4,16000	731
4,16400	737
4,16800	740
4,17200	746
4,17600	756
4,18000	770
4,18400	787
4,18800	805
4,19200	825
4,19600	847
4,20000	874
4,20400	904
4,20800	935
4,21200	968
4,21600	1004
4,22000	1043
4,22400	1083
4,22800	1125
4,23200	1168
4,23600	1209
4,24000	1246
4,24400	1278
4,24800	1308
4,25200	1334
4,25600	1355
4,26000	1371
4,26400	1381
4,26800	1384
4,27200	1380
4,27600	1373
4,28000	1362
4,28400	1344
4,28800	1324
4,29200	1302
4,29600	1276
4,30000	1248
4,30400	1220
4,30800	1194
4,31200	1170
4,31600	1145
4,32000	1124
4,32400	1106
4,32800	1095
4,33200	1095
4,33600	1105
4,34000	1129
4,34400	1175
4,34800	1251
4,35200	1366
4,35600	1527
4,36000	1743
4,36400	2020
4,36800	2371
4,37200	2807
4,37600	3327
4,38000	3935
4,38400	4630
4,38800	5401
4,39200	6239
4,39600	7126
4,40000	8040
4,40400	8960
4,40800	9862
4,41200	10725
4,41600	11522
4,42000	12227
4,42400	12825
4,42800	13305
4,43200	13658
4,43600	13880
4,44000	13970
4,44400	13933
4,44800	13780
4,45200	13522
4,45600	13167
4,46000	12734
4,46400	12239
4,46800	11693
4,47200	11107
4,47600	10497
4,48000	9877
4,48400	9255
4,48800	8639
4,49200	8036
4,49600	7455
4,50000	6899
4,50400	6371
4,50800	5876
4,51200	5413
4,51600	4979
4,52000	4577
4,52400	4207
4,52800	3871
4,53200	3566
4,53600	3288
4,54000	3036
4,54400	2811
4,54800	2608
4,55200	2428
4,55600	2265
4,56000	2118
4,56400	1987
4,56800	1872
4,57200	1771
4,57600	1681
4,58000	1604
4,58400	1538
4,58800	1482
4,59200	1437
4,59600	1403
4,60000	1381
4,60400	1375
4,60800	1391
4,61200	1424
4,61600	1476
4,62000	1555
4,62400	1662
4,62800	1798
4,63200	1963
4,63600	2157
4,64000	2378
4,64400	2618
4,64800	2872
4,65200	3131
4,65600	3388
4,66000	3634
4,66400	3860
4,66800	4061
4,67200	4228
4,67600	4359
4,68000	4449
4,68400	4499
4,68800	4512
4,69200	4489
4,69600	4434
4,70000	4351
4,70400	4245
4,70800	4120
4,71200	3982
4,71600	3835
4,72000	3685
4,72400	3533
4,72800	3383
4,73200	3234
4,73600	3087
4,74000	2947
4,74400	2816
4,74800	2690
4,75200	2570
4,75600	2459
4,76000	2351
4,76400	2247
4,76800	2151
4,77200	2061
4,77600	1978
4,78000	1901
4,78400	1826
4,78800	1756
4,79200	1690
4,79600	1628
4,80000	1571
4,80400	1519
4,80800	1472
4,81200	1429
4,81600	1391
4,82000	1359
4,82400	1330
4,82800	1303
4,83200	1284
4,83600	1270
4,84000	1263
4,84400	1261
4,84800	1262
4,85200	1270
4,85600	1287
4,86000	1310
4,86400	1338
4,86800	1371
4,87200	1412
4,87600	1455
4,88000	1502
4,88400	1551
4,88800	1601
4,89200	1652
4,89600	1700
4,90000	1742
4,90400	1778
4,90800	1809
4,91200	1834
4,91600	1851
4,92000	1858
4,92400	1857
4,92800	1847
4,93200	1830
4,93600	1806
4,94000	1776
4,94400	1745
4,94800	1716
4,95200	1688
4,95600	1662
4,96000	1643
4,96400	1632
4,96800	1629
4,97200	1636
4,97600	1657
4,98000	1693
4,98400	1746
4,98800	1819
4,99200	1911
4,99600	2021
5,00000	2150
5,00400	2294
5,00800	2450
5,01200	2611
5,01600	2775
5,02000	2938
5,02400	3095
5,02800	3241
5,03200	3373
5,03600	3487
5,04000	3579
5,04400	3646
5,04800	3687
5,05200	3705
5,05600	3697
5,06000	3665
5,06400	3615
5,06800	3546
5,07200	3461
5,07600	3364
5,08000	3257
5,08400	3144
5,08800	3027
5,09200	2910
5,09600	2795
5,10000	2684
5,10400	2573
5,10800	2465
5,11200	2363
5,11600	2269
5,12000	2179
5,12400	2096
5,12800	2021
5,13200	1951
5,13600	1890
5,14000	1833
5,14400	1781
5,14800	1734
5,15200	1691
5,15600	1653
5,16000	1620
5,16400	1590
5,16800	1561
5,17200	1535
5,17600	1511
5,18000	1488
5,18400	1467
5,18800	1445
5,19200	1424
5,19600	1406
5,20000	1389
5,20400	1375
5,20800	1363
5,21200	1351
5,21600	1339
5,22000	1328
5,22400	1320
5,22800	1314
5,23200	1310
5,23600	1307
5,24000	1304
5,24400	1302
5,24800	1305
5,25200	1311
5,25600	1319
5,26000	1327
5,26400	1339
5,26800	1355
5,27200	1374
5,27600	1396
5,28000	1423
5,28400	1451
5,28800	1480
5,29200	1510
5,29600	1541
5,30000	1572
5,30400	1600
5,30800	1625
5,31200	1648
5,31600	1666
5,32000	1679
5,32400	1686
5,32800	1690
5,33200	1691
5,33600	1689
5,34000	1681
5,34400	1669
5,34800	1655
5,35200	1641
5,35600	1623
5,36000	1602
5,36400	1582
5,36800	1561
5,37200	1541
5,37600	1519
5,38000	1499
5,38400	1482
5,38800	1470
5,39200	1460
5,39600	1452
5,40000	1447
5,40400	1447
5,40800	1450
5,41200	1454
5,41600	1463
5,42000	1479
5,42400	1504
5,42800	1534
5,43200	1566
5,43600	1601
5,44000	1639
5,44400	1684
5,44800	1731
5,45200	1777
5,45600	1822
5,46000	1868
5,46400	1916
5,46800	1965
5,47200	2011
5,47600	2054
5,48000	2093
5,48400	2128
5,48800	2159
5,49200	2187
5,49600	2210
5,50000	2228
5,50400	2239
5,50800	2247
5,51200	2252
5,51600	2251
5,52000	2244
5,52400	2232
5,52800	2213
5,53200	2192
5,53600	2166
5,54000	2137
5,54400	2107
5,54800	2073
5,55200	2039
5,55600	2003
5,56000	1967
5,56400	1931
5,56800	1897
5,57200	1863
5,57600	1830
5,58000	1798
5,58400	1765
5,58800	1733
5,59200	1705
5,59600	1678
5,60000	1651
5,60400	1628
5,60800	1608
5,61200	1587
5,61600	1567
5,62000	1550
5,62400	1535
5,62800	1520
5,63200	1509
5,63600	1499
5,64000	1493
5,64400	1492
5,64800	1493
5,65200	1494
5,65600	1496
5,66000	1500
5,66400	1508
5,66800	1517
5,67200	1525
5,67600	1536
5,68000	1548
5,68400	1562
5,68800	1581
5,69200	1606
5,69600	1637
5,70000	1672
5,70400	1715
5,70800	1766
5,71200	1825
5,71600	1899
5,72000	1994
5,72400	2112
5,72800	2259
5,73200	2442
5,73600	2670
5,74000	2951
5,74400	3290
5,74800	3697
5,75200	4179
5,75600	4744
5,76000	5396
5,76400	6131
5,76800	6946
5,77200	7833
5,77600	8785
5,78000	9787
5,78400	10813
5,78800	11840
5,79200	12846
5,79600	13805
5,80000	14691
5,80400	15476
5,80800	16145
5,81200	16682
5,81600	17072
5,82000	17307
5,82400	17386
5,82800	17311
5,83200	17093
5,83600	16746
5,84000	16280
5,84400	15713
5,84800	15065
5,85200	14354
5,85600	13598
5,86000	12812
5,86400	12012
5,86800	11216
5,87200	10436
5,87600	9679
5,88000	8953
5,88400	8265
5,88800	7622
5,89200	7025
5,89600	6474
5,90000	5969
5,90400	5508
5,90800	5090
5,91200	4713
5,91600	4372
5,92000	4068
5,92400	3798
5,92800	3558
5,93200	3346
5,93600	3158
5,94000	2991
5,94400	2842
5,94800	2711
5,95200	2595
5,95600	2495
5,96000	2408
5,96400	2332
5,96800	2265
5,97200	2208
5,97600	2157
5,98000	2116
5,98400	2080
5,98800	2048
5,99200	2023
5,99600	2002
6,00000	1984
6,00400	1970
6,00800	1961
6,01200	1956
6,01600	1955
6,02000	1957
6,02400	1957
6,02800	1961
6,03200	1968
6,03600	1974
6,04000	1978
6,04400	1978
6,04800	1976
6,05200	1977
6,05600	1978
6,06000	1974
6,06400	1967
6,06800	1956
6,07200	1940
6,07600	1924
6,08000	1907
6,08400	1888
6,08800	1867
6,09200	1848
6,09600	1831
6,10000	1815
6,10400	1800
6,10800	1795
6,11200	1804
6,11600	1824
6,12000	1860
6,12400	1918
6,12800	2001
6,13200	2115
6,13600	2266
6,14000	2456
6,14400	2691
6,14800	2980
6,15200	3328
6,15600	3740
6,16000	4222
6,16400	4776
6,16800	5405
6,17200	6113
6,17600	6905
6,18000	7779
6,18400	8722
6,18800	9730
6,19200	10799
6,19600	11920
6,20000	13080
6,20400	14265
6,20800	15454
6,21200	16634
6,21600	17787
6,22000	18895
6,22400	19939
6,22800	20900
6,23200	21766
6,23600	22524
6,24000	23160
6,24400	23666
6,24800	24035
6,25200	24263
6,25600	24351
6,26000	24300
6,26400	24115
6,26800	23806
6,27200	23381
6,27600	22853
6,28000	22234
6,28400	21532
6,28800	20761
6,29200	19939
6,29600	19080
6,30000	18192
6,30400	17288
6,30800	16376
6,31200	15468
6,31600	14571
6,32000	13694
6,32400	12842
6,32800	12019
6,33200	11229
6,33600	10479
6,34000	9771
6,34400	9103
6,34800	8477
6,35200	7893
6,35600	7348
6,36000	6843
6,36400	6377
6,36800	5950
6,37200	5560
6,37600	5204
6,38000	4881
6,38400	4590
6,38800	4329
6,39200	4092
6,39600	3879
6,40000	3689
6,40400	3520
6,40800	3370
6,41200	3238
6,41600	3121
6,42000	3018
6,42400	2926
6,42800	2845
6,43200	2775
6,43600	2712
6,44000	2657
6,44400	2611
6,44800	2573
6,45200	2539
6,45600	2505
6,46000	2477
6,46400	2457
6,46800	2440
6,47200	2427
6,47600	2417
6,48000	2412
6,48400	2416
6,48800	2425
6,49200	2443
6,49600	2471
6,50000	2514
6,50400	2569
6,50800	2636
6,51200	2719
6,51600	2823
6,52000	2943
6,52400	3082
6,52800	3242
6,53200	3418
6,53600	3613
6,54000	3823
6,54400	4046
6,54800	4278
6,55200	4517
6,55600	4759
6,56000	4995
6,56400	5224
6,56800	5437
6,57200	5633
6,57600	5810
6,58000	5963
6,58400	6085
6,58800	6176
6,59200	6236
6,59600	6263
6,60000	6257
6,60400	6219
6,60800	6152
6,61200	6056
6,61600	5937
6,62000	5797
6,62400	5637
6,62800	5460
6,63200	5272
6,63600	5075
6,64000	4871
6,64400	4663
6,64800	4455
6,65200	4252
6,65600	4051
6,66000	3857
6,66400	3670
6,66800	3489
6,67200	3317
6,67600	3154
6,68000	3000
6,68400	2857
6,68800	2723
6,69200	2600
6,69600	2485
6,70000	2381
6,70400	2286
6,70800	2198
6,71200	2118
6,71600	2045
6,72000	1982
6,72400	1925
6,72800	1871
6,73200	1820
6,73600	1776
6,74000	1738
6,74400	1706
6,74800	1674
6,75200	1648
6,75600	1628
6,76000	1608
6,76400	1591
6,76800	1575
6,77200	1564
6,77600	1555
6,78000	1547
6,78400	1540
6,78800	1535
6,79200	1530
6,79600	1527
6,80000	1522
6,80400	1517
6,80800	1512
6,81200	1507
6,81600	1503
6,82000	1500
6,82400	1494
6,82800	1485
6,83200	1480
6,83600	1475
6,84000	1470
6,84400	1462
6,84800	1453
6,85200	1447
6,85600	1443
6,86000	1442
6,86400	1443
6,86800	1448
6,87200	1461
6,87600	1484
6,88000	1523
6,88400	1588
6,88800	1683
6,89200	1824
6,89600	2023
6,90000	2296
6,90400	2667
6,90800	3161
6,91200	3812
6,91600	4655
6,92000	5728
6,92400	7068
6,92800	8715
6,93200	10719
6,93600	13111
6,94000	15911
6,94400	19148
6,94800	22825
6,95200	26950
6,95600	31500
6,96000	36425
6,96400	41667
6,96800	47156
6,97200	52815
6,97600	58547
6,98000	64232
6,98400	69747
6,98800	74977
6,99200	79818
6,99600	84169
7,00000	87931
7,00400	91020
7,00800	93384
7,01200	94987
7,01600	95813
7,02000	95871
7,02400	95188
7,02800	93817
7,03200	91826
7,03600	89285
7,04000	86277
7,04400	82900
7,04800	79248
7,05200	75404
7,05600	71435
7,06000	67407
7,06400	63389
7,06800	59435
7,07200	55579
7,07600	51846
7,08000	48253
7,08400	44822
7,08800	41573
7,09200	38504
7,09600	35616
7,10000	32904
7,10400	30367
7,10800	28006
7,11200	25814
7,11600	23785
7,12000	21908
7,12400	20178
7,12800	18591
7,13200	17139
7,13600	15814
7,14000	14608
7,14400	13515
7,14800	12532
7,15200	11654
7,15600	10874
7,16000	10191
7,16400	9600
7,16800	9102
7,17200	8697
7,17600	8380
7,18000	8152
7,18400	8014
7,18800	7972
7,19200	8030
7,19600	8186
7,20000	8442
7,20400	8810
7,20800	9290
7,21200	9880
7,21600	10580
7,22000	11388
7,22400	12305
7,22800	13329
7,23200	14446
7,23600	15642
7,24000	16904
7,24400	18219
7,24800	19569
7,25200	20930
7,25600	22276
7,26000	23587
7,26400	24835
7,26800	26004
7,27200	27075
7,27600	28025
7,28000	28837
7,28400	29501
7,28800	30009
7,29200	30355
7,29600	30539
7,30000	30568
7,30400	30453
7,30800	30203
7,31200	29833
7,31600	29367
7,32000	28831
7,32400	28249
7,32800	27645
7,33200	27048
7,33600	26489
7,34000	25998
7,34400	25601
7,34800	25320
7,35200	25179
7,35600	25197
7,36000	25385
7,36400	25750
7,36800	26290
7,37200	27007
7,37600	27892
7,38000	28925
7,38400	30078
7,38800	31330
7,39200	32649
7,39600	34001
7,40000	35347
7,40400	36650
7,40800	37876
7,41200	38989
7,41600	39957
7,42000	40753
7,42400	41351
7,42800	41735
7,43200	41896
7,43600	41826
7,44000	41522
7,44400	40998
7,44800	40264
7,45200	39335
7,45600	38224
7,46000	36954
7,46400	35555
7,46800	34049
7,47200	32462
7,47600	30816
7,48000	29134
7,48400	27441
7,48800	25758
7,49200	24104
7,49600	22488
7,50000	20923
7,50400	19424
7,50800	18002
7,51200	16660
7,51600	15404
7,52000	14230
7,52400	13139
7,52800	12134
7,53200	11212
7,53600	10370
7,54000	9604
7,54400	8908
7,54800	8279
7,55200	7714
7,55600	7209
7,56000	6757
7,56400	6351
7,56800	5988
7,57200	5664
7,57600	5377
7,58000	5121
7,58400	4890
7,58800	4683
7,59200	4498
7,59600	4336
7,60000	4190
7,60400	4055
7,60800	3933
7,61200	3823
7,61600	3724
7,62000	3632
7,62400	3550
7,62800	3474
7,63200	3406
7,63600	3345
7,64000	3290
7,64400	3238
7,64800	3192
7,65200	3153
7,65600	3118
7,66000	3093
7,66400	3071
7,66800	3053
7,67200	3046
7,67600	3045
7,68000	3049
7,68400	3058
7,68800	3071
7,69200	3089
7,69600	3113
7,70000	3141
7,70400	3171
7,70800	3205
7,71200	3246
7,71600	3290
7,72000	3336
7,72400	3381
7,72800	3426
7,73200	3474
7,73600	3525
7,74000	3575
7,74400	3630
7,74800	3688
7,75200	3746
7,75600	3808
7,76000	3876
7,76400	3948
7,76800	4027
7,77200	4113
7,77600	4205
7,78000	4302
7,78400	4404
7,78800	4510
7,79200	4619
7,79600	4731
7,80000	4847
7,80400	4963
7,80800	5076
7,81200	5183
7,81600	5285
7,82000	5382
7,82400	5470
7,82800	5547
7,83200	5609
7,83600	5658
7,84000	5692
7,84400	5709
7,84800	5712
7,85200	5698
7,85600	5667
7,86000	5620
7,86400	5558
7,86800	5481
7,87200	5392
7,87600	5293
7,88000	5184
7,88400	5068
7,88800	4943
7,89200	4814
7,89600	4684
[truncated: 18,026 more rows]
