# Supplementary material for: Interplay between de novo and salvage pathways of GDP-fucose synthesis
Source: PLoS One. 2024 Oct 24;19(10):e0309450. doi: 10.1371/journal.pone.0309450 (PMC11501016; doi:10.1371/journal.pone.0309450)
Supplement: S1 File — (ZIP) [file pone.0309450.s004.zip › Chromatograms/Metabolites/TSTA3KO+cmycFPGT_1.txt]

[Header]
Application Name	LabSolutions
Version	5.97 SP1
Data File Name	C:\LabSolutions\Data\Methods\Moje wyniki\GDP-Fuc929.lcd
Output Date	2023-08-14
Output Time	14:27:28
[Configuration]
Instrument Name	HPLC_SPD-M30A_RF20AXS
Instrument #	1
Line #	1
# of Detectors	1
Detector ID	PDA
Detector Name	PDA
# of Channels	1
[PDA Multi Chromatogram(Ch1)]
# of Points	20001
Interval(msec)	240
Start Time(min)	0
End Time(min)	80
Intensity Units	mAU
Intensity Multiplier	1
Type	MultiChrom
Wavelength(nm)	254
Bandwidth(nm)	4
R.Time (min)	Intensity
0,00000	0
0,00400	0
0,00800	0
0,01200	0
0,01600	0
0,02000	0
0,02400	0
0,02800	0
0,03200	0
0,03600	0
0,04000	0
0,04400	0
0,04800	0
0,05200	0
0,05600	0
0,06000	0
0,06400	0
0,06800	0
0,07200	0
0,07600	0
0,08000	9
0,08400	16
0,08800	21
0,09200	26
0,09600	29
0,10000	28
0,10400	26
0,10800	25
0,11200	26
0,11600	25
0,12000	23
0,12400	22
0,12800	23
0,13200	26
0,13600	25
0,14000	26
0,14400	28
0,14800	29
0,15200	27
0,15600	26
0,16000	26
0,16400	26
0,16800	27
0,17200	25
0,17600	21
0,18000	21
0,18400	22
0,18800	21
0,19200	19
0,19600	20
0,20000	22
0,20400	21
0,20800	19
0,21200	17
0,21600	14
0,22000	13
0,22400	15
0,22800	16
0,23200	15
0,23600	15
0,24000	15
0,24400	14
0,24800	12
0,25200	11
0,25600	10
0,26000	9
0,26400	9
0,26800	10
0,27200	10
0,27600	8
0,28000	7
0,28400	7
0,28800	8
0,29200	9
0,29600	10
0,30000	9
0,30400	9
0,30800	10
0,31200	8
0,31600	8
0,32000	9
0,32400	10
0,32800	11
0,33200	8
0,33600	4
0,34000	3
0,34400	1
0,34800	-3
0,35200	-3
0,35600	-2
0,36000	-2
0,36400	-2
0,36800	-4
0,37200	-6
0,37600	-8
0,38000	-8
0,38400	-10
0,38800	-12
0,39200	-11
0,39600	-9
0,40000	-8
0,40400	-8
0,40800	-8
0,41200	-8
0,41600	-10
0,42000	-12
0,42400	-15
0,42800	-16
0,43200	-14
0,43600	-15
0,44000	-17
0,44400	-18
0,44800	-15
0,45200	-14
0,45600	-18
0,46000	-19
0,46400	-18
0,46800	-19
0,47200	-20
0,47600	-19
0,48000	-18
0,48400	-19
0,48800	-18
0,49200	-18
0,49600	-20
0,50000	-21
0,50400	-21
0,50800	-21
0,51200	-22
0,51600	-22
0,52000	-22
0,52400	-22
0,52800	-20
0,53200	-19
0,53600	-18
0,54000	-18
0,54400	-20
0,54800	-22
0,55200	-23
0,55600	-22
0,56000	-22
0,56400	-25
0,56800	-27
0,57200	-27
0,57600	-25
0,58000	-23
0,58400	-24
0,58800	-26
0,59200	-28
0,59600	-29
0,60000	-29
0,60400	-29
0,60800	-29
0,61200	-29
0,61600	-28
0,62000	-25
0,62400	-27
0,62800	-29
0,63200	-29
0,63600	-28
0,64000	-25
0,64400	-26
0,64800	-28
0,65200	-28
0,65600	-29
0,66000	-32
0,66400	-33
0,66800	-33
0,67200	-33
0,67600	-31
0,68000	-30
0,68400	-32
0,68800	-32
0,69200	-32
0,69600	-34
0,70000	-36
0,70400	-36
0,70800	-33
0,71200	-32
0,71600	-32
0,72000	-32
0,72400	-34
0,72800	-37
0,73200	-40
0,73600	-39
0,74000	-38
0,74400	-40
0,74800	-41
0,75200	-41
0,75600	-43
0,76000	-45
0,76400	-43
0,76800	-41
0,77200	-39
0,77600	-39
0,78000	-41
0,78400	-41
0,78800	-39
0,79200	-38
0,79600	-37
0,80000	-38
0,80400	-38
0,80800	-37
0,81200	-37
0,81600	-37
0,82000	-39
0,82400	-40
0,82800	-39
0,83200	-39
0,83600	-39
0,84000	-41
0,84400	-43
0,84800	-43
0,85200	-44
0,85600	-43
0,86000	-40
0,86400	-39
0,86800	-39
0,87200	-40
0,87600	-41
0,88000	-41
0,88400	-41
0,88800	-41
0,89200	-42
0,89600	-40
0,90000	-37
0,90400	-35
0,90800	-36
0,91200	-38
0,91600	-40
0,92000	-43
0,92400	-43
0,92800	-42
0,93200	-40
0,93600	-42
0,94000	-44
0,94400	-44
0,94800	-44
0,95200	-43
0,95600	-44
0,96000	-45
0,96400	-46
0,96800	-44
0,97200	-42
0,97600	-43
0,98000	-45
0,98400	-45
0,98800	-45
0,99200	-46
0,99600	-47
1,00000	-45
1,00400	-45
1,00800	-46
1,01200	-47
1,01600	-49
1,02000	-51
1,02400	-51
1,02800	-50
1,03200	-51
1,03600	-53
1,04000	-52
1,04400	-51
1,04800	-51
1,05200	-52
1,05600	-51
1,06000	-53
1,06400	-56
1,06800	-60
1,07200	-59
1,07600	-56
1,08000	-58
1,08400	-60
1,08800	-56
1,09200	-53
1,09600	-52
1,10000	-52
1,10400	-53
1,10800	-55
1,11200	-57
1,11600	-55
1,12000	-51
1,12400	-50
1,12800	-51
1,13200	-51
1,13600	-50
1,14000	-47
1,14400	-47
1,14800	-46
1,15200	-44
1,15600	-43
1,16000	-44
1,16400	-45
1,16800	-45
1,17200	-47
1,17600	-46
1,18000	-48
1,18400	-53
1,18800	-52
1,19200	-51
1,19600	-51
1,20000	-53
1,20400	-55
1,20800	-55
1,21200	-54
1,21600	-54
1,22000	-57
1,22400	-58
1,22800	-58
1,23200	-57
1,23600	-56
1,24000	-56
1,24400	-57
1,24800	-57
1,25200	-56
1,25600	-55
1,26000	-56
1,26400	-58
1,26800	-60
1,27200	-61
1,27600	-64
1,28000	-65
1,28400	-64
1,28800	-62
1,29200	-61
1,29600	-60
1,30000	-61
1,30400	-62
1,30800	-62
1,31200	-62
1,31600	-64
1,32000	-65
1,32400	-64
1,32800	-64
1,33200	-64
1,33600	-64
1,34000	-63
1,34400	-61
1,34800	-61
1,35200	-63
1,35600	-64
1,36000	-62
1,36400	-63
1,36800	-63
1,37200	-60
1,37600	-58
1,38000	-58
1,38400	-60
1,38800	-60
1,39200	-61
1,39600	-62
1,40000	-60
1,40400	-58
1,40800	-58
1,41200	-61
1,41600	-61
1,42000	-62
1,42400	-61
1,42800	-61
1,43200	-62
1,43600	-64
1,44000	-65
1,44400	-67
1,44800	-69
1,45200	-68
1,45600	-66
1,46000	-69
1,46400	-72
1,46800	-72
1,47200	-70
1,47600	-67
1,48000	-67
1,48400	-69
1,48800	-69
1,49200	-67
1,49600	-67
1,50000	-65
1,50400	-66
1,50800	-71
1,51200	-75
1,51600	-77
1,52000	-78
1,52400	-78
1,52800	-78
1,53200	-79
1,53600	-79
1,54000	-77
1,54400	-74
1,54800	-74
1,55200	-75
1,55600	-77
1,56000	-79
1,56400	-79
1,56800	-77
1,57200	-75
1,57600	-75
1,58000	-76
1,58400	-77
1,58800	-79
1,59200	-79
1,59600	-79
1,60000	-81
1,60400	-80
1,60800	-79
1,61200	-78
1,61600	-75
1,62000	-72
1,62400	-72
1,62800	-71
1,63200	-70
1,63600	-69
1,64000	-68
1,64400	-69
1,64800	-70
1,65200	-68
1,65600	-68
1,66000	-68
1,66400	-68
1,66800	-69
1,67200	-69
1,67600	-68
1,68000	-69
1,68400	-68
1,68800	-67
1,69200	-68
1,69600	-69
1,70000	-69
1,70400	-69
1,70800	-69
1,71200	-71
1,71600	-72
1,72000	-71
1,72400	-70
1,72800	-69
1,73200	-70
1,73600	-71
1,74000	-71
1,74400	-71
1,74800	-73
1,75200	-73
1,75600	-72
1,76000	-72
1,76400	-74
1,76800	-75
1,77200	-74
1,77600	-74
1,78000	-75
1,78400	-74
1,78800	-73
1,79200	-72
1,79600	-72
1,80000	-70
1,80400	-67
1,80800	-67
1,81200	-70
1,81600	-69
1,82000	-67
1,82400	-68
1,82800	-68
1,83200	-67
1,83600	-67
1,84000	-68
1,84400	-68
1,84800	-69
1,85200	-71
1,85600	-73
1,86000	-72
1,86400	-72
1,86800	-71
1,87200	-71
1,87600	-70
1,88000	-71
1,88400	-71
1,88800	-71
1,89200	-72
1,89600	-74
1,90000	-74
1,90400	-73
1,90800	-73
1,91200	-73
1,91600	-74
1,92000	-74
1,92400	-71
1,92800	-72
1,93200	-76
1,93600	-76
1,94000	-75
1,94400	-74
1,94800	-72
1,95200	-72
1,95600	-72
1,96000	-70
1,96400	-68
1,96800	-69
1,97200	-71
1,97600	-71
1,98000	-70
1,98400	-68
1,98800	-66
1,99200	-66
1,99600	-67
2,00000	-72
2,00400	-73
2,00800	-72
2,01200	-72
2,01600	-72
2,02000	-72
2,02400	-74
2,02800	-75
2,03200	-75
2,03600	-73
2,04000	-72
2,04400	-72
2,04800	-71
2,05200	-69
2,05600	-71
2,06000	-71
2,06400	-71
2,06800	-72
2,07200	-69
2,07600	-69
2,08000	-68
2,08400	-69
2,08800	-69
2,09200	-69
2,09600	-70
2,10000	-68
2,10400	-65
2,10800	-63
2,11200	-62
2,11600	-62
2,12000	-61
2,12400	-62
2,12800	-63
2,13200	-62
2,13600	-62
2,14000	-63
2,14400	-64
2,14800	-64
2,15200	-64
2,15600	-65
2,16000	-65
2,16400	-64
2,16800	-62
2,17200	-62
2,17600	-62
2,18000	-63
2,18400	-64
2,18800	-64
2,19200	-64
2,19600	-66
2,20000	-68
2,20400	-70
2,20800	-69
2,21200	-68
2,21600	-68
2,22000	-67
2,22400	-67
2,22800	-67
2,23200	-65
2,23600	-63
2,24000	-63
2,24400	-62
2,24800	-60
2,25200	-61
2,25600	-61
2,26000	-61
2,26400	-63
2,26800	-63
2,27200	-62
2,27600	-63
2,28000	-63
2,28400	-64
2,28800	-66
2,29200	-65
2,29600	-67
2,30000	-68
2,30400	-68
2,30800	-67
2,31200	-65
2,31600	-64
2,32000	-63
2,32400	-63
2,32800	-64
2,33200	-64
2,33600	-64
2,34000	-63
2,34400	-63
2,34800	-63
2,35200	-62
2,35600	-62
2,36000	-63
2,36400	-65
2,36800	-65
2,37200	-66
2,37600	-64
2,38000	-63
2,38400	-65
2,38800	-67
2,39200	-66
2,39600	-63
2,40000	-63
2,40400	-65
2,40800	-65
2,41200	-64
2,41600	-64
2,42000	-62
2,42400	-60
2,42800	-61
2,43200	-60
2,43600	-58
2,44000	-59
2,44400	-59
2,44800	-58
2,45200	-57
2,45600	-55
2,46000	-54
2,46400	-56
2,46800	-58
2,47200	-58
2,47600	-58
2,48000	-58
2,48400	-60
2,48800	-60
2,49200	-61
2,49600	-62
2,50000	-62
2,50400	-61
2,50800	-57
2,51200	-57
2,51600	-58
2,52000	-60
2,52400	-61
2,52800	-62
2,53200	-61
2,53600	-60
2,54000	-58
2,54400	-56
2,54800	-56
2,55200	-59
2,55600	-57
2,56000	-54
2,56400	-54
2,56800	-56
2,57200	-55
2,57600	-54
2,58000	-54
2,58400	-53
2,58800	-54
2,59200	-54
2,59600	-53
2,60000	-53
2,60400	-53
2,60800	-52
2,61200	-51
2,61600	-51
2,62000	-52
2,62400	-53
2,62800	-53
2,63200	-51
2,63600	-51
2,64000	-51
2,64400	-51
2,64800	-51
2,65200	-52
2,65600	-53
2,66000	-52
2,66400	-52
2,66800	-52
2,67200	-51
2,67600	-51
2,68000	-48
2,68400	-44
2,68800	-43
2,69200	-45
2,69600	-47
2,70000	-48
2,70400	-47
2,70800	-49
2,71200	-49
2,71600	-49
2,72000	-50
2,72400	-50
2,72800	-50
2,73200	-50
2,73600	-48
2,74000	-49
2,74400	-47
2,74800	-46
2,75200	-47
2,75600	-45
2,76000	-45
2,76400	-43
2,76800	-41
2,77200	-41
2,77600	-41
2,78000	-41
2,78400	-41
2,78800	-41
2,79200	-41
2,79600	-42
2,80000	-44
2,80400	-44
2,80800	-43
2,81200	-42
2,81600	-43
2,82000	-45
2,82400	-47
2,82800	-47
2,83200	-46
2,83600	-45
2,84000	-45
2,84400	-43
2,84800	-41
2,85200	-39
2,85600	-38
2,86000	-36
2,86400	-35
2,86800	-36
2,87200	-38
2,87600	-40
2,88000	-42
2,88400	-43
2,88800	-42
2,89200	-41
2,89600	-40
2,90000	-38
2,90400	-35
2,90800	-36
2,91200	-38
2,91600	-38
2,92000	-39
2,92400	-38
2,92800	-38
2,93200	-37
2,93600	-36
2,94000	-36
2,94400	-36
2,94800	-34
2,95200	-33
2,95600	-34
2,96000	-34
2,96400	-32
2,96800	-31
2,97200	-30
2,97600	-31
2,98000	-32
2,98400	-31
2,98800	-29
2,99200	-29
2,99600	-30
3,00000	-29
3,00400	-28
3,00800	-28
3,01200	-27
3,01600	-28
3,02000	-30
3,02400	-31
3,02800	-29
3,03200	-27
3,03600	-26
3,04000	-26
3,04400	-26
3,04800	-26
3,05200	-27
3,05600	-27
3,06000	-27
3,06400	-28
3,06800	-28
3,07200	-29
3,07600	-30
3,08000	-29
3,08400	-29
3,08800	-28
3,09200	-25
3,09600	-22
3,10000	-21
3,10400	-23
3,10800	-24
3,11200	-23
3,11600	-22
3,12000	-21
3,12400	-23
3,12800	-24
3,13200	-25
3,13600	-26
3,14000	-24
3,14400	-21
3,14800	-20
3,15200	-21
3,15600	-20
3,16000	-18
3,16400	-18
3,16800	-18
3,17200	-18
3,17600	-16
3,18000	-16
3,18400	-16
3,18800	-15
3,19200	-14
3,19600	-15
3,20000	-16
3,20400	-17
3,20800	-16
3,21200	-15
3,21600	-16
3,22000	-14
3,22400	-12
3,22800	-12
3,23200	-12
3,23600	-12
3,24000	-11
3,24400	-11
3,24800	-10
3,25200	-9
3,25600	-9
3,26000	-10
3,26400	-10
3,26800	-9
3,27200	-8
3,27600	-8
3,28000	-8
3,28400	-9
3,28800	-10
3,29200	-9
3,29600	-8
3,30000	-6
3,30400	-4
3,30800	-3
3,31200	-3
3,31600	-3
3,32000	-4
3,32400	-5
3,32800	-4
3,33200	-3
3,33600	-3
3,34000	-2
3,34400	-1
3,34800	-1
3,35200	-1
3,35600	0
3,36000	3
3,36400	5
3,36800	5
3,37200	3
3,37600	1
3,38000	0
3,38400	4
3,38800	6
3,39200	7
3,39600	8
3,40000	8
3,40400	8
3,40800	8
3,41200	8
3,41600	10
3,42000	13
3,42400	15
3,42800	16
3,43200	18
3,43600	18
3,44000	20
3,44400	20
3,44800	19
3,45200	19
3,45600	20
3,46000	19
3,46400	19
3,46800	20
3,47200	20
3,47600	20
3,48000	22
3,48400	24
3,48800	23
3,49200	23
3,49600	24
3,50000	23
3,50400	25
3,50800	29
3,51200	34
3,51600	36
3,52000	39
3,52400	42
3,52800	46
3,53200	53
3,53600	59
3,54000	65
3,54400	70
3,54800	76
3,55200	79
3,55600	84
3,56000	92
3,56400	97
3,56800	103
3,57200	110
3,57600	114
3,58000	118
3,58400	122
3,58800	128
3,59200	135
3,59600	141
3,60000	145
3,60400	150
3,60800	154
3,61200	160
3,61600	166
3,62000	171
3,62400	174
3,62800	177
3,63200	181
3,63600	185
3,64000	191
3,64400	199
3,64800	209
3,65200	223
3,65600	240
3,66000	268
3,66400	319
3,66800	404
3,67200	520
3,67600	663
3,68000	828
3,68400	1002
3,68800	1168
3,69200	1311
3,69600	1410
3,70000	1450
3,70400	1425
3,70800	1340
3,71200	1207
3,71600	1039
3,72000	848
3,72400	641
3,72800	429
3,73200	222
3,73600	20
3,74000	-175
3,74400	-376
3,74800	-596
3,75200	-789
3,75600	-903
3,76000	-941
3,76400	-926
3,76800	-881
3,77200	-819
3,77600	-750
3,78000	-681
3,78400	-614
3,78800	-549
3,79200	-487
3,79600	-431
3,80000	-385
3,80400	-350
3,80800	-322
3,81200	-293
3,81600	-261
3,82000	-225
3,82400	-181
3,82800	-133
3,83200	-82
3,83600	-29
3,84000	21
3,84400	70
3,84800	118
3,85200	160
3,85600	196
3,86000	227
3,86400	257
3,86800	287
3,87200	313
3,87600	334
3,88000	354
3,88400	371
3,88800	386
3,89200	400
3,89600	418
3,90000	438
3,90400	456
3,90800	474
3,91200	490
3,91600	504
3,92000	516
3,92400	529
3,92800	541
3,93200	553
3,93600	565
3,94000	577
3,94400	586
3,94800	596
3,95200	607
3,95600	616
3,96000	623
3,96400	630
3,96800	636
3,97200	642
3,97600	650
3,98000	657
3,98400	663
3,98800	668
3,99200	672
3,99600	673
4,00000	676
4,00400	679
4,00800	681
4,01200	683
4,01600	683
4,02000	686
4,02400	688
4,02800	691
4,03200	695
4,03600	702
4,04000	714
4,04400	729
4,04800	747
4,05200	764
4,05600	787
4,06000	815
4,06400	845
4,06800	879
4,07200	916
4,07600	956
4,08000	1002
4,08400	1052
4,08800	1105
4,09200	1160
4,09600	1216
4,10000	1278
4,10400	1344
4,10800	1411
4,11200	1478
4,11600	1542
4,12000	1604
4,12400	1661
4,12800	1715
4,13200	1760
4,13600	1794
4,14000	1820
4,14400	1839
4,14800	1846
4,15200	1843
4,15600	1830
4,16000	1809
4,16400	1784
4,16800	1752
4,17200	1716
4,17600	1677
4,18000	1636
4,18400	1594
4,18800	1551
4,19200	1507
4,19600	1467
4,20000	1429
4,20400	1392
4,20800	1356
4,21200	1325
4,21600	1296
4,22000	1267
4,22400	1241
4,22800	1217
4,23200	1194
4,23600	1171
4,24000	1150
4,24400	1131
4,24800	1112
4,25200	1096
4,25600	1079
4,26000	1062
4,26400	1047
4,26800	1036
4,27200	1024
4,27600	1010
4,28000	998
4,28400	988
4,28800	977
4,29200	967
4,29600	960
4,30000	953
4,30400	945
4,30800	939
4,31200	935
4,31600	933
4,32000	933
4,32400	935
4,32800	940
4,33200	947
4,33600	958
4,34000	975
4,34400	992
4,34800	1011
4,35200	1035
4,35600	1061
4,36000	1087
4,36400	1117
4,36800	1149
4,37200	1183
4,37600	1216
4,38000	1249
4,38400	1282
4,38800	1312
4,39200	1340
4,39600	1363
4,40000	1383
4,40400	1400
4,40800	1416
4,41200	1430
4,41600	1438
4,42000	1441
4,42400	1441
4,42800	1439
4,43200	1433
4,43600	1422
4,44000	1409
4,44400	1396
4,44800	1379
4,45200	1363
4,45600	1348
4,46000	1333
4,46400	1320
4,46800	1309
4,47200	1302
4,47600	1302
4,48000	1310
4,48400	1330
4,48800	1358
4,49200	1398
4,49600	1453
4,50000	1521
4,50400	1605
4,50800	1703
4,51200	1815
4,51600	1941
4,52000	2076
4,52400	2218
4,52800	2368
4,53200	2520
4,53600	2671
4,54000	2818
4,54400	2961
4,54800	3095
4,55200	3216
4,55600	3320
4,56000	3408
4,56400	3483
4,56800	3542
4,57200	3580
4,57600	3598
4,58000	3600
4,58400	3587
4,58800	3560
4,59200	3520
4,59600	3467
4,60000	3403
4,60400	3329
4,60800	3246
4,61200	3159
4,61600	3067
4,62000	2971
4,62400	2872
4,62800	2769
4,63200	2668
4,63600	2569
4,64000	2470
4,64400	2374
4,64800	2280
4,65200	2186
4,65600	2096
4,66000	2012
4,66400	1933
4,66800	1860
4,67200	1790
4,67600	1725
4,68000	1664
4,68400	1606
4,68800	1552
4,69200	1502
4,69600	1457
4,70000	1419
4,70400	1388
4,70800	1365
4,71200	1352
4,71600	1348
4,72000	1350
4,72400	1364
4,72800	1392
4,73200	1428
4,73600	1472
4,74000	1525
4,74400	1588
4,74800	1661
4,75200	1735
4,75600	1809
4,76000	1884
4,76400	1957
4,76800	2023
4,77200	2084
4,77600	2139
4,78000	2183
4,78400	2217
4,78800	2239
4,79200	2252
4,79600	2258
4,80000	2252
4,80400	2239
4,80800	2223
4,81200	2202
4,81600	2177
4,82000	2149
4,82400	2121
4,82800	2091
4,83200	2058
4,83600	2023
4,84000	1987
4,84400	1952
4,84800	1917
4,85200	1882
4,85600	1846
4,86000	1811
4,86400	1776
4,86800	1741
4,87200	1708
4,87600	1675
4,88000	1644
4,88400	1612
4,88800	1580
4,89200	1551
4,89600	1524
4,90000	1500
4,90400	1480
4,90800	1466
4,91200	1459
4,91600	1455
4,92000	1456
4,92400	1465
4,92800	1482
4,93200	1506
4,93600	1540
4,94000	1582
4,94400	1633
4,94800	1693
4,95200	1760
4,95600	1835
4,96000	1916
4,96400	2002
4,96800	2091
4,97200	2180
4,97600	2268
4,98000	2355
4,98400	2436
4,98800	2513
4,99200	2587
4,99600	2654
5,00000	2715
5,00400	2769
5,00800	2818
5,01200	2862
5,01600	2902
5,02000	2942
5,02400	2981
5,02800	3016
5,03200	3047
5,03600	3080
5,04000	3114
5,04400	3148
5,04800	3186
5,05200	3229
5,05600	3283
5,06000	3353
5,06400	3438
5,06800	3544
5,07200	3676
5,07600	3842
5,08000	4045
5,08400	4290
5,08800	4582
5,09200	4927
5,09600	5321
5,10000	5764
5,10400	6253
5,10800	6780
5,11200	7335
5,11600	7908
5,12000	8483
5,12400	9047
5,12800	9592
5,13200	10105
5,13600	10566
5,14000	10968
5,14400	11306
5,14800	11571
5,15200	11756
5,15600	11865
5,16000	11897
5,16400	11852
5,16800	11735
5,17200	11552
5,17600	11308
5,18000	11015
5,18400	10681
5,18800	10311
5,19200	9914
5,19600	9499
5,20000	9071
5,20400	8639
5,20800	8207
5,21200	7779
5,21600	7361
5,22000	6957
5,22400	6573
5,22800	6206
5,23200	5857
5,23600	5530
5,24000	5224
5,24400	4939
5,24800	4676
5,25200	4434
5,25600	4210
5,26000	4002
5,26400	3812
5,26800	3639
5,27200	3479
5,27600	3334
5,28000	3201
5,28400	3076
5,28800	2963
5,29200	2860
5,29600	2764
5,30000	2675
5,30400	2591
5,30800	2513
5,31200	2442
5,31600	2379
5,32000	2321
5,32400	2263
5,32800	2211
5,33200	2163
5,33600	2117
5,34000	2072
5,34400	2034
5,34800	1998
5,35200	1963
5,35600	1930
5,36000	1903
5,36400	1882
5,36800	1860
5,37200	1840
5,37600	1822
5,38000	1804
5,38400	1786
5,38800	1772
5,39200	1762
5,39600	1753
5,40000	1744
5,40400	1738
5,40800	1732
5,41200	1724
5,41600	1717
5,42000	1712
5,42400	1707
5,42800	1703
5,43200	1696
5,43600	1687
5,44000	1681
5,44400	1675
5,44800	1668
5,45200	1661
5,45600	1656
5,46000	1650
5,46400	1642
5,46800	1634
5,47200	1624
5,47600	1615
5,48000	1606
5,48400	1600
5,48800	1594
5,49200	1585
5,49600	1578
5,50000	1574
5,50400	1570
5,50800	1567
5,51200	1566
5,51600	1567
5,52000	1569
5,52400	1573
5,52800	1581
5,53200	1593
5,53600	1609
5,54000	1631
5,54400	1657
5,54800	1688
5,55200	1723
5,55600	1768
5,56000	1819
5,56400	1876
5,56800	1942
5,57200	2015
5,57600	2089
5,58000	2164
5,58400	2244
5,58800	2328
5,59200	2412
5,59600	2496
5,60000	2577
5,60400	2652
5,60800	2722
5,61200	2783
5,61600	2834
5,62000	2877
5,62400	2910
5,62800	2935
5,63200	2951
5,63600	2957
5,64000	2952
5,64400	2938
5,64800	2915
5,65200	2886
5,65600	2851
5,66000	2809
5,66400	2764
5,66800	2715
5,67200	2663
5,67600	2611
5,68000	2560
5,68400	2510
5,68800	2459
5,69200	2408
5,69600	2359
5,70000	2312
5,70400	2264
5,70800	2219
5,71200	2176
5,71600	2136
5,72000	2101
5,72400	2064
5,72800	2030
5,73200	1997
5,73600	1965
5,74000	1936
5,74400	1909
5,74800	1884
5,75200	1861
5,75600	1839
5,76000	1817
5,76400	1796
5,76800	1777
5,77200	1757
5,77600	1736
5,78000	1722
5,78400	1712
5,78800	1698
5,79200	1686
5,79600	1680
5,80000	1680
5,80400	1684
5,80800	1697
5,81200	1718
5,81600	1750
5,82000	1799
5,82400	1867
5,82800	1958
5,83200	2073
5,83600	2217
5,84000	2396
5,84400	2611
5,84800	2861
5,85200	3148
5,85600	3471
5,86000	3830
5,86400	4219
5,86800	4631
5,87200	5061
5,87600	5497
5,88000	5934
5,88400	6362
5,88800	6770
5,89200	7147
5,89600	7489
5,90000	7786
5,90400	8030
5,90800	8219
5,91200	8351
5,91600	8424
5,92000	8437
5,92400	8390
5,92800	8286
5,93200	8132
5,93600	7934
5,94000	7700
5,94400	7437
5,94800	7150
5,95200	6844
5,95600	6523
5,96000	6195
5,96400	5865
5,96800	5536
5,97200	5219
5,97600	4914
5,98000	4621
5,98400	4344
5,98800	4084
5,99200	3843
5,99600	3620
6,00000	3414
6,00400	3230
6,00800	3061
6,01200	2911
6,01600	2776
6,02000	2658
6,02400	2556
6,02800	2465
6,03200	2389
6,03600	2329
6,04000	2280
6,04400	2245
6,04800	2221
6,05200	2208
6,05600	2206
6,06000	2215
6,06400	2237
6,06800	2267
6,07200	2309
6,07600	2364
6,08000	2427
6,08400	2500
6,08800	2584
6,09200	2673
6,09600	2768
6,10000	2866
6,10400	2963
6,10800	3059
6,11200	3154
6,11600	3244
6,12000	3332
6,12400	3415
6,12800	3489
6,13200	3553
6,13600	3607
6,14000	3649
6,14400	3681
6,14800	3701
6,15200	3712
6,15600	3713
6,16000	3702
6,16400	3683
6,16800	3657
6,17200	3622
6,17600	3583
6,18000	3537
6,18400	3486
6,18800	3431
6,19200	3371
6,19600	3309
6,20000	3247
6,20400	3184
6,20800	3122
6,21200	3062
6,21600	3003
6,22000	2948
6,22400	2899
6,22800	2852
6,23200	2809
6,23600	2774
6,24000	2748
6,24400	2735
6,24800	2737
6,25200	2755
6,25600	2794
6,26000	2858
6,26400	2952
6,26800	3086
6,27200	3268
6,27600	3502
6,28000	3796
6,28400	4165
6,28800	4616
6,29200	5161
6,29600	5809
6,30000	6573
6,30400	7466
6,30800	8495
6,31200	9668
6,31600	10992
6,32000	12470
6,32400	14108
6,32800	15903
6,33200	17844
6,33600	19922
6,34000	22127
6,34400	24450
6,34800	26865
6,35200	29339
6,35600	31853
6,36000	34377
6,36400	36882
6,36800	39339
6,37200	41709
6,37600	43958
6,38000	46059
6,38400	47988
6,38800	49721
6,39200	51237
6,39600	52520
6,40000	53558
6,40400	54339
6,40800	54864
6,41200	55134
6,41600	55154
6,42000	54935
6,42400	54487
6,42800	53822
6,43200	52958
6,43600	51916
6,44000	50718
6,44400	49384
6,44800	47928
6,45200	46371
6,45600	44733
6,46000	43033
6,46400	41291
6,46800	39521
6,47200	37733
6,47600	35944
6,48000	34169
6,48400	32420
6,48800	30701
6,49200	29017
6,49600	27381
6,50000	25800
6,50400	24280
6,50800	22824
6,51200	21431
6,51600	20104
6,52000	18842
6,52400	17652
6,52800	16531
6,53200	15475
6,53600	14488
6,54000	13565
6,54400	12705
6,54800	11908
6,55200	11168
6,55600	10485
6,56000	9861
6,56400	9290
6,56800	8771
6,57200	8301
6,57600	7881
6,58000	7511
6,58400	7189
6,58800	6916
6,59200	6690
6,59600	6508
6,60000	6371
6,60400	6283
6,60800	6240
6,61200	6241
6,61600	6281
6,62000	6360
6,62400	6476
6,62800	6624
6,63200	6799
6,63600	6995
6,64000	7210
6,64400	7436
6,64800	7666
6,65200	7894
6,65600	8112
6,66000	8320
6,66400	8509
6,66800	8674
6,67200	8814
6,67600	8923
6,68000	8998
6,68400	9040
6,68800	9052
6,69200	9030
6,69600	8978
6,70000	8899
6,70400	8796
6,70800	8669
6,71200	8524
6,71600	8369
6,72000	8205
6,72400	8035
6,72800	7869
6,73200	7708
6,73600	7553
6,74000	7409
6,74400	7278
6,74800	7163
6,75200	7064
6,75600	6979
6,76000	6915
6,76400	6868
6,76800	6833
6,77200	6812
6,77600	6805
6,78000	6810
6,78400	6821
6,78800	6841
6,79200	6862
6,79600	6885
6,80000	6909
6,80400	6929
6,80800	6945
6,81200	6954
6,81600	6958
6,82000	6951
6,82400	6933
6,82800	6904
6,83200	6865
6,83600	6813
6,84000	6749
6,84400	6673
6,84800	6587
6,85200	6496
6,85600	6396
6,86000	6286
6,86400	6170
6,86800	6048
6,87200	5923
6,87600	5794
6,88000	5662
6,88400	5529
6,88800	5396
6,89200	5262
6,89600	5131
6,90000	5002
6,90400	4875
6,90800	4756
6,91200	4642
6,91600	4530
6,92000	4425
6,92400	4328
6,92800	4233
6,93200	4143
6,93600	4060
6,94000	3983
6,94400	3913
6,94800	3846
6,95200	3780
6,95600	3719
6,96000	3664
6,96400	3613
6,96800	3565
6,97200	3521
6,97600	3480
6,98000	3440
6,98400	3401
6,98800	3361
6,99200	3322
6,99600	3287
7,00000	3251
7,00400	3214
7,00800	3178
7,01200	3146
7,01600	3112
7,02000	3076
7,02400	3041
7,02800	3007
7,03200	2974
7,03600	2942
7,04000	2912
7,04400	2881
7,04800	2852
7,05200	2824
7,05600	2797
7,06000	2771
7,06400	2749
7,06800	2733
7,07200	2720
7,07600	2714
7,08000	2717
7,08400	2728
7,08800	2748
7,09200	2784
7,09600	2839
7,10000	2912
7,10400	3009
7,10800	3134
7,11200	3289
7,11600	3480
7,12000	3716
7,12400	3997
7,12800	4327
7,13200	4710
7,13600	5146
7,14000	5640
7,14400	6196
7,14800	6808
7,15200	7473
7,15600	8186
7,16000	8946
7,16400	9744
7,16800	10568
7,17200	11406
7,17600	12245
7,18000	13074
7,18400	13881
7,18800	14650
7,19200	15367
7,19600	16020
7,20000	16602
7,20400	17108
7,20800	17532
7,21200	17876
7,21600	18140
7,22000	18334
7,22400	18469
7,22800	18558
7,23200	18613
7,23600	18652
7,24000	18692
7,24400	18752
7,24800	18851
7,25200	19013
7,25600	19254
7,26000	19592
7,26400	20044
7,26800	20628
7,27200	21362
7,27600	22257
7,28000	23319
7,28400	24563
7,28800	26000
7,29200	27632
7,29600	29448
7,30000	31445
7,30400	33618
7,30800	35956
7,31200	38442
7,31600	41053
7,32000	43759
7,32400	46532
7,32800	49347
7,33200	52174
7,33600	54975
7,34000	57711
7,34400	60352
7,34800	62865
7,35200	65225
7,35600	67401
7,36000	69357
7,36400	71077
7,36800	72543
7,37200	73740
7,37600	74658
7,38000	75286
7,38400	75624
7,38800	75675
7,39200	75441
7,39600	74929
7,40000	74153
7,40400	73126
7,40800	71866
7,41200	70391
7,41600	68713
7,42000	66860
7,42400	64856
7,42800	62723
7,43200	60485
7,43600	58154
7,44000	55755
7,44400	53319
7,44800	50860
7,45200	48398
7,45600	45943
7,46000	43508
7,46400	41120
7,46800	38791
7,47200	36524
7,47600	34333
7,48000	32222
7,48400	30196
7,48800	28267
7,49200	26435
7,49600	24701
7,50000	23065
7,50400	21524
7,50800	20083
7,51200	18737
7,51600	17484
7,52000	16317
7,52400	15236
7,52800	14241
7,53200	13324
7,53600	12481
7,54000	11709
7,54400	11004
7,54800	10363
7,55200	9784
7,55600	9263
7,56000	8793
7,56400	8371
7,56800	7999
7,57200	7679
7,57600	7405
7,58000	7178
7,58400	6996
7,58800	6856
7,59200	6760
7,59600	6707
7,60000	6698
7,60400	6730
7,60800	6800
7,61200	6913
7,61600	7066
7,62000	7254
7,62400	7476
7,62800	7730
7,63200	8010
7,63600	8313
7,64000	8635
7,64400	8970
7,64800	9313
7,65200	9655
7,65600	9991
7,66000	10315
7,66400	10623
7,66800	10908
7,67200	11168
7,67600	11395
7,68000	11586
7,68400	11740
7,68800	11855
7,69200	11930
7,69600	11963
7,70000	11953
7,70400	11903
7,70800	11816
7,71200	11698
7,71600	11547
7,72000	11366
7,72400	11163
7,72800	10940
7,73200	10700
7,73600	10446
7,74000	10180
7,74400	9910
7,74800	9634
7,75200	9357
7,75600	9083
7,76000	8813
7,76400	8547
7,76800	8287
7,77200	8032
7,77600	7783
7,78000	7544
7,78400	7315
7,78800	7091
7,79200	6873
7,79600	6661
7,80000	6457
7,80400	6259
7,80800	6066
7,81200	5881
7,81600	5700
7,82000	5526
7,82400	5361
7,82800	5199
7,83200	5041
7,83600	4887
7,84000	4739
7,84400	4600
7,84800	4466
7,85200	4337
7,85600	4216
7,86000	4100
7,86400	3989
7,86800	3888
7,87200	3795
7,87600	3712
7,88000	3638
7,88400	3574
7,88800	3520
7,89200	3476
7,89600	3442
[truncated: 18,026 more rows]
