# Supplementary material for: Interplay between de novo and salvage pathways of GDP-fucose synthesis
Source: PLoS One. 2024 Oct 24;19(10):e0309450. doi: 10.1371/journal.pone.0309450 (PMC11501016; doi:10.1371/journal.pone.0309450)
Supplement: S1 File — (ZIP) [file pone.0309450.s004.zip › Chromatograms/Metabolites/TSTA3KO+cmycFPGT_2.txt]

[Header]
Application Name	LabSolutions
Version	5.97 SP1
Data File Name	C:\LabSolutions\Data\Methods\Moje wyniki\GDP-Fuc930.lcd
Output Date	2023-08-14
Output Time	14:27:58
[Configuration]
Instrument Name	HPLC_SPD-M30A_RF20AXS
Instrument #	1
Line #	1
# of Detectors	1
Detector ID	PDA
Detector Name	PDA
# of Channels	1
[PDA Multi Chromatogram(Ch1)]
# of Points	20001
Interval(msec)	240
Start Time(min)	0
End Time(min)	80
Intensity Units	mAU
Intensity Multiplier	1
Type	MultiChrom
Wavelength(nm)	254
Bandwidth(nm)	4
R.Time (min)	Intensity
0,00000	0
0,00400	0
0,00800	0
0,01200	0
0,01600	0
0,02000	0
0,02400	0
0,02800	0
0,03200	0
0,03600	0
0,04000	0
0,04400	0
0,04800	0
0,05200	0
0,05600	0
0,06000	0
0,06400	0
0,06800	0
0,07200	0
0,07600	0
0,08000	-5
0,08400	-9
0,08800	-13
0,09200	-15
0,09600	-14
0,10000	-14
0,10400	-13
0,10800	-12
0,11200	-12
0,11600	-13
0,12000	-13
0,12400	-12
0,12800	-11
0,13200	-12
0,13600	-15
0,14000	-19
0,14400	-18
0,14800	-16
0,15200	-15
0,15600	-15
0,16000	-15
0,16400	-16
0,16800	-16
0,17200	-17
0,17600	-17
0,18000	-17
0,18400	-20
0,18800	-20
0,19200	-20
0,19600	-19
0,20000	-15
0,20400	-13
0,20800	-13
0,21200	-13
0,21600	-12
0,22000	-11
0,22400	-11
0,22800	-9
0,23200	-9
0,23600	-12
0,24000	-13
0,24400	-12
0,24800	-9
0,25200	-8
0,25600	-9
0,26000	-9
0,26400	-6
0,26800	-5
0,27200	-5
0,27600	-6
0,28000	-8
0,28400	-7
0,28800	-6
0,29200	-6
0,29600	-7
0,30000	-7
0,30400	-6
0,30800	-6
0,31200	-5
0,31600	-4
0,32000	-4
0,32400	-3
0,32800	-3
0,33200	-2
0,33600	-1
0,34000	-1
0,34400	-2
0,34800	-1
0,35200	-0
0,35600	-2
0,36000	-4
0,36400	-4
0,36800	-4
0,37200	0
0,37600	3
0,38000	2
0,38400	-1
0,38800	-4
0,39200	-4
0,39600	-0
0,40000	3
0,40400	5
0,40800	6
0,41200	8
0,41600	7
0,42000	7
0,42400	7
0,42800	7
0,43200	6
0,43600	6
0,44000	6
0,44400	6
0,44800	6
0,45200	6
0,45600	6
0,46000	7
0,46400	7
0,46800	8
0,47200	10
0,47600	13
0,48000	14
0,48400	13
0,48800	11
0,49200	12
0,49600	10
0,50000	10
0,50400	10
0,50800	9
0,51200	11
0,51600	12
0,52000	12
0,52400	13
0,52800	14
0,53200	15
0,53600	16
0,54000	16
0,54400	16
0,54800	17
0,55200	17
0,55600	17
0,56000	17
0,56400	18
0,56800	19
0,57200	21
0,57600	24
0,58000	27
0,58400	28
0,58800	28
0,59200	29
0,59600	30
0,60000	30
0,60400	30
0,60800	31
0,61200	33
0,61600	34
0,62000	36
0,62400	36
0,62800	37
0,63200	39
0,63600	41
0,64000	41
0,64400	39
0,64800	38
0,65200	37
0,65600	36
0,66000	36
0,66400	36
0,66800	35
0,67200	35
0,67600	35
0,68000	35
0,68400	35
0,68800	37
0,69200	38
0,69600	40
0,70000	45
0,70400	48
0,70800	48
0,71200	46
0,71600	46
0,72000	47
0,72400	46
0,72800	45
0,73200	45
0,73600	45
0,74000	46
0,74400	48
0,74800	49
0,75200	48
0,75600	49
0,76000	49
0,76400	48
0,76800	48
0,77200	46
0,77600	45
0,78000	46
0,78400	45
0,78800	46
0,79200	47
0,79600	48
0,80000	48
0,80400	48
0,80800	45
0,81200	43
0,81600	42
0,82000	41
0,82400	43
0,82800	44
0,83200	43
0,83600	42
0,84000	42
0,84400	43
0,84800	44
0,85200	44
0,85600	44
0,86000	43
0,86400	43
0,86800	42
0,87200	40
0,87600	39
0,88000	42
0,88400	44
0,88800	46
0,89200	48
0,89600	48
0,90000	49
0,90400	48
0,90800	47
0,91200	45
0,91600	42
0,92000	43
0,92400	44
0,92800	45
0,93200	47
0,93600	47
0,94000	47
0,94400	46
0,94800	46
0,95200	47
0,95600	46
0,96000	46
0,96400	44
0,96800	42
0,97200	41
0,97600	43
0,98000	44
0,98400	44
0,98800	44
0,99200	45
0,99600	46
1,00000	45
1,00400	44
1,00800	44
1,01200	44
1,01600	40
1,02000	40
1,02400	43
1,02800	45
1,03200	48
1,03600	48
1,04000	47
1,04400	48
1,04800	50
1,05200	50
1,05600	49
1,06000	47
1,06400	46
1,06800	44
1,07200	42
1,07600	41
1,08000	46
1,08400	49
1,08800	50
1,09200	52
1,09600	52
1,10000	52
1,10400	50
1,10800	44
1,11200	40
1,11600	41
1,12000	42
1,12400	43
1,12800	46
1,13200	49
1,13600	52
1,14000	53
1,14400	55
1,14800	54
1,15200	51
1,15600	50
1,16000	53
1,16400	54
1,16800	54
1,17200	55
1,17600	55
1,18000	53
1,18400	52
1,18800	53
1,19200	53
1,19600	53
1,20000	54
1,20400	56
1,20800	59
1,21200	60
1,21600	62
1,22000	63
1,22400	59
1,22800	59
1,23200	61
1,23600	63
1,24000	64
1,24400	63
1,24800	64
1,25200	63
1,25600	63
1,26000	65
1,26400	65
1,26800	66
1,27200	68
1,27600	69
1,28000	70
1,28400	69
1,28800	69
1,29200	67
1,29600	66
1,30000	67
1,30400	67
1,30800	65
1,31200	64
1,31600	64
1,32000	64
1,32400	62
1,32800	61
1,33200	62
1,33600	63
1,34000	64
1,34400	64
1,34800	65
1,35200	65
1,35600	67
1,36000	68
1,36400	68
1,36800	65
1,37200	64
1,37600	65
1,38000	65
1,38400	66
1,38800	68
1,39200	69
1,39600	69
1,40000	68
1,40400	67
1,40800	66
1,41200	66
1,41600	69
1,42000	71
1,42400	70
1,42800	70
1,43200	70
1,43600	68
1,44000	70
1,44400	72
1,44800	75
1,45200	75
1,45600	73
1,46000	75
1,46400	76
1,46800	77
1,47200	79
1,47600	80
1,48000	77
1,48400	75
1,48800	74
1,49200	76
1,49600	79
1,50000	80
1,50400	81
1,50800	81
1,51200	78
1,51600	75
1,52000	76
1,52400	77
1,52800	78
1,53200	77
1,53600	75
1,54000	75
1,54400	75
1,54800	74
1,55200	75
1,55600	76
1,56000	75
1,56400	76
1,56800	78
1,57200	79
1,57600	78
1,58000	79
1,58400	79
1,58800	79
1,59200	78
1,59600	78
1,60000	79
1,60400	78
1,60800	76
1,61200	73
1,61600	74
1,62000	74
1,62400	76
1,62800	76
1,63200	75
1,63600	74
1,64000	75
1,64400	76
1,64800	76
1,65200	76
1,65600	76
1,66000	77
1,66400	76
1,66800	74
1,67200	74
1,67600	74
1,68000	76
1,68400	79
1,68800	81
1,69200	81
1,69600	82
1,70000	82
1,70400	82
1,70800	82
1,71200	83
1,71600	85
1,72000	84
1,72400	85
1,72800	86
1,73200	86
1,73600	86
1,74000	85
1,74400	83
1,74800	83
1,75200	85
1,75600	86
1,76000	85
1,76400	84
1,76800	84
1,77200	86
1,77600	89
1,78000	90
1,78400	89
1,78800	88
1,79200	88
1,79600	88
1,80000	87
1,80400	86
1,80800	86
1,81200	87
1,81600	86
1,82000	84
1,82400	82
1,82800	82
1,83200	82
1,83600	85
1,84000	88
1,84400	89
1,84800	89
1,85200	90
1,85600	92
1,86000	92
1,86400	92
1,86800	91
1,87200	88
1,87600	87
1,88000	86
1,88400	86
1,88800	89
1,89200	92
1,89600	92
1,90000	92
1,90400	92
1,90800	91
1,91200	90
1,91600	91
1,92000	92
1,92400	91
1,92800	90
1,93200	89
1,93600	89
1,94000	89
1,94400	86
1,94800	86
1,95200	86
1,95600	85
1,96000	86
1,96400	86
1,96800	88
1,97200	89
1,97600	91
1,98000	93
1,98400	92
1,98800	91
1,99200	92
1,99600	92
2,00000	92
2,00400	90
2,00800	91
2,01200	90
2,01600	90
2,02000	90
2,02400	88
2,02800	89
2,03200	89
2,03600	89
2,04000	88
2,04400	89
2,04800	89
2,05200	88
2,05600	86
2,06000	84
2,06400	85
2,06800	85
2,07200	83
2,07600	81
2,08000	79
2,08400	78
2,08800	80
2,09200	81
2,09600	80
2,10000	79
2,10400	81
2,10800	83
2,11200	83
2,11600	82
2,12000	82
2,12400	82
2,12800	84
2,13200	87
2,13600	86
2,14000	85
2,14400	85
2,14800	85
2,15200	86
2,15600	86
2,16000	86
2,16400	87
2,16800	86
2,17200	83
2,17600	82
2,18000	83
2,18400	83
2,18800	82
2,19200	82
2,19600	83
2,20000	84
2,20400	82
2,20800	79
2,21200	79
2,21600	79
2,22000	81
2,22400	82
2,22800	83
2,23200	83
2,23600	82
2,24000	81
2,24400	82
2,24800	83
2,25200	84
2,25600	85
2,26000	86
2,26400	86
2,26800	87
2,27200	87
2,27600	87
2,28000	84
2,28400	83
2,28800	84
2,29200	85
2,29600	86
2,30000	86
2,30400	86
2,30800	86
2,31200	87
2,31600	87
2,32000	86
2,32400	86
2,32800	86
2,33200	86
2,33600	84
2,34000	82
2,34400	84
2,34800	84
2,35200	84
2,35600	86
2,36000	87
2,36400	88
2,36800	90
2,37200	90
2,37600	92
2,38000	93
2,38400	92
2,38800	91
2,39200	90
2,39600	89
2,40000	89
2,40400	89
2,40800	88
2,41200	89
2,41600	90
2,42000	90
2,42400	89
2,42800	91
2,43200	92
2,43600	91
2,44000	90
2,44400	89
2,44800	88
2,45200	88
2,45600	88
2,46000	87
2,46400	82
2,46800	79
2,47200	79
2,47600	81
2,48000	83
2,48400	82
2,48800	80
2,49200	80
2,49600	81
2,50000	82
2,50400	80
2,50800	79
2,51200	81
2,51600	82
2,52000	85
2,52400	84
2,52800	82
2,53200	80
2,53600	80
2,54000	80
2,54400	79
2,54800	79
2,55200	80
2,55600	81
2,56000	81
2,56400	80
2,56800	81
2,57200	82
2,57600	82
2,58000	79
2,58400	76
2,58800	77
2,59200	79
2,59600	80
2,60000	81
2,60400	83
2,60800	83
2,61200	83
2,61600	83
2,62000	84
2,62400	87
2,62800	88
2,63200	87
2,63600	86
2,64000	87
2,64400	90
2,64800	90
2,65200	86
2,65600	83
2,66000	83
2,66400	84
2,66800	84
2,67200	83
2,67600	84
2,68000	85
2,68400	86
2,68800	85
2,69200	84
2,69600	83
2,70000	80
2,70400	78
2,70800	78
2,71200	80
2,71600	82
2,72000	81
2,72400	82
2,72800	84
2,73200	83
2,73600	83
2,74000	84
2,74400	82
2,74800	78
2,75200	75
2,75600	76
2,76000	77
2,76400	77
2,76800	78
2,77200	78
2,77600	76
2,78000	74
2,78400	74
2,78800	75
2,79200	77
2,79600	76
2,80000	75
2,80400	76
2,80800	76
2,81200	75
2,81600	74
2,82000	75
2,82400	78
2,82800	80
2,83200	77
2,83600	76
2,84000	76
2,84400	76
2,84800	77
2,85200	76
2,85600	74
2,86000	73
2,86400	75
2,86800	74
2,87200	71
2,87600	71
2,88000	74
2,88400	75
2,88800	77
2,89200	78
2,89600	77
2,90000	76
2,90400	75
2,90800	75
2,91200	72
2,91600	74
2,92000	77
2,92400	77
2,92800	77
2,93200	78
2,93600	78
2,94000	77
2,94400	79
2,94800	79
2,95200	78
2,95600	77
2,96000	78
2,96400	79
2,96800	78
2,97200	78
2,97600	80
2,98000	82
2,98400	82
2,98800	81
2,99200	82
2,99600	84
3,00000	84
3,00400	82
3,00800	80
3,01200	78
3,01600	76
3,02000	75
3,02400	75
3,02800	75
3,03200	76
3,03600	77
3,04000	77
3,04400	76
3,04800	76
3,05200	78
3,05600	79
3,06000	79
3,06400	76
3,06800	72
3,07200	71
3,07600	71
3,08000	69
3,08400	70
3,08800	71
3,09200	70
3,09600	69
3,10000	67
3,10400	66
3,10800	68
3,11200	70
3,11600	72
3,12000	74
3,12400	74
3,12800	77
3,13200	79
3,13600	78
3,14000	76
3,14400	74
3,14800	75
3,15200	76
3,15600	77
3,16000	75
3,16400	74
3,16800	73
3,17200	72
3,17600	71
3,18000	72
3,18400	75
3,18800	75
3,19200	74
3,19600	74
3,20000	74
3,20400	73
3,20800	72
3,21200	73
3,21600	73
3,22000	72
3,22400	70
3,22800	72
3,23200	75
3,23600	73
3,24000	73
3,24400	76
3,24800	77
3,25200	76
3,25600	74
3,26000	73
3,26400	74
3,26800	74
3,27200	72
3,27600	71
3,28000	72
3,28400	74
3,28800	73
3,29200	71
3,29600	69
3,30000	72
3,30400	74
3,30800	76
3,31200	76
3,31600	76
3,32000	77
3,32400	75
3,32800	74
3,33200	72
3,33600	69
3,34000	71
3,34400	74
3,34800	75
3,35200	76
3,35600	77
3,36000	76
3,36400	73
3,36800	71
3,37200	70
3,37600	73
3,38000	75
3,38400	74
3,38800	74
3,39200	74
3,39600	72
3,40000	71
3,40400	70
3,40800	68
3,41200	66
3,41600	67
3,42000	68
3,42400	66
3,42800	67
3,43200	69
3,43600	71
3,44000	70
3,44400	69
3,44800	67
3,45200	68
3,45600	69
3,46000	69
3,46400	70
3,46800	70
3,47200	69
3,47600	69
3,48000	69
3,48400	67
3,48800	67
3,49200	68
3,49600	67
3,50000	68
3,50400	69
3,50800	70
3,51200	72
3,51600	72
3,52000	72
3,52400	71
3,52800	71
3,53200	70
3,53600	68
3,54000	67
3,54400	67
3,54800	66
3,55200	65
3,55600	68
3,56000	70
3,56400	69
3,56800	68
3,57200	67
3,57600	68
3,58000	70
3,58400	71
3,58800	69
3,59200	68
3,59600	70
3,60000	72
3,60400	71
3,60800	72
3,61200	73
3,61600	76
3,62000	78
3,62400	78
3,62800	77
3,63200	78
3,63600	76
3,64000	74
3,64400	75
3,64800	76
3,65200	75
3,65600	75
3,66000	76
3,66400	75
3,66800	74
3,67200	75
3,67600	75
3,68000	75
3,68400	76
3,68800	76
3,69200	74
3,69600	72
3,70000	72
3,70400	72
3,70800	72
3,71200	72
3,71600	73
3,72000	73
3,72400	72
3,72800	71
3,73200	70
3,73600	70
3,74000	71
3,74400	72
3,74800	72
3,75200	72
3,75600	72
3,76000	72
3,76400	72
3,76800	71
3,77200	72
3,77600	71
3,78000	72
3,78400	74
3,78800	75
3,79200	75
3,79600	73
3,80000	73
3,80400	73
3,80800	71
3,81200	72
3,81600	73
3,82000	72
3,82400	70
3,82800	69
3,83200	70
3,83600	72
3,84000	74
3,84400	73
3,84800	69
3,85200	69
3,85600	69
3,86000	69
3,86400	70
3,86800	70
3,87200	72
3,87600	72
3,88000	69
3,88400	66
3,88800	65
3,89200	67
3,89600	68
3,90000	70
3,90400	72
3,90800	73
3,91200	74
3,91600	73
3,92000	74
3,92400	75
3,92800	76
3,93200	74
3,93600	74
3,94000	75
3,94400	75
3,94800	73
3,95200	73
3,95600	74
3,96000	72
3,96400	71
3,96800	69
3,97200	71
3,97600	78
3,98000	82
3,98400	83
3,98800	80
3,99200	74
3,99600	71
4,00000	67
4,00400	65
4,00800	64
4,01200	65
4,01600	66
4,02000	68
4,02400	72
4,02800	75
4,03200	78
4,03600	80
4,04000	82
4,04400	85
4,04800	86
4,05200	88
4,05600	93
4,06000	99
4,06400	103
4,06800	107
4,07200	111
4,07600	113
4,08000	117
4,08400	122
4,08800	125
4,09200	127
4,09600	129
4,10000	132
4,10400	135
4,10800	136
4,11200	140
4,11600	148
4,12000	166
4,12400	203
4,12800	266
4,13200	346
4,13600	440
4,14000	540
4,14400	633
4,14800	703
4,15200	726
4,15600	696
4,16000	600
4,16400	438
4,16800	220
4,17200	-45
4,17600	-343
4,18000	-658
4,18400	-974
4,18800	-1277
4,19200	-1563
4,19600	-1830
4,20000	-2078
4,20400	-2329
4,20800	-2579
4,21200	-2759
4,21600	-2828
4,22000	-2804
4,22400	-2715
4,22800	-2581
4,23200	-2420
4,23600	-2250
4,24000	-2086
4,24400	-1928
4,24800	-1777
4,25200	-1629
4,25600	-1483
4,26000	-1340
4,26400	-1198
4,26800	-1063
4,27200	-943
4,27600	-839
4,28000	-748
4,28400	-668
4,28800	-592
4,29200	-517
4,29600	-438
4,30000	-357
4,30400	-276
4,30800	-200
4,31200	-130
4,31600	-68
4,32000	-12
4,32400	36
4,32800	76
4,33200	111
4,33600	138
4,34000	158
4,34400	176
4,34800	193
4,35200	210
4,35600	223
4,36000	234
4,36400	245
4,36800	255
4,37200	265
4,37600	275
4,38000	282
4,38400	287
4,38800	293
4,39200	297
4,39600	299
4,40000	300
4,40400	302
4,40800	305
4,41200	308
4,41600	313
4,42000	318
4,42400	323
4,42800	328
4,43200	335
4,43600	344
4,44000	350
4,44400	356
4,44800	366
4,45200	376
4,45600	385
4,46000	395
4,46400	406
4,46800	417
4,47200	428
4,47600	438
4,48000	448
4,48400	457
4,48800	466
4,49200	475
4,49600	484
4,50000	496
4,50400	514
4,50800	532
4,51200	553
4,51600	578
4,52000	608
4,52400	645
4,52800	690
4,53200	746
4,53600	807
4,54000	872
4,54400	944
4,54800	1020
4,55200	1094
4,55600	1170
4,56000	1248
4,56400	1320
4,56800	1387
4,57200	1447
4,57600	1497
4,58000	1537
4,58400	1566
4,58800	1583
4,59200	1591
4,59600	1586
4,60000	1570
4,60400	1544
4,60800	1512
4,61200	1472
4,61600	1427
4,62000	1380
4,62400	1332
4,62800	1286
4,63200	1241
4,63600	1197
4,64000	1155
4,64400	1118
4,64800	1083
4,65200	1048
4,65600	1016
4,66000	984
4,66400	955
4,66800	930
4,67200	904
4,67600	879
4,68000	856
4,68400	834
4,68800	815
4,69200	796
4,69600	780
4,70000	765
4,70400	752
4,70800	741
4,71200	733
4,71600	727
4,72000	725
4,72400	724
4,72800	725
4,73200	730
4,73600	737
4,74000	747
4,74400	758
4,74800	772
4,75200	789
4,75600	808
4,76000	827
4,76400	846
4,76800	867
4,77200	888
4,77600	908
4,78000	928
4,78400	947
4,78800	964
4,79200	981
4,79600	992
4,80000	998
4,80400	1006
4,80800	1011
4,81200	1013
4,81600	1011
4,82000	1007
4,82400	1003
4,82800	997
4,83200	989
4,83600	980
4,84000	971
4,84400	959
4,84800	946
4,85200	936
4,85600	927
4,86000	917
4,86400	907
4,86800	897
4,87200	891
4,87600	886
4,88000	881
4,88400	880
4,88800	880
4,89200	884
4,89600	889
4,90000	899
4,90400	912
4,90800	926
4,91200	943
4,91600	963
4,92000	984
4,92400	1004
4,92800	1025
4,93200	1045
4,93600	1064
4,94000	1081
4,94400	1098
4,94800	1113
4,95200	1125
4,95600	1132
4,96000	1138
4,96400	1141
4,96800	1144
4,97200	1143
4,97600	1139
4,98000	1135
4,98400	1132
4,98800	1126
4,99200	1121
4,99600	1119
5,00000	1118
5,00400	1117
5,00800	1120
5,01200	1123
5,01600	1127
5,02000	1132
5,02400	1139
5,02800	1146
5,03200	1153
5,03600	1160
5,04000	1168
5,04400	1177
5,04800	1185
5,05200	1195
5,05600	1200
5,06000	1201
5,06400	1203
5,06800	1205
5,07200	1204
5,07600	1202
5,08000	1200
5,08400	1197
5,08800	1188
5,09200	1175
5,09600	1163
5,10000	1149
5,10400	1134
5,10800	1120
5,11200	1106
5,11600	1091
5,12000	1074
5,12400	1058
5,12800	1045
5,13200	1034
5,13600	1025
5,14000	1018
5,14400	1012
5,14800	1012
5,15200	1018
5,15600	1034
5,16000	1061
5,16400	1098
5,16800	1148
5,17200	1213
5,17600	1293
5,18000	1389
5,18400	1503
5,18800	1632
5,19200	1776
5,19600	1932
5,20000	2095
5,20400	2269
5,20800	2448
5,21200	2628
5,21600	2809
5,22000	2982
5,22400	3144
5,22800	3294
5,23200	3426
5,23600	3544
5,24000	3643
5,24400	3723
5,24800	3783
5,25200	3821
5,25600	3839
5,26000	3840
5,26400	3828
5,26800	3805
5,27200	3772
5,27600	3732
5,28000	3688
5,28400	3641
5,28800	3597
5,29200	3556
5,29600	3520
5,30000	3486
5,30400	3452
5,30800	3422
5,31200	3398
5,31600	3377
5,32000	3356
5,32400	3330
5,32800	3300
5,33200	3267
5,33600	3230
5,34000	3185
5,34400	3133
5,34800	3078
5,35200	3019
5,35600	2958
5,36000	2894
5,36400	2829
5,36800	2760
5,37200	2692
5,37600	2628
5,38000	2570
5,38400	2516
5,38800	2468
5,39200	2426
5,39600	2392
5,40000	2365
5,40400	2347
5,40800	2336
5,41200	2334
5,41600	2337
5,42000	2345
5,42400	2358
5,42800	2375
5,43200	2396
5,43600	2420
5,44000	2442
5,44400	2464
5,44800	2485
5,45200	2500
5,45600	2509
5,46000	2516
5,46400	2519
5,46800	2516
5,47200	2508
5,47600	2495
5,48000	2475
5,48400	2454
5,48800	2433
5,49200	2407
5,49600	2375
5,50000	2343
5,50400	2312
5,50800	2282
5,51200	2251
5,51600	2223
5,52000	2194
5,52400	2167
5,52800	2141
5,53200	2115
5,53600	2092
5,54000	2070
5,54400	2051
5,54800	2036
5,55200	2023
5,55600	2009
5,56000	1995
5,56400	1985
5,56800	1982
5,57200	1987
5,57600	2004
5,58000	2034
5,58400	2078
5,58800	2148
5,59200	2246
5,59600	2376
5,60000	2547
5,60400	2764
5,60800	3033
5,61200	3363
5,61600	3749
5,62000	4189
5,62400	4687
5,62800	5240
5,63200	5839
5,63600	6477
5,64000	7137
5,64400	7806
5,64800	8472
5,65200	9121
5,65600	9737
5,66000	10305
5,66400	10811
5,66800	11247
5,67200	11603
5,67600	11874
5,68000	12058
5,68400	12157
5,68800	12172
5,69200	12104
5,69600	11959
5,70000	11744
5,70400	11466
5,70800	11135
5,71200	10760
5,71600	10349
5,72000	9912
5,72400	9458
5,72800	8996
5,73200	8527
5,73600	8058
5,74000	7594
5,74400	7141
5,74800	6704
5,75200	6284
5,75600	5883
5,76000	5505
5,76400	5149
5,76800	4815
5,77200	4505
5,77600	4217
5,78000	3951
5,78400	3709
5,78800	3488
5,79200	3287
5,79600	3105
5,80000	2940
5,80400	2790
5,80800	2659
5,81200	2542
5,81600	2441
5,82000	2350
5,82400	2270
5,82800	2200
5,83200	2139
5,83600	2086
5,84000	2039
5,84400	1999
5,84800	1964
5,85200	1934
5,85600	1906
5,86000	1884
5,86400	1865
5,86800	1850
5,87200	1837
5,87600	1823
5,88000	1807
5,88400	1794
5,88800	1780
5,89200	1766
5,89600	1754
5,90000	1744
5,90400	1733
5,90800	1724
5,91200	1716
5,91600	1703
5,92000	1690
5,92400	1677
5,92800	1665
5,93200	1650
5,93600	1635
5,94000	1622
5,94400	1608
5,94800	1593
5,95200	1580
5,95600	1568
5,96000	1554
5,96400	1541
5,96800	1530
5,97200	1520
5,97600	1512
5,98000	1507
5,98400	1503
5,98800	1499
5,99200	1500
5,99600	1505
6,00000	1510
6,00400	1518
6,00800	1529
6,01200	1542
6,01600	1558
6,02000	1574
6,02400	1595
6,02800	1617
6,03200	1642
6,03600	1673
6,04000	1708
6,04400	1746
6,04800	1788
6,05200	1834
6,05600	1884
6,06000	1938
6,06400	1994
6,06800	2053
6,07200	2115
6,07600	2178
6,08000	2241
6,08400	2306
6,08800	2372
6,09200	2440
6,09600	2504
6,10000	2565
6,10400	2629
6,10800	2695
6,11200	2759
6,11600	2823
6,12000	2889
6,12400	2957
6,12800	3025
6,13200	3095
6,13600	3167
6,14000	3243
6,14400	3322
6,14800	3397
6,15200	3474
6,15600	3551
6,16000	3623
6,16400	3691
6,16800	3752
6,17200	3806
6,17600	3849
6,18000	3879
6,18400	3898
6,18800	3907
6,19200	3904
6,19600	3888
6,20000	3860
6,20400	3817
6,20800	3760
6,21200	3693
6,21600	3616
6,22000	3530
6,22400	3439
6,22800	3342
6,23200	3241
6,23600	3139
6,24000	3034
6,24400	2930
6,24800	2828
6,25200	2728
6,25600	2629
6,26000	2534
6,26400	2443
6,26800	2357
6,27200	2274
6,27600	2195
6,28000	2122
6,28400	2054
6,28800	1990
6,29200	1929
6,29600	1875
6,30000	1827
6,30400	1781
6,30800	1738
6,31200	1699
6,31600	1665
6,32000	1636
6,32400	1607
6,32800	1582
6,33200	1561
6,33600	1543
6,34000	1528
6,34400	1516
6,34800	1511
6,35200	1511
6,35600	1514
6,36000	1523
6,36400	1539
6,36800	1567
6,37200	1605
6,37600	1656
6,38000	1723
6,38400	1812
6,38800	1927
6,39200	2070
6,39600	2244
6,40000	2451
6,40400	2695
6,40800	2980
6,41200	3308
6,41600	3675
6,42000	4080
6,42400	4518
6,42800	4991
6,43200	5490
6,43600	6006
6,44000	6533
6,44400	7058
6,44800	7573
6,45200	8069
6,45600	8537
6,46000	8966
6,46400	9349
6,46800	9680
6,47200	9954
6,47600	10165
6,48000	10314
6,48400	10398
6,48800	10416
6,49200	10371
6,49600	10268
6,50000	10110
6,50400	9898
6,50800	9641
6,51200	9345
6,51600	9013
6,52000	8654
6,52400	8276
6,52800	7886
6,53200	7488
6,53600	7085
6,54000	6683
6,54400	6289
6,54800	5904
6,55200	5534
6,55600	5182
6,56000	4849
6,56400	4533
6,56800	4236
6,57200	3958
6,57600	3701
6,58000	3467
6,58400	3251
6,58800	3051
6,59200	2868
6,59600	2699
6,60000	2544
6,60400	2404
6,60800	2277
6,61200	2162
6,61600	2059
6,62000	1971
6,62400	1892
6,62800	1826
6,63200	1774
6,63600	1734
6,64000	1710
6,64400	1708
6,64800	1725
6,65200	1766
6,65600	1836
6,66000	1943
6,66400	2094
6,66800	2294
6,67200	2552
6,67600	2875
6,68000	3275
6,68400	3760
6,68800	4342
6,69200	5033
6,69600	5843
6,70000	6782
6,70400	7860
6,70800	9082
6,71200	10449
6,71600	11971
6,72000	13648
6,72400	15477
6,72800	17448
6,73200	19552
6,73600	21775
6,74000	24099
6,74400	26512
6,74800	28987
6,75200	31492
6,75600	33997
6,76000	36480
6,76400	38918
6,76800	41278
6,77200	43523
6,77600	45631
6,78000	47576
6,78400	49337
6,78800	50898
6,79200	52237
6,79600	53340
6,80000	54201
6,80400	54819
6,80800	55188
6,81200	55305
6,81600	55178
6,82000	54817
6,82400	54237
6,82800	53445
6,83200	52457
6,83600	51297
6,84000	49978
6,84400	48523
6,84800	46947
6,85200	45271
6,85600	43522
6,86000	41716
6,86400	39868
6,86800	37993
6,87200	36107
6,87600	34231
6,88000	32376
6,88400	30550
6,88800	28766
6,89200	27033
6,89600	25358
6,90000	23751
6,90400	22212
6,90800	20742
6,91200	19347
6,91600	18031
6,92000	16793
6,92400	15631
6,92800	14548
6,93200	13539
6,93600	12595
6,94000	11721
6,94400	10917
6,94800	10175
6,95200	9488
6,95600	8860
6,96000	8283
6,96400	7754
6,96800	7271
6,97200	6829
6,97600	6426
6,98000	6058
6,98400	5723
6,98800	5417
6,99200	5135
6,99600	4879
7,00000	4643
7,00400	4424
7,00800	4224
7,01200	4041
7,01600	3874
7,02000	3721
7,02400	3578
7,02800	3445
7,03200	3324
7,03600	3211
7,04000	3106
7,04400	3012
7,04800	2925
7,05200	2840
7,05600	2759
7,06000	2685
7,06400	2620
7,06800	2558
7,07200	2503
7,07600	2450
7,08000	2399
7,08400	2352
7,08800	2306
7,09200	2262
7,09600	2221
7,10000	2184
7,10400	2150
7,10800	2116
7,11200	2081
7,11600	2048
7,12000	2015
7,12400	1984
7,12800	1955
7,13200	1927
7,13600	1899
7,14000	1874
7,14400	1854
7,14800	1838
7,15200	1828
7,15600	1824
7,16000	1827
7,16400	1841
7,16800	1873
7,17200	1921
7,17600	1989
7,18000	2082
7,18400	2202
7,18800	2354
7,19200	2543
7,19600	2771
7,20000	3039
7,20400	3350
7,20800	3706
7,21200	4109
7,21600	4556
7,22000	5043
7,22400	5569
7,22800	6126
7,23200	6706
7,23600	7303
7,24000	7911
7,24400	8521
7,24800	9128
7,25200	9724
7,25600	10298
7,26000	10840
7,26400	11344
7,26800	11804
7,27200	12214
7,27600	12570
7,28000	12866
7,28400	13098
7,28800	13266
7,29200	13369
7,29600	13409
7,30000	13389
7,30400	13312
7,30800	13176
7,31200	12988
7,31600	12757
7,32000	12484
7,32400	12174
7,32800	11834
7,33200	11467
7,33600	11079
7,34000	10674
7,34400	10258
7,34800	9836
7,35200	9408
7,35600	8981
7,36000	8562
7,36400	8152
7,36800	7751
7,37200	7360
7,37600	6981
7,38000	6615
7,38400	6264
7,38800	5931
7,39200	5616
7,39600	5316
7,40000	5031
7,40400	4761
7,40800	4511
7,41200	4278
7,41600	4056
7,42000	3847
7,42400	3652
7,42800	3467
7,43200	3295
7,43600	3135
7,44000	2987
7,44400	2850
7,44800	2722
7,45200	2601
7,45600	2489
7,46000	2384
7,46400	2282
7,46800	2187
7,47200	2100
7,47600	2018
7,48000	1942
7,48400	1872
7,48800	1805
7,49200	1739
7,49600	1678
7,50000	1620
7,50400	1565
7,50800	1516
7,51200	1470
7,51600	1427
7,52000	1387
7,52400	1349
7,52800	1315
7,53200	1285
7,53600	1259
7,54000	1236
7,54400	1214
7,54800	1196
7,55200	1182
7,55600	1171
7,56000	1166
7,56400	1163
7,56800	1162
7,57200	1166
7,57600	1176
7,58000	1188
7,58400	1205
7,58800	1234
7,59200	1273
7,59600	1323
7,60000	1388
7,60400	1474
7,60800	1582
7,61200	1718
7,61600	1892
7,62000	2112
7,62400	2387
7,62800	2727
7,63200	3145
7,63600	3649
7,64000	4257
7,64400	4983
7,64800	5845
7,65200	6857
7,65600	8030
7,66000	9377
7,66400	10908
7,66800	12637
7,67200	14566
7,67600	16696
7,68000	19023
7,68400	21542
7,68800	24251
7,69200	27136
7,69600	30169
7,70000	33327
7,70400	36583
7,70800	39922
7,71200	43309
7,71600	46701
7,72000	50068
7,72400	53379
7,72800	56606
7,73200	59720
7,73600	62690
7,74000	65485
7,74400	68082
7,74800	70465
7,75200	72619
7,75600	74525
7,76000	76171
7,76400	77549
7,76800	78652
7,77200	79480
7,77600	80031
7,78000	80303
7,78400	80302
7,78800	80034
7,79200	79500
7,79600	78709
7,80000	77675
7,80400	76409
7,80800	74923
7,81200	73231
7,81600	71348
7,82000	69296
7,82400	67095
7,82800	64765
7,83200	62322
7,83600	59783
7,84000	57177
7,84400	54534
7,84800	51868
7,85200	49196
7,85600	46533
7,86000	43898
7,86400	41313
7,86800	38792
7,87200	36346
7,87600	33981
7,88000	31707
7,88400	29535
7,88800	27471
7,89200	25518
7,89600	23677
[truncated: 18,026 more rows]
