# Supplementary material for: Interplay between de novo and salvage pathways of GDP-fucose synthesis
Source: PLoS One. 2024 Oct 24;19(10):e0309450. doi: 10.1371/journal.pone.0309450 (PMC11501016; doi:10.1371/journal.pone.0309450)
Supplement: S1 File — (ZIP) [file pone.0309450.s004.zip › Chromatograms/Metabolites/TSTA3KO+cmycFPGT_3.txt]

[Header]
Application Name	LabSolutions
Version	5.97 SP1
Data File Name	C:\LabSolutions\Data\Methods\Moje wyniki\GDP-Fuc931.lcd
Output Date	2023-08-14
Output Time	14:28:42
[Configuration]
Instrument Name	HPLC_SPD-M30A_RF20AXS
Instrument #	1
Line #	1
# of Detectors	1
Detector ID	PDA
Detector Name	PDA
# of Channels	1
[PDA Multi Chromatogram(Ch1)]
# of Points	20001
Interval(msec)	240
Start Time(min)	0
End Time(min)	80
Intensity Units	mAU
Intensity Multiplier	1
Type	MultiChrom
Wavelength(nm)	254
Bandwidth(nm)	4
R.Time (min)	Intensity
0,00000	0
0,00400	0
0,00800	0
0,01200	0
0,01600	0
0,02000	0
0,02400	0
0,02800	0
0,03200	0
0,03600	0
0,04000	0
0,04400	0
0,04800	0
0,05200	0
0,05600	0
0,06000	0
0,06400	0
0,06800	0
0,07200	0
0,07600	0
0,08000	-3
0,08400	-7
0,08800	-10
0,09200	-12
0,09600	-12
0,10000	-12
0,10400	-10
0,10800	-9
0,11200	-7
0,11600	-6
0,12000	-6
0,12400	-4
0,12800	-3
0,13200	-3
0,13600	-2
0,14000	-4
0,14400	-3
0,14800	-1
0,15200	-0
0,15600	1
0,16000	1
0,16400	2
0,16800	5
0,17200	5
0,17600	4
0,18000	4
0,18400	7
0,18800	9
0,19200	9
0,19600	10
0,20000	11
0,20400	12
0,20800	12
0,21200	11
0,21600	10
0,22000	11
0,22400	12
0,22800	10
0,23200	11
0,23600	13
0,24000	12
0,24400	15
0,24800	17
0,25200	17
0,25600	14
0,26000	12
0,26400	12
0,26800	13
0,27200	14
0,27600	13
0,28000	11
0,28400	11
0,28800	12
0,29200	12
0,29600	14
0,30000	16
0,30400	17
0,30800	18
0,31200	17
0,31600	17
0,32000	18
0,32400	20
0,32800	21
0,33200	24
0,33600	26
0,34000	24
0,34400	25
0,34800	25
0,35200	25
0,35600	26
0,36000	27
0,36400	30
0,36800	31
0,37200	30
0,37600	30
0,38000	29
0,38400	31
0,38800	33
0,39200	33
0,39600	33
0,40000	32
0,40400	33
0,40800	32
0,41200	31
0,41600	32
0,42000	34
0,42400	33
0,42800	31
0,43200	30
0,43600	30
0,44000	30
0,44400	32
0,44800	34
0,45200	37
0,45600	39
0,46000	38
0,46400	37
0,46800	38
0,47200	39
0,47600	38
0,48000	38
0,48400	36
0,48800	36
0,49200	35
0,49600	37
0,50000	40
0,50400	40
0,50800	40
0,51200	41
0,51600	42
0,52000	43
0,52400	43
0,52800	42
0,53200	44
0,53600	45
0,54000	49
0,54400	51
0,54800	51
0,55200	50
0,55600	50
0,56000	53
0,56400	56
0,56800	58
0,57200	59
0,57600	59
0,58000	59
0,58400	59
0,58800	60
0,59200	61
0,59600	61
0,60000	62
0,60400	62
0,60800	63
0,61200	64
0,61600	63
0,62000	64
0,62400	66
0,62800	67
0,63200	67
0,63600	68
0,64000	67
0,64400	68
0,64800	70
0,65200	72
0,65600	73
0,66000	72
0,66400	74
0,66800	76
0,67200	74
0,67600	73
0,68000	70
0,68400	69
0,68800	70
0,69200	70
0,69600	69
0,70000	69
0,70400	69
0,70800	68
0,71200	70
0,71600	73
0,72000	75
0,72400	75
0,72800	77
0,73200	82
0,73600	86
0,74000	90
0,74400	90
0,74800	86
0,75200	82
0,75600	79
0,76000	77
0,76400	78
0,76800	80
0,77200	80
0,77600	81
0,78000	84
0,78400	84
0,78800	82
0,79200	81
0,79600	81
0,80000	83
0,80400	85
0,80800	87
0,81200	88
0,81600	89
0,82000	91
0,82400	92
0,82800	94
0,83200	96
0,83600	96
0,84000	96
0,84400	96
0,84800	95
0,85200	97
0,85600	100
0,86000	100
0,86400	98
0,86800	98
0,87200	98
0,87600	99
0,88000	98
0,88400	97
0,88800	96
0,89200	97
0,89600	99
0,90000	101
0,90400	102
0,90800	102
0,91200	103
0,91600	103
0,92000	102
0,92400	103
0,92800	104
0,93200	105
0,93600	105
0,94000	109
0,94400	110
0,94800	110
0,95200	112
0,95600	109
0,96000	106
0,96400	106
0,96800	108
0,97200	109
0,97600	109
0,98000	110
0,98400	108
0,98800	108
0,99200	109
0,99600	109
1,00000	110
1,00400	112
1,00800	113
1,01200	114
1,01600	115
1,02000	115
1,02400	116
1,02800	116
1,03200	117
1,03600	119
1,04000	117
1,04400	117
1,04800	118
1,05200	117
1,05600	116
1,06000	118
1,06400	118
1,06800	117
1,07200	117
1,07600	118
1,08000	119
1,08400	118
1,08800	117
1,09200	118
1,09600	120
1,10000	122
1,10400	123
1,10800	122
1,11200	121
1,11600	122
1,12000	124
1,12400	126
1,12800	128
1,13200	129
1,13600	130
1,14000	130
1,14400	128
1,14800	126
1,15200	124
1,15600	125
1,16000	126
1,16400	125
1,16800	124
1,17200	124
1,17600	126
1,18000	129
1,18400	129
1,18800	129
1,19200	132
1,19600	134
1,20000	134
1,20400	135
1,20800	134
1,21200	134
1,21600	133
1,22000	132
1,22400	133
1,22800	134
1,23200	136
1,23600	136
1,24000	137
1,24400	138
1,24800	138
1,25200	138
1,25600	138
1,26000	138
1,26400	139
1,26800	140
1,27200	139
1,27600	138
1,28000	138
1,28400	141
1,28800	141
1,29200	140
1,29600	140
1,30000	140
1,30400	142
1,30800	144
1,31200	145
1,31600	144
1,32000	142
1,32400	140
1,32800	141
1,33200	145
1,33600	146
1,34000	146
1,34400	146
1,34800	147
1,35200	149
1,35600	149
1,36000	148
1,36400	148
1,36800	149
1,37200	148
1,37600	147
1,38000	147
1,38400	148
1,38800	148
1,39200	148
1,39600	148
1,40000	147
1,40400	148
1,40800	151
1,41200	154
1,41600	155
1,42000	155
1,42400	152
1,42800	147
1,43200	146
1,43600	147
1,44000	149
1,44400	150
1,44800	150
1,45200	151
1,45600	153
1,46000	154
1,46400	153
1,46800	154
1,47200	155
1,47600	154
1,48000	155
1,48400	155
1,48800	156
1,49200	157
1,49600	158
1,50000	158
1,50400	159
1,50800	160
1,51200	162
1,51600	162
1,52000	160
1,52400	159
1,52800	157
1,53200	157
1,53600	159
1,54000	159
1,54400	158
1,54800	159
1,55200	159
1,55600	157
1,56000	158
1,56400	158
1,56800	160
1,57200	163
1,57600	165
1,58000	166
1,58400	165
1,58800	167
1,59200	167
1,59600	166
1,60000	166
1,60400	167
1,60800	168
1,61200	168
1,61600	171
1,62000	173
1,62400	175
1,62800	175
1,63200	174
1,63600	174
1,64000	173
1,64400	173
1,64800	175
1,65200	176
1,65600	174
1,66000	174
1,66400	176
1,66800	176
1,67200	175
1,67600	174
1,68000	175
1,68400	176
1,68800	176
1,69200	178
1,69600	179
1,70000	179
1,70400	178
1,70800	180
1,71200	182
1,71600	181
1,72000	181
1,72400	180
1,72800	179
1,73200	180
1,73600	180
1,74000	181
1,74400	182
1,74800	182
1,75200	185
1,75600	185
1,76000	184
1,76400	186
1,76800	186
1,77200	186
1,77600	187
1,78000	187
1,78400	189
1,78800	189
1,79200	189
1,79600	188
1,80000	187
1,80400	185
1,80800	184
1,81200	186
1,81600	188
1,82000	190
1,82400	190
1,82800	189
1,83200	188
1,83600	189
1,84000	188
1,84400	189
1,84800	189
1,85200	190
1,85600	194
1,86000	196
1,86400	197
1,86800	197
1,87200	197
1,87600	198
1,88000	198
1,88400	198
1,88800	199
1,89200	198
1,89600	198
1,90000	200
1,90400	201
1,90800	200
1,91200	198
1,91600	199
1,92000	199
1,92400	198
1,92800	196
1,93200	195
1,93600	196
1,94000	198
1,94400	200
1,94800	200
1,95200	201
1,95600	202
1,96000	201
1,96400	199
1,96800	196
1,97200	196
1,97600	198
1,98000	200
1,98400	200
1,98800	200
1,99200	200
1,99600	201
2,00000	203
2,00400	204
2,00800	206
2,01200	208
2,01600	208
2,02000	208
2,02400	206
2,02800	207
2,03200	208
2,03600	210
2,04000	213
2,04400	215
2,04800	216
2,05200	215
2,05600	214
2,06000	213
2,06400	212
2,06800	211
2,07200	212
2,07600	214
2,08000	214
2,08400	215
2,08800	216
2,09200	219
2,09600	220
2,10000	219
2,10400	217
2,10800	217
2,11200	218
2,11600	218
2,12000	217
2,12400	215
2,12800	215
2,13200	216
2,13600	217
2,14000	215
2,14400	213
2,14800	214
2,15200	216
2,15600	217
2,16000	218
2,16400	218
2,16800	217
2,17200	216
2,17600	216
2,18000	216
2,18400	216
2,18800	216
2,19200	217
2,19600	218
2,20000	218
2,20400	218
2,20800	219
2,21200	218
2,21600	219
2,22000	221
2,22400	220
2,22800	220
2,23200	223
2,23600	222
2,24000	221
2,24400	223
2,24800	224
2,25200	225
2,25600	226
2,26000	226
2,26400	226
2,26800	227
2,27200	228
2,27600	230
2,28000	228
2,28400	227
2,28800	226
2,29200	226
2,29600	225
2,30000	224
2,30400	225
2,30800	226
2,31200	227
2,31600	227
2,32000	226
2,32400	227
2,32800	226
2,33200	227
2,33600	227
2,34000	228
2,34400	226
2,34800	226
2,35200	230
2,35600	231
2,36000	231
2,36400	229
2,36800	227
2,37200	226
2,37600	228
2,38000	230
2,38400	230
2,38800	231
2,39200	232
2,39600	232
2,40000	232
2,40400	232
2,40800	232
2,41200	233
2,41600	233
2,42000	232
2,42400	233
2,42800	237
2,43200	238
2,43600	236
2,44000	234
2,44400	236
2,44800	238
2,45200	238
2,45600	238
2,46000	241
2,46400	243
2,46800	243
2,47200	240
2,47600	240
2,48000	242
2,48400	242
2,48800	244
2,49200	243
2,49600	243
2,50000	244
2,50400	247
2,50800	249
2,51200	247
2,51600	245
2,52000	245
2,52400	246
2,52800	247
2,53200	248
2,53600	249
2,54000	247
2,54400	245
2,54800	246
2,55200	248
2,55600	248
2,56000	248
2,56400	249
2,56800	253
2,57200	256
2,57600	259
2,58000	258
2,58400	255
2,58800	254
2,59200	253
2,59600	251
2,60000	251
2,60400	253
2,60800	256
2,61200	256
2,61600	257
2,62000	257
2,62400	258
2,62800	260
2,63200	261
2,63600	263
2,64000	263
2,64400	260
2,64800	260
2,65200	259
2,65600	259
2,66000	260
2,66400	260
2,66800	259
2,67200	259
2,67600	257
2,68000	255
2,68400	255
2,68800	256
2,69200	256
2,69600	256
2,70000	257
2,70400	258
2,70800	259
2,71200	262
2,71600	265
2,72000	266
2,72400	267
2,72800	269
2,73200	271
2,73600	269
2,74000	267
2,74400	268
2,74800	270
2,75200	270
2,75600	272
2,76000	273
2,76400	272
2,76800	271
2,77200	270
2,77600	268
2,78000	267
2,78400	264
2,78800	263
2,79200	264
2,79600	268
2,80000	269
2,80400	269
2,80800	271
2,81200	274
2,81600	274
2,82000	273
2,82400	274
2,82800	276
2,83200	277
2,83600	278
2,84000	278
2,84400	278
2,84800	277
2,85200	279
2,85600	283
2,86000	285
2,86400	284
2,86800	283
2,87200	283
2,87600	284
2,88000	283
2,88400	280
2,88800	278
2,89200	277
2,89600	278
2,90000	281
2,90400	280
2,90800	280
2,91200	281
2,91600	280
2,92000	282
2,92400	282
2,92800	281
2,93200	280
2,93600	281
2,94000	282
2,94400	281
2,94800	281
2,95200	280
2,95600	281
2,96000	281
2,96400	282
2,96800	284
2,97200	286
2,97600	286
2,98000	286
2,98400	288
2,98800	289
2,99200	289
2,99600	288
3,00000	289
3,00400	290
3,00800	289
3,01200	288
3,01600	288
3,02000	288
3,02400	289
3,02800	290
3,03200	291
3,03600	291
3,04000	292
3,04400	292
3,04800	293
3,05200	292
3,05600	291
3,06000	294
3,06400	294
3,06800	295
3,07200	294
3,07600	294
3,08000	295
3,08400	296
3,08800	298
3,09200	298
3,09600	297
3,10000	298
3,10400	298
3,10800	296
3,11200	295
3,11600	295
3,12000	293
3,12400	293
3,12800	298
3,13200	299
3,13600	298
3,14000	298
3,14400	297
3,14800	296
3,15200	298
3,15600	298
3,16000	298
3,16400	299
3,16800	300
3,17200	301
3,17600	302
3,18000	305
3,18400	307
3,18800	307
3,19200	307
3,19600	308
3,20000	309
3,20400	308
3,20800	307
3,21200	308
3,21600	307
3,22000	306
3,22400	306
3,22800	307
3,23200	308
3,23600	308
3,24000	307
3,24400	305
3,24800	303
3,25200	302
3,25600	303
3,26000	303
3,26400	304
3,26800	306
3,27200	306
3,27600	308
3,28000	309
3,28400	309
3,28800	311
3,29200	313
3,29600	312
3,30000	311
3,30400	312
3,30800	313
3,31200	312
3,31600	312
3,32000	317
3,32400	317
3,32800	315
3,33200	315
3,33600	316
3,34000	316
3,34400	315
3,34800	314
3,35200	314
3,35600	315
3,36000	316
3,36400	314
3,36800	314
3,37200	314
3,37600	314
3,38000	313
3,38400	312
3,38800	313
3,39200	311
3,39600	310
3,40000	310
3,40400	309
3,40800	308
3,41200	311
3,41600	313
3,42000	312
3,42400	311
3,42800	313
3,43200	314
3,43600	314
3,44000	315
3,44400	315
3,44800	315
3,45200	315
3,45600	314
3,46000	316
3,46400	317
3,46800	317
3,47200	316
3,47600	315
3,48000	317
3,48400	317
3,48800	318
3,49200	320
3,49600	321
3,50000	321
3,50400	320
3,50800	320
3,51200	319
3,51600	320
3,52000	322
3,52400	322
3,52800	324
3,53200	325
3,53600	324
3,54000	324
3,54400	324
3,54800	324
3,55200	324
3,55600	326
3,56000	328
3,56400	329
3,56800	328
3,57200	327
3,57600	328
3,58000	329
3,58400	328
3,58800	329
3,59200	328
3,59600	327
3,60000	326
3,60400	326
3,60800	325
3,61200	326
3,61600	328
3,62000	328
3,62400	328
3,62800	328
3,63200	329
3,63600	331
3,64000	331
3,64400	331
3,64800	333
3,65200	336
3,65600	338
3,66000	339
3,66400	339
3,66800	340
3,67200	343
3,67600	346
3,68000	352
3,68400	358
3,68800	365
3,69200	373
3,69600	381
3,70000	389
3,70400	398
3,70800	416
3,71200	453
3,71600	511
3,72000	586
3,72400	675
3,72800	771
3,73200	865
3,73600	939
3,74000	979
3,74400	976
3,74800	916
3,75200	799
3,75600	628
3,76000	410
3,76400	151
3,76800	-139
3,77200	-440
3,77600	-735
3,78000	-1015
3,78400	-1285
3,78800	-1542
3,79200	-1785
3,79600	-2044
3,80000	-2292
3,80400	-2447
3,80800	-2486
3,81200	-2440
3,81600	-2331
3,82000	-2180
3,82400	-2013
3,82800	-1850
3,83200	-1695
3,83600	-1548
3,84000	-1410
3,84400	-1280
3,84800	-1155
3,85200	-1034
3,85600	-915
3,86000	-801
3,86400	-697
3,86800	-605
3,87200	-528
3,87600	-460
3,88000	-392
3,88400	-322
3,88800	-244
3,89200	-165
3,89600	-87
3,90000	-13
3,90400	53
3,90800	111
3,91200	159
3,91600	203
3,92000	244
3,92400	281
3,92800	314
3,93200	342
3,93600	366
3,94000	389
3,94400	410
3,94800	430
3,95200	449
3,95600	466
3,96000	478
3,96400	490
3,96800	501
3,97200	512
3,97600	524
3,98000	537
3,98400	553
3,98800	568
3,99200	583
3,99600	600
4,00000	617
4,00400	637
4,00800	656
4,01200	674
4,01600	695
4,02000	715
4,02400	736
4,02800	754
4,03200	770
4,03600	787
4,04000	806
4,04400	826
4,04800	844
4,05200	865
4,05600	888
4,06000	912
4,06400	937
4,06800	965
4,07200	995
4,07600	1024
4,08000	1050
4,08400	1075
4,08800	1099
4,09200	1121
4,09600	1141
4,10000	1158
4,10400	1168
4,10800	1173
4,11200	1178
4,11600	1180
4,12000	1175
4,12400	1169
4,12800	1162
4,13200	1153
4,13600	1141
4,14000	1129
4,14400	1118
4,14800	1108
4,15200	1099
4,15600	1089
4,16000	1079
4,16400	1073
4,16800	1065
4,17200	1058
4,17600	1052
4,18000	1046
4,18400	1040
4,18800	1034
4,19200	1029
4,19600	1026
4,20000	1020
4,20400	1016
4,20800	1011
4,21200	1006
4,21600	1002
4,22000	998
4,22400	997
4,22800	998
4,23200	1001
4,23600	1006
4,24000	1015
4,24400	1026
4,24800	1039
4,25200	1053
4,25600	1069
4,26000	1088
4,26400	1109
4,26800	1131
4,27200	1152
4,27600	1175
4,28000	1197
4,28400	1219
4,28800	1240
4,29200	1260
4,29600	1276
4,30000	1292
4,30400	1307
4,30800	1318
4,31200	1327
4,31600	1333
4,32000	1337
4,32400	1338
4,32800	1336
4,33200	1332
4,33600	1328
4,34000	1320
4,34400	1311
4,34800	1303
4,35200	1293
4,35600	1283
4,36000	1274
4,36400	1265
4,36800	1255
4,37200	1241
4,37600	1229
4,38000	1216
4,38400	1205
4,38800	1194
4,39200	1181
4,39600	1171
4,40000	1162
4,40400	1152
4,40800	1142
4,41200	1130
4,41600	1120
4,42000	1112
4,42400	1107
4,42800	1103
4,43200	1099
4,43600	1095
4,44000	1091
4,44400	1086
4,44800	1081
4,45200	1078
4,45600	1074
4,46000	1072
4,46400	1072
4,46800	1070
4,47200	1066
4,47600	1060
4,48000	1054
4,48400	1052
4,48800	1052
4,49200	1053
4,49600	1051
4,50000	1047
4,50400	1045
4,50800	1045
4,51200	1047
4,51600	1048
4,52000	1050
4,52400	1054
4,52800	1060
4,53200	1065
4,53600	1070
4,54000	1079
4,54400	1090
4,54800	1102
4,55200	1115
4,55600	1131
4,56000	1146
4,56400	1166
4,56800	1186
4,57200	1205
4,57600	1226
4,58000	1247
4,58400	1268
4,58800	1287
4,59200	1303
4,59600	1317
4,60000	1329
4,60400	1339
4,60800	1348
4,61200	1353
4,61600	1355
4,62000	1354
4,62400	1351
4,62800	1346
4,63200	1340
4,63600	1337
4,64000	1333
4,64400	1330
4,64800	1328
4,65200	1326
4,65600	1328
4,66000	1331
4,66400	1336
4,66800	1343
4,67200	1357
4,67600	1377
4,68000	1398
4,68400	1424
4,68800	1452
4,69200	1486
4,69600	1525
4,70000	1567
4,70400	1611
4,70800	1655
4,71200	1700
4,71600	1744
4,72000	1786
4,72400	1829
4,72800	1872
4,73200	1909
4,73600	1940
4,74000	1967
4,74400	1989
4,74800	2007
4,75200	2020
4,75600	2028
4,76000	2033
4,76400	2035
4,76800	2033
4,77200	2028
4,77600	2020
4,78000	2011
4,78400	2003
4,78800	1995
4,79200	1987
4,79600	1980
4,80000	1975
4,80400	1973
4,80800	1971
4,81200	1964
4,81600	1953
4,82000	1940
4,82400	1925
4,82800	1906
4,83200	1882
4,83600	1855
4,84000	1824
4,84400	1790
4,84800	1756
4,85200	1724
4,85600	1696
4,86000	1672
4,86400	1649
4,86800	1629
4,87200	1613
4,87600	1599
4,88000	1587
4,88400	1576
4,88800	1567
4,89200	1561
4,89600	1553
4,90000	1548
4,90400	1546
4,90800	1546
4,91200	1545
4,91600	1545
4,92000	1549
4,92400	1552
4,92800	1555
4,93200	1560
4,93600	1567
4,94000	1578
4,94400	1592
4,94800	1611
4,95200	1633
4,95600	1655
4,96000	1681
4,96400	1712
4,96800	1747
4,97200	1788
4,97600	1834
4,98000	1882
4,98400	1938
4,98800	2000
4,99200	2065
4,99600	2133
5,00000	2202
5,00400	2275
5,00800	2350
5,01200	2425
5,01600	2501
5,02000	2576
5,02400	2649
5,02800	2719
5,03200	2785
5,03600	2843
5,04000	2894
5,04400	2938
5,04800	2977
5,05200	3007
5,05600	3028
5,06000	3039
5,06400	3042
5,06800	3038
5,07200	3026
5,07600	3010
5,08000	2987
5,08400	2957
5,08800	2920
5,09200	2883
5,09600	2845
5,10000	2806
5,10400	2770
5,10800	2734
5,11200	2703
5,11600	2681
5,12000	2664
5,12400	2655
5,12800	2656
5,13200	2664
5,13600	2682
5,14000	2712
5,14400	2750
5,14800	2796
5,15200	2848
5,15600	2904
5,16000	2961
5,16400	3015
5,16800	3065
5,17200	3114
5,17600	3155
5,18000	3187
5,18400	3209
5,18800	3217
5,19200	3212
5,19600	3200
5,20000	3178
5,20400	3144
5,20800	3101
5,21200	3048
5,21600	2988
5,22000	2925
5,22400	2858
5,22800	2790
5,23200	2719
5,23600	2646
5,24000	2576
5,24400	2511
5,24800	2449
5,25200	2391
5,25600	2337
5,26000	2285
5,26400	2241
5,26800	2201
5,27200	2164
5,27600	2132
5,28000	2107
5,28400	2088
5,28800	2074
5,29200	2067
5,29600	2068
5,30000	2075
5,30400	2090
5,30800	2112
5,31200	2141
5,31600	2179
5,32000	2226
5,32400	2280
5,32800	2338
5,33200	2402
5,33600	2473
5,34000	2553
5,34400	2636
5,34800	2723
5,35200	2811
5,35600	2901
5,36000	2997
5,36400	3097
5,36800	3202
5,37200	3315
5,37600	3441
5,38000	3583
5,38400	3744
5,38800	3926
5,39200	4134
5,39600	4378
5,40000	4662
5,40400	4988
5,40800	5358
5,41200	5777
5,41600	6243
5,42000	6749
5,42400	7293
5,42800	7868
5,43200	8462
5,43600	9064
5,44000	9665
5,44400	10252
5,44800	10810
5,45200	11329
5,45600	11797
5,46000	12205
5,46400	12546
5,46800	12814
5,47200	13004
5,47600	13118
5,48000	13156
5,48400	13119
5,48800	13010
5,49200	12834
5,49600	12598
5,50000	12311
5,50400	11979
5,50800	11610
5,51200	11213
5,51600	10791
5,52000	10353
5,52400	9907
5,52800	9456
5,53200	9008
5,53600	8568
5,54000	8139
5,54400	7726
5,54800	7326
5,55200	6945
5,55600	6586
5,56000	6249
5,56400	5932
5,56800	5638
5,57200	5368
5,57600	5121
5,58000	4898
5,58400	4700
5,58800	4526
5,59200	4373
5,59600	4241
5,60000	4132
5,60400	4043
5,60800	3974
5,61200	3923
5,61600	3888
5,62000	3868
5,62400	3860
5,62800	3864
5,63200	3877
5,63600	3896
5,64000	3923
5,64400	3958
5,64800	3998
5,65200	4040
5,65600	4085
5,66000	4130
5,66400	4174
5,66800	4213
5,67200	4249
5,67600	4279
5,68000	4302
5,68400	4322
5,68800	4339
5,69200	4347
5,69600	4347
5,70000	4342
5,70400	4331
5,70800	4312
5,71200	4286
5,71600	4256
5,72000	4225
5,72400	4190
5,72800	4154
5,73200	4120
5,73600	4090
5,74000	4061
5,74400	4037
5,74800	4020
5,75200	4014
5,75600	4021
5,76000	4040
5,76400	4065
5,76800	4104
5,77200	4158
5,77600	4221
5,78000	4290
5,78400	4370
5,78800	4455
5,79200	4543
5,79600	4628
5,80000	4706
5,80400	4777
5,80800	4836
5,81200	4884
5,81600	4916
5,82000	4935
5,82400	4940
5,82800	4928
5,83200	4901
5,83600	4860
5,84000	4809
5,84400	4748
5,84800	4679
5,85200	4606
5,85600	4530
5,86000	4453
5,86400	4378
5,86800	4307
5,87200	4238
5,87600	4170
5,88000	4108
5,88400	4050
5,88800	3995
5,89200	3942
5,89600	3890
5,90000	3840
5,90400	3794
5,90800	3748
5,91200	3703
5,91600	3657
5,92000	3609
5,92400	3563
5,92800	3516
5,93200	3471
5,93600	3430
5,94000	3395
5,94400	3370
5,94800	3357
5,95200	3364
5,95600	3396
5,96000	3460
5,96400	3561
5,96800	3701
5,97200	3883
5,97600	4109
5,98000	4378
5,98400	4688
5,98800	5035
5,99200	5416
5,99600	5819
6,00000	6236
6,00400	6659
6,00800	7082
6,01200	7495
6,01600	7887
6,02000	8256
6,02400	8596
6,02800	8904
6,03200	9176
6,03600	9416
6,04000	9626
6,04400	9808
6,04800	9970
6,05200	10120
6,05600	10269
6,06000	10432
6,06400	10621
6,06800	10849
6,07200	11133
6,07600	11493
6,08000	11941
6,08400	12496
6,08800	13174
6,09200	13993
6,09600	14965
6,10000	16095
6,10400	17388
6,10800	18849
6,11200	20480
6,11600	22276
6,12000	24222
6,12400	26299
6,12800	28484
6,13200	30761
6,13600	33102
6,14000	35467
6,14400	37824
6,14800	40140
6,15200	42378
6,15600	44511
6,16000	46507
6,16400	48330
6,16800	49952
6,17200	51354
6,17600	52521
6,18000	53437
6,18400	54090
6,18800	54480
6,19200	54609
6,19600	54480
6,20000	54100
6,20400	53489
6,20800	52658
6,21200	51628
6,21600	50419
6,22000	49047
6,22400	47536
6,22800	45914
6,23200	44201
6,23600	42413
6,24000	40569
6,24400	38689
6,24800	36796
6,25200	34906
6,25600	33033
6,26000	31187
6,26400	29376
6,26800	27619
6,27200	25922
6,27600	24292
6,28000	22732
6,28400	21243
6,28800	19835
6,29200	18507
6,29600	17257
6,30000	16085
6,30400	14992
6,30800	13981
6,31200	13049
6,31600	12186
6,32000	11391
6,32400	10665
6,32800	10005
6,33200	9408
6,33600	8873
6,34000	8401
6,34400	7985
6,34800	7625
6,35200	7320
6,35600	7070
6,36000	6873
6,36400	6729
6,36800	6634
6,37200	6588
6,37600	6592
6,38000	6643
6,38400	6733
6,38800	6858
6,39200	7014
6,39600	7196
6,40000	7397
6,40400	7608
6,40800	7826
6,41200	8041
6,41600	8246
6,42000	8433
6,42400	8596
6,42800	8730
6,43200	8830
6,43600	8892
6,44000	8914
6,44400	8897
6,44800	8838
6,45200	8740
6,45600	8608
6,46000	8441
6,46400	8244
6,46800	8020
6,47200	7773
6,47600	7513
6,48000	7242
6,48400	6963
6,48800	6681
6,49200	6398
6,49600	6116
6,50000	5842
6,50400	5579
6,50800	5327
6,51200	5088
6,51600	4864
6,52000	4655
6,52400	4459
6,52800	4276
6,53200	4107
6,53600	3953
6,54000	3813
6,54400	3686
6,54800	3573
6,55200	3471
6,55600	3376
6,56000	3290
6,56400	3210
6,56800	3140
6,57200	3078
6,57600	3019
6,58000	2967
6,58400	2919
6,58800	2876
6,59200	2836
6,59600	2798
6,60000	2764
6,60400	2730
6,60800	2699
6,61200	2672
6,61600	2647
6,62000	2622
6,62400	2599
6,62800	2578
6,63200	2558
6,63600	2539
6,64000	2522
6,64400	2506
6,64800	2491
6,65200	2478
6,65600	2466
6,66000	2451
6,66400	2438
6,66800	2428
6,67200	2416
6,67600	2404
6,68000	2396
6,68400	2389
6,68800	2383
6,69200	2377
6,69600	2369
6,70000	2364
6,70400	2362
6,70800	2360
6,71200	2358
6,71600	2355
6,72000	2354
6,72400	2357
6,72800	2359
6,73200	2362
6,73600	2366
6,74000	2376
6,74400	2389
6,74800	2406
6,75200	2433
6,75600	2471
6,76000	2519
6,76400	2584
6,76800	2674
6,77200	2790
6,77600	2938
6,78000	3128
6,78400	3371
6,78800	3676
6,79200	4055
6,79600	4521
6,80000	5087
6,80400	5767
6,80800	6579
6,81200	7539
6,81600	8659
6,82000	9954
6,82400	11439
6,82800	13128
6,83200	15028
6,83600	17136
6,84000	19450
6,84400	21968
6,84800	24688
6,85200	27594
6,85600	30657
6,86000	33850
6,86400	37143
6,86800	40511
6,87200	43915
6,87600	47304
6,88000	50636
6,88400	53868
6,88800	56958
6,89200	59873
6,89600	62564
6,90000	64995
6,90400	67137
6,90800	68967
6,91200	70465
6,91600	71614
6,92000	72403
6,92400	72832
6,92800	72904
6,93200	72624
6,93600	72008
6,94000	71078
6,94400	69855
6,94800	68363
6,95200	66624
6,95600	64671
6,96000	62538
6,96400	60258
6,96800	57861
6,97200	55371
6,97600	52822
6,98000	50248
6,98400	47676
6,98800	45125
6,99200	42616
6,99600	40162
7,00000	37790
7,00400	35519
7,00800	33351
7,01200	31299
7,01600	29365
7,02000	27554
7,02400	25874
7,02800	24320
7,03200	22885
7,03600	21571
7,04000	20372
7,04400	19280
7,04800	18291
7,05200	17395
7,05600	16584
7,06000	15850
7,06400	15188
7,06800	14592
7,07200	14054
7,07600	13564
7,08000	13115
7,08400	12702
7,08800	12324
7,09200	11973
7,09600	11647
7,10000	11342
7,10400	11053
7,10800	10777
7,11200	10511
7,11600	10256
7,12000	10010
7,12400	9771
7,12800	9537
7,13200	9310
7,13600	9087
7,14000	8868
7,14400	8653
7,14800	8442
7,15200	8236
7,15600	8037
7,16000	7844
7,16400	7653
7,16800	7465
7,17200	7287
7,17600	7115
7,18000	6948
7,18400	6788
7,18800	6638
7,19200	6495
7,19600	6361
7,20000	6240
7,20400	6129
7,20800	6028
7,21200	5939
7,21600	5860
7,22000	5794
7,22400	5739
7,22800	5696
7,23200	5665
7,23600	5645
7,24000	5634
7,24400	5630
7,24800	5632
7,25200	5642
7,25600	5658
7,26000	5676
7,26400	5695
7,26800	5712
7,27200	5723
7,27600	5730
7,28000	5734
7,28400	5733
7,28800	5723
7,29200	5703
7,29600	5675
7,30000	5640
7,30400	5598
7,30800	5545
7,31200	5482
7,31600	5411
7,32000	5334
7,32400	5250
7,32800	5161
7,33200	5068
7,33600	4972
7,34000	4874
7,34400	4772
7,34800	4674
7,35200	4579
7,35600	4485
7,36000	4395
7,36400	4309
7,36800	4230
7,37200	4162
7,37600	4101
7,38000	4049
7,38400	4003
7,38800	3966
7,39200	3938
7,39600	3920
7,40000	3909
7,40400	3908
7,40800	3916
7,41200	3931
7,41600	3953
7,42000	3982
7,42400	4020
7,42800	4062
7,43200	4106
7,43600	4158
7,44000	4215
7,44400	4276
7,44800	4344
7,45200	4419
7,45600	4500
7,46000	4589
7,46400	4690
7,46800	4801
7,47200	4925
7,47600	5065
7,48000	5219
7,48400	5393
7,48800	5590
7,49200	5805
7,49600	6040
7,50000	6298
7,50400	6578
7,50800	6875
7,51200	7191
7,51600	7521
7,52000	7863
7,52400	8216
7,52800	8576
7,53200	8936
7,53600	9290
7,54000	9639
7,54400	9978
7,54800	10301
7,55200	10604
7,55600	10882
7,56000	11131
7,56400	11353
7,56800	11544
7,57200	11702
7,57600	11827
7,58000	11920
7,58400	11980
7,58800	12007
7,59200	12001
7,59600	11962
7,60000	11897
7,60400	11805
7,60800	11686
7,61200	11543
7,61600	11380
7,62000	11197
7,62400	10993
7,62800	10777
7,63200	10550
7,63600	10310
7,64000	10062
7,64400	9807
7,64800	9547
7,65200	9282
7,65600	9015
7,66000	8748
7,66400	8482
7,66800	8218
7,67200	7955
7,67600	7696
7,68000	7441
7,68400	7193
7,68800	6954
7,69200	6723
7,69600	6500
7,70000	6284
7,70400	6077
7,70800	5877
7,71200	5684
7,71600	5498
7,72000	5321
7,72400	5155
7,72800	4997
7,73200	4845
7,73600	4699
7,74000	4561
7,74400	4430
7,74800	4309
7,75200	4194
7,75600	4085
7,76000	3982
7,76400	3885
7,76800	3793
7,77200	3707
7,77600	3623
7,78000	3543
7,78400	3470
7,78800	3402
7,79200	3340
7,79600	3283
7,80000	3227
7,80400	3176
7,80800	3128
7,81200	3084
7,81600	3043
7,82000	3005
7,82400	2974
7,82800	2947
7,83200	2921
7,83600	2896
7,84000	2876
7,84400	2862
7,84800	2849
7,85200	2840
7,85600	2833
7,86000	2826
7,86400	2821
7,86800	2820
7,87200	2823
7,87600	2827
7,88000	2832
7,88400	2841
7,88800	2855
7,89200	2868
7,89600	2882
[truncated: 18,026 more rows]
