# Supplementary material for: Interplay between de novo and salvage pathways of GDP-fucose synthesis
Source: PLoS One. 2024 Oct 24;19(10):e0309450. doi: 10.1371/journal.pone.0309450 (PMC11501016; doi:10.1371/journal.pone.0309450)
Supplement: S1 File — (ZIP) [file pone.0309450.s004.zip › Chromatograms/Metabolites/TSTA3KO+HAFCSK_1.txt]

[Header]
Application Name	LabSolutions
Version	5.97 SP1
Data File Name	C:\LabSolutions\Data\Methods\Moje wyniki\GDP-Fuc925.lcd
Output Date	2023-08-14
Output Time	14:25:20
[Configuration]
Instrument Name	HPLC_SPD-M30A_RF20AXS
Instrument #	1
Line #	1
# of Detectors	1
Detector ID	PDA
Detector Name	PDA
# of Channels	1
[PDA Multi Chromatogram(Ch1)]
# of Points	20001
Interval(msec)	240
Start Time(min)	0
End Time(min)	80
Intensity Units	mAU
Intensity Multiplier	1
Type	MultiChrom
Wavelength(nm)	254
Bandwidth(nm)	4
R.Time (min)	Intensity
0,00000	0
0,00400	0
0,00800	0
0,01200	0
0,01600	0
0,02000	0
0,02400	0
0,02800	0
0,03200	0
0,03600	0
0,04000	0
0,04400	0
0,04800	0
0,05200	0
0,05600	0
0,06000	0
0,06400	0
0,06800	0
0,07200	0
0,07600	0
0,08000	7
0,08400	9
0,08800	10
0,09200	7
0,09600	7
0,10000	8
0,10400	7
0,10800	4
0,11200	3
0,11600	4
0,12000	3
0,12400	0
0,12800	-0
0,13200	-0
0,13600	-2
0,14000	-3
0,14400	-6
0,14800	-10
0,15200	-11
0,15600	-11
0,16000	-13
0,16400	-17
0,16800	-19
0,17200	-22
0,17600	-25
0,18000	-28
0,18400	-29
0,18800	-30
0,19200	-31
0,19600	-32
0,20000	-33
0,20400	-34
0,20800	-35
0,21200	-37
0,21600	-38
0,22000	-41
0,22400	-43
0,22800	-44
0,23200	-46
0,23600	-49
0,24000	-50
0,24400	-51
0,24800	-53
0,25200	-55
0,25600	-54
0,26000	-52
0,26400	-53
0,26800	-56
0,27200	-59
0,27600	-61
0,28000	-63
0,28400	-64
0,28800	-66
0,29200	-67
0,29600	-69
0,30000	-71
0,30400	-72
0,30800	-73
0,31200	-75
0,31600	-77
0,32000	-78
0,32400	-77
0,32800	-76
0,33200	-78
0,33600	-81
0,34000	-85
0,34400	-86
0,34800	-85
0,35200	-85
0,35600	-87
0,36000	-89
0,36400	-89
0,36800	-89
0,37200	-91
0,37600	-91
0,38000	-93
0,38400	-95
0,38800	-96
0,39200	-98
0,39600	-101
0,40000	-101
0,40400	-100
0,40800	-102
0,41200	-105
0,41600	-104
0,42000	-103
0,42400	-103
0,42800	-104
0,43200	-104
0,43600	-105
0,44000	-107
0,44400	-109
0,44800	-110
0,45200	-110
0,45600	-110
0,46000	-110
0,46400	-112
0,46800	-113
0,47200	-113
0,47600	-114
0,48000	-115
0,48400	-116
0,48800	-120
0,49200	-122
0,49600	-122
0,50000	-121
0,50400	-122
0,50800	-123
0,51200	-124
0,51600	-125
0,52000	-128
0,52400	-129
0,52800	-130
0,53200	-130
0,53600	-130
0,54000	-131
0,54400	-132
0,54800	-135
0,55200	-135
0,55600	-136
0,56000	-138
0,56400	-138
0,56800	-137
0,57200	-140
0,57600	-142
0,58000	-142
0,58400	-143
0,58800	-143
0,59200	-143
0,59600	-145
0,60000	-148
0,60400	-149
0,60800	-149
0,61200	-148
0,61600	-146
0,62000	-143
0,62400	-144
0,62800	-147
0,63200	-151
0,63600	-152
0,64000	-153
0,64400	-155
0,64800	-154
0,65200	-155
0,65600	-156
0,66000	-157
0,66400	-160
0,66800	-162
0,67200	-164
0,67600	-165
0,68000	-166
0,68400	-167
0,68800	-168
0,69200	-168
0,69600	-167
0,70000	-167
0,70400	-167
0,70800	-171
0,71200	-173
0,71600	-173
0,72000	-174
0,72400	-175
0,72800	-175
0,73200	-174
0,73600	-175
0,74000	-177
0,74400	-178
0,74800	-178
0,75200	-180
0,75600	-182
0,76000	-182
0,76400	-180
0,76800	-180
0,77200	-182
0,77600	-182
0,78000	-184
0,78400	-185
0,78800	-187
0,79200	-187
0,79600	-188
0,80000	-189
0,80400	-190
0,80800	-190
0,81200	-191
0,81600	-192
0,82000	-193
0,82400	-194
0,82800	-193
0,83200	-193
0,83600	-194
0,84000	-195
0,84400	-196
0,84800	-198
0,85200	-201
0,85600	-202
0,86000	-202
0,86400	-200
0,86800	-199
0,87200	-201
0,87600	-203
0,88000	-204
0,88400	-207
0,88800	-209
0,89200	-209
0,89600	-209
0,90000	-210
0,90400	-212
0,90800	-213
0,91200	-214
0,91600	-215
0,92000	-215
0,92400	-215
0,92800	-216
0,93200	-218
0,93600	-220
0,94000	-221
0,94400	-222
0,94800	-223
0,95200	-224
0,95600	-223
0,96000	-223
0,96400	-225
0,96800	-227
0,97200	-227
0,97600	-228
0,98000	-230
0,98400	-230
0,98800	-229
0,99200	-230
0,99600	-231
1,00000	-232
1,00400	-234
1,00800	-236
1,01200	-235
1,01600	-233
1,02000	-234
1,02400	-237
1,02800	-241
1,03200	-243
1,03600	-243
1,04000	-245
1,04400	-247
1,04800	-248
1,05200	-248
1,05600	-248
1,06000	-248
1,06400	-249
1,06800	-247
1,07200	-247
1,07600	-249
1,08000	-250
1,08400	-250
1,08800	-251
1,09200	-255
1,09600	-257
1,10000	-258
1,10400	-258
1,10800	-257
1,11200	-256
1,11600	-257
1,12000	-259
1,12400	-259
1,12800	-257
1,13200	-258
1,13600	-260
1,14000	-263
1,14400	-266
1,14800	-269
1,15200	-269
1,15600	-269
1,16000	-268
1,16400	-267
1,16800	-269
1,17200	-271
1,17600	-272
1,18000	-272
1,18400	-273
1,18800	-275
1,19200	-276
1,19600	-277
1,20000	-279
1,20400	-279
1,20800	-279
1,21200	-281
1,21600	-282
1,22000	-282
1,22400	-281
1,22800	-282
1,23200	-281
1,23600	-279
1,24000	-283
1,24400	-286
1,24800	-286
1,25200	-285
1,25600	-287
1,26000	-288
1,26400	-291
1,26800	-295
1,27200	-298
1,27600	-300
1,28000	-300
1,28400	-300
1,28800	-299
1,29200	-298
1,29600	-298
1,30000	-297
1,30400	-299
1,30800	-302
1,31200	-301
1,31600	-301
1,32000	-302
1,32400	-303
1,32800	-302
1,33200	-301
1,33600	-303
1,34000	-305
1,34400	-305
1,34800	-306
1,35200	-310
1,35600	-313
1,36000	-312
1,36400	-312
1,36800	-313
1,37200	-314
1,37600	-313
1,38000	-312
1,38400	-312
1,38800	-314
1,39200	-318
1,39600	-321
1,40000	-322
1,40400	-324
1,40800	-324
1,41200	-324
1,41600	-324
1,42000	-322
1,42400	-324
1,42800	-326
1,43200	-326
1,43600	-326
1,44000	-327
1,44400	-328
1,44800	-328
1,45200	-331
1,45600	-333
1,46000	-333
1,46400	-333
1,46800	-335
1,47200	-335
1,47600	-334
1,48000	-334
1,48400	-336
1,48800	-340
1,49200	-342
1,49600	-344
1,50000	-345
1,50400	-345
1,50800	-346
1,51200	-347
1,51600	-349
1,52000	-350
1,52400	-352
1,52800	-351
1,53200	-351
1,53600	-351
1,54000	-351
1,54400	-351
1,54800	-352
1,55200	-355
1,55600	-355
1,56000	-355
1,56400	-356
1,56800	-357
1,57200	-358
1,57600	-360
1,58000	-363
1,58400	-364
1,58800	-365
1,59200	-367
1,59600	-367
1,60000	-369
1,60400	-371
1,60800	-373
1,61200	-373
1,61600	-373
1,62000	-375
1,62400	-375
1,62800	-373
1,63200	-374
1,63600	-375
1,64000	-377
1,64400	-379
1,64800	-380
1,65200	-382
1,65600	-383
1,66000	-383
1,66400	-386
1,66800	-387
1,67200	-385
1,67600	-385
1,68000	-384
1,68400	-383
1,68800	-383
1,69200	-384
1,69600	-384
1,70000	-382
1,70400	-382
1,70800	-383
1,71200	-383
1,71600	-383
1,72000	-383
1,72400	-382
1,72800	-381
1,73200	-380
1,73600	-380
1,74000	-383
1,74400	-385
1,74800	-384
1,75200	-384
1,75600	-384
1,76000	-384
1,76400	-386
1,76800	-390
1,77200	-388
1,77600	-388
1,78000	-392
1,78400	-394
1,78800	-394
1,79200	-394
1,79600	-394
1,80000	-395
1,80400	-400
1,80800	-403
1,81200	-404
1,81600	-406
1,82000	-409
1,82400	-409
1,82800	-407
1,83200	-407
1,83600	-408
1,84000	-408
1,84400	-407
1,84800	-406
1,85200	-407
1,85600	-409
1,86000	-410
1,86400	-411
1,86800	-413
1,87200	-413
1,87600	-411
1,88000	-409
1,88400	-407
1,88800	-408
1,89200	-409
1,89600	-410
1,90000	-408
1,90400	-406
1,90800	-405
1,91200	-407
1,91600	-409
1,92000	-409
1,92400	-412
1,92800	-412
1,93200	-409
1,93600	-408
1,94000	-409
1,94400	-411
1,94800	-411
1,95200	-410
1,95600	-410
1,96000	-412
1,96400	-415
1,96800	-413
1,97200	-415
1,97600	-417
1,98000	-417
1,98400	-419
1,98800	-421
1,99200	-423
1,99600	-424
2,00000	-424
2,00400	-426
2,00800	-428
2,01200	-431
2,01600	-435
2,02000	-437
2,02400	-435
2,02800	-433
2,03200	-431
2,03600	-431
2,04000	-434
2,04400	-434
2,04800	-435
2,05200	-436
2,05600	-438
2,06000	-440
2,06400	-439
2,06800	-437
2,07200	-439
2,07600	-440
2,08000	-442
2,08400	-442
2,08800	-442
2,09200	-443
2,09600	-444
2,10000	-445
2,10400	-446
2,10800	-448
2,11200	-449
2,11600	-451
2,12000	-452
2,12400	-451
2,12800	-451
2,13200	-453
2,13600	-454
2,14000	-455
2,14400	-456
2,14800	-457
2,15200	-457
2,15600	-460
2,16000	-463
2,16400	-465
2,16800	-465
2,17200	-465
2,17600	-466
2,18000	-466
2,18400	-466
2,18800	-467
2,19200	-468
2,19600	-468
2,20000	-470
2,20400	-470
2,20800	-470
2,21200	-470
2,21600	-468
2,22000	-466
2,22400	-467
2,22800	-471
2,23200	-473
2,23600	-472
2,24000	-474
2,24400	-476
2,24800	-473
2,25200	-471
2,25600	-472
2,26000	-472
2,26400	-474
2,26800	-477
2,27200	-479
2,27600	-479
2,28000	-480
2,28400	-480
2,28800	-481
2,29200	-482
2,29600	-481
2,30000	-481
2,30400	-483
2,30800	-485
2,31200	-484
2,31600	-482
2,32000	-481
2,32400	-479
2,32800	-479
2,33200	-480
2,33600	-481
2,34000	-481
2,34400	-479
2,34800	-477
2,35200	-475
2,35600	-476
2,36000	-478
2,36400	-480
2,36800	-479
2,37200	-480
2,37600	-482
2,38000	-484
2,38400	-486
2,38800	-486
2,39200	-485
2,39600	-484
2,40000	-482
2,40400	-483
2,40800	-485
2,41200	-485
2,41600	-484
2,42000	-483
2,42400	-484
2,42800	-487
2,43200	-490
2,43600	-491
2,44000	-492
2,44400	-494
2,44800	-496
2,45200	-495
2,45600	-494
2,46000	-493
2,46400	-494
2,46800	-497
2,47200	-498
2,47600	-498
2,48000	-498
2,48400	-498
2,48800	-498
2,49200	-498
2,49600	-499
2,50000	-499
2,50400	-498
2,50800	-498
2,51200	-496
2,51600	-497
2,52000	-498
2,52400	-499
2,52800	-499
2,53200	-503
2,53600	-507
2,54000	-507
2,54400	-509
2,54800	-510
2,55200	-510
2,55600	-509
2,56000	-510
2,56400	-511
2,56800	-512
2,57200	-514
2,57600	-515
2,58000	-515
2,58400	-514
2,58800	-512
2,59200	-512
2,59600	-511
2,60000	-512
2,60400	-515
2,60800	-516
2,61200	-517
2,61600	-518
2,62000	-518
2,62400	-517
2,62800	-520
2,63200	-519
2,63600	-517
2,64000	-517
2,64400	-518
2,64800	-519
2,65200	-519
2,65600	-518
2,66000	-519
2,66400	-519
2,66800	-520
2,67200	-521
2,67600	-518
2,68000	-516
2,68400	-515
2,68800	-515
2,69200	-517
2,69600	-518
2,70000	-519
2,70400	-519
2,70800	-517
2,71200	-518
2,71600	-521
2,72000	-523
2,72400	-524
2,72800	-527
2,73200	-527
2,73600	-526
2,74000	-528
2,74400	-531
2,74800	-533
2,75200	-532
2,75600	-530
2,76000	-531
2,76400	-534
2,76800	-536
2,77200	-537
2,77600	-536
2,78000	-536
2,78400	-536
2,78800	-537
2,79200	-536
2,79600	-535
2,80000	-534
2,80400	-533
2,80800	-535
2,81200	-537
2,81600	-537
2,82000	-537
2,82400	-538
2,82800	-539
2,83200	-540
2,83600	-537
2,84000	-537
2,84400	-538
2,84800	-537
2,85200	-537
2,85600	-537
2,86000	-536
2,86400	-537
2,86800	-538
2,87200	-542
2,87600	-545
2,88000	-547
2,88400	-549
2,88800	-550
2,89200	-550
2,89600	-550
2,90000	-551
2,90400	-554
2,90800	-556
2,91200	-555
2,91600	-554
2,92000	-554
2,92400	-555
2,92800	-555
2,93200	-555
2,93600	-555
2,94000	-556
2,94400	-554
2,94800	-555
2,95200	-555
2,95600	-558
2,96000	-561
2,96400	-562
2,96800	-562
2,97200	-563
2,97600	-561
2,98000	-561
2,98400	-563
2,98800	-561
2,99200	-560
2,99600	-562
3,00000	-563
3,00400	-563
3,00800	-563
3,01200	-564
3,01600	-563
3,02000	-561
3,02400	-563
3,02800	-564
3,03200	-565
3,03600	-565
3,04000	-564
3,04400	-565
3,04800	-564
3,05200	-565
3,05600	-566
3,06000	-566
3,06400	-569
3,06800	-570
3,07200	-569
3,07600	-569
3,08000	-572
3,08400	-572
3,08800	-571
3,09200	-569
3,09600	-569
3,10000	-569
3,10400	-569
3,10800	-571
3,11200	-573
3,11600	-575
3,12000	-575
3,12400	-573
3,12800	-573
3,13200	-574
3,13600	-574
3,14000	-574
3,14400	-575
3,14800	-578
3,15200	-579
3,15600	-579
3,16000	-581
3,16400	-584
3,16800	-585
3,17200	-585
3,17600	-585
3,18000	-585
3,18400	-588
3,18800	-589
3,19200	-589
3,19600	-589
3,20000	-587
3,20400	-588
3,20800	-590
3,21200	-591
3,21600	-590
3,22000	-591
3,22400	-594
3,22800	-593
3,23200	-592
3,23600	-591
3,24000	-591
3,24400	-591
3,24800	-592
3,25200	-595
3,25600	-597
3,26000	-598
3,26400	-598
3,26800	-598
3,27200	-598
3,27600	-598
3,28000	-598
3,28400	-597
3,28800	-595
3,29200	-595
3,29600	-598
3,30000	-599
3,30400	-599
3,30800	-600
3,31200	-600
3,31600	-602
3,32000	-605
3,32400	-607
3,32800	-604
3,33200	-602
3,33600	-601
3,34000	-601
3,34400	-602
3,34800	-602
3,35200	-604
3,35600	-603
3,36000	-601
3,36400	-602
3,36800	-602
3,37200	-601
3,37600	-600
3,38000	-597
3,38400	-596
3,38800	-600
3,39200	-604
3,39600	-605
3,40000	-605
3,40400	-608
3,40800	-611
3,41200	-611
3,41600	-611
3,42000	-613
3,42400	-615
3,42800	-614
3,43200	-616
3,43600	-616
3,44000	-616
3,44400	-617
3,44800	-616
3,45200	-613
3,45600	-613
3,46000	-614
3,46400	-618
3,46800	-619
3,47200	-617
3,47600	-615
3,48000	-614
3,48400	-613
3,48800	-614
3,49200	-617
3,49600	-619
3,50000	-620
3,50400	-619
3,50800	-617
3,51200	-617
3,51600	-617
3,52000	-616
3,52400	-614
3,52800	-612
3,53200	-613
3,53600	-613
3,54000	-611
3,54400	-608
3,54800	-607
3,55200	-605
3,55600	-602
3,56000	-600
3,56400	-598
3,56800	-597
3,57200	-598
3,57600	-598
3,58000	-595
3,58400	-590
3,58800	-585
3,59200	-581
3,59600	-579
3,60000	-577
3,60400	-573
3,60800	-569
3,61200	-567
3,61600	-567
3,62000	-565
3,62400	-557
3,62800	-549
3,63200	-540
3,63600	-528
3,64000	-518
3,64400	-508
3,64800	-490
3,65200	-460
3,65600	-409
3,66000	-326
3,66400	-213
3,66800	-74
3,67200	88
3,67600	262
3,68000	429
3,68400	568
3,68800	664
3,69200	703
3,69600	680
3,70000	597
3,70400	462
3,70800	286
3,71200	82
3,71600	-138
3,72000	-366
3,72400	-594
3,72800	-811
3,73200	-1013
3,73600	-1211
3,74000	-1424
3,74400	-1630
3,74800	-1773
3,75200	-1837
3,75600	-1840
3,76000	-1803
3,76400	-1745
3,76800	-1674
3,77200	-1595
3,77600	-1514
3,78000	-1435
3,78400	-1357
3,78800	-1282
3,79200	-1213
3,79600	-1151
3,80000	-1096
3,80400	-1046
3,80800	-999
3,81200	-954
3,81600	-911
3,82000	-866
3,82400	-817
3,82800	-761
3,83200	-698
3,83600	-633
3,84000	-570
3,84400	-516
3,84800	-469
3,85200	-432
3,85600	-399
3,86000	-371
3,86400	-352
3,86800	-336
3,87200	-321
3,87600	-308
3,88000	-293
3,88400	-277
3,88800	-265
3,89200	-258
3,89600	-251
3,90000	-243
3,90400	-238
3,90800	-233
3,91200	-231
3,91600	-230
3,92000	-226
3,92400	-223
3,92800	-221
3,93200	-219
3,93600	-217
3,94000	-211
3,94400	-206
3,94800	-203
3,95200	-199
3,95600	-200
3,96000	-203
3,96400	-202
3,96800	-197
3,97200	-192
3,97600	-187
3,98000	-183
3,98400	-177
3,98800	-165
3,99200	-152
3,99600	-137
4,00000	-123
4,00400	-105
4,00800	-82
4,01200	-55
4,01600	-24
4,02000	10
4,02400	50
4,02800	96
4,03200	147
4,03600	205
4,04000	267
4,04400	335
4,04800	406
4,05200	481
4,05600	561
4,06000	645
4,06400	733
4,06800	823
4,07200	914
4,07600	1001
4,08000	1088
4,08400	1177
4,08800	1264
4,09200	1347
4,09600	1426
4,10000	1500
4,10400	1568
4,10800	1630
4,11200	1684
4,11600	1728
4,12000	1758
4,12400	1775
4,12800	1781
4,13200	1774
4,13600	1756
4,14000	1726
4,14400	1686
4,14800	1633
4,15200	1572
4,15600	1503
4,16000	1430
4,16400	1352
4,16800	1269
4,17200	1184
4,17600	1100
4,18000	1016
4,18400	932
4,18800	853
4,19200	778
4,19600	708
4,20000	642
4,20400	581
4,20800	525
4,21200	472
4,21600	424
4,22000	383
4,22400	346
4,22800	310
4,23200	276
4,23600	250
4,24000	229
4,24400	207
4,24800	185
4,25200	168
4,25600	158
4,26000	150
4,26400	141
4,26800	132
4,27200	127
4,27600	124
4,28000	125
4,28400	129
4,28800	132
4,29200	133
4,29600	136
4,30000	142
4,30400	152
4,30800	162
4,31200	171
4,31600	186
4,32000	204
4,32400	221
4,32800	243
4,33200	269
4,33600	297
4,34000	328
4,34400	361
4,34800	390
4,35200	419
4,35600	448
4,36000	477
4,36400	505
4,36800	528
4,37200	546
4,37600	561
4,38000	570
4,38400	574
4,38800	572
4,39200	568
4,39600	561
4,40000	550
4,40400	536
4,40800	518
4,41200	497
4,41600	472
4,42000	448
4,42400	426
4,42800	402
4,43200	381
4,43600	361
4,44000	344
4,44400	333
4,44800	327
4,45200	326
4,45600	333
4,46000	350
4,46400	379
4,46800	421
4,47200	481
4,47600	560
4,48000	658
4,48400	777
4,48800	917
4,49200	1078
4,49600	1259
4,50000	1458
4,50400	1673
4,50800	1904
4,51200	2140
4,51600	2380
4,52000	2623
4,52400	2858
4,52800	3079
4,53200	3286
4,53600	3477
4,54000	3647
4,54400	3795
4,54800	3915
4,55200	4005
4,55600	4067
4,56000	4101
4,56400	4109
4,56800	4093
4,57200	4052
4,57600	3989
4,58000	3906
4,58400	3807
4,58800	3692
4,59200	3568
4,59600	3433
4,60000	3290
4,60400	3143
4,60800	2991
4,61200	2837
4,61600	2682
4,62000	2528
4,62400	2378
4,62800	2230
4,63200	2087
4,63600	1947
4,64000	1813
4,64400	1686
4,64800	1565
4,65200	1450
4,65600	1343
4,66000	1244
4,66400	1151
4,66800	1065
4,67200	986
4,67600	916
4,68000	853
4,68400	798
4,68800	750
4,69200	709
4,69600	680
4,70000	664
4,70400	656
4,70800	660
4,71200	680
4,71600	710
4,72000	750
4,72400	801
4,72800	859
4,73200	925
4,73600	994
4,74000	1064
4,74400	1137
4,74800	1205
4,75200	1269
4,75600	1327
4,76000	1376
4,76400	1415
4,76800	1446
4,77200	1468
4,77600	1482
4,78000	1487
4,78400	1483
4,78800	1476
4,79200	1464
4,79600	1447
4,80000	1427
4,80400	1404
4,80800	1378
4,81200	1352
4,81600	1327
4,82000	1297
4,82400	1262
4,82800	1228
4,83200	1195
4,83600	1159
4,84000	1121
4,84400	1084
4,84800	1045
4,85200	1003
4,85600	961
4,86000	919
4,86400	879
4,86800	843
4,87200	808
4,87600	776
4,88000	745
4,88400	718
4,88800	698
4,89200	682
4,89600	673
4,90000	674
4,90400	684
4,90800	706
4,91200	739
4,91600	785
4,92000	843
4,92400	909
4,92800	988
4,93200	1078
4,93600	1171
4,94000	1271
4,94400	1377
4,94800	1484
4,95200	1590
4,95600	1691
4,96000	1786
4,96400	1875
4,96800	1954
4,97200	2021
4,97600	2076
4,98000	2115
4,98400	2141
4,98800	2157
4,99200	2161
4,99600	2156
5,00000	2143
5,00400	2120
5,00800	2093
5,01200	2066
5,01600	2041
5,02000	2021
5,02400	2010
5,02800	2014
5,03200	2036
5,03600	2083
5,04000	2163
5,04400	2281
5,04800	2441
5,05200	2654
5,05600	2923
5,06000	3251
5,06400	3641
5,06800	4093
5,07200	4602
5,07600	5164
5,08000	5771
5,08400	6411
5,08800	7073
5,09200	7742
5,09600	8400
5,10000	9033
5,10400	9626
5,10800	10168
5,11200	10641
5,11600	11036
5,12000	11348
5,12400	11574
5,12800	11713
5,13200	11761
5,13600	11723
5,14000	11605
5,14400	11415
5,14800	11162
5,15200	10851
5,15600	10493
5,16000	10098
5,16400	9674
5,16800	9225
5,17200	8762
5,17600	8294
5,18000	7826
5,18400	7362
5,18800	6907
5,19200	6466
5,19600	6043
5,20000	5640
5,20400	5257
5,20800	4896
5,21200	4560
5,21600	4249
5,22000	3962
5,22400	3696
5,22800	3451
5,23200	3225
5,23600	3018
5,24000	2831
5,24400	2658
5,24800	2500
5,25200	2359
5,25600	2228
5,26000	2110
5,26400	2000
5,26800	1899
5,27200	1805
5,27600	1721
5,28000	1646
5,28400	1576
5,28800	1510
5,29200	1450
5,29600	1394
5,30000	1341
5,30400	1293
5,30800	1248
5,31200	1207
5,31600	1169
5,32000	1134
5,32400	1101
5,32800	1071
5,33200	1044
5,33600	1016
5,34000	992
5,34400	973
5,34800	956
5,35200	943
5,35600	930
5,36000	920
5,36400	911
5,36800	903
5,37200	898
5,37600	896
5,38000	892
5,38400	890
5,38800	887
5,39200	884
5,39600	883
5,40000	884
5,40400	883
5,40800	880
5,41200	879
5,41600	878
5,42000	877
5,42400	874
5,42800	872
5,43200	872
5,43600	866
5,44000	860
5,44400	854
5,44800	846
5,45200	838
5,45600	834
5,46000	829
5,46400	821
5,46800	817
5,47200	813
5,47600	809
5,48000	810
5,48400	814
5,48800	824
5,49200	839
5,49600	861
5,50000	890
5,50400	927
5,50800	978
5,51200	1045
5,51600	1125
5,52000	1221
5,52400	1331
5,52800	1457
5,53200	1602
5,53600	1763
5,54000	1939
5,54400	2130
5,54800	2330
5,55200	2535
5,55600	2745
5,56000	2958
5,56400	3166
5,56800	3367
5,57200	3560
5,57600	3737
5,58000	3898
5,58400	4041
5,58800	4159
5,59200	4254
5,59600	4328
5,60000	4378
5,60400	4405
5,60800	4409
5,61200	4390
5,61600	4351
5,62000	4292
5,62400	4216
5,62800	4126
5,63200	4023
5,63600	3910
5,64000	3790
5,64400	3663
5,64800	3533
5,65200	3399
5,65600	3265
5,66000	3134
5,66400	3004
5,66800	2877
5,67200	2754
5,67600	2633
5,68000	2516
5,68400	2407
5,68800	2301
5,69200	2196
5,69600	2098
5,70000	2010
5,70400	1923
5,70800	1837
5,71200	1758
5,71600	1685
5,72000	1616
5,72400	1551
5,72800	1492
5,73200	1441
5,73600	1394
5,74000	1349
5,74400	1307
5,74800	1269
5,75200	1234
5,75600	1201
5,76000	1173
5,76400	1147
5,76800	1124
5,77200	1106
5,77600	1093
5,78000	1086
5,78400	1084
5,78800	1090
5,79200	1106
5,79600	1136
5,80000	1187
5,80400	1259
5,80800	1352
5,81200	1474
5,81600	1628
5,82000	1819
5,82400	2051
5,82800	2324
5,83200	2640
5,83600	2998
5,84000	3398
5,84400	3833
5,84800	4294
5,85200	4780
5,85600	5279
5,86000	5780
5,86400	6272
5,86800	6739
5,87200	7177
5,87600	7575
5,88000	7921
5,88400	8208
5,88800	8430
5,89200	8584
5,89600	8668
5,90000	8684
5,90400	8636
5,90800	8523
5,91200	8349
5,91600	8124
5,92000	7857
5,92400	7549
5,92800	7212
5,93200	6854
5,93600	6479
5,94000	6097
5,94400	5714
5,94800	5335
5,95200	4966
5,95600	4608
5,96000	4266
5,96400	3940
5,96800	3634
5,97200	3350
5,97600	3086
5,98000	2844
5,98400	2626
5,98800	2428
5,99200	2249
5,99600	2090
6,00000	1949
6,00400	1827
6,00800	1726
6,01200	1643
6,01600	1577
6,02000	1525
6,02400	1487
6,02800	1462
6,03200	1453
6,03600	1459
6,04000	1476
6,04400	1504
6,04800	1544
6,05200	1595
6,05600	1655
6,06000	1724
6,06400	1800
6,06800	1882
6,07200	1967
6,07600	2057
6,08000	2144
6,08400	2228
6,08800	2310
6,09200	2389
6,09600	2461
6,10000	2527
6,10400	2586
6,10800	2636
6,11200	2677
6,11600	2709
6,12000	2732
6,12400	2746
6,12800	2750
6,13200	2747
6,13600	2737
6,14000	2719
6,14400	2693
6,14800	2665
6,15200	2631
6,15600	2593
6,16000	2554
6,16400	2512
6,16800	2470
6,17200	2429
6,17600	2390
6,18000	2357
6,18400	2329
6,18800	2309
6,19200	2301
6,19600	2309
6,20000	2339
6,20400	2392
6,20800	2473
6,21200	2594
6,21600	2764
6,22000	2990
6,22400	3285
6,22800	3662
6,23200	4137
6,23600	4724
6,24000	5442
6,24400	6307
6,24800	7332
6,25200	8536
6,25600	9933
6,26000	11543
6,26400	13378
6,26800	15441
6,27200	17738
6,27600	20269
6,28000	23039
6,28400	26042
6,28800	29254
6,29200	32656
6,29600	36218
6,30000	39917
6,30400	43723
6,30800	47583
6,31200	51451
6,31600	55280
6,32000	59026
6,32400	62647
6,32800	66087
6,33200	69295
6,33600	72235
6,34000	74869
6,34400	77170
6,34800	79108
6,35200	80661
6,35600	81822
6,36000	82586
6,36400	82954
6,36800	82932
6,37200	82538
6,37600	81787
6,38000	80708
6,38400	79322
6,38800	77658
6,39200	75751
6,39600	73632
6,40000	71334
6,40400	68887
6,40800	66316
6,41200	63654
6,41600	60937
6,42000	58186
6,42400	55420
6,42800	52655
6,43200	49911
6,43600	47217
6,44000	44580
6,44400	42014
6,44800	39524
6,45200	37116
6,45600	34804
6,46000	32595
6,46400	30490
6,46800	28484
6,47200	26578
6,47600	24780
6,48000	23089
6,48400	21499
6,48800	20010
6,49200	18617
6,49600	17315
6,50000	16105
6,50400	14985
6,50800	13948
6,51200	12986
6,51600	12097
6,52000	11283
6,52400	10538
6,52800	9858
6,53200	9237
6,53600	8678
6,54000	8178
6,54400	7736
6,54800	7349
6,55200	7016
6,55600	6742
6,56000	6527
6,56400	6373
6,56800	6282
6,57200	6254
6,57600	6290
6,58000	6390
6,58400	6554
6,58800	6781
6,59200	7069
6,59600	7413
6,60000	7811
6,60400	8255
6,60800	8738
6,61200	9247
6,61600	9780
6,62000	10322
6,62400	10858
6,62800	11381
6,63200	11880
6,63600	12348
6,64000	12778
6,64400	13155
6,64800	13475
6,65200	13735
6,65600	13932
6,66000	14065
6,66400	14138
6,66800	14152
6,67200	14110
6,67600	14017
6,68000	13880
6,68400	13707
6,68800	13501
6,69200	13271
6,69600	13028
6,70000	12776
6,70400	12516
6,70800	12253
6,71200	11996
6,71600	11747
6,72000	11508
6,72400	11278
6,72800	11057
6,73200	10849
6,73600	10653
6,74000	10464
6,74400	10282
6,74800	10108
6,75200	9940
6,75600	9777
6,76000	9616
6,76400	9454
6,76800	9290
6,77200	9119
6,77600	8944
6,78000	8768
6,78400	8586
6,78800	8395
6,79200	8199
6,79600	8000
6,80000	7796
6,80400	7587
6,80800	7376
6,81200	7163
6,81600	6947
6,82000	6730
6,82400	6515
6,82800	6301
6,83200	6090
6,83600	5887
6,84000	5688
6,84400	5495
6,84800	5309
6,85200	5131
6,85600	4962
6,86000	4804
6,86400	4654
6,86800	4512
6,87200	4380
6,87600	4260
6,88000	4148
6,88400	4046
6,88800	3954
6,89200	3869
6,89600	3792
6,90000	3721
6,90400	3658
6,90800	3599
6,91200	3544
6,91600	3493
6,92000	3443
6,92400	3396
6,92800	3350
6,93200	3303
6,93600	3256
6,94000	3209
6,94400	3160
6,94800	3111
6,95200	3063
6,95600	3015
6,96000	2966
6,96400	2915
6,96800	2863
6,97200	2808
6,97600	2751
6,98000	2692
6,98400	2633
6,98800	2575
6,99200	2518
6,99600	2461
7,00000	2406
7,00400	2351
7,00800	2298
7,01200	2247
7,01600	2198
7,02000	2150
7,02400	2105
7,02800	2065
7,03200	2031
7,03600	2004
7,04000	1988
7,04400	1982
7,04800	1990
7,05200	2018
7,05600	2075
7,06000	2172
7,06400	2317
7,06800	2525
7,07200	2810
7,07600	3190
7,08000	3693
7,08400	4342
7,08800	5163
7,09200	6185
7,09600	7436
7,10000	8954
7,10400	10763
7,10800	12880
7,11200	15330
7,11600	18119
7,12000	21259
7,12400	24746
7,12800	28548
7,13200	32630
7,13600	36947
7,14000	41453
7,14400	46084
7,14800	50752
7,15200	55369
7,15600	59852
7,16000	64122
7,16400	68108
7,16800	71739
7,17200	74952
7,17600	77707
7,18000	79992
7,18400	81804
7,18800	83145
7,19200	84034
7,19600	84504
7,20000	84592
7,20400	84341
7,20800	83792
7,21200	82993
7,21600	81991
7,22000	80828
7,22400	79542
7,22800	78173
7,23200	76759
7,23600	75331
7,24000	73917
7,24400	72546
7,24800	71233
7,25200	69995
7,25600	68851
7,26000	67807
7,26400	66870
7,26800	66035
7,27200	65304
7,27600	64673
7,28000	64126
7,28400	63653
7,28800	63240
7,29200	62872
7,29600	62533
7,30000	62204
7,30400	61865
7,30800	61500
7,31200	61090
7,31600	60622
7,32000	60088
7,32400	59475
7,32800	58770
7,33200	57964
7,33600	57057
7,34000	56048
7,34400	54935
7,34800	53719
7,35200	52400
7,35600	50985
7,36000	49489
7,36400	47919
7,36800	46281
7,37200	44584
7,37600	42837
7,38000	41055
7,38400	39250
7,38800	37433
7,39200	35615
7,39600	33801
7,40000	32008
7,40400	30243
7,40800	28520
7,41200	26842
7,41600	25211
7,42000	23638
7,42400	22131
7,42800	20693
7,43200	19326
7,43600	18027
7,44000	16797
7,44400	15645
7,44800	14566
7,45200	13558
7,45600	12618
7,46000	11743
7,46400	10936
7,46800	10195
7,47200	9512
7,47600	8885
7,48000	8312
7,48400	7791
7,48800	7320
7,49200	6898
7,49600	6523
7,50000	6193
7,50400	5910
7,50800	5674
7,51200	5488
7,51600	5360
7,52000	5294
7,52400	5297
7,52800	5379
7,53200	5551
7,53600	5827
7,54000	6224
7,54400	6760
7,54800	7451
7,55200	8313
7,55600	9370
7,56000	10641
7,56400	12144
7,56800	13888
7,57200	15888
7,57600	18149
7,58000	20671
7,58400	23455
7,58800	26487
7,59200	29738
7,59600	33183
7,60000	36788
7,60400	40525
7,60800	44346
7,61200	48186
7,61600	51988
7,62000	55702
7,62400	59280
7,62800	62659
7,63200	65778
7,63600	68589
7,64000	71049
7,64400	73128
7,64800	74796
7,65200	76028
7,65600	76816
7,66000	77161
7,66400	77064
7,66800	76532
7,67200	75592
7,67600	74279
7,68000	72622
7,68400	70659
7,68800	68421
7,69200	65955
7,69600	63309
7,70000	60521
7,70400	57633
7,70800	54680
7,71200	51695
7,71600	48718
7,72000	45781
7,72400	42905
7,72800	40110
7,73200	37410
7,73600	34823
7,74000	32362
7,74400	30032
7,74800	27840
7,75200	25782
7,75600	23862
7,76000	22082
7,76400	20434
7,76800	18919
7,77200	17527
7,77600	16249
7,78000	15086
7,78400	14032
7,78800	13083
7,79200	12229
7,79600	11465
7,80000	10789
7,80400	10195
7,80800	9678
7,81200	9236
7,81600	8864
7,82000	8556
7,82400	8312
7,82800	8128
7,83200	7999
7,83600	7925
7,84000	7903
7,84400	7926
7,84800	7991
7,85200	8096
7,85600	8233
7,86000	8399
7,86400	8591
7,86800	8802
7,87200	9028
7,87600	9266
7,88000	9509
7,88400	9750
7,88800	9984
7,89200	10205
7,89600	10413
[truncated: 18,026 more rows]
