# Supplementary material for: Interplay between de novo and salvage pathways of GDP-fucose synthesis
Source: PLoS One. 2024 Oct 24;19(10):e0309450. doi: 10.1371/journal.pone.0309450 (PMC11501016; doi:10.1371/journal.pone.0309450)
Supplement: S1 File — (ZIP) [file pone.0309450.s004.zip › Chromatograms/Metabolites/TSTA3KO+HAFCSK_2.txt]

[Header]
Application Name	LabSolutions
Version	5.97 SP1
Data File Name	C:\LabSolutions\Data\Methods\Moje wyniki\GDP-Fuc926.lcd
Output Date	2023-08-14
Output Time	14:25:47
[Configuration]
Instrument Name	HPLC_SPD-M30A_RF20AXS
Instrument #	1
Line #	1
# of Detectors	1
Detector ID	PDA
Detector Name	PDA
# of Channels	1
[PDA Multi Chromatogram(Ch1)]
# of Points	20001
Interval(msec)	240
Start Time(min)	0
End Time(min)	80
Intensity Units	mAU
Intensity Multiplier	1
Type	MultiChrom
Wavelength(nm)	254
Bandwidth(nm)	4
R.Time (min)	Intensity
0,00000	0
0,00400	0
0,00800	0
0,01200	0
0,01600	0
0,02000	0
0,02400	0
0,02800	0
0,03200	0
0,03600	0
0,04000	0
0,04400	0
0,04800	0
0,05200	0
0,05600	0
0,06000	0
0,06400	0
0,06800	0
0,07200	0
0,07600	0
0,08000	-5
0,08400	-10
0,08800	-13
0,09200	-12
0,09600	-9
0,10000	-8
0,10400	-10
0,10800	-11
0,11200	-10
0,11600	-8
0,12000	-7
0,12400	-7
0,12800	-7
0,13200	-6
0,13600	-8
0,14000	-8
0,14400	-6
0,14800	-6
0,15200	-7
0,15600	-8
0,16000	-8
0,16400	-6
0,16800	-5
0,17200	-4
0,17600	-5
0,18000	-5
0,18400	-5
0,18800	-6
0,19200	-6
0,19600	-4
0,20000	-2
0,20400	-3
0,20800	-5
0,21200	-5
0,21600	-5
0,22000	-4
0,22400	-3
0,22800	-4
0,23200	-3
0,23600	-4
0,24000	-6
0,24400	-7
0,24800	-8
0,25200	-9
0,25600	-9
0,26000	-10
0,26400	-11
0,26800	-9
0,27200	-7
0,27600	-7
0,28000	-7
0,28400	-6
0,28800	-6
0,29200	-7
0,29600	-8
0,30000	-8
0,30400	-8
0,30800	-8
0,31200	-7
0,31600	-7
0,32000	-7
0,32400	-7
0,32800	-7
0,33200	-5
0,33600	-2
0,34000	-2
0,34400	-1
0,34800	-0
0,35200	0
0,35600	2
0,36000	3
0,36400	4
0,36800	4
0,37200	4
0,37600	4
0,38000	3
0,38400	2
0,38800	2
0,39200	2
0,39600	3
0,40000	4
0,40400	3
0,40800	1
0,41200	1
0,41600	3
0,42000	4
0,42400	6
0,42800	7
0,43200	7
0,43600	9
0,44000	9
0,44400	8
0,44800	8
0,45200	9
0,45600	9
0,46000	7
0,46400	8
0,46800	8
0,47200	9
0,47600	9
0,48000	8
0,48400	8
0,48800	9
0,49200	11
0,49600	12
0,50000	12
0,50400	11
0,50800	11
0,51200	12
0,51600	14
0,52000	14
0,52400	11
0,52800	12
0,53200	13
0,53600	13
0,54000	15
0,54400	17
0,54800	19
0,55200	21
0,55600	22
0,56000	20
0,56400	18
0,56800	19
0,57200	18
0,57600	17
0,58000	16
0,58400	14
0,58800	11
0,59200	10
0,59600	12
0,60000	14
0,60400	17
0,60800	19
0,61200	21
0,61600	23
0,62000	24
0,62400	24
0,62800	24
0,63200	23
0,63600	21
0,64000	22
0,64400	23
0,64800	22
0,65200	22
0,65600	23
0,66000	27
0,66400	28
0,66800	28
0,67200	30
0,67600	34
0,68000	35
0,68400	33
0,68800	33
0,69200	33
0,69600	34
0,70000	36
0,70400	37
0,70800	38
0,71200	39
0,71600	39
0,72000	36
0,72400	33
0,72800	32
0,73200	33
0,73600	33
0,74000	33
0,74400	34
0,74800	34
0,75200	36
0,75600	40
0,76000	41
0,76400	41
0,76800	41
0,77200	42
0,77600	42
0,78000	41
0,78400	42
0,78800	45
0,79200	47
0,79600	47
0,80000	47
0,80400	48
0,80800	52
0,81200	53
0,81600	52
0,82000	53
0,82400	56
0,82800	56
0,83200	52
0,83600	51
0,84000	51
0,84400	49
0,84800	48
0,85200	49
0,85600	50
0,86000	51
0,86400	51
0,86800	49
0,87200	48
0,87600	49
0,88000	49
0,88400	49
0,88800	50
0,89200	51
0,89600	50
0,90000	49
0,90400	47
0,90800	49
0,91200	52
0,91600	54
0,92000	56
0,92400	55
0,92800	54
0,93200	54
0,93600	55
0,94000	54
0,94400	54
0,94800	55
0,95200	55
0,95600	56
0,96000	56
0,96400	56
0,96800	58
0,97200	58
0,97600	58
0,98000	60
0,98400	63
0,98800	64
0,99200	65
0,99600	68
1,00000	67
1,00400	65
1,00800	63
1,01200	61
1,01600	61
1,02000	61
1,02400	62
1,02800	65
1,03200	68
1,03600	68
1,04000	70
1,04400	69
1,04800	68
1,05200	69
1,05600	72
1,06000	74
1,06400	76
1,06800	76
1,07200	76
1,07600	76
1,08000	75
1,08400	74
1,08800	76
1,09200	77
1,09600	75
1,10000	76
1,10400	76
1,10800	75
1,11200	74
1,11600	74
1,12000	75
1,12400	76
1,12800	77
1,13200	76
1,13600	75
1,14000	77
1,14400	78
1,14800	78
1,15200	77
1,15600	76
1,16000	76
1,16400	77
1,16800	77
1,17200	76
1,17600	75
1,18000	74
1,18400	72
1,18800	72
1,19200	72
1,19600	73
1,20000	75
1,20400	76
1,20800	77
1,21200	80
1,21600	79
1,22000	79
1,22400	80
1,22800	79
1,23200	80
1,23600	83
1,24000	85
1,24400	84
1,24800	81
1,25200	78
1,25600	78
1,26000	78
1,26400	77
1,26800	76
1,27200	75
1,27600	76
1,28000	80
1,28400	81
1,28800	81
1,29200	80
1,29600	78
1,30000	76
1,30400	78
1,30800	82
1,31200	83
1,31600	83
1,32000	83
1,32400	83
1,32800	83
1,33200	82
1,33600	79
1,34000	79
1,34400	79
1,34800	78
1,35200	77
1,35600	74
1,36000	73
1,36400	73
1,36800	74
1,37200	76
1,37600	78
1,38000	77
1,38400	78
1,38800	79
1,39200	80
1,39600	81
1,40000	83
1,40400	83
1,40800	82
1,41200	82
1,41600	82
1,42000	81
1,42400	82
1,42800	83
1,43200	84
1,43600	85
1,44000	84
1,44400	82
1,44800	84
1,45200	86
1,45600	87
1,46000	87
1,46400	87
1,46800	87
1,47200	87
1,47600	87
1,48000	90
1,48400	92
1,48800	92
1,49200	92
1,49600	92
1,50000	90
1,50400	89
1,50800	91
1,51200	95
1,51600	97
1,52000	96
1,52400	96
1,52800	98
1,53200	97
1,53600	97
1,54000	100
1,54400	101
1,54800	101
1,55200	101
1,55600	100
1,56000	100
1,56400	100
1,56800	100
1,57200	101
1,57600	101
1,58000	98
1,58400	98
1,58800	98
1,59200	98
1,59600	98
1,60000	98
1,60400	100
1,60800	103
1,61200	104
1,61600	105
1,62000	105
1,62400	104
1,62800	103
1,63200	102
1,63600	102
1,64000	102
1,64400	103
1,64800	104
1,65200	104
1,65600	102
1,66000	103
1,66400	103
1,66800	102
1,67200	101
1,67600	101
1,68000	103
1,68400	103
1,68800	105
1,69200	108
1,69600	108
1,70000	108
1,70400	109
1,70800	111
1,71200	110
1,71600	107
1,72000	106
1,72400	105
1,72800	104
1,73200	104
1,73600	104
1,74000	104
1,74400	104
1,74800	103
1,75200	104
1,75600	103
1,76000	101
1,76400	100
1,76800	101
1,77200	103
1,77600	104
1,78000	106
1,78400	107
1,78800	106
1,79200	105
1,79600	106
1,80000	107
1,80400	107
1,80800	106
1,81200	106
1,81600	105
1,82000	104
1,82400	105
1,82800	108
1,83200	110
1,83600	110
1,84000	108
1,84400	107
1,84800	107
1,85200	107
1,85600	109
1,86000	111
1,86400	113
1,86800	112
1,87200	111
1,87600	109
1,88000	109
1,88400	111
1,88800	113
1,89200	112
1,89600	112
1,90000	113
1,90400	114
1,90800	112
1,91200	110
1,91600	109
1,92000	110
1,92400	112
1,92800	112
1,93200	110
1,93600	110
1,94000	110
1,94400	111
1,94800	109
1,95200	108
1,95600	108
1,96000	109
1,96400	110
1,96800	112
1,97200	111
1,97600	110
1,98000	108
1,98400	107
1,98800	108
1,99200	107
1,99600	108
2,00000	110
2,00400	111
2,00800	114
2,01200	115
2,01600	113
2,02000	113
2,02400	114
2,02800	113
2,03200	114
2,03600	113
2,04000	113
2,04400	114
2,04800	115
2,05200	114
2,05600	114
2,06000	113
2,06400	112
2,06800	113
2,07200	114
2,07600	113
2,08000	114
2,08400	115
2,08800	116
2,09200	118
2,09600	119
2,10000	120
2,10400	120
2,10800	120
2,11200	121
2,11600	123
2,12000	125
2,12400	125
2,12800	126
2,13200	126
2,13600	126
2,14000	126
2,14400	125
2,14800	125
2,15200	124
2,15600	122
2,16000	122
2,16400	123
2,16800	126
2,17200	126
2,17600	124
2,18000	124
2,18400	125
2,18800	126
2,19200	123
2,19600	122
2,20000	121
2,20400	120
2,20800	119
2,21200	117
2,21600	116
2,22000	118
2,22400	120
2,22800	121
2,23200	122
2,23600	122
2,24000	121
2,24400	120
2,24800	120
2,25200	122
2,25600	124
2,26000	124
2,26400	122
2,26800	121
2,27200	120
2,27600	121
2,28000	123
2,28400	126
2,28800	128
2,29200	128
2,29600	129
2,30000	127
2,30400	128
2,30800	131
2,31200	133
2,31600	134
2,32000	133
2,32400	131
2,32800	131
2,33200	130
2,33600	130
2,34000	131
2,34400	131
2,34800	132
2,35200	131
2,35600	129
2,36000	129
2,36400	130
2,36800	130
2,37200	131
2,37600	129
2,38000	130
2,38400	131
2,38800	132
2,39200	132
2,39600	130
2,40000	128
2,40400	128
2,40800	131
2,41200	132
2,41600	133
2,42000	135
2,42400	136
2,42800	135
2,43200	133
2,43600	131
2,44000	132
2,44400	132
2,44800	132
2,45200	133
2,45600	137
2,46000	139
2,46400	138
2,46800	137
2,47200	135
2,47600	134
2,48000	134
2,48400	134
2,48800	132
2,49200	132
2,49600	132
2,50000	132
2,50400	134
2,50800	135
2,51200	133
2,51600	131
2,52000	132
2,52400	132
2,52800	132
2,53200	133
2,53600	134
2,54000	136
2,54400	139
2,54800	140
2,55200	138
2,55600	136
2,56000	133
2,56400	132
2,56800	132
2,57200	132
2,57600	131
2,58000	132
2,58400	132
2,58800	130
2,59200	132
2,59600	135
2,60000	136
2,60400	136
2,60800	135
2,61200	134
2,61600	133
2,62000	133
2,62400	134
2,62800	133
2,63200	132
2,63600	133
2,64000	136
2,64400	137
2,64800	136
2,65200	139
2,65600	142
2,66000	142
2,66400	141
2,66800	140
2,67200	138
2,67600	135
2,68000	134
2,68400	133
2,68800	130
2,69200	130
2,69600	130
2,70000	130
2,70400	132
2,70800	130
2,71200	129
2,71600	131
2,72000	133
2,72400	134
2,72800	134
2,73200	134
2,73600	134
2,74000	132
2,74400	132
2,74800	131
2,75200	131
2,75600	130
2,76000	129
2,76400	130
2,76800	130
2,77200	129
2,77600	128
2,78000	126
2,78400	126
2,78800	128
2,79200	131
2,79600	133
2,80000	135
2,80400	135
2,80800	134
2,81200	132
2,81600	132
2,82000	134
2,82400	134
2,82800	132
2,83200	132
2,83600	132
2,84000	130
2,84400	128
2,84800	128
2,85200	129
2,85600	128
2,86000	127
2,86400	127
2,86800	126
2,87200	127
2,87600	127
2,88000	127
2,88400	128
2,88800	128
2,89200	129
2,89600	130
2,90000	128
2,90400	129
2,90800	132
2,91200	131
2,91600	128
2,92000	127
2,92400	130
2,92800	131
2,93200	130
2,93600	128
2,94000	129
2,94400	131
2,94800	130
2,95200	128
2,95600	128
2,96000	128
2,96400	127
2,96800	125
2,97200	124
2,97600	123
2,98000	123
2,98400	128
2,98800	129
2,99200	129
2,99600	130
3,00000	130
3,00400	129
3,00800	128
3,01200	128
3,01600	130
3,02000	132
3,02400	134
3,02800	134
3,03200	133
3,03600	132
3,04000	134
3,04400	137
3,04800	137
3,05200	137
3,05600	139
3,06000	138
3,06400	136
3,06800	136
3,07200	136
3,07600	135
3,08000	135
3,08400	137
3,08800	137
3,09200	136
3,09600	136
3,10000	137
3,10400	139
3,10800	139
3,11200	139
3,11600	140
3,12000	142
3,12400	143
3,12800	144
3,13200	144
3,13600	144
3,14000	142
3,14400	139
3,14800	140
3,15200	140
3,15600	140
3,16000	139
3,16400	140
3,16800	140
3,17200	141
3,17600	143
3,18000	142
3,18400	141
3,18800	143
3,19200	144
3,19600	144
3,20000	144
3,20400	144
3,20800	146
3,21200	148
3,21600	148
3,22000	146
3,22400	147
3,22800	147
3,23200	147
3,23600	148
3,24000	150
3,24400	148
3,24800	146
3,25200	145
3,25600	147
3,26000	148
3,26400	147
3,26800	146
3,27200	146
3,27600	147
3,28000	148
3,28400	148
3,28800	149
3,29200	149
3,29600	151
3,30000	152
3,30400	152
3,30800	152
3,31200	152
3,31600	151
3,32000	152
3,32400	152
3,32800	153
3,33200	152
3,33600	151
3,34000	150
3,34400	147
3,34800	147
3,35200	150
3,35600	151
3,36000	151
3,36400	150
3,36800	149
3,37200	150
3,37600	151
3,38000	151
3,38400	152
3,38800	153
3,39200	153
3,39600	154
3,40000	156
3,40400	155
3,40800	155
3,41200	155
3,41600	152
3,42000	150
3,42400	150
3,42800	148
3,43200	147
3,43600	148
3,44000	149
3,44400	150
3,44800	151
3,45200	150
3,45600	152
3,46000	153
3,46400	150
3,46800	151
3,47200	153
3,47600	154
3,48000	155
3,48400	155
3,48800	154
3,49200	154
3,49600	154
3,50000	154
3,50400	156
3,50800	156
3,51200	155
3,51600	153
3,52000	152
3,52400	152
3,52800	152
3,53200	151
3,53600	152
3,54000	154
3,54400	153
3,54800	151
3,55200	150
3,55600	149
3,56000	149
3,56400	148
3,56800	146
3,57200	145
3,57600	145
3,58000	146
3,58400	146
3,58800	146
3,59200	148
3,59600	149
3,60000	149
3,60400	151
3,60800	152
3,61200	154
3,61600	156
3,62000	161
3,62400	167
3,62800	170
3,63200	172
3,63600	177
3,64000	181
3,64400	185
3,64800	187
3,65200	191
3,65600	196
3,66000	200
3,66400	206
3,66800	210
3,67200	213
3,67600	216
3,68000	221
3,68400	230
3,68800	247
3,69200	274
3,69600	322
3,70000	391
3,70400	472
3,70800	559
3,71200	649
3,71600	727
3,72000	774
3,72400	777
3,72800	724
3,73200	609
3,73600	433
3,74000	202
3,74400	-74
3,74800	-384
3,75200	-704
3,75600	-1022
3,76000	-1333
3,76400	-1633
3,76800	-1912
3,77200	-2159
3,77600	-2401
3,78000	-2648
3,78400	-2842
3,78800	-2924
3,79200	-2903
3,79600	-2809
3,80000	-2661
3,80400	-2486
3,80800	-2302
3,81200	-2120
3,81600	-1946
3,82000	-1785
3,82400	-1629
3,82800	-1478
3,83200	-1332
3,83600	-1193
3,84000	-1067
3,84400	-954
3,84800	-855
3,85200	-767
3,85600	-684
3,86000	-599
3,86400	-510
3,86800	-415
3,87200	-317
3,87600	-222
3,88000	-131
3,88400	-46
3,88800	32
3,89200	103
3,89600	171
3,90000	234
3,90400	291
3,90800	342
3,91200	389
3,91600	431
3,92000	471
3,92400	504
3,92800	530
3,93200	553
3,93600	571
3,94000	584
3,94400	593
3,94800	602
3,95200	608
3,95600	607
3,96000	608
3,96400	608
3,96800	607
3,97200	605
3,97600	603
3,98000	599
3,98400	597
3,98800	595
3,99200	593
3,99600	592
4,00000	591
4,00400	594
4,00800	600
4,01200	605
4,01600	611
4,02000	615
4,02400	622
4,02800	633
4,03200	648
4,03600	672
4,04000	703
4,04400	743
4,04800	794
4,05200	859
4,05600	942
4,06000	1043
4,06400	1161
4,06800	1297
4,07200	1448
4,07600	1611
4,08000	1782
4,08400	1955
4,08800	2127
4,09200	2292
4,09600	2442
4,10000	2575
4,10400	2688
4,10800	2776
4,11200	2838
4,11600	2873
4,12000	2885
4,12400	2876
4,12800	2848
4,13200	2800
4,13600	2737
4,14000	2663
4,14400	2579
4,14800	2492
4,15200	2403
4,15600	2312
4,16000	2222
4,16400	2137
4,16800	2058
4,17200	1987
4,17600	1921
4,18000	1864
4,18400	1818
4,18800	1782
4,19200	1752
4,19600	1724
4,20000	1700
4,20400	1679
4,20800	1661
4,21200	1643
4,21600	1626
4,22000	1608
4,22400	1588
4,22800	1569
4,23200	1550
4,23600	1526
4,24000	1504
4,24400	1484
4,24800	1460
4,25200	1436
4,25600	1413
4,26000	1389
4,26400	1366
4,26800	1346
4,27200	1328
4,27600	1310
4,28000	1292
4,28400	1276
4,28800	1263
4,29200	1254
4,29600	1247
4,30000	1242
4,30400	1242
4,30800	1246
4,31200	1252
4,31600	1259
4,32000	1265
4,32400	1274
4,32800	1284
4,33200	1293
4,33600	1301
4,34000	1308
4,34400	1314
4,34800	1318
4,35200	1317
4,35600	1313
4,36000	1309
4,36400	1302
4,36800	1293
4,37200	1286
4,37600	1278
4,38000	1267
4,38400	1256
4,38800	1248
4,39200	1240
4,39600	1236
4,40000	1237
4,40400	1239
4,40800	1245
4,41200	1256
4,41600	1270
4,42000	1286
4,42400	1307
4,42800	1330
4,43200	1357
4,43600	1385
4,44000	1413
4,44400	1441
4,44800	1470
4,45200	1500
4,45600	1532
4,46000	1562
4,46400	1590
4,46800	1616
4,47200	1637
4,47600	1649
4,48000	1654
4,48400	1653
4,48800	1646
4,49200	1632
4,49600	1610
4,50000	1584
4,50400	1554
4,50800	1520
4,51200	1483
4,51600	1446
4,52000	1412
4,52400	1383
4,52800	1359
4,53200	1338
4,53600	1322
4,54000	1312
4,54400	1306
4,54800	1304
4,55200	1304
4,55600	1308
4,56000	1318
4,56400	1332
4,56800	1353
4,57200	1379
4,57600	1409
4,58000	1440
4,58400	1473
4,58800	1508
4,59200	1543
4,59600	1577
4,60000	1610
4,60400	1638
4,60800	1662
4,61200	1683
4,61600	1699
4,62000	1710
4,62400	1714
4,62800	1716
4,63200	1711
4,63600	1702
4,64000	1688
4,64400	1670
4,64800	1652
4,65200	1634
4,65600	1613
4,66000	1594
4,66400	1580
4,66800	1570
4,67200	1562
4,67600	1559
4,68000	1560
4,68400	1569
4,68800	1585
4,69200	1606
4,69600	1634
4,70000	1670
4,70400	1712
4,70800	1756
4,71200	1804
4,71600	1853
4,72000	1902
4,72400	1952
4,72800	2001
4,73200	2048
4,73600	2094
4,74000	2136
4,74400	2173
4,74800	2204
4,75200	2234
4,75600	2261
4,76000	2283
4,76400	2299
4,76800	2311
4,77200	2320
4,77600	2324
4,78000	2326
4,78400	2323
4,78800	2319
4,79200	2316
4,79600	2312
4,80000	2308
4,80400	2304
4,80800	2298
4,81200	2292
4,81600	2287
4,82000	2284
4,82400	2281
4,82800	2281
4,83200	2286
4,83600	2289
4,84000	2292
4,84400	2297
4,84800	2305
4,85200	2313
4,85600	2326
4,86000	2344
4,86400	2363
4,86800	2384
4,87200	2407
4,87600	2431
4,88000	2457
4,88400	2481
4,88800	2508
4,89200	2538
4,89600	2566
4,90000	2595
4,90400	2625
4,90800	2652
4,91200	2679
4,91600	2707
4,92000	2737
4,92400	2770
4,92800	2805
4,93200	2842
4,93600	2884
4,94000	2934
4,94400	2999
4,94800	3076
4,95200	3165
4,95600	3268
4,96000	3392
4,96400	3537
4,96800	3699
4,97200	3879
4,97600	4077
4,98000	4291
4,98400	4520
4,98800	4766
4,99200	5028
4,99600	5301
5,00000	5585
5,00400	5879
5,00800	6184
5,01200	6503
5,01600	6837
5,02000	7185
5,02400	7548
5,02800	7924
5,03200	8313
5,03600	8716
5,04000	9131
5,04400	9553
5,04800	9978
5,05200	10402
5,05600	10817
5,06000	11218
5,06400	11598
5,06800	11948
5,07200	12262
5,07600	12535
5,08000	12760
5,08400	12936
5,08800	13062
5,09200	13135
5,09600	13155
5,10000	13123
5,10400	13040
5,10800	12916
5,11200	12751
5,11600	12547
5,12000	12315
5,12400	12056
5,12800	11776
5,13200	11481
5,13600	11173
5,14000	10854
5,14400	10532
5,14800	10206
5,15200	9877
5,15600	9552
5,16000	9232
5,16400	8917
5,16800	8606
5,17200	8301
5,17600	8004
5,18000	7714
5,18400	7428
5,18800	7149
5,19200	6880
5,19600	6621
5,20000	6370
5,20400	6125
5,20800	5892
5,21200	5673
5,21600	5463
5,22000	5268
5,22400	5093
5,22800	4940
5,23200	4810
5,23600	4710
5,24000	4646
5,24400	4622
5,24800	4648
5,25200	4726
5,25600	4859
5,26000	5058
5,26400	5326
5,26800	5664
5,27200	6074
5,27600	6551
5,28000	7089
5,28400	7679
5,28800	8314
5,29200	8982
5,29600	9666
5,30000	10351
5,30400	11022
5,30800	11661
5,31200	12256
5,31600	12794
5,32000	13260
5,32400	13645
5,32800	13949
5,33200	14168
5,33600	14298
5,34000	14336
5,34400	14289
5,34800	14165
5,35200	13975
5,35600	13725
5,36000	13418
5,36400	13066
5,36800	12678
5,37200	12262
5,37600	11825
5,38000	11375
5,38400	10917
5,38800	10457
5,39200	9999
5,39600	9550
5,40000	9114
5,40400	8691
5,40800	8283
5,41200	7893
5,41600	7524
5,42000	7173
5,42400	6840
5,42800	6528
5,43200	6232
5,43600	5954
5,44000	5695
5,44400	5455
5,44800	5230
5,45200	5022
5,45600	4831
5,46000	4655
5,46400	4495
5,46800	4349
5,47200	4218
5,47600	4099
5,48000	3991
5,48400	3897
5,48800	3814
5,49200	3740
5,49600	3676
5,50000	3623
5,50400	3578
5,50800	3538
5,51200	3503
5,51600	3470
5,52000	3439
5,52400	3410
5,52800	3388
5,53200	3366
5,53600	3344
5,54000	3323
5,54400	3302
5,54800	3280
5,55200	3257
5,55600	3232
5,56000	3203
5,56400	3172
5,56800	3139
5,57200	3108
5,57600	3077
5,58000	3043
5,58400	3008
5,58800	2974
5,59200	2945
5,59600	2919
5,60000	2893
5,60400	2869
5,60800	2848
5,61200	2833
5,61600	2825
5,62000	2820
5,62400	2819
5,62800	2827
5,63200	2844
5,63600	2866
5,64000	2896
5,64400	2938
5,64800	2984
5,65200	3037
5,65600	3099
5,66000	3164
5,66400	3235
5,66800	3310
5,67200	3388
5,67600	3467
5,68000	3543
5,68400	3615
5,68800	3686
5,69200	3754
5,69600	3822
5,70000	3886
5,70400	3944
5,70800	3997
5,71200	4045
5,71600	4091
5,72000	4131
5,72400	4166
5,72800	4195
5,73200	4218
5,73600	4238
5,74000	4255
5,74400	4268
5,74800	4277
5,75200	4282
5,75600	4286
5,76000	4287
5,76400	4280
5,76800	4270
5,77200	4254
5,77600	4234
5,78000	4211
5,78400	4186
5,78800	4158
5,79200	4125
5,79600	4088
5,80000	4052
5,80400	4014
5,80800	3974
5,81200	3938
5,81600	3902
5,82000	3867
5,82400	3835
5,82800	3806
5,83200	3783
5,83600	3768
5,84000	3761
5,84400	3763
5,84800	3777
5,85200	3799
5,85600	3831
5,86000	3876
5,86400	3932
5,86800	3998
5,87200	4072
5,87600	4153
5,88000	4240
5,88400	4328
5,88800	4416
5,89200	4499
5,89600	4572
5,90000	4633
5,90400	4682
5,90800	4712
5,91200	4722
5,91600	4716
5,92000	4691
5,92400	4648
5,92800	4589
5,93200	4512
5,93600	4423
5,94000	4322
5,94400	4213
5,94800	4099
5,95200	3983
5,95600	3867
5,96000	3752
5,96400	3642
5,96800	3537
5,97200	3439
5,97600	3346
5,98000	3258
5,98400	3175
5,98800	3098
5,99200	3026
5,99600	2958
6,00000	2894
6,00400	2834
6,00800	2778
6,01200	2726
6,01600	2679
6,02000	2638
6,02400	2600
6,02800	2567
6,03200	2539
6,03600	2513
6,04000	2491
6,04400	2474
6,04800	2462
6,05200	2458
6,05600	2462
6,06000	2472
6,06400	2493
6,06800	2530
6,07200	2583
6,07600	2662
6,08000	2768
6,08400	2907
6,08800	3095
6,09200	3339
6,09600	3650
6,10000	4044
6,10400	4534
6,10800	5143
6,11200	5894
6,11600	6808
6,12000	7904
6,12400	9201
6,12800	10723
6,13200	12495
6,13600	14542
6,14000	16871
6,14400	19490
6,14800	22404
6,15200	25621
6,15600	29139
6,16000	32940
6,16400	36992
6,16800	41261
6,17200	45713
6,17600	50314
6,18000	55002
6,18400	59700
6,18800	64354
6,19200	68898
6,19600	73272
6,20000	77411
6,20400	81246
6,20800	84720
6,21200	87786
6,21600	90405
6,22000	92545
6,22400	94179
6,22800	95297
6,23200	95900
6,23600	95991
6,24000	95586
6,24400	94707
6,24800	93389
6,25200	91667
6,25600	89584
6,26000	87173
6,26400	84474
6,26800	81545
6,27200	78434
6,27600	75180
6,28000	71812
6,28400	68371
6,28800	64902
6,29200	61437
6,29600	58003
6,30000	54622
6,30400	51313
6,30800	48101
6,31200	45004
6,31600	42031
6,32000	39192
6,32400	36486
6,32800	33920
6,33200	31502
6,33600	29231
6,34000	27108
6,34400	25127
6,34800	23281
6,35200	21573
6,35600	19996
6,36000	18541
6,36400	17203
6,36800	15974
6,37200	14852
6,37600	13830
6,38000	12899
6,38400	12050
6,38800	11275
6,39200	10571
6,39600	9934
6,40000	9357
6,40400	8834
6,40800	8360
6,41200	7929
6,41600	7538
6,42000	7184
6,42400	6864
6,42800	6572
6,43200	6307
6,43600	6064
6,44000	5843
6,44400	5645
6,44800	5463
6,45200	5295
6,45600	5141
6,46000	5001
6,46400	4872
6,46800	4755
6,47200	4648
6,47600	4548
6,48000	4456
6,48400	4374
6,48800	4301
6,49200	4233
6,49600	4168
6,50000	4108
6,50400	4057
6,50800	4010
6,51200	3963
6,51600	3918
6,52000	3880
6,52400	3847
6,52800	3816
6,53200	3787
6,53600	3759
6,54000	3735
6,54400	3714
6,54800	3696
6,55200	3683
6,55600	3677
6,56000	3678
6,56400	3684
6,56800	3697
6,57200	3720
6,57600	3756
6,58000	3803
6,58400	3862
6,58800	3935
6,59200	4024
6,59600	4125
6,60000	4241
6,60400	4372
6,60800	4513
6,61200	4665
6,61600	4824
6,62000	4985
6,62400	5148
6,62800	5309
6,63200	5466
6,63600	5615
6,64000	5757
6,64400	5887
6,64800	6003
6,65200	6099
6,65600	6173
6,66000	6230
6,66400	6269
6,66800	6284
6,67200	6278
6,67600	6253
6,68000	6206
6,68400	6142
6,68800	6063
6,69200	5970
6,69600	5862
6,70000	5743
6,70400	5615
6,70800	5478
6,71200	5335
6,71600	5187
6,72000	5041
6,72400	4894
6,72800	4747
6,73200	4602
6,73600	4460
6,74000	4320
6,74400	4186
6,74800	4057
6,75200	3935
6,75600	3820
6,76000	3711
6,76400	3612
6,76800	3519
6,77200	3432
6,77600	3353
6,78000	3284
6,78400	3224
6,78800	3172
6,79200	3127
6,79600	3090
6,80000	3065
6,80400	3052
6,80800	3050
6,81200	3063
6,81600	3091
6,82000	3132
6,82400	3189
6,82800	3267
6,83200	3363
6,83600	3479
6,84000	3613
6,84400	3762
6,84800	3932
6,85200	4123
6,85600	4330
6,86000	4550
6,86400	4784
6,86800	5031
6,87200	5288
6,87600	5554
6,88000	5824
6,88400	6097
6,88800	6373
6,89200	6652
6,89600	6928
6,90000	7205
6,90400	7484
6,90800	7763
6,91200	8047
6,91600	8341
6,92000	8645
6,92400	8964
6,92800	9305
6,93200	9677
6,93600	10088
6,94000	10545
6,94400	11059
6,94800	11636
6,95200	12289
6,95600	13025
6,96000	13853
6,96400	14779
6,96800	15807
6,97200	16947
6,97600	18204
6,98000	19573
6,98400	21049
6,98800	22632
6,99200	24315
6,99600	26090
7,00000	27941
7,00400	29849
7,00800	31798
7,01200	33774
7,01600	35758
7,02000	37723
7,02400	39644
7,02800	41496
7,03200	43260
7,03600	44916
7,04000	46441
7,04400	47813
7,04800	49017
7,05200	50041
7,05600	50874
7,06000	51505
7,06400	51928
7,06800	52144
7,07200	52157
7,07600	51970
7,08000	51587
7,08400	51018
7,08800	50281
7,09200	49386
7,09600	48351
7,10000	47189
7,10400	45918
7,10800	44561
7,11200	43135
7,11600	41657
7,12000	40144
7,12400	38609
7,12800	37069
7,13200	35545
7,13600	34045
7,14000	32571
7,14400	31136
7,14800	29748
7,15200	28410
7,15600	27128
7,16000	25904
7,16400	24735
7,16800	23621
7,17200	22559
7,17600	21548
7,18000	20592
7,18400	19681
7,18800	18806
7,19200	17969
7,19600	17172
7,20000	16410
7,20400	15676
7,20800	14970
7,21200	14295
7,21600	13643
7,22000	13011
7,22400	12402
7,22800	11817
7,23200	11252
7,23600	10708
7,24000	10186
7,24400	9687
7,24800	9208
7,25200	8753
7,25600	8322
7,26000	7914
7,26400	7527
7,26800	7160
7,27200	6814
7,27600	6492
7,28000	6194
7,28400	5917
7,28800	5659
7,29200	5420
7,29600	5198
7,30000	4996
7,30400	4815
7,30800	4648
7,31200	4496
7,31600	4362
7,32000	4246
7,32400	4142
7,32800	4053
7,33200	3976
7,33600	3909
7,34000	3851
7,34400	3801
7,34800	3761
7,35200	3732
7,35600	3712
7,36000	3700
7,36400	3697
7,36800	3699
7,37200	3708
7,37600	3721
7,38000	3735
7,38400	3756
7,38800	3784
7,39200	3815
7,39600	3851
7,40000	3890
7,40400	3933
7,40800	3979
7,41200	4027
7,41600	4078
7,42000	4128
7,42400	4177
7,42800	4226
7,43200	4272
7,43600	4318
7,44000	4362
7,44400	4404
7,44800	4440
7,45200	4473
7,45600	4499
7,46000	4520
7,46400	4540
7,46800	4555
7,47200	4564
7,47600	4573
7,48000	4579
7,48400	4584
7,48800	4592
7,49200	4602
7,49600	4618
7,50000	4642
7,50400	4674
7,50800	4723
7,51200	4789
7,51600	4873
7,52000	4977
7,52400	5105
7,52800	5254
7,53200	5427
7,53600	5630
7,54000	5862
7,54400	6122
7,54800	6405
7,55200	6710
7,55600	7041
7,56000	7393
7,56400	7764
7,56800	8150
7,57200	8544
7,57600	8946
7,58000	9352
7,58400	9760
7,58800	10168
7,59200	10568
7,59600	10954
7,60000	11330
7,60400	11691
7,60800	12034
7,61200	12358
7,61600	12662
7,62000	12950
7,62400	13220
7,62800	13474
7,63200	13718
7,63600	13955
7,64000	14193
7,64400	14438
7,64800	14702
7,65200	14993
7,65600	15318
7,66000	15694
7,66400	16130
7,66800	16641
7,67200	17238
7,67600	17928
7,68000	18718
7,68400	19616
7,68800	20627
7,69200	21746
7,69600	22966
7,70000	24275
7,70400	25661
7,70800	27107
7,71200	28596
7,71600	30106
7,72000	31614
7,72400	33094
7,72800	34525
7,73200	35888
7,73600	37162
7,74000	38328
7,74400	39370
7,74800	40278
7,75200	41043
7,75600	41656
7,76000	42115
7,76400	42415
7,76800	42554
7,77200	42537
7,77600	42373
7,78000	42067
7,78400	41621
7,78800	41046
7,79200	40346
7,79600	39535
7,80000	38625
7,80400	37623
7,80800	36541
7,81200	35390
7,81600	34179
7,82000	32918
7,82400	31622
7,82800	30302
7,83200	28966
7,83600	27619
7,84000	26273
7,84400	24942
7,84800	23632
7,85200	22347
7,85600	21091
7,86000	19871
7,86400	18695
7,86800	17566
7,87200	16486
7,87600	15457
7,88000	14480
7,88400	13560
7,88800	12696
7,89200	11887
7,89600	11132
[truncated: 18,026 more rows]
