# Supplementary material for: Interplay between de novo and salvage pathways of GDP-fucose synthesis
Source: PLoS One. 2024 Oct 24;19(10):e0309450. doi: 10.1371/journal.pone.0309450 (PMC11501016; doi:10.1371/journal.pone.0309450)
Supplement: S1 File — (ZIP) [file pone.0309450.s004.zip › Chromatograms/Metabolites/TSTA3KO+HAFCSK_3.txt]

[Header]
Application Name	LabSolutions
Version	5.97 SP1
Data File Name	C:\LabSolutions\Data\Methods\Moje wyniki\GDP-Fuc928.lcd
Output Date	2023-08-14
Output Time	14:26:16
[Configuration]
Instrument Name	HPLC_SPD-M30A_RF20AXS
Instrument #	1
Line #	1
# of Detectors	1
Detector ID	PDA
Detector Name	PDA
# of Channels	1
[PDA Multi Chromatogram(Ch1)]
# of Points	20001
Interval(msec)	240
Start Time(min)	0
End Time(min)	80
Intensity Units	mAU
Intensity Multiplier	1
Type	MultiChrom
Wavelength(nm)	254
Bandwidth(nm)	4
R.Time (min)	Intensity
0,00000	0
0,00400	0
0,00800	0
0,01200	0
0,01600	0
0,02000	0
0,02400	0
0,02800	0
0,03200	0
0,03600	0
0,04000	0
0,04400	0
0,04800	0
0,05200	0
0,05600	0
0,06000	0
0,06400	0
0,06800	0
0,07200	0
0,07600	0
0,08000	3
0,08400	6
0,08800	6
0,09200	5
0,09600	5
0,10000	6
0,10400	6
0,10800	3
0,11200	3
0,11600	5
0,12000	6
0,12400	8
0,12800	9
0,13200	9
0,13600	10
0,14000	11
0,14400	12
0,14800	11
0,15200	8
0,15600	3
0,16000	0
0,16400	0
0,16800	-0
0,17200	-2
0,17600	-4
0,18000	-5
0,18400	-3
0,18800	-4
0,19200	-7
0,19600	-8
0,20000	-6
0,20400	-5
0,20800	-3
0,21200	-3
0,21600	-4
0,22000	-7
0,22400	-9
0,22800	-8
0,23200	-6
0,23600	-5
0,24000	-4
0,24400	-3
0,24800	-1
0,25200	-1
0,25600	-2
0,26000	-2
0,26400	-5
0,26800	-6
0,27200	-6
0,27600	-8
0,28000	-8
0,28400	-8
0,28800	-8
0,29200	-9
0,29600	-11
0,30000	-11
0,30400	-9
0,30800	-9
0,31200	-8
0,31600	-7
0,32000	-8
0,32400	-7
0,32800	-8
0,33200	-8
0,33600	-7
0,34000	-6
0,34400	-6
0,34800	-8
0,35200	-10
0,35600	-9
0,36000	-9
0,36400	-10
0,36800	-11
0,37200	-13
0,37600	-12
0,38000	-11
0,38400	-11
0,38800	-12
0,39200	-11
0,39600	-9
0,40000	-9
0,40400	-9
0,40800	-9
0,41200	-10
0,41600	-11
0,42000	-10
0,42400	-11
0,42800	-11
0,43200	-12
0,43600	-12
0,44000	-13
0,44400	-15
0,44800	-13
0,45200	-10
0,45600	-10
0,46000	-10
0,46400	-10
0,46800	-8
0,47200	-8
0,47600	-6
0,48000	-6
0,48400	-6
0,48800	-5
0,49200	-5
0,49600	-4
0,50000	-3
0,50400	-2
0,50800	-1
0,51200	-2
0,51600	-3
0,52000	-3
0,52400	-5
0,52800	-5
0,53200	-5
0,53600	-5
0,54000	-6
0,54400	-8
0,54800	-8
0,55200	-6
0,55600	-4
0,56000	-5
0,56400	-6
0,56800	-5
0,57200	-5
0,57600	-7
0,58000	-8
0,58400	-6
0,58800	-7
0,59200	-7
0,59600	-7
0,60000	-7
0,60400	-8
0,60800	-8
0,61200	-6
0,61600	-5
0,62000	-3
0,62400	-1
0,62800	1
0,63200	2
0,63600	0
0,64000	-1
0,64400	-1
0,64800	0
0,65200	3
0,65600	4
0,66000	5
0,66400	4
0,66800	4
0,67200	3
0,67600	2
0,68000	0
0,68400	0
0,68800	1
0,69200	1
0,69600	2
0,70000	1
0,70400	2
0,70800	4
0,71200	5
0,71600	4
0,72000	2
0,72400	1
0,72800	1
0,73200	1
0,73600	-1
0,74000	-0
0,74400	3
0,74800	4
0,75200	5
0,75600	5
0,76000	3
0,76400	2
0,76800	2
0,77200	0
0,77600	2
0,78000	3
0,78400	1
0,78800	-1
0,79200	-4
0,79600	-4
0,80000	-3
0,80400	-2
0,80800	1
0,81200	1
0,81600	1
0,82000	1
0,82400	1
0,82800	1
0,83200	-0
0,83600	0
0,84000	1
0,84400	2
0,84800	1
0,85200	2
0,85600	2
0,86000	2
0,86400	1
0,86800	-1
0,87200	-4
0,87600	-4
0,88000	-2
0,88400	0
0,88800	2
0,89200	1
0,89600	-1
0,90000	-3
0,90400	-6
0,90800	-7
0,91200	-7
0,91600	-4
0,92000	-3
0,92400	-4
0,92800	-6
0,93200	-6
0,93600	-5
0,94000	-4
0,94400	-5
0,94800	-6
0,95200	-3
0,95600	0
0,96000	1
0,96400	-1
0,96800	-4
0,97200	-3
0,97600	-3
0,98000	-1
0,98400	0
0,98800	-1
0,99200	-1
0,99600	-2
1,00000	-2
1,00400	-1
1,00800	0
1,01200	0
1,01600	0
1,02000	0
1,02400	2
1,02800	3
1,03200	3
1,03600	1
1,04000	-1
1,04400	-1
1,04800	0
1,05200	1
1,05600	1
1,06000	-1
1,06400	-0
1,06800	1
1,07200	-1
1,07600	-3
1,08000	-2
1,08400	-2
1,08800	-4
1,09200	-5
1,09600	-4
1,10000	-3
1,10400	-3
1,10800	-3
1,11200	-3
1,11600	-4
1,12000	-5
1,12400	-4
1,12800	-3
1,13200	-3
1,13600	-2
1,14000	-0
1,14400	0
1,14800	0
1,15200	-0
1,15600	-3
1,16000	-3
1,16400	-1
1,16800	2
1,17200	1
1,17600	-2
1,18000	-2
1,18400	-0
1,18800	0
1,19200	-0
1,19600	-3
1,20000	-3
1,20400	-1
1,20800	-2
1,21200	-5
1,21600	-5
1,22000	-3
1,22400	-1
1,22800	-1
1,23200	-1
1,23600	-0
1,24000	0
1,24400	-1
1,24800	-0
1,25200	0
1,25600	1
1,26000	2
1,26400	1
1,26800	-1
1,27200	-2
1,27600	-2
1,28000	-2
1,28400	-2
1,28800	-4
1,29200	-5
1,29600	-3
1,30000	0
1,30400	3
1,30800	5
1,31200	5
1,31600	4
1,32000	3
1,32400	2
1,32800	0
1,33200	-1
1,33600	-1
1,34000	-1
1,34400	-0
1,34800	2
1,35200	3
1,35600	3
1,36000	2
1,36400	2
1,36800	1
1,37200	-0
1,37600	1
1,38000	-1
1,38400	-1
1,38800	0
1,39200	-0
1,39600	-0
1,40000	0
1,40400	0
1,40800	-1
1,41200	-3
1,41600	-4
1,42000	-4
1,42400	-5
1,42800	-7
1,43200	-6
1,43600	-5
1,44000	-6
1,44400	-6
1,44800	-5
1,45200	-5
1,45600	-4
1,46000	-4
1,46400	-5
1,46800	-6
1,47200	-6
1,47600	-6
1,48000	-9
1,48400	-9
1,48800	-7
1,49200	-6
1,49600	-5
1,50000	-3
1,50400	-2
1,50800	-3
1,51200	-4
1,51600	-5
1,52000	-6
1,52400	-7
1,52800	-7
1,53200	-5
1,53600	-3
1,54000	-4
1,54400	-4
1,54800	-2
1,55200	-3
1,55600	-3
1,56000	-3
1,56400	-5
1,56800	-5
1,57200	-2
1,57600	-1
1,58000	-2
1,58400	-2
1,58800	-0
1,59200	-0
1,59600	-1
1,60000	-1
1,60400	-2
1,60800	-3
1,61200	-2
1,61600	0
1,62000	0
1,62400	-2
1,62800	-3
1,63200	-3
1,63600	-1
1,64000	-0
1,64400	-0
1,64800	-1
1,65200	0
1,65600	1
1,66000	0
1,66400	-0
1,66800	2
1,67200	4
1,67600	2
1,68000	3
1,68400	4
1,68800	5
1,69200	5
1,69600	4
1,70000	3
1,70400	4
1,70800	4
1,71200	6
1,71600	7
1,72000	8
1,72400	8
1,72800	9
1,73200	7
1,73600	6
1,74000	8
1,74400	6
1,74800	5
1,75200	4
1,75600	3
1,76000	2
1,76400	5
1,76800	7
1,77200	8
1,77600	8
1,78000	6
1,78400	3
1,78800	2
1,79200	4
1,79600	3
1,80000	1
1,80400	2
1,80800	5
1,81200	4
1,81600	3
1,82000	5
1,82400	6
1,82800	5
1,83200	4
1,83600	4
1,84000	3
1,84400	2
1,84800	4
1,85200	4
1,85600	5
1,86000	7
1,86400	8
1,86800	6
1,87200	4
1,87600	2
1,88000	2
1,88400	5
1,88800	6
1,89200	7
1,89600	9
1,90000	9
1,90400	9
1,90800	11
1,91200	13
1,91600	12
1,92000	11
1,92400	9
1,92800	7
1,93200	8
1,93600	10
1,94000	12
1,94400	11
1,94800	11
1,95200	12
1,95600	12
1,96000	10
1,96400	9
1,96800	10
1,97200	12
1,97600	12
1,98000	11
1,98400	10
1,98800	9
1,99200	9
1,99600	10
2,00000	10
2,00400	10
2,00800	10
2,01200	10
2,01600	11
2,02000	10
2,02400	9
2,02800	9
2,03200	8
2,03600	8
2,04000	7
2,04400	6
2,04800	5
2,05200	6
2,05600	6
2,06000	7
2,06400	7
2,06800	5
2,07200	5
2,07600	7
2,08000	9
2,08400	10
2,08800	11
2,09200	11
2,09600	9
2,10000	9
2,10400	9
2,10800	8
2,11200	7
2,11600	7
2,12000	7
2,12400	8
2,12800	10
2,13200	9
2,13600	10
2,14000	10
2,14400	10
2,14800	13
2,15200	15
2,15600	13
2,16000	12
2,16400	12
2,16800	12
2,17200	12
2,17600	9
2,18000	8
2,18400	11
2,18800	14
2,19200	14
2,19600	15
2,20000	15
2,20400	15
2,20800	14
2,21200	12
2,21600	15
2,22000	17
2,22400	17
2,22800	16
2,23200	15
2,23600	15
2,24000	15
2,24400	16
2,24800	16
2,25200	15
2,25600	14
2,26000	14
2,26400	15
2,26800	17
2,27200	16
2,27600	16
2,28000	15
2,28400	13
2,28800	13
2,29200	15
2,29600	17
2,30000	18
2,30400	17
2,30800	16
2,31200	13
2,31600	11
2,32000	11
2,32400	13
2,32800	14
2,33200	11
2,33600	10
2,34000	10
2,34400	10
2,34800	10
2,35200	11
2,35600	12
2,36000	13
2,36400	15
2,36800	15
2,37200	12
2,37600	12
2,38000	13
2,38400	14
2,38800	13
2,39200	13
2,39600	14
2,40000	14
2,40400	14
2,40800	12
2,41200	11
2,41600	10
2,42000	9
2,42400	9
2,42800	8
2,43200	6
2,43600	5
2,44000	5
2,44400	5
2,44800	7
2,45200	7
2,45600	7
2,46000	8
2,46400	8
2,46800	8
2,47200	8
2,47600	6
2,48000	5
2,48400	7
2,48800	9
2,49200	10
2,49600	12
2,50000	14
2,50400	13
2,50800	10
2,51200	8
2,51600	8
2,52000	10
2,52400	9
2,52800	9
2,53200	7
2,53600	5
2,54000	4
2,54400	5
2,54800	5
2,55200	2
2,55600	2
2,56000	4
2,56400	4
2,56800	3
2,57200	5
2,57600	6
2,58000	6
2,58400	6
2,58800	6
2,59200	5
2,59600	5
2,60000	4
2,60400	3
2,60800	3
2,61200	4
2,61600	3
2,62000	1
2,62400	0
2,62800	0
2,63200	2
2,63600	4
2,64000	2
2,64400	2
2,64800	2
2,65200	1
2,65600	-1
2,66000	-2
2,66400	-1
2,66800	-1
2,67200	-1
2,67600	-2
2,68000	-4
2,68400	-2
2,68800	-1
2,69200	-1
2,69600	-0
2,70000	-1
2,70400	-0
2,70800	1
2,71200	1
2,71600	-0
2,72000	-1
2,72400	-0
2,72800	2
2,73200	4
2,73600	5
2,74000	6
2,74400	5
2,74800	5
2,75200	6
2,75600	5
2,76000	4
2,76400	2
2,76800	3
2,77200	4
2,77600	3
2,78000	2
2,78400	3
2,78800	3
2,79200	3
2,79600	3
2,80000	5
2,80400	5
2,80800	3
2,81200	-0
2,81600	-3
2,82000	-3
2,82400	-3
2,82800	-5
2,83200	-6
2,83600	-5
2,84000	-4
2,84400	-6
2,84800	-6
2,85200	-4
2,85600	-3
2,86000	-4
2,86400	-3
2,86800	-3
2,87200	-2
2,87600	-1
2,88000	-2
2,88400	-1
2,88800	2
2,89200	4
2,89600	2
2,90000	-0
2,90400	1
2,90800	4
2,91200	4
2,91600	3
2,92000	2
2,92400	2
2,92800	3
2,93200	3
2,93600	4
2,94000	5
2,94400	5
2,94800	7
2,95200	8
2,95600	7
2,96000	7
2,96400	6
2,96800	6
2,97200	6
2,97600	7
2,98000	8
2,98400	8
2,98800	7
2,99200	5
2,99600	4
3,00000	5
3,00400	7
3,00800	7
3,01200	6
3,01600	7
3,02000	8
3,02400	7
3,02800	7
3,03200	11
3,03600	13
3,04000	13
3,04400	15
3,04800	18
3,05200	20
3,05600	18
3,06000	16
3,06400	13
3,06800	10
3,07200	11
3,07600	11
3,08000	10
3,08400	11
3,08800	10
3,09200	9
3,09600	11
3,10000	10
3,10400	7
3,10800	6
3,11200	7
3,11600	9
3,12000	10
3,12400	11
3,12800	14
3,13200	16
3,13600	14
3,14000	13
3,14400	15
3,14800	16
3,15200	15
3,15600	14
3,16000	16
3,16400	17
3,16800	18
3,17200	19
3,17600	19
3,18000	17
3,18400	15
3,18800	15
3,19200	15
3,19600	16
3,20000	16
3,20400	13
3,20800	14
3,21200	17
3,21600	20
3,22000	19
3,22400	17
3,22800	13
3,23200	11
3,23600	13
3,24000	13
3,24400	11
3,24800	10
3,25200	10
3,25600	10
3,26000	11
3,26400	12
3,26800	12
3,27200	14
3,27600	15
3,28000	17
3,28400	19
3,28800	18
3,29200	17
3,29600	19
3,30000	16
3,30400	14
3,30800	15
3,31200	16
3,31600	18
3,32000	20
3,32400	20
3,32800	20
3,33200	20
3,33600	18
3,34000	16
3,34400	16
3,34800	17
3,35200	18
3,35600	18
3,36000	17
3,36400	15
3,36800	14
3,37200	13
3,37600	15
3,38000	16
3,38400	15
3,38800	14
3,39200	15
3,39600	17
3,40000	18
3,40400	17
3,40800	16
3,41200	16
3,41600	14
3,42000	12
3,42400	12
3,42800	12
3,43200	11
3,43600	13
3,44000	15
3,44400	14
3,44800	14
3,45200	13
3,45600	12
3,46000	11
3,46400	11
3,46800	11
3,47200	10
3,47600	12
3,48000	13
3,48400	15
3,48800	16
3,49200	13
3,49600	11
3,50000	9
3,50400	7
3,50800	8
3,51200	10
3,51600	10
3,52000	10
3,52400	10
3,52800	12
3,53200	11
3,53600	11
3,54000	13
3,54400	13
3,54800	12
3,55200	12
3,55600	12
3,56000	13
3,56400	13
3,56800	15
3,57200	15
3,57600	15
3,58000	15
3,58400	16
3,58800	15
3,59200	15
3,59600	13
3,60000	12
3,60400	11
3,60800	11
3,61200	13
3,61600	17
3,62000	19
3,62400	21
3,62800	24
3,63200	25
3,63600	26
3,64000	28
3,64400	29
3,64800	30
3,65200	32
3,65600	35
3,66000	38
3,66400	40
3,66800	43
3,67200	46
3,67600	47
3,68000	50
3,68400	53
3,68800	55
3,69200	62
3,69600	72
3,70000	91
3,70400	129
3,70800	195
3,71200	279
3,71600	378
3,72000	491
3,72400	604
3,72800	703
3,73200	775
3,73600	807
3,74000	786
3,74400	707
3,74800	569
3,75200	381
3,75600	151
3,76000	-115
3,76400	-399
3,76800	-680
3,77200	-957
3,77600	-1230
3,78000	-1491
3,78400	-1750
3,78800	-2029
3,79200	-2278
3,79600	-2421
3,80000	-2454
3,80400	-2401
3,80800	-2285
3,81200	-2138
3,81600	-1986
3,82000	-1841
3,82400	-1703
3,82800	-1576
3,83200	-1456
3,83600	-1341
3,84000	-1229
3,84400	-1120
3,84800	-1013
3,85200	-912
3,85600	-820
3,86000	-743
3,86400	-679
3,86800	-621
3,87200	-561
3,87600	-495
3,88000	-422
3,88400	-347
3,88800	-275
3,89200	-209
3,89600	-147
3,90000	-92
3,90400	-44
3,90800	-1
3,91200	36
3,91600	69
3,92000	99
3,92400	128
3,92800	156
3,93200	178
3,93600	197
3,94000	215
3,94400	231
3,94800	248
3,95200	263
3,95600	275
3,96000	287
3,96400	299
3,96800	312
3,97200	326
3,97600	341
3,98000	356
3,98400	369
3,98800	382
3,99200	391
3,99600	399
4,00000	411
4,00400	421
4,00800	429
4,01200	436
4,01600	440
4,02000	444
4,02400	452
4,02800	463
4,03200	475
4,03600	492
4,04000	517
4,04400	551
4,04800	594
4,05200	648
4,05600	711
4,06000	785
4,06400	872
4,06800	969
4,07200	1074
4,07600	1182
4,08000	1288
4,08400	1391
4,08800	1488
4,09200	1572
4,09600	1643
4,10000	1699
4,10400	1740
4,10800	1763
4,11200	1768
4,11600	1758
4,12000	1735
4,12400	1701
4,12800	1655
4,13200	1600
4,13600	1539
4,14000	1475
4,14400	1410
4,14800	1343
4,15200	1276
4,15600	1213
4,16000	1150
4,16400	1090
4,16800	1033
4,17200	979
4,17600	931
4,18000	886
4,18400	847
4,18800	814
4,19200	782
4,19600	754
4,20000	731
4,20400	712
4,20800	695
4,21200	679
4,21600	669
4,22000	661
4,22400	656
4,22800	654
4,23200	656
4,23600	659
4,24000	662
4,24400	665
4,24800	670
4,25200	677
4,25600	684
4,26000	693
4,26400	701
4,26800	710
4,27200	719
4,27600	725
4,28000	730
4,28400	735
4,28800	740
4,29200	744
4,29600	748
4,30000	752
4,30400	757
4,30800	761
4,31200	763
4,31600	767
4,32000	772
4,32400	777
4,32800	781
4,33200	785
4,33600	789
4,34000	792
4,34400	794
4,34800	796
4,35200	798
4,35600	798
4,36000	795
4,36400	791
4,36800	784
4,37200	777
4,37600	772
4,38000	765
4,38400	757
4,38800	750
4,39200	744
4,39600	740
4,40000	735
4,40400	732
4,40800	730
4,41200	727
4,41600	723
4,42000	720
4,42400	719
4,42800	719
4,43200	719
4,43600	718
4,44000	719
4,44400	720
4,44800	719
4,45200	719
4,45600	719
4,46000	718
4,46400	716
4,46800	716
4,47200	717
4,47600	717
4,48000	716
4,48400	715
4,48800	713
4,49200	711
4,49600	710
4,50000	706
4,50400	703
4,50800	704
4,51200	705
4,51600	708
4,52000	714
4,52400	718
4,52800	722
4,53200	725
4,53600	730
4,54000	737
4,54400	744
4,54800	750
4,55200	754
4,55600	757
4,56000	762
4,56400	767
4,56800	770
4,57200	771
4,57600	772
4,58000	773
4,58400	773
4,58800	770
4,59200	769
4,59600	766
4,60000	764
4,60400	767
4,60800	769
4,61200	773
4,61600	779
4,62000	789
4,62400	800
4,62800	812
4,63200	829
4,63600	848
4,64000	874
4,64400	904
4,64800	938
4,65200	980
4,65600	1027
4,66000	1080
4,66400	1143
4,66800	1215
4,67200	1289
4,67600	1365
4,68000	1444
4,68400	1524
4,68800	1602
4,69200	1676
4,69600	1748
4,70000	1817
4,70400	1877
4,70800	1930
4,71200	1976
4,71600	2014
4,72000	2047
4,72400	2072
4,72800	2094
4,73200	2115
4,73600	2132
4,74000	2145
4,74400	2154
4,74800	2158
4,75200	2157
4,75600	2152
4,76000	2144
4,76400	2135
4,76800	2122
4,77200	2104
4,77600	2082
4,78000	2061
4,78400	2036
4,78800	2010
4,79200	1989
4,79600	1968
4,80000	1946
4,80400	1922
4,80800	1900
4,81200	1880
4,81600	1858
4,82000	1834
4,82400	1813
4,82800	1794
4,83200	1776
4,83600	1760
4,84000	1743
4,84400	1727
4,84800	1715
4,85200	1705
4,85600	1693
4,86000	1681
4,86400	1671
4,86800	1660
4,87200	1651
4,87600	1643
4,88000	1636
4,88400	1629
4,88800	1626
4,89200	1624
4,89600	1622
4,90000	1622
4,90400	1624
4,90800	1628
4,91200	1634
4,91600	1643
4,92000	1657
4,92400	1677
4,92800	1700
4,93200	1730
4,93600	1766
4,94000	1809
4,94400	1861
4,94800	1920
4,95200	1987
4,95600	2059
4,96000	2140
4,96400	2230
4,96800	2325
4,97200	2425
4,97600	2528
4,98000	2635
4,98400	2744
4,98800	2855
4,99200	2966
4,99600	3075
5,00000	3184
5,00400	3291
5,00800	3391
5,01200	3486
5,01600	3569
5,02000	3643
5,02400	3708
5,02800	3761
5,03200	3804
5,03600	3835
5,04000	3852
5,04400	3860
5,04800	3857
5,05200	3844
5,05600	3819
5,06000	3786
5,06400	3748
5,06800	3704
5,07200	3659
5,07600	3620
5,08000	3580
5,08400	3543
5,08800	3512
5,09200	3486
5,09600	3465
5,10000	3446
5,10400	3433
5,10800	3427
5,11200	3422
5,11600	3418
5,12000	3414
5,12400	3407
5,12800	3398
5,13200	3386
5,13600	3367
5,14000	3338
5,14400	3302
5,14800	3262
5,15200	3215
5,15600	3161
5,16000	3102
5,16400	3038
5,16800	2975
5,17200	2909
5,17600	2842
5,18000	2780
5,18400	2722
5,18800	2667
5,19200	2620
5,19600	2581
5,20000	2554
5,20400	2538
5,20800	2532
5,21200	2537
5,21600	2556
5,22000	2592
5,22400	2642
5,22800	2703
5,23200	2777
5,23600	2868
5,24000	2968
5,24400	3075
5,24800	3187
5,25200	3303
5,25600	3418
5,26000	3531
5,26400	3643
5,26800	3750
5,27200	3845
5,27600	3930
5,28000	4000
5,28400	4060
5,28800	4106
5,29200	4137
5,29600	4154
5,30000	4159
5,30400	4154
5,30800	4136
5,31200	4112
5,31600	4084
5,32000	4050
5,32400	4017
5,32800	3990
5,33200	3977
5,33600	3981
5,34000	4006
5,34400	4063
5,34800	4158
5,35200	4297
5,35600	4488
5,36000	4737
5,36400	5046
5,36800	5420
5,37200	5859
5,37600	6360
5,38000	6921
5,38400	7532
5,38800	8185
5,39200	8866
5,39600	9565
5,40000	10264
5,40400	10946
5,40800	11596
5,41200	12197
5,41600	12738
5,42000	13210
5,42400	13605
5,42800	13911
5,43200	14125
5,43600	14246
5,44000	14276
5,44400	14220
5,44800	14082
5,45200	13872
5,45600	13595
5,46000	13260
5,46400	12878
5,46800	12461
5,47200	12018
5,47600	11560
5,48000	11093
5,48400	10622
5,48800	10156
5,49200	9699
5,49600	9255
5,50000	8830
5,50400	8423
5,50800	8036
5,51200	7673
5,51600	7332
5,52000	7009
5,52400	6706
5,52800	6425
5,53200	6160
5,53600	5910
5,54000	5678
5,54400	5459
5,54800	5252
5,55200	5057
5,55600	4876
5,56000	4701
5,56400	4533
5,56800	4375
5,57200	4227
5,57600	4087
5,58000	3954
5,58400	3829
5,58800	3710
5,59200	3597
5,59600	3492
5,60000	3394
5,60400	3302
5,60800	3221
5,61200	3148
5,61600	3080
5,62000	3021
5,62400	2968
5,62800	2924
5,63200	2887
5,63600	2859
5,64000	2842
5,64400	2832
5,64800	2829
5,65200	2835
5,65600	2850
5,66000	2872
5,66400	2903
5,66800	2945
5,67200	2995
5,67600	3054
5,68000	3120
5,68400	3192
5,68800	3271
5,69200	3358
5,69600	3455
5,70000	3558
5,70400	3665
5,70800	3779
5,71200	3897
5,71600	4016
5,72000	4141
5,72400	4266
5,72800	4390
5,73200	4515
5,73600	4639
5,74000	4757
5,74400	4869
5,74800	4974
5,75200	5071
5,75600	5158
5,76000	5233
5,76400	5300
5,76800	5357
5,77200	5404
5,77600	5443
5,78000	5477
5,78400	5503
5,78800	5523
5,79200	5541
5,79600	5561
5,80000	5584
5,80400	5607
5,80800	5631
5,81200	5658
5,81600	5686
5,82000	5715
5,82400	5743
5,82800	5766
5,83200	5784
5,83600	5794
5,84000	5790
5,84400	5775
5,84800	5742
5,85200	5689
5,85600	5620
5,86000	5533
5,86400	5429
5,86800	5308
5,87200	5170
5,87600	5021
5,88000	4864
5,88400	4702
5,88800	4537
5,89200	4369
5,89600	4203
5,90000	4041
5,90400	3884
5,90800	3731
5,91200	3584
5,91600	3445
5,92000	3314
5,92400	3193
5,92800	3077
5,93200	2969
5,93600	2871
5,94000	2779
5,94400	2695
5,94800	2617
5,95200	2547
5,95600	2483
5,96000	2426
5,96400	2377
5,96800	2334
5,97200	2294
5,97600	2261
5,98000	2237
5,98400	2223
5,98800	2221
5,99200	2229
5,99600	2250
6,00000	2284
6,00400	2333
6,00800	2400
6,01200	2486
6,01600	2591
6,02000	2715
6,02400	2858
6,02800	3020
6,03200	3202
6,03600	3401
6,04000	3619
6,04400	3860
6,04800	4121
6,05200	4407
6,05600	4725
6,06000	5080
6,06400	5480
6,06800	5936
6,07200	6462
6,07600	7073
6,08000	7787
6,08400	8623
6,08800	9606
6,09200	10760
6,09600	12112
6,10000	13678
6,10400	15477
6,10800	17532
6,11200	19866
6,11600	22486
6,12000	25391
6,12400	28578
6,12800	32039
6,13200	35765
6,13600	39732
6,14000	43898
6,14400	48218
6,14800	52644
6,15200	57127
6,15600	61622
6,16000	66058
6,16400	70364
6,16800	74483
6,17200	78359
6,17600	81942
6,18000	85178
6,18400	88014
6,18800	90424
6,19200	92382
6,19600	93869
6,20000	94874
6,20400	95395
6,20800	95440
6,21200	95024
6,21600	94167
6,22000	92894
6,22400	91239
6,22800	89239
6,23200	86933
6,23600	84359
6,24000	81549
6,24400	78546
6,24800	75399
6,25200	72144
6,25600	68811
6,26000	65429
6,26400	62035
6,26800	58668
6,27200	55352
6,27600	52110
6,28000	48955
6,28400	45906
6,28800	42986
6,29200	40209
6,29600	37585
6,30000	35120
6,30400	32818
6,30800	30690
6,31200	28737
6,31600	26956
6,32000	25344
6,32400	23892
6,32800	22593
6,33200	21442
6,33600	20425
6,34000	19529
6,34400	18743
6,34800	18056
6,35200	17450
6,35600	16910
6,36000	16418
6,36400	15966
6,36800	15544
6,37200	15140
6,37600	14745
6,38000	14349
6,38400	13946
6,38800	13536
6,39200	13114
6,39600	12680
6,40000	12235
6,40400	11780
6,40800	11315
6,41200	10845
6,41600	10375
6,42000	9907
6,42400	9444
6,42800	8993
6,43200	8554
6,43600	8130
6,44000	7723
6,44400	7336
6,44800	6973
6,45200	6632
6,45600	6312
6,46000	6016
6,46400	5740
6,46800	5485
6,47200	5253
6,47600	5042
6,48000	4849
6,48400	4671
6,48800	4508
6,49200	4362
6,49600	4228
6,50000	4107
6,50400	3998
6,50800	3899
6,51200	3807
6,51600	3724
6,52000	3647
6,52400	3572
6,52800	3502
6,53200	3440
6,53600	3381
6,54000	3322
6,54400	3268
6,54800	3218
6,55200	3168
6,55600	3122
6,56000	3078
6,56400	3036
6,56800	2994
6,57200	2952
6,57600	2912
6,58000	2874
6,58400	2838
6,58800	2803
6,59200	2768
6,59600	2732
6,60000	2698
6,60400	2664
6,60800	2629
6,61200	2596
6,61600	2563
6,62000	2530
6,62400	2499
6,62800	2468
6,63200	2436
6,63600	2403
6,64000	2370
6,64400	2339
6,64800	2310
6,65200	2282
6,65600	2255
6,66000	2227
6,66400	2200
6,66800	2174
6,67200	2153
6,67600	2135
6,68000	2118
6,68400	2100
6,68800	2084
6,69200	2070
6,69600	2056
6,70000	2044
6,70400	2034
6,70800	2022
6,71200	2012
6,71600	2004
6,72000	1995
6,72400	1986
6,72800	1977
6,73200	1969
6,73600	1961
6,74000	1953
6,74400	1945
6,74800	1937
6,75200	1930
6,75600	1921
6,76000	1912
6,76400	1904
6,76800	1897
6,77200	1890
6,77600	1880
6,78000	1874
6,78400	1871
6,78800	1871
6,79200	1875
6,79600	1887
6,80000	1908
6,80400	1938
6,80800	1981
6,81200	2041
6,81600	2120
6,82000	2224
6,82400	2363
6,82800	2538
6,83200	2756
6,83600	3032
6,84000	3372
6,84400	3783
6,84800	4281
6,85200	4877
6,85600	5579
6,86000	6402
6,86400	7360
6,86800	8465
6,87200	9728
6,87600	11156
6,88000	12756
6,88400	14531
6,88800	16487
6,89200	18624
6,89600	20932
6,90000	23394
6,90400	26002
6,90800	28742
6,91200	31592
6,91600	34524
6,92000	37501
6,92400	40490
6,92800	43458
6,93200	46383
6,93600	49222
6,94000	51932
6,94400	54484
6,94800	56845
6,95200	58994
6,95600	60901
6,96000	62541
6,96400	63898
6,96800	64959
6,97200	65716
6,97600	66166
6,98000	66309
6,98400	66151
6,98800	65700
6,99200	64969
6,99600	63970
7,00000	62722
7,00400	61259
7,00800	59601
7,01200	57771
7,01600	55794
7,02000	53696
7,02400	51514
7,02800	49275
7,03200	47004
7,03600	44718
7,04000	42439
7,04400	40192
7,04800	37993
7,05200	35853
7,05600	33780
7,06000	31779
7,06400	29865
7,06800	28043
7,07200	26316
7,07600	24682
7,08000	23140
7,08400	21691
7,08800	20336
7,09200	19070
7,09600	17890
7,10000	16794
7,10400	15775
7,10800	14831
7,11200	13958
7,11600	13151
7,12000	12403
7,12400	11710
7,12800	11072
7,13200	10481
7,13600	9937
7,14000	9437
7,14400	8973
7,14800	8543
7,15200	8147
7,15600	7781
7,16000	7442
7,16400	7130
7,16800	6842
7,17200	6577
7,17600	6329
7,18000	6098
7,18400	5886
7,18800	5694
7,19200	5519
7,19600	5356
7,20000	5207
7,20400	5074
7,20800	4953
7,21200	4845
7,21600	4747
7,22000	4660
7,22400	4584
7,22800	4520
7,23200	4467
7,23600	4425
7,24000	4393
7,24400	4372
7,24800	4363
7,25200	4365
7,25600	4375
7,26000	4396
7,26400	4428
7,26800	4469
7,27200	4521
7,27600	4581
7,28000	4648
7,28400	4726
7,28800	4814
7,29200	4909
7,29600	5006
7,30000	5110
7,30400	5219
7,30800	5329
7,31200	5441
7,31600	5557
7,32000	5673
7,32400	5788
7,32800	5906
7,33200	6024
7,33600	6141
7,34000	6260
7,34400	6383
7,34800	6512
7,35200	6648
7,35600	6791
7,36000	6944
7,36400	7110
7,36800	7288
7,37200	7481
7,37600	7691
7,38000	7922
7,38400	8176
7,38800	8449
7,39200	8743
7,39600	9055
7,40000	9386
7,40400	9738
7,40800	10107
7,41200	10489
7,41600	10884
7,42000	11288
7,42400	11700
7,42800	12115
7,43200	12530
7,43600	12942
7,44000	13348
7,44400	13744
7,44800	14127
7,45200	14494
7,45600	14841
7,46000	15168
7,46400	15476
7,46800	15758
7,47200	16011
7,47600	16234
7,48000	16430
7,48400	16594
7,48800	16725
7,49200	16824
7,49600	16891
7,50000	16926
7,50400	16929
7,50800	16900
7,51200	16840
7,51600	16750
7,52000	16632
7,52400	16488
7,52800	16316
7,53200	16116
7,53600	15899
7,54000	15663
7,54400	15408
7,54800	15142
7,55200	14864
7,55600	14571
7,56000	14269
7,56400	13961
7,56800	13652
7,57200	13339
7,57600	13024
7,58000	12713
7,58400	12406
7,58800	12098
7,59200	11794
7,59600	11499
7,60000	11212
7,60400	10936
7,60800	10671
7,61200	10417
7,61600	10173
7,62000	9942
7,62400	9728
7,62800	9530
7,63200	9344
7,63600	9172
7,64000	9014
7,64400	8870
7,64800	8738
7,65200	8620
7,65600	8516
7,66000	8421
7,66400	8335
7,66800	8257
7,67200	8186
7,67600	8119
7,68000	8054
7,68400	7991
7,68800	7925
7,69200	7854
7,69600	7781
7,70000	7705
7,70400	7622
7,70800	7535
7,71200	7436
7,71600	7329
7,72000	7214
7,72400	7091
7,72800	6961
7,73200	6821
7,73600	6673
7,74000	6522
7,74400	6367
7,74800	6209
7,75200	6048
7,75600	5885
7,76000	5722
7,76400	5558
7,76800	5395
7,77200	5234
7,77600	5077
7,78000	4922
7,78400	4772
7,78800	4627
7,79200	4488
7,79600	4353
7,80000	4223
7,80400	4102
7,80800	3984
7,81200	3870
7,81600	3762
7,82000	3660
7,82400	3564
7,82800	3475
7,83200	3391
7,83600	3310
7,84000	3236
7,84400	3170
7,84800	3109
7,85200	3051
7,85600	2999
7,86000	2954
7,86400	2915
7,86800	2886
7,87200	2863
7,87600	2845
7,88000	2834
7,88400	2828
7,88800	2832
7,89200	2843
7,89600	2859
[truncated: 18,026 more rows]
