# Supplementary material for: Interplay between de novo and salvage pathways of GDP-fucose synthesis
Source: PLoS One. 2024 Oct 24;19(10):e0309450. doi: 10.1371/journal.pone.0309450 (PMC11501016; doi:10.1371/journal.pone.0309450)
Supplement: S1 File — (ZIP) [file pone.0309450.s004.zip › Chromatograms/Metabolites/TSTA3KO_10_1.txt]

0	0
0,004	0
0,008	0
0,012	0
0,016	0
0,02	0
0,024	0
0,028	0
0,032	0
0,036	0
0,04	0
0,044	0
0,048	0
0,052	0
0,056	0
0,06	0
0,064	0
0,068	0
0,072	0
0,076	0
0,08	7
0,084	10
0,088	11
0,092	13
0,096	15
0,1	16
0,104	17
0,108	19
0,112	19
0,116	18
0,12	18
0,124	19
0,128	18
0,132	17
0,136	17
0,14	17
0,144	19
0,148	20
0,152	19
0,156	20
0,16	21
0,164	23
0,168	22
0,172	19
0,176	18
0,18	17
0,184	13
0,188	10
0,192	11
0,196	12
0,2	11
0,204	12
0,208	12
0,212	11
0,216	10
0,22	9
0,224	10
0,228	12
0,232	12
0,236	13
0,24	14
0,244	13
0,248	12
0,252	12
0,256	11
0,26	11
0,264	11
0,268	11
0,272	11
0,276	9
0,28	8
0,284	10
0,288	11
0,292	13
0,296	12
0,3	10
0,304	10
0,308	8
0,312	7
0,316	7
0,32	7
0,324	7
0,328	7
0,332	7
0,336	5
0,34	5
0,344	5
0,348	5
0,352	4
0,356	2
0,36	2
0,364	2
0,368	1
0,372	2
0,376	3
0,38	4
0,384	4
0,388	5
0,392	8
0,396	10
0,4	11
0,404	9
0,408	6
0,412	6
0,416	7
0,42	9
0,424	11
0,428	13
0,432	14
0,436	13
0,44	13
0,444	11
0,448	11
0,452	12
0,456	13
0,46	12
0,464	11
0,468	10
0,472	11
0,476	12
0,48	10
0,484	10
0,488	12
0,492	12
0,496	11
0,5	11
0,504	13
0,508	14
0,512	14
0,516	14
0,52	13
0,524	12
0,528	11
0,532	12
0,536	12
0,54	12
0,544	11
0,548	8
0,552	4
0,556	4
0,56	4
0,564	2
0,568	3
0,572	6
0,576	7
0,58	8
0,584	9
0,588	9
0,592	8
0,596	7
0,6	5
0,604	3
0,608	2
0,612	1
0,616	0
0,62	1
0,624	-1
0,628	-2
0,632	-1
0,636	0
0,64	0
0,644	-3
0,648	-4
0,652	-3
0,656	-3
0,66	-3
0,664	-3
0,668	-3
0,672	-4
0,676	-6
0,68	-8
0,684	-9
0,688	-11
0,692	-12
0,696	-12
0,7	-13
0,704	-12
0,708	-11
0,712	-8
0,716	-6
0,72	-6
0,724	-7
0,728	-9
0,732	-9
0,736	-8
0,74	-8
0,744	-8
0,748	-5
0,752	-4
0,756	-5
0,76	-5
0,764	-4
0,768	-4
0,772	-5
0,776	-5
0,78	-4
0,784	-3
0,788	-2
0,792	-4
0,796	-6
0,8	-6
0,804	-5
0,808	-3
0,812	-2
0,816	-4
0,82	-5
0,824	-5
0,828	-6
0,832	-6
0,836	-5
0,84	-6
0,844	-8
0,848	-9
0,852	-9
0,856	-10
0,86	-8
0,864	-7
0,868	-8
0,872	-7
0,876	-7
0,88	-6
0,884	-4
0,888	-4
0,892	-4
0,896	-3
0,9	-3
0,904	-2
0,908	1
0,912	4
0,916	5
0,92	7
0,924	9
0,928	11
0,932	12
0,936	13
0,94	12
0,944	9
0,948	8
0,952	8
0,956	8
0,96	8
0,964	8
0,968	9
0,972	6
0,976	6
0,98	6
0,984	5
0,988	3
0,992	1
0,996	-1
1	0
1,004	0
1,008	-3
1,012	-6
1,016	-6
1,02	-7
1,024	-9
1,028	-11
1,032	-11
1,036	-10
1,04	-11
1,044	-11
1,048	-11
1,052	-10
1,056	-11
1,06	-12
1,064	-11
1,068	-11
1,072	-11
1,076	-12
1,08	-11
1,084	-8
1,088	-7
1,092	-6
1,096	-5
1,1	-4
1,104	-3
1,108	-3
1,112	-2
1,116	-3
1,12	-4
1,124	-4
1,128	-3
1,132	-2
1,136	-4
1,14	-8
1,144	-10
1,148	-10
1,152	-9
1,156	-6
1,16	-5
1,164	-4
1,168	-3
1,172	-2
1,176	-2
1,18	-1
1,184	1
1,188	1
1,192	2
1,196	4
1,2	5
1,204	5
1,208	4
1,212	4
1,216	4
1,22	2
1,224	1
1,228	1
1,232	0
1,236	0
1,24	0
1,244	0
1,248	0
1,252	3
1,256	5
1,26	4
1,264	3
1,268	3
1,272	2
1,276	5
1,28	8
1,284	11
1,288	13
1,292	14
1,296	16
1,3	18
1,304	17
1,308	16
1,312	17
1,316	18
1,32	19
1,324	20
1,328	21
1,332	21
1,336	22
1,34	22
1,344	20
1,348	17
1,352	15
1,356	15
1,36	15
1,364	14
1,368	13
1,372	13
1,376	14
1,38	15
1,384	13
1,388	12
1,392	14
1,396	14
1,4	15
1,404	16
1,408	16
1,412	16
1,416	16
1,42	16
1,424	15
1,428	15
1,432	13
1,436	12
1,44	9
1,444	7
1,448	7
1,452	7
1,456	10
1,46	13
1,464	13
1,468	12
1,472	11
1,476	12
1,48	14
1,484	16
1,488	15
1,492	13
1,496	11
1,5	9
1,504	9
1,508	10
1,512	11
1,516	12
1,52	14
1,524	16
1,528	15
1,532	13
1,536	12
1,54	11
1,544	11
1,548	13
1,552	18
1,556	19
1,56	18
1,564	18
1,568	19
1,572	18
1,576	18
1,58	21
1,584	21
1,588	20
1,592	19
1,596	19
1,6	18
1,604	17
1,608	16
1,612	15
1,616	15
1,62	18
1,624	19
1,628	19
1,632	18
1,636	18
1,64	19
1,644	21
1,648	22
1,652	23
1,656	23
1,66	22
1,664	24
1,668	26
1,672	28
1,676	26
1,68	24
1,684	25
1,688	27
1,692	27
1,696	27
1,7	24
1,704	21
1,708	20
1,712	19
1,716	17
1,72	17
1,724	17
1,728	18
1,732	19
1,736	17
1,74	15
1,744	15
1,748	14
1,752	13
1,756	13
1,76	14
1,764	15
1,768	15
1,772	15
1,776	15
1,78	17
1,784	19
1,788	18
1,792	18
1,796	19
1,8	20
1,804	18
1,808	18
1,812	21
1,816	23
1,82	23
1,824	21
1,828	18
1,832	16
1,836	17
1,84	19
1,844	20
1,848	21
1,852	21
1,856	21
1,86	24
1,864	24
1,868	22
1,872	21
1,876	21
1,88	22
1,884	22
1,888	24
1,892	27
1,896	26
1,9	23
1,904	23
1,908	21
1,912	21
1,916	22
1,92	22
1,924	23
1,928	23
1,932	23
1,936	23
1,94	23
1,944	24
1,948	26
1,952	27
1,956	26
1,96	24
1,964	25
1,968	26
1,972	26
1,976	25
1,98	26
1,984	27
1,988	27
1,992	27
1,996	28
2	29
2,004	32
2,008	33
2,012	33
2,016	33
2,02	33
2,024	34
2,028	36
2,032	39
2,036	40
2,04	42
2,044	43
2,048	42
2,052	40
2,056	39
2,06	37
2,064	36
2,068	37
2,072	38
2,076	41
2,08	43
2,084	44
2,088	42
2,092	39
2,096	37
2,1	37
2,104	39
2,108	41
2,112	42
2,116	44
2,12	44
2,124	43
2,128	43
2,132	43
2,136	43
2,14	45
2,144	46
2,148	50
2,152	51
2,156	50
2,16	48
2,164	48
2,168	50
2,172	50
2,176	51
2,18	51
2,184	52
2,188	53
2,192	53
2,196	54
2,2	53
2,204	53
2,208	53
2,212	53
2,216	53
2,22	55
2,224	55
2,228	52
2,232	50
2,236	50
2,24	51
2,244	55
2,248	58
2,252	57
2,256	55
2,26	54
2,264	53
2,268	53
2,272	53
2,276	53
2,28	52
2,284	53
2,288	55
2,292	55
2,296	54
2,3	53
2,304	55
2,308	56
2,312	55
2,316	56
2,32	57
2,324	59
2,328	60
2,332	59
2,336	60
2,34	59
2,344	60
2,348	62
2,352	62
2,356	61
2,36	60
2,364	59
2,368	59
2,372	60
2,376	61
2,38	63
2,384	65
2,388	66
2,392	67
2,396	67
2,4	65
2,404	65
2,408	67
2,412	68
2,416	68
2,42	69
2,424	71
2,428	70
2,432	70
2,436	71
2,44	73
2,444	74
2,448	74
2,452	75
2,456	75
2,46	75
2,464	76
2,468	74
2,472	72
2,476	71
2,48	72
2,484	73
2,488	72
2,492	69
2,496	69
2,5	70
2,504	70
2,508	71
2,512	72
2,516	74
2,52	75
2,524	75
2,528	75
2,532	77
2,536	79
2,54	80
2,544	79
2,548	79
2,552	80
2,556	81
2,56	83
2,564	82
2,568	80
2,572	80
2,576	81
2,58	82
2,584	83
2,588	85
2,592	85
2,596	85
2,6	87
2,604	86
2,608	85
2,612	87
2,616	89
2,62	92
2,624	96
2,628	99
2,632	100
2,636	98
2,64	97
2,644	99
2,648	101
2,652	100
2,656	99
2,66	97
2,664	98
2,668	100
2,672	102
2,676	102
2,68	101
2,684	99
2,688	98
2,692	97
2,696	97
2,7	97
2,704	95
2,708	94
2,712	94
2,716	97
2,72	96
2,724	98
2,728	99
2,732	100
2,736	104
2,74	107
2,744	110
2,748	111
2,752	113
2,756	113
2,76	112
2,764	113
2,768	114
2,772	115
2,776	117
2,78	119
2,784	121
2,788	122
2,792	123
2,796	122
2,8	120
2,804	120
2,808	120
2,812	121
2,816	120
2,82	120
2,824	122
2,828	124
2,832	126
2,836	129
2,84	131
2,844	131
2,848	131
2,852	132
2,856	133
2,86	133
2,864	135
2,868	138
2,872	138
2,876	138
2,88	138
2,884	139
2,888	141
2,892	142
2,896	144
2,9	147
2,904	149
2,908	148
2,912	149
2,916	152
2,92	154
2,924	155
2,928	157
2,932	158
2,936	157
2,94	159
2,944	161
2,948	162
2,952	162
2,956	162
2,96	164
2,964	167
2,968	168
2,972	168
2,976	168
2,98	165
2,984	162
2,988	161
2,992	164
2,996	165
3	166
3,004	168
3,008	167
3,012	166
3,016	167
3,02	169
3,024	170
3,028	170
3,032	171
3,036	173
3,04	176
3,044	179
3,048	181
3,052	181
3,056	181
3,06	181
3,064	181
3,068	184
3,072	188
3,076	188
3,08	186
3,084	185
3,088	185
3,092	187
3,096	188
3,1	188
3,104	190
3,108	191
3,112	191
3,116	193
3,12	195
3,124	194
3,128	194
3,132	194
3,136	196
3,14	200
3,144	201
3,148	202
3,152	203
3,156	205
3,16	207
3,164	210
3,168	214
3,172	214
3,176	214
3,18	214
3,184	215
3,188	217
3,192	216
3,196	217
3,2	217
3,204	217
3,208	219
3,212	221
3,216	221
3,22	220
3,224	220
3,228	222
3,232	225
3,236	226
3,24	227
3,244	228
3,248	228
3,252	228
3,256	229
3,26	229
3,264	230
3,268	230
3,272	230
3,276	232
3,28	232
3,284	232
3,288	235
3,292	238
3,296	240
3,3	242
3,304	243
3,308	245
3,312	247
3,316	247
3,32	248
3,324	249
3,328	248
3,332	247
3,336	248
3,34	248
3,344	247
3,348	246
3,352	246
3,356	248
3,36	249
3,364	250
3,368	251
3,372	251
3,376	253
3,38	255
3,384	256
3,388	257
3,392	259
3,396	260
3,4	258
3,404	258
3,408	259
3,412	262
3,416	263
3,42	264
3,424	264
3,428	264
3,432	264
3,436	264
3,44	265
3,444	265
3,448	265
3,452	266
3,456	267
3,46	268
3,464	267
3,468	267
3,472	268
3,476	267
3,48	268
3,484	269
3,488	269
3,492	271
3,496	273
3,5	272
3,504	272
3,508	275
3,512	277
3,516	277
3,52	278
3,524	277
3,528	278
3,532	278
3,536	277
3,54	278
3,544	280
3,548	280
3,552	279
3,556	279
3,56	280
3,564	281
3,568	281
3,572	281
3,576	280
3,58	281
3,584	283
3,588	283
3,592	282
3,596	282
3,6	286
3,604	288
3,608	287
3,612	285
3,616	286
3,62	288
3,624	288
3,628	287
3,632	287
3,636	287
3,64	286
3,644	284
3,648	283
3,652	282
3,656	282
3,66	282
3,664	283
3,668	283
3,672	285
3,676	287
3,68	287
3,684	286
3,688	286
3,692	286
3,696	287
3,7	288
3,704	287
3,708	286
3,712	286
3,716	288
3,72	290
3,724	291
3,728	290
3,732	289
3,736	288
3,74	288
3,744	287
3,748	287
3,752	286
3,756	284
3,76	282
3,764	283
3,768	287
3,772	297
3,776	307
3,78	301
3,784	274
3,788	213
3,792	102
3,796	-66
3,8	-296
3,804	-595
3,808	-959
3,812	-1376
3,816	-1832
3,82	-2314
3,824	-2804
3,828	-3286
3,832	-3746
3,836	-4171
3,84	-4547
3,844	-4864
3,848	-5120
3,852	-5325
3,856	-5510
3,86	-5697
3,864	-5849
3,868	-5899
3,872	-5825
3,876	-5652
3,88	-5406
3,884	-5109
3,888	-4782
3,892	-4442
3,896	-4101
3,9	-3767
3,904	-3444
3,908	-3135
3,912	-2842
3,916	-2573
3,92	-2328
3,924	-2102
3,928	-1891
3,932	-1687
3,936	-1484
3,94	-1288
3,944	-1104
3,948	-941
3,952	-800
3,956	-678
3,96	-573
3,964	-485
3,968	-411
3,972	-348
3,976	-293
3,98	-246
3,984	-204
3,988	-167
3,992	-135
3,996	-108
4	-82
4,004	-57
4,008	-36
4,012	-18
4,016	3
4,02	21
4,024	37
4,028	53
4,032	70
4,036	88
4,04	106
4,044	123
4,048	138
4,052	153
4,056	170
4,06	188
4,064	205
4,068	222
4,072	238
4,076	253
4,08	266
4,084	280
4,088	293
4,092	308
4,096	328
4,1	347
4,104	367
4,108	391
4,112	416
4,116	441
4,12	467
4,124	492
4,128	518
4,132	543
4,136	564
4,14	580
4,144	596
4,148	610
4,152	621
4,156	629
4,16	634
4,164	636
4,168	636
4,172	634
4,176	630
4,18	623
4,184	615
4,188	605
4,192	596
4,196	586
4,2	575
4,204	565
4,208	557
4,212	552
4,216	547
4,22	543
4,224	541
4,228	538
4,232	537
4,236	537
4,24	541
4,244	546
4,248	551
4,252	557
4,256	562
4,26	570
4,264	580
4,268	589
4,272	600
4,276	609
4,28	620
4,284	631
4,288	643
4,292	655
4,296	669
4,3	681
4,304	692
4,308	704
4,312	712
4,316	719
4,32	724
4,324	727
4,328	729
4,332	730
4,336	728
4,34	723
4,344	719
4,348	714
4,352	708
4,356	702
4,36	698
4,364	697
4,368	696
4,372	693
4,376	692
4,38	692
4,384	692
4,388	691
4,392	692
4,396	692
4,4	693
4,404	693
4,408	692
4,412	691
4,416	688
4,42	685
4,424	683
4,428	680
4,432	676
4,436	672
4,44	668
4,444	663
4,448	659
4,452	658
4,456	657
4,46	654
4,464	654
4,468	654
4,472	652
4,476	650
4,48	650
4,484	649
4,488	649
4,492	650
4,496	650
4,5	652
4,504	653
4,508	652
4,512	651
4,516	649
4,52	649
4,524	649
4,528	649
4,532	651
4,536	651
4,54	651
4,544	651
4,548	650
4,552	647
4,556	645
4,56	646
4,564	647
4,568	648
4,572	649
4,576	652
4,58	652
4,584	654
4,588	657
4,592	659
4,596	662
4,6	666
4,604	669
4,608	673
4,612	676
4,616	679
4,62	682
4,624	686
4,628	689
4,632	691
4,636	693
4,64	696
4,644	696
4,648	695
4,652	696
4,656	697
4,66	699
4,664	701
4,668	702
4,672	704
4,676	704
4,68	706
4,684	709
4,688	711
4,692	711
4,696	711
4,7	711
4,704	711
4,708	711
4,712	710
4,716	709
4,72	708
4,724	704
4,728	699
4,732	692
4,736	685
4,74	681
4,744	679
4,748	677
4,752	673
4,756	669
4,76	664
4,764	658
4,768	654
4,772	647
4,776	639
4,78	633
4,784	626
4,788	622
4,792	618
4,796	613
4,8	610
4,804	609
4,808	605
4,812	602
4,816	599
4,82	595
4,824	593
4,828	593
4,832	595
4,836	596
4,84	599
4,844	606
4,848	612
4,852	618
4,856	625
4,86	631
4,864	638
4,868	647
4,872	655
4,876	664
4,88	674
4,884	681
4,888	687
4,892	691
4,896	694
4,9	698
4,904	701
4,908	702
4,912	704
4,916	706
4,92	704
4,924	700
4,928	696
4,932	689
4,936	681
4,94	674
4,944	670
4,948	665
4,952	662
4,956	657
4,96	651
4,964	646
4,968	644
4,972	642
4,976	641
4,98	642
4,984	643
4,988	647
4,992	652
4,996	658
5	665
5,004	674
5,008	689
5,012	704
5,016	717
5,02	734
5,024	754
5,028	776
5,032	804
5,036	832
5,04	859
5,044	889
5,048	919
5,052	948
5,056	976
5,06	1001
5,064	1028
5,068	1054
5,072	1077
5,076	1097
5,08	1115
5,084	1135
5,088	1151
5,092	1161
5,096	1171
5,1	1179
5,104	1185
5,108	1190
5,112	1195
5,116	1200
5,12	1203
5,124	1206
5,128	1208
5,132	1209
5,136	1212
5,14	1217
5,144	1220
5,148	1227
5,152	1237
5,156	1248
5,16	1265
5,164	1286
5,168	1313
5,172	1343
5,176	1376
5,18	1415
5,184	1457
5,188	1502
5,192	1550
5,196	1597
5,2	1641
5,204	1685
5,208	1731
5,212	1776
5,216	1817
5,22	1856
5,224	1891
5,228	1925
5,232	1956
5,236	1985
5,24	2014
5,244	2042
5,248	2073
5,252	2102
5,256	2129
5,26	2157
5,264	2184
5,268	2208
5,272	2230
5,276	2250
5,28	2268
5,284	2285
5,288	2296
5,292	2300
5,296	2300
5,3	2295
5,304	2287
5,308	2275
5,312	2260
5,316	2242
5,32	2219
5,324	2196
5,328	2171
5,332	2141
5,336	2112
5,34	2082
5,344	2053
5,348	2025
5,352	1998
5,356	1973
5,36	1948
5,364	1922
5,368	1897
5,372	1874
5,376	1851
5,38	1829
5,384	1807
5,388	1787
5,392	1769
5,396	1751
5,4	1738
5,404	1726
5,408	1713
5,412	1700
5,416	1690
5,42	1681
5,424	1673
5,428	1666
5,432	1659
5,436	1652
5,44	1646
5,444	1640
5,448	1635
5,452	1628
5,456	1622
5,46	1618
5,464	1615
5,468	1611
5,472	1605
5,476	1600
5,48	1594
5,484	1588
5,488	1580
5,492	1574
5,496	1568
5,5	1561
5,504	1557
5,508	1554
5,512	1550
5,516	1545
5,52	1540
5,524	1537
5,528	1535
5,532	1535
5,536	1537
5,54	1538
5,544	1539
5,548	1540
5,552	1543
5,556	1548
5,56	1552
5,564	1557
5,568	1561
5,572	1566
5,576	1572
5,58	1578
5,584	1584
5,588	1589
5,592	1595
5,596	1605
5,6	1618
5,604	1635
5,608	1656
5,612	1683
5,616	1718
5,62	1763
5,624	1818
5,628	1882
5,632	1962
5,636	2062
5,64	2178
5,644	2314
5,648	2472
5,652	2654
5,656	2863
5,66	3097
5,664	3355
5,668	3637
5,672	3945
5,676	4273
5,68	4618
5,684	4977
5,688	5346
5,692	5721
5,696	6098
5,7	6471
5,704	6830
5,708	7172
5,712	7493
5,716	7786
5,72	8045
5,724	8269
5,728	8457
5,732	8609
5,736	8719
5,74	8790
5,744	8823
5,748	8817
5,752	8779
5,756	8711
5,76	8612
5,764	8488
5,768	8346
5,772	8185
5,776	8006
5,78	7815
5,784	7617
5,788	7415
5,792	7211
5,796	7003
5,8	6798
5,804	6594
5,808	6394
5,812	6198
5,816	6010
5,82	5829
5,824	5652
5,828	5481
5,832	5315
5,836	5156
5,84	5004
5,844	4858
5,848	4715
5,852	4578
5,856	4448
5,86	4322
5,864	4202
5,868	4086
5,872	3974
5,876	3868
5,88	3767
5,884	3672
5,888	3581
5,892	3495
5,896	3413
5,9	3338
5,904	3267
5,908	3203
5,912	3141
5,916	3081
5,92	3026
5,924	2977
5,928	2933
5,932	2889
5,936	2848
5,94	2810
5,944	2774
5,948	2739
5,952	2706
5,956	2677
5,96	2646
5,964	2618
5,968	2593
5,972	2569
5,976	2545
5,98	2522
5,984	2499
5,988	2475
5,992	2453
5,996	2431
6	2410
6,004	2389
6,008	2366
6,012	2343
6,016	2319
6,02	2298
6,024	2279
6,028	2260
6,032	2241
6,036	2222
6,04	2203
6,044	2184
6,048	2166
6,052	2149
6,056	2131
6,06	2112
6,064	2093
6,068	2074
6,072	2057
6,076	2041
6,08	2023
6,084	2006
6,088	1990
6,092	1975
6,096	1957
6,1	1938
6,104	1920
6,108	1902
6,112	1885
6,116	1868
6,12	1854
6,124	1838
6,128	1819
6,132	1802
6,136	1785
6,14	1770
6,144	1755
6,148	1739
6,152	1724
6,156	1712
6,16	1700
6,164	1689
6,168	1681
6,172	1673
6,176	1666
6,18	1666
6,184	1670
6,188	1678
6,192	1695
6,196	1719
6,2	1750
6,204	1791
6,208	1849
6,212	1923
6,216	2014
6,22	2122
6,224	2252
6,228	2406
6,232	2584
6,236	2787
6,24	3017
6,244	3274
6,248	3557
6,252	3866
6,256	4200
6,26	4556
6,264	4932
6,268	5321
6,272	5721
6,276	6127
6,28	6536
6,284	6941
6,288	7335
6,292	7713
6,296	8072
6,3	8404
6,304	8708
6,308	8980
6,312	9214
6,316	9410
6,32	9567
6,324	9684
6,328	9760
6,332	9797
6,336	9799
6,34	9772
6,344	9716
6,348	9637
6,352	9537
6,356	9419
6,36	9287
6,364	9148
6,368	9007
6,372	8864
6,376	8723
6,38	8585
6,384	8448
6,388	8315
6,392	8186
6,396	8059
6,4	7931
6,404	7804
6,408	7676
6,412	7542
6,416	7401
6,42	7252
6,424	7095
6,428	6929
6,432	6753
6,436	6567
6,44	6373
6,444	6172
6,448	5962
6,452	5747
6,456	5527
6,46	5307
6,464	5087
6,468	4865
6,472	4645
6,476	4433
6,48	4229
6,484	4029
6,488	3835
6,492	3650
6,496	3474
6,5	3307
6,504	3150
6,508	3003
6,512	2866
6,516	2741
6,52	2626
6,524	2520
6,528	2422
6,532	2332
6,536	2248
6,54	2172
6,544	2104
6,548	2044
6,552	1987
6,556	1936
6,56	1891
6,564	1849
6,568	1810
6,572	1774
6,576	1742
6,58	1712
6,584	1683
6,588	1655
6,592	1630
6,596	1606
6,6	1585
6,604	1565
6,608	1542
6,612	1522
6,616	1506
6,62	1489
6,624	1471
6,628	1455
6,632	1441
6,636	1426
6,64	1415
6,644	1408
6,648	1402
6,652	1400
6,656	1403
6,66	1413
6,664	1431
6,668	1459
6,672	1501
6,676	1557
6,68	1631
6,684	1730
6,688	1854
6,692	2007
6,696	2194
6,7	2418
6,704	2682
6,708	2991
6,712	3341
6,716	3735
6,72	4179
6,724	4668
6,728	5197
6,732	5762
6,736	6358
6,74	6977
6,744	7614
6,748	8259
6,752	8899
6,756	9522
6,76	10118
6,764	10683
6,768	11204
6,772	11673
6,776	12083
6,78	12426
6,784	12702
6,788	12907
6,792	13039
6,796	13098
6,8	13086
6,804	13008
6,808	12868
6,812	12670
6,816	12421
6,82	12125
6,824	11790
6,828	11422
6,832	11026
6,836	10616
6,84	10192
6,844	9755
6,848	9312
6,852	8870
6,856	8433
6,86	8006
6,864	7591
6,868	7189
6,872	6802
6,876	6429
6,88	6076
6,884	5743
6,888	5428
6,892	5134
6,896	4860
6,9	4605
6,904	4372
6,908	4152
6,912	3949
6,916	3762
6,92	3588
6,924	3429
6,928	3285
6,932	3150
6,936	3025
6,94	2910
6,944	2804
6,948	2708
6,952	2618
6,956	2536
6,96	2460
6,964	2392
6,968	2333
6,972	2282
6,976	2234
6,98	2190
6,984	2151
6,988	2116
6,992	2083
6,996	2050
7	2023
7,004	2000
7,008	1977
7,012	1955
7,016	1936
7,02	1920
7,024	1904
7,028	1893
7,032	1880
7,036	1869
7,04	1860
7,044	1853
7,048	1847
7,052	1842
7,056	1840
7,06	1838
7,064	1833
7,068	1827
7,072	1826
7,076	1824
7,08	1822
7,084	1819
7,088	1814
7,092	1808
7,096	1803
7,1	1796
7,104	1788
7,108	1781
7,112	1771
7,116	1758
7,12	1743
7,124	1728
7,128	1710
7,132	1689
7,136	1669
7,14	1648
7,144	1625
7,148	1601
7,152	1576
7,156	1556
7,16	1537
7,164	1513
7,168	1482
7,172	1451
7,176	1421
7,18	1391
7,184	1364
7,188	1335
7,192	1307
7,196	1279
7,2	1250
7,204	1222
7,208	1195
7,212	1169
7,216	1143
7,22	1117
7,224	1092
7,228	1068
7,232	1045
7,236	1022
7,24	1001
7,244	980
7,248	958
7,252	939
7,256	922
7,26	905
7,264	891
7,268	878
7,272	865
7,276	854
7,28	843
7,284	834
7,288	825
7,292	818
7,296	814
7,3	813
7,304	810
7,308	807
7,312	805
7,316	805
7,32	805
7,324	805
7,328	809
7,332	814
7,336	819
7,34	825
7,344	833
7,348	842
7,352	850
7,356	861
7,36	873
7,364	887
7,368	904
7,372	920
7,376	940
7,38	966
7,384	993
7,388	1021
7,392	1055
7,396	1097
7,4	1145
7,404	1198
7,408	1261
7,412	1337
7,416	1421
7,42	1516
7,424	1622
7,428	1741
7,432	1875
7,436	2028
7,44	2198
7,444	2380
7,448	2578
7,452	2789
7,456	3012
7,46	3246
7,464	3486
7,468	3733
7,472	3983
7,476	4231
7,48	4472
7,484	4706
7,488	4929
7,492	5138
7,496	5330
7,5	5500
7,504	5648
7,508	5776
7,512	5878
7,516	5946
7,52	5989
7,524	6006
7,528	5998
7,532	5966
7,536	5910
7,54	5832
7,544	5734
7,548	5618
7,552	5489
7,556	5347
7,56	5194
7,564	5031
7,568	4861
7,572	4687
7,576	4511
7,58	4335
7,584	4159
7,588	3985
7,592	3815
7,596	3651
7,6	3493
7,604	3342
7,608	3197
7,612	3059
7,616	2929
7,62	2805
7,624	2687
7,628	2578
7,632	2475
7,636	2380
7,64	2293
7,644	2212
7,648	2138
7,652	2069
7,656	2002
7,66	1943
7,664	1889
7,668	1837
7,672	1788
7,676	1743
7,68	1703
7,684	1665
7,688	1632
7,692	1603
7,696	1578
7,7	1555
7,704	1532
7,708	1512
7,712	1494
7,716	1480
7,72	1470
7,724	1461
7,728	1454
7,732	1449
7,736	1444
7,74	1442
7,744	1442
7,748	1441
7,752	1439
7,756	1439
7,76	1444
7,764	1449
7,768	1450
7,772	1450
7,776	1450
7,78	1451
7,784	1453
7,788	1454
7,792	1454
7,796	1452
7,8	1450
7,804	1447
7,808	1446
7,812	1444
7,816	1439
7,82	1435
7,824	1432
7,828	1430
7,832	1425
7,836	1421
7,84	1418
7,844	1414
7,848	1409
7,852	1405
7,856	1401
7,86	1398
7,864	1397
7,868	1396
7,872	1394
7,876	1393
7,88	1393
7,884	1392
7,888	1393
7,892	1393
7,896	1390
7,9	1387
7,904	1387
7,908	1388
7,912	1387
7,916	1387
7,92	1387
7,924	1386
7,928	1384
7,932	1381
7,936	1376
7,94	1371
7,944	1369
7,948	1366
7,952	1360
7,956	1353
7,96	1347
7,964	1340
7,968	1331
7,972	1322
7,976	1315
7,98	1304
7,984	1295
7,988	1289
7,992	1283
7,996	1276
[truncated: 18,001 more rows]
