# Supplementary material for: Interplay between de novo and salvage pathways of GDP-fucose synthesis
Source: PLoS One. 2024 Oct 24;19(10):e0309450. doi: 10.1371/journal.pone.0309450 (PMC11501016; doi:10.1371/journal.pone.0309450)
Supplement: S1 File — (ZIP) [file pone.0309450.s004.zip › Chromatograms/Metabolites/TSTA3KO_10_1_0.01FUC.txt]

[Header]
Application Name	LabSolutions
Version	5.97 SP1
Data File Name	C:\LabSolutions\Data\Methods\Moje wyniki\GDP-Fuc430.lcd
Output Date	2022-04-04
Output Time	12:58:30
[Configuration]
Instrument Name	HPLC_SPD-M30A_RF20AXS
Instrument #	1
Line #	1
# of Detectors	1
Detector ID	PDA
Detector Name	PDA
# of Channels	1
[PDA Multi Chromatogram(Ch1)]
# of Points	20001
Interval(msec)	240
Start Time(min)	0
End Time(min)	80
Intensity Units	mAU
Intensity Multiplier	1
Type	MultiChrom
Wavelength(nm)	254
Bandwidth(nm)	4
R.Time (min)	Intensity
0,00000	0
0,00400	0
0,00800	0
0,01200	0
0,01600	0
0,02000	0
0,02400	0
0,02800	0
0,03200	0
0,03600	0
0,04000	0
0,04400	0
0,04800	0
0,05200	0
0,05600	0
0,06000	0
0,06400	0
0,06800	0
0,07200	0
0,07600	0
0,08000	22
0,08400	34
0,08800	44
0,09200	50
0,09600	51
0,10000	51
0,10400	54
0,10800	56
0,11200	57
0,11600	57
0,12000	55
0,12400	55
0,12800	55
0,13200	56
0,13600	57
0,14000	57
0,14400	57
0,14800	60
0,15200	61
0,15600	61
0,16000	64
0,16400	67
0,16800	67
0,17200	67
0,17600	67
0,18000	66
0,18400	64
0,18800	63
0,19200	61
0,19600	62
0,20000	64
0,20400	67
0,20800	67
0,21200	67
0,21600	66
0,22000	67
0,22400	69
0,22800	69
0,23200	71
0,23600	74
0,24000	77
0,24400	79
0,24800	81
0,25200	83
0,25600	83
0,26000	84
0,26400	86
0,26800	87
0,27200	86
0,27600	84
0,28000	84
0,28400	86
0,28800	89
0,29200	93
0,29600	94
0,30000	95
0,30400	97
0,30800	97
0,31200	98
0,31600	100
0,32000	102
0,32400	104
0,32800	105
0,33200	105
0,33600	106
0,34000	107
0,34400	108
0,34800	110
0,35200	110
0,35600	111
0,36000	112
0,36400	113
0,36800	113
0,37200	111
0,37600	112
0,38000	115
0,38400	117
0,38800	117
0,39200	118
0,39600	120
0,40000	123
0,40400	124
0,40800	126
0,41200	126
0,41600	125
0,42000	123
0,42400	121
0,42800	120
0,43200	119
0,43600	121
0,44000	122
0,44400	123
0,44800	125
0,45200	127
0,45600	130
0,46000	132
0,46400	134
0,46800	134
0,47200	135
0,47600	135
0,48000	136
0,48400	140
0,48800	141
0,49200	138
0,49600	136
0,50000	134
0,50400	134
0,50800	136
0,51200	139
0,51600	142
0,52000	143
0,52400	143
0,52800	144
0,53200	148
0,53600	150
0,54000	150
0,54400	149
0,54800	150
0,55200	150
0,55600	148
0,56000	149
0,56400	151
0,56800	150
0,57200	149
0,57600	151
0,58000	152
0,58400	155
0,58800	160
0,59200	162
0,59600	161
0,60000	162
0,60400	162
0,60800	162
0,61200	163
0,61600	164
0,62000	167
0,62400	167
0,62800	165
0,63200	163
0,63600	164
0,64000	168
0,64400	170
0,64800	171
0,65200	172
0,65600	174
0,66000	177
0,66400	176
0,66800	173
0,67200	172
0,67600	172
0,68000	171
0,68400	173
0,68800	175
0,69200	174
0,69600	175
0,70000	176
0,70400	177
0,70800	177
0,71200	176
0,71600	175
0,72000	175
0,72400	176
0,72800	176
0,73200	175
0,73600	175
0,74000	176
0,74400	178
0,74800	180
0,75200	182
0,75600	185
0,76000	187
0,76400	189
0,76800	192
0,77200	191
0,77600	189
0,78000	189
0,78400	190
0,78800	191
0,79200	193
0,79600	196
0,80000	195
0,80400	195
0,80800	195
0,81200	196
0,81600	196
0,82000	194
0,82400	195
0,82800	198
0,83200	202
0,83600	203
0,84000	203
0,84400	205
0,84800	205
0,85200	203
0,85600	203
0,86000	204
0,86400	204
0,86800	203
0,87200	205
0,87600	208
0,88000	209
0,88400	210
0,88800	213
0,89200	214
0,89600	215
0,90000	215
0,90400	213
0,90800	214
0,91200	215
0,91600	214
0,92000	216
0,92400	217
0,92800	218
0,93200	219
0,93600	220
0,94000	219
0,94400	221
0,94800	226
0,95200	229
0,95600	230
0,96000	230
0,96400	229
0,96800	229
0,97200	229
0,97600	228
0,98000	228
0,98400	227
0,98800	230
0,99200	236
0,99600	239
1,00000	238
1,00400	237
1,00800	237
1,01200	238
1,01600	240
1,02000	241
1,02400	241
1,02800	241
1,03200	243
1,03600	245
1,04000	245
1,04400	244
1,04800	247
1,05200	248
1,05600	245
1,06000	245
1,06400	247
1,06800	248
1,07200	250
1,07600	252
1,08000	253
1,08400	254
1,08800	253
1,09200	252
1,09600	252
1,10000	252
1,10400	253
1,10800	255
1,11200	257
1,11600	258
1,12000	259
1,12400	260
1,12800	261
1,13200	261
1,13600	262
1,14000	263
1,14400	264
1,14800	265
1,15200	267
1,15600	269
1,16000	272
1,16400	275
1,16800	276
1,17200	274
1,17600	273
1,18000	274
1,18400	275
1,18800	277
1,19200	281
1,19600	283
1,20000	284
1,20400	287
1,20800	289
1,21200	290
1,21600	292
1,22000	292
1,22400	291
1,22800	290
1,23200	292
1,23600	292
1,24000	293
1,24400	296
1,24800	297
1,25200	300
1,25600	305
1,26000	307
1,26400	305
1,26800	307
1,27200	311
1,27600	315
1,28000	316
1,28400	315
1,28800	315
1,29200	317
1,29600	319
1,30000	321
1,30400	321
1,30800	322
1,31200	323
1,31600	324
1,32000	327
1,32400	329
1,32800	328
1,33200	329
1,33600	332
1,34000	333
1,34400	337
1,34800	341
1,35200	343
1,35600	343
1,36000	344
1,36400	346
1,36800	348
1,37200	349
1,37600	349
1,38000	351
1,38400	352
1,38800	353
1,39200	354
1,39600	356
1,40000	360
1,40400	363
1,40800	367
1,41200	371
1,41600	373
1,42000	372
1,42400	372
1,42800	374
1,43200	377
1,43600	379
1,44000	381
1,44400	382
1,44800	383
1,45200	385
1,45600	390
1,46000	393
1,46400	396
1,46800	399
1,47200	401
1,47600	402
1,48000	403
1,48400	404
1,48800	407
1,49200	409
1,49600	409
1,50000	410
1,50400	414
1,50800	418
1,51200	421
1,51600	422
1,52000	423
1,52400	426
1,52800	429
1,53200	432
1,53600	434
1,54000	435
1,54400	437
1,54800	439
1,55200	440
1,55600	442
1,56000	442
1,56400	444
1,56800	447
1,57200	451
1,57600	453
1,58000	454
1,58400	457
1,58800	461
1,59200	464
1,59600	466
1,60000	468
1,60400	471
1,60800	474
1,61200	477
1,61600	477
1,62000	479
1,62400	484
1,62800	488
1,63200	489
1,63600	492
1,64000	497
1,64400	502
1,64800	504
1,65200	506
1,65600	509
1,66000	512
1,66400	515
1,66800	518
1,67200	520
1,67600	523
1,68000	525
1,68400	528
1,68800	532
1,69200	534
1,69600	538
1,70000	541
1,70400	544
1,70800	547
1,71200	550
1,71600	552
1,72000	554
1,72400	557
1,72800	564
1,73200	567
1,73600	570
1,74000	576
1,74400	580
1,74800	581
1,75200	582
1,75600	582
1,76000	584
1,76400	587
1,76800	592
1,77200	597
1,77600	599
1,78000	602
1,78400	605
1,78800	608
1,79200	611
1,79600	615
1,80000	619
1,80400	621
1,80800	622
1,81200	624
1,81600	628
1,82000	630
1,82400	631
1,82800	632
1,83200	635
1,83600	637
1,84000	639
1,84400	644
1,84800	647
1,85200	650
1,85600	655
1,86000	660
1,86400	660
1,86800	661
1,87200	664
1,87600	668
1,88000	671
1,88400	676
1,88800	680
1,89200	684
1,89600	688
1,90000	690
1,90400	693
1,90800	697
1,91200	705
1,91600	713
1,92000	718
1,92400	721
1,92800	724
1,93200	728
1,93600	732
1,94000	734
1,94400	736
1,94800	738
1,95200	741
1,95600	744
1,96000	745
1,96400	746
1,96800	750
1,97200	758
1,97600	763
1,98000	765
1,98400	767
1,98800	769
1,99200	771
1,99600	774
2,00000	776
2,00400	778
2,00800	782
2,01200	784
2,01600	786
2,02000	789
2,02400	792
2,02800	797
2,03200	800
2,03600	803
2,04000	807
2,04400	811
2,04800	814
2,05200	817
2,05600	819
2,06000	821
2,06400	825
2,06800	827
2,07200	830
2,07600	835
2,08000	839
2,08400	841
2,08800	844
2,09200	846
2,09600	850
2,10000	854
2,10400	859
2,10800	863
2,11200	867
2,11600	870
2,12000	874
2,12400	878
2,12800	882
2,13200	885
2,13600	889
2,14000	893
2,14400	897
2,14800	902
2,15200	909
2,15600	914
2,16000	917
2,16400	919
2,16800	922
2,17200	924
2,17600	925
2,18000	927
2,18400	931
2,18800	936
2,19200	939
2,19600	942
2,20000	946
2,20400	949
2,20800	952
2,21200	957
2,21600	961
2,22000	965
2,22400	969
2,22800	973
2,23200	977
2,23600	978
2,24000	981
2,24400	986
2,24800	990
2,25200	994
2,25600	998
2,26000	1000
2,26400	1002
2,26800	1003
2,27200	1007
2,27600	1012
2,28000	1015
2,28400	1016
2,28800	1019
2,29200	1022
2,29600	1025
2,30000	1029
2,30400	1031
2,30800	1035
2,31200	1037
2,31600	1040
2,32000	1043
2,32400	1046
2,32800	1048
2,33200	1049
2,33600	1052
2,34000	1057
2,34400	1062
2,34800	1068
2,35200	1072
2,35600	1075
2,36000	1077
2,36400	1081
2,36800	1087
2,37200	1090
2,37600	1091
2,38000	1094
2,38400	1097
2,38800	1101
2,39200	1105
2,39600	1109
2,40000	1111
2,40400	1113
2,40800	1116
2,41200	1122
2,41600	1127
2,42000	1130
2,42400	1131
2,42800	1132
2,43200	1135
2,43600	1138
2,44000	1140
2,44400	1141
2,44800	1145
2,45200	1150
2,45600	1154
2,46000	1157
2,46400	1159
2,46800	1164
2,47200	1169
2,47600	1173
2,48000	1179
2,48400	1184
2,48800	1189
2,49200	1192
2,49600	1194
2,50000	1197
2,50400	1198
2,50800	1199
2,51200	1203
2,51600	1204
2,52000	1205
2,52400	1209
2,52800	1212
2,53200	1214
2,53600	1216
2,54000	1220
2,54400	1222
2,54800	1224
2,55200	1229
2,55600	1232
2,56000	1236
2,56400	1239
2,56800	1240
2,57200	1243
2,57600	1246
2,58000	1247
2,58400	1248
2,58800	1250
2,59200	1250
2,59600	1253
2,60000	1257
2,60400	1261
2,60800	1261
2,61200	1261
2,61600	1264
2,62000	1268
2,62400	1273
2,62800	1275
2,63200	1277
2,63600	1278
2,64000	1279
2,64400	1282
2,64800	1283
2,65200	1285
2,65600	1288
2,66000	1292
2,66400	1297
2,66800	1300
2,67200	1302
2,67600	1307
2,68000	1309
2,68400	1310
2,68800	1311
2,69200	1314
2,69600	1319
2,70000	1322
2,70400	1325
2,70800	1328
2,71200	1329
2,71600	1331
2,72000	1335
2,72400	1337
2,72800	1338
2,73200	1341
2,73600	1345
2,74000	1348
2,74400	1349
2,74800	1349
2,75200	1352
2,75600	1356
2,76000	1356
2,76400	1356
2,76800	1358
2,77200	1360
2,77600	1363
2,78000	1365
2,78400	1365
2,78800	1365
2,79200	1368
2,79600	1370
2,80000	1371
2,80400	1375
2,80800	1378
2,81200	1381
2,81600	1383
2,82000	1385
2,82400	1387
2,82800	1388
2,83200	1390
2,83600	1394
2,84000	1399
2,84400	1403
2,84800	1405
2,85200	1407
2,85600	1408
2,86000	1408
2,86400	1407
2,86800	1409
2,87200	1413
2,87600	1416
2,88000	1417
2,88400	1420
2,88800	1424
2,89200	1427
2,89600	1428
2,90000	1428
2,90400	1428
2,90800	1431
2,91200	1434
2,91600	1438
2,92000	1441
2,92400	1441
2,92800	1443
2,93200	1443
2,93600	1443
2,94000	1446
2,94400	1448
2,94800	1448
2,95200	1447
2,95600	1448
2,96000	1451
2,96400	1455
2,96800	1457
2,97200	1459
2,97600	1462
2,98000	1466
2,98400	1470
2,98800	1474
2,99200	1476
2,99600	1477
3,00000	1480
3,00400	1482
3,00800	1484
3,01200	1485
3,01600	1487
3,02000	1488
3,02400	1489
3,02800	1490
3,03200	1493
3,03600	1495
3,04000	1497
3,04400	1498
3,04800	1499
3,05200	1501
3,05600	1501
3,06000	1503
3,06400	1507
3,06800	1510
3,07200	1512
3,07600	1513
3,08000	1515
3,08400	1518
3,08800	1518
3,09200	1519
3,09600	1521
3,10000	1521
3,10400	1521
3,10800	1521
3,11200	1522
3,11600	1525
3,12000	1528
3,12400	1531
3,12800	1532
3,13200	1535
3,13600	1537
3,14000	1538
3,14400	1540
3,14800	1541
3,15200	1541
3,15600	1541
3,16000	1544
3,16400	1546
3,16800	1548
3,17200	1553
3,17600	1558
3,18000	1560
3,18400	1561
3,18800	1563
3,19200	1566
3,19600	1569
3,20000	1569
3,20400	1568
3,20800	1569
3,21200	1570
3,21600	1572
3,22000	1575
3,22400	1580
3,22800	1582
3,23200	1581
3,23600	1582
3,24000	1584
3,24400	1586
3,24800	1587
3,25200	1588
3,25600	1591
3,26000	1593
3,26400	1598
3,26800	1601
3,27200	1604
3,27600	1606
3,28000	1607
3,28400	1609
3,28800	1613
3,29200	1616
3,29600	1618
3,30000	1621
3,30400	1627
3,30800	1634
3,31200	1641
3,31600	1647
3,32000	1653
3,32400	1659
3,32800	1666
3,33200	1672
3,33600	1677
3,34000	1684
3,34400	1691
3,34800	1696
3,35200	1699
3,35600	1701
3,36000	1704
3,36400	1707
3,36800	1711
3,37200	1716
3,37600	1717
3,38000	1719
3,38400	1722
3,38800	1725
3,39200	1727
3,39600	1730
3,40000	1730
3,40400	1731
3,40800	1732
3,41200	1734
3,41600	1737
3,42000	1738
3,42400	1737
3,42800	1739
3,43200	1743
3,43600	1747
3,44000	1749
3,44400	1753
3,44800	1759
3,45200	1767
3,45600	1776
3,46000	1786
3,46400	1797
3,46800	1807
3,47200	1815
3,47600	1825
3,48000	1834
3,48400	1845
3,48800	1857
3,49200	1868
3,49600	1877
3,50000	1884
3,50400	1890
3,50800	1894
3,51200	1898
3,51600	1903
3,52000	1910
3,52400	1919
3,52800	1926
3,53200	1930
3,53600	1932
3,54000	1937
3,54400	1942
3,54800	1945
3,55200	1948
3,55600	1952
3,56000	1956
3,56400	1958
3,56800	1958
3,57200	1959
3,57600	1968
3,58000	1984
3,58400	2011
3,58800	2057
3,59200	2113
3,59600	2175
3,60000	2237
3,60400	2295
3,60800	2342
3,61200	2360
3,61600	2333
3,62000	2250
3,62400	2106
3,62800	1903
3,63200	1652
3,63600	1364
3,64000	1055
3,64400	745
3,64800	453
3,65200	188
3,65600	-44
3,66000	-263
3,66400	-500
3,66800	-755
3,67200	-962
3,67600	-1065
3,68000	-1072
3,68400	-1011
3,68800	-905
3,69200	-772
3,69600	-620
3,70000	-460
3,70400	-300
3,70800	-141
3,71200	18
3,71600	175
3,72000	331
3,72400	483
3,72800	626
3,73200	760
3,73600	884
3,74000	999
3,74400	1110
3,74800	1215
3,75200	1316
3,75600	1418
3,76000	1521
3,76400	1623
3,76800	1720
3,77200	1806
3,77600	1874
3,78000	1926
3,78400	1965
3,78800	1996
3,79200	2020
3,79600	2040
3,80000	2059
3,80400	2077
3,80800	2093
3,81200	2105
3,81600	2116
3,82000	2125
3,82400	2133
3,82800	2140
3,83200	2145
3,83600	2152
3,84000	2159
3,84400	2170
3,84800	2183
3,85200	2194
3,85600	2206
3,86000	2217
3,86400	2226
3,86800	2237
3,87200	2247
3,87600	2260
3,88000	2276
3,88400	2298
3,88800	2323
3,89200	2352
3,89600	2384
3,90000	2417
3,90400	2453
3,90800	2494
3,91200	2537
3,91600	2580
3,92000	2623
3,92400	2666
3,92800	2708
3,93200	2750
3,93600	2790
3,94000	2828
3,94400	2864
3,94800	2900
3,95200	2933
3,95600	2961
3,96000	2986
3,96400	3009
3,96800	3029
3,97200	3049
3,97600	3067
3,98000	3086
3,98400	3106
3,98800	3124
3,99200	3140
3,99600	3155
4,00000	3167
4,00400	3178
4,00800	3189
4,01200	3198
4,01600	3205
4,02000	3210
4,02400	3212
4,02800	3210
4,03200	3208
4,03600	3208
4,04000	3211
4,04400	3212
4,04800	3214
4,05200	3219
4,05600	3226
4,06000	3235
4,06400	3248
4,06800	3260
4,07200	3270
4,07600	3279
4,08000	3288
4,08400	3294
4,08800	3297
4,09200	3296
4,09600	3292
4,10000	3283
4,10400	3269
4,10800	3250
4,11200	3228
4,11600	3203
4,12000	3174
4,12400	3144
4,12800	3113
4,13200	3082
4,13600	3051
4,14000	3018
4,14400	2987
4,14800	2956
4,15200	2924
4,15600	2895
4,16000	2866
4,16400	2838
4,16800	2813
4,17200	2792
4,17600	2771
4,18000	2752
4,18400	2735
4,18800	2720
4,19200	2707
4,19600	2698
4,20000	2689
4,20400	2682
4,20800	2674
4,21200	2667
4,21600	2663
4,22000	2660
4,22400	2657
4,22800	2659
4,23200	2664
4,23600	2670
4,24000	2679
4,24400	2690
4,24800	2702
4,25200	2720
4,25600	2745
4,26000	2774
4,26400	2805
4,26800	2841
4,27200	2878
4,27600	2919
4,28000	2964
4,28400	3008
4,28800	3052
4,29200	3096
4,29600	3138
4,30000	3178
4,30400	3215
4,30800	3249
4,31200	3282
4,31600	3312
4,32000	3340
4,32400	3365
4,32800	3386
4,33200	3406
4,33600	3429
4,34000	3455
4,34400	3477
4,34800	3497
4,35200	3517
4,35600	3537
4,36000	3556
4,36400	3575
4,36800	3593
4,37200	3609
4,37600	3623
4,38000	3634
4,38400	3639
4,38800	3639
4,39200	3632
4,39600	3622
4,40000	3609
4,40400	3587
4,40800	3558
4,41200	3527
4,41600	3491
4,42000	3452
4,42400	3410
4,42800	3364
4,43200	3317
4,43600	3269
4,44000	3224
4,44400	3179
4,44800	3134
4,45200	3087
4,45600	3043
4,46000	3000
4,46400	2958
4,46800	2919
4,47200	2882
4,47600	2846
4,48000	2812
4,48400	2781
4,48800	2755
4,49200	2738
4,49600	2730
4,50000	2729
4,50400	2737
4,50800	2759
4,51200	2801
4,51600	2868
4,52000	2960
4,52400	3081
4,52800	3235
4,53200	3427
4,53600	3658
4,54000	3928
4,54400	4238
4,54800	4585
4,55200	4969
4,55600	5385
4,56000	5826
4,56400	6284
4,56800	6750
4,57200	7214
4,57600	7672
4,58000	8111
4,58400	8521
4,58800	8897
4,59200	9228
4,59600	9510
4,60000	9742
4,60400	9916
4,60800	10032
4,61200	10097
4,61600	10111
4,62000	10077
4,62400	9994
4,62800	9869
4,63200	9710
4,63600	9521
4,64000	9307
4,64400	9073
4,64800	8824
4,65200	8562
4,65600	8294
4,66000	8024
4,66400	7756
4,66800	7494
4,67200	7243
4,67600	7010
4,68000	6800
4,68400	6619
4,68800	6475
4,69200	6380
4,69600	6341
4,70000	6366
4,70400	6467
4,70800	6653
4,71200	6926
4,71600	7286
4,72000	7732
4,72400	8259
4,72800	8856
4,73200	9505
4,73600	10188
4,74000	10884
4,74400	11568
4,74800	12219
4,75200	12814
4,75600	13327
4,76000	13746
4,76400	14058
4,76800	14255
4,77200	14332
4,77600	14294
4,78000	14145
4,78400	13894
4,78800	13552
4,79200	13131
4,79600	12649
4,80000	12122
4,80400	11563
4,80800	10983
4,81200	10395
4,81600	9810
4,82000	9239
4,82400	8690
4,82800	8167
4,83200	7674
4,83600	7215
4,84000	6795
4,84400	6412
4,84800	6068
4,85200	5759
4,85600	5488
4,86000	5255
4,86400	5057
4,86800	4892
4,87200	4759
4,87600	4654
4,88000	4572
4,88400	4512
4,88800	4473
4,89200	4451
4,89600	4440
4,90000	4439
4,90400	4444
4,90800	4455
4,91200	4471
4,91600	4487
4,92000	4502
4,92400	4514
4,92800	4525
4,93200	4532
4,93600	4530
4,94000	4525
4,94400	4520
4,94800	4509
4,95200	4493
4,95600	4477
4,96000	4461
4,96400	4443
4,96800	4428
4,97200	4413
4,97600	4402
4,98000	4392
4,98400	4383
4,98800	4382
4,99200	4389
4,99600	4400
5,00000	4418
5,00400	4446
5,00800	4487
5,01200	4543
5,01600	4618
5,02000	4720
5,02400	4857
5,02800	5033
5,03200	5255
5,03600	5536
5,04000	5885
5,04400	6311
5,04800	6823
5,05200	7426
5,05600	8126
5,06000	8923
5,06400	9812
5,06800	10789
5,07200	11837
5,07600	12935
5,08000	14069
5,08400	15221
5,08800	16361
5,09200	17457
5,09600	18487
5,10000	19429
5,10400	20260
5,10800	20959
5,11200	21515
5,11600	21914
5,12000	22157
5,12400	22245
5,12800	22178
5,13200	21966
5,13600	21623
5,14000	21163
5,14400	20598
5,14800	19944
5,15200	19222
5,15600	18449
5,16000	17641
5,16400	16816
5,16800	15979
5,17200	15144
5,17600	14324
5,18000	13526
5,18400	12761
5,18800	12032
5,19200	11338
5,19600	10686
5,20000	10075
5,20400	9507
5,20800	8987
5,21200	8511
5,21600	8079
5,22000	7689
5,22400	7334
5,22800	7015
5,23200	6729
5,23600	6477
5,24000	6256
5,24400	6061
5,24800	5891
5,25200	5742
5,25600	5614
5,26000	5506
5,26400	5414
5,26800	5338
5,27200	5273
5,27600	5218
5,28000	5170
5,28400	5129
5,28800	5092
5,29200	5061
5,29600	5033
5,30000	5007
5,30400	4982
5,30800	4958
5,31200	4934
5,31600	4908
5,32000	4882
5,32400	4859
5,32800	4836
5,33200	4814
5,33600	4791
5,34000	4767
5,34400	4744
5,34800	4723
5,35200	4703
5,35600	4683
5,36000	4665
5,36400	4649
5,36800	4636
5,37200	4626
5,37600	4614
5,38000	4605
5,38400	4601
5,38800	4597
5,39200	4596
5,39600	4597
5,40000	4602
5,40400	4610
5,40800	4619
5,41200	4629
5,41600	4643
5,42000	4664
5,42400	4686
5,42800	4711
5,43200	4744
5,43600	4781
5,44000	4823
5,44400	4872
5,44800	4926
5,45200	4985
5,45600	5045
5,46000	5111
5,46400	5179
5,46800	5246
5,47200	5312
5,47600	5379
5,48000	5442
5,48400	5499
5,48800	5552
5,49200	5602
5,49600	5649
5,50000	5690
5,50400	5726
5,50800	5760
5,51200	5792
5,51600	5824
5,52000	5857
5,52400	5889
5,52800	5923
5,53200	5959
5,53600	5996
5,54000	6038
5,54400	6082
5,54800	6127
5,55200	6170
5,55600	6210
5,56000	6251
5,56400	6285
5,56800	6314
5,57200	6336
5,57600	6352
5,58000	6359
5,58400	6355
5,58800	6341
5,59200	6314
5,59600	6280
5,60000	6236
5,60400	6181
5,60800	6117
5,61200	6045
5,61600	5969
5,62000	5888
5,62400	5802
5,62800	5713
5,63200	5624
5,63600	5535
5,64000	5446
5,64400	5359
5,64800	5275
5,65200	5193
5,65600	5116
5,66000	5044
5,66400	4975
5,66800	4910
5,67200	4850
5,67600	4797
5,68000	4749
5,68400	4701
5,68800	4656
5,69200	4617
5,69600	4581
5,70000	4549
5,70400	4517
5,70800	4488
5,71200	4462
5,71600	4437
5,72000	4413
5,72400	4391
5,72800	4370
5,73200	4352
5,73600	4336
5,74000	4318
5,74400	4301
5,74800	4284
5,75200	4269
5,75600	4257
5,76000	4248
5,76400	4244
5,76800	4241
5,77200	4240
5,77600	4240
5,78000	4245
5,78400	4257
5,78800	4274
5,79200	4294
5,79600	4319
5,80000	4348
5,80400	4380
5,80800	4420
5,81200	4465
5,81600	4514
5,82000	4568
5,82400	4628
5,82800	4693
5,83200	4762
5,83600	4837
5,84000	4920
5,84400	5013
5,84800	5118
5,85200	5237
5,85600	5374
5,86000	5531
5,86400	5707
5,86800	5905
5,87200	6126
5,87600	6371
5,88000	6636
5,88400	6920
5,88800	7219
5,89200	7526
5,89600	7837
5,90000	8149
5,90400	8456
5,90800	8747
5,91200	9016
5,91600	9258
5,92000	9470
5,92400	9645
5,92800	9778
5,93200	9869
5,93600	9916
5,94000	9920
5,94400	9883
5,94800	9809
5,95200	9700
5,95600	9561
5,96000	9397
5,96400	9210
5,96800	9006
5,97200	8790
5,97600	8570
5,98000	8347
5,98400	8124
5,98800	7906
5,99200	7693
5,99600	7488
6,00000	7293
6,00400	7108
6,00800	6935
6,01200	6776
6,01600	6630
6,02000	6498
6,02400	6375
6,02800	6264
6,03200	6165
6,03600	6076
6,04000	5999
6,04400	5932
6,04800	5874
6,05200	5822
6,05600	5774
6,06000	5735
6,06400	5704
6,06800	5680
6,07200	5664
6,07600	5655
6,08000	5658
6,08400	5678
6,08800	5714
6,09200	5769
6,09600	5852
6,10000	5970
6,10400	6129
6,10800	6340
6,11200	6612
6,11600	6956
6,12000	7388
6,12400	7918
6,12800	8563
6,13200	9338
6,13600	10263
6,14000	11355
6,14400	12624
6,14800	14088
6,15200	15764
6,15600	17668
6,16000	19804
6,16400	22175
6,16800	24789
6,17200	27643
6,17600	30746
6,18000	34082
6,18400	37622
6,18800	41351
6,19200	45243
6,19600	49278
6,20000	53422
6,20400	57625
6,20800	61840
6,21200	66027
6,21600	70144
6,22000	74146
6,22400	77978
6,22800	81592
6,23200	84948
6,23600	88009
6,24000	90744
6,24400	93120
6,24800	95104
6,25200	96679
6,25600	97836
6,26000	98571
6,26400	98885
6,26800	98778
6,27200	98270
6,27600	97378
6,28000	96118
6,28400	94520
6,28800	92616
6,29200	90432
6,29600	88006
6,30000	85365
6,30400	82544
6,30800	79582
6,31200	76513
6,31600	73366
6,32000	70174
6,32400	66958
6,32800	63746
6,33200	60569
6,33600	57445
6,34000	54393
6,34400	51420
6,34800	48545
6,35200	45788
6,35600	43151
6,36000	40640
6,36400	38257
6,36800	36002
6,37200	33883
6,37600	31897
6,38000	30043
6,38400	28315
6,38800	26705
6,39200	25209
6,39600	23828
6,40000	22554
6,40400	21378
6,40800	20294
6,41200	19296
6,41600	18378
6,42000	17533
6,42400	16755
6,42800	16036
6,43200	15372
6,43600	14763
6,44000	14203
6,44400	13685
6,44800	13208
6,45200	12767
6,45600	12360
6,46000	11982
6,46400	11632
6,46800	11306
6,47200	11006
6,47600	10732
6,48000	10481
6,48400	10246
6,48800	10029
6,49200	9831
6,49600	9649
6,50000	9483
6,50400	9335
6,50800	9202
6,51200	9083
6,51600	8980
6,52000	8889
6,52400	8812
6,52800	8745
6,53200	8688
6,53600	8641
6,54000	8603
6,54400	8573
6,54800	8548
6,55200	8525
6,55600	8505
6,56000	8488
6,56400	8470
6,56800	8452
6,57200	8433
6,57600	8410
6,58000	8388
6,58400	8364
6,58800	8337
6,59200	8307
6,59600	8279
6,60000	8256
6,60400	8239
6,60800	8231
6,61200	8239
6,61600	8267
6,62000	8321
6,62400	8405
6,62800	8525
6,63200	8692
6,63600	8914
6,64000	9195
6,64400	9541
6,64800	9960
6,65200	10457
6,65600	11036
6,66000	11701
6,66400	12449
6,66800	13273
6,67200	14168
6,67600	15127
6,68000	16145
6,68400	17214
6,68800	18311
6,69200	19419
6,69600	20524
6,70000	21612
6,70400	22669
6,70800	23674
6,71200	24607
6,71600	25455
6,72000	26207
6,72400	26854
6,72800	27384
6,73200	27792
6,73600	28074
6,74000	28230
6,74400	28261
6,74800	28174
6,75200	27976
6,75600	27672
6,76000	27274
6,76400	26787
6,76800	26223
6,77200	25597
6,77600	24920
6,78000	24205
6,78400	23461
6,78800	22694
6,79200	21917
6,79600	21138
6,80000	20364
6,80400	19602
6,80800	18854
6,81200	18126
6,81600	17424
6,82000	16749
6,82400	16104
6,82800	15487
6,83200	14901
6,83600	14350
6,84000	13831
6,84400	13341
6,84800	12876
6,85200	12439
6,85600	12030
6,86000	11648
6,86400	11294
6,86800	10964
6,87200	10653
6,87600	10365
6,88000	10096
6,88400	9846
6,88800	9611
6,89200	9392
6,89600	9191
6,90000	9004
6,90400	8831
6,90800	8670
6,91200	8521
6,91600	8383
6,92000	8258
6,92400	8142
6,92800	8033
6,93200	7932
6,93600	7840
6,94000	7757
6,94400	7683
6,94800	7618
6,95200	7562
6,95600	7509
6,96000	7463
6,96400	7424
6,96800	7390
6,97200	7361
6,97600	7338
6,98000	7318
6,98400	7300
6,98800	7284
6,99200	7270
6,99600	7258
7,00000	7249
7,00400	7241
7,00800	7235
7,01200	7228
7,01600	7220
7,02000	7211
7,02400	7200
7,02800	7187
7,03200	7175
7,03600	7163
7,04000	7150
7,04400	7135
7,04800	7122
7,05200	7108
7,05600	7092
7,06000	7078
7,06400	7066
7,06800	7060
7,07200	7056
7,07600	7061
7,08000	7077
7,08400	7103
7,08800	7146
7,09200	7209
7,09600	7295
7,10000	7408
7,10400	7552
7,10800	7729
7,11200	7944
7,11600	8201
7,12000	8505
7,12400	8855
7,12800	9254
7,13200	9702
7,13600	10193
7,14000	10724
7,14400	11294
7,14800	11898
7,15200	12526
7,15600	13170
7,16000	13819
7,16400	14464
7,16800	15094
7,17200	15702
7,17600	16278
7,18000	16810
7,18400	17296
7,18800	17731
7,19200	18113
7,19600	18442
7,20000	18718
7,20400	18950
7,20800	19145
7,21200	19312
7,21600	19462
7,22000	19612
7,22400	19777
7,22800	19977
7,23200	20224
7,23600	20536
7,24000	20931
7,24400	21421
7,24800	22024
7,25200	22742
7,25600	23582
7,26000	24547
7,26400	25636
7,26800	26849
7,27200	28176
7,27600	29602
7,28000	31111
7,28400	32685
7,28800	34307
7,29200	35952
7,29600	37588
7,30000	39196
7,30400	40750
7,30800	42223
7,31200	43591
7,31600	44831
7,32000	45924
7,32400	46854
7,32800	47607
7,33200	48175
7,33600	48552
7,34000	48732
7,34400	48720
7,34800	48518
7,35200	48131
7,35600	47573
7,36000	46857
7,36400	45998
7,36800	45010
7,37200	43907
7,37600	42710
7,38000	41438
7,38400	40107
7,38800	38735
7,39200	37337
7,39600	35923
7,40000	34512
7,40400	33119
7,40800	31755
7,41200	30429
7,41600	29144
7,42000	27911
7,42400	26739
7,42800	25630
7,43200	24589
7,43600	23616
7,44000	22718
7,44400	21897
7,44800	21151
7,45200	20480
7,45600	19885
7,46000	19370
7,46400	18937
7,46800	18584
7,47200	18312
7,47600	18125
7,48000	18022
7,48400	18007
7,48800	18080
7,49200	18242
7,49600	18489
7,50000	18822
7,50400	19240
7,50800	19738
7,51200	20312
7,51600	20956
7,52000	21664
7,52400	22423
7,52800	23221
7,53200	24048
7,53600	24895
7,54000	25752
7,54400	26604
7,54800	27437
7,55200	28242
7,55600	29008
7,56000	29731
7,56400	30403
7,56800	31017
7,57200	31566
7,57600	32048
7,58000	32462
7,58400	32809
7,58800	33090
7,59200	33306
7,59600	33456
7,60000	33541
7,60400	33569
7,60800	33545
7,61200	33474
7,61600	33361
7,62000	33213
7,62400	33038
7,62800	32840
7,63200	32626
7,63600	32400
7,64000	32170
7,64400	31942
7,64800	31719
7,65200	31508
7,65600	31314
7,66000	31140
7,66400	30990
7,66800	30871
7,67200	30784
7,67600	30731
7,68000	30713
7,68400	30739
7,68800	30812
7,69200	30938
7,69600	31121
7,70000	31369
7,70400	31695
7,70800	32113
7,71200	32647
7,71600	33325
7,72000	34186
7,72400	35295
7,72800	36742
7,73200	38664
7,73600	41282
7,74000	44970
7,74400	50332
7,74800	58172
7,75200	69336
7,75600	84285
7,76000	102867
7,76400	124418
7,76800	148009
7,77200	172908
7,77600	198793
7,78000	226062
7,78400	256006
7,78800	290406
7,79200	331005
7,79600	378397
7,80000	431184
7,80400	486144
7,80800	538914
7,81200	585181
7,81600	621834
7,82000	647622
7,82400	663174
7,82800	670386
7,83200	671609
7,83600	669068
7,84000	664604
7,84400	659604
7,84800	655134
7,85200	652157
7,85600	651718
7,86000	654855
7,86400	662202
7,86800	673440
7,87200	686789
7,87600	698932
7,88000	705523
7,88400	702389
7,88800	686815
7,89200	658240
7,89600	618219
[truncated: 18,026 more rows]
