# Supplementary material for: Interplay between de novo and salvage pathways of GDP-fucose synthesis
Source: PLoS One. 2024 Oct 24;19(10):e0309450. doi: 10.1371/journal.pone.0309450 (PMC11501016; doi:10.1371/journal.pone.0309450)
Supplement: S1 File — (ZIP) [file pone.0309450.s004.zip › Chromatograms/Metabolites/TSTA3KO_10_1_0.05FUC.txt]

[Header]
Application Name	LabSolutions
Version	5.97 SP1
Data File Name	C:\LabSolutions\Data\Methods\Moje wyniki\GDP-Fuc431.lcd
Output Date	2022-04-04
Output Time	12:58:57
[Configuration]
Instrument Name	HPLC_SPD-M30A_RF20AXS
Instrument #	1
Line #	1
# of Detectors	1
Detector ID	PDA
Detector Name	PDA
# of Channels	1
[PDA Multi Chromatogram(Ch1)]
# of Points	20001
Interval(msec)	240
Start Time(min)	0
End Time(min)	80
Intensity Units	mAU
Intensity Multiplier	1
Type	MultiChrom
Wavelength(nm)	254
Bandwidth(nm)	4
R.Time (min)	Intensity
0,00000	0
0,00400	0
0,00800	0
0,01200	0
0,01600	0
0,02000	0
0,02400	0
0,02800	0
0,03200	0
0,03600	0
0,04000	0
0,04400	0
0,04800	0
0,05200	0
0,05600	0
0,06000	0
0,06400	0
0,06800	0
0,07200	0
0,07600	0
0,08000	-0
0,08400	-2
0,08800	-4
0,09200	-5
0,09600	-5
0,10000	-4
0,10400	-3
0,10800	-2
0,11200	-1
0,11600	-1
0,12000	-1
0,12400	-2
0,12800	-3
0,13200	-3
0,13600	-1
0,14000	-1
0,14400	-4
0,14800	-7
0,15200	-6
0,15600	-6
0,16000	-7
0,16400	-9
0,16800	-9
0,17200	-8
0,17600	-9
0,18000	-9
0,18400	-10
0,18800	-13
0,19200	-14
0,19600	-13
0,20000	-12
0,20400	-12
0,20800	-12
0,21200	-12
0,21600	-10
0,22000	-9
0,22400	-8
0,22800	-5
0,23200	-5
0,23600	-5
0,24000	-7
0,24400	-10
0,24800	-10
0,25200	-10
0,25600	-8
0,26000	-7
0,26400	-7
0,26800	-9
0,27200	-12
0,27600	-11
0,28000	-8
0,28400	-5
0,28800	-4
0,29200	-4
0,29600	-1
0,30000	0
0,30400	1
0,30800	1
0,31200	-0
0,31600	-0
0,32000	1
0,32400	2
0,32800	3
0,33200	4
0,33600	3
0,34000	2
0,34400	3
0,34800	4
0,35200	5
0,35600	7
0,36000	8
0,36400	6
0,36800	6
0,37200	6
0,37600	4
0,38000	6
0,38400	7
0,38800	4
0,39200	5
0,39600	7
0,40000	7
0,40400	7
0,40800	8
0,41200	9
0,41600	8
0,42000	7
0,42400	7
0,42800	8
0,43200	8
0,43600	6
0,44000	5
0,44400	7
0,44800	7
0,45200	5
0,45600	4
0,46000	3
0,46400	2
0,46800	2
0,47200	3
0,47600	3
0,48000	3
0,48400	4
0,48800	4
0,49200	7
0,49600	6
0,50000	3
0,50400	2
0,50800	1
0,51200	-0
0,51600	-1
0,52000	-3
0,52400	-3
0,52800	-3
0,53200	-4
0,53600	-6
0,54000	-8
0,54400	-7
0,54800	-4
0,55200	-2
0,55600	-1
0,56000	-1
0,56400	-1
0,56800	-1
0,57200	-3
0,57600	-4
0,58000	-4
0,58400	-4
0,58800	-4
0,59200	-6
0,59600	-4
0,60000	-1
0,60400	0
0,60800	2
0,61200	2
0,61600	2
0,62000	3
0,62400	2
0,62800	-1
0,63200	-1
0,63600	-1
0,64000	-1
0,64400	-1
0,64800	-1
0,65200	-1
0,65600	2
0,66000	5
0,66400	6
0,66800	7
0,67200	9
0,67600	10
0,68000	10
0,68400	9
0,68800	9
0,69200	11
0,69600	11
0,70000	11
0,70400	11
0,70800	10
0,71200	11
0,71600	11
0,72000	12
0,72400	13
0,72800	14
0,73200	13
0,73600	11
0,74000	11
0,74400	14
0,74800	19
0,75200	22
0,75600	23
0,76000	23
0,76400	21
0,76800	23
0,77200	26
0,77600	27
0,78000	27
0,78400	28
0,78800	29
0,79200	28
0,79600	27
0,80000	27
0,80400	27
0,80800	28
0,81200	28
0,81600	27
0,82000	27
0,82400	26
0,82800	26
0,83200	27
0,83600	29
0,84000	31
0,84400	29
0,84800	27
0,85200	29
0,85600	31
0,86000	31
0,86400	33
0,86800	33
0,87200	34
0,87600	34
0,88000	34
0,88400	35
0,88800	37
0,89200	39
0,89600	41
0,90000	41
0,90400	41
0,90800	41
0,91200	41
0,91600	38
0,92000	36
0,92400	36
0,92800	35
0,93200	37
0,93600	38
0,94000	38
0,94400	38
0,94800	37
0,95200	37
0,95600	37
0,96000	38
0,96400	40
0,96800	40
0,97200	39
0,97600	40
0,98000	42
0,98400	44
0,98800	47
0,99200	48
0,99600	48
1,00000	50
1,00400	50
1,00800	49
1,01200	51
1,01600	54
1,02000	55
1,02400	54
1,02800	54
1,03200	56
1,03600	58
1,04000	58
1,04400	59
1,04800	61
1,05200	64
1,05600	65
1,06000	64
1,06400	62
1,06800	62
1,07200	61
1,07600	60
1,08000	59
1,08400	57
1,08800	56
1,09200	56
1,09600	57
1,10000	60
1,10400	59
1,10800	59
1,11200	60
1,11600	61
1,12000	62
1,12400	66
1,12800	68
1,13200	66
1,13600	66
1,14000	69
1,14400	71
1,14800	72
1,15200	75
1,15600	75
1,16000	73
1,16400	71
1,16800	70
1,17200	72
1,17600	74
1,18000	76
1,18400	75
1,18800	73
1,19200	74
1,19600	74
1,20000	73
1,20400	72
1,20800	71
1,21200	71
1,21600	73
1,22000	74
1,22400	74
1,22800	74
1,23200	74
1,23600	74
1,24000	74
1,24400	76
1,24800	78
1,25200	81
1,25600	82
1,26000	79
1,26400	78
1,26800	80
1,27200	79
1,27600	77
1,28000	77
1,28400	77
1,28800	78
1,29200	81
1,29600	81
1,30000	80
1,30400	81
1,30800	80
1,31200	78
1,31600	78
1,32000	79
1,32400	79
1,32800	78
1,33200	80
1,33600	82
1,34000	83
1,34400	84
1,34800	87
1,35200	88
1,35600	89
1,36000	90
1,36400	90
1,36800	89
1,37200	87
1,37600	86
1,38000	84
1,38400	82
1,38800	80
1,39200	82
1,39600	83
1,40000	82
1,40400	81
1,40800	81
1,41200	82
1,41600	82
1,42000	83
1,42400	83
1,42800	84
1,43200	86
1,43600	87
1,44000	87
1,44400	87
1,44800	88
1,45200	90
1,45600	91
1,46000	90
1,46400	92
1,46800	95
1,47200	96
1,47600	97
1,48000	98
1,48400	94
1,48800	93
1,49200	93
1,49600	90
1,50000	87
1,50400	86
1,50800	86
1,51200	87
1,51600	88
1,52000	89
1,52400	89
1,52800	88
1,53200	88
1,53600	89
1,54000	90
1,54400	90
1,54800	90
1,55200	92
1,55600	93
1,56000	92
1,56400	90
1,56800	89
1,57200	89
1,57600	89
1,58000	90
1,58400	92
1,58800	93
1,59200	93
1,59600	94
1,60000	94
1,60400	93
1,60800	94
1,61200	94
1,61600	95
1,62000	95
1,62400	94
1,62800	94
1,63200	96
1,63600	98
1,64000	99
1,64400	98
1,64800	95
1,65200	92
1,65600	92
1,66000	91
1,66400	89
1,66800	90
1,67200	92
1,67600	92
1,68000	92
1,68400	91
1,68800	92
1,69200	96
1,69600	98
1,70000	100
1,70400	100
1,70800	98
1,71200	97
1,71600	95
1,72000	94
1,72400	96
1,72800	96
1,73200	96
1,73600	96
1,74000	96
1,74400	96
1,74800	96
1,75200	93
1,75600	91
1,76000	90
1,76400	90
1,76800	90
1,77200	88
1,77600	86
1,78000	86
1,78400	86
1,78800	88
1,79200	89
1,79600	90
1,80000	91
1,80400	91
1,80800	91
1,81200	92
1,81600	90
1,82000	91
1,82400	91
1,82800	90
1,83200	90
1,83600	91
1,84000	92
1,84400	93
1,84800	92
1,85200	90
1,85600	90
1,86000	88
1,86400	86
1,86800	88
1,87200	90
1,87600	90
1,88000	92
1,88400	92
1,88800	88
1,89200	86
1,89600	85
1,90000	83
1,90400	83
1,90800	81
1,91200	79
1,91600	80
1,92000	81
1,92400	81
1,92800	84
1,93200	87
1,93600	88
1,94000	87
1,94400	88
1,94800	87
1,95200	86
1,95600	87
1,96000	86
1,96400	84
1,96800	83
1,97200	80
1,97600	78
1,98000	81
1,98400	82
1,98800	84
1,99200	85
1,99600	84
2,00000	84
2,00400	85
2,00800	84
2,01200	83
2,01600	83
2,02000	81
2,02400	79
2,02800	78
2,03200	78
2,03600	79
2,04000	79
2,04400	77
2,04800	78
2,05200	79
2,05600	76
2,06000	74
2,06400	74
2,06800	73
2,07200	70
2,07600	68
2,08000	68
2,08400	68
2,08800	68
2,09200	65
2,09600	63
2,10000	64
2,10400	66
2,10800	65
2,11200	61
2,11600	58
2,12000	57
2,12400	59
2,12800	60
2,13200	58
2,13600	56
2,14000	54
2,14400	53
2,14800	54
2,15200	57
2,15600	59
2,16000	58
2,16400	59
2,16800	59
2,17200	58
2,17600	58
2,18000	59
2,18400	57
2,18800	54
2,19200	55
2,19600	55
2,20000	54
2,20400	54
2,20800	52
2,21200	50
2,21600	47
2,22000	45
2,22400	44
2,22800	45
2,23200	47
2,23600	47
2,24000	47
2,24400	47
2,24800	46
2,25200	45
2,25600	43
2,26000	40
2,26400	41
2,26800	41
2,27200	40
2,27600	39
2,28000	39
2,28400	38
2,28800	39
2,29200	40
2,29600	40
2,30000	41
2,30400	43
2,30800	45
2,31200	48
2,31600	48
2,32000	45
2,32400	45
2,32800	48
2,33200	46
2,33600	43
2,34000	43
2,34400	45
2,34800	45
2,35200	44
2,35600	41
2,36000	40
2,36400	43
2,36800	44
2,37200	43
2,37600	42
2,38000	41
2,38400	40
2,38800	40
2,39200	41
2,39600	44
2,40000	46
2,40400	47
2,40800	47
2,41200	46
2,41600	46
2,42000	45
2,42400	43
2,42800	41
2,43200	39
2,43600	40
2,44000	40
2,44400	38
2,44800	37
2,45200	35
2,45600	31
2,46000	28
2,46400	27
2,46800	29
2,47200	28
2,47600	26
2,48000	25
2,48400	27
2,48800	30
2,49200	30
2,49600	29
2,50000	31
2,50400	31
2,50800	30
2,51200	31
2,51600	33
2,52000	32
2,52400	30
2,52800	28
2,53200	26
2,53600	29
2,54000	31
2,54400	30
2,54800	30
2,55200	30
2,55600	28
2,56000	27
2,56400	27
2,56800	25
2,57200	22
2,57600	20
2,58000	19
2,58400	17
2,58800	17
2,59200	17
2,59600	15
2,60000	15
2,60400	15
2,60800	16
2,61200	19
2,61600	18
2,62000	15
2,62400	13
2,62800	14
2,63200	14
2,63600	14
2,64000	16
2,64400	16
2,64800	16
2,65200	18
2,65600	20
2,66000	18
2,66400	17
2,66800	16
2,67200	15
2,67600	14
2,68000	15
2,68400	17
2,68800	21
2,69200	23
2,69600	20
2,70000	17
2,70400	16
2,70800	15
2,71200	13
2,71600	13
2,72000	13
2,72400	14
2,72800	15
2,73200	13
2,73600	11
2,74000	11
2,74400	10
2,74800	8
2,75200	8
2,75600	7
2,76000	6
2,76400	6
2,76800	8
2,77200	10
2,77600	10
2,78000	6
2,78400	5
2,78800	4
2,79200	2
2,79600	-0
2,80000	-4
2,80400	-7
2,80800	-7
2,81200	-5
2,81600	-3
2,82000	-6
2,82400	-8
2,82800	-10
2,83200	-13
2,83600	-15
2,84000	-15
2,84400	-14
2,84800	-12
2,85200	-12
2,85600	-12
2,86000	-13
2,86400	-16
2,86800	-17
2,87200	-19
2,87600	-21
2,88000	-22
2,88400	-20
2,88800	-19
2,89200	-19
2,89600	-18
2,90000	-17
2,90400	-19
2,90800	-19
2,91200	-21
2,91600	-22
2,92000	-20
2,92400	-17
2,92800	-16
2,93200	-16
2,93600	-15
2,94000	-15
2,94400	-15
2,94800	-16
2,95200	-15
2,95600	-13
2,96000	-13
2,96400	-13
2,96800	-15
2,97200	-18
2,97600	-19
2,98000	-20
2,98400	-21
2,98800	-24
2,99200	-26
2,99600	-28
3,00000	-28
3,00400	-26
3,00800	-26
3,01200	-27
3,01600	-27
3,02000	-27
3,02400	-28
3,02800	-30
3,03200	-32
3,03600	-34
3,04000	-34
3,04400	-34
3,04800	-32
3,05200	-31
3,05600	-33
3,06000	-34
3,06400	-34
3,06800	-35
3,07200	-34
3,07600	-31
3,08000	-30
3,08400	-32
3,08800	-34
3,09200	-36
3,09600	-36
3,10000	-36
3,10400	-37
3,10800	-39
3,11200	-42
3,11600	-44
3,12000	-46
3,12400	-45
3,12800	-45
3,13200	-47
3,13600	-47
3,14000	-48
3,14400	-48
3,14800	-50
3,15200	-50
3,15600	-50
3,16000	-50
3,16400	-52
3,16800	-53
3,17200	-51
3,17600	-50
3,18000	-51
3,18400	-52
3,18800	-54
3,19200	-57
3,19600	-58
3,20000	-58
3,20400	-60
3,20800	-63
3,21200	-64
3,21600	-66
3,22000	-68
3,22400	-70
3,22800	-72
3,23200	-72
3,23600	-71
3,24000	-69
3,24400	-68
3,24800	-69
3,25200	-70
3,25600	-72
3,26000	-73
3,26400	-71
3,26800	-71
3,27200	-72
3,27600	-74
3,28000	-75
3,28400	-74
3,28800	-75
3,29200	-78
3,29600	-80
3,30000	-81
3,30400	-82
3,30800	-80
3,31200	-79
3,31600	-78
3,32000	-78
3,32400	-78
3,32800	-76
3,33200	-74
3,33600	-75
3,34000	-74
3,34400	-73
3,34800	-71
3,35200	-68
3,35600	-63
3,36000	-59
3,36400	-54
3,36800	-50
3,37200	-50
3,37600	-51
3,38000	-51
3,38400	-50
3,38800	-49
3,39200	-48
3,39600	-48
3,40000	-49
3,40400	-52
3,40800	-55
3,41200	-52
3,41600	-51
3,42000	-52
3,42400	-52
3,42800	-51
3,43200	-51
3,43600	-50
3,44000	-48
3,44400	-49
3,44800	-51
3,45200	-52
3,45600	-51
3,46000	-47
3,46400	-45
3,46800	-40
3,47200	-35
3,47600	-30
3,48000	-25
3,48400	-20
3,48800	-14
3,49200	-8
3,49600	-0
3,50000	9
3,50400	18
3,50800	27
3,51200	34
3,51600	42
3,52000	47
3,52400	51
3,52800	56
3,53200	62
3,53600	64
3,54000	65
3,54400	66
3,54800	64
3,55200	64
3,55600	66
3,56000	69
3,56400	69
3,56800	72
3,57200	78
3,57600	88
3,58000	104
3,58400	132
3,58800	178
3,59200	244
3,59600	315
3,60000	385
3,60400	451
3,60800	498
3,61200	513
3,61600	485
3,62000	397
3,62400	242
3,62800	23
3,63200	-251
3,63600	-570
3,64000	-918
3,64400	-1273
3,64800	-1616
3,65200	-1930
3,65600	-2205
3,66000	-2448
3,66400	-2684
3,66800	-2944
3,67200	-3199
3,67600	-3370
3,68000	-3423
3,68400	-3382
3,68800	-3278
3,69200	-3130
3,69600	-2955
3,70000	-2767
3,70400	-2579
3,70800	-2394
3,71200	-2215
3,71600	-2043
3,72000	-1879
3,72400	-1726
3,72800	-1582
3,73200	-1450
3,73600	-1330
3,74000	-1217
3,74400	-1105
3,74800	-995
3,75200	-885
3,75600	-770
3,76000	-652
3,76400	-531
3,76800	-412
3,77200	-299
3,77600	-202
3,78000	-121
3,78400	-54
3,78800	2
3,79200	45
3,79600	81
3,80000	110
3,80400	129
3,80800	142
3,81200	152
3,81600	159
3,82000	163
3,82400	163
3,82800	161
3,83200	156
3,83600	153
3,84000	151
3,84400	148
3,84800	146
3,85200	148
3,85600	151
3,86000	156
3,86400	163
3,86800	172
3,87200	183
3,87600	202
3,88000	226
3,88400	255
3,88800	287
3,89200	323
3,89600	363
3,90000	405
3,90400	450
3,90800	496
3,91200	547
3,91600	599
3,92000	649
3,92400	697
3,92800	742
3,93200	784
3,93600	823
3,94000	860
3,94400	893
3,94800	922
3,95200	949
3,95600	973
3,96000	994
3,96400	1010
3,96800	1022
3,97200	1034
3,97600	1045
3,98000	1054
3,98400	1059
3,98800	1062
3,99200	1064
3,99600	1066
4,00000	1069
4,00400	1073
4,00800	1075
4,01200	1077
4,01600	1084
4,02000	1092
4,02400	1100
4,02800	1110
4,03200	1117
4,03600	1128
4,04000	1141
4,04400	1155
4,04800	1172
4,05200	1194
4,05600	1218
4,06000	1244
4,06400	1272
4,06800	1302
4,07200	1332
4,07600	1361
4,08000	1386
4,08400	1410
4,08800	1431
4,09200	1447
4,09600	1459
4,10000	1468
4,10400	1471
4,10800	1467
4,11200	1457
4,11600	1443
4,12000	1423
4,12400	1401
4,12800	1378
4,13200	1351
4,13600	1320
4,14000	1287
4,14400	1255
4,14800	1224
4,15200	1193
4,15600	1163
4,16000	1135
4,16400	1109
4,16800	1084
4,17200	1062
4,17600	1043
4,18000	1026
4,18400	1009
4,18800	994
4,19200	980
4,19600	967
4,20000	956
4,20400	945
4,20800	937
4,21200	930
4,21600	924
4,22000	918
4,22400	912
4,22800	909
4,23200	905
4,23600	901
4,24000	897
4,24400	893
4,24800	891
4,25200	887
4,25600	888
4,26000	892
4,26400	896
4,26800	903
4,27200	914
4,27600	929
4,28000	945
4,28400	965
4,28800	987
4,29200	1010
4,29600	1038
4,30000	1071
4,30400	1107
4,30800	1146
4,31200	1187
4,31600	1226
4,32000	1264
4,32400	1302
4,32800	1336
4,33200	1366
4,33600	1391
4,34000	1410
4,34400	1423
4,34800	1431
4,35200	1433
4,35600	1428
4,36000	1417
4,36400	1404
4,36800	1386
4,37200	1365
4,37600	1340
4,38000	1314
4,38400	1287
4,38800	1259
4,39200	1233
4,39600	1207
4,40000	1179
4,40400	1152
4,40800	1127
4,41200	1100
4,41600	1073
4,42000	1049
4,42400	1030
4,42800	1011
4,43200	998
4,43600	988
4,44000	977
4,44400	968
4,44800	958
4,45200	949
4,45600	940
4,46000	933
4,46400	927
4,46800	922
4,47200	920
4,47600	917
4,48000	915
4,48400	913
4,48800	912
4,49200	912
4,49600	912
4,50000	916
4,50400	921
4,50800	924
4,51200	926
4,51600	932
4,52000	939
4,52400	944
4,52800	948
4,53200	952
4,53600	958
4,54000	968
4,54400	978
4,54800	988
4,55200	998
4,55600	1009
4,56000	1022
4,56400	1036
4,56800	1052
4,57200	1068
4,57600	1084
4,58000	1102
4,58400	1124
4,58800	1149
4,59200	1178
4,59600	1212
4,60000	1251
4,60400	1297
4,60800	1353
4,61200	1419
4,61600	1498
4,62000	1594
4,62400	1710
4,62800	1844
4,63200	1995
4,63600	2173
4,64000	2375
4,64400	2599
4,64800	2849
4,65200	3116
4,65600	3398
4,66000	3691
4,66400	3993
4,66800	4297
4,67200	4594
4,67600	4881
4,68000	5155
4,68400	5411
4,68800	5648
4,69200	5859
4,69600	6046
4,70000	6209
4,70400	6352
4,70800	6481
4,71200	6597
4,71600	6709
4,72000	6824
4,72400	6947
4,72800	7084
4,73200	7240
4,73600	7419
4,74000	7622
4,74400	7851
4,74800	8105
4,75200	8379
4,75600	8668
4,76000	8963
4,76400	9257
4,76800	9541
4,77200	9810
4,77600	10055
4,78000	10271
4,78400	10449
4,78800	10585
4,79200	10673
4,79600	10709
4,80000	10692
4,80400	10621
4,80800	10495
4,81200	10316
4,81600	10085
4,82000	9810
4,82400	9494
4,82800	9144
4,83200	8766
4,83600	8365
4,84000	7953
4,84400	7537
4,84800	7122
4,85200	6715
4,85600	6323
4,86000	5951
4,86400	5601
4,86800	5274
4,87200	4976
4,87600	4706
4,88000	4463
4,88400	4248
4,88800	4059
4,89200	3895
4,89600	3752
4,90000	3629
4,90400	3523
4,90800	3432
4,91200	3355
4,91600	3282
4,92000	3212
4,92400	3149
4,92800	3091
4,93200	3033
4,93600	2978
4,94000	2923
4,94400	2867
4,94800	2815
4,95200	2768
4,95600	2723
4,96000	2682
4,96400	2646
4,96800	2614
4,97200	2590
4,97600	2572
4,98000	2558
4,98400	2553
4,98800	2554
4,99200	2561
4,99600	2574
5,00000	2590
5,00400	2609
5,00800	2628
5,01200	2648
5,01600	2670
5,02000	2690
5,02400	2704
5,02800	2719
5,03200	2734
5,03600	2748
5,04000	2764
5,04400	2785
5,04800	2814
5,05200	2852
5,05600	2902
5,06000	2974
5,06400	3073
5,06800	3203
5,07200	3372
5,07600	3585
5,08000	3845
5,08400	4161
5,08800	4537
5,09200	4973
5,09600	5471
5,10000	6028
5,10400	6636
5,10800	7288
5,11200	7974
5,11600	8681
5,12000	9392
5,12400	10093
5,12800	10772
5,13200	11409
5,13600	11988
5,14000	12500
5,14400	12933
5,14800	13278
5,15200	13527
5,15600	13678
5,16000	13732
5,16400	13693
5,16800	13564
5,17200	13352
5,17600	13066
5,18000	12715
5,18400	12310
5,18800	11862
5,19200	11378
5,19600	10871
5,20000	10350
5,20400	9827
5,20800	9303
5,21200	8785
5,21600	8282
5,22000	7798
5,22400	7334
5,22800	6892
5,23200	6474
5,23600	6083
5,24000	5720
5,24400	5384
5,24800	5075
5,25200	4789
5,25600	4526
5,26000	4288
5,26400	4074
5,26800	3880
5,27200	3707
5,27600	3551
5,28000	3411
5,28400	3288
5,28800	3180
5,29200	3083
5,29600	2998
5,30000	2925
5,30400	2863
5,30800	2809
5,31200	2765
5,31600	2727
5,32000	2695
5,32400	2670
5,32800	2649
5,33200	2635
5,33600	2627
5,34000	2625
5,34400	2629
5,34800	2636
5,35200	2648
5,35600	2663
5,36000	2678
5,36400	2695
5,36800	2714
5,37200	2733
5,37600	2753
5,38000	2778
5,38400	2802
5,38800	2827
5,39200	2854
5,39600	2884
5,40000	2919
5,40400	2960
5,40800	3003
5,41200	3049
5,41600	3103
5,42000	3161
5,42400	3222
5,42800	3288
5,43200	3357
5,43600	3429
5,44000	3501
5,44400	3575
5,44800	3644
5,45200	3708
5,45600	3767
5,46000	3819
5,46400	3862
5,46800	3897
5,47200	3921
5,47600	3933
5,48000	3937
5,48400	3933
5,48800	3922
5,49200	3903
5,49600	3876
5,50000	3843
5,50400	3806
5,50800	3765
5,51200	3723
5,51600	3682
5,52000	3641
5,52400	3598
5,52800	3559
5,53200	3525
5,53600	3497
5,54000	3474
5,54400	3456
5,54800	3445
5,55200	3438
5,55600	3437
5,56000	3442
5,56400	3445
5,56800	3452
5,57200	3462
5,57600	3472
5,58000	3481
5,58400	3487
5,58800	3490
5,59200	3491
5,59600	3489
5,60000	3479
5,60400	3464
5,60800	3444
5,61200	3417
5,61600	3383
5,62000	3346
5,62400	3305
5,62800	3258
5,63200	3206
5,63600	3154
5,64000	3099
5,64400	3043
5,64800	2987
5,65200	2931
5,65600	2875
5,66000	2821
5,66400	2770
5,66800	2720
5,67200	2673
5,67600	2630
5,68000	2589
5,68400	2551
5,68800	2518
5,69200	2485
5,69600	2452
5,70000	2423
5,70400	2397
5,70800	2371
5,71200	2346
5,71600	2322
5,72000	2298
5,72400	2274
5,72800	2252
5,73200	2233
5,73600	2213
5,74000	2193
5,74400	2173
5,74800	2152
5,75200	2129
5,75600	2107
5,76000	2087
5,76400	2067
5,76800	2045
5,77200	2023
5,77600	2002
5,78000	1983
5,78400	1964
5,78800	1945
5,79200	1925
5,79600	1907
5,80000	1891
5,80400	1876
5,80800	1859
5,81200	1847
5,81600	1837
5,82000	1827
5,82400	1822
5,82800	1819
5,83200	1816
5,83600	1814
5,84000	1815
5,84400	1819
5,84800	1826
5,85200	1836
5,85600	1851
5,86000	1869
5,86400	1894
5,86800	1923
5,87200	1954
5,87600	1991
5,88000	2033
5,88400	2081
5,88800	2134
5,89200	2192
5,89600	2255
5,90000	2326
5,90400	2403
5,90800	2488
5,91200	2586
5,91600	2697
5,92000	2820
5,92400	2961
5,92800	3125
5,93200	3307
5,93600	3510
5,94000	3737
5,94400	3988
5,94800	4260
5,95200	4551
5,95600	4857
5,96000	5176
5,96400	5504
5,96800	5835
5,97200	6155
5,97600	6460
5,98000	6746
5,98400	7004
5,98800	7230
5,99200	7421
5,99600	7570
6,00000	7675
6,00400	7734
6,00800	7749
6,01200	7720
6,01600	7649
6,02000	7542
6,02400	7404
6,02800	7236
6,03200	7041
6,03600	6829
6,04000	6607
6,04400	6379
6,04800	6150
6,05200	5929
6,05600	5720
6,06000	5529
6,06400	5360
6,06800	5218
6,07200	5107
6,07600	5038
6,08000	5016
6,08400	5047
6,08800	5141
6,09200	5300
6,09600	5532
6,10000	5845
6,10400	6246
6,10800	6744
6,11200	7346
6,11600	8056
6,12000	8877
6,12400	9810
6,12800	10857
6,13200	12020
6,13600	13299
6,14000	14685
6,14400	16174
6,14800	17755
6,15200	19415
6,15600	21144
6,16000	22923
6,16400	24732
6,16800	26550
6,17200	28358
6,17600	30140
6,18000	31870
6,18400	33522
6,18800	35076
6,19200	36514
6,19600	37817
6,20000	38973
6,20400	39967
6,20800	40786
6,21200	41423
6,21600	41874
6,22000	42140
6,22400	42218
6,22800	42114
6,23200	41837
6,23600	41393
6,24000	40791
6,24400	40043
6,24800	39168
6,25200	38181
6,25600	37093
6,26000	35917
6,26400	34673
6,26800	33378
6,27200	32044
6,27600	30683
6,28000	29304
6,28400	27921
6,28800	26548
6,29200	25194
6,29600	23865
6,30000	22569
6,30400	21311
6,30800	20098
6,31200	18931
6,31600	17818
6,32000	16761
6,32400	15760
6,32800	14814
6,33200	13920
6,33600	13082
6,34000	12301
6,34400	11574
6,34800	10899
6,35200	10275
6,35600	9699
6,36000	9166
6,36400	8671
6,36800	8214
6,37200	7796
6,37600	7414
6,38000	7061
6,38400	6735
6,38800	6436
6,39200	6162
6,39600	5907
6,40000	5670
6,40400	5452
6,40800	5246
6,41200	5053
6,41600	4874
6,42000	4707
6,42400	4547
6,42800	4395
6,43200	4250
6,43600	4114
6,44000	3987
6,44400	3868
6,44800	3756
6,45200	3648
6,45600	3542
6,46000	3444
6,46400	3351
6,46800	3264
6,47200	3181
6,47600	3105
6,48000	3034
6,48400	2966
6,48800	2904
6,49200	2847
6,49600	2795
6,50000	2749
6,50400	2707
6,50800	2669
6,51200	2637
6,51600	2609
6,52000	2584
6,52400	2564
6,52800	2549
6,53200	2536
6,53600	2527
6,54000	2520
6,54400	2513
6,54800	2507
6,55200	2504
6,55600	2501
6,56000	2495
6,56400	2489
6,56800	2483
6,57200	2477
6,57600	2471
6,58000	2465
6,58400	2455
6,58800	2444
6,59200	2433
6,59600	2423
6,60000	2414
6,60400	2406
6,60800	2401
6,61200	2395
6,61600	2390
6,62000	2389
6,62400	2393
6,62800	2403
6,63200	2418
6,63600	2437
6,64000	2465
6,64400	2501
6,64800	2542
6,65200	2589
6,65600	2646
6,66000	2713
6,66400	2787
6,66800	2868
6,67200	2955
6,67600	3051
6,68000	3156
6,68400	3268
6,68800	3388
6,69200	3516
6,69600	3651
6,70000	3791
6,70400	3941
6,70800	4099
6,71200	4265
6,71600	4435
6,72000	4610
6,72400	4795
6,72800	4988
6,73200	5187
6,73600	5392
6,74000	5603
6,74400	5820
6,74800	6043
6,75200	6274
6,75600	6514
6,76000	6765
6,76400	7027
6,76800	7304
6,77200	7596
6,77600	7903
6,78000	8226
6,78400	8564
6,78800	8919
6,79200	9289
6,79600	9672
6,80000	10068
6,80400	10469
6,80800	10875
6,81200	11284
6,81600	11688
6,82000	12080
6,82400	12455
6,82800	12809
6,83200	13129
6,83600	13412
6,84000	13653
6,84400	13843
6,84800	13981
6,85200	14064
6,85600	14092
6,86000	14062
6,86400	13974
6,86800	13826
6,87200	13623
6,87600	13369
6,88000	13066
6,88400	12720
6,88800	12338
6,89200	11927
6,89600	11490
6,90000	11034
6,90400	10567
6,90800	10092
6,91200	9614
6,91600	9138
6,92000	8672
6,92400	8219
6,92800	7778
6,93200	7353
6,93600	6944
6,94000	6556
6,94400	6193
6,94800	5854
6,95200	5538
6,95600	5241
6,96000	4968
6,96400	4717
6,96800	4485
6,97200	4274
6,97600	4082
6,98000	3905
6,98400	3745
6,98800	3597
6,99200	3460
6,99600	3340
7,00000	3233
7,00400	3138
7,00800	3052
7,01200	2973
7,01600	2903
7,02000	2838
7,02400	2781
7,02800	2732
7,03200	2690
7,03600	2655
7,04000	2625
7,04400	2600
7,04800	2577
7,05200	2558
7,05600	2546
7,06000	2538
7,06400	2531
7,06800	2531
7,07200	2538
7,07600	2550
7,08000	2565
7,08400	2583
7,08800	2607
7,09200	2639
7,09600	2680
7,10000	2726
7,10400	2781
7,10800	2848
7,11200	2932
7,11600	3036
7,12000	3158
7,12400	3306
7,12800	3481
7,13200	3689
7,13600	3931
7,14000	4212
7,14400	4540
7,14800	4921
7,15200	5354
7,15600	5848
7,16000	6404
7,16400	7024
7,16800	7707
7,17200	8449
7,17600	9248
7,18000	10102
7,18400	11009
7,18800	11964
7,19200	12952
7,19600	13961
7,20000	14982
7,20400	16005
7,20800	17019
7,21200	18007
7,21600	18955
7,22000	19849
7,22400	20683
7,22800	21443
7,23200	22121
7,23600	22710
7,24000	23205
7,24400	23603
7,24800	23903
7,25200	24107
7,25600	24219
7,26000	24243
7,26400	24183
7,26800	24050
7,27200	23858
7,27600	23613
7,28000	23325
7,28400	23006
7,28800	22664
7,29200	22304
7,29600	21936
7,30000	21567
7,30400	21201
7,30800	20840
7,31200	20485
7,31600	20137
7,32000	19795
7,32400	19455
7,32800	19116
7,33200	18774
7,33600	18426
7,34000	18067
7,34400	17693
7,34800	17304
7,35200	16894
7,35600	16462
7,36000	16012
7,36400	15539
7,36800	15043
7,37200	14525
7,37600	13991
7,38000	13445
7,38400	12891
7,38800	12331
7,39200	11769
7,39600	11207
7,40000	10652
7,40400	10106
7,40800	9575
7,41200	9063
7,41600	8567
7,42000	8094
7,42400	7648
7,42800	7229
7,43200	6836
7,43600	6467
7,44000	6126
7,44400	5814
7,44800	5529
7,45200	5269
7,45600	5033
7,46000	4824
7,46400	4639
7,46800	4475
7,47200	4332
7,47600	4208
7,48000	4102
7,48400	4012
7,48800	3935
7,49200	3871
7,49600	3821
7,50000	3782
7,50400	3753
7,50800	3735
7,51200	3726
7,51600	3722
7,52000	3721
7,52400	3725
7,52800	3731
7,53200	3738
7,53600	3747
7,54000	3757
7,54400	3768
7,54800	3781
7,55200	3790
7,55600	3798
7,56000	3807
7,56400	3816
7,56800	3828
7,57200	3839
7,57600	3853
7,58000	3872
7,58400	3895
7,58800	3925
7,59200	3960
7,59600	4004
7,60000	4056
7,60400	4119
7,60800	4198
7,61200	4291
7,61600	4403
7,62000	4536
7,62400	4694
7,62800	4879
7,63200	5089
7,63600	5327
7,64000	5596
7,64400	5895
7,64800	6225
7,65200	6587
7,65600	6978
7,66000	7397
7,66400	7839
7,66800	8303
7,67200	8790
7,67600	9292
7,68000	9802
7,68400	10316
7,68800	10830
7,69200	11338
7,69600	11831
7,70000	12302
7,70400	12742
7,70800	13149
7,71200	13518
7,71600	13841
7,72000	14114
7,72400	14335
7,72800	14499
7,73200	14605
7,73600	14654
7,74000	14642
7,74400	14570
7,74800	14440
7,75200	14259
7,75600	14028
7,76000	13751
7,76400	13430
7,76800	13072
7,77200	12681
7,77600	12265
7,78000	11829
7,78400	11377
7,78800	10916
7,79200	10449
7,79600	9978
7,80000	9510
7,80400	9051
7,80800	8603
7,81200	8165
7,81600	7743
7,82000	7338
7,82400	6955
7,82800	6592
7,83200	6251
7,83600	5928
7,84000	5627
7,84400	5346
7,84800	5086
7,85200	4849
7,85600	4628
7,86000	4423
7,86400	4238
7,86800	4071
7,87200	3921
7,87600	3784
7,88000	3659
7,88400	3544
7,88800	3439
7,89200	3343
7,89600	3257
[truncated: 18,026 more rows]
