# Supplementary material for: Interplay between de novo and salvage pathways of GDP-fucose synthesis
Source: PLoS One. 2024 Oct 24;19(10):e0309450. doi: 10.1371/journal.pone.0309450 (PMC11501016; doi:10.1371/journal.pone.0309450)
Supplement: S1 File — (ZIP) [file pone.0309450.s004.zip › Chromatograms/Metabolites/TSTA3KO_10_1_0.1FUC.txt]

[Header]
Application Name	LabSolutions
Version	5.97 SP1
Data File Name	C:\LabSolutions\Data\Methods\Moje wyniki\GDP-Fuc399.lcd
Output Date	2022-03-07
Output Time	17:36:56
[File Information]
Type	Data File
Generated	2022-03-03 12:20:49
Generated by	Sterownik
Modified	2022-03-07 10:44:28
Modified by	Sterownik
[Sample Information]
Operator Name	Sterownik
Acquired	2022-03-03 12:21:17
Sample Type	0:Unknown
Level	0
Sample Name	Probka 237,KOFX #10, 0.1mM fuc, 24h
Sample ID	01
ISTD Amount1	1
ISTD Amount2	1
ISTD Amount3	1
ISTD Amount4	1
ISTD Amount5	1
ISTD Amount6	1
ISTD Amount7	1
ISTD Amount8	1
ISTD Amount9	1
ISTD Amount10	1
ISTD Amount11	1
ISTD Amount12	1
ISTD Amount13	1
ISTD Amount14	1
ISTD Amount15	1
ISTD Amount16	1
ISTD Amount17	1
ISTD Amount18	1
ISTD Amount19	1
ISTD Amount20	1
ISTD Amount21	1
ISTD Amount22	1
ISTD Amount23	1
ISTD Amount24	1
ISTD Amount25	1
ISTD Amount26	1
ISTD Amount27	1
ISTD Amount28	1
ISTD Amount29	1
ISTD Amount30	1
ISTD Amount31	1
ISTD Amount32	1
Sample Amount	1
Dilution Factor	1
Vial#	1
Injection Volume	15
[Original Files]
Data File	C:\LabSolutions\Data\Methods\Moje wyniki\GDP-Fuc399.lcd
Method File	C:\LabSolutions\Data\Methods\Interstsil ODS-4 3x250mm nukleotydy-3.lcm
Batch File
Report Format File	c:\LabSolutions\System\DEFAULT.lsr
[File Description]
kolumna 3mm x 250 mm, cela czu�a, 5 ul of 20ul, 4000 pmoli to sonication
[Configuration]
Instrument Name	HPLC_SPD-M30A_RF20AXS
Instrument #	1
Line #	1
# of Detectors	1
Detector ID	PDA
Detector Name	PDA
# of Channels	1
[PDA Multi Chromatogram(Ch1)]
# of Points	20001
Interval(msec)	240
Start Time(min)	0
End Time(min)	80
Intensity Units	mAU
Intensity Multiplier	1
Type	MultiChrom
Wavelength(nm)	254
Bandwidth(nm)	4
R.Time (min)	Intensity
0,00000	0
0,00400	0
0,00800	0
0,01200	0
0,01600	0
0,02000	0
0,02400	0
0,02800	0
0,03200	0
0,03600	0
0,04000	0
0,04400	0
0,04800	0
0,05200	0
0,05600	0
0,06000	0
0,06400	0
0,06800	0
0,07200	0
0,07600	0
0,08000	12
0,08400	18
0,08800	23
0,09200	25
0,09600	25
0,10000	27
0,10400	26
0,10800	24
0,11200	27
0,11600	29
0,12000	28
0,12400	27
0,12800	28
0,13200	29
0,13600	30
0,14000	30
0,14400	29
0,14800	26
0,15200	25
0,15600	27
0,16000	29
0,16400	30
0,16800	30
0,17200	29
0,17600	30
0,18000	32
0,18400	33
0,18800	33
0,19200	32
0,19600	30
0,20000	29
0,20400	30
0,20800	30
0,21200	29
0,21600	30
0,22000	30
0,22400	33
0,22800	34
0,23200	34
0,23600	34
0,24000	35
0,24400	37
0,24800	39
0,25200	39
0,25600	38
0,26000	38
0,26400	38
0,26800	38
0,27200	37
0,27600	36
0,28000	36
0,28400	37
0,28800	38
0,29200	39
0,29600	38
0,30000	37
0,30400	35
0,30800	34
0,31200	32
0,31600	29
0,32000	27
0,32400	28
0,32800	27
0,33200	26
0,33600	27
0,34000	27
0,34400	27
0,34800	26
0,35200	25
0,35600	23
0,36000	23
0,36400	24
0,36800	24
0,37200	23
0,37600	22
0,38000	19
0,38400	18
0,38800	17
0,39200	17
0,39600	21
0,40000	21
0,40400	19
0,40800	18
0,41200	15
0,41600	13
0,42000	14
0,42400	14
0,42800	13
0,43200	13
0,43600	13
0,44000	13
0,44400	14
0,44800	15
0,45200	17
0,45600	18
0,46000	18
0,46400	18
0,46800	16
0,47200	13
0,47600	12
0,48000	14
0,48400	15
0,48800	14
0,49200	12
0,49600	13
0,50000	13
0,50400	14
0,50800	16
0,51200	16
0,51600	17
0,52000	18
0,52400	19
0,52800	22
0,53200	23
0,53600	22
0,54000	22
0,54400	22
0,54800	22
0,55200	20
0,55600	18
0,56000	18
0,56400	17
0,56800	18
0,57200	17
0,57600	14
0,58000	13
0,58400	14
0,58800	15
0,59200	16
0,59600	15
0,60000	12
0,60400	12
0,60800	12
0,61200	12
0,61600	12
0,62000	13
0,62400	12
0,62800	15
0,63200	15
0,63600	12
0,64000	11
0,64400	13
0,64800	16
0,65200	16
0,65600	16
0,66000	15
0,66400	15
0,66800	14
0,67200	14
0,67600	15
0,68000	15
0,68400	14
0,68800	14
0,69200	15
0,69600	18
0,70000	19
0,70400	18
0,70800	18
0,71200	18
0,71600	17
0,72000	18
0,72400	17
0,72800	16
0,73200	17
0,73600	16
0,74000	14
0,74400	13
0,74800	14
0,75200	16
0,75600	17
0,76000	17
0,76400	16
0,76800	15
0,77200	15
0,77600	16
0,78000	20
0,78400	21
0,78800	20
0,79200	20
0,79600	21
0,80000	22
0,80400	26
0,80800	29
0,81200	30
0,81600	31
0,82000	31
0,82400	32
0,82800	34
0,83200	33
0,83600	32
0,84000	31
0,84400	31
0,84800	30
0,85200	30
0,85600	30
0,86000	29
0,86400	28
0,86800	29
0,87200	31
0,87600	30
0,88000	28
0,88400	26
0,88800	27
0,89200	29
0,89600	29
0,90000	29
0,90400	28
0,90800	25
0,91200	24
0,91600	25
0,92000	24
0,92400	25
0,92800	24
0,93200	23
0,93600	22
0,94000	22
0,94400	22
0,94800	22
0,95200	21
0,95600	19
0,96000	19
0,96400	21
0,96800	22
0,97200	21
0,97600	21
0,98000	20
0,98400	22
0,98800	23
0,99200	24
0,99600	24
1,00000	24
1,00400	23
1,00800	23
1,01200	23
1,01600	24
1,02000	24
1,02400	22
1,02800	24
1,03200	26
1,03600	24
1,04000	23
1,04400	24
1,04800	25
1,05200	25
1,05600	25
1,06000	23
1,06400	21
1,06800	19
1,07200	16
1,07600	16
1,08000	15
1,08400	13
1,08800	9
1,09200	7
1,09600	9
1,10000	11
1,10400	12
1,10800	12
1,11200	10
1,11600	10
1,12000	10
1,12400	9
1,12800	6
1,13200	6
1,13600	6
1,14000	5
1,14400	4
1,14800	4
1,15200	5
1,15600	3
1,16000	5
1,16400	6
1,16800	5
1,17200	3
1,17600	3
1,18000	4
1,18400	5
1,18800	5
1,19200	6
1,19600	9
1,20000	11
1,20400	10
1,20800	11
1,21200	14
1,21600	14
1,22000	14
1,22400	13
1,22800	11
1,23200	13
1,23600	12
1,24000	11
1,24400	12
1,24800	13
1,25200	13
1,25600	13
1,26000	12
1,26400	13
1,26800	15
1,27200	14
1,27600	14
1,28000	16
1,28400	15
1,28800	15
1,29200	14
1,29600	13
1,30000	12
1,30400	11
1,30800	12
1,31200	13
1,31600	13
1,32000	12
1,32400	10
1,32800	8
1,33200	8
1,33600	7
1,34000	6
1,34400	8
1,34800	8
1,35200	7
1,35600	6
1,36000	6
1,36400	7
1,36800	5
1,37200	4
1,37600	3
1,38000	3
1,38400	4
1,38800	6
1,39200	9
1,39600	11
1,40000	11
1,40400	12
1,40800	13
1,41200	13
1,41600	12
1,42000	12
1,42400	14
1,42800	15
1,43200	16
1,43600	17
1,44000	17
1,44400	17
1,44800	17
1,45200	17
1,45600	16
1,46000	13
1,46400	14
1,46800	16
1,47200	17
1,47600	17
1,48000	18
1,48400	20
1,48800	17
1,49200	14
1,49600	13
1,50000	16
1,50400	16
1,50800	16
1,51200	18
1,51600	20
1,52000	19
1,52400	21
1,52800	22
1,53200	21
1,53600	22
1,54000	22
1,54400	21
1,54800	21
1,55200	22
1,55600	22
1,56000	20
1,56400	18
1,56800	17
1,57200	15
1,57600	12
1,58000	9
1,58400	8
1,58800	9
1,59200	12
1,59600	16
1,60000	16
1,60400	15
1,60800	14
1,61200	15
1,61600	15
1,62000	14
1,62400	12
1,62800	11
1,63200	11
1,63600	11
1,64000	13
1,64400	12
1,64800	10
1,65200	10
1,65600	9
1,66000	9
1,66400	8
1,66800	7
1,67200	7
1,67600	10
1,68000	12
1,68400	12
1,68800	11
1,69200	9
1,69600	7
1,70000	8
1,70400	9
1,70800	10
1,71200	11
1,71600	9
1,72000	6
1,72400	5
1,72800	5
1,73200	4
1,73600	4
1,74000	3
1,74400	3
1,74800	3
1,75200	3
1,75600	4
1,76000	4
1,76400	3
1,76800	3
1,77200	3
1,77600	4
1,78000	3
1,78400	1
1,78800	-1
1,79200	-1
1,79600	0
1,80000	0
1,80400	1
1,80800	-1
1,81200	-1
1,81600	-0
1,82000	-2
1,82400	-3
1,82800	-3
1,83200	-2
1,83600	-1
1,84000	-1
1,84400	-1
1,84800	-2
1,85200	-5
1,85600	-6
1,86000	-5
1,86400	-4
1,86800	-2
1,87200	-2
1,87600	-2
1,88000	-4
1,88400	-7
1,88800	-9
1,89200	-10
1,89600	-11
1,90000	-11
1,90400	-13
1,90800	-16
1,91200	-19
1,91600	-19
1,92000	-17
1,92400	-15
1,92800	-15
1,93200	-15
1,93600	-14
1,94000	-13
1,94400	-12
1,94800	-11
1,95200	-15
1,95600	-17
1,96000	-16
1,96400	-15
1,96800	-15
1,97200	-16
1,97600	-16
1,98000	-14
1,98400	-12
1,98800	-13
1,99200	-13
1,99600	-11
2,00000	-10
2,00400	-11
2,00800	-12
2,01200	-11
2,01600	-10
2,02000	-9
2,02400	-9
2,02800	-8
2,03200	-7
2,03600	-9
2,04000	-11
2,04400	-10
2,04800	-10
2,05200	-11
2,05600	-14
2,06000	-16
2,06400	-17
2,06800	-16
2,07200	-15
2,07600	-15
2,08000	-16
2,08400	-17
2,08800	-18
2,09200	-18
2,09600	-19
2,10000	-18
2,10400	-16
2,10800	-14
2,11200	-14
2,11600	-15
2,12000	-16
2,12400	-15
2,12800	-16
2,13200	-18
2,13600	-19
2,14000	-18
2,14400	-18
2,14800	-19
2,15200	-20
2,15600	-18
2,16000	-18
2,16400	-20
2,16800	-21
2,17200	-20
2,17600	-19
2,18000	-20
2,18400	-18
2,18800	-17
2,19200	-16
2,19600	-16
2,20000	-18
2,20400	-19
2,20800	-18
2,21200	-16
2,21600	-16
2,22000	-17
2,22400	-18
2,22800	-18
2,23200	-20
2,23600	-23
2,24000	-22
2,24400	-19
2,24800	-21
2,25200	-24
2,25600	-24
2,26000	-24
2,26400	-27
2,26800	-29
2,27200	-31
2,27600	-33
2,28000	-33
2,28400	-32
2,28800	-34
2,29200	-35
2,29600	-35
2,30000	-36
2,30400	-36
2,30800	-35
2,31200	-37
2,31600	-40
2,32000	-41
2,32400	-40
2,32800	-40
2,33200	-39
2,33600	-38
2,34000	-37
2,34400	-37
2,34800	-36
2,35200	-36
2,35600	-37
2,36000	-37
2,36400	-36
2,36800	-35
2,37200	-34
2,37600	-34
2,38000	-35
2,38400	-35
2,38800	-35
2,39200	-36
2,39600	-35
2,40000	-35
2,40400	-34
2,40800	-33
2,41200	-32
2,41600	-33
2,42000	-34
2,42400	-34
2,42800	-31
2,43200	-30
2,43600	-33
2,44000	-34
2,44400	-31
2,44800	-27
2,45200	-26
2,45600	-25
2,46000	-26
2,46400	-29
2,46800	-30
2,47200	-29
2,47600	-28
2,48000	-25
2,48400	-27
2,48800	-29
2,49200	-30
2,49600	-31
2,50000	-33
2,50400	-34
2,50800	-35
2,51200	-36
2,51600	-37
2,52000	-38
2,52400	-38
2,52800	-37
2,53200	-37
2,53600	-37
2,54000	-37
2,54400	-37
2,54800	-39
2,55200	-40
2,55600	-39
2,56000	-37
2,56400	-38
2,56800	-37
2,57200	-37
2,57600	-39
2,58000	-39
2,58400	-38
2,58800	-38
2,59200	-38
2,59600	-37
2,60000	-35
2,60400	-36
2,60800	-37
2,61200	-38
2,61600	-38
2,62000	-38
2,62400	-38
2,62800	-38
2,63200	-37
2,63600	-36
2,64000	-36
2,64400	-37
2,64800	-38
2,65200	-37
2,65600	-36
2,66000	-35
2,66400	-33
2,66800	-32
2,67200	-32
2,67600	-32
2,68000	-32
2,68400	-31
2,68800	-31
2,69200	-34
2,69600	-32
2,70000	-30
2,70400	-30
2,70800	-31
2,71200	-30
2,71600	-29
2,72000	-29
2,72400	-29
2,72800	-27
2,73200	-28
2,73600	-30
2,74000	-29
2,74400	-25
2,74800	-24
2,75200	-24
2,75600	-24
2,76000	-25
2,76400	-25
2,76800	-24
2,77200	-23
2,77600	-23
2,78000	-21
2,78400	-19
2,78800	-20
2,79200	-20
2,79600	-18
2,80000	-17
2,80400	-16
2,80800	-15
2,81200	-14
2,81600	-14
2,82000	-15
2,82400	-14
2,82800	-13
2,83200	-12
2,83600	-13
2,84000	-13
2,84400	-11
2,84800	-10
2,85200	-9
2,85600	-7
2,86000	-7
2,86400	-6
2,86800	-4
2,87200	-3
2,87600	-3
2,88000	-3
2,88400	-4
2,88800	-6
2,89200	-6
2,89600	-5
2,90000	-5
2,90400	-6
2,90800	-5
2,91200	-4
2,91600	-5
2,92000	-6
2,92400	-7
2,92800	-8
2,93200	-7
2,93600	-8
2,94000	-8
2,94400	-7
2,94800	-3
2,95200	0
2,95600	-1
2,96000	-1
2,96400	-2
2,96800	-1
2,97200	1
2,97600	4
2,98000	8
2,98400	11
2,98800	13
2,99200	11
2,99600	7
3,00000	4
3,00400	3
3,00800	5
3,01200	5
3,01600	7
3,02000	8
3,02400	7
3,02800	6
3,03200	5
3,03600	4
3,04000	4
3,04400	6
3,04800	7
3,05200	8
3,05600	9
3,06000	10
3,06400	13
3,06800	14
3,07200	13
3,07600	13
3,08000	13
3,08400	15
3,08800	15
3,09200	13
3,09600	15
3,10000	17
3,10400	19
3,10800	20
3,11200	20
3,11600	19
3,12000	22
3,12400	24
3,12800	28
3,13200	30
3,13600	30
3,14000	28
3,14400	28
3,14800	29
3,15200	30
3,15600	32
3,16000	33
3,16400	33
3,16800	33
3,17200	35
3,17600	37
3,18000	41
3,18400	43
3,18800	43
3,19200	45
3,19600	47
3,20000	46
3,20400	46
3,20800	46
3,21200	45
3,21600	47
3,22000	50
3,22400	51
3,22800	54
3,23200	57
3,23600	59
3,24000	60
3,24400	63
3,24800	65
3,25200	69
3,25600	73
3,26000	73
3,26400	74
3,26800	76
3,27200	77
3,27600	77
3,28000	77
3,28400	78
3,28800	80
3,29200	81
3,29600	80
3,30000	79
3,30400	79
3,30800	83
3,31200	85
3,31600	87
3,32000	89
3,32400	90
3,32800	92
3,33200	96
3,33600	98
3,34000	99
3,34400	102
3,34800	104
3,35200	104
3,35600	108
3,36000	112
3,36400	113
3,36800	115
3,37200	118
3,37600	121
3,38000	125
3,38400	128
3,38800	130
3,39200	131
3,39600	135
3,40000	141
3,40400	144
3,40800	147
3,41200	147
3,41600	149
3,42000	150
3,42400	152
3,42800	155
3,43200	153
3,43600	154
3,44000	157
3,44400	163
3,44800	167
3,45200	170
3,45600	174
3,46000	177
3,46400	178
3,46800	181
3,47200	185
3,47600	188
3,48000	191
3,48400	195
3,48800	198
3,49200	204
3,49600	209
3,50000	214
3,50400	218
3,50800	219
3,51200	222
3,51600	228
3,52000	232
3,52400	236
3,52800	241
3,53200	245
3,53600	250
3,54000	253
3,54400	254
3,54800	256
3,55200	261
3,55600	265
3,56000	271
3,56400	277
3,56800	282
3,57200	286
3,57600	289
3,58000	295
3,58400	301
3,58800	304
3,59200	312
3,59600	320
3,60000	325
3,60400	331
3,60800	337
3,61200	342
3,61600	348
3,62000	354
3,62400	361
3,62800	365
3,63200	371
3,63600	378
3,64000	384
3,64400	391
3,64800	399
3,65200	405
3,65600	414
3,66000	423
3,66400	430
3,66800	436
3,67200	445
3,67600	454
3,68000	464
3,68400	472
3,68800	478
3,69200	488
3,69600	497
3,70000	504
3,70400	511
3,70800	516
3,71200	524
3,71600	530
3,72000	536
3,72400	543
3,72800	551
3,73200	560
3,73600	564
3,74000	567
3,74400	568
3,74800	569
3,75200	569
3,75600	568
3,76000	566
3,76400	562
3,76800	557
3,77200	552
3,77600	545
3,78000	534
3,78400	520
3,78800	508
3,79200	500
3,79600	494
3,80000	490
3,80400	483
3,80800	465
3,81200	426
3,81600	359
3,82000	256
3,82400	112
3,82800	-70
3,83200	-282
3,83600	-513
3,84000	-753
3,84400	-990
3,84800	-1205
3,85200	-1386
3,85600	-1532
3,86000	-1651
3,86400	-1758
3,86800	-1872
3,87200	-1992
3,87600	-2075
3,88000	-2086
3,88400	-2021
3,88800	-1893
3,89200	-1724
3,89600	-1526
3,90000	-1309
3,90400	-1086
3,90800	-863
3,91200	-641
3,91600	-420
3,92000	-203
3,92400	10
3,92800	225
3,93200	446
3,93600	673
3,94000	907
3,94400	1144
3,94800	1378
3,95200	1608
3,95600	1832
3,96000	2048
3,96400	2251
3,96800	2441
3,97200	2617
3,97600	2780
3,98000	2931
3,98400	3076
3,98800	3217
3,99200	3355
3,99600	3490
4,00000	3627
4,00400	3768
4,00800	3910
4,01200	4054
4,01600	4206
4,02000	4364
4,02400	4523
4,02800	4686
4,03200	4855
4,03600	5028
4,04000	5203
4,04400	5383
4,04800	5571
4,05200	5768
4,05600	5972
4,06000	6181
4,06400	6397
4,06800	6625
4,07200	6868
4,07600	7135
4,08000	7438
4,08400	7780
4,08800	8163
4,09200	8585
4,09600	9041
4,10000	9526
4,10400	10047
4,10800	10610
4,11200	11227
4,11600	11920
4,12000	12708
4,12400	13604
4,12800	14616
4,13200	15764
4,13600	17081
4,14000	18616
4,14400	20411
4,14800	22502
4,15200	24934
4,15600	27773
4,16000	31141
4,16400	35173
4,16800	39997
4,17200	45760
4,17600	52635
4,18000	60885
4,18400	70719
4,18800	81988
4,19200	93957
4,19600	105244
4,20000	114109
4,20400	118978
4,20800	119018
4,21200	114388
4,21600	106042
4,22000	95339
4,22400	83639
4,22800	72066
4,23200	61354
4,23600	51834
4,24000	43590
4,24400	36554
4,24800	30610
4,25200	25630
4,25600	21476
4,26000	18024
4,26400	15174
4,26800	12832
4,27200	10920
4,27600	9372
4,28000	8123
4,28400	7123
4,28800	6320
4,29200	5674
4,29600	5152
4,30000	4730
4,30400	4383
4,30800	4093
4,31200	3852
4,31600	3647
4,32000	3467
4,32400	3308
4,32800	3164
4,33200	3029
4,33600	2899
4,34000	2773
4,34400	2648
4,34800	2523
4,35200	2400
4,35600	2280
4,36000	2166
4,36400	2056
4,36800	1950
4,37200	1851
4,37600	1760
4,38000	1675
4,38400	1595
4,38800	1516
4,39200	1441
4,39600	1370
4,40000	1301
4,40400	1237
4,40800	1177
4,41200	1119
4,41600	1064
4,42000	1011
4,42400	961
4,42800	915
4,43200	871
4,43600	828
4,44000	787
4,44400	747
4,44800	709
4,45200	674
4,45600	640
4,46000	609
4,46400	578
4,46800	551
4,47200	524
4,47600	494
4,48000	466
4,48400	439
4,48800	411
4,49200	383
4,49600	357
4,50000	331
4,50400	308
4,50800	283
4,51200	258
4,51600	232
4,52000	207
4,52400	181
4,52800	158
4,53200	136
4,53600	113
4,54000	90
4,54400	68
4,54800	47
4,55200	26
4,55600	6
4,56000	-14
4,56400	-36
4,56800	-55
4,57200	-72
4,57600	-88
4,58000	-107
4,58400	-128
4,58800	-146
4,59200	-161
4,59600	-174
4,60000	-188
4,60400	-201
4,60800	-215
4,61200	-228
4,61600	-239
4,62000	-250
4,62400	-264
4,62800	-275
4,63200	-288
4,63600	-302
4,64000	-313
4,64400	-321
4,64800	-328
4,65200	-334
4,65600	-339
4,66000	-342
4,66400	-346
4,66800	-348
4,67200	-348
4,67600	-348
4,68000	-347
4,68400	-344
4,68800	-341
4,69200	-337
4,69600	-333
4,70000	-329
4,70400	-325
4,70800	-318
4,71200	-315
4,71600	-315
4,72000	-315
4,72400	-318
4,72800	-322
4,73200	-324
4,73600	-327
4,74000	-332
4,74400	-337
4,74800	-343
4,75200	-347
4,75600	-352
4,76000	-357
4,76400	-361
4,76800	-363
4,77200	-367
4,77600	-368
4,78000	-364
4,78400	-360
4,78800	-356
4,79200	-350
4,79600	-343
4,80000	-330
4,80400	-313
4,80800	-294
4,81200	-274
4,81600	-251
4,82000	-223
4,82400	-190
4,82800	-153
4,83200	-112
4,83600	-67
4,84000	-19
4,84400	35
4,84800	96
4,85200	168
4,85600	249
4,86000	338
4,86400	439
4,86800	554
4,87200	682
4,87600	830
4,88000	1000
4,88400	1190
4,88800	1401
4,89200	1637
4,89600	1901
4,90000	2187
4,90400	2495
4,90800	2823
4,91200	3166
4,91600	3518
4,92000	3871
4,92400	4221
4,92800	4560
4,93200	4879
4,93600	5175
4,94000	5440
4,94400	5665
4,94800	5851
4,95200	5995
4,95600	6090
4,96000	6140
4,96400	6146
4,96800	6113
4,97200	6043
4,97600	5937
4,98000	5801
4,98400	5640
4,98800	5455
4,99200	5252
4,99600	5037
5,00000	4816
5,00400	4593
5,00800	4370
5,01200	4152
5,01600	3938
5,02000	3734
5,02400	3543
5,02800	3366
5,03200	3209
5,03600	3071
5,04000	2953
5,04400	2858
5,04800	2784
5,05200	2730
5,05600	2698
5,06000	2687
5,06400	2694
5,06800	2716
5,07200	2745
5,07600	2777
5,08000	2807
5,08400	2834
5,08800	2853
5,09200	2859
5,09600	2851
5,10000	2825
5,10400	2781
5,10800	2720
5,11200	2642
5,11600	2549
5,12000	2439
5,12400	2318
5,12800	2187
5,13200	2049
5,13600	1906
5,14000	1759
5,14400	1609
5,14800	1458
5,15200	1309
5,15600	1163
5,16000	1020
5,16400	882
5,16800	750
5,17200	628
5,17600	510
5,18000	395
5,18400	289
5,18800	191
5,19200	99
5,19600	11
5,20000	-68
5,20400	-143
5,20800	-212
5,21200	-276
5,21600	-335
5,22000	-390
5,22400	-440
5,22800	-485
5,23200	-524
5,23600	-561
5,24000	-595
5,24400	-625
5,24800	-651
5,25200	-672
5,25600	-692
5,26000	-707
5,26400	-719
5,26800	-725
5,27200	-729
5,27600	-731
5,28000	-725
5,28400	-715
5,28800	-701
5,29200	-683
5,29600	-661
5,30000	-632
5,30400	-599
5,30800	-561
5,31200	-517
5,31600	-470
5,32000	-423
5,32400	-374
5,32800	-322
5,33200	-272
5,33600	-221
5,34000	-176
5,34400	-136
5,34800	-98
5,35200	-63
5,35600	-33
5,36000	-9
5,36400	10
5,36800	25
5,37200	35
5,37600	40
5,38000	43
5,38400	44
5,38800	42
5,39200	40
5,39600	37
5,40000	34
5,40400	35
5,40800	36
5,41200	38
5,41600	45
5,42000	52
5,42400	59
5,42800	72
5,43200	87
5,43600	102
5,44000	120
5,44400	140
5,44800	162
5,45200	185
5,45600	209
5,46000	231
5,46400	252
5,46800	274
5,47200	295
5,47600	316
5,48000	335
5,48400	351
5,48800	366
5,49200	379
5,49600	390
5,50000	399
5,50400	404
5,50800	408
5,51200	409
5,51600	407
5,52000	404
5,52400	397
5,52800	389
5,53200	380
5,53600	369
5,54000	357
5,54400	342
5,54800	322
5,55200	301
5,55600	279
5,56000	256
5,56400	232
5,56800	207
5,57200	183
5,57600	159
5,58000	130
5,58400	103
5,58800	75
5,59200	46
5,59600	16
5,60000	-13
5,60400	-42
5,60800	-68
5,61200	-95
5,61600	-124
5,62000	-151
5,62400	-176
5,62800	-200
5,63200	-225
5,63600	-248
5,64000	-268
5,64400	-288
5,64800	-309
5,65200	-328
5,65600	-345
5,66000	-358
5,66400	-369
5,66800	-378
5,67200	-384
5,67600	-387
5,68000	-388
5,68400	-388
5,68800	-385
5,69200	-378
5,69600	-369
5,70000	-361
5,70400	-351
5,70800	-341
5,71200	-331
5,71600	-321
5,72000	-312
5,72400	-304
5,72800	-300
5,73200	-300
5,73600	-301
5,74000	-306
5,74400	-314
5,74800	-320
5,75200	-328
5,75600	-339
5,76000	-353
5,76400	-366
5,76800	-377
5,77200	-388
5,77600	-397
5,78000	-401
5,78400	-404
5,78800	-407
5,79200	-408
5,79600	-403
5,80000	-396
5,80400	-387
5,80800	-373
5,81200	-355
5,81600	-332
5,82000	-302
5,82400	-268
5,82800	-231
5,83200	-189
5,83600	-138
5,84000	-77
5,84400	-8
5,84800	70
5,85200	161
5,85600	266
5,86000	383
5,86400	515
5,86800	663
5,87200	825
5,87600	1001
5,88000	1190
5,88400	1389
5,88800	1591
5,89200	1799
5,89600	2005
5,90000	2201
5,90400	2385
5,90800	2556
5,91200	2706
5,91600	2831
5,92000	2927
5,92400	2994
5,92800	3031
5,93200	3035
5,93600	3003
5,94000	2940
5,94400	2852
5,94800	2738
5,95200	2601
5,95600	2448
5,96000	2277
5,96400	2096
5,96800	1905
5,97200	1708
5,97600	1511
5,98000	1317
5,98400	1125
5,98800	938
5,99200	758
5,99600	590
6,00000	430
6,00400	278
6,00800	136
6,01200	3
6,01600	-115
6,02000	-223
6,02400	-322
6,02800	-410
6,03200	-486
6,03600	-553
6,04000	-610
6,04400	-661
6,04800	-706
6,05200	-745
6,05600	-777
6,06000	-803
6,06400	-826
6,06800	-844
6,07200	-858
6,07600	-872
6,08000	-885
6,08400	-897
6,08800	-911
6,09200	-926
6,09600	-939
6,10000	-953
6,10400	-970
6,10800	-987
6,11200	-1002
6,11600	-1020
6,12000	-1043
6,12400	-1066
6,12800	-1091
6,13200	-1117
6,13600	-1142
6,14000	-1167
6,14400	-1190
6,14800	-1213
6,15200	-1236
6,15600	-1258
6,16000	-1278
6,16400	-1296
6,16800	-1315
6,17200	-1330
6,17600	-1343
6,18000	-1353
6,18400	-1359
6,18800	-1364
6,19200	-1367
6,19600	-1365
6,20000	-1360
6,20400	-1354
6,20800	-1346
6,21200	-1336
6,21600	-1323
6,22000	-1308
6,22400	-1291
6,22800	-1273
6,23200	-1251
6,23600	-1228
6,24000	-1202
6,24400	-1176
6,24800	-1148
6,25200	-1119
6,25600	-1090
6,26000	-1060
6,26400	-1029
6,26800	-998
6,27200	-967
6,27600	-935
6,28000	-902
6,28400	-867
6,28800	-833
6,29200	-795
6,29600	-755
6,30000	-714
6,30400	-670
6,30800	-624
6,31200	-576
6,31600	-522
6,32000	-464
6,32400	-404
6,32800	-343
6,33200	-279
6,33600	-211
6,34000	-139
6,34400	-66
6,34800	7
6,35200	81
6,35600	152
6,36000	220
6,36400	289
6,36800	355
6,37200	416
6,37600	477
6,38000	535
6,38400	591
6,38800	645
6,39200	699
6,39600	753
6,40000	806
6,40400	861
6,40800	917
6,41200	976
6,41600	1038
6,42000	1105
6,42400	1176
6,42800	1249
6,43200	1327
6,43600	1411
6,44000	1506
6,44400	1609
6,44800	1719
6,45200	1841
6,45600	1971
6,46000	2115
6,46400	2275
6,46800	2451
6,47200	2645
6,47600	2859
6,48000	3101
6,48400	3368
6,48800	3665
6,49200	3995
6,49600	4363
6,50000	4769
6,50400	5217
6,50800	5708
6,51200	6243
6,51600	6826
6,52000	7453
6,52400	8122
6,52800	8832
6,53200	9582
6,53600	10366
6,54000	11177
6,54400	12007
6,54800	12848
6,55200	13694
6,55600	14538
6,56000	15369
6,56400	16174
6,56800	16946
6,57200	17677
6,57600	18356
6,58000	18973
6,58400	19525
6,58800	20002
6,59200	20397
6,59600	20707
6,60000	20929
6,60400	21060
6,60800	21096
6,61200	21036
6,61600	20884
6,62000	20643
6,62400	20315
6,62800	19908
6,63200	19426
6,63600	18878
6,64000	18268
6,64400	17605
6,64800	16901
6,65200	16160
6,65600	15389
6,66000	14599
6,66400	13796
6,66800	12990
6,67200	12188
6,67600	11396
6,68000	10616
6,68400	9855
6,68800	9116
6,69200	8404
6,69600	7724
6,70000	7072
6,70400	6450
6,70800	5862
6,71200	5308
6,71600	4785
6,72000	4293
6,72400	3834
6,72800	3405
6,73200	3007
6,73600	2638
6,74000	2297
6,74400	1980
6,74800	1684
6,75200	1409
6,75600	1154
6,76000	920
6,76400	704
6,76800	503
6,77200	319
6,77600	148
6,78000	-10
6,78400	-157
6,78800	-293
6,79200	-419
6,79600	-535
6,80000	-641
6,80400	-740
6,80800	-830
6,81200	-915
6,81600	-994
6,82000	-1065
6,82400	-1133
6,82800	-1194
6,83200	-1251
6,83600	-1305
6,84000	-1351
6,84400	-1395
6,84800	-1435
6,85200	-1472
6,85600	-1508
6,86000	-1540
6,86400	-1570
6,86800	-1596
6,87200	-1618
6,87600	-1640
6,88000	-1661
6,88400	-1679
6,88800	-1697
6,89200	-1714
6,89600	-1727
6,90000	-1738
6,90400	-1745
6,90800	-1752
6,91200	-1759
6,91600	-1764
6,92000	-1767
6,92400	-1770
6,92800	-1771
6,93200	-1769
6,93600	-1766
6,94000	-1762
6,94400	-1757
6,94800	-1751
6,95200	-1743
6,95600	-1733
6,96000	-1722
6,96400	-1709
6,96800	-1695
6,97200	-1679
6,97600	-1660
6,98000	-1641
6,98400	-1623
6,98800	-1601
6,99200	-1577
6,99600	-1553
7,00000	-1526
7,00400	-1498
7,00800	-1474
7,01200	-1448
7,01600	-1418
7,02000	-1385
7,02400	-1351
7,02800	-1314
7,03200	-1277
7,03600	-1240
7,04000	-1199
7,04400	-1156
7,04800	-1109
7,05200	-1061
7,05600	-1010
7,06000	-955
7,06400	-898
7,06800	-837
7,07200	-775
7,07600	-709
7,08000	-638
7,08400	-561
7,08800	-481
7,09200	-397
7,09600	-304
7,10000	-204
7,10400	-96
7,10800	19
7,11200	145
7,11600	279
7,12000	424
7,12400	581
7,12800	752
7,13200	934
7,13600	1134
7,14000	1355
7,14400	1596
7,14800	1859
7,15200	2145
7,15600	2456
7,16000	2793
7,16400	3154
7,16800	3538
7,17200	3950
7,17600	4385
7,18000	4841
7,18400	5319
7,18800	5816
7,19200	6325
7,19600	6844
7,20000	7367
7,20400	7889
7,20800	8404
7,21200	8902
7,21600	9379
7,22000	9831
7,22400	10249
7,22800	10625
7,23200	10954
7,23600	11233
7,24000	11456
7,24400	11620
7,24800	11724
7,25200	11764
7,25600	11742
7,26000	11658
7,26400	11514
7,26800	11309
7,27200	11050
7,27600	10742
7,28000	10389
7,28400	9996
7,28800	9573
7,29200	9124
7,29600	8654
7,30000	8172
7,30400	7687
7,30800	7195
7,31200	6705
7,31600	6226
7,32000	5764
7,32400	5318
7,32800	4890
7,33200	4482
7,33600	4101
7,34000	3746
7,34400	3416
7,34800	3110
7,35200	2828
7,35600	2568
7,36000	2332
7,36400	2116
7,36800	1919
7,37200	1739
7,37600	1573
7,38000	1419
7,38400	1277
7,38800	1143
7,39200	1018
7,39600	896
7,40000	777
7,40400	666
7,40800	561
7,41200	454
7,41600	347
7,42000	239
7,42400	136
7,42800	35
7,43200	-69
7,43600	-174
7,44000	-272
7,44400	-364
7,44800	-452
7,45200	-536
7,45600	-615
7,46000	-689
7,46400	-760
7,46800	-824
7,47200	-882
7,47600	-935
7,48000	-984
7,48400	-1024
7,48800	-1058
7,49200	-1088
7,49600	-1108
7,50000	-1121
7,50400	-1133
7,50800	-1136
7,51200	-1134
7,51600	-1128
7,52000	-1116
7,52400	-1098
7,52800	-1077
7,53200	-1051
7,53600	-1025
7,54000	-997
7,54400	-965
7,54800	-931
7,55200	-896
7,55600	-864
7,56000	-829
7,56400	-792
7,56800	-757
7,57200	-722
7,57600	-688
7,58000	-656
7,58400	-626
7,58800	-600
7,59200	-570
7,59600	-540
7,60000	-512
7,60400	-487
7,60800	-461
7,61200	-433
7,61600	-405
7,62000	-379
7,62400	-350
7,62800	-319
7,63200	-288
7,63600	-254
7,64000	-216
7,64400	-175
7,64800	-131
7,65200	-81
7,65600	-24
7,66000	40
7,66400	111
7,66800	191
7,67200	278
[truncated: 18,082 more rows]
