# Supplementary material for: Interplay between de novo and salvage pathways of GDP-fucose synthesis
Source: PLoS One. 2024 Oct 24;19(10):e0309450. doi: 10.1371/journal.pone.0309450 (PMC11501016; doi:10.1371/journal.pone.0309450)
Supplement: S1 File — (ZIP) [file pone.0309450.s004.zip › Chromatograms/Metabolites/TSTA3KO_10_1_1FUC.txt]

[Header]
Application Name	LabSolutions
Version	5.97 SP1
Data File Name	C:\LabSolutions\Data\Methods\Moje wyniki\GDP-Fuc435.lcd
Output Date	2022-04-04
Output Time	12:59:52
[Configuration]
Instrument Name	HPLC_SPD-M30A_RF20AXS
Instrument #	1
Line #	1
# of Detectors	1
Detector ID	PDA
Detector Name	PDA
# of Channels	1
[PDA Multi Chromatogram(Ch1)]
# of Points	20001
Interval(msec)	240
Start Time(min)	0
End Time(min)	80
Intensity Units	mAU
Intensity Multiplier	1
Type	MultiChrom
Wavelength(nm)	254
Bandwidth(nm)	4
R.Time (min)	Intensity
0,00000	0
0,00400	0
0,00800	0
0,01200	0
0,01600	0
0,02000	0
0,02400	0
0,02800	0
0,03200	0
0,03600	0
0,04000	0
0,04400	0
0,04800	0
0,05200	0
0,05600	0
0,06000	0
0,06400	0
0,06800	0
0,07200	0
0,07600	0
0,08000	12
0,08400	17
0,08800	18
0,09200	18
0,09600	17
0,10000	16
0,10400	15
0,10800	12
0,11200	11
0,11600	12
0,12000	13
0,12400	14
0,12800	13
0,13200	13
0,13600	15
0,14000	16
0,14400	14
0,14800	11
0,15200	9
0,15600	8
0,16000	8
0,16400	7
0,16800	3
0,17200	1
0,17600	1
0,18000	0
0,18400	-1
0,18800	-1
0,19200	-0
0,19600	-3
0,20000	-5
0,20400	-5
0,20800	-6
0,21200	-10
0,21600	-13
0,22000	-15
0,22400	-17
0,22800	-17
0,23200	-18
0,23600	-21
0,24000	-24
0,24400	-27
0,24800	-29
0,25200	-33
0,25600	-37
0,26000	-41
0,26400	-41
0,26800	-42
0,27200	-45
0,27600	-47
0,28000	-46
0,28400	-45
0,28800	-47
0,29200	-50
0,29600	-52
0,30000	-53
0,30400	-55
0,30800	-55
0,31200	-55
0,31600	-56
0,32000	-58
0,32400	-58
0,32800	-59
0,33200	-60
0,33600	-62
0,34000	-64
0,34400	-65
0,34800	-65
0,35200	-67
0,35600	-70
0,36000	-72
0,36400	-72
0,36800	-73
0,37200	-76
0,37600	-75
0,38000	-74
0,38400	-74
0,38800	-76
0,39200	-78
0,39600	-78
0,40000	-80
0,40400	-81
0,40800	-83
0,41200	-86
0,41600	-88
0,42000	-87
0,42400	-88
0,42800	-89
0,43200	-91
0,43600	-94
0,44000	-95
0,44400	-96
0,44800	-99
0,45200	-102
0,45600	-104
0,46000	-105
0,46400	-108
0,46800	-111
0,47200	-111
0,47600	-112
0,48000	-113
0,48400	-113
0,48800	-114
0,49200	-117
0,49600	-120
0,50000	-120
0,50400	-120
0,50800	-122
0,51200	-123
0,51600	-125
0,52000	-128
0,52400	-130
0,52800	-131
0,53200	-131
0,53600	-130
0,54000	-130
0,54400	-131
0,54800	-132
0,55200	-131
0,55600	-132
0,56000	-133
0,56400	-135
0,56800	-137
0,57200	-138
0,57600	-140
0,58000	-143
0,58400	-145
0,58800	-145
0,59200	-144
0,59600	-142
0,60000	-142
0,60400	-145
0,60800	-146
0,61200	-146
0,61600	-147
0,62000	-150
0,62400	-154
0,62800	-156
0,63200	-158
0,63600	-160
0,64000	-160
0,64400	-161
0,64800	-164
0,65200	-164
0,65600	-164
0,66000	-164
0,66400	-163
0,66800	-163
0,67200	-165
0,67600	-165
0,68000	-164
0,68400	-165
0,68800	-166
0,69200	-167
0,69600	-169
0,70000	-171
0,70400	-171
0,70800	-173
0,71200	-175
0,71600	-175
0,72000	-174
0,72400	-174
0,72800	-171
0,73200	-168
0,73600	-169
0,74000	-171
0,74400	-172
0,74800	-173
0,75200	-176
0,75600	-177
0,76000	-178
0,76400	-179
0,76800	-179
0,77200	-181
0,77600	-183
0,78000	-183
0,78400	-186
0,78800	-189
0,79200	-190
0,79600	-191
0,80000	-191
0,80400	-191
0,80800	-192
0,81200	-192
0,81600	-191
0,82000	-191
0,82400	-190
0,82800	-188
0,83200	-188
0,83600	-188
0,84000	-189
0,84400	-192
0,84800	-195
0,85200	-198
0,85600	-198
0,86000	-199
0,86400	-201
0,86800	-201
0,87200	-203
0,87600	-207
0,88000	-210
0,88400	-212
0,88800	-211
0,89200	-213
0,89600	-214
0,90000	-214
0,90400	-213
0,90800	-212
0,91200	-215
0,91600	-216
0,92000	-217
0,92400	-217
0,92800	-217
0,93200	-220
0,93600	-223
0,94000	-223
0,94400	-222
0,94800	-223
0,95200	-223
0,95600	-224
0,96000	-226
0,96400	-228
0,96800	-229
0,97200	-230
0,97600	-231
0,98000	-233
0,98400	-234
0,98800	-237
0,99200	-239
0,99600	-238
1,00000	-240
1,00400	-243
1,00800	-241
1,01200	-240
1,01600	-241
1,02000	-242
1,02400	-244
1,02800	-244
1,03200	-245
1,03600	-247
1,04000	-247
1,04400	-248
1,04800	-249
1,05200	-249
1,05600	-250
1,06000	-253
1,06400	-256
1,06800	-257
1,07200	-258
1,07600	-257
1,08000	-258
1,08400	-260
1,08800	-260
1,09200	-262
1,09600	-262
1,10000	-263
1,10400	-266
1,10800	-269
1,11200	-271
1,11600	-273
1,12000	-273
1,12400	-271
1,12800	-271
1,13200	-272
1,13600	-273
1,14000	-275
1,14400	-278
1,14800	-283
1,15200	-287
1,15600	-291
1,16000	-292
1,16400	-292
1,16800	-292
1,17200	-293
1,17600	-295
1,18000	-296
1,18400	-295
1,18800	-294
1,19200	-295
1,19600	-296
1,20000	-296
1,20400	-296
1,20800	-296
1,21200	-296
1,21600	-299
1,22000	-301
1,22400	-302
1,22800	-304
1,23200	-306
1,23600	-308
1,24000	-311
1,24400	-314
1,24800	-314
1,25200	-312
1,25600	-312
1,26000	-314
1,26400	-316
1,26800	-316
1,27200	-316
1,27600	-317
1,28000	-320
1,28400	-323
1,28800	-323
1,29200	-322
1,29600	-322
1,30000	-322
1,30400	-323
1,30800	-324
1,31200	-326
1,31600	-326
1,32000	-326
1,32400	-327
1,32800	-330
1,33200	-334
1,33600	-338
1,34000	-337
1,34400	-339
1,34800	-341
1,35200	-343
1,35600	-345
1,36000	-348
1,36400	-351
1,36800	-351
1,37200	-348
1,37600	-348
1,38000	-349
1,38400	-350
1,38800	-352
1,39200	-354
1,39600	-355
1,40000	-357
1,40400	-361
1,40800	-363
1,41200	-363
1,41600	-365
1,42000	-367
1,42400	-365
1,42800	-365
1,43200	-367
1,43600	-370
1,44000	-372
1,44400	-374
1,44800	-374
1,45200	-373
1,45600	-372
1,46000	-374
1,46400	-377
1,46800	-379
1,47200	-382
1,47600	-386
1,48000	-389
1,48400	-390
1,48800	-390
1,49200	-391
1,49600	-393
1,50000	-397
1,50400	-400
1,50800	-402
1,51200	-402
1,51600	-403
1,52000	-404
1,52400	-408
1,52800	-410
1,53200	-411
1,53600	-414
1,54000	-416
1,54400	-418
1,54800	-419
1,55200	-420
1,55600	-420
1,56000	-420
1,56400	-422
1,56800	-424
1,57200	-428
1,57600	-430
1,58000	-434
1,58400	-438
1,58800	-442
1,59200	-444
1,59600	-444
1,60000	-445
1,60400	-445
1,60800	-446
1,61200	-449
1,61600	-453
1,62000	-454
1,62400	-455
1,62800	-457
1,63200	-457
1,63600	-457
1,64000	-457
1,64400	-459
1,64800	-459
1,65200	-460
1,65600	-461
1,66000	-462
1,66400	-465
1,66800	-467
1,67200	-467
1,67600	-468
1,68000	-471
1,68400	-476
1,68800	-478
1,69200	-478
1,69600	-477
1,70000	-480
1,70400	-484
1,70800	-486
1,71200	-487
1,71600	-489
1,72000	-490
1,72400	-493
1,72800	-496
1,73200	-497
1,73600	-497
1,74000	-497
1,74400	-499
1,74800	-500
1,75200	-501
1,75600	-504
1,76000	-505
1,76400	-506
1,76800	-507
1,77200	-509
1,77600	-511
1,78000	-514
1,78400	-518
1,78800	-522
1,79200	-525
1,79600	-526
1,80000	-525
1,80400	-525
1,80800	-526
1,81200	-527
1,81600	-529
1,82000	-531
1,82400	-530
1,82800	-529
1,83200	-532
1,83600	-536
1,84000	-535
1,84400	-535
1,84800	-535
1,85200	-535
1,85600	-537
1,86000	-543
1,86400	-547
1,86800	-548
1,87200	-550
1,87600	-551
1,88000	-549
1,88400	-546
1,88800	-547
1,89200	-550
1,89600	-555
1,90000	-558
1,90400	-560
1,90800	-563
1,91200	-565
1,91600	-565
1,92000	-566
1,92400	-568
1,92800	-568
1,93200	-569
1,93600	-572
1,94000	-574
1,94400	-575
1,94800	-577
1,95200	-580
1,95600	-583
1,96000	-585
1,96400	-586
1,96800	-586
1,97200	-587
1,97600	-590
1,98000	-592
1,98400	-594
1,98800	-596
1,99200	-597
1,99600	-597
2,00000	-600
2,00400	-604
2,00800	-605
2,01200	-605
2,01600	-606
2,02000	-607
2,02400	-609
2,02800	-611
2,03200	-614
2,03600	-618
2,04000	-621
2,04400	-622
2,04800	-623
2,05200	-625
2,05600	-628
2,06000	-630
2,06400	-631
2,06800	-632
2,07200	-632
2,07600	-634
2,08000	-636
2,08400	-639
2,08800	-641
2,09200	-642
2,09600	-642
2,10000	-643
2,10400	-646
2,10800	-648
2,11200	-649
2,11600	-652
2,12000	-655
2,12400	-657
2,12800	-658
2,13200	-659
2,13600	-660
2,14000	-659
2,14400	-660
2,14800	-662
2,15200	-663
2,15600	-666
2,16000	-668
2,16400	-669
2,16800	-670
2,17200	-671
2,17600	-672
2,18000	-675
2,18400	-678
2,18800	-682
2,19200	-686
2,19600	-686
2,20000	-687
2,20400	-689
2,20800	-690
2,21200	-690
2,21600	-691
2,22000	-694
2,22400	-694
2,22800	-696
2,23200	-699
2,23600	-701
2,24000	-703
2,24400	-705
2,24800	-704
2,25200	-702
2,25600	-704
2,26000	-708
2,26400	-709
2,26800	-711
2,27200	-713
2,27600	-714
2,28000	-716
2,28400	-716
2,28800	-720
2,29200	-725
2,29600	-727
2,30000	-729
2,30400	-731
2,30800	-733
2,31200	-735
2,31600	-736
2,32000	-737
2,32400	-738
2,32800	-741
2,33200	-743
2,33600	-745
2,34000	-746
2,34400	-746
2,34800	-746
2,35200	-747
2,35600	-748
2,36000	-751
2,36400	-754
2,36800	-755
2,37200	-756
2,37600	-759
2,38000	-761
2,38400	-763
2,38800	-765
2,39200	-768
2,39600	-771
2,40000	-773
2,40400	-773
2,40800	-774
2,41200	-777
2,41600	-779
2,42000	-781
2,42400	-782
2,42800	-786
2,43200	-788
2,43600	-788
2,44000	-789
2,44400	-791
2,44800	-793
2,45200	-797
2,45600	-801
2,46000	-804
2,46400	-807
2,46800	-808
2,47200	-810
2,47600	-811
2,48000	-810
2,48400	-811
2,48800	-812
2,49200	-815
2,49600	-818
2,50000	-819
2,50400	-820
2,50800	-821
2,51200	-823
2,51600	-823
2,52000	-822
2,52400	-824
2,52800	-829
2,53200	-833
2,53600	-835
2,54000	-837
2,54400	-837
2,54800	-838
2,55200	-841
2,55600	-844
2,56000	-846
2,56400	-848
2,56800	-849
2,57200	-851
2,57600	-852
2,58000	-856
2,58400	-859
2,58800	-861
2,59200	-864
2,59600	-866
2,60000	-868
2,60400	-869
2,60800	-867
2,61200	-867
2,61600	-869
2,62000	-872
2,62400	-872
2,62800	-870
2,63200	-870
2,63600	-873
2,64000	-875
2,64400	-876
2,64800	-879
2,65200	-881
2,65600	-883
2,66000	-887
2,66400	-890
2,66800	-892
2,67200	-891
2,67600	-892
2,68000	-895
2,68400	-897
2,68800	-898
2,69200	-902
2,69600	-905
2,70000	-908
2,70400	-909
2,70800	-910
2,71200	-912
2,71600	-914
2,72000	-916
2,72400	-916
2,72800	-916
2,73200	-918
2,73600	-922
2,74000	-925
2,74400	-926
2,74800	-928
2,75200	-929
2,75600	-930
2,76000	-933
2,76400	-935
2,76800	-937
2,77200	-940
2,77600	-941
2,78000	-940
2,78400	-940
2,78800	-941
2,79200	-942
2,79600	-944
2,80000	-948
2,80400	-952
2,80800	-952
2,81200	-954
2,81600	-956
2,82000	-958
2,82400	-960
2,82800	-962
2,83200	-965
2,83600	-968
2,84000	-969
2,84400	-972
2,84800	-975
2,85200	-978
2,85600	-978
2,86000	-980
2,86400	-984
2,86800	-986
2,87200	-988
2,87600	-989
2,88000	-991
2,88400	-994
2,88800	-995
2,89200	-996
2,89600	-998
2,90000	-999
2,90400	-1001
2,90800	-1003
2,91200	-1004
2,91600	-1007
2,92000	-1010
2,92400	-1013
2,92800	-1015
2,93200	-1015
2,93600	-1018
2,94000	-1021
2,94400	-1021
2,94800	-1021
2,95200	-1021
2,95600	-1019
2,96000	-1023
2,96400	-1027
2,96800	-1027
2,97200	-1026
2,97600	-1027
2,98000	-1030
2,98400	-1032
2,98800	-1034
2,99200	-1036
2,99600	-1039
3,00000	-1042
3,00400	-1044
3,00800	-1046
3,01200	-1048
3,01600	-1050
3,02000	-1051
3,02400	-1054
3,02800	-1056
3,03200	-1056
3,03600	-1057
3,04000	-1058
3,04400	-1060
3,04800	-1063
3,05200	-1065
3,05600	-1068
3,06000	-1070
3,06400	-1072
3,06800	-1072
3,07200	-1073
3,07600	-1076
3,08000	-1081
3,08400	-1086
3,08800	-1088
3,09200	-1089
3,09600	-1089
3,10000	-1090
3,10400	-1092
3,10800	-1098
3,11200	-1102
3,11600	-1103
3,12000	-1106
3,12400	-1110
3,12800	-1111
3,13200	-1110
3,13600	-1110
3,14000	-1110
3,14400	-1111
3,14800	-1113
3,15200	-1115
3,15600	-1117
3,16000	-1119
3,16400	-1121
3,16800	-1125
3,17200	-1128
3,17600	-1129
3,18000	-1130
3,18400	-1131
3,18800	-1134
3,19200	-1136
3,19600	-1138
3,20000	-1141
3,20400	-1143
3,20800	-1145
3,21200	-1147
3,21600	-1151
3,22000	-1154
3,22400	-1156
3,22800	-1161
3,23200	-1163
3,23600	-1162
3,24000	-1161
3,24400	-1160
3,24800	-1160
3,25200	-1163
3,25600	-1165
3,26000	-1168
3,26400	-1170
3,26800	-1170
3,27200	-1170
3,27600	-1172
3,28000	-1174
3,28400	-1177
3,28800	-1180
3,29200	-1182
3,29600	-1184
3,30000	-1187
3,30400	-1187
3,30800	-1187
3,31200	-1189
3,31600	-1192
3,32000	-1194
3,32400	-1194
3,32800	-1193
3,33200	-1194
3,33600	-1200
3,34000	-1204
3,34400	-1205
3,34800	-1204
3,35200	-1205
3,35600	-1206
3,36000	-1208
3,36400	-1210
3,36800	-1212
3,37200	-1213
3,37600	-1214
3,38000	-1215
3,38400	-1214
3,38800	-1216
3,39200	-1218
3,39600	-1219
3,40000	-1221
3,40400	-1222
3,40800	-1224
3,41200	-1225
3,41600	-1226
3,42000	-1226
3,42400	-1227
3,42800	-1228
3,43200	-1227
3,43600	-1226
3,44000	-1227
3,44400	-1229
3,44800	-1232
3,45200	-1237
3,45600	-1243
3,46000	-1246
3,46400	-1249
3,46800	-1251
3,47200	-1251
3,47600	-1252
3,48000	-1253
3,48400	-1254
3,48800	-1255
3,49200	-1256
3,49600	-1258
3,50000	-1261
3,50400	-1264
3,50800	-1265
3,51200	-1265
3,51600	-1266
3,52000	-1268
3,52400	-1269
3,52800	-1267
3,53200	-1263
3,53600	-1262
3,54000	-1262
3,54400	-1261
3,54800	-1259
3,55200	-1258
3,55600	-1256
3,56000	-1253
3,56400	-1250
3,56800	-1247
3,57200	-1246
3,57600	-1246
3,58000	-1245
3,58400	-1245
3,58800	-1244
3,59200	-1244
3,59600	-1242
3,60000	-1240
3,60400	-1237
3,60800	-1228
3,61200	-1209
3,61600	-1180
3,62000	-1148
3,62400	-1118
3,62800	-1096
3,63200	-1086
3,63600	-1096
3,64000	-1136
3,64400	-1209
3,64800	-1316
3,65200	-1458
3,65600	-1630
3,66000	-1825
3,66400	-2031
3,66800	-2234
3,67200	-2418
3,67600	-2577
3,68000	-2711
3,68400	-2829
3,68800	-2946
3,69200	-3075
3,69600	-3201
3,70000	-3283
3,70400	-3297
3,70800	-3251
3,71200	-3163
3,71600	-3050
3,72000	-2924
3,72400	-2793
3,72800	-2664
3,73200	-2539
3,73600	-2421
3,74000	-2305
3,74400	-2188
3,74800	-2070
3,75200	-1951
3,75600	-1833
3,76000	-1723
3,76400	-1626
3,76800	-1546
3,77200	-1482
3,77600	-1431
3,78000	-1391
3,78400	-1357
3,78800	-1327
3,79200	-1302
3,79600	-1284
3,80000	-1269
3,80400	-1257
3,80800	-1248
3,81200	-1243
3,81600	-1242
3,82000	-1246
3,82400	-1252
3,82800	-1256
3,83200	-1261
3,83600	-1268
3,84000	-1275
3,84400	-1283
3,84800	-1291
3,85200	-1295
3,85600	-1299
3,86000	-1303
3,86400	-1306
3,86800	-1308
3,87200	-1311
3,87600	-1312
3,88000	-1312
3,88400	-1310
3,88800	-1308
3,89200	-1306
3,89600	-1301
3,90000	-1295
3,90400	-1286
3,90800	-1275
3,91200	-1263
3,91600	-1251
3,92000	-1241
3,92400	-1229
3,92800	-1217
3,93200	-1205
3,93600	-1193
3,94000	-1183
3,94400	-1175
3,94800	-1168
3,95200	-1162
3,95600	-1158
3,96000	-1156
3,96400	-1154
3,96800	-1152
3,97200	-1152
3,97600	-1153
3,98000	-1154
3,98400	-1156
3,98800	-1159
3,99200	-1160
3,99600	-1164
4,00000	-1170
4,00400	-1174
4,00800	-1178
4,01200	-1184
4,01600	-1189
4,02000	-1195
4,02400	-1201
4,02800	-1205
4,03200	-1209
4,03600	-1216
4,04000	-1223
4,04400	-1228
4,04800	-1233
4,05200	-1234
4,05600	-1232
4,06000	-1228
4,06400	-1224
4,06800	-1218
4,07200	-1210
4,07600	-1199
4,08000	-1184
4,08400	-1167
4,08800	-1149
4,09200	-1128
4,09600	-1108
4,10000	-1089
4,10400	-1073
4,10800	-1059
4,11200	-1050
4,11600	-1044
4,12000	-1038
4,12400	-1035
4,12800	-1035
4,13200	-1040
4,13600	-1049
4,14000	-1059
4,14400	-1074
4,14800	-1090
4,15200	-1105
4,15600	-1120
4,16000	-1138
4,16400	-1158
4,16800	-1178
4,17200	-1196
4,17600	-1214
4,18000	-1230
4,18400	-1242
4,18800	-1254
4,19200	-1266
4,19600	-1276
4,20000	-1283
4,20400	-1291
4,20800	-1298
4,21200	-1302
4,21600	-1306
4,22000	-1313
4,22400	-1321
4,22800	-1329
4,23200	-1340
4,23600	-1354
4,24000	-1366
4,24400	-1374
4,24800	-1378
4,25200	-1381
4,25600	-1382
4,26000	-1386
4,26400	-1392
4,26800	-1396
4,27200	-1399
4,27600	-1401
4,28000	-1403
4,28400	-1405
4,28800	-1408
4,29200	-1413
4,29600	-1414
4,30000	-1415
4,30400	-1414
4,30800	-1413
4,31200	-1411
4,31600	-1409
4,32000	-1406
4,32400	-1403
4,32800	-1397
4,33200	-1388
4,33600	-1382
4,34000	-1375
4,34400	-1367
4,34800	-1360
4,35200	-1353
4,35600	-1345
4,36000	-1337
4,36400	-1327
4,36800	-1316
4,37200	-1307
4,37600	-1299
4,38000	-1291
4,38400	-1283
4,38800	-1277
4,39200	-1273
4,39600	-1269
4,40000	-1267
4,40400	-1268
4,40800	-1270
4,41200	-1271
4,41600	-1274
4,42000	-1281
4,42400	-1291
4,42800	-1300
4,43200	-1311
4,43600	-1322
4,44000	-1335
4,44400	-1348
4,44800	-1364
4,45200	-1379
4,45600	-1393
4,46000	-1407
4,46400	-1420
4,46800	-1433
4,47200	-1445
4,47600	-1456
4,48000	-1468
4,48400	-1479
4,48800	-1487
4,49200	-1496
4,49600	-1505
4,50000	-1515
4,50400	-1522
4,50800	-1530
4,51200	-1538
4,51600	-1544
4,52000	-1548
4,52400	-1553
4,52800	-1560
4,53200	-1566
4,53600	-1572
4,54000	-1576
4,54400	-1580
4,54800	-1583
4,55200	-1584
4,55600	-1587
4,56000	-1591
4,56400	-1591
4,56800	-1591
4,57200	-1592
4,57600	-1592
4,58000	-1592
4,58400	-1590
4,58800	-1588
4,59200	-1584
4,59600	-1580
4,60000	-1576
4,60400	-1571
4,60800	-1564
4,61200	-1561
4,61600	-1559
4,62000	-1556
4,62400	-1551
4,62800	-1546
4,63200	-1543
4,63600	-1542
4,64000	-1540
4,64400	-1538
4,64800	-1537
4,65200	-1539
4,65600	-1541
4,66000	-1544
4,66400	-1548
4,66800	-1553
4,67200	-1557
4,67600	-1561
4,68000	-1566
4,68400	-1572
4,68800	-1579
4,69200	-1585
4,69600	-1591
4,70000	-1598
4,70400	-1604
4,70800	-1606
4,71200	-1605
4,71600	-1600
4,72000	-1591
4,72400	-1572
4,72800	-1542
4,73200	-1501
4,73600	-1442
4,74000	-1363
4,74400	-1260
4,74800	-1129
4,75200	-964
4,75600	-766
4,76000	-537
4,76400	-271
4,76800	28
4,77200	356
4,77600	707
4,78000	1072
4,78400	1445
4,78800	1816
4,79200	2179
4,79600	2522
4,80000	2834
4,80400	3111
4,80800	3351
4,81200	3546
4,81600	3697
4,82000	3802
4,82400	3866
4,82800	3892
4,83200	3887
4,83600	3856
4,84000	3803
4,84400	3731
4,84800	3644
4,85200	3546
4,85600	3442
4,86000	3331
4,86400	3214
4,86800	3092
4,87200	2966
4,87600	2831
4,88000	2692
4,88400	2550
4,88800	2404
4,89200	2253
4,89600	2099
4,90000	1946
4,90400	1792
4,90800	1635
4,91200	1481
4,91600	1329
4,92000	1179
4,92400	1034
4,92800	895
4,93200	759
4,93600	629
4,94000	504
4,94400	382
4,94800	267
4,95200	161
4,95600	60
4,96000	-36
4,96400	-127
4,96800	-213
4,97200	-292
4,97600	-364
4,98000	-432
4,98400	-493
4,98800	-549
4,99200	-602
4,99600	-650
5,00000	-693
5,00400	-735
5,00800	-776
5,01200	-811
5,01600	-843
5,02000	-874
5,02400	-907
5,02800	-938
5,03200	-967
5,03600	-997
5,04000	-1028
5,04400	-1056
5,04800	-1082
5,05200	-1107
5,05600	-1132
5,06000	-1153
5,06400	-1172
5,06800	-1188
5,07200	-1201
5,07600	-1213
5,08000	-1222
5,08400	-1226
5,08800	-1226
5,09200	-1226
5,09600	-1223
5,10000	-1215
5,10400	-1202
5,10800	-1185
5,11200	-1163
5,11600	-1132
5,12000	-1094
5,12400	-1046
5,12800	-986
5,13200	-916
5,13600	-837
5,14000	-743
5,14400	-634
5,14800	-516
5,15200	-389
5,15600	-249
5,16000	-102
5,16400	49
5,16800	203
5,17200	358
5,17600	510
5,18000	652
5,18400	780
5,18800	895
5,19200	995
5,19600	1075
5,20000	1132
5,20400	1166
5,20800	1176
5,21200	1163
5,21600	1130
5,22000	1077
5,22400	1010
5,22800	927
5,23200	830
5,23600	725
5,24000	611
5,24400	491
5,24800	365
5,25200	236
5,25600	105
5,26000	-24
5,26400	-147
5,26800	-264
5,27200	-378
5,27600	-486
5,28000	-587
5,28400	-684
5,28800	-777
5,29200	-864
5,29600	-943
5,30000	-1017
5,30400	-1085
5,30800	-1148
5,31200	-1206
5,31600	-1258
5,32000	-1303
5,32400	-1345
5,32800	-1384
5,33200	-1419
5,33600	-1449
5,34000	-1474
5,34400	-1497
5,34800	-1518
5,35200	-1537
5,35600	-1554
5,36000	-1571
5,36400	-1584
5,36800	-1594
5,37200	-1603
5,37600	-1607
5,38000	-1608
5,38400	-1609
5,38800	-1606
5,39200	-1599
5,39600	-1587
5,40000	-1570
5,40400	-1550
5,40800	-1528
5,41200	-1501
5,41600	-1472
5,42000	-1441
5,42400	-1405
5,42800	-1366
5,43200	-1323
5,43600	-1278
5,44000	-1234
5,44400	-1190
5,44800	-1147
5,45200	-1104
5,45600	-1065
5,46000	-1031
5,46400	-998
5,46800	-968
5,47200	-945
5,47600	-928
5,48000	-915
5,48400	-906
5,48800	-903
5,49200	-904
5,49600	-909
5,50000	-918
5,50400	-930
5,50800	-943
5,51200	-962
5,51600	-984
5,52000	-1005
5,52400	-1032
5,52800	-1060
5,53200	-1087
5,53600	-1114
5,54000	-1139
5,54400	-1167
5,54800	-1194
5,55200	-1219
5,55600	-1243
5,56000	-1265
5,56400	-1286
5,56800	-1306
5,57200	-1323
5,57600	-1338
5,58000	-1352
5,58400	-1363
5,58800	-1370
5,59200	-1374
5,59600	-1377
5,60000	-1379
5,60400	-1379
5,60800	-1377
5,61200	-1374
5,61600	-1370
5,62000	-1369
5,62400	-1370
5,62800	-1370
5,63200	-1371
5,63600	-1370
5,64000	-1372
5,64400	-1377
5,64800	-1384
5,65200	-1390
5,65600	-1399
5,66000	-1409
5,66400	-1418
5,66800	-1429
5,67200	-1440
5,67600	-1453
5,68000	-1469
5,68400	-1483
5,68800	-1496
5,69200	-1509
5,69600	-1520
5,70000	-1532
5,70400	-1545
5,70800	-1558
5,71200	-1573
5,71600	-1589
5,72000	-1603
5,72400	-1617
5,72800	-1630
5,73200	-1644
5,73600	-1657
5,74000	-1670
5,74400	-1685
5,74800	-1700
5,75200	-1713
5,75600	-1725
5,76000	-1737
5,76400	-1749
5,76800	-1758
5,77200	-1769
5,77600	-1778
5,78000	-1785
5,78400	-1794
5,78800	-1802
5,79200	-1809
5,79600	-1815
5,80000	-1821
5,80400	-1827
5,80800	-1832
5,81200	-1835
5,81600	-1837
5,82000	-1839
5,82400	-1842
5,82800	-1846
5,83200	-1848
5,83600	-1851
5,84000	-1853
5,84400	-1855
5,84800	-1857
5,85200	-1860
5,85600	-1863
5,86000	-1864
5,86400	-1867
5,86800	-1868
5,87200	-1867
5,87600	-1868
5,88000	-1868
5,88400	-1865
5,88800	-1862
5,89200	-1859
5,89600	-1857
5,90000	-1857
5,90400	-1853
5,90800	-1850
5,91200	-1849
5,91600	-1847
5,92000	-1844
5,92400	-1840
5,92800	-1835
5,93200	-1831
5,93600	-1825
5,94000	-1816
5,94400	-1803
5,94800	-1792
5,95200	-1777
5,95600	-1758
5,96000	-1737
5,96400	-1714
5,96800	-1689
5,97200	-1663
5,97600	-1632
5,98000	-1596
5,98400	-1556
5,98800	-1512
5,99200	-1464
5,99600	-1412
6,00000	-1353
6,00400	-1287
6,00800	-1212
6,01200	-1125
6,01600	-1029
6,02000	-921
6,02400	-800
6,02800	-664
6,03200	-516
6,03600	-353
6,04000	-176
6,04400	13
6,04800	214
6,05200	427
6,05600	653
6,06000	890
6,06400	1138
6,06800	1398
6,07200	1673
6,07600	1967
6,08000	2284
6,08400	2629
6,08800	3010
6,09200	3436
6,09600	3919
6,10000	4467
6,10400	5085
6,10800	5788
6,11200	6588
6,11600	7491
6,12000	8501
6,12400	9622
6,12800	10853
6,13200	12193
6,13600	13640
6,14000	15179
6,14400	16789
6,14800	18454
6,15200	20155
6,15600	21868
6,16000	23568
6,16400	25222
6,16800	26804
6,17200	28285
6,17600	29641
6,18000	30847
6,18400	31880
6,18800	32725
6,19200	33370
6,19600	33806
6,20000	34027
6,20400	34033
6,20800	33832
6,21200	33431
6,21600	32840
6,22000	32076
6,22400	31155
6,22800	30097
6,23200	28925
6,23600	27660
6,24000	26319
6,24400	24924
6,24800	23499
6,25200	22054
6,25600	20609
6,26000	19178
6,26400	17771
6,26800	16402
6,27200	15080
6,27600	13813
6,28000	12604
6,28400	11457
6,28800	10377
6,29200	9368
6,29600	8427
6,30000	7553
6,30400	6742
6,30800	5994
6,31200	5311
6,31600	4688
6,32000	4118
6,32400	3598
6,32800	3127
6,33200	2700
6,33600	2317
6,34000	1971
6,34400	1659
6,34800	1379
6,35200	1126
6,35600	902
6,36000	703
6,36400	525
6,36800	364
6,37200	220
6,37600	92
6,38000	-24
6,38400	-126
6,38800	-218
6,39200	-304
6,39600	-381
6,40000	-453
6,40400	-520
6,40800	-581
6,41200	-638
6,41600	-691
6,42000	-740
6,42400	-784
6,42800	-829
6,43200	-872
6,43600	-914
6,44000	-952
6,44400	-986
6,44800	-1019
6,45200	-1052
6,45600	-1084
6,46000	-1117
6,46400	-1148
6,46800	-1177
6,47200	-1207
6,47600	-1238
6,48000	-1268
6,48400	-1295
6,48800	-1323
6,49200	-1351
6,49600	-1381
6,50000	-1410
6,50400	-1437
6,50800	-1465
6,51200	-1494
6,51600	-1524
6,52000	-1553
6,52400	-1582
6,52800	-1612
6,53200	-1641
6,53600	-1670
6,54000	-1698
6,54400	-1724
6,54800	-1750
6,55200	-1775
6,55600	-1798
6,56000	-1819
6,56400	-1840
6,56800	-1861
6,57200	-1881
6,57600	-1901
6,58000	-1919
6,58400	-1937
6,58800	-1954
6,59200	-1970
6,59600	-1986
6,60000	-2002
6,60400	-2016
6,60800	-2031
6,61200	-2041
6,61600	-2051
6,62000	-2063
6,62400	-2073
6,62800	-2082
6,63200	-2090
6,63600	-2096
6,64000	-2101
6,64400	-2106
6,64800	-2112
6,65200	-2117
6,65600	-2121
6,66000	-2125
6,66400	-2126
6,66800	-2128
6,67200	-2130
6,67600	-2130
6,68000	-2129
6,68400	-2128
6,68800	-2129
6,69200	-2128
6,69600	-2125
6,70000	-2118
6,70400	-2113
6,70800	-2111
6,71200	-2106
6,71600	-2098
6,72000	-2089
6,72400	-2080
6,72800	-2071
6,73200	-2058
6,73600	-2046
6,74000	-2033
6,74400	-2018
6,74800	-2000
6,75200	-1980
6,75600	-1956
6,76000	-1929
6,76400	-1901
6,76800	-1867
6,77200	-1830
6,77600	-1791
6,78000	-1747
6,78400	-1699
6,78800	-1650
6,79200	-1596
6,79600	-1540
6,80000	-1481
6,80400	-1423
6,80800	-1368
6,81200	-1310
6,81600	-1252
6,82000	-1195
6,82400	-1142
6,82800	-1093
6,83200	-1049
6,83600	-1009
6,84000	-974
6,84400	-946
6,84800	-924
6,85200	-909
6,85600	-900
6,86000	-895
6,86400	-892
6,86800	-893
6,87200	-902
6,87600	-915
6,88000	-925
6,88400	-933
6,88800	-942
6,89200	-949
6,89600	-953
6,90000	-950
6,90400	-936
6,90800	-912
6,91200	-874
6,91600	-818
6,92000	-745
6,92400	-656
6,92800	-549
6,93200	-418
6,93600	-266
6,94000	-98
6,94400	88
6,94800	291
6,95200	507
6,95600	736
6,96000	975
6,96400	1217
6,96800	1460
6,97200	1701
6,97600	1934
6,98000	2151
6,98400	2350
6,98800	2530
6,99200	2687
6,99600	2814
7,00000	2911
7,00400	2978
7,00800	3015
7,01200	3021
7,01600	2997
7,02000	2945
7,02400	2867
7,02800	2768
7,03200	2653
7,03600	2524
7,04000	2389
7,04400	2255
7,04800	2125
7,05200	2008
7,05600	1914
7,06000	1845
7,06400	1809
7,06800	1813
7,07200	1860
7,07600	1958
7,08000	2113
7,08400	2327
7,08800	2601
7,09200	2935
7,09600	3331
7,10000	3786
7,10400	4299
7,10800	4863
7,11200	5472
7,11600	6116
7,12000	6790
7,12400	7482
7,12800	8180
7,13200	8876
7,13600	9554
7,14000	10204
7,14400	10819
7,14800	11380
7,15200	11881
7,15600	12317
7,16000	12678
7,16400	12958
7,16800	13156
7,17200	13265
7,17600	13286
7,18000	13224
7,18400	13077
7,18800	12850
7,19200	12552
7,19600	12187
7,20000	11762
7,20400	11287
7,20800	10769
7,21200	10215
7,21600	9636
7,22000	9041
7,22400	8433
7,22800	7820
7,23200	7211
7,23600	6609
7,24000	6021
7,24400	5451
7,24800	4899
7,25200	4372
7,25600	3872
7,26000	3401
7,26400	2958
7,26800	2542
7,27200	2156
7,27600	1800
7,28000	1468
7,28400	1162
7,28800	886
7,29200	634
7,29600	404
7,30000	196
7,30400	9
7,30800	-160
7,31200	-309
7,31600	-441
7,32000	-559
7,32400	-662
7,32800	-753
7,33200	-835
7,33600	-906
7,34000	-966
7,34400	-1018
7,34800	-1063
7,35200	-1103
7,35600	-1137
7,36000	-1167
7,36400	-1193
7,36800	-1214
7,37200	-1233
7,37600	-1248
7,38000	-1260
7,38400	-1270
7,38800	-1279
7,39200	-1285
7,39600	-1290
7,40000	-1289
7,40400	-1284
7,40800	-1275
7,41200	-1260
7,41600	-1237
7,42000	-1207
7,42400	-1170
7,42800	-1123
7,43200	-1063
7,43600	-990
7,44000	-902
7,44400	-797
7,44800	-674
7,45200	-532
7,45600	-372
7,46000	-191
7,46400	10
7,46800	229
7,47200	466
7,47600	720
7,48000	988
7,48400	1264
7,48800	1546
7,49200	1831
7,49600	2114
7,50000	2392
7,50400	2660
7,50800	2914
7,51200	3146
7,51600	3355
7,52000	3537
7,52400	3688
7,52800	3807
7,53200	3893
7,53600	3947
7,54000	3964
7,54400	3945
7,54800	3893
7,55200	3811
7,55600	3702
7,56000	3568
7,56400	3411
7,56800	3234
7,57200	3041
7,57600	2837
7,58000	2627
7,58400	2412
7,58800	2193
7,59200	1977
7,59600	1765
7,60000	1558
7,60400	1356
7,60800	1162
7,61200	977
7,61600	801
7,62000	634
7,62400	476
7,62800	328
7,63200	187
7,63600	53
7,64000	-72
7,64400	-191
7,64800	-304
7,65200	-409
7,65600	-508
7,66000	-602
7,66400	-693
7,66800	-778
7,67200	-860
7,67600	-940
7,68000	-1018
7,68400	-1092
7,68800	-1159
7,69200	-1225
7,69600	-1289
7,70000	-1350
7,70400	-1410
7,70800	-1466
7,71200	-1519
7,71600	-1570
7,72000	-1619
7,72400	-1665
7,72800	-1709
7,73200	-1750
7,73600	-1784
7,74000	-1814
7,74400	-1841
7,74800	-1864
7,75200	-1880
7,75600	-1889
7,76000	-1893
7,76400	-1890
7,76800	-1876
7,77200	-1848
7,77600	-1806
7,78000	-1748
7,78400	-1674
7,78800	-1578
7,79200	-1458
7,79600	-1311
7,80000	-1138
7,80400	-932
7,80800	-693
7,81200	-422
7,81600	-117
7,82000	221
7,82400	588
7,82800	982
7,83200	1402
7,83600	1841
7,84000	2294
7,84400	2755
7,84800	3216
7,85200	3671
7,85600	4116
7,86000	4542
7,86400	4941
7,86800	5305
7,87200	5633
7,87600	5920
7,88000	6159
7,88400	6345
7,88800	6481
7,89200	6562
7,89600	6593
[truncated: 18,026 more rows]
