# Supplementary material for: Interplay between de novo and salvage pathways of GDP-fucose synthesis
Source: PLoS One. 2024 Oct 24;19(10):e0309450. doi: 10.1371/journal.pone.0309450 (PMC11501016; doi:10.1371/journal.pone.0309450)
Supplement: S1 File — (ZIP) [file pone.0309450.s004.zip › Chromatograms/Metabolites/TSTA3KO_10_1_FUC.txt]

[Header]
Application Name	LabSolutions
Version	5.97 SP1
Data File Name	C:\LabSolutions\Data\Methods\Moje wyniki\GDP-Fuc381.lcd
Output Date	2022-02-24
Output Time	14:52:21
[File Information]
Type	Data File
Generated	2022-02-11 16:04:03
Generated by	Sterownik
Modified	2022-02-11 17:24:26
Modified by	Sterownik
[Sample Information]
Operator Name	Sterownik
Acquired	2022-02-11 16:04:24
Sample Type	0:Unknown
Level	0
Sample Name	Probka 225_HEK_KOFX klon#10+fucose, 1st
Sample ID	01
ISTD Amount1	1
ISTD Amount2	1
ISTD Amount3	1
ISTD Amount4	1
ISTD Amount5	1
ISTD Amount6	1
ISTD Amount7	1
ISTD Amount8	1
ISTD Amount9	1
ISTD Amount10	1
ISTD Amount11	1
ISTD Amount12	1
ISTD Amount13	1
ISTD Amount14	1
ISTD Amount15	1
ISTD Amount16	1
ISTD Amount17	1
ISTD Amount18	1
ISTD Amount19	1
ISTD Amount20	1
ISTD Amount21	1
ISTD Amount22	1
ISTD Amount23	1
ISTD Amount24	1
ISTD Amount25	1
ISTD Amount26	1
ISTD Amount27	1
ISTD Amount28	1
ISTD Amount29	1
ISTD Amount30	1
ISTD Amount31	1
ISTD Amount32	1
Sample Amount	1
Dilution Factor	1
Vial#	1
Injection Volume	15
[Original Files]
Data File	C:\LabSolutions\Data\Methods\Moje wyniki\GDP-Fuc381.lcd
Method File	C:\LabSolutions\Data\Methods\Interstsil ODS-4 3x250mm nukleotydy-3.lcm
Batch File
Report Format File	c:\LabSolutions\System\DEFAULT.lsr
[File Description]
kolumna 3mm x 250 mm, cela czu�a, 5 of 20ul, 4000 pmoli to sonication
[Configuration]
Instrument Name	HPLC_SPD-M30A_RF20AXS
Instrument #	1
Line #	1
# of Detectors	1
Detector ID	PDA
Detector Name	PDA
# of Channels	1
[PDA Multi Chromatogram(Ch1)]
# of Points	20001
Interval(msec)	240
Start Time(min)	0
End Time(min)	80
Intensity Units	mAU
Intensity Multiplier	1
Type	MultiChrom
Wavelength(nm)	254
Bandwidth(nm)	4
R.Time (min)	Intensity
0,00000	0
0,00400	0
0,00800	0
0,01200	0
0,01600	0
0,02000	0
0,02400	0
0,02800	0
0,03200	0
0,03600	0
0,04000	0
0,04400	0
0,04800	0
0,05200	0
0,05600	0
0,06000	0
0,06400	0
0,06800	0
0,07200	0
0,07600	0
0,08000	6
0,08400	9
0,08800	12
0,09200	12
0,09600	12
0,10000	14
0,10400	14
0,10800	12
0,11200	10
0,11600	10
0,12000	10
0,12400	11
0,12800	12
0,13200	13
0,13600	13
0,14000	14
0,14400	13
0,14800	11
0,15200	10
0,15600	10
0,16000	12
0,16400	13
0,16800	15
0,17200	14
0,17600	14
0,18000	16
0,18400	14
0,18800	11
0,19200	9
0,19600	10
0,20000	11
0,20400	12
0,20800	11
0,21200	12
0,21600	14
0,22000	14
0,22400	13
0,22800	12
0,23200	12
0,23600	13
0,24000	12
0,24400	11
0,24800	11
0,25200	11
0,25600	11
0,26000	9
0,26400	7
0,26800	6
0,27200	6
0,27600	5
0,28000	3
0,28400	1
0,28800	-0
0,29200	-0
0,29600	0
0,30000	0
0,30400	-0
0,30800	-2
0,31200	-3
0,31600	-4
0,32000	-1
0,32400	1
0,32800	-1
0,33200	-1
0,33600	1
0,34000	2
0,34400	3
0,34800	4
0,35200	6
0,35600	6
0,36000	7
0,36400	7
0,36800	7
0,37200	7
0,37600	9
0,38000	9
0,38400	9
0,38800	9
0,39200	8
0,39600	9
0,40000	11
0,40400	12
0,40800	13
0,41200	14
0,41600	15
0,42000	16
0,42400	16
0,42800	15
0,43200	14
0,43600	15
0,44000	16
0,44400	14
0,44800	12
0,45200	12
0,45600	12
0,46000	12
0,46400	11
0,46800	9
0,47200	9
0,47600	8
0,48000	6
0,48400	7
0,48800	8
0,49200	8
0,49600	9
0,50000	11
0,50400	13
0,50800	14
0,51200	15
0,51600	17
0,52000	19
0,52400	21
0,52800	22
0,53200	23
0,53600	23
0,54000	24
0,54400	22
0,54800	20
0,55200	19
0,55600	19
0,56000	19
0,56400	18
0,56800	19
0,57200	20
0,57600	21
0,58000	22
0,58400	22
0,58800	22
0,59200	24
0,59600	26
0,60000	29
0,60400	29
0,60800	28
0,61200	29
0,61600	30
0,62000	29
0,62400	30
0,62800	32
0,63200	33
0,63600	35
0,64000	35
0,64400	36
0,64800	36
0,65200	37
0,65600	38
0,66000	40
0,66400	41
0,66800	39
0,67200	38
0,67600	38
0,68000	39
0,68400	40
0,68800	42
0,69200	41
0,69600	41
0,70000	44
0,70400	45
0,70800	47
0,71200	47
0,71600	46
0,72000	48
0,72400	49
0,72800	48
0,73200	50
0,73600	54
0,74000	55
0,74400	54
0,74800	55
0,75200	56
0,75600	57
0,76000	56
0,76400	57
0,76800	59
0,77200	58
0,77600	60
0,78000	60
0,78400	59
0,78800	58
0,79200	60
0,79600	66
0,80000	68
0,80400	67
0,80800	68
0,81200	68
0,81600	68
0,82000	68
0,82400	68
0,82800	67
0,83200	68
0,83600	68
0,84000	69
0,84400	72
0,84800	72
0,85200	71
0,85600	70
0,86000	71
0,86400	73
0,86800	74
0,87200	75
0,87600	76
0,88000	77
0,88400	79
0,88800	80
0,89200	78
0,89600	79
0,90000	82
0,90400	81
0,90800	79
0,91200	78
0,91600	77
0,92000	75
0,92400	74
0,92800	74
0,93200	75
0,93600	75
0,94000	75
0,94400	75
0,94800	76
0,95200	78
0,95600	80
0,96000	81
0,96400	81
0,96800	81
0,97200	81
0,97600	83
0,98000	83
0,98400	83
0,98800	86
0,99200	89
0,99600	89
1,00000	90
1,00400	93
1,00800	94
1,01200	95
1,01600	95
1,02000	93
1,02400	92
1,02800	92
1,03200	91
1,03600	91
1,04000	94
1,04400	96
1,04800	95
1,05200	94
1,05600	91
1,06000	90
1,06400	89
1,06800	91
1,07200	92
1,07600	93
1,08000	95
1,08400	97
1,08800	96
1,09200	94
1,09600	95
1,10000	95
1,10400	95
1,10800	93
1,11200	92
1,11600	94
1,12000	95
1,12400	96
1,12800	98
1,13200	97
1,13600	97
1,14000	101
1,14400	103
1,14800	104
1,15200	104
1,15600	105
1,16000	107
1,16400	109
1,16800	108
1,17200	109
1,17600	111
1,18000	112
1,18400	112
1,18800	111
1,19200	112
1,19600	114
1,20000	115
1,20400	114
1,20800	113
1,21200	113
1,21600	115
1,22000	115
1,22400	114
1,22800	116
1,23200	119
1,23600	119
1,24000	118
1,24400	117
1,24800	116
1,25200	116
1,25600	116
1,26000	117
1,26400	119
1,26800	120
1,27200	120
1,27600	120
1,28000	119
1,28400	118
1,28800	114
1,29200	113
1,29600	114
1,30000	115
1,30400	115
1,30800	115
1,31200	115
1,31600	117
1,32000	117
1,32400	116
1,32800	116
1,33200	118
1,33600	122
1,34000	124
1,34400	126
1,34800	126
1,35200	126
1,35600	125
1,36000	125
1,36400	125
1,36800	125
1,37200	126
1,37600	127
1,38000	129
1,38400	128
1,38800	126
1,39200	125
1,39600	124
1,40000	123
1,40400	123
1,40800	124
1,41200	124
1,41600	125
1,42000	127
1,42400	125
1,42800	125
1,43200	126
1,43600	126
1,44000	127
1,44400	128
1,44800	129
1,45200	129
1,45600	129
1,46000	129
1,46400	128
1,46800	128
1,47200	128
1,47600	127
1,48000	128
1,48400	130
1,48800	131
1,49200	135
1,49600	137
1,50000	137
1,50400	136
1,50800	138
1,51200	139
1,51600	140
1,52000	142
1,52400	143
1,52800	143
1,53200	142
1,53600	140
1,54000	137
1,54400	137
1,54800	138
1,55200	138
1,55600	139
1,56000	141
1,56400	142
1,56800	140
1,57200	140
1,57600	140
1,58000	142
1,58400	143
1,58800	143
1,59200	143
1,59600	142
1,60000	139
1,60400	137
1,60800	136
1,61200	137
1,61600	138
1,62000	141
1,62400	146
1,62800	148
1,63200	147
1,63600	146
1,64000	147
1,64400	147
1,64800	147
1,65200	149
1,65600	149
1,66000	150
1,66400	150
1,66800	149
1,67200	150
1,67600	154
1,68000	156
1,68400	156
1,68800	154
1,69200	154
1,69600	155
1,70000	154
1,70400	156
1,70800	159
1,71200	160
1,71600	162
1,72000	164
1,72400	166
1,72800	166
1,73200	163
1,73600	160
1,74000	158
1,74400	158
1,74800	160
1,75200	161
1,75600	161
1,76000	162
1,76400	162
1,76800	164
1,77200	165
1,77600	164
1,78000	162
1,78400	162
1,78800	163
1,79200	162
1,79600	163
1,80000	164
1,80400	163
1,80800	163
1,81200	165
1,81600	170
1,82000	174
1,82400	176
1,82800	178
1,83200	178
1,83600	177
1,84000	176
1,84400	175
1,84800	173
1,85200	173
1,85600	175
1,86000	174
1,86400	175
1,86800	175
1,87200	175
1,87600	174
1,88000	175
1,88400	177
1,88800	176
1,89200	177
1,89600	177
1,90000	176
1,90400	176
1,90800	179
1,91200	178
1,91600	178
1,92000	181
1,92400	182
1,92800	184
1,93200	185
1,93600	184
1,94000	184
1,94400	183
1,94800	184
1,95200	182
1,95600	181
1,96000	182
1,96400	183
1,96800	182
1,97200	181
1,97600	181
1,98000	180
1,98400	179
1,98800	180
1,99200	181
1,99600	181
2,00000	182
2,00400	181
2,00800	180
2,01200	180
2,01600	180
2,02000	179
2,02400	177
2,02800	178
2,03200	176
2,03600	172
2,04000	171
2,04400	171
2,04800	171
2,05200	173
2,05600	172
2,06000	170
2,06400	172
2,06800	175
2,07200	176
2,07600	177
2,08000	176
2,08400	175
2,08800	174
2,09200	173
2,09600	173
2,10000	173
2,10400	175
2,10800	176
2,11200	174
2,11600	173
2,12000	174
2,12400	176
2,12800	178
2,13200	179
2,13600	180
2,14000	180
2,14400	180
2,14800	181
2,15200	183
2,15600	181
2,16000	180
2,16400	181
2,16800	181
2,17200	180
2,17600	181
2,18000	181
2,18400	182
2,18800	181
2,19200	181
2,19600	179
2,20000	177
2,20400	177
2,20800	178
2,21200	178
2,21600	179
2,22000	180
2,22400	181
2,22800	181
2,23200	182
2,23600	183
2,24000	184
2,24400	184
2,24800	186
2,25200	187
2,25600	187
2,26000	187
2,26400	189
2,26800	191
2,27200	191
2,27600	191
2,28000	190
2,28400	189
2,28800	190
2,29200	191
2,29600	191
2,30000	191
2,30400	192
2,30800	191
2,31200	190
2,31600	188
2,32000	188
2,32400	189
2,32800	189
2,33200	188
2,33600	188
2,34000	188
2,34400	187
2,34800	187
2,35200	188
2,35600	189
2,36000	190
2,36400	191
2,36800	191
2,37200	191
2,37600	191
2,38000	190
2,38400	190
2,38800	191
2,39200	192
2,39600	193
2,40000	196
2,40400	197
2,40800	196
2,41200	195
2,41600	195
2,42000	194
2,42400	194
2,42800	192
2,43200	191
2,43600	191
2,44000	192
2,44400	194
2,44800	195
2,45200	196
2,45600	197
2,46000	198
2,46400	199
2,46800	199
2,47200	200
2,47600	202
2,48000	205
2,48400	207
2,48800	209
2,49200	207
2,49600	204
2,50000	203
2,50400	205
2,50800	205
2,51200	206
2,51600	207
2,52000	206
2,52400	205
2,52800	204
2,53200	202
2,53600	203
2,54000	203
2,54400	202
2,54800	202
2,55200	201
2,55600	201
2,56000	202
2,56400	202
2,56800	202
2,57200	202
2,57600	203
2,58000	205
2,58400	204
2,58800	204
2,59200	204
2,59600	203
2,60000	202
2,60400	200
2,60800	201
2,61200	200
2,61600	200
2,62000	202
2,62400	204
2,62800	202
2,63200	202
2,63600	203
2,64000	204
2,64400	205
2,64800	205
2,65200	204
2,65600	203
2,66000	204
2,66400	205
2,66800	206
2,67200	206
2,67600	208
2,68000	211
2,68400	212
2,68800	212
2,69200	210
2,69600	209
2,70000	211
2,70400	212
2,70800	213
2,71200	212
2,71600	212
2,72000	213
2,72400	212
2,72800	210
2,73200	209
2,73600	210
2,74000	210
2,74400	210
2,74800	210
2,75200	209
2,75600	209
2,76000	209
2,76400	207
2,76800	204
2,77200	202
2,77600	200
2,78000	200
2,78400	199
2,78800	198
2,79200	199
2,79600	198
2,80000	196
2,80400	195
2,80800	196
2,81200	198
2,81600	199
2,82000	199
2,82400	203
2,82800	203
2,83200	203
2,83600	204
2,84000	206
2,84400	207
2,84800	207
2,85200	207
2,85600	207
2,86000	205
2,86400	205
2,86800	206
2,87200	208
2,87600	208
2,88000	208
2,88400	207
2,88800	206
2,89200	205
2,89600	205
2,90000	205
2,90400	205
2,90800	206
2,91200	208
2,91600	210
2,92000	212
2,92400	213
2,92800	215
2,93200	215
2,93600	215
2,94000	215
2,94400	217
2,94800	220
2,95200	220
2,95600	218
2,96000	215
2,96400	213
2,96800	213
2,97200	213
2,97600	215
2,98000	214
2,98400	210
2,98800	206
2,99200	204
2,99600	203
3,00000	201
3,00400	201
3,00800	203
3,01200	203
3,01600	203
3,02000	204
3,02400	204
3,02800	204
3,03200	204
3,03600	204
3,04000	205
3,04400	204
3,04800	205
3,05200	207
3,05600	206
3,06000	205
3,06400	205
3,06800	206
3,07200	207
3,07600	208
3,08000	209
3,08400	209
3,08800	209
3,09200	207
3,09600	206
3,10000	204
3,10400	203
3,10800	202
3,11200	203
3,11600	203
3,12000	201
3,12400	203
3,12800	205
3,13200	206
3,13600	209
3,14000	211
3,14400	210
3,14800	210
3,15200	209
3,15600	209
3,16000	210
3,16400	213
3,16800	214
3,17200	215
3,17600	215
3,18000	213
3,18400	213
3,18800	213
3,19200	215
3,19600	216
3,20000	216
3,20400	214
3,20800	214
3,21200	218
3,21600	220
3,22000	220
3,22400	221
3,22800	221
3,23200	218
3,23600	217
3,24000	216
3,24400	216
3,24800	216
3,25200	213
3,25600	211
3,26000	213
3,26400	212
3,26800	211
3,27200	210
3,27600	210
3,28000	211
3,28400	211
3,28800	211
3,29200	211
3,29600	208
3,30000	205
3,30400	206
3,30800	206
3,31200	204
3,31600	203
3,32000	203
3,32400	203
3,32800	205
3,33200	206
3,33600	205
3,34000	203
3,34400	204
3,34800	204
3,35200	205
3,35600	206
3,36000	204
3,36400	204
3,36800	204
3,37200	202
3,37600	202
3,38000	202
3,38400	199
3,38800	199
3,39200	202
3,39600	203
3,40000	203
3,40400	202
3,40800	203
3,41200	204
3,41600	206
3,42000	207
3,42400	208
3,42800	208
3,43200	207
3,43600	209
3,44000	211
3,44400	213
3,44800	213
3,45200	212
3,45600	211
3,46000	209
3,46400	207
3,46800	206
3,47200	205
3,47600	203
3,48000	201
3,48400	199
3,48800	198
3,49200	198
3,49600	198
3,50000	197
3,50400	196
3,50800	195
3,51200	193
3,51600	194
3,52000	195
3,52400	195
3,52800	196
3,53200	196
3,53600	195
3,54000	193
3,54400	193
3,54800	194
3,55200	195
3,55600	195
3,56000	195
3,56400	195
3,56800	196
3,57200	194
3,57600	193
3,58000	194
3,58400	194
3,58800	195
3,59200	195
3,59600	194
3,60000	194
3,60400	193
3,60800	191
3,61200	189
3,61600	188
3,62000	189
3,62400	192
3,62800	194
3,63200	194
3,63600	194
3,64000	193
3,64400	191
3,64800	190
3,65200	191
3,65600	192
3,66000	192
3,66400	192
3,66800	191
3,67200	193
3,67600	194
3,68000	195
3,68400	195
3,68800	196
3,69200	195
3,69600	195
3,70000	197
3,70400	197
3,70800	196
3,71200	195
3,71600	195
3,72000	196
3,72400	197
3,72800	199
3,73200	202
3,73600	207
3,74000	215
3,74400	228
3,74800	250
3,75200	280
3,75600	306
3,76000	316
3,76400	295
3,76800	230
3,77200	107
3,77600	-78
3,78000	-330
3,78400	-645
3,78800	-1009
3,79200	-1410
3,79600	-1832
3,80000	-2256
3,80400	-2670
3,80800	-3060
3,81200	-3408
3,81600	-3703
3,82000	-3945
3,82400	-4150
3,82800	-4344
3,83200	-4545
3,83600	-4710
3,84000	-4775
3,84400	-4729
3,84800	-4594
3,85200	-4398
3,85600	-4158
3,86000	-3894
3,86400	-3622
3,86800	-3351
3,87200	-3091
3,87600	-2843
3,88000	-2606
3,88400	-2389
3,88800	-2191
3,89200	-2011
3,89600	-1849
3,90000	-1699
3,90400	-1552
3,90800	-1403
3,91200	-1253
3,91600	-1107
3,92000	-970
3,92400	-845
3,92800	-733
3,93200	-636
3,93600	-552
3,94000	-481
3,94400	-419
3,94800	-364
3,95200	-316
3,95600	-273
3,96000	-233
3,96400	-198
3,96800	-167
3,97200	-137
3,97600	-108
3,98000	-81
3,98400	-55
3,98800	-31
3,99200	-11
3,99600	8
4,00000	25
4,00400	38
4,00800	50
4,01200	63
4,01600	76
4,02000	85
4,02400	93
4,02800	101
4,03200	109
4,03600	117
4,04000	125
4,04400	131
4,04800	135
4,05200	137
4,05600	142
4,06000	149
4,06400	154
4,06800	157
4,07200	162
4,07600	169
4,08000	177
4,08400	187
4,08800	195
4,09200	204
4,09600	215
4,10000	230
4,10400	248
4,10800	265
4,11200	284
4,11600	304
4,12000	324
4,12400	345
4,12800	366
4,13200	388
4,13600	407
4,14000	424
4,14400	441
4,14800	456
4,15200	468
4,15600	477
4,16000	485
4,16400	491
4,16800	494
4,17200	496
4,17600	498
4,18000	500
4,18400	500
4,18800	499
4,19200	499
4,19600	501
4,20000	503
4,20400	503
4,20800	505
4,21200	511
4,21600	519
4,22000	527
4,22400	533
4,22800	540
4,23200	546
4,23600	552
4,24000	559
4,24400	564
4,24800	568
4,25200	572
4,25600	572
4,26000	571
4,26400	567
4,26800	560
4,27200	554
4,27600	548
4,28000	541
4,28400	531
4,28800	523
4,29200	515
4,29600	503
4,30000	494
4,30400	487
4,30800	482
4,31200	476
4,31600	469
4,32000	463
4,32400	460
4,32800	457
4,33200	454
4,33600	454
4,34000	457
4,34400	461
4,34800	468
4,35200	477
4,35600	487
4,36000	496
4,36400	506
4,36800	517
4,37200	530
4,37600	549
4,38000	571
4,38400	596
4,38800	624
4,39200	657
4,39600	694
4,40000	736
4,40400	780
4,40800	829
4,41200	882
4,41600	936
4,42000	989
4,42400	1043
4,42800	1097
4,43200	1149
4,43600	1197
4,44000	1241
4,44400	1279
4,44800	1311
4,45200	1337
4,45600	1356
4,46000	1365
4,46400	1368
4,46800	1364
4,47200	1358
4,47600	1346
4,48000	1327
4,48400	1304
4,48800	1276
4,49200	1247
4,49600	1219
4,50000	1190
4,50400	1160
4,50800	1127
4,51200	1096
4,51600	1069
4,52000	1044
4,52400	1018
4,52800	995
4,53200	972
4,53600	951
4,54000	934
4,54400	919
4,54800	905
4,55200	891
4,55600	875
4,56000	859
4,56400	847
4,56800	837
4,57200	826
4,57600	815
4,58000	805
4,58400	797
4,58800	785
4,59200	775
4,59600	765
4,60000	757
4,60400	752
4,60800	749
4,61200	748
4,61600	745
4,62000	741
4,62400	737
4,62800	735
4,63200	734
4,63600	735
4,64000	739
4,64400	745
4,64800	750
4,65200	756
4,65600	762
4,66000	768
4,66400	775
4,66800	784
4,67200	790
4,67600	794
4,68000	801
4,68400	807
4,68800	810
4,69200	814
4,69600	816
4,70000	817
4,70400	819
4,70800	821
4,71200	822
4,71600	822
4,72000	823
4,72400	823
4,72800	821
4,73200	816
4,73600	811
4,74000	805
4,74400	799
4,74800	792
4,75200	787
4,75600	781
4,76000	773
4,76400	765
4,76800	756
4,77200	748
4,77600	738
4,78000	729
4,78400	718
4,78800	706
4,79200	693
4,79600	682
4,80000	671
4,80400	661
4,80800	654
4,81200	649
4,81600	646
4,82000	649
4,82400	660
4,82800	680
4,83200	709
4,83600	750
4,84000	812
4,84400	895
4,84800	1004
4,85200	1145
4,85600	1322
4,86000	1542
4,86400	1807
4,86800	2122
4,87200	2490
4,87600	2913
4,88000	3390
4,88400	3915
4,88800	4483
4,89200	5087
4,89600	5718
4,90000	6363
4,90400	7010
4,90800	7648
4,91200	8261
4,91600	8837
4,92000	9366
4,92400	9838
4,92800	10247
4,93200	10587
4,93600	10855
4,94000	11050
4,94400	11171
4,94800	11221
4,95200	11208
4,95600	11133
4,96000	11004
4,96400	10827
4,96800	10606
4,97200	10352
4,97600	10075
4,98000	9779
4,98400	9469
4,98800	9153
4,99200	8838
4,99600	8529
5,00000	8230
5,00400	7941
5,00800	7670
5,01200	7417
5,01600	7183
5,02000	6965
5,02400	6765
5,02800	6580
5,03200	6410
5,03600	6252
5,04000	6101
5,04400	5957
5,04800	5817
5,05200	5677
5,05600	5536
5,06000	5394
5,06400	5248
5,06800	5099
5,07200	4946
5,07600	4794
5,08000	4640
5,08400	4485
5,08800	4331
5,09200	4180
5,09600	4032
5,10000	3885
5,10400	3742
5,10800	3604
5,11200	3471
5,11600	3344
5,12000	3223
5,12400	3107
5,12800	2998
5,13200	2896
5,13600	2800
5,14000	2709
5,14400	2621
5,14800	2540
5,15200	2465
5,15600	2395
5,16000	2330
5,16400	2270
5,16800	2209
5,17200	2155
5,17600	2109
5,18000	2065
5,18400	2025
5,18800	1987
5,19200	1953
5,19600	1923
5,20000	1899
5,20400	1877
5,20800	1856
5,21200	1839
5,21600	1824
5,22000	1813
5,22400	1803
5,22800	1795
5,23200	1792
5,23600	1787
5,24000	1782
5,24400	1782
5,24800	1784
5,25200	1787
5,25600	1791
5,26000	1800
5,26400	1813
5,26800	1826
5,27200	1843
5,27600	1867
5,28000	1896
5,28400	1929
5,28800	1965
5,29200	2008
5,29600	2057
5,30000	2113
5,30400	2173
5,30800	2239
5,31200	2309
5,31600	2381
5,32000	2455
5,32400	2531
5,32800	2607
5,33200	2680
5,33600	2753
5,34000	2826
5,34400	2897
5,34800	2966
5,35200	3033
5,35600	3099
5,36000	3163
5,36400	3224
5,36800	3280
5,37200	3332
5,37600	3382
5,38000	3431
5,38400	3476
5,38800	3518
5,39200	3554
5,39600	3587
5,40000	3618
5,40400	3644
5,40800	3664
5,41200	3682
5,41600	3693
5,42000	3699
5,42400	3704
5,42800	3705
5,43200	3699
5,43600	3691
5,44000	3677
5,44400	3657
5,44800	3632
5,45200	3605
5,45600	3577
5,46000	3542
5,46400	3503
5,46800	3463
5,47200	3421
5,47600	3377
5,48000	3331
5,48400	3284
5,48800	3239
5,49200	3191
5,49600	3142
5,50000	3095
5,50400	3048
5,50800	3000
5,51200	2956
5,51600	2912
5,52000	2869
5,52400	2828
5,52800	2787
5,53200	2746
5,53600	2707
5,54000	2671
5,54400	2636
5,54800	2603
5,55200	2574
5,55600	2546
5,56000	2518
5,56400	2491
5,56800	2470
5,57200	2452
5,57600	2436
5,58000	2420
5,58400	2407
5,58800	2395
5,59200	2387
5,59600	2381
5,60000	2377
5,60400	2376
5,60800	2379
5,61200	2384
5,61600	2391
5,62000	2402
5,62400	2414
5,62800	2429
5,63200	2446
5,63600	2469
5,64000	2497
5,64400	2526
5,64800	2561
5,65200	2599
5,65600	2640
5,66000	2685
5,66400	2735
5,66800	2788
5,67200	2843
5,67600	2904
5,68000	2965
5,68400	3029
5,68800	3098
5,69200	3168
5,69600	3236
5,70000	3306
5,70400	3379
5,70800	3452
5,71200	3525
5,71600	3598
5,72000	3670
5,72400	3741
5,72800	3811
5,73200	3880
5,73600	3948
5,74000	4017
5,74400	4083
5,74800	4145
5,75200	4206
5,75600	4268
5,76000	4327
5,76400	4385
5,76800	4444
5,77200	4500
5,77600	4555
5,78000	4608
5,78400	4662
5,78800	4715
5,79200	4770
5,79600	4829
5,80000	4891
5,80400	4956
5,80800	5029
5,81200	5111
5,81600	5206
5,82000	5318
5,82400	5445
5,82800	5592
5,83200	5764
5,83600	5964
5,84000	6195
5,84400	6457
5,84800	6754
5,85200	7090
5,85600	7471
5,86000	7911
5,86400	8438
5,86800	9109
5,87200	10043
5,87600	11414
5,88000	13427
5,88400	16221
5,88800	19770
5,89200	23878
5,89600	28239
5,90000	32518
5,90400	36427
5,90800	39783
5,91200	42534
5,91600	44693
5,92000	46283
5,92400	47351
5,92800	47961
5,93200	48179
5,93600	48067
5,94000	47682
5,94400	47109
5,94800	46446
5,95200	45792
5,95600	45211
5,96000	44726
5,96400	44321
5,96800	43973
5,97200	43675
5,97600	43443
5,98000	43316
5,98400	43321
5,98800	43456
5,99200	43704
5,99600	44045
6,00000	44465
6,00400	44951
6,00800	45483
6,01200	46025
6,01600	46538
6,02000	47001
6,02400	47418
6,02800	47825
6,03200	48264
6,03600	48770
6,04000	49364
6,04400	50044
6,04800	50762
6,05200	51418
6,05600	51857
6,06000	51887
6,06400	51327
6,06800	50058
6,07200	48056
6,07600	45418
6,08000	42321
6,08400	38966
6,08800	35548
6,09200	32207
6,09600	29045
6,10000	26118
6,10400	23436
6,10800	20990
6,11200	18761
6,11600	16736
6,12000	14909
6,12400	13270
6,12800	11807
6,13200	10515
6,13600	9380
6,14000	8392
6,14400	7534
6,14800	6789
6,15200	6145
6,15600	5587
6,16000	5101
6,16400	4677
6,16800	4308
6,17200	3987
6,17600	3707
6,18000	3460
6,18400	3242
6,18800	3052
6,19200	2882
6,19600	2732
6,20000	2599
6,20400	2481
6,20800	2375
6,21200	2282
6,21600	2199
6,22000	2128
6,22400	2066
6,22800	2015
6,23200	1975
6,23600	1947
6,24000	1929
6,24400	1922
6,24800	1926
6,25200	1942
6,25600	1972
6,26000	2012
6,26400	2062
6,26800	2124
6,27200	2193
6,27600	2268
6,28000	2349
6,28400	2435
6,28800	2518
6,29200	2596
6,29600	2670
6,30000	2734
6,30400	2790
6,30800	2836
6,31200	2870
6,31600	2894
6,32000	2906
6,32400	2904
6,32800	2889
6,33200	2866
6,33600	2832
6,34000	2788
6,34400	2737
6,34800	2681
6,35200	2622
6,35600	2561
6,36000	2502
6,36400	2447
6,36800	2398
6,37200	2359
6,37600	2333
6,38000	2321
6,38400	2332
6,38800	2368
6,39200	2430
6,39600	2526
6,40000	2662
6,40400	2838
6,40800	3061
6,41200	3334
6,41600	3657
6,42000	4034
6,42400	4470
6,42800	4965
6,43200	5517
6,43600	6119
6,44000	6770
6,44400	7464
6,44800	8198
6,45200	8964
6,45600	9755
6,46000	10556
6,46400	11360
6,46800	12161
6,47200	12946
6,47600	13705
6,48000	14425
6,48400	15101
6,48800	15726
6,49200	16296
6,49600	16804
6,50000	17246
6,50400	17621
6,50800	17934
6,51200	18186
6,51600	18375
6,52000	18507
6,52400	18591
6,52800	18629
6,53200	18629
6,53600	18594
6,54000	18532
6,54400	18446
6,54800	18337
6,55200	18207
6,55600	18060
6,56000	17899
6,56400	17723
6,56800	17528
6,57200	17313
6,57600	17075
6,58000	16813
6,58400	16527
6,58800	16214
6,59200	15872
6,59600	15498
6,60000	15095
6,60400	14663
6,60800	14204
6,61200	13719
6,61600	13210
6,62000	12681
6,62400	12134
6,62800	11573
6,63200	11004
6,63600	10429
6,64000	9854
6,64400	9282
6,64800	8716
6,65200	8161
6,65600	7619
6,66000	7090
6,66400	6580
6,66800	6090
6,67200	5624
6,67600	5179
6,68000	4754
6,68400	4352
6,68800	3973
6,69200	3618
6,69600	3291
6,70000	2985
6,70400	2698
6,70800	2432
6,71200	2186
6,71600	1959
6,72000	1749
6,72400	1556
6,72800	1377
6,73200	1211
6,73600	1057
6,74000	911
6,74400	777
6,74800	654
6,75200	541
6,75600	433
6,76000	331
6,76400	236
6,76800	147
6,77200	63
6,77600	-17
6,78000	-94
6,78400	-168
6,78800	-238
6,79200	-303
6,79600	-368
6,80000	-430
6,80400	-488
6,80800	-542
6,81200	-594
6,81600	-646
6,82000	-697
6,82400	-745
6,82800	-790
6,83200	-831
6,83600	-871
6,84000	-908
6,84400	-942
6,84800	-975
6,85200	-1008
6,85600	-1037
6,86000	-1061
6,86400	-1085
6,86800	-1108
6,87200	-1127
6,87600	-1142
6,88000	-1158
6,88400	-1173
6,88800	-1185
6,89200	-1195
6,89600	-1203
6,90000	-1209
6,90400	-1214
6,90800	-1217
6,91200	-1218
6,91600	-1221
6,92000	-1227
6,92400	-1234
6,92800	-1242
6,93200	-1249
6,93600	-1257
6,94000	-1267
6,94400	-1276
6,94800	-1286
6,95200	-1299
6,95600	-1313
6,96000	-1328
6,96400	-1343
6,96800	-1360
6,97200	-1378
6,97600	-1397
6,98000	-1414
6,98400	-1429
6,98800	-1446
6,99200	-1463
6,99600	-1481
7,00000	-1502
7,00400	-1520
7,00800	-1536
7,01200	-1551
7,01600	-1568
7,02000	-1583
7,02400	-1596
7,02800	-1608
7,03200	-1612
7,03600	-1613
7,04000	-1608
7,04400	-1592
7,04800	-1566
7,05200	-1529
7,05600	-1476
7,06000	-1398
7,06400	-1296
7,06800	-1163
7,07200	-991
7,07600	-775
7,08000	-506
7,08400	-179
7,08800	213
7,09200	678
7,09600	1225
7,10000	1860
7,10400	2587
7,10800	3407
7,11200	4322
7,11600	5332
7,12000	6433
7,12400	7623
7,12800	8887
7,13200	10211
7,13600	11587
7,14000	13000
7,14400	14436
7,14800	15875
7,15200	17292
7,15600	18674
7,16000	20002
7,16400	21260
7,16800	22431
7,17200	23498
7,17600	24447
7,18000	25269
7,18400	25960
7,18800	26514
7,19200	26923
7,19600	27185
7,20000	27306
7,20400	27285
7,20800	27125
7,21200	26836
7,21600	26430
7,22000	25914
7,22400	25295
7,22800	24583
7,23200	23793
7,23600	22938
7,24000	22026
7,24400	21073
7,24800	20084
7,25200	19071
7,25600	18050
7,26000	17029
7,26400	16016
7,26800	15016
7,27200	14036
7,27600	13087
7,28000	12171
7,28400	11292
7,28800	10454
7,29200	9660
7,29600	8910
7,30000	8209
7,30400	7554
7,30800	6942
7,31200	6372
7,31600	5845
7,32000	5361
7,32400	4914
7,32800	4504
7,33200	4124
7,33600	3770
7,34000	3445
7,34400	3142
7,34800	2860
7,35200	2597
7,35600	2350
7,36000	2118
7,36400	1902
7,36800	1696
7,37200	1502
7,37600	1318
7,38000	1142
7,38400	978
7,38800	821
7,39200	667
7,39600	520
7,40000	380
7,40400	248
7,40800	123
7,41200	3
7,41600	-113
7,42000	-223
7,42400	-326
7,42800	-424
7,43200	-516
7,43600	-601
7,44000	-680
7,44400	-753
7,44800	-820
7,45200	-883
7,45600	-938
7,46000	-989
7,46400	-1035
7,46800	-1075
7,47200	-1111
7,47600	-1143
7,48000	-1173
7,48400	-1199
7,48800	-1221
7,49200	-1241
7,49600	-1260
7,50000	-1277
7,50400	-1290
7,50800	-1300
7,51200	-1311
7,51600	-1323
7,52000	-1335
7,52400	-1346
7,52800	-1359
7,53200	-1375
7,53600	-1393
7,54000	-1410
7,54400	-1429
7,54800	-1447
7,55200	-1463
7,55600	-1476
7,56000	-1489
7,56400	-1500
7,56800	-1503
7,57200	-1497
7,57600	-1479
7,58000	-1445
7,58400	-1389
7,58800	-1305
7,59200	-1183
7,59600	-1014
7,60000	-788
7,60400	-490
7,60800	-105
7,61200	382
7,61600	993
7,62000	1749
7,62400	2674
7,62800	3790
7,63200	5120
7,63600	6685
7,64000	8510
7,64400	10615
7,64800	13023
7,65200	15739
7,65600	18767
7,66000	22109
7,66400	25762
7,66800	29717
7,67200	33950
[truncated: 18,082 more rows]
