# Supplementary material for: Interplay between de novo and salvage pathways of GDP-fucose synthesis
Source: PLoS One. 2024 Oct 24;19(10):e0309450. doi: 10.1371/journal.pone.0309450 (PMC11501016; doi:10.1371/journal.pone.0309450)
Supplement: S1 File — (ZIP) [file pone.0309450.s004.zip › Chromatograms/Metabolites/TSTA3KO_10_2.txt]

			C:\LabSolutions\Data\Methods\Moje	wyniki\GDP-Fuc366.lcd
			wyniki\GDP-Fuc366.lcd
			ODS-4	3x250mm	nukleotydy-3.lcm
			c:\LabSolutions\System\DEFAULT.lsr
			250	mm,	cela	czu?a,	5	of	20ul,	4000	pmoli	to	sonication
			1
			1
			20001
0	0
0,004	0
0,008	0
0,012	0
0,016	0
0,02	0
0,024	0
0,028	0
0,032	0
0,036	0
0,04	0
0,044	0
0,048	0
0,052	0
0,056	0
0,06	0
0,064	0
0,068	0
0,072	0
0,076	0
0,08	6
0,084	9
0,088	9
0,092	8
0,096	6
0,1	6
0,104	7
0,108	8
0,112	10
0,116	13
0,12	17
0,124	20
0,128	18
0,132	15
0,136	13
0,14	13
0,144	12
0,148	11
0,152	11
0,156	13
0,16	13
0,164	12
0,168	13
0,172	14
0,176	14
0,18	12
0,184	12
0,188	10
0,192	11
0,196	13
0,2	12
0,204	12
0,208	13
0,212	13
0,216	12
0,22	11
0,224	11
0,228	10
0,232	8
0,236	6
0,24	6
0,244	5
0,248	3
0,252	3
0,256	5
0,26	4
0,264	2
0,268	3
0,272	4
0,276	2
0,28	1
0,284	1
0,288	-1
0,292	1
0,296	1
0,3	-2
0,304	-3
0,308	-3
0,312	-5
0,316	-3
0,32	-2
0,324	-2
0,328	-3
0,332	-4
0,336	-5
0,34	-5
0,344	-6
0,348	-5
0,352	-3
0,356	-5
0,36	-5
0,364	-3
0,368	-4
0,372	-6
0,376	-7
0,38	-8
0,384	-9
0,388	-8
0,392	-8
0,396	-8
0,4	-10
0,404	-12
0,408	-12
0,412	-11
0,416	-10
0,42	-9
0,424	-7
0,428	-7
0,432	-7
0,436	-9
0,44	-9
0,444	-9
0,448	-10
0,452	-10
0,456	-8
0,46	-7
0,464	-7
0,468	-10
0,472	-12
0,476	-11
0,48	-11
0,484	-9
0,488	-8
0,492	-7
0,496	-8
0,5	-7
0,504	-8
0,508	-9
0,512	-8
0,516	-9
0,52	-12
0,524	-13
0,528	-14
0,532	-17
0,536	-17
0,54	-17
0,544	-16
0,548	-16
0,552	-14
0,556	-12
0,56	-11
0,564	-10
0,568	-9
0,572	-8
0,576	-7
0,58	-5
0,584	-5
0,588	-8
0,592	-7
0,596	-7
0,6	-7
0,604	-8
0,608	-7
0,612	-6
0,616	-5
0,62	-6
0,624	-6
0,628	-6
0,632	-7
0,636	-7
0,64	-6
0,644	-7
0,648	-8
0,652	-7
0,656	-6
0,66	-6
0,664	-5
0,668	-5
0,672	-6
0,676	-9
0,68	-9
0,684	-9
0,688	-10
0,692	-7
0,696	-3
0,7	-2
0,704	-2
0,708	-3
0,712	-2
0,716	0
0,72	-1
0,724	-2
0,728	-1
0,732	-2
0,736	-1
0,74	-1
0,744	-4
0,748	-5
0,752	-5
0,756	-4
0,76	-3
0,764	-5
0,768	-5
0,772	-5
0,776	-4
0,78	-2
0,784	-1
0,788	1
0,792	4
0,796	4
0,8	4
0,804	3
0,808	4
0,812	6
0,816	7
0,82	7
0,824	7
0,828	7
0,832	6
0,836	6
0,84	8
0,844	9
0,848	9
0,852	9
0,856	12
0,86	16
0,864	16
0,868	16
0,872	16
0,876	15
0,88	12
0,884	11
0,888	10
0,892	8
0,896	6
0,9	4
0,904	3
0,908	2
0,912	1
0,916	0
0,92	1
0,924	2
0,928	1
0,932	-1
0,936	-1
0,94	1
0,944	3
0,948	4
0,952	4
0,956	5
0,96	6
0,964	5
0,968	4
0,972	2
0,976	3
0,98	2
0,984	3
0,988	6
0,992	6
0,996	6
1	7
1,004	6
1,008	5
1,012	7
1,016	7
1,02	6
1,024	3
1,028	1
1,032	1
1,036	2
1,04	1
1,044	1
1,048	2
1,052	2
1,056	4
1,06	5
1,064	4
1,068	1
1,072	0
1,076	0
1,08	0
1,084	-2
1,088	-4
1,092	-6
1,096	-7
1,1	-7
1,104	-7
1,108	-8
1,112	-8
1,116	-7
1,12	-5
1,124	-4
1,128	-6
1,132	-7
1,136	-9
1,14	-10
1,144	-11
1,148	-12
1,152	-14
1,156	-16
1,16	-17
1,164	-17
1,168	-18
1,172	-17
1,176	-17
1,18	-17
1,184	-16
1,188	-16
1,192	-16
1,196	-16
1,2	-18
1,204	-18
1,208	-17
1,212	-17
1,216	-17
1,22	-17
1,224	-19
1,228	-20
1,232	-21
1,236	-21
1,24	-20
1,244	-20
1,248	-19
1,252	-20
1,256	-20
1,26	-22
1,264	-26
1,268	-28
1,272	-29
1,276	-28
1,28	-26
1,284	-26
1,288	-24
1,292	-24
1,296	-24
1,3	-23
1,304	-24
1,308	-24
1,312	-23
1,316	-21
1,32	-21
1,324	-20
1,328	-20
1,332	-21
1,336	-22
1,34	-23
1,344	-25
1,348	-26
1,352	-27
1,356	-31
1,36	-33
1,364	-34
1,368	-36
1,372	-36
1,376	-36
1,38	-37
1,384	-37
1,388	-36
1,392	-37
1,396	-39
1,4	-39
1,404	-40
1,408	-41
1,412	-43
1,416	-44
1,42	-43
1,424	-41
1,428	-40
1,432	-42
1,436	-43
1,44	-43
1,444	-44
1,448	-44
1,452	-41
1,456	-41
1,46	-40
1,464	-41
1,468	-42
1,472	-40
1,476	-39
1,48	-39
1,484	-37
1,488	-37
1,492	-36
1,496	-36
1,5	-39
1,504	-40
1,508	-41
1,512	-42
1,516	-44
1,52	-46
1,524	-45
1,528	-45
1,532	-46
1,536	-46
1,54	-46
1,544	-45
1,548	-46
1,552	-48
1,556	-47
1,56	-45
1,564	-46
1,568	-47
1,572	-47
1,576	-45
1,58	-45
1,584	-47
1,588	-48
1,592	-48
1,596	-47
1,6	-46
1,604	-45
1,608	-45
1,612	-46
1,616	-45
1,62	-45
1,624	-47
1,628	-46
1,632	-45
1,636	-44
1,64	-45
1,644	-46
1,648	-48
1,652	-49
1,656	-50
1,66	-52
1,664	-55
1,668	-56
1,672	-56
1,676	-57
1,68	-59
1,684	-60
1,688	-60
1,692	-61
1,696	-62
1,7	-63
1,704	-63
1,708	-65
1,712	-68
1,716	-68
1,72	-67
1,724	-66
1,728	-67
1,732	-65
1,736	-64
1,74	-65
1,744	-66
1,748	-66
1,752	-66
1,756	-66
1,76	-65
1,764	-65
1,768	-65
1,772	-65
1,776	-65
1,78	-64
1,784	-63
1,788	-62
1,792	-62
1,796	-61
1,8	-61
1,804	-64
1,808	-65
1,812	-64
1,816	-62
1,82	-60
1,824	-61
1,828	-60
1,832	-60
1,836	-60
1,84	-61
1,844	-60
1,848	-59
1,852	-58
1,856	-56
1,86	-55
1,864	-55
1,868	-55
1,872	-55
1,876	-57
1,88	-59
1,884	-61
1,888	-62
1,892	-61
1,896	-61
1,9	-62
1,904	-60
1,908	-58
1,912	-57
1,916	-56
1,92	-55
1,924	-53
1,928	-53
1,932	-52
1,936	-50
1,94	-48
1,944	-47
1,948	-48
1,952	-47
1,956	-45
1,96	-45
1,964	-46
1,968	-47
1,972	-48
1,976	-49
1,98	-48
1,984	-46
1,988	-45
1,992	-44
1,996	-43
2	-42
2,004	-42
2,008	-41
2,012	-39
2,016	-39
2,02	-41
2,024	-41
2,028	-40
2,032	-40
2,036	-39
2,04	-40
2,044	-40
2,048	-42
2,052	-43
2,056	-44
2,06	-43
2,064	-38
2,068	-37
2,072	-38
2,076	-39
2,08	-39
2,084	-39
2,088	-41
2,092	-43
2,096	-44
2,1	-44
2,104	-42
2,108	-43
2,112	-42
2,116	-39
2,12	-39
2,124	-40
2,128	-41
2,132	-41
2,136	-41
2,14	-41
2,144	-41
2,148	-41
2,152	-43
2,156	-45
2,16	-46
2,164	-45
2,168	-44
2,172	-44
2,176	-44
2,18	-43
2,184	-44
2,188	-45
2,192	-46
2,196	-47
2,2	-47
2,204	-46
2,208	-45
2,212	-46
2,216	-47
2,22	-49
2,224	-49
2,228	-49
2,232	-51
2,236	-52
2,24	-55
2,244	-58
2,248	-58
2,252	-58
2,256	-57
2,26	-58
2,264	-60
2,268	-59
2,272	-58
2,276	-58
2,28	-62
2,284	-64
2,288	-65
2,292	-65
2,296	-63
2,3	-63
2,304	-64
2,308	-68
2,312	-71
2,316	-73
2,32	-74
2,324	-73
2,328	-71
2,332	-69
2,336	-65
2,34	-64
2,344	-67
2,348	-69
2,352	-69
2,356	-70
2,36	-69
2,364	-67
2,368	-70
2,372	-72
2,376	-71
2,38	-71
2,384	-72
2,388	-71
2,392	-70
2,396	-70
2,4	-71
2,404	-71
2,408	-73
2,412	-74
2,416	-74
2,42	-74
2,424	-76
2,428	-76
2,432	-76
2,436	-76
2,44	-78
2,444	-80
2,448	-82
2,452	-82
2,456	-82
2,46	-82
2,464	-84
2,468	-86
2,472	-86
2,476	-85
2,48	-85
2,484	-85
2,488	-83
2,492	-81
2,496	-81
2,5	-82
2,504	-82
2,508	-82
2,512	-81
2,516	-79
2,52	-81
2,524	-84
2,528	-85
2,532	-85
2,536	-84
2,54	-83
2,544	-84
2,548	-87
2,552	-88
2,556	-89
2,56	-90
2,564	-90
2,568	-90
2,572	-91
2,576	-90
2,58	-90
2,584	-93
2,588	-95
2,592	-97
2,596	-99
2,6	-100
2,604	-100
2,608	-98
2,612	-99
2,616	-101
2,62	-101
2,624	-99
2,628	-97
2,632	-98
2,636	-99
2,64	-98
2,644	-100
2,648	-100
2,652	-98
2,656	-97
2,66	-96
2,664	-95
2,668	-96
2,672	-97
2,676	-96
2,68	-96
2,684	-98
2,688	-100
2,692	-101
2,696	-103
2,7	-104
2,704	-102
2,708	-101
2,712	-102
2,716	-102
2,72	-101
2,724	-103
2,728	-104
2,732	-104
2,736	-104
2,74	-104
2,744	-105
2,748	-106
2,752	-107
2,756	-106
2,76	-105
2,764	-105
2,768	-104
2,772	-103
2,776	-103
2,78	-104
2,784	-104
2,788	-104
2,792	-105
2,796	-107
2,8	-108
2,804	-109
2,808	-109
2,812	-109
2,816	-110
2,82	-109
2,824	-108
2,828	-108
2,832	-108
2,836	-108
2,84	-107
2,844	-108
2,848	-107
2,852	-106
2,856	-107
2,86	-107
2,864	-108
2,868	-111
2,872	-114
2,876	-114
2,88	-113
2,884	-112
2,888	-113
2,892	-114
2,896	-116
2,9	-116
2,904	-117
2,908	-120
2,912	-122
2,916	-124
2,92	-124
2,924	-124
2,928	-126
2,932	-127
2,936	-126
2,94	-125
2,944	-124
2,948	-124
2,952	-124
2,956	-125
2,96	-126
2,964	-126
2,968	-127
2,972	-126
2,976	-124
2,98	-123
2,984	-122
2,988	-121
2,992	-121
2,996	-121
3	-121
3,004	-121
3,008	-120
3,012	-121
3,016	-121
3,02	-123
3,024	-123
3,028	-124
3,032	-126
3,036	-127
3,04	-129
3,044	-130
3,048	-130
3,052	-132
3,056	-132
3,06	-132
3,064	-130
3,068	-130
3,072	-131
3,076	-131
3,08	-129
3,084	-128
3,088	-128
3,092	-129
3,096	-130
3,1	-129
3,104	-129
3,108	-129
3,112	-129
3,116	-129
3,12	-129
3,124	-130
3,128	-131
3,132	-133
3,136	-134
3,14	-132
3,144	-132
3,148	-133
3,152	-133
3,156	-134
3,16	-134
3,164	-134
3,168	-135
3,172	-134
3,176	-132
3,18	-130
3,184	-131
3,188	-133
3,192	-135
3,196	-136
3,2	-136
3,204	-134
3,208	-133
3,212	-132
3,216	-132
3,22	-131
3,224	-131
3,228	-130
3,232	-131
3,236	-132
3,24	-134
3,244	-136
3,248	-135
3,252	-135
3,256	-137
3,26	-138
3,264	-138
3,268	-139
3,272	-140
3,276	-143
3,28	-144
3,284	-143
3,288	-145
3,292	-146
3,296	-146
3,3	-146
3,304	-147
3,308	-148
3,312	-149
3,316	-149
3,32	-150
3,324	-152
3,328	-153
3,332	-154
3,336	-154
3,34	-155
3,344	-157
3,348	-160
3,352	-160
3,356	-161
3,36	-162
3,364	-161
3,368	-162
3,372	-164
3,376	-167
3,38	-169
3,384	-171
3,388	-173
3,392	-175
3,396	-178
3,4	-177
3,404	-177
3,408	-178
3,412	-180
3,416	-182
3,42	-183
3,424	-183
3,428	-185
3,432	-189
3,436	-190
3,44	-189
3,444	-189
3,448	-189
3,452	-188
3,456	-189
3,46	-191
3,464	-192
3,468	-193
3,472	-193
3,476	-194
3,48	-194
3,484	-195
3,488	-195
3,492	-195
3,496	-197
3,5	-198
3,504	-199
3,508	-201
3,512	-203
3,516	-204
3,52	-204
3,524	-204
3,528	-202
3,532	-200
3,536	-197
3,54	-195
3,544	-194
3,548	-192
3,552	-191
3,556	-189
3,56	-188
3,564	-186
3,568	-184
3,572	-176
3,576	-157
3,58	-136
3,584	-129
3,588	-143
3,592	-191
3,596	-291
3,6	-450
3,604	-674
3,608	-961
3,612	-1312
3,616	-1717
3,62	-2157
3,624	-2613
3,628	-3068
3,632	-3512
3,636	-3931
3,64	-4306
3,644	-4629
3,648	-4892
3,652	-5100
3,656	-5278
3,66	-5458
3,664	-5633
3,668	-5744
3,672	-5745
3,676	-5641
3,68	-5462
3,684	-5230
3,688	-4963
3,692	-4675
3,696	-4378
3,7	-4082
3,704	-3792
3,708	-3511
3,712	-3245
3,716	-2999
3,72	-2772
3,724	-2563
3,728	-2362
3,732	-2167
3,736	-1977
3,74	-1784
3,744	-1595
3,748	-1419
3,752	-1257
3,756	-1113
3,76	-982
3,764	-863
3,768	-757
3,772	-666
3,776	-587
3,78	-522
3,784	-465
3,788	-415
3,792	-371
3,796	-333
3,8	-305
3,804	-282
3,808	-264
3,812	-250
3,816	-239
3,82	-233
3,824	-228
3,828	-222
3,832	-218
3,836	-218
3,84	-219
3,844	-221
3,848	-227
3,852	-233
3,856	-239
3,86	-247
3,864	-256
3,868	-267
3,872	-280
3,876	-291
3,88	-298
3,884	-304
3,888	-306
3,892	-303
3,896	-298
3,9	-292
3,904	-285
3,908	-274
3,912	-262
3,916	-247
3,92	-234
3,924	-219
3,928	-202
3,932	-186
3,936	-170
3,94	-155
3,944	-142
3,948	-131
3,952	-121
3,956	-114
3,96	-109
3,964	-102
3,968	-96
3,972	-91
3,976	-87
3,98	-86
3,984	-86
3,988	-88
3,992	-89
3,996	-91
4	-92
4,004	-92
4,008	-94
4,012	-97
4,016	-101
4,02	-104
4,024	-106
4,028	-106
4,032	-104
4,036	-102
4,04	-100
4,044	-96
4,048	-89
4,052	-81
4,056	-71
4,06	-61
4,064	-51
4,068	-39
4,072	-25
4,076	-11
4,08	2
4,084	14
4,088	27
4,092	41
4,096	52
4,1	61
4,104	68
4,108	72
4,112	73
4,116	73
4,12	74
4,124	74
4,128	71
4,132	64
4,136	57
4,14	49
4,144	41
4,148	31
4,152	21
4,156	11
4,16	2
4,164	-5
4,168	-12
4,172	-18
4,176	-23
4,18	-30
4,184	-36
4,188	-39
4,192	-43
4,196	-48
4,2	-52
4,204	-55
4,208	-57
4,212	-57
4,216	-56
4,22	-56
4,224	-58
4,228	-59
4,232	-59
4,236	-56
4,24	-52
4,244	-49
4,248	-46
4,252	-40
4,256	-35
4,26	-30
4,264	-25
4,268	-17
4,272	-7
4,276	2
4,28	9
4,284	15
4,288	22
4,292	28
4,296	32
4,3	38
4,304	44
4,308	46
4,312	47
4,316	50
4,32	52
4,324	52
4,328	52
4,332	50
4,336	48
4,34	46
4,344	44
4,348	41
4,352	37
4,356	35
4,36	31
4,364	27
4,368	23
4,372	21
4,376	20
4,38	21
4,384	21
4,388	19
4,392	19
4,396	17
4,4	17
4,404	16
4,408	14
4,412	13
4,416	13
4,42	11
4,424	9
4,428	7
4,432	2
4,436	-1
4,44	1
4,444	2
4,448	3
4,452	0
4,456	-3
4,46	-4
4,464	-6
4,468	-7
4,472	-7
4,476	-6
4,48	-8
4,484	-11
4,488	-13
4,492	-16
4,496	-19
4,5	-20
4,504	-22
4,508	-25
4,512	-27
4,516	-27
4,52	-27
4,524	-29
4,528	-33
4,532	-36
4,536	-39
4,54	-40
4,544	-44
4,548	-48
4,552	-52
4,556	-54
4,56	-53
4,564	-54
4,568	-57
4,572	-61
4,576	-66
4,58	-71
4,584	-73
4,588	-76
4,592	-82
4,596	-85
4,6	-87
4,604	-88
4,608	-90
4,612	-94
4,616	-99
4,62	-103
4,624	-107
4,628	-111
4,632	-116
4,636	-124
4,64	-130
4,644	-134
4,648	-138
4,652	-138
4,656	-136
4,66	-133
4,664	-124
4,668	-110
4,672	-92
4,676	-66
4,68	-31
4,684	14
4,688	72
4,692	144
4,696	230
4,7	330
4,704	443
4,708	569
4,712	709
4,716	861
4,72	1024
4,724	1192
4,728	1365
4,732	1540
4,736	1714
4,74	1883
4,744	2043
4,748	2194
4,752	2332
4,756	2454
4,76	2559
4,764	2646
4,768	2711
4,772	2755
4,776	2781
4,78	2788
4,784	2776
4,788	2748
4,792	2704
4,796	2645
4,8	2574
4,804	2494
4,808	2408
4,812	2320
4,816	2230
4,82	2141
4,824	2054
4,828	1972
4,832	1896
4,836	1832
4,84	1780
4,844	1738
4,848	1707
4,852	1687
4,856	1676
4,86	1674
4,864	1679
4,868	1689
4,872	1704
4,876	1725
4,88	1747
4,884	1767
4,888	1786
4,892	1805
4,896	1820
4,9	1827
4,904	1830
4,908	1830
4,912	1825
4,916	1818
4,92	1809
4,924	1800
4,928	1794
4,932	1793
4,936	1801
4,94	1821
4,944	1859
4,948	1920
4,952	2006
4,956	2123
4,96	2275
4,964	2462
4,968	2688
4,972	2954
4,976	3259
4,98	3600
4,984	3972
4,988	4368
4,992	4783
4,996	5212
5	5647
5,004	6075
5,008	6487
5,012	6878
5,016	7240
5,02	7567
5,024	7852
5,028	8092
5,032	8284
5,036	8425
5,04	8518
5,044	8564
5,048	8560
5,052	8511
5,056	8422
5,06	8297
5,064	8140
5,068	7954
5,072	7746
5,076	7518
5,08	7275
5,084	7023
5,088	6761
5,092	6495
5,096	6229
5,1	5962
5,104	5702
5,108	5447
5,112	5195
5,116	4948
5,12	4712
5,124	4487
5,128	4271
5,132	4063
5,136	3862
5,14	3670
5,144	3490
5,148	3318
5,152	3155
5,156	2999
5,16	2851
5,164	2712
5,168	2581
5,172	2458
5,176	2344
5,18	2239
5,184	2142
5,188	2050
5,192	1963
5,196	1885
5,2	1817
5,204	1756
5,208	1703
5,212	1661
5,216	1625
5,22	1602
5,224	1589
5,228	1590
5,232	1604
5,236	1631
5,24	1674
5,244	1735
5,248	1815
5,252	1910
5,256	2023
5,26	2154
5,264	2302
5,268	2469
5,272	2655
5,276	2856
5,28	3072
5,284	3302
5,288	3541
5,292	3790
5,296	4045
5,3	4301
5,304	4559
5,308	4815
5,312	5067
5,316	5311
5,32	5542
5,324	5762
5,328	5969
5,332	6158
5,336	6328
5,34	6479
5,344	6609
5,348	6719
5,352	6809
5,356	6878
5,36	6926
5,364	6955
5,368	6965
5,372	6954
5,376	6923
5,38	6873
5,384	6808
5,388	6729
5,392	6637
5,396	6531
5,4	6413
5,404	6287
5,408	6151
5,412	6008
5,416	5861
5,42	5708
5,424	5551
5,428	5392
5,432	5234
5,436	5077
5,44	4919
5,444	4762
5,448	4607
5,452	4453
5,456	4306
5,46	4163
5,464	4024
5,468	3890
5,472	3758
5,476	3629
5,48	3505
5,484	3387
5,488	3273
5,492	3163
5,496	3059
5,5	2960
5,504	2865
5,508	2772
5,512	2685
5,516	2601
5,52	2521
5,524	2447
5,528	2374
5,532	2305
5,536	2241
5,54	2178
5,544	2119
5,548	2064
5,552	2012
5,556	1962
5,56	1915
5,564	1870
5,568	1829
5,572	1792
5,576	1756
5,58	1721
5,584	1691
5,588	1664
5,592	1639
5,596	1617
5,6	1600
5,604	1584
5,608	1568
5,612	1555
5,616	1543
5,62	1533
5,624	1526
5,628	1521
5,632	1519
5,636	1521
5,64	1524
5,644	1529
5,648	1534
5,652	1542
5,656	1550
5,66	1560
5,664	1571
5,668	1584
5,672	1598
5,676	1613
5,68	1629
5,684	1646
5,688	1662
5,692	1677
5,696	1693
5,7	1709
5,704	1725
5,708	1741
5,712	1758
5,716	1776
5,72	1790
5,724	1803
5,728	1818
5,732	1834
5,736	1846
5,74	1857
5,744	1866
5,748	1872
5,752	1877
5,756	1881
5,76	1881
5,764	1878
5,768	1872
5,772	1866
5,776	1859
5,78	1847
5,784	1833
5,788	1820
5,792	1805
5,796	1789
5,8	1774
5,804	1761
5,808	1748
5,812	1734
5,816	1721
5,82	1712
5,824	1707
5,828	1704
5,832	1710
5,836	1723
5,84	1746
5,844	1783
5,848	1834
5,852	1902
5,856	1988
5,86	2093
5,864	2216
5,868	2358
5,872	2519
5,876	2696
5,88	2884
5,884	3081
5,888	3282
5,892	3480
5,896	3672
5,9	3856
5,904	4028
5,908	4178
5,912	4304
5,916	4404
5,92	4477
5,924	4521
5,928	4539
5,932	4527
5,936	4488
5,94	4423
5,944	4336
5,948	4231
5,952	4107
5,956	3969
5,96	3822
5,964	3669
5,968	3509
5,972	3346
5,976	3186
5,98	3031
5,984	2877
5,988	2729
5,992	2589
5,996	2458
6	2336
6,004	2226
6,008	2124
6,012	2031
6,016	1949
6,02	1877
6,024	1814
6,028	1757
6,032	1706
6,036	1663
6,04	1623
6,044	1590
6,048	1560
6,052	1530
6,056	1501
6,06	1474
6,064	1450
6,068	1425
6,072	1397
6,076	1367
6,08	1334
6,084	1300
6,088	1266
6,092	1230
6,096	1194
6,1	1158
6,104	1123
6,108	1088
6,112	1053
6,116	1019
6,12	987
6,124	958
6,128	933
6,132	910
6,136	890
6,14	876
6,144	869
6,148	869
6,152	879
6,156	899
6,16	931
6,164	977
6,168	1037
6,172	1110
6,176	1200
6,18	1311
6,184	1441
6,188	1592
6,192	1766
6,196	1962
6,2	2177
6,204	2412
6,208	2667
6,212	2941
6,216	3233
6,22	3540
6,224	3858
6,228	4184
6,232	4514
6,236	4842
6,24	5163
6,244	5474
6,248	5771
6,252	6050
6,256	6307
6,26	6541
6,264	6748
6,268	6923
6,272	7065
6,276	7173
6,28	7248
6,284	7289
6,288	7296
6,292	7272
6,296	7215
6,3	7127
6,304	7014
6,308	6875
6,312	6713
6,316	6532
6,32	6335
6,324	6124
6,328	5902
6,332	5672
6,336	5436
6,34	5197
6,344	4956
6,348	4714
6,352	4474
6,356	4239
6,36	4007
6,364	3779
6,368	3561
6,372	3349
6,376	3147
6,38	2955
6,384	2770
6,388	2595
6,392	2431
6,396	2276
6,4	2131
6,404	1995
6,408	1868
6,412	1751
6,416	1644
6,42	1543
6,424	1448
6,428	1361
6,432	1282
6,436	1209
6,44	1139
6,444	1076
6,448	1018
6,452	963
6,456	911
6,46	863
6,464	821
6,468	782
6,472	748
6,476	721
6,48	695
6,484	673
6,488	656
6,492	643
6,496	632
6,5	626
6,504	625
6,508	625
6,512	630
6,516	635
6,52	642
6,524	655
6,528	667
6,532	681
6,536	694
6,54	705
6,544	716
6,548	727
6,552	734
6,556	741
6,56	748
6,564	751
6,568	752
6,572	750
6,576	743
6,58	733
6,584	723
6,588	711
6,592	698
6,596	680
6,6	660
6,604	640
6,608	621
6,612	604
6,616	590
6,62	582
6,624	579
6,628	580
6,632	586
6,636	602
6,64	630
6,644	672
6,648	729
6,652	803
6,656	894
6,66	1008
6,664	1146
6,668	1307
6,672	1491
6,676	1696
6,68	1926
6,684	2176
6,688	2442
6,692	2721
6,696	3011
6,7	3309
6,704	3607
6,708	3899
6,712	4181
6,716	4447
6,72	4693
6,724	4915
6,728	5110
6,732	5276
6,736	5408
6,74	5504
6,744	5566
6,748	5594
6,752	5588
6,756	5549
6,76	5478
6,764	5379
6,768	5257
6,772	5117
6,776	4960
6,78	4794
6,784	4619
6,788	4442
6,792	4269
6,796	4103
6,8	3947
6,804	3810
6,808	3696
6,812	3603
6,816	3540
6,82	3511
6,824	3520
6,828	3568
6,832	3658
6,836	3790
6,84	3966
6,844	4189
6,848	4456
6,852	4761
6,856	5102
6,86	5476
6,864	5876
6,868	6294
6,872	6723
6,876	7158
6,88	7590
6,884	8010
6,888	8410
6,892	8786
6,896	9130
6,9	9432
6,904	9688
6,908	9899
6,912	10058
6,916	10165
6,92	10218
6,924	10216
6,928	10163
6,932	10062
6,936	9913
6,94	9722
6,944	9495
6,948	9233
6,952	8941
6,956	8623
6,96	8287
6,964	7934
6,968	7570
6,972	7199
6,976	6825
6,98	6453
6,984	6083
6,988	5720
6,992	5366
6,996	5020
7	4687
7,004	4370
7,008	4067
7,012	3781
7,016	3510
7,02	3254
7,024	3017
7,028	2795
7,032	2591
7,036	2403
7,04	2226
7,044	2063
7,048	1916
7,052	1783
7,056	1661
7,06	1553
7,064	1457
7,068	1371
7,072	1295
7,076	1228
7,08	1171
7,084	1124
7,088	1084
7,092	1051
7,096	1025
7,1	1005
7,104	991
7,108	980
7,112	973
7,116	972
7,12	972
7,124	975
7,128	983
7,132	991
7,136	1001
7,14	1016
7,144	1030
7,148	1041
7,152	1054
7,156	1070
7,16	1086
7,164	1101
7,168	1117
7,172	1134
7,176	1152
7,18	1172
7,184	1192
7,188	1214
7,192	1240
7,196	1269
7,2	1298
7,204	1330
7,208	1365
7,212	1401
7,216	1439
7,22	1479
7,224	1520
7,228	1563
7,232	1606
7,236	1652
7,24	1700
7,244	1749
7,248	1798
7,252	1848
7,256	1900
7,26	1954
7,264	2013
7,268	2080
7,272	2151
7,276	2228
7,28	2313
7,284	2406
7,288	2509
7,292	2621
7,296	2742
7,3	2871
7,304	3010
7,308	3163
7,312	3327
7,316	3495
7,32	3667
7,324	3843
7,328	4018
7,332	4189
7,336	4355
7,34	4513
7,344	4660
7,348	4793
7,352	4911
7,356	5010
7,36	5087
7,364	5145
7,368	5183
7,372	5199
7,376	5194
7,38	5166
7,384	5119
7,388	5055
7,392	4974
7,396	4880
7,4	4775
7,404	4659
7,408	4534
7,412	4404
7,416	4276
7,42	4148
7,424	4022
7,428	3902
7,432	3789
7,436	3683
7,44	3584
7,444	3496
7,448	3419
7,452	3356
7,456	3303
7,46	3260
7,464	3224
7,468	3196
7,472	3174
7,476	3156
7,48	3140
7,484	3125
7,488	3108
7,492	3089
7,496	3068
7,5	3042
7,504	3012
7,508	2977
7,512	2937
7,516	2892
7,52	2841
7,524	2788
7,528	2734
7,532	2677
7,536	2617
7,54	2559
7,544	2501
7,548	2444
7,552	2390
7,556	2339
7,56	2293
7,564	2252
7,568	2216
7,572	2187
7,576	2166
7,58	2152
7,584	2144
7,588	2144
7,592	2151
7,596	2164
7,6	2181
7,604	2203
7,608	2227
7,612	2254
7,616	2286
7,62	2317
7,624	2347
7,628	2375
7,632	2399
7,636	2420
7,64	2440
7,644	2455
7,648	2465
7,652	2472
7,656	2476
7,66	2478
7,664	2481
7,668	2484
7,672	2491
7,676	2508
7,68	2537
7,684	2576
7,688	2636
7,692	2720
7,696	2832
7,7	2979
7,704	3164
7,708	3390
7,712	3667
7,716	4000
7,72	4389
7,724	4838
7,728	5347
7,732	5921
7,736	6556
7,74	7246
7,744	7990
7,748	8782
7,752	9615
7,756	10477
7,76	11356
7,764	12240
7,768	13118
7,772	13980
7,776	14811
7,78	15591
7,784	16312
7,788	16966
7,792	17542
7,796	18030
7,8	18421
7,804	18712
7,808	18903
7,812	18990
7,816	18977
7,82	18865
7,824	18660
7,828	18367
7,832	17994
7,836	17546
7,84	17034
7,844	16468
7,848	15857
7,852	15209
7,856	14531
7,86	13833
7,864	13126
7,868	12417
7,872	11711
7,876	11012
7,88	10330
7,884	9668
7,888	9030
7,892	8418
7,896	7836
7,9	7284
7,904	6763
7,908	6273
7,912	5816
7,916	5391
7,92	5000
7,924	4641
7,928	4312
7,932	4013
7,936	3744
7,94	3503
7,944	3287
7,948	3094
7,952	2924
7,956	2775
7,96	2643
7,964	2530
[truncated: 18,009 more rows]
