# Supplementary material for: Interplay between de novo and salvage pathways of GDP-fucose synthesis
Source: PLoS One. 2024 Oct 24;19(10):e0309450. doi: 10.1371/journal.pone.0309450 (PMC11501016; doi:10.1371/journal.pone.0309450)
Supplement: S1 File — (ZIP) [file pone.0309450.s004.zip › Chromatograms/Metabolites/TSTA3KO_10_2_FUC.txt]

[Header]
Application Name	LabSolutions
Version	5.97 SP1
Data File Name	C:\LabSolutions\Data\Methods\Moje wyniki\GDP-Fuc385.lcd
Output Date	2022-02-24
Output Time	14:54:06
[File Information]
Type	Data File
Generated	2022-02-12 12:15:57
Generated by	Sterownik
Modified	2022-02-13 17:14:31
Modified by	Sterownik
[Sample Information]
Operator Name	Sterownik
Acquired	2022-02-12 12:16:19
Sample Type	0:Unknown
Level	0
Sample Name	probka 226, HEK_KOFX_#10, 2nd
Sample ID	01
ISTD Amount1	1
ISTD Amount2	1
ISTD Amount3	1
ISTD Amount4	1
ISTD Amount5	1
ISTD Amount6	1
ISTD Amount7	1
ISTD Amount8	1
ISTD Amount9	1
ISTD Amount10	1
ISTD Amount11	1
ISTD Amount12	1
ISTD Amount13	1
ISTD Amount14	1
ISTD Amount15	1
ISTD Amount16	1
ISTD Amount17	1
ISTD Amount18	1
ISTD Amount19	1
ISTD Amount20	1
ISTD Amount21	1
ISTD Amount22	1
ISTD Amount23	1
ISTD Amount24	1
ISTD Amount25	1
ISTD Amount26	1
ISTD Amount27	1
ISTD Amount28	1
ISTD Amount29	1
ISTD Amount30	1
ISTD Amount31	1
ISTD Amount32	1
Sample Amount	1
Dilution Factor	1
Vial#	1
Injection Volume	15
[Original Files]
Data File	C:\LabSolutions\Data\Methods\Moje wyniki\GDP-Fuc385.lcd
Method File	C:\LabSolutions\Data\Methods\Interstsil ODS-4 3x250mm nukleotydy-3.lcm
Batch File
Report Format File	c:\LabSolutions\System\DEFAULT.lsr
[File Description]
kolumna 3mm x 250 mm, cela czu�a, 1.0 ul of 20ul, 4000 pmoli to sonication
[Configuration]
Instrument Name	HPLC_SPD-M30A_RF20AXS
Instrument #	1
Line #	1
# of Detectors	1
Detector ID	PDA
Detector Name	PDA
# of Channels	1
[PDA Multi Chromatogram(Ch1)]
# of Points	20001
Interval(msec)	240
Start Time(min)	0
End Time(min)	80
Intensity Units	mAU
Intensity Multiplier	1
Type	MultiChrom
Wavelength(nm)	254
Bandwidth(nm)	4
R.Time (min)	Intensity
0,00000	0
0,00400	0
0,00800	0
0,01200	0
0,01600	0
0,02000	0
0,02400	0
0,02800	0
0,03200	0
0,03600	0
0,04000	0
0,04400	0
0,04800	0
0,05200	0
0,05600	0
0,06000	0
0,06400	0
0,06800	0
0,07200	0
0,07600	0
0,08000	3
0,08400	5
0,08800	6
0,09200	4
0,09600	-1
0,10000	-4
0,10400	-4
0,10800	-1
0,11200	-0
0,11600	-2
0,12000	-3
0,12400	-2
0,12800	-2
0,13200	-3
0,13600	-0
0,14000	0
0,14400	-1
0,14800	-2
0,15200	-3
0,15600	-4
0,16000	-6
0,16400	-9
0,16800	-9
0,17200	-9
0,17600	-10
0,18000	-11
0,18400	-11
0,18800	-13
0,19200	-15
0,19600	-15
0,20000	-15
0,20400	-14
0,20800	-13
0,21200	-14
0,21600	-15
0,22000	-16
0,22400	-18
0,22800	-21
0,23200	-24
0,23600	-25
0,24000	-24
0,24400	-24
0,24800	-24
0,25200	-25
0,25600	-24
0,26000	-21
0,26400	-19
0,26800	-17
0,27200	-16
0,27600	-15
0,28000	-16
0,28400	-16
0,28800	-15
0,29200	-15
0,29600	-15
0,30000	-15
0,30400	-14
0,30800	-13
0,31200	-13
0,31600	-14
0,32000	-16
0,32400	-19
0,32800	-20
0,33200	-18
0,33600	-17
0,34000	-19
0,34400	-22
0,34800	-25
0,35200	-27
0,35600	-27
0,36000	-27
0,36400	-28
0,36800	-28
0,37200	-29
0,37600	-31
0,38000	-30
0,38400	-30
0,38800	-30
0,39200	-31
0,39600	-32
0,40000	-33
0,40400	-34
0,40800	-35
0,41200	-36
0,41600	-37
0,42000	-37
0,42400	-38
0,42800	-37
0,43200	-38
0,43600	-38
0,44000	-38
0,44400	-41
0,44800	-39
0,45200	-37
0,45600	-39
0,46000	-41
0,46400	-40
0,46800	-40
0,47200	-41
0,47600	-43
0,48000	-42
0,48400	-41
0,48800	-39
0,49200	-38
0,49600	-38
0,50000	-39
0,50400	-40
0,50800	-39
0,51200	-38
0,51600	-36
0,52000	-35
0,52400	-37
0,52800	-38
0,53200	-38
0,53600	-35
0,54000	-33
0,54400	-33
0,54800	-34
0,55200	-38
0,55600	-38
0,56000	-36
0,56400	-35
0,56800	-32
0,57200	-29
0,57600	-28
0,58000	-27
0,58400	-25
0,58800	-24
0,59200	-24
0,59600	-22
0,60000	-22
0,60400	-24
0,60800	-22
0,61200	-22
0,61600	-23
0,62000	-22
0,62400	-22
0,62800	-23
0,63200	-23
0,63600	-24
0,64000	-26
0,64400	-26
0,64800	-24
0,65200	-23
0,65600	-22
0,66000	-21
0,66400	-21
0,66800	-23
0,67200	-24
0,67600	-22
0,68000	-20
0,68400	-20
0,68800	-20
0,69200	-21
0,69600	-21
0,70000	-20
0,70400	-21
0,70800	-22
0,71200	-21
0,71600	-19
0,72000	-18
0,72400	-20
0,72800	-21
0,73200	-21
0,73600	-21
0,74000	-22
0,74400	-21
0,74800	-21
0,75200	-22
0,75600	-24
0,76000	-26
0,76400	-27
0,76800	-27
0,77200	-25
0,77600	-26
0,78000	-26
0,78400	-25
0,78800	-24
0,79200	-23
0,79600	-26
0,80000	-27
0,80400	-27
0,80800	-27
0,81200	-28
0,81600	-27
0,82000	-27
0,82400	-28
0,82800	-28
0,83200	-29
0,83600	-28
0,84000	-26
0,84400	-26
0,84800	-25
0,85200	-24
0,85600	-25
0,86000	-27
0,86400	-29
0,86800	-32
0,87200	-32
0,87600	-31
0,88000	-34
0,88400	-35
0,88800	-35
0,89200	-35
0,89600	-35
0,90000	-34
0,90400	-33
0,90800	-34
0,91200	-34
0,91600	-32
0,92000	-31
0,92400	-30
0,92800	-30
0,93200	-34
0,93600	-36
0,94000	-33
0,94400	-32
0,94800	-33
0,95200	-33
0,95600	-34
0,96000	-36
0,96400	-36
0,96800	-35
0,97200	-35
0,97600	-36
0,98000	-35
0,98400	-33
0,98800	-33
0,99200	-35
0,99600	-35
1,00000	-34
1,00400	-32
1,00800	-30
1,01200	-32
1,01600	-33
1,02000	-32
1,02400	-33
1,02800	-35
1,03200	-33
1,03600	-30
1,04000	-28
1,04400	-28
1,04800	-28
1,05200	-27
1,05600	-28
1,06000	-30
1,06400	-32
1,06800	-30
1,07200	-30
1,07600	-31
1,08000	-31
1,08400	-30
1,08800	-29
1,09200	-28
1,09600	-29
1,10000	-32
1,10400	-32
1,10800	-31
1,11200	-33
1,11600	-34
1,12000	-35
1,12400	-38
1,12800	-41
1,13200	-42
1,13600	-42
1,14000	-44
1,14400	-45
1,14800	-44
1,15200	-44
1,15600	-45
1,16000	-44
1,16400	-43
1,16800	-42
1,17200	-41
1,17600	-41
1,18000	-42
1,18400	-41
1,18800	-40
1,19200	-39
1,19600	-39
1,20000	-40
1,20400	-39
1,20800	-39
1,21200	-40
1,21600	-42
1,22000	-44
1,22400	-45
1,22800	-45
1,23200	-43
1,23600	-41
1,24000	-40
1,24400	-41
1,24800	-40
1,25200	-40
1,25600	-40
1,26000	-41
1,26400	-44
1,26800	-44
1,27200	-42
1,27600	-40
1,28000	-40
1,28400	-40
1,28800	-39
1,29200	-38
1,29600	-37
1,30000	-37
1,30400	-39
1,30800	-41
1,31200	-42
1,31600	-43
1,32000	-43
1,32400	-41
1,32800	-40
1,33200	-40
1,33600	-40
1,34000	-42
1,34400	-43
1,34800	-42
1,35200	-44
1,35600	-45
1,36000	-45
1,36400	-45
1,36800	-46
1,37200	-48
1,37600	-49
1,38000	-49
1,38400	-46
1,38800	-43
1,39200	-40
1,39600	-39
1,40000	-39
1,40400	-39
1,40800	-38
1,41200	-40
1,41600	-42
1,42000	-42
1,42400	-41
1,42800	-41
1,43200	-42
1,43600	-44
1,44000	-44
1,44400	-44
1,44800	-46
1,45200	-48
1,45600	-48
1,46000	-47
1,46400	-48
1,46800	-46
1,47200	-43
1,47600	-42
1,48000	-42
1,48400	-46
1,48800	-50
1,49200	-51
1,49600	-51
1,50000	-52
1,50400	-52
1,50800	-52
1,51200	-54
1,51600	-55
1,52000	-54
1,52400	-54
1,52800	-56
1,53200	-57
1,53600	-57
1,54000	-58
1,54400	-58
1,54800	-59
1,55200	-57
1,55600	-57
1,56000	-58
1,56400	-58
1,56800	-59
1,57200	-60
1,57600	-60
1,58000	-60
1,58400	-59
1,58800	-56
1,59200	-55
1,59600	-58
1,60000	-60
1,60400	-59
1,60800	-59
1,61200	-59
1,61600	-58
1,62000	-58
1,62400	-58
1,62800	-56
1,63200	-56
1,63600	-55
1,64000	-53
1,64400	-52
1,64800	-54
1,65200	-55
1,65600	-55
1,66000	-59
1,66400	-60
1,66800	-62
1,67200	-65
1,67600	-65
1,68000	-64
1,68400	-64
1,68800	-65
1,69200	-64
1,69600	-63
1,70000	-64
1,70400	-65
1,70800	-65
1,71200	-63
1,71600	-62
1,72000	-60
1,72400	-59
1,72800	-60
1,73200	-61
1,73600	-62
1,74000	-64
1,74400	-65
1,74800	-65
1,75200	-65
1,75600	-64
1,76000	-65
1,76400	-66
1,76800	-65
1,77200	-65
1,77600	-64
1,78000	-62
1,78400	-61
1,78800	-63
1,79200	-64
1,79600	-63
1,80000	-63
1,80400	-62
1,80800	-60
1,81200	-60
1,81600	-60
1,82000	-59
1,82400	-60
1,82800	-62
1,83200	-63
1,83600	-64
1,84000	-65
1,84400	-63
1,84800	-62
1,85200	-63
1,85600	-63
1,86000	-62
1,86400	-66
1,86800	-69
1,87200	-69
1,87600	-69
1,88000	-70
1,88400	-72
1,88800	-74
1,89200	-74
1,89600	-74
1,90000	-74
1,90400	-74
1,90800	-74
1,91200	-73
1,91600	-72
1,92000	-73
1,92400	-75
1,92800	-76
1,93200	-74
1,93600	-73
1,94000	-73
1,94400	-74
1,94800	-73
1,95200	-73
1,95600	-72
1,96000	-71
1,96400	-71
1,96800	-71
1,97200	-72
1,97600	-72
1,98000	-71
1,98400	-70
1,98800	-68
1,99200	-68
1,99600	-69
2,00000	-71
2,00400	-73
2,00800	-73
2,01200	-75
2,01600	-76
2,02000	-76
2,02400	-76
2,02800	-76
2,03200	-73
2,03600	-72
2,04000	-73
2,04400	-73
2,04800	-70
2,05200	-68
2,05600	-68
2,06000	-68
2,06400	-69
2,06800	-69
2,07200	-68
2,07600	-68
2,08000	-69
2,08400	-69
2,08800	-68
2,09200	-67
2,09600	-68
2,10000	-68
2,10400	-66
2,10800	-65
2,11200	-66
2,11600	-68
2,12000	-69
2,12400	-70
2,12800	-71
2,13200	-71
2,13600	-74
2,14000	-77
2,14400	-78
2,14800	-78
2,15200	-79
2,15600	-77
2,16000	-77
2,16400	-78
2,16800	-77
2,17200	-76
2,17600	-74
2,18000	-74
2,18400	-74
2,18800	-75
2,19200	-75
2,19600	-74
2,20000	-74
2,20400	-73
2,20800	-75
2,21200	-75
2,21600	-75
2,22000	-75
2,22400	-76
2,22800	-75
2,23200	-74
2,23600	-73
2,24000	-73
2,24400	-72
2,24800	-71
2,25200	-73
2,25600	-76
2,26000	-77
2,26400	-76
2,26800	-78
2,27200	-80
2,27600	-80
2,28000	-80
2,28400	-82
2,28800	-82
2,29200	-82
2,29600	-82
2,30000	-82
2,30400	-82
2,30800	-83
2,31200	-85
2,31600	-86
2,32000	-87
2,32400	-88
2,32800	-89
2,33200	-91
2,33600	-92
2,34000	-93
2,34400	-93
2,34800	-92
2,35200	-92
2,35600	-93
2,36000	-93
2,36400	-94
2,36800	-95
2,37200	-94
2,37600	-92
2,38000	-91
2,38400	-92
2,38800	-92
2,39200	-92
2,39600	-90
2,40000	-90
2,40400	-91
2,40800	-91
2,41200	-90
2,41600	-90
2,42000	-90
2,42400	-89
2,42800	-88
2,43200	-91
2,43600	-94
2,44000	-94
2,44400	-94
2,44800	-93
2,45200	-93
2,45600	-93
2,46000	-92
2,46400	-92
2,46800	-92
2,47200	-95
2,47600	-96
2,48000	-96
2,48400	-97
2,48800	-98
2,49200	-99
2,49600	-98
2,50000	-99
2,50400	-101
2,50800	-100
2,51200	-101
2,51600	-103
2,52000	-105
2,52400	-105
2,52800	-104
2,53200	-106
2,53600	-105
2,54000	-105
2,54400	-105
2,54800	-104
2,55200	-104
2,55600	-103
2,56000	-103
2,56400	-104
2,56800	-106
2,57200	-108
2,57600	-108
2,58000	-108
2,58400	-105
2,58800	-104
2,59200	-103
2,59600	-102
2,60000	-102
2,60400	-101
2,60800	-102
2,61200	-102
2,61600	-100
2,62000	-99
2,62400	-99
2,62800	-100
2,63200	-102
2,63600	-105
2,64000	-107
2,64400	-105
2,64800	-104
2,65200	-103
2,65600	-103
2,66000	-103
2,66400	-104
2,66800	-106
2,67200	-108
2,67600	-108
2,68000	-108
2,68400	-109
2,68800	-110
2,69200	-108
2,69600	-109
2,70000	-111
2,70400	-112
2,70800	-113
2,71200	-114
2,71600	-115
2,72000	-114
2,72400	-113
2,72800	-114
2,73200	-114
2,73600	-113
2,74000	-114
2,74400	-114
2,74800	-114
2,75200	-115
2,75600	-115
2,76000	-116
2,76400	-117
2,76800	-118
2,77200	-119
2,77600	-119
2,78000	-120
2,78400	-120
2,78800	-119
2,79200	-120
2,79600	-123
2,80000	-124
2,80400	-121
2,80800	-121
2,81200	-121
2,81600	-121
2,82000	-122
2,82400	-121
2,82800	-120
2,83200	-122
2,83600	-124
2,84000	-123
2,84400	-122
2,84800	-122
2,85200	-122
2,85600	-122
2,86000	-122
2,86400	-123
2,86800	-126
2,87200	-126
2,87600	-125
2,88000	-123
2,88400	-123
2,88800	-123
2,89200	-124
2,89600	-126
2,90000	-127
2,90400	-129
2,90800	-130
2,91200	-131
2,91600	-131
2,92000	-132
2,92400	-133
2,92800	-133
2,93200	-134
2,93600	-135
2,94000	-135
2,94400	-134
2,94800	-135
2,95200	-135
2,95600	-135
2,96000	-135
2,96400	-135
2,96800	-135
2,97200	-134
2,97600	-135
2,98000	-136
2,98400	-134
2,98800	-133
2,99200	-134
2,99600	-136
3,00000	-137
3,00400	-136
3,00800	-136
3,01200	-139
3,01600	-139
3,02000	-139
3,02400	-141
3,02800	-140
3,03200	-138
3,03600	-139
3,04000	-142
3,04400	-143
3,04800	-144
3,05200	-147
3,05600	-150
3,06000	-152
3,06400	-154
3,06800	-156
3,07200	-154
3,07600	-152
3,08000	-153
3,08400	-154
3,08800	-156
3,09200	-155
3,09600	-155
3,10000	-154
3,10400	-153
3,10800	-153
3,11200	-153
3,11600	-150
3,12000	-150
3,12400	-151
3,12800	-152
3,13200	-155
3,13600	-158
3,14000	-158
3,14400	-158
3,14800	-158
3,15200	-159
3,15600	-158
3,16000	-158
3,16400	-158
3,16800	-159
3,17200	-159
3,17600	-157
3,18000	-156
3,18400	-157
3,18800	-157
3,19200	-157
3,19600	-155
3,20000	-156
3,20400	-156
3,20800	-154
3,21200	-154
3,21600	-154
3,22000	-153
3,22400	-154
3,22800	-153
3,23200	-152
3,23600	-151
3,24000	-150
3,24400	-150
3,24800	-150
3,25200	-150
3,25600	-151
3,26000	-154
3,26400	-155
3,26800	-155
3,27200	-154
3,27600	-154
3,28000	-156
3,28400	-158
3,28800	-159
3,29200	-159
3,29600	-158
3,30000	-161
3,30400	-165
3,30800	-166
3,31200	-166
3,31600	-167
3,32000	-168
3,32400	-170
3,32800	-170
3,33200	-169
3,33600	-169
3,34000	-169
3,34400	-170
3,34800	-171
3,35200	-171
3,35600	-172
3,36000	-173
3,36400	-172
3,36800	-174
3,37200	-174
3,37600	-173
3,38000	-171
3,38400	-170
3,38800	-171
3,39200	-172
3,39600	-173
3,40000	-173
3,40400	-174
3,40800	-174
3,41200	-174
3,41600	-173
3,42000	-172
3,42400	-172
3,42800	-173
3,43200	-172
3,43600	-172
3,44000	-172
3,44400	-171
3,44800	-170
3,45200	-171
3,45600	-171
3,46000	-170
3,46400	-170
3,46800	-169
3,47200	-169
3,47600	-169
3,48000	-170
3,48400	-170
3,48800	-169
3,49200	-166
3,49600	-166
3,50000	-166
3,50400	-165
3,50800	-166
3,51200	-166
3,51600	-165
3,52000	-166
3,52400	-165
3,52800	-163
3,53200	-164
3,53600	-164
3,54000	-163
3,54400	-164
3,54800	-164
3,55200	-162
3,55600	-162
3,56000	-162
3,56400	-161
3,56800	-162
3,57200	-163
3,57600	-164
3,58000	-165
3,58400	-167
3,58800	-167
3,59200	-168
3,59600	-168
3,60000	-168
3,60400	-169
3,60800	-166
3,61200	-165
3,61600	-168
3,62000	-169
3,62400	-170
3,62800	-171
3,63200	-171
3,63600	-173
3,64000	-174
3,64400	-170
3,64800	-169
3,65200	-170
3,65600	-170
3,66000	-170
3,66400	-172
3,66800	-173
3,67200	-174
3,67600	-175
3,68000	-176
3,68400	-178
3,68800	-179
3,69200	-181
3,69600	-179
3,70000	-178
3,70400	-181
3,70800	-184
3,71200	-184
3,71600	-185
3,72000	-185
3,72400	-183
3,72800	-182
3,73200	-181
3,73600	-181
3,74000	-180
3,74400	-178
3,74800	-176
3,75200	-175
3,75600	-175
3,76000	-174
3,76400	-169
3,76800	-156
3,77200	-130
3,77600	-97
3,78000	-68
3,78400	-47
3,78800	-45
3,79200	-78
3,79600	-155
3,80000	-284
3,80400	-468
3,80800	-709
3,81200	-1001
3,81600	-1334
3,82000	-1693
3,82400	-2063
3,82800	-2435
3,83200	-2795
3,83600	-3130
3,84000	-3424
3,84400	-3672
3,84800	-3877
3,85200	-4063
3,85600	-4259
3,86000	-4458
3,86400	-4599
3,86800	-4639
3,87200	-4583
3,87600	-4453
3,88000	-4273
3,88400	-4058
3,88800	-3820
3,89200	-3574
3,89600	-3329
3,90000	-3090
3,90400	-2864
3,90800	-2651
3,91200	-2456
3,91600	-2281
3,92000	-2121
3,92400	-1969
3,92800	-1816
3,93200	-1660
3,93600	-1507
3,94000	-1357
3,94400	-1216
3,94800	-1090
3,95200	-978
3,95600	-876
3,96000	-785
3,96400	-705
3,96800	-635
3,97200	-576
3,97600	-522
3,98000	-477
3,98400	-439
3,98800	-407
3,99200	-381
3,99600	-360
4,00000	-342
4,00400	-329
4,00800	-317
4,01200	-307
4,01600	-301
4,02000	-295
4,02400	-290
4,02800	-288
4,03200	-288
4,03600	-288
4,04000	-289
4,04400	-290
4,04800	-292
4,05200	-296
4,05600	-301
4,06000	-307
4,06400	-315
4,06800	-320
4,07200	-327
4,07600	-334
4,08000	-339
4,08400	-343
4,08800	-347
4,09200	-351
4,09600	-351
4,10000	-348
4,10400	-346
4,10800	-343
4,11200	-339
4,11600	-337
4,12000	-334
4,12400	-329
4,12800	-319
4,13200	-311
4,13600	-305
4,14000	-298
4,14400	-289
4,14800	-281
4,15200	-273
4,15600	-266
4,16000	-261
4,16400	-258
4,16800	-256
4,17200	-253
4,17600	-248
4,18000	-245
4,18400	-242
4,18800	-239
4,19200	-238
4,19600	-235
4,20000	-232
4,20400	-230
4,20800	-228
4,21200	-224
4,21600	-221
4,22000	-220
4,22400	-218
4,22800	-214
4,23200	-210
4,23600	-206
4,24000	-202
4,24400	-199
4,24800	-194
4,25200	-189
4,25600	-183
4,26000	-180
4,26400	-179
4,26800	-176
4,27200	-173
4,27600	-174
4,28000	-174
4,28400	-173
4,28800	-173
4,29200	-174
4,29600	-174
4,30000	-174
4,30400	-174
4,30800	-175
4,31200	-175
4,31600	-176
4,32000	-180
4,32400	-182
4,32800	-183
4,33200	-185
4,33600	-186
4,34000	-187
4,34400	-190
4,34800	-192
4,35200	-195
4,35600	-198
4,36000	-200
4,36400	-198
4,36800	-198
4,37200	-198
4,37600	-199
4,38000	-198
4,38400	-196
4,38800	-196
4,39200	-196
4,39600	-196
4,40000	-195
4,40400	-191
4,40800	-190
4,41200	-190
4,41600	-188
4,42000	-186
4,42400	-185
4,42800	-186
4,43200	-188
4,43600	-190
4,44000	-191
4,44400	-189
4,44800	-188
4,45200	-189
4,45600	-189
4,46000	-189
4,46400	-191
4,46800	-192
4,47200	-193
4,47600	-192
4,48000	-192
4,48400	-192
4,48800	-192
4,49200	-192
4,49600	-193
4,50000	-192
4,50400	-191
4,50800	-190
4,51200	-191
4,51600	-191
4,52000	-190
4,52400	-189
4,52800	-189
4,53200	-189
4,53600	-187
4,54000	-184
4,54400	-179
4,54800	-176
4,55200	-176
4,55600	-174
4,56000	-173
4,56400	-174
4,56800	-173
4,57200	-175
4,57600	-176
4,58000	-177
4,58400	-178
4,58800	-178
4,59200	-178
4,59600	-177
4,60000	-175
4,60400	-174
4,60800	-174
4,61200	-177
4,61600	-179
4,62000	-180
4,62400	-182
4,62800	-181
4,63200	-179
4,63600	-178
4,64000	-178
4,64400	-176
4,64800	-174
4,65200	-173
4,65600	-172
4,66000	-170
4,66400	-168
4,66800	-166
4,67200	-164
4,67600	-162
4,68000	-159
4,68400	-156
4,68800	-155
4,69200	-150
4,69600	-146
4,70000	-147
4,70400	-147
4,70800	-146
4,71200	-146
4,71600	-145
4,72000	-143
4,72400	-143
4,72800	-143
4,73200	-143
4,73600	-141
4,74000	-139
4,74400	-138
4,74800	-138
4,75200	-139
4,75600	-139
4,76000	-137
4,76400	-135
4,76800	-138
4,77200	-142
4,77600	-145
4,78000	-147
4,78400	-148
4,78800	-148
4,79200	-149
4,79600	-151
4,80000	-153
4,80400	-154
4,80800	-154
4,81200	-155
4,81600	-157
4,82000	-159
4,82400	-162
4,82800	-167
4,83200	-170
4,83600	-171
4,84000	-172
4,84400	-171
4,84800	-170
4,85200	-170
4,85600	-170
4,86000	-170
4,86400	-169
4,86800	-167
4,87200	-164
4,87600	-161
4,88000	-158
4,88400	-155
4,88800	-149
4,89200	-143
4,89600	-136
4,90000	-129
4,90400	-123
4,90800	-115
4,91200	-107
4,91600	-101
4,92000	-95
4,92400	-87
4,92800	-81
4,93200	-75
4,93600	-70
4,94000	-67
4,94400	-63
4,94800	-60
4,95200	-55
4,95600	-53
4,96000	-55
4,96400	-55
4,96800	-56
4,97200	-58
4,97600	-61
4,98000	-63
4,98400	-64
4,98800	-66
4,99200	-67
4,99600	-68
5,00000	-68
5,00400	-66
5,00800	-62
5,01200	-59
5,01600	-53
5,02000	-41
5,02400	-30
5,02800	-19
5,03200	-5
5,03600	13
5,04000	33
5,04400	54
5,04800	73
5,05200	92
5,05600	114
5,06000	134
5,06400	149
5,06800	163
5,07200	174
5,07600	185
5,08000	195
5,08400	201
5,08800	203
5,09200	204
5,09600	204
5,10000	203
5,10400	202
5,10800	199
5,11200	195
5,11600	190
5,12000	187
5,12400	183
5,12800	175
5,13200	168
5,13600	162
5,14000	155
5,14400	149
5,14800	143
5,15200	138
5,15600	137
5,16000	139
5,16400	145
5,16800	156
5,17200	170
5,17600	192
5,18000	220
5,18400	252
5,18800	291
5,19200	339
5,19600	393
5,20000	453
5,20400	518
5,20800	586
5,21200	657
5,21600	730
5,22000	804
5,22400	880
5,22800	955
5,23200	1027
5,23600	1095
5,24000	1155
5,24400	1209
5,24800	1256
5,25200	1294
5,25600	1325
5,26000	1347
5,26400	1360
5,26800	1366
5,27200	1368
5,27600	1362
5,28000	1348
5,28400	1327
5,28800	1301
5,29200	1270
5,29600	1236
5,30000	1200
5,30400	1161
5,30800	1120
5,31200	1078
5,31600	1035
5,32000	991
5,32400	949
5,32800	907
5,33200	865
5,33600	824
5,34000	783
5,34400	743
5,34800	706
5,35200	673
5,35600	641
5,36000	606
5,36400	574
5,36800	545
5,37200	516
5,37600	489
5,38000	464
5,38400	439
5,38800	413
5,39200	388
5,39600	366
5,40000	348
5,40400	331
5,40800	312
5,41200	298
5,41600	285
5,42000	271
5,42400	256
5,42800	243
5,43200	232
5,43600	222
5,44000	214
5,44400	206
5,44800	201
5,45200	194
5,45600	191
5,46000	191
5,46400	189
5,46800	187
5,47200	187
5,47600	189
5,48000	194
5,48400	198
5,48800	205
5,49200	214
5,49600	224
5,50000	234
5,50400	243
5,50800	253
5,51200	264
5,51600	275
5,52000	289
5,52400	304
5,52800	319
5,53200	335
5,53600	350
5,54000	365
5,54400	378
5,54800	392
5,55200	405
5,55600	416
5,56000	428
5,56400	437
5,56800	442
5,57200	447
5,57600	452
5,58000	456
5,58400	456
5,58800	455
5,59200	452
5,59600	449
5,60000	447
5,60400	441
5,60800	435
5,61200	430
5,61600	423
5,62000	414
5,62400	404
5,62800	397
5,63200	389
5,63600	380
5,64000	369
5,64400	358
5,64800	349
5,65200	341
5,65600	335
5,66000	327
5,66400	318
5,66800	312
5,67200	307
5,67600	301
5,68000	293
5,68400	288
5,68800	284
5,69200	277
5,69600	269
5,70000	264
5,70400	260
5,70800	253
5,71200	246
5,71600	238
5,72000	234
5,72400	231
5,72800	225
5,73200	219
5,73600	217
5,74000	215
5,74400	211
5,74800	208
5,75200	206
5,75600	204
5,76000	203
5,76400	199
5,76800	196
5,77200	195
5,77600	196
5,78000	197
5,78400	196
5,78800	196
5,79200	196
5,79600	196
5,80000	196
5,80400	196
5,80800	195
5,81200	195
5,81600	196
5,82000	195
5,82400	195
5,82800	196
5,83200	195
5,83600	195
5,84000	197
5,84400	199
5,84800	202
5,85200	204
5,85600	205
5,86000	207
5,86400	209
5,86800	209
5,87200	209
5,87600	212
5,88000	215
5,88400	218
5,88800	219
5,89200	221
5,89600	225
5,90000	226
5,90400	227
5,90800	229
5,91200	230
5,91600	229
5,92000	228
5,92400	225
5,92800	223
5,93200	224
5,93600	221
5,94000	217
5,94400	215
5,94800	217
5,95200	216
5,95600	212
5,96000	208
5,96400	203
5,96800	196
5,97200	191
5,97600	188
5,98000	185
5,98400	182
5,98800	180
5,99200	177
5,99600	174
6,00000	174
6,00400	177
6,00800	183
6,01200	192
6,01600	208
6,02000	227
6,02400	250
6,02800	274
6,03200	299
6,03600	326
6,04000	355
6,04400	384
6,04800	414
6,05200	445
6,05600	477
6,06000	509
6,06400	541
6,06800	569
6,07200	592
6,07600	611
6,08000	624
6,08400	635
6,08800	645
6,09200	650
6,09600	647
6,10000	640
6,10400	628
6,10800	612
6,11200	596
6,11600	580
6,12000	560
6,12400	538
6,12800	518
6,13200	495
6,13600	473
6,14000	452
6,14400	432
6,14800	416
6,15200	401
6,15600	388
6,16000	378
6,16400	367
6,16800	357
6,17200	349
6,17600	345
6,18000	341
6,18400	333
6,18800	328
6,19200	324
6,19600	317
6,20000	310
6,20400	302
6,20800	294
6,21200	288
6,21600	281
6,22000	273
6,22400	266
6,22800	257
6,23200	247
6,23600	234
6,24000	225
6,24400	217
6,24800	205
6,25200	196
6,25600	189
6,26000	181
6,26400	173
6,26800	166
6,27200	158
6,27600	150
6,28000	143
6,28400	137
6,28800	129
6,29200	122
6,29600	117
6,30000	110
6,30400	104
6,30800	101
6,31200	100
6,31600	95
6,32000	92
6,32400	91
6,32800	88
6,33200	85
6,33600	86
6,34000	89
6,34400	92
6,34800	100
6,35200	108
6,35600	116
6,36000	128
6,36400	142
6,36800	159
6,37200	183
6,37600	212
6,38000	247
6,38400	288
6,38800	336
6,39200	393
6,39600	457
6,40000	532
6,40400	615
6,40800	703
6,41200	802
6,41600	909
6,42000	1023
6,42400	1144
6,42800	1268
6,43200	1398
6,43600	1533
6,44000	1668
6,44400	1804
6,44800	1937
6,45200	2065
6,45600	2188
6,46000	2301
6,46400	2407
6,46800	2502
6,47200	2584
6,47600	2654
6,48000	2712
6,48400	2757
6,48800	2785
6,49200	2801
6,49600	2805
6,50000	2797
6,50400	2776
6,50800	2741
6,51200	2693
6,51600	2636
6,52000	2571
6,52400	2499
6,52800	2421
6,53200	2336
6,53600	2244
6,54000	2151
6,54400	2056
6,54800	1960
6,55200	1865
6,55600	1770
6,56000	1672
6,56400	1575
6,56800	1482
6,57200	1392
6,57600	1307
6,58000	1225
6,58400	1147
6,58800	1070
6,59200	995
6,59600	924
6,60000	858
6,60400	796
6,60800	738
6,61200	683
6,61600	632
6,62000	585
6,62400	541
6,62800	502
6,63200	466
6,63600	435
6,64000	406
6,64400	377
6,64800	350
6,65200	329
6,65600	311
6,66000	296
6,66400	281
6,66800	265
6,67200	252
6,67600	242
6,68000	234
6,68400	226
6,68800	221
6,69200	218
6,69600	215
6,70000	211
6,70400	206
6,70800	200
6,71200	194
6,71600	189
6,72000	184
6,72400	179
6,72800	175
6,73200	168
6,73600	160
6,74000	152
6,74400	144
6,74800	137
6,75200	129
6,75600	123
6,76000	116
6,76400	109
6,76800	103
6,77200	99
6,77600	97
6,78000	93
6,78400	91
6,78800	94
6,79200	99
6,79600	105
6,80000	115
6,80400	132
6,80800	152
6,81200	178
6,81600	211
6,82000	249
6,82400	291
6,82800	339
6,83200	393
6,83600	451
6,84000	513
6,84400	580
6,84800	649
6,85200	717
6,85600	784
6,86000	849
6,86400	916
6,86800	981
6,87200	1040
6,87600	1093
6,88000	1138
6,88400	1176
6,88800	1205
6,89200	1227
6,89600	1241
6,90000	1245
6,90400	1243
6,90800	1236
6,91200	1220
6,91600	1198
6,92000	1174
6,92400	1143
6,92800	1105
6,93200	1063
6,93600	1020
6,94000	974
6,94400	931
6,94800	890
6,95200	849
6,95600	808
6,96000	770
6,96400	736
6,96800	708
6,97200	688
6,97600	675
6,98000	669
6,98400	670
6,98800	682
6,99200	707
6,99600	743
7,00000	794
7,00400	858
7,00800	935
7,01200	1026
7,01600	1131
7,02000	1253
7,02400	1386
7,02800	1529
7,03200	1682
7,03600	1845
7,04000	2014
7,04400	2187
7,04800	2361
7,05200	2533
7,05600	2702
7,06000	2865
7,06400	3018
7,06800	3156
7,07200	3280
7,07600	3390
7,08000	3483
7,08400	3559
7,08800	3614
7,09200	3648
7,09600	3663
7,10000	3660
7,10400	3637
7,10800	3596
7,11200	3539
7,11600	3466
7,12000	3379
7,12400	3283
7,12800	3179
7,13200	3066
7,13600	2944
7,14000	2815
7,14400	2684
7,14800	2553
7,15200	2417
7,15600	2282
7,16000	2148
7,16400	2018
7,16800	1892
7,17200	1770
7,17600	1652
7,18000	1536
7,18400	1424
7,18800	1319
7,19200	1221
7,19600	1129
7,20000	1043
7,20400	964
7,20800	888
7,21200	817
7,21600	755
7,22000	698
7,22400	644
7,22800	593
7,23200	545
7,23600	502
7,24000	466
7,24400	435
7,24800	406
7,25200	379
7,25600	352
7,26000	328
7,26400	308
7,26800	290
7,27200	275
7,27600	262
7,28000	249
7,28400	238
7,28800	229
7,29200	220
7,29600	212
7,30000	204
7,30400	196
7,30800	190
7,31200	184
7,31600	181
7,32000	178
7,32400	172
7,32800	168
7,33200	165
7,33600	160
7,34000	158
7,34400	157
7,34800	155
7,35200	154
7,35600	153
7,36000	153
7,36400	154
7,36800	155
7,37200	157
7,37600	160
7,38000	164
7,38400	168
7,38800	172
7,39200	178
7,39600	184
7,40000	191
7,40400	197
7,40800	205
7,41200	217
7,41600	229
7,42000	242
7,42400	258
7,42800	275
7,43200	294
7,43600	316
7,44000	345
7,44400	375
7,44800	408
7,45200	445
7,45600	485
7,46000	528
7,46400	575
7,46800	623
7,47200	674
7,47600	727
7,48000	782
7,48400	836
7,48800	888
7,49200	940
7,49600	991
7,50000	1036
7,50400	1075
7,50800	1110
7,51200	1140
7,51600	1161
7,52000	1175
7,52400	1184
7,52800	1185
7,53200	1181
7,53600	1170
7,54000	1150
7,54400	1123
7,54800	1091
7,55200	1055
7,55600	1016
7,56000	973
7,56400	927
7,56800	880
7,57200	834
7,57600	787
7,58000	741
7,58400	692
7,58800	643
7,59200	595
7,59600	550
7,60000	504
7,60400	459
7,60800	419
7,61200	381
7,61600	345
7,62000	312
7,62400	283
7,62800	254
7,63200	227
7,63600	202
7,64000	180
7,64400	159
7,64800	140
7,65200	124
7,65600	110
7,66000	98
7,66400	88
7,66800	79
7,67200	74
[truncated: 18,082 more rows]
