# Supplementary material for: Interplay between de novo and salvage pathways of GDP-fucose synthesis
Source: PLoS One. 2024 Oct 24;19(10):e0309450. doi: 10.1371/journal.pone.0309450 (PMC11501016; doi:10.1371/journal.pone.0309450)
Supplement: S1 File — (ZIP) [file pone.0309450.s004.zip › Chromatograms/Metabolites/TSTA3KO_10_3.txt]

[Header]
Application Name	LabSolutions
Version	5.97 SP1
Data File Name	C:\LabSolutions\Data\Methods\Moje wyniki\GDP-Fuc367.lcd
Output Date	2022-02-24
Output Time	14:42:48
[File Information]
Type	Data File
Generated	2022-01-27 14:31:51
Generated by	Sterownik
Modified	2022-01-29 13:52:32
Modified by	Sterownik
[Sample Information]
Operator Name	Sterownik
Acquired	2022-01-27 14:32:14
Sample Type	0:Unknown
Level	0
Sample Name	Sample 215-HEK_KOFX_#10_3rd
Sample ID	01
ISTD Amount1	1
ISTD Amount2	1
ISTD Amount3	1
ISTD Amount4	1
ISTD Amount5	1
ISTD Amount6	1
ISTD Amount7	1
ISTD Amount8	1
ISTD Amount9	1
ISTD Amount10	1
ISTD Amount11	1
ISTD Amount12	1
ISTD Amount13	1
ISTD Amount14	1
ISTD Amount15	1
ISTD Amount16	1
ISTD Amount17	1
ISTD Amount18	1
ISTD Amount19	1
ISTD Amount20	1
ISTD Amount21	1
ISTD Amount22	1
ISTD Amount23	1
ISTD Amount24	1
ISTD Amount25	1
ISTD Amount26	1
ISTD Amount27	1
ISTD Amount28	1
ISTD Amount29	1
ISTD Amount30	1
ISTD Amount31	1
ISTD Amount32	1
Sample Amount	1
Dilution Factor	1
Vial#	1
Injection Volume	15
[Original Files]
Data File	C:\LabSolutions\Data\Methods\Moje wyniki\GDP-Fuc367.lcd
Method File	C:\LabSolutions\Data\Methods\Interstsil ODS-4 3x250mm nukleotydy-3.lcm
Batch File
Report Format File	c:\LabSolutions\System\DEFAULT.lsr
[File Description]
kolumna 3mm x 250 mm, cela czu�a, 5 of 20ul, 4000 pmoli to sonication
[Configuration]
Instrument Name	HPLC_SPD-M30A_RF20AXS
Instrument #	1
Line #	1
# of Detectors	1
Detector ID	PDA
Detector Name	PDA
# of Channels	1
[PDA Multi Chromatogram(Ch1)]
# of Points	20001
Interval(msec)	240
Start Time(min)	0
End Time(min)	80
Intensity Units	mAU
Intensity Multiplier	1
Type	MultiChrom
Wavelength(nm)	254
Bandwidth(nm)	4
R.Time (min)	Intensity
0,00000	0
0,00400	0
0,00800	0
0,01200	0
0,01600	0
0,02000	0
0,02400	0
0,02800	0
0,03200	0
0,03600	0
0,04000	0
0,04400	0
0,04800	0
0,05200	0
0,05600	0
0,06000	0
0,06400	0
0,06800	0
0,07200	0
0,07600	0
0,08000	5
0,08400	6
0,08800	6
0,09200	4
0,09600	4
0,10000	8
0,10400	9
0,10800	9
0,11200	9
0,11600	11
0,12000	12
0,12400	12
0,12800	12
0,13200	11
0,13600	7
0,14000	5
0,14400	3
0,14800	1
0,15200	0
0,15600	-0
0,16000	-3
0,16400	-6
0,16800	-5
0,17200	-4
0,17600	-4
0,18000	-4
0,18400	-4
0,18800	-7
0,19200	-8
0,19600	-6
0,20000	-5
0,20400	-4
0,20800	-4
0,21200	-4
0,21600	-2
0,22000	-2
0,22400	-4
0,22800	-5
0,23200	-7
0,23600	-8
0,24000	-5
0,24400	-3
0,24800	-3
0,25200	-2
0,25600	-1
0,26000	-1
0,26400	-2
0,26800	-4
0,27200	-4
0,27600	-4
0,28000	-4
0,28400	-5
0,28800	-7
0,29200	-7
0,29600	-7
0,30000	-9
0,30400	-9
0,30800	-8
0,31200	-6
0,31600	-7
0,32000	-10
0,32400	-11
0,32800	-9
0,33200	-8
0,33600	-8
0,34000	-9
0,34400	-9
0,34800	-6
0,35200	-4
0,35600	-4
0,36000	-4
0,36400	-6
0,36800	-7
0,37200	-8
0,37600	-9
0,38000	-10
0,38400	-13
0,38800	-15
0,39200	-16
0,39600	-17
0,40000	-17
0,40400	-17
0,40800	-16
0,41200	-16
0,41600	-18
0,42000	-19
0,42400	-18
0,42800	-17
0,43200	-17
0,43600	-17
0,44000	-18
0,44400	-19
0,44800	-21
0,45200	-23
0,45600	-22
0,46000	-20
0,46400	-19
0,46800	-20
0,47200	-22
0,47600	-23
0,48000	-24
0,48400	-22
0,48800	-21
0,49200	-23
0,49600	-25
0,50000	-25
0,50400	-25
0,50800	-27
0,51200	-27
0,51600	-28
0,52000	-29
0,52400	-29
0,52800	-31
0,53200	-33
0,53600	-32
0,54000	-30
0,54400	-30
0,54800	-29
0,55200	-30
0,55600	-32
0,56000	-30
0,56400	-28
0,56800	-28
0,57200	-28
0,57600	-28
0,58000	-27
0,58400	-27
0,58800	-28
0,59200	-28
0,59600	-29
0,60000	-30
0,60400	-29
0,60800	-28
0,61200	-27
0,61600	-26
0,62000	-24
0,62400	-26
0,62800	-28
0,63200	-29
0,63600	-30
0,64000	-31
0,64400	-32
0,64800	-33
0,65200	-31
0,65600	-30
0,66000	-31
0,66400	-29
0,66800	-26
0,67200	-25
0,67600	-26
0,68000	-26
0,68400	-27
0,68800	-27
0,69200	-26
0,69600	-26
0,70000	-26
0,70400	-25
0,70800	-27
0,71200	-29
0,71600	-28
0,72000	-29
0,72400	-29
0,72800	-26
0,73200	-26
0,73600	-28
0,74000	-29
0,74400	-29
0,74800	-27
0,75200	-25
0,75600	-24
0,76000	-24
0,76400	-26
0,76800	-29
0,77200	-28
0,77600	-26
0,78000	-25
0,78400	-26
0,78800	-28
0,79200	-28
0,79600	-26
0,80000	-26
0,80400	-25
0,80800	-26
0,81200	-27
0,81600	-28
0,82000	-27
0,82400	-28
0,82800	-29
0,83200	-29
0,83600	-29
0,84000	-27
0,84400	-26
0,84800	-26
0,85200	-26
0,85600	-26
0,86000	-25
0,86400	-25
0,86800	-25
0,87200	-24
0,87600	-25
0,88000	-27
0,88400	-28
0,88800	-29
0,89200	-28
0,89600	-29
0,90000	-31
0,90400	-33
0,90800	-33
0,91200	-34
0,91600	-34
0,92000	-33
0,92400	-32
0,92800	-33
0,93200	-34
0,93600	-34
0,94000	-33
0,94400	-31
0,94800	-31
0,95200	-29
0,95600	-27
0,96000	-28
0,96400	-28
0,96800	-28
0,97200	-29
0,97600	-30
0,98000	-30
0,98400	-31
0,98800	-31
0,99200	-30
0,99600	-29
1,00000	-31
1,00400	-34
1,00800	-36
1,01200	-37
1,01600	-37
1,02000	-38
1,02400	-40
1,02800	-41
1,03200	-42
1,03600	-43
1,04000	-43
1,04400	-45
1,04800	-46
1,05200	-46
1,05600	-45
1,06000	-44
1,06400	-45
1,06800	-46
1,07200	-47
1,07600	-46
1,08000	-47
1,08400	-49
1,08800	-52
1,09200	-57
1,09600	-59
1,10000	-60
1,10400	-60
1,10800	-60
1,11200	-59
1,11600	-59
1,12000	-61
1,12400	-64
1,12800	-65
1,13200	-64
1,13600	-63
1,14000	-62
1,14400	-63
1,14800	-66
1,15200	-70
1,15600	-69
1,16000	-69
1,16400	-69
1,16800	-70
1,17200	-73
1,17600	-75
1,18000	-75
1,18400	-77
1,18800	-79
1,19200	-79
1,19600	-80
1,20000	-81
1,20400	-82
1,20800	-84
1,21200	-85
1,21600	-85
1,22000	-84
1,22400	-83
1,22800	-84
1,23200	-82
1,23600	-80
1,24000	-81
1,24400	-82
1,24800	-83
1,25200	-84
1,25600	-83
1,26000	-83
1,26400	-82
1,26800	-82
1,27200	-83
1,27600	-81
1,28000	-81
1,28400	-81
1,28800	-81
1,29200	-83
1,29600	-85
1,30000	-86
1,30400	-88
1,30800	-88
1,31200	-89
1,31600	-91
1,32000	-92
1,32400	-94
1,32800	-95
1,33200	-96
1,33600	-98
1,34000	-101
1,34400	-103
1,34800	-103
1,35200	-104
1,35600	-105
1,36000	-105
1,36400	-105
1,36800	-105
1,37200	-104
1,37600	-102
1,38000	-101
1,38400	-102
1,38800	-102
1,39200	-102
1,39600	-103
1,40000	-105
1,40400	-107
1,40800	-106
1,41200	-105
1,41600	-105
1,42000	-107
1,42400	-108
1,42800	-108
1,43200	-109
1,43600	-110
1,44000	-109
1,44400	-108
1,44800	-110
1,45200	-112
1,45600	-111
1,46000	-111
1,46400	-111
1,46800	-110
1,47200	-109
1,47600	-111
1,48000	-114
1,48400	-116
1,48800	-119
1,49200	-120
1,49600	-121
1,50000	-122
1,50400	-121
1,50800	-122
1,51200	-126
1,51600	-128
1,52000	-129
1,52400	-129
1,52800	-129
1,53200	-126
1,53600	-126
1,54000	-128
1,54400	-129
1,54800	-127
1,55200	-126
1,55600	-126
1,56000	-126
1,56400	-125
1,56800	-125
1,57200	-127
1,57600	-129
1,58000	-129
1,58400	-129
1,58800	-129
1,59200	-128
1,59600	-129
1,60000	-128
1,60400	-129
1,60800	-131
1,61200	-131
1,61600	-129
1,62000	-129
1,62400	-129
1,62800	-130
1,63200	-132
1,63600	-134
1,64000	-134
1,64400	-135
1,64800	-136
1,65200	-136
1,65600	-138
1,66000	-138
1,66400	-137
1,66800	-137
1,67200	-136
1,67600	-136
1,68000	-134
1,68400	-133
1,68800	-134
1,69200	-135
1,69600	-136
1,70000	-137
1,70400	-137
1,70800	-137
1,71200	-137
1,71600	-137
1,72000	-138
1,72400	-138
1,72800	-140
1,73200	-142
1,73600	-144
1,74000	-146
1,74400	-147
1,74800	-146
1,75200	-146
1,75600	-146
1,76000	-147
1,76400	-148
1,76800	-146
1,77200	-144
1,77600	-143
1,78000	-144
1,78400	-145
1,78800	-146
1,79200	-148
1,79600	-150
1,80000	-150
1,80400	-151
1,80800	-152
1,81200	-152
1,81600	-151
1,82000	-153
1,82400	-156
1,82800	-158
1,83200	-158
1,83600	-159
1,84000	-161
1,84400	-160
1,84800	-159
1,85200	-161
1,85600	-163
1,86000	-164
1,86400	-164
1,86800	-165
1,87200	-166
1,87600	-167
1,88000	-167
1,88400	-168
1,88800	-169
1,89200	-168
1,89600	-167
1,90000	-169
1,90400	-170
1,90800	-173
1,91200	-177
1,91600	-176
1,92000	-174
1,92400	-175
1,92800	-176
1,93200	-178
1,93600	-180
1,94000	-180
1,94400	-179
1,94800	-179
1,95200	-180
1,95600	-181
1,96000	-181
1,96400	-180
1,96800	-180
1,97200	-182
1,97600	-183
1,98000	-185
1,98400	-185
1,98800	-185
1,99200	-188
1,99600	-191
2,00000	-190
2,00400	-189
2,00800	-191
2,01200	-192
2,01600	-191
2,02000	-191
2,02400	-193
2,02800	-195
2,03200	-196
2,03600	-196
2,04000	-197
2,04400	-197
2,04800	-197
2,05200	-197
2,05600	-199
2,06000	-201
2,06400	-202
2,06800	-202
2,07200	-202
2,07600	-203
2,08000	-203
2,08400	-203
2,08800	-203
2,09200	-201
2,09600	-203
2,10000	-204
2,10400	-204
2,10800	-206
2,11200	-207
2,11600	-207
2,12000	-207
2,12400	-207
2,12800	-208
2,13200	-210
2,13600	-211
2,14000	-210
2,14400	-211
2,14800	-211
2,15200	-210
2,15600	-210
2,16000	-208
2,16400	-206
2,16800	-207
2,17200	-208
2,17600	-209
2,18000	-208
2,18400	-206
2,18800	-206
2,19200	-206
2,19600	-206
2,20000	-207
2,20400	-206
2,20800	-205
2,21200	-203
2,21600	-200
2,22000	-199
2,22400	-199
2,22800	-199
2,23200	-199
2,23600	-200
2,24000	-201
2,24400	-201
2,24800	-201
2,25200	-200
2,25600	-199
2,26000	-198
2,26400	-198
2,26800	-198
2,27200	-198
2,27600	-198
2,28000	-197
2,28400	-195
2,28800	-195
2,29200	-196
2,29600	-198
2,30000	-198
2,30400	-198
2,30800	-199
2,31200	-201
2,31600	-202
2,32000	-203
2,32400	-204
2,32800	-203
2,33200	-202
2,33600	-202
2,34000	-203
2,34400	-201
2,34800	-199
2,35200	-201
2,35600	-203
2,36000	-203
2,36400	-204
2,36800	-204
2,37200	-203
2,37600	-203
2,38000	-204
2,38400	-203
2,38800	-203
2,39200	-206
2,39600	-206
2,40000	-206
2,40400	-205
2,40800	-204
2,41200	-205
2,41600	-205
2,42000	-206
2,42400	-206
2,42800	-206
2,43200	-207
2,43600	-208
2,44000	-209
2,44400	-210
2,44800	-210
2,45200	-209
2,45600	-209
2,46000	-209
2,46400	-207
2,46800	-205
2,47200	-203
2,47600	-203
2,48000	-203
2,48400	-202
2,48800	-201
2,49200	-200
2,49600	-199
2,50000	-200
2,50400	-200
2,50800	-202
2,51200	-203
2,51600	-205
2,52000	-207
2,52400	-207
2,52800	-205
2,53200	-205
2,53600	-207
2,54000	-207
2,54400	-209
2,54800	-212
2,55200	-213
2,55600	-215
2,56000	-216
2,56400	-218
2,56800	-219
2,57200	-220
2,57600	-221
2,58000	-222
2,58400	-226
2,58800	-228
2,59200	-229
2,59600	-230
2,60000	-230
2,60400	-231
2,60800	-231
2,61200	-231
2,61600	-231
2,62000	-232
2,62400	-233
2,62800	-234
2,63200	-233
2,63600	-234
2,64000	-234
2,64400	-235
2,64800	-237
2,65200	-239
2,65600	-239
2,66000	-237
2,66400	-235
2,66800	-234
2,67200	-232
2,67600	-232
2,68000	-234
2,68400	-236
2,68800	-237
2,69200	-236
2,69600	-238
2,70000	-242
2,70400	-242
2,70800	-240
2,71200	-240
2,71600	-240
2,72000	-242
2,72400	-246
2,72800	-249
2,73200	-248
2,73600	-249
2,74000	-251
2,74400	-251
2,74800	-250
2,75200	-250
2,75600	-252
2,76000	-253
2,76400	-253
2,76800	-251
2,77200	-251
2,77600	-253
2,78000	-257
2,78400	-257
2,78800	-256
2,79200	-254
2,79600	-255
2,80000	-258
2,80400	-261
2,80800	-262
2,81200	-263
2,81600	-265
2,82000	-266
2,82400	-267
2,82800	-269
2,83200	-271
2,83600	-270
2,84000	-269
2,84400	-270
2,84800	-270
2,85200	-272
2,85600	-275
2,86000	-276
2,86400	-276
2,86800	-276
2,87200	-277
2,87600	-279
2,88000	-278
2,88400	-277
2,88800	-277
2,89200	-278
2,89600	-283
2,90000	-287
2,90400	-290
2,90800	-294
2,91200	-295
2,91600	-295
2,92000	-292
2,92400	-291
2,92800	-292
2,93200	-293
2,93600	-294
2,94000	-296
2,94400	-300
2,94800	-301
2,95200	-302
2,95600	-303
2,96000	-303
2,96400	-306
2,96800	-307
2,97200	-308
2,97600	-309
2,98000	-306
2,98400	-308
2,98800	-312
2,99200	-317
2,99600	-321
3,00000	-321
3,00400	-320
3,00800	-319
3,01200	-319
3,01600	-322
3,02000	-325
3,02400	-326
3,02800	-325
3,03200	-325
3,03600	-326
3,04000	-328
3,04400	-329
3,04800	-329
3,05200	-329
3,05600	-329
3,06000	-329
3,06400	-330
3,06800	-331
3,07200	-333
3,07600	-334
3,08000	-334
3,08400	-332
3,08800	-331
3,09200	-333
3,09600	-335
3,10000	-337
3,10400	-338
3,10800	-339
3,11200	-339
3,11600	-339
3,12000	-340
3,12400	-342
3,12800	-344
3,13200	-345
3,13600	-346
3,14000	-348
3,14400	-350
3,14800	-350
3,15200	-350
3,15600	-352
3,16000	-355
3,16400	-356
3,16800	-356
3,17200	-355
3,17600	-354
3,18000	-354
3,18400	-352
3,18800	-351
3,19200	-354
3,19600	-357
3,20000	-358
3,20400	-359
3,20800	-359
3,21200	-360
3,21600	-363
3,22000	-362
3,22400	-360
3,22800	-361
3,23200	-364
3,23600	-366
3,24000	-366
3,24400	-366
3,24800	-365
3,25200	-365
3,25600	-365
3,26000	-364
3,26400	-365
3,26800	-368
3,27200	-369
3,27600	-370
3,28000	-368
3,28400	-367
3,28800	-367
3,29200	-366
3,29600	-367
3,30000	-370
3,30400	-371
3,30800	-372
3,31200	-373
3,31600	-374
3,32000	-375
3,32400	-374
3,32800	-372
3,33200	-371
3,33600	-372
3,34000	-373
3,34400	-375
3,34800	-377
3,35200	-378
3,35600	-377
3,36000	-378
3,36400	-378
3,36800	-378
3,37200	-378
3,37600	-379
3,38000	-381
3,38400	-383
3,38800	-384
3,39200	-385
3,39600	-384
3,40000	-382
3,40400	-384
3,40800	-386
3,41200	-389
3,41600	-391
3,42000	-390
3,42400	-389
3,42800	-390
3,43200	-393
3,43600	-396
3,44000	-398
3,44400	-398
3,44800	-396
3,45200	-396
3,45600	-400
3,46000	-402
3,46400	-401
3,46800	-401
3,47200	-402
3,47600	-406
3,48000	-410
3,48400	-412
3,48800	-413
3,49200	-415
3,49600	-417
3,50000	-419
3,50400	-420
3,50800	-421
3,51200	-424
3,51600	-428
3,52000	-430
3,52400	-429
3,52800	-427
3,53200	-426
3,53600	-425
3,54000	-426
3,54400	-426
3,54800	-427
3,55200	-427
3,55600	-427
3,56000	-428
3,56400	-428
3,56800	-430
3,57200	-431
3,57600	-433
3,58000	-434
3,58400	-432
3,58800	-433
3,59200	-436
3,59600	-439
3,60000	-441
3,60400	-441
3,60800	-444
3,61200	-444
3,61600	-444
3,62000	-445
3,62400	-447
3,62800	-448
3,63200	-449
3,63600	-450
3,64000	-450
3,64400	-451
3,64800	-451
3,65200	-452
3,65600	-454
3,66000	-454
3,66400	-454
3,66800	-452
3,67200	-450
3,67600	-451
3,68000	-451
3,68400	-449
3,68800	-447
3,69200	-448
3,69600	-451
3,70000	-454
3,70400	-453
3,70800	-451
3,71200	-451
3,71600	-450
3,72000	-451
3,72400	-450
3,72800	-448
3,73200	-447
3,73600	-446
3,74000	-441
3,74400	-428
3,74800	-413
3,75200	-409
3,75600	-426
3,76000	-480
3,76400	-585
3,76800	-754
3,77200	-991
3,77600	-1295
3,78000	-1659
3,78400	-2076
3,78800	-2526
3,79200	-2993
3,79600	-3462
3,80000	-3918
3,80400	-4349
3,80800	-4736
3,81200	-5068
3,81600	-5340
3,82000	-5556
3,82400	-5739
3,82800	-5924
3,83200	-6100
3,83600	-6204
3,84000	-6195
3,84400	-6082
3,84800	-5893
3,85200	-5650
3,85600	-5369
3,86000	-5069
3,86400	-4760
3,86800	-4453
3,87200	-4152
3,87600	-3863
3,88000	-3591
3,88400	-3336
3,88800	-3097
3,89200	-2877
3,89600	-2675
3,90000	-2477
3,90400	-2278
3,90800	-2078
3,91200	-1882
3,91600	-1698
3,92000	-1527
3,92400	-1376
3,92800	-1242
3,93200	-1124
3,93600	-1022
3,94000	-933
3,94400	-856
3,94800	-792
3,95200	-738
3,95600	-691
3,96000	-654
3,96400	-622
3,96800	-598
3,97200	-582
3,97600	-568
3,98000	-557
3,98400	-550
3,98800	-544
3,99200	-540
3,99600	-536
4,00000	-534
4,00400	-533
4,00800	-533
4,01200	-538
4,01600	-544
4,02000	-551
4,02400	-561
4,02800	-572
4,03200	-582
4,03600	-591
4,04000	-601
4,04400	-608
4,04800	-612
4,05200	-616
4,05600	-615
4,06000	-610
4,06400	-604
4,06800	-596
4,07200	-586
4,07600	-573
4,08000	-561
4,08400	-550
4,08800	-535
4,09200	-518
4,09600	-501
4,10000	-485
4,10400	-469
4,10800	-456
4,11200	-443
4,11600	-428
4,12000	-416
4,12400	-407
4,12800	-398
4,13200	-389
4,13600	-382
4,14000	-378
4,14400	-373
4,14800	-371
4,15200	-371
4,15600	-368
4,16000	-367
4,16400	-366
4,16800	-367
4,17200	-370
4,17600	-372
4,18000	-374
4,18400	-375
4,18800	-377
4,19200	-380
4,19600	-381
4,20000	-382
4,20400	-383
4,20800	-383
4,21200	-382
4,21600	-376
4,22000	-371
4,22400	-361
4,22800	-348
4,23200	-338
4,23600	-328
4,24000	-316
4,24400	-302
4,24800	-289
4,25200	-275
4,25600	-262
4,26000	-248
4,26400	-235
4,26800	-226
4,27200	-219
4,27600	-213
4,28000	-210
4,28400	-209
4,28800	-211
4,29200	-216
4,29600	-223
4,30000	-231
4,30400	-238
4,30800	-246
4,31200	-254
4,31600	-262
4,32000	-272
4,32400	-282
4,32800	-290
4,33200	-297
4,33600	-305
4,34000	-313
4,34400	-319
4,34800	-325
4,35200	-330
4,35600	-334
4,36000	-339
4,36400	-343
4,36800	-347
4,37200	-350
4,37600	-349
4,38000	-348
4,38400	-350
4,38800	-352
4,39200	-352
4,39600	-351
4,40000	-349
4,40400	-348
4,40800	-347
4,41200	-343
4,41600	-340
4,42000	-337
4,42400	-331
4,42800	-326
4,43200	-319
4,43600	-312
4,44000	-305
4,44400	-299
4,44800	-293
4,45200	-285
4,45600	-279
4,46000	-275
4,46400	-272
4,46800	-269
4,47200	-266
4,47600	-263
4,48000	-261
4,48400	-258
4,48800	-256
4,49200	-255
4,49600	-252
4,50000	-251
4,50400	-255
4,50800	-257
4,51200	-258
4,51600	-260
4,52000	-262
4,52400	-267
4,52800	-272
4,53200	-274
4,53600	-277
4,54000	-279
4,54400	-281
4,54800	-283
4,55200	-283
4,55600	-284
4,56000	-286
4,56400	-286
4,56800	-287
4,57200	-286
4,57600	-285
4,58000	-285
4,58400	-285
4,58800	-286
4,59200	-289
4,59600	-292
4,60000	-293
4,60400	-296
4,60800	-301
4,61200	-302
4,61600	-305
4,62000	-308
4,62400	-308
4,62800	-307
4,63200	-308
4,63600	-308
4,64000	-309
4,64400	-312
4,64800	-315
4,65200	-315
4,65600	-315
4,66000	-316
4,66400	-317
4,66800	-320
4,67200	-322
4,67600	-324
4,68000	-325
4,68400	-328
4,68800	-329
4,69200	-330
4,69600	-332
4,70000	-334
4,70400	-335
4,70800	-338
4,71200	-343
4,71600	-346
4,72000	-348
4,72400	-352
4,72800	-356
4,73200	-357
4,73600	-361
4,74000	-366
4,74400	-369
4,74800	-373
4,75200	-376
4,75600	-378
4,76000	-380
4,76400	-383
4,76800	-385
4,77200	-387
4,77600	-391
4,78000	-395
4,78400	-398
4,78800	-404
4,79200	-407
4,79600	-409
4,80000	-409
4,80400	-407
4,80800	-403
4,81200	-397
4,81600	-383
4,82000	-361
4,82400	-329
4,82800	-286
4,83200	-231
4,83600	-160
4,84000	-72
4,84400	34
4,84800	160
4,85200	306
4,85600	472
4,86000	658
4,86400	863
4,86800	1082
4,87200	1312
4,87600	1552
4,88000	1797
4,88400	2042
4,88800	2284
4,89200	2520
4,89600	2746
4,90000	2955
4,90400	3140
4,90800	3302
4,91200	3437
4,91600	3545
4,92000	3623
4,92400	3676
4,92800	3701
4,93200	3697
4,93600	3663
4,94000	3605
4,94400	3527
4,94800	3429
4,95200	3314
4,95600	3183
4,96000	3041
4,96400	2891
4,96800	2735
4,97200	2578
4,97600	2422
4,98000	2272
4,98400	2130
4,98800	1996
4,99200	1873
4,99600	1766
5,00000	1672
5,00400	1592
5,00800	1527
5,01200	1478
5,01600	1443
5,02000	1422
5,02400	1410
5,02800	1405
5,03200	1410
5,03600	1422
5,04000	1441
5,04400	1463
5,04800	1486
5,05200	1507
5,05600	1526
5,06000	1543
5,06400	1558
5,06800	1572
5,07200	1583
5,07600	1592
5,08000	1598
5,08400	1602
5,08800	1604
5,09200	1609
5,09600	1620
5,10000	1640
5,10400	1674
5,10800	1726
5,11200	1799
5,11600	1898
5,12000	2029
5,12400	2194
5,12800	2396
5,13200	2635
5,13600	2911
5,14000	3225
5,14400	3575
5,14800	3955
5,15200	4357
5,15600	4777
5,16000	5204
5,16400	5632
5,16800	6055
5,17200	6460
5,17600	6839
5,18000	7187
5,18400	7497
5,18800	7766
5,19200	7988
5,19600	8160
5,20000	8279
5,20400	8352
5,20800	8378
5,21200	8353
5,21600	8283
5,22000	8173
5,22400	8027
5,22800	7851
5,23200	7647
5,23600	7421
5,24000	7183
5,24400	6930
5,24800	6666
5,25200	6396
5,25600	6123
5,26000	5851
5,26400	5580
5,26800	5313
5,27200	5053
5,27600	4799
5,28000	4554
5,28400	4316
5,28800	4086
5,29200	3866
5,29600	3655
5,30000	3452
5,30400	3260
5,30800	3076
5,31200	2899
5,31600	2736
5,32000	2583
5,32400	2439
5,32800	2303
5,33200	2175
5,33600	2053
5,34000	1939
5,34400	1834
5,34800	1736
5,35200	1650
5,35600	1574
5,36000	1504
5,36400	1444
5,36800	1393
5,37200	1350
5,37600	1315
5,38000	1290
5,38400	1275
5,38800	1272
5,39200	1282
5,39600	1310
5,40000	1353
5,40400	1413
5,40800	1490
5,41200	1590
5,41600	1712
5,42000	1857
5,42400	2025
5,42800	2216
5,43200	2429
5,43600	2667
5,44000	2928
5,44400	3209
5,44800	3506
5,45200	3818
5,45600	4144
5,46000	4481
5,46400	4827
5,46800	5175
5,47200	5519
5,47600	5858
5,48000	6190
5,48400	6515
5,48800	6827
5,49200	7117
5,49600	7386
5,50000	7633
5,50400	7856
5,50800	8054
5,51200	8224
5,51600	8365
5,52000	8476
5,52400	8562
5,52800	8620
5,53200	8647
5,53600	8647
5,54000	8623
5,54400	8575
5,54800	8504
5,55200	8410
5,55600	8297
5,56000	8164
5,56400	8010
5,56800	7845
5,57200	7671
5,57600	7484
5,58000	7287
5,58400	7086
5,58800	6883
5,59200	6674
5,59600	6461
5,60000	6248
5,60400	6038
5,60800	5829
5,61200	5622
5,61600	5419
5,62000	5219
5,62400	5024
5,62800	4836
5,63200	4651
5,63600	4472
5,64000	4299
5,64400	4131
5,64800	3971
5,65200	3816
5,65600	3670
5,66000	3528
5,66400	3391
5,66800	3261
5,67200	3136
5,67600	3016
5,68000	2900
5,68400	2788
5,68800	2680
5,69200	2580
5,69600	2485
5,70000	2394
5,70400	2307
5,70800	2225
5,71200	2147
5,71600	2073
5,72000	2003
5,72400	1935
5,72800	1873
5,73200	1815
5,73600	1758
5,74000	1705
5,74400	1657
5,74800	1614
5,75200	1571
5,75600	1534
5,76000	1500
5,76400	1468
5,76800	1440
5,77200	1414
5,77600	1389
5,78000	1371
5,78400	1355
5,78800	1342
5,79200	1335
5,79600	1330
5,80000	1328
5,80400	1331
5,80800	1333
5,81200	1338
5,81600	1345
5,82000	1352
5,82400	1359
5,82800	1365
5,83200	1371
5,83600	1379
5,84000	1389
5,84400	1398
5,84800	1407
5,85200	1417
5,85600	1427
5,86000	1440
5,86400	1455
5,86800	1469
5,87200	1481
5,87600	1493
5,88000	1504
5,88400	1517
5,88800	1532
5,89200	1545
5,89600	1557
5,90000	1568
5,90400	1575
5,90800	1581
5,91200	1585
5,91600	1589
5,92000	1591
5,92400	1588
5,92800	1582
5,93200	1577
5,93600	1572
5,94000	1565
5,94400	1555
5,94800	1542
5,95200	1529
5,95600	1517
5,96000	1503
5,96400	1489
5,96800	1476
5,97200	1463
5,97600	1450
5,98000	1443
5,98400	1442
5,98800	1444
5,99200	1453
5,99600	1470
6,00000	1495
6,00400	1529
6,00800	1577
6,01200	1641
6,01600	1721
6,02000	1816
6,02400	1928
6,02800	2058
6,03200	2202
6,03600	2358
6,04000	2523
6,04400	2697
6,04800	2875
6,05200	3049
6,05600	3218
6,06000	3376
6,06400	3520
6,06800	3647
6,07200	3753
6,07600	3839
6,08000	3899
6,08400	3930
6,08800	3937
6,09200	3918
6,09600	3874
6,10000	3809
6,10400	3723
6,10800	3619
6,11200	3499
6,11600	3366
6,12000	3224
6,12400	3076
6,12800	2924
6,13200	2768
6,13600	2614
6,14000	2464
6,14400	2318
6,14800	2178
6,15200	2042
6,15600	1914
6,16000	1795
6,16400	1683
6,16800	1578
6,17200	1483
6,17600	1395
6,18000	1312
6,18400	1238
6,18800	1174
6,19200	1113
6,19600	1055
6,20000	1001
6,20400	952
6,20800	909
6,21200	868
6,21600	834
6,22000	800
6,22400	766
6,22800	736
6,23200	707
6,23600	679
6,24000	653
6,24400	626
6,24800	599
6,25200	576
6,25600	553
6,26000	531
6,26400	510
6,26800	490
6,27200	470
6,27600	452
6,28000	438
6,28400	422
6,28800	410
6,29200	401
6,29600	395
6,30000	395
6,30400	398
6,30800	405
6,31200	418
6,31600	442
6,32000	478
6,32400	525
6,32800	585
6,33200	661
6,33600	756
6,34000	873
6,34400	1013
6,34800	1177
6,35200	1369
6,35600	1590
6,36000	1845
6,36400	2130
6,36800	2446
6,37200	2792
6,37600	3169
6,38000	3574
6,38400	4004
6,38800	4460
6,39200	4932
6,39600	5417
6,40000	5910
6,40400	6403
6,40800	6892
6,41200	7370
6,41600	7830
6,42000	8265
6,42400	8669
6,42800	9039
6,43200	9368
6,43600	9652
6,44000	9889
6,44400	10075
6,44800	10211
6,45200	10300
6,45600	10338
6,46000	10324
6,46400	10263
6,46800	10158
6,47200	10009
6,47600	9821
6,48000	9599
6,48400	9347
6,48800	9066
6,49200	8759
6,49600	8435
6,50000	8095
6,50400	7746
6,50800	7391
6,51200	7031
6,51600	6669
6,52000	6308
6,52400	5954
6,52800	5609
6,53200	5271
6,53600	4940
6,54000	4622
6,54400	4317
6,54800	4026
6,55200	3749
6,55600	3486
6,56000	3238
6,56400	3005
6,56800	2785
6,57200	2579
6,57600	2388
6,58000	2210
6,58400	2045
6,58800	1893
6,59200	1754
6,59600	1622
6,60000	1501
6,60400	1393
6,60800	1294
6,61200	1204
6,61600	1119
6,62000	1041
6,62400	971
6,62800	910
6,63200	857
6,63600	809
6,64000	765
6,64400	727
6,64800	694
6,65200	668
6,65600	648
6,66000	633
6,66400	623
6,66800	616
6,67200	613
6,67600	612
6,68000	614
6,68400	617
6,68800	620
6,69200	625
6,69600	630
6,70000	636
6,70400	640
6,70800	641
6,71200	641
6,71600	638
6,72000	634
6,72400	627
6,72800	617
6,73200	608
6,73600	596
6,74000	581
6,74400	565
6,74800	548
6,75200	527
6,75600	508
6,76000	491
6,76400	473
6,76800	459
6,77200	449
6,77600	442
6,78000	439
6,78400	445
6,78800	462
6,79200	490
6,79600	531
6,80000	587
6,80400	662
6,80800	758
6,81200	876
6,81600	1017
6,82000	1185
6,82400	1380
6,82800	1598
6,83200	1842
6,83600	2111
6,84000	2399
6,84400	2703
6,84800	3022
6,85200	3348
6,85600	3675
6,86000	3998
6,86400	4310
6,86800	4609
6,87200	4889
6,87600	5144
6,88000	5367
6,88400	5557
6,88800	5711
6,89200	5828
6,89600	5905
6,90000	5942
6,90400	5941
6,90800	5901
6,91200	5829
6,91600	5725
6,92000	5592
6,92400	5434
6,92800	5255
6,93200	5057
6,93600	4844
6,94000	4622
6,94400	4397
6,94800	4167
6,95200	3938
6,95600	3717
6,96000	3504
6,96400	3306
6,96800	3126
6,97200	2965
6,97600	2827
6,98000	2718
6,98400	2639
6,98800	2590
6,99200	2578
6,99600	2608
7,00000	2679
7,00400	2790
7,00800	2950
7,01200	3153
7,01600	3399
7,02000	3689
7,02400	4020
7,02800	4389
7,03200	4790
7,03600	5221
7,04000	5673
7,04400	6136
7,04800	6607
7,05200	7076
7,05600	7536
7,06000	7980
7,06400	8401
7,06800	8791
7,07200	9140
7,07600	9443
7,08000	9700
7,08400	9905
7,08800	10055
7,09200	10151
7,09600	10193
7,10000	10179
7,10400	10112
7,10800	9997
7,11200	9833
7,11600	9624
7,12000	9378
7,12400	9099
7,12800	8793
7,13200	8461
7,13600	8111
7,14000	7745
7,14400	7370
7,14800	6990
7,15200	6608
7,15600	6230
7,16000	5854
7,16400	5484
7,16800	5125
7,17200	4777
7,17600	4444
7,18000	4125
7,18400	3822
7,18800	3536
7,19200	3265
7,19600	3012
7,20000	2777
7,20400	2557
7,20800	2354
7,21200	2168
7,21600	1999
7,22000	1845
7,22400	1703
7,22800	1575
7,23200	1464
7,23600	1367
7,24000	1282
7,24400	1207
7,24800	1142
7,25200	1088
7,25600	1043
7,26000	1005
7,26400	975
7,26800	954
7,27200	938
7,27600	927
7,28000	920
7,28400	917
7,28800	919
7,29200	924
7,29600	931
7,30000	941
7,30400	956
7,30800	972
7,31200	987
7,31600	1002
7,32000	1018
7,32400	1034
7,32800	1054
7,33200	1076
7,33600	1096
7,34000	1121
7,34400	1148
7,34800	1175
7,35200	1204
7,35600	1236
7,36000	1270
7,36400	1305
7,36800	1344
7,37200	1384
7,37600	1426
7,38000	1472
7,38400	1521
7,38800	1572
7,39200	1623
7,39600	1678
7,40000	1736
7,40400	1798
7,40800	1862
7,41200	1929
7,41600	2002
7,42000	2080
7,42400	2162
7,42800	2251
7,43200	2347
7,43600	2451
7,44000	2566
7,44400	2687
7,44800	2815
7,45200	2951
7,45600	3097
7,46000	3251
7,46400	3412
7,46800	3577
7,47200	3742
7,47600	3909
7,48000	4075
7,48400	4237
7,48800	4391
7,49200	4537
7,49600	4671
7,50000	4792
7,50400	4897
7,50800	4983
7,51200	5049
7,51600	5097
7,52000	5125
7,52400	5135
7,52800	5124
7,53200	5097
7,53600	5052
7,54000	4988
7,54400	4907
7,54800	4813
7,55200	4706
7,55600	4589
7,56000	4467
7,56400	4338
7,56800	4204
7,57200	4067
7,57600	3926
7,58000	3786
7,58400	3648
7,58800	3511
7,59200	3377
7,59600	3247
7,60000	3125
7,60400	3007
7,60800	2892
7,61200	2784
7,61600	2682
7,62000	2582
7,62400	2489
7,62800	2403
7,63200	2322
7,63600	2247
7,64000	2178
7,64400	2113
7,64800	2048
7,65200	1988
7,65600	1933
7,66000	1884
7,66400	1840
7,66800	1799
7,67200	1763
[truncated: 18,082 more rows]
