# Supplementary material for: Interplay between de novo and salvage pathways of GDP-fucose synthesis
Source: PLoS One. 2024 Oct 24;19(10):e0309450. doi: 10.1371/journal.pone.0309450 (PMC11501016; doi:10.1371/journal.pone.0309450)
Supplement: S1 File — (ZIP) [file pone.0309450.s004.zip › Chromatograms/Metabolites/TSTA3KO_10_3_FUC.txt]

[Header]
Application Name	LabSolutions
Version	5.97 SP1
Data File Name	C:\LabSolutions\Data\Methods\Moje wyniki\GDP-Fuc386.lcd
Output Date	2022-02-24
Output Time	14:55:08
[File Information]
Type	Data File
Generated	2022-02-12 13:52:03
Generated by	Sterownik
Modified	2022-02-13 17:17:15
Modified by	Sterownik
[Sample Information]
Operator Name	Sterownik
Acquired	2022-02-12 13:52:39
Sample Type	0:Unknown
Level	0
Sample Name	probka 227, HEK_KOFX_#10, 3rd
Sample ID	01
ISTD Amount1	1
ISTD Amount2	1
ISTD Amount3	1
ISTD Amount4	1
ISTD Amount5	1
ISTD Amount6	1
ISTD Amount7	1
ISTD Amount8	1
ISTD Amount9	1
ISTD Amount10	1
ISTD Amount11	1
ISTD Amount12	1
ISTD Amount13	1
ISTD Amount14	1
ISTD Amount15	1
ISTD Amount16	1
ISTD Amount17	1
ISTD Amount18	1
ISTD Amount19	1
ISTD Amount20	1
ISTD Amount21	1
ISTD Amount22	1
ISTD Amount23	1
ISTD Amount24	1
ISTD Amount25	1
ISTD Amount26	1
ISTD Amount27	1
ISTD Amount28	1
ISTD Amount29	1
ISTD Amount30	1
ISTD Amount31	1
ISTD Amount32	1
Sample Amount	1
Dilution Factor	1
Vial#	1
Injection Volume	15
[Original Files]
Data File	C:\LabSolutions\Data\Methods\Moje wyniki\GDP-Fuc386.lcd
Method File	C:\LabSolutions\Data\Methods\Interstsil ODS-4 3x250mm nukleotydy-3.lcm
Batch File
Report Format File	c:\LabSolutions\System\DEFAULT.lsr
[File Description]
kolumna 3mm x 250 mm, cela czu�a, 1.0 ul of 20ul, 4000 pmoli to sonication
[Configuration]
Instrument Name	HPLC_SPD-M30A_RF20AXS
Instrument #	1
Line #	1
# of Detectors	1
Detector ID	PDA
Detector Name	PDA
# of Channels	1
[PDA Multi Chromatogram(Ch1)]
# of Points	20001
Interval(msec)	240
Start Time(min)	0
End Time(min)	80
Intensity Units	mAU
Intensity Multiplier	1
Type	MultiChrom
Wavelength(nm)	254
Bandwidth(nm)	4
R.Time (min)	Intensity
0,00000	0
0,00400	0
0,00800	0
0,01200	0
0,01600	0
0,02000	0
0,02400	0
0,02800	0
0,03200	0
0,03600	0
0,04000	0
0,04400	0
0,04800	0
0,05200	0
0,05600	0
0,06000	0
0,06400	0
0,06800	0
0,07200	0
0,07600	0
0,08000	8
0,08400	11
0,08800	12
0,09200	13
0,09600	13
0,10000	11
0,10400	11
0,10800	12
0,11200	12
0,11600	13
0,12000	15
0,12400	15
0,12800	15
0,13200	16
0,13600	18
0,14000	20
0,14400	20
0,14800	18
0,15200	17
0,15600	15
0,16000	14
0,16400	14
0,16800	15
0,17200	15
0,17600	15
0,18000	16
0,18400	16
0,18800	16
0,19200	16
0,19600	16
0,20000	16
0,20400	15
0,20800	18
0,21200	19
0,21600	17
0,22000	16
0,22400	15
0,22800	16
0,23200	17
0,23600	19
0,24000	22
0,24400	23
0,24800	22
0,25200	21
0,25600	21
0,26000	23
0,26400	24
0,26800	23
0,27200	23
0,27600	25
0,28000	26
0,28400	28
0,28800	29
0,29200	29
0,29600	28
0,30000	30
0,30400	33
0,30800	33
0,31200	31
0,31600	31
0,32000	30
0,32400	29
0,32800	28
0,33200	27
0,33600	27
0,34000	28
0,34400	29
0,34800	29
0,35200	29
0,35600	28
0,36000	27
0,36400	25
0,36800	24
0,37200	26
0,37600	26
0,38000	27
0,38400	28
0,38800	26
0,39200	24
0,39600	24
0,40000	25
0,40400	24
0,40800	22
0,41200	23
0,41600	23
0,42000	22
0,42400	21
0,42800	23
0,43200	25
0,43600	26
0,44000	27
0,44400	30
0,44800	31
0,45200	31
0,45600	31
0,46000	31
0,46400	32
0,46800	32
0,47200	30
0,47600	30
0,48000	32
0,48400	33
0,48800	34
0,49200	35
0,49600	34
0,50000	33
0,50400	33
0,50800	35
0,51200	37
0,51600	39
0,52000	41
0,52400	42
0,52800	41
0,53200	40
0,53600	41
0,54000	41
0,54400	41
0,54800	41
0,55200	41
0,55600	40
0,56000	40
0,56400	40
0,56800	40
0,57200	40
0,57600	40
0,58000	41
0,58400	41
0,58800	41
0,59200	40
0,59600	39
0,60000	40
0,60400	40
0,60800	40
0,61200	41
0,61600	41
0,62000	39
0,62400	40
0,62800	43
0,63200	47
0,63600	48
0,64000	51
0,64400	51
0,64800	49
0,65200	50
0,65600	50
0,66000	48
0,66400	47
0,66800	46
0,67200	46
0,67600	48
0,68000	49
0,68400	51
0,68800	53
0,69200	54
0,69600	53
0,70000	52
0,70400	52
0,70800	53
0,71200	55
0,71600	55
0,72000	54
0,72400	53
0,72800	52
0,73200	52
0,73600	52
0,74000	50
0,74400	46
0,74800	46
0,75200	45
0,75600	47
0,76000	50
0,76400	51
0,76800	50
0,77200	48
0,77600	47
0,78000	46
0,78400	45
0,78800	46
0,79200	46
0,79600	43
0,80000	42
0,80400	44
0,80800	45
0,81200	47
0,81600	47
0,82000	47
0,82400	48
0,82800	48
0,83200	47
0,83600	44
0,84000	43
0,84400	45
0,84800	46
0,85200	47
0,85600	47
0,86000	45
0,86400	44
0,86800	45
0,87200	44
0,87600	44
0,88000	46
0,88400	48
0,88800	48
0,89200	49
0,89600	52
0,90000	53
0,90400	52
0,90800	52
0,91200	52
0,91600	53
0,92000	53
0,92400	54
0,92800	54
0,93200	55
0,93600	55
0,94000	55
0,94400	54
0,94800	53
0,95200	53
0,95600	53
0,96000	53
0,96400	51
0,96800	51
0,97200	51
0,97600	53
0,98000	56
0,98400	57
0,98800	59
0,99200	60
0,99600	58
1,00000	56
1,00400	57
1,00800	60
1,01200	62
1,01600	63
1,02000	62
1,02400	62
1,02800	63
1,03200	63
1,03600	60
1,04000	60
1,04400	62
1,04800	63
1,05200	62
1,05600	61
1,06000	60
1,06400	60
1,06800	62
1,07200	61
1,07600	61
1,08000	63
1,08400	64
1,08800	65
1,09200	64
1,09600	66
1,10000	67
1,10400	66
1,10800	67
1,11200	69
1,11600	70
1,12000	70
1,12400	71
1,12800	71
1,13200	72
1,13600	72
1,14000	72
1,14400	73
1,14800	73
1,15200	74
1,15600	74
1,16000	74
1,16400	73
1,16800	71
1,17200	69
1,17600	68
1,18000	66
1,18400	65
1,18800	66
1,19200	69
1,19600	69
1,20000	69
1,20400	67
1,20800	66
1,21200	68
1,21600	67
1,22000	66
1,22400	66
1,22800	66
1,23200	66
1,23600	64
1,24000	63
1,24400	63
1,24800	63
1,25200	62
1,25600	61
1,26000	61
1,26400	63
1,26800	65
1,27200	66
1,27600	64
1,28000	62
1,28400	62
1,28800	62
1,29200	62
1,29600	62
1,30000	61
1,30400	59
1,30800	58
1,31200	57
1,31600	57
1,32000	57
1,32400	56
1,32800	55
1,33200	54
1,33600	56
1,34000	59
1,34400	59
1,34800	58
1,35200	56
1,35600	55
1,36000	56
1,36400	55
1,36800	54
1,37200	56
1,37600	60
1,38000	61
1,38400	60
1,38800	60
1,39200	59
1,39600	57
1,40000	59
1,40400	60
1,40800	59
1,41200	60
1,41600	59
1,42000	58
1,42400	58
1,42800	57
1,43200	58
1,43600	58
1,44000	58
1,44400	60
1,44800	61
1,45200	60
1,45600	59
1,46000	59
1,46400	60
1,46800	59
1,47200	59
1,47600	60
1,48000	59
1,48400	59
1,48800	60
1,49200	60
1,49600	59
1,50000	57
1,50400	55
1,50800	56
1,51200	57
1,51600	60
1,52000	61
1,52400	59
1,52800	58
1,53200	57
1,53600	58
1,54000	58
1,54400	59
1,54800	58
1,55200	57
1,55600	59
1,56000	60
1,56400	58
1,56800	56
1,57200	57
1,57600	59
1,58000	60
1,58400	61
1,58800	60
1,59200	60
1,59600	57
1,60000	55
1,60400	53
1,60800	53
1,61200	54
1,61600	54
1,62000	55
1,62400	57
1,62800	58
1,63200	58
1,63600	56
1,64000	57
1,64400	59
1,64800	60
1,65200	61
1,65600	61
1,66000	61
1,66400	63
1,66800	66
1,67200	69
1,67600	70
1,68000	70
1,68400	70
1,68800	71
1,69200	71
1,69600	72
1,70000	72
1,70400	71
1,70800	70
1,71200	70
1,71600	70
1,72000	69
1,72400	69
1,72800	69
1,73200	69
1,73600	70
1,74000	70
1,74400	70
1,74800	69
1,75200	69
1,75600	69
1,76000	68
1,76400	68
1,76800	70
1,77200	71
1,77600	71
1,78000	71
1,78400	70
1,78800	70
1,79200	70
1,79600	69
1,80000	71
1,80400	73
1,80800	75
1,81200	74
1,81600	73
1,82000	73
1,82400	73
1,82800	72
1,83200	72
1,83600	72
1,84000	72
1,84400	70
1,84800	70
1,85200	70
1,85600	70
1,86000	67
1,86400	66
1,86800	67
1,87200	68
1,87600	68
1,88000	66
1,88400	65
1,88800	63
1,89200	62
1,89600	62
1,90000	64
1,90400	63
1,90800	62
1,91200	61
1,91600	61
1,92000	60
1,92400	59
1,92800	60
1,93200	61
1,93600	60
1,94000	60
1,94400	60
1,94800	60
1,95200	60
1,95600	59
1,96000	57
1,96400	56
1,96800	55
1,97200	53
1,97600	50
1,98000	48
1,98400	48
1,98800	50
1,99200	50
1,99600	48
2,00000	46
2,00400	44
2,00800	43
2,01200	41
2,01600	39
2,02000	39
2,02400	42
2,02800	43
2,03200	42
2,03600	41
2,04000	39
2,04400	39
2,04800	40
2,05200	41
2,05600	41
2,06000	43
2,06400	46
2,06800	47
2,07200	47
2,07600	45
2,08000	46
2,08400	48
2,08800	47
2,09200	45
2,09600	44
2,10000	43
2,10400	44
2,10800	45
2,11200	46
2,11600	46
2,12000	44
2,12400	43
2,12800	43
2,13200	43
2,13600	42
2,14000	42
2,14400	43
2,14800	43
2,15200	45
2,15600	46
2,16000	45
2,16400	43
2,16800	43
2,17200	45
2,17600	47
2,18000	48
2,18400	47
2,18800	46
2,19200	47
2,19600	49
2,20000	49
2,20400	50
2,20800	49
2,21200	48
2,21600	49
2,22000	48
2,22400	48
2,22800	48
2,23200	49
2,23600	51
2,24000	52
2,24400	53
2,24800	53
2,25200	53
2,25600	53
2,26000	53
2,26400	53
2,26800	52
2,27200	51
2,27600	50
2,28000	51
2,28400	52
2,28800	52
2,29200	51
2,29600	50
2,30000	48
2,30400	47
2,30800	47
2,31200	49
2,31600	50
2,32000	51
2,32400	50
2,32800	51
2,33200	52
2,33600	51
2,34000	48
2,34400	47
2,34800	46
2,35200	44
2,35600	43
2,36000	44
2,36400	43
2,36800	42
2,37200	40
2,37600	41
2,38000	41
2,38400	41
2,38800	42
2,39200	42
2,39600	43
2,40000	42
2,40400	41
2,40800	43
2,41200	44
2,41600	44
2,42000	44
2,42400	43
2,42800	43
2,43200	45
2,43600	47
2,44000	47
2,44400	46
2,44800	44
2,45200	41
2,45600	40
2,46000	39
2,46400	39
2,46800	40
2,47200	40
2,47600	38
2,48000	36
2,48400	35
2,48800	35
2,49200	35
2,49600	34
2,50000	32
2,50400	31
2,50800	32
2,51200	35
2,51600	36
2,52000	34
2,52400	31
2,52800	31
2,53200	31
2,53600	29
2,54000	28
2,54400	30
2,54800	30
2,55200	32
2,55600	35
2,56000	34
2,56400	32
2,56800	32
2,57200	32
2,57600	31
2,58000	31
2,58400	29
2,58800	28
2,59200	29
2,59600	30
2,60000	30
2,60400	29
2,60800	31
2,61200	34
2,61600	33
2,62000	34
2,62400	36
2,62800	36
2,63200	36
2,63600	35
2,64000	37
2,64400	39
2,64800	38
2,65200	37
2,65600	39
2,66000	40
2,66400	43
2,66800	46
2,67200	44
2,67600	44
2,68000	46
2,68400	48
2,68800	48
2,69200	47
2,69600	44
2,70000	43
2,70400	44
2,70800	45
2,71200	45
2,71600	45
2,72000	45
2,72400	46
2,72800	45
2,73200	46
2,73600	46
2,74000	47
2,74400	49
2,74800	49
2,75200	50
2,75600	50
2,76000	51
2,76400	53
2,76800	51
2,77200	50
2,77600	52
2,78000	52
2,78400	52
2,78800	54
2,79200	54
2,79600	53
2,80000	52
2,80400	51
2,80800	51
2,81200	50
2,81600	49
2,82000	48
2,82400	47
2,82800	46
2,83200	45
2,83600	44
2,84000	46
2,84400	47
2,84800	46
2,85200	47
2,85600	49
2,86000	49
2,86400	49
2,86800	48
2,87200	47
2,87600	48
2,88000	47
2,88400	44
2,88800	46
2,89200	48
2,89600	47
2,90000	47
2,90400	46
2,90800	46
2,91200	46
2,91600	45
2,92000	46
2,92400	46
2,92800	45
2,93200	43
2,93600	45
2,94000	45
2,94400	46
2,94800	48
2,95200	49
2,95600	49
2,96000	47
2,96400	47
2,96800	48
2,97200	47
2,97600	46
2,98000	42
2,98400	40
2,98800	39
2,99200	38
2,99600	39
3,00000	40
3,00400	39
3,00800	40
3,01200	40
3,01600	39
3,02000	38
3,02400	39
3,02800	39
3,03200	39
3,03600	39
3,04000	40
3,04400	40
3,04800	39
3,05200	39
3,05600	41
3,06000	41
3,06400	40
3,06800	39
3,07200	39
3,07600	40
3,08000	40
3,08400	40
3,08800	41
3,09200	38
3,09600	36
3,10000	36
3,10400	39
3,10800	43
3,11200	43
3,11600	42
3,12000	41
3,12400	42
3,12800	43
3,13200	44
3,13600	45
3,14000	46
3,14400	47
3,14800	45
3,15200	47
3,15600	48
3,16000	47
3,16400	48
3,16800	51
3,17200	52
3,17600	53
3,18000	55
3,18400	55
3,18800	54
3,19200	53
3,19600	53
3,20000	53
3,20400	53
3,20800	55
3,21200	56
3,21600	56
3,22000	56
3,22400	60
3,22800	61
3,23200	59
3,23600	59
3,24000	60
3,24400	61
3,24800	62
3,25200	60
3,25600	58
3,26000	58
3,26400	56
3,26800	55
3,27200	53
3,27600	50
3,28000	49
3,28400	50
3,28800	50
3,29200	49
3,29600	49
3,30000	46
3,30400	44
3,30800	45
3,31200	47
3,31600	48
3,32000	50
3,32400	51
3,32800	52
3,33200	52
3,33600	52
3,34000	49
3,34400	48
3,34800	49
3,35200	49
3,35600	48
3,36000	48
3,36400	47
3,36800	50
3,37200	50
3,37600	48
3,38000	50
3,38400	52
3,38800	50
3,39200	49
3,39600	49
3,40000	48
3,40400	49
3,40800	48
3,41200	47
3,41600	45
3,42000	44
3,42400	46
3,42800	47
3,43200	45
3,43600	41
3,44000	40
3,44400	43
3,44800	42
3,45200	40
3,45600	42
3,46000	44
3,46400	43
3,46800	41
3,47200	39
3,47600	39
3,48000	38
3,48400	36
3,48800	35
3,49200	34
3,49600	36
3,50000	35
3,50400	34
3,50800	36
3,51200	37
3,51600	39
3,52000	40
3,52400	39
3,52800	39
3,53200	37
3,53600	36
3,54000	37
3,54400	37
3,54800	37
3,55200	38
3,55600	40
3,56000	43
3,56400	45
3,56800	45
3,57200	44
3,57600	44
3,58000	44
3,58400	43
3,58800	41
3,59200	42
3,59600	46
3,60000	49
3,60400	49
3,60800	46
3,61200	45
3,61600	45
3,62000	44
3,62400	45
3,62800	46
3,63200	46
3,63600	46
3,64000	46
3,64400	45
3,64800	45
3,65200	46
3,65600	45
3,66000	46
3,66400	47
3,66800	47
3,67200	45
3,67600	45
3,68000	46
3,68400	47
3,68800	47
3,69200	45
3,69600	46
3,70000	46
3,70400	44
3,70800	46
3,71200	46
3,71600	45
3,72000	44
3,72400	44
3,72800	43
3,73200	41
3,73600	39
3,74000	37
3,74400	39
3,74800	39
3,75200	40
3,75600	42
3,76000	45
3,76400	51
3,76800	60
3,77200	81
3,77600	114
3,78000	150
3,78400	180
3,78800	190
3,79200	172
3,79600	113
3,80000	3
3,80400	-160
3,80800	-381
3,81200	-653
3,81600	-965
3,82000	-1303
3,82400	-1661
3,82800	-2026
3,83200	-2379
3,83600	-2709
3,84000	-3004
3,84400	-3254
3,84800	-3465
3,85200	-3651
3,85600	-3844
3,86000	-4049
3,86400	-4214
3,86800	-4279
3,87200	-4244
3,87600	-4133
3,88000	-3970
3,88400	-3770
3,88800	-3544
3,89200	-3306
3,89600	-3069
3,90000	-2838
3,90400	-2617
3,90800	-2407
3,91200	-2213
3,91600	-2040
3,92000	-1881
3,92400	-1734
3,92800	-1591
3,93200	-1447
3,93600	-1300
3,94000	-1153
3,94400	-1012
3,94800	-882
3,95200	-766
3,95600	-664
3,96000	-575
3,96400	-497
3,96800	-428
3,97200	-367
3,97600	-314
3,98000	-268
3,98400	-227
3,98800	-193
3,99200	-165
3,99600	-141
4,00000	-123
4,00400	-109
4,00800	-97
4,01200	-89
4,01600	-83
4,02000	-78
4,02400	-77
4,02800	-76
4,03200	-74
4,03600	-72
4,04000	-72
4,04400	-73
4,04800	-74
4,05200	-76
4,05600	-79
4,06000	-81
4,06400	-86
4,06800	-93
4,07200	-101
4,07600	-110
4,08000	-117
4,08400	-124
4,08800	-130
4,09200	-134
4,09600	-136
4,10000	-139
4,10400	-139
4,10800	-139
4,11200	-137
4,11600	-132
4,12000	-127
4,12400	-123
4,12800	-116
4,13200	-107
4,13600	-101
4,14000	-94
4,14400	-88
4,14800	-82
4,15200	-75
4,15600	-70
4,16000	-67
4,16400	-63
4,16800	-57
4,17200	-50
4,17600	-46
4,18000	-41
4,18400	-35
4,18800	-30
4,19200	-26
4,19600	-21
4,20000	-16
4,20400	-11
4,20800	-6
4,21200	-1
4,21600	4
4,22000	9
4,22400	14
4,22800	20
4,23200	26
4,23600	30
4,24000	33
4,24400	39
4,24800	43
4,25200	46
4,25600	52
4,26000	59
4,26400	65
4,26800	67
4,27200	70
4,27600	74
4,28000	77
4,28400	80
4,28800	82
4,29200	84
4,29600	84
4,30000	84
4,30400	81
4,30800	79
4,31200	79
4,31600	76
4,32000	74
4,32400	72
4,32800	69
4,33200	67
4,33600	64
4,34000	60
4,34400	57
4,34800	55
4,35200	53
4,35600	51
4,36000	47
4,36400	44
4,36800	43
4,37200	43
4,37600	45
4,38000	46
4,38400	47
4,38800	48
4,39200	50
4,39600	52
4,40000	53
4,40400	56
4,40800	61
4,41200	66
4,41600	67
4,42000	66
4,42400	68
4,42800	71
4,43200	74
4,43600	75
4,44000	74
4,44400	75
4,44800	78
4,45200	81
4,45600	83
4,46000	82
4,46400	81
4,46800	81
4,47200	81
4,47600	79
4,48000	78
4,48400	78
4,48800	80
4,49200	82
4,49600	83
4,50000	85
4,50400	85
4,50800	83
4,51200	83
4,51600	82
4,52000	82
4,52400	82
4,52800	80
4,53200	78
4,53600	78
4,54000	78
4,54400	80
4,54800	81
4,55200	79
4,55600	78
4,56000	77
4,56400	76
4,56800	76
4,57200	76
4,57600	76
4,58000	77
4,58400	76
4,58800	76
4,59200	75
4,59600	74
4,60000	73
4,60400	73
4,60800	72
4,61200	73
4,61600	74
4,62000	74
4,62400	71
4,62800	68
4,63200	66
4,63600	64
4,64000	65
4,64400	68
4,64800	71
4,65200	74
4,65600	78
4,66000	80
4,66400	80
4,66800	82
4,67200	85
4,67600	88
4,68000	92
4,68400	95
4,68800	98
4,69200	101
4,69600	101
4,70000	102
4,70400	103
4,70800	102
4,71200	103
4,71600	102
4,72000	102
4,72400	102
4,72800	103
4,73200	103
4,73600	102
4,74000	101
4,74400	101
4,74800	101
4,75200	101
4,75600	100
4,76000	100
4,76400	102
4,76800	101
4,77200	100
4,77600	99
4,78000	98
4,78400	99
4,78800	100
4,79200	100
4,79600	100
4,80000	98
4,80400	95
4,80800	95
4,81200	95
4,81600	94
4,82000	94
4,82400	94
4,82800	93
4,83200	92
4,83600	92
4,84000	91
4,84400	92
4,84800	93
4,85200	94
4,85600	96
4,86000	96
4,86400	96
4,86800	96
4,87200	98
4,87600	101
4,88000	103
4,88400	107
4,88800	110
4,89200	115
4,89600	120
4,90000	125
4,90400	132
4,90800	138
4,91200	147
4,91600	155
4,92000	164
4,92400	173
4,92800	184
4,93200	194
4,93600	201
4,94000	207
4,94400	213
4,94800	221
4,95200	228
4,95600	233
4,96000	237
4,96400	241
4,96800	242
4,97200	245
4,97600	248
4,98000	250
4,98400	250
4,98800	250
4,99200	251
4,99600	253
5,00000	256
5,00400	261
5,00800	267
5,01200	273
5,01600	283
5,02000	297
5,02400	310
5,02800	325
5,03200	343
5,03600	364
5,04000	387
5,04400	410
5,04800	432
5,05200	454
5,05600	473
5,06000	491
5,06400	508
5,06800	522
5,07200	534
5,07600	543
5,08000	547
5,08400	548
5,08800	548
5,09200	547
5,09600	544
5,10000	542
5,10400	537
5,10800	530
5,11200	522
5,11600	514
5,12000	507
5,12400	498
5,12800	488
5,13200	478
5,13600	466
5,14000	453
5,14400	440
5,14800	428
5,15200	417
5,15600	407
5,16000	396
5,16400	388
5,16800	384
5,17200	382
5,17600	381
5,18000	385
5,18400	395
5,18800	410
5,19200	429
5,19600	455
5,20000	487
5,20400	526
5,20800	570
5,21200	618
5,21600	674
5,22000	737
5,22400	801
5,22800	865
5,23200	933
5,23600	1000
5,24000	1063
5,24400	1128
5,24800	1188
5,25200	1242
5,25600	1291
5,26000	1333
5,26400	1369
5,26800	1397
5,27200	1419
5,27600	1436
5,28000	1445
5,28400	1446
5,28800	1441
5,29200	1432
5,29600	1417
5,30000	1397
5,30400	1373
5,30800	1344
5,31200	1312
5,31600	1279
5,32000	1245
5,32400	1208
5,32800	1172
5,33200	1138
5,33600	1103
5,34000	1064
5,34400	1026
5,34800	990
5,35200	954
5,35600	920
5,36000	886
5,36400	854
5,36800	823
5,37200	794
5,37600	764
5,38000	735
5,38400	706
5,38800	679
5,39200	655
5,39600	631
5,40000	610
5,40400	590
5,40800	569
5,41200	549
5,41600	531
5,42000	514
5,42400	498
5,42800	483
5,43200	470
5,43600	460
5,44000	453
5,44400	445
5,44800	437
5,45200	431
5,45600	426
5,46000	425
5,46400	426
5,46800	429
5,47200	435
5,47600	440
5,48000	447
5,48400	455
5,48800	469
5,49200	482
5,49600	497
5,50000	516
5,50400	537
5,50800	558
5,51200	577
5,51600	599
5,52000	622
5,52400	647
5,52800	673
5,53200	700
5,53600	727
5,54000	753
5,54400	777
5,54800	801
5,55200	825
5,55600	847
5,56000	867
5,56400	886
5,56800	904
5,57200	919
5,57600	933
5,58000	944
5,58400	951
5,58800	957
5,59200	962
5,59600	965
5,60000	964
5,60400	961
5,60800	953
5,61200	944
5,61600	938
5,62000	931
5,62400	921
5,62800	910
5,63200	900
5,63600	890
5,64000	879
5,64400	868
5,64800	855
5,65200	840
5,65600	825
5,66000	813
5,66400	800
5,66800	785
5,67200	772
5,67600	760
5,68000	747
5,68400	733
5,68800	718
5,69200	703
5,69600	691
5,70000	682
5,70400	674
5,70800	667
5,71200	659
5,71600	650
5,72000	643
5,72400	634
5,72800	624
5,73200	615
5,73600	607
5,74000	601
5,74400	596
5,74800	589
5,75200	580
5,75600	573
5,76000	566
5,76400	559
5,76800	553
5,77200	548
5,77600	543
5,78000	538
5,78400	533
5,78800	530
5,79200	528
5,79600	526
5,80000	523
5,80400	521
5,80800	523
5,81200	524
5,81600	523
5,82000	519
5,82400	517
5,82800	518
5,83200	517
5,83600	516
5,84000	516
5,84400	517
5,84800	518
5,85200	521
5,85600	524
5,86000	526
5,86400	529
5,86800	531
5,87200	533
5,87600	536
5,88000	539
5,88400	542
5,88800	545
5,89200	549
5,89600	552
5,90000	555
5,90400	558
5,90800	559
5,91200	559
5,91600	561
5,92000	562
5,92400	562
5,92800	561
5,93200	559
5,93600	556
5,94000	552
5,94400	551
5,94800	551
5,95200	548
5,95600	541
5,96000	532
5,96400	524
5,96800	518
5,97200	510
5,97600	503
5,98000	499
5,98400	495
5,98800	492
5,99200	489
5,99600	485
6,00000	482
6,00400	482
6,00800	485
6,01200	488
6,01600	491
6,02000	498
6,02400	504
6,02800	511
6,03200	522
6,03600	536
6,04000	554
6,04400	574
6,04800	592
6,05200	610
6,05600	629
6,06000	648
6,06400	667
6,06800	687
6,07200	703
6,07600	716
6,08000	730
6,08400	741
6,08800	749
6,09200	753
6,09600	754
6,10000	752
6,10400	749
6,10800	743
6,11200	732
6,11600	720
6,12000	708
6,12400	695
6,12800	683
6,13200	668
6,13600	655
6,14000	645
6,14400	632
6,14800	616
6,15200	600
6,15600	587
6,16000	577
6,16400	568
6,16800	558
6,17200	552
6,17600	544
6,18000	537
6,18400	534
6,18800	529
6,19200	524
6,19600	523
6,20000	517
6,20400	510
6,20800	504
6,21200	498
6,21600	493
6,22000	488
6,22400	482
6,22800	475
6,23200	467
6,23600	461
6,24000	456
6,24400	451
6,24800	449
6,25200	446
6,25600	442
6,26000	438
6,26400	433
6,26800	428
6,27200	423
6,27600	419
6,28000	417
6,28400	415
6,28800	411
6,29200	408
6,29600	407
6,30000	405
6,30400	402
6,30800	400
6,31200	399
6,31600	400
6,32000	398
6,32400	396
6,32800	397
6,33200	399
6,33600	399
6,34000	399
6,34400	400
6,34800	401
6,35200	403
6,35600	407
6,36000	414
6,36400	422
6,36800	431
6,37200	440
6,37600	452
6,38000	468
6,38400	487
6,38800	508
6,39200	530
6,39600	555
6,40000	583
6,40400	615
6,40800	650
6,41200	686
6,41600	724
6,42000	765
6,42400	806
6,42800	848
6,43200	892
6,43600	936
6,44000	978
6,44400	1019
6,44800	1060
6,45200	1096
6,45600	1127
6,46000	1158
6,46400	1186
6,46800	1208
6,47200	1227
6,47600	1245
6,48000	1257
6,48400	1262
6,48800	1263
6,49200	1260
6,49600	1253
6,50000	1245
6,50400	1234
6,50800	1218
6,51200	1200
6,51600	1180
6,52000	1157
6,52400	1131
6,52800	1102
6,53200	1073
6,53600	1043
6,54000	1014
6,54400	983
6,54800	950
6,55200	919
6,55600	889
6,56000	859
6,56400	829
6,56800	802
6,57200	776
6,57600	748
6,58000	723
6,58400	698
6,58800	674
6,59200	653
6,59600	634
6,60000	615
6,60400	596
6,60800	576
6,61200	560
6,61600	546
6,62000	532
6,62400	520
6,62800	509
6,63200	500
6,63600	491
6,64000	482
6,64400	475
6,64800	468
6,65200	463
6,65600	458
6,66000	453
6,66400	452
6,66800	450
6,67200	449
6,67600	450
6,68000	449
6,68400	448
6,68800	451
6,69200	452
6,69600	455
6,70000	460
6,70400	462
6,70800	461
6,71200	460
6,71600	462
6,72000	462
6,72400	460
6,72800	459
6,73200	458
6,73600	455
6,74000	451
6,74400	447
6,74800	443
6,75200	440
6,75600	436
6,76000	433
6,76400	432
6,76800	430
6,77200	428
6,77600	427
6,78000	428
6,78400	430
6,78800	431
6,79200	437
6,79600	447
6,80000	459
6,80400	476
6,80800	496
6,81200	522
6,81600	552
6,82000	589
6,82400	631
6,82800	681
6,83200	736
6,83600	796
6,84000	860
6,84400	928
6,84800	1000
6,85200	1076
6,85600	1154
6,86000	1231
6,86400	1307
6,86800	1379
6,87200	1446
6,87600	1510
6,88000	1565
6,88400	1614
6,88800	1655
6,89200	1689
6,89600	1716
6,90000	1731
6,90400	1736
6,90800	1733
6,91200	1722
6,91600	1704
6,92000	1681
6,92400	1650
6,92800	1616
6,93200	1578
6,93600	1537
6,94000	1494
6,94400	1450
6,94800	1404
6,95200	1358
6,95600	1315
6,96000	1273
6,96400	1234
6,96800	1201
6,97200	1175
6,97600	1153
6,98000	1138
6,98400	1132
6,98800	1135
6,99200	1148
6,99600	1170
7,00000	1201
7,00400	1242
7,00800	1291
7,01200	1350
7,01600	1418
7,02000	1495
7,02400	1580
7,02800	1669
7,03200	1762
7,03600	1859
7,04000	1958
7,04400	2056
7,04800	2152
7,05200	2243
7,05600	2330
7,06000	2410
7,06400	2478
7,06800	2536
7,07200	2584
7,07600	2621
7,08000	2647
7,08400	2663
7,08800	2667
7,09200	2659
7,09600	2641
7,10000	2609
7,10400	2570
7,10800	2521
7,11200	2464
7,11600	2401
7,12000	2333
7,12400	2261
7,12800	2184
7,13200	2103
7,13600	2022
7,14000	1939
7,14400	1855
7,14800	1770
7,15200	1688
7,15600	1608
7,16000	1530
7,16400	1452
7,16800	1376
7,17200	1305
7,17600	1239
7,18000	1175
7,18400	1113
7,18800	1057
7,19200	1004
7,19600	954
7,20000	911
7,20400	870
7,20800	830
7,21200	793
7,21600	759
7,22000	727
7,22400	698
7,22800	673
7,23200	653
7,23600	635
7,24000	619
7,24400	604
7,24800	589
7,25200	576
7,25600	566
7,26000	556
7,26400	548
7,26800	540
7,27200	530
7,27600	522
7,28000	518
7,28400	514
7,28800	511
7,29200	512
7,29600	512
7,30000	512
7,30400	514
7,30800	517
7,31200	518
7,31600	519
7,32000	520
7,32400	522
7,32800	526
7,33200	531
7,33600	535
7,34000	538
7,34400	541
7,34800	546
7,35200	552
7,35600	556
7,36000	562
7,36400	568
7,36800	574
7,37200	580
7,37600	588
7,38000	597
7,38400	602
7,38800	606
7,39200	612
7,39600	618
7,40000	624
7,40400	628
7,40800	632
7,41200	636
7,41600	642
7,42000	646
7,42400	649
7,42800	654
7,43200	660
7,43600	666
7,44000	672
7,44400	682
7,44800	693
7,45200	706
7,45600	719
7,46000	735
7,46400	753
7,46800	773
7,47200	795
7,47600	819
7,48000	843
7,48400	867
7,48800	893
7,49200	918
7,49600	942
7,50000	966
7,50400	987
7,50800	1006
7,51200	1024
7,51600	1042
7,52000	1056
7,52400	1065
7,52800	1071
7,53200	1074
7,53600	1074
7,54000	1069
7,54400	1061
7,54800	1052
7,55200	1038
7,55600	1023
7,56000	1006
7,56400	986
7,56800	966
7,57200	944
7,57600	919
7,58000	894
7,58400	868
7,58800	841
7,59200	816
7,59600	792
7,60000	767
7,60400	744
7,60800	721
7,61200	701
7,61600	683
7,62000	666
7,62400	648
7,62800	631
7,63200	616
7,63600	602
7,64000	590
7,64400	578
7,64800	569
7,65200	563
7,65600	555
7,66000	550
7,66400	548
7,66800	547
7,67200	547
[truncated: 18,082 more rows]
