# Supplementary material for: Interplay between de novo and salvage pathways of GDP-fucose synthesis
Source: PLoS One. 2024 Oct 24;19(10):e0309450. doi: 10.1371/journal.pone.0309450 (PMC11501016; doi:10.1371/journal.pone.0309450)
Supplement: S1 File — (ZIP) [file pone.0309450.s004.zip › Chromatograms/Metabolites/TSTA3KO_42_1.txt]

[Header]
Application Name	LabSolutions
Version	5.97 SP1
Data File Name	C:\LabSolutions\Data\Methods\Moje wyniki\GDP-Fuc368.lcd
Output Date	2022-02-24
Output Time	14:43:28
[File Information]
Type	Data File
Generated	2022-01-27 16:02:41
Generated by	Sterownik
Modified	2022-02-13 16:51:04
Modified by	Sterownik
[Sample Information]
Operator Name	Sterownik
Acquired	2022-01-27 16:03:10
Sample Type	0:Unknown
Level	0
Sample Name	Sample 216-HEK_KOFX_#42_1st
Sample ID	01
ISTD Amount1	1
ISTD Amount2	1
ISTD Amount3	1
ISTD Amount4	1
ISTD Amount5	1
ISTD Amount6	1
ISTD Amount7	1
ISTD Amount8	1
ISTD Amount9	1
ISTD Amount10	1
ISTD Amount11	1
ISTD Amount12	1
ISTD Amount13	1
ISTD Amount14	1
ISTD Amount15	1
ISTD Amount16	1
ISTD Amount17	1
ISTD Amount18	1
ISTD Amount19	1
ISTD Amount20	1
ISTD Amount21	1
ISTD Amount22	1
ISTD Amount23	1
ISTD Amount24	1
ISTD Amount25	1
ISTD Amount26	1
ISTD Amount27	1
ISTD Amount28	1
ISTD Amount29	1
ISTD Amount30	1
ISTD Amount31	1
ISTD Amount32	1
Sample Amount	1
Dilution Factor	1
Vial#	1
Injection Volume	15
[Original Files]
Data File	C:\LabSolutions\Data\Methods\Moje wyniki\GDP-Fuc368.lcd
Method File	C:\LabSolutions\Data\Methods\Interstsil ODS-4 3x250mm nukleotydy-3.lcm
Batch File
Report Format File	c:\LabSolutions\System\DEFAULT.lsr
[File Description]
kolumna 3mm x 250 mm, cela czu�a, 5 of 20ul, 4000 pmoli to sonication
[Configuration]
Instrument Name	HPLC_SPD-M30A_RF20AXS
Instrument #	1
Line #	1
# of Detectors	1
Detector ID	PDA
Detector Name	PDA
# of Channels	1
[PDA Multi Chromatogram(Ch1)]
# of Points	20001
Interval(msec)	240
Start Time(min)	0
End Time(min)	80
Intensity Units	mAU
Intensity Multiplier	1
Type	MultiChrom
Wavelength(nm)	254
Bandwidth(nm)	4
R.Time (min)	Intensity
0,00000	0
0,00400	0
0,00800	0
0,01200	0
0,01600	0
0,02000	0
0,02400	0
0,02800	0
0,03200	0
0,03600	0
0,04000	0
0,04400	0
0,04800	0
0,05200	0
0,05600	0
0,06000	0
0,06400	0
0,06800	0
0,07200	0
0,07600	0
0,08000	6
0,08400	8
0,08800	9
0,09200	10
0,09600	12
0,10000	13
0,10400	12
0,10800	14
0,11200	19
0,11600	23
0,12000	22
0,12400	21
0,12800	20
0,13200	20
0,13600	21
0,14000	21
0,14400	21
0,14800	20
0,15200	20
0,15600	20
0,16000	19
0,16400	16
0,16800	14
0,17200	14
0,17600	14
0,18000	12
0,18400	11
0,18800	12
0,19200	11
0,19600	12
0,20000	12
0,20400	10
0,20800	10
0,21200	12
0,21600	12
0,22000	13
0,22400	15
0,22800	15
0,23200	17
0,23600	17
0,24000	17
0,24400	18
0,24800	18
0,25200	19
0,25600	20
0,26000	20
0,26400	20
0,26800	17
0,27200	16
0,27600	16
0,28000	16
0,28400	17
0,28800	19
0,29200	19
0,29600	17
0,30000	17
0,30400	17
0,30800	17
0,31200	19
0,31600	18
0,32000	16
0,32400	17
0,32800	17
0,33200	18
0,33600	17
0,34000	17
0,34400	18
0,34800	19
0,35200	19
0,35600	18
0,36000	17
0,36400	17
0,36800	18
0,37200	19
0,37600	20
0,38000	19
0,38400	19
0,38800	20
0,39200	20
0,39600	20
0,40000	18
0,40400	16
0,40800	16
0,41200	15
0,41600	14
0,42000	16
0,42400	18
0,42800	18
0,43200	21
0,43600	23
0,44000	22
0,44400	22
0,44800	20
0,45200	19
0,45600	21
0,46000	21
0,46400	21
0,46800	23
0,47200	23
0,47600	24
0,48000	26
0,48400	25
0,48800	24
0,49200	23
0,49600	23
0,50000	25
0,50400	26
0,50800	27
0,51200	29
0,51600	29
0,52000	28
0,52400	30
0,52800	30
0,53200	30
0,53600	30
0,54000	30
0,54400	28
0,54800	29
0,55200	33
0,55600	35
0,56000	34
0,56400	34
0,56800	35
0,57200	35
0,57600	36
0,58000	36
0,58400	37
0,58800	37
0,59200	37
0,59600	40
0,60000	40
0,60400	38
0,60800	38
0,61200	36
0,61600	34
0,62000	33
0,62400	34
0,62800	35
0,63200	36
0,63600	36
0,64000	35
0,64400	36
0,64800	36
0,65200	38
0,65600	38
0,66000	37
0,66400	37
0,66800	38
0,67200	39
0,67600	39
0,68000	39
0,68400	39
0,68800	38
0,69200	37
0,69600	39
0,70000	42
0,70400	42
0,70800	42
0,71200	40
0,71600	36
0,72000	33
0,72400	31
0,72800	31
0,73200	32
0,73600	33
0,74000	35
0,74400	39
0,74800	42
0,75200	42
0,75600	43
0,76000	43
0,76400	43
0,76800	45
0,77200	45
0,77600	46
0,78000	45
0,78400	45
0,78800	47
0,79200	48
0,79600	46
0,80000	45
0,80400	45
0,80800	45
0,81200	47
0,81600	48
0,82000	49
0,82400	49
0,82800	49
0,83200	52
0,83600	56
0,84000	56
0,84400	56
0,84800	58
0,85200	59
0,85600	59
0,86000	57
0,86400	57
0,86800	56
0,87200	56
0,87600	57
0,88000	57
0,88400	57
0,88800	54
0,89200	53
0,89600	54
0,90000	56
0,90400	59
0,90800	60
0,91200	62
0,91600	63
0,92000	64
0,92400	64
0,92800	64
0,93200	63
0,93600	65
0,94000	67
0,94400	67
0,94800	67
0,95200	66
0,95600	66
0,96000	67
0,96400	68
0,96800	69
0,97200	70
0,97600	70
0,98000	71
0,98400	72
0,98800	74
0,99200	75
0,99600	74
1,00000	76
1,00400	80
1,00800	82
1,01200	82
1,01600	79
1,02000	77
1,02400	77
1,02800	78
1,03200	79
1,03600	78
1,04000	77
1,04400	76
1,04800	75
1,05200	76
1,05600	79
1,06000	78
1,06400	77
1,06800	78
1,07200	83
1,07600	86
1,08000	85
1,08400	85
1,08800	88
1,09200	92
1,09600	97
1,10000	99
1,10400	97
1,10800	95
1,11200	95
1,11600	97
1,12000	98
1,12400	98
1,12800	98
1,13200	99
1,13600	99
1,14000	100
1,14400	99
1,14800	98
1,15200	97
1,15600	95
1,16000	94
1,16400	94
1,16800	94
1,17200	94
1,17600	96
1,18000	96
1,18400	95
1,18800	93
1,19200	92
1,19600	92
1,20000	94
1,20400	94
1,20800	94
1,21200	96
1,21600	96
1,22000	94
1,22400	95
1,22800	95
1,23200	96
1,23600	96
1,24000	96
1,24400	97
1,24800	98
1,25200	99
1,25600	100
1,26000	100
1,26400	99
1,26800	100
1,27200	101
1,27600	102
1,28000	102
1,28400	102
1,28800	103
1,29200	106
1,29600	109
1,30000	109
1,30400	109
1,30800	109
1,31200	109
1,31600	109
1,32000	110
1,32400	111
1,32800	111
1,33200	110
1,33600	109
1,34000	108
1,34400	109
1,34800	109
1,35200	107
1,35600	107
1,36000	107
1,36400	107
1,36800	107
1,37200	106
1,37600	106
1,38000	104
1,38400	101
1,38800	100
1,39200	102
1,39600	105
1,40000	106
1,40400	107
1,40800	106
1,41200	103
1,41600	101
1,42000	100
1,42400	100
1,42800	102
1,43200	103
1,43600	102
1,44000	100
1,44400	100
1,44800	99
1,45200	97
1,45600	98
1,46000	100
1,46400	100
1,46800	101
1,47200	101
1,47600	100
1,48000	99
1,48400	98
1,48800	98
1,49200	100
1,49600	99
1,50000	100
1,50400	101
1,50800	102
1,51200	105
1,51600	109
1,52000	113
1,52400	114
1,52800	112
1,53200	112
1,53600	111
1,54000	109
1,54400	109
1,54800	111
1,55200	110
1,55600	107
1,56000	107
1,56400	108
1,56800	107
1,57200	107
1,57600	108
1,58000	108
1,58400	109
1,58800	106
1,59200	104
1,59600	106
1,60000	106
1,60400	107
1,60800	107
1,61200	109
1,61600	110
1,62000	110
1,62400	110
1,62800	110
1,63200	110
1,63600	113
1,64000	115
1,64400	118
1,64800	120
1,65200	121
1,65600	120
1,66000	122
1,66400	123
1,66800	124
1,67200	125
1,67600	125
1,68000	125
1,68400	125
1,68800	124
1,69200	125
1,69600	129
1,70000	130
1,70400	131
1,70800	133
1,71200	134
1,71600	133
1,72000	131
1,72400	130
1,72800	131
1,73200	133
1,73600	133
1,74000	131
1,74400	132
1,74800	132
1,75200	130
1,75600	130
1,76000	129
1,76400	128
1,76800	128
1,77200	127
1,77600	126
1,78000	125
1,78400	124
1,78800	126
1,79200	129
1,79600	131
1,80000	132
1,80400	132
1,80800	134
1,81200	135
1,81600	135
1,82000	138
1,82400	140
1,82800	140
1,83200	139
1,83600	138
1,84000	141
1,84400	140
1,84800	140
1,85200	141
1,85600	142
1,86000	140
1,86400	138
1,86800	137
1,87200	137
1,87600	137
1,88000	137
1,88400	137
1,88800	137
1,89200	136
1,89600	135
1,90000	137
1,90400	138
1,90800	137
1,91200	137
1,91600	139
1,92000	140
1,92400	141
1,92800	142
1,93200	144
1,93600	144
1,94000	143
1,94400	142
1,94800	142
1,95200	144
1,95600	143
1,96000	142
1,96400	142
1,96800	142
1,97200	143
1,97600	144
1,98000	146
1,98400	148
1,98800	146
1,99200	144
1,99600	143
2,00000	143
2,00400	142
2,00800	143
2,01200	144
2,01600	144
2,02000	143
2,02400	143
2,02800	144
2,03200	142
2,03600	140
2,04000	140
2,04400	139
2,04800	138
2,05200	138
2,05600	139
2,06000	140
2,06400	139
2,06800	138
2,07200	139
2,07600	139
2,08000	140
2,08400	141
2,08800	144
2,09200	145
2,09600	145
2,10000	144
2,10400	144
2,10800	145
2,11200	145
2,11600	145
2,12000	146
2,12400	146
2,12800	145
2,13200	143
2,13600	143
2,14000	145
2,14400	144
2,14800	141
2,15200	139
2,15600	141
2,16000	143
2,16400	143
2,16800	145
2,17200	147
2,17600	147
2,18000	149
2,18400	151
2,18800	149
2,19200	146
2,19600	143
2,20000	142
2,20400	143
2,20800	144
2,21200	143
2,21600	142
2,22000	142
2,22400	142
2,22800	142
2,23200	141
2,23600	142
2,24000	144
2,24400	145
2,24800	145
2,25200	145
2,25600	143
2,26000	142
2,26400	142
2,26800	142
2,27200	143
2,27600	143
2,28000	143
2,28400	144
2,28800	145
2,29200	143
2,29600	142
2,30000	140
2,30400	141
2,30800	141
2,31200	142
2,31600	143
2,32000	144
2,32400	146
2,32800	144
2,33200	143
2,33600	144
2,34000	145
2,34400	143
2,34800	141
2,35200	141
2,35600	141
2,36000	143
2,36400	145
2,36800	146
2,37200	146
2,37600	144
2,38000	144
2,38400	146
2,38800	148
2,39200	151
2,39600	153
2,40000	154
2,40400	156
2,40800	156
2,41200	155
2,41600	152
2,42000	150
2,42400	150
2,42800	149
2,43200	150
2,43600	150
2,44000	150
2,44400	150
2,44800	150
2,45200	150
2,45600	151
2,46000	154
2,46400	156
2,46800	156
2,47200	154
2,47600	152
2,48000	151
2,48400	152
2,48800	152
2,49200	152
2,49600	153
2,50000	154
2,50400	153
2,50800	151
2,51200	151
2,51600	149
2,52000	148
2,52400	149
2,52800	150
2,53200	148
2,53600	149
2,54000	150
2,54400	150
2,54800	151
2,55200	153
2,55600	155
2,56000	155
2,56400	155
2,56800	154
2,57200	156
2,57600	159
2,58000	160
2,58400	161
2,58800	160
2,59200	158
2,59600	157
2,60000	155
2,60400	155
2,60800	157
2,61200	158
2,61600	160
2,62000	161
2,62400	161
2,62800	161
2,63200	159
2,63600	158
2,64000	158
2,64400	158
2,64800	157
2,65200	156
2,65600	153
2,66000	153
2,66400	154
2,66800	156
2,67200	156
2,67600	155
2,68000	155
2,68400	156
2,68800	156
2,69200	156
2,69600	156
2,70000	158
2,70400	159
2,70800	157
2,71200	156
2,71600	154
2,72000	153
2,72400	155
2,72800	155
2,73200	154
2,73600	153
2,74000	153
2,74400	155
2,74800	159
2,75200	160
2,75600	159
2,76000	158
2,76400	157
2,76800	156
2,77200	157
2,77600	158
2,78000	159
2,78400	160
2,78800	160
2,79200	160
2,79600	160
2,80000	160
2,80400	161
2,80800	160
2,81200	160
2,81600	162
2,82000	162
2,82400	162
2,82800	164
2,83200	164
2,83600	163
2,84000	163
2,84400	163
2,84800	165
2,85200	166
2,85600	166
2,86000	169
2,86400	170
2,86800	168
2,87200	167
2,87600	165
2,88000	164
2,88400	163
2,88800	164
2,89200	164
2,89600	164
2,90000	164
2,90400	165
2,90800	165
2,91200	165
2,91600	164
2,92000	165
2,92400	168
2,92800	169
2,93200	167
2,93600	168
2,94000	169
2,94400	169
2,94800	169
2,95200	169
2,95600	167
2,96000	166
2,96400	165
2,96800	166
2,97200	168
2,97600	170
2,98000	170
2,98400	170
2,98800	171
2,99200	170
2,99600	170
3,00000	171
3,00400	172
3,00800	173
3,01200	172
3,01600	171
3,02000	171
3,02400	171
3,02800	169
3,03200	170
3,03600	172
3,04000	172
3,04400	174
3,04800	175
3,05200	174
3,05600	173
3,06000	174
3,06400	175
3,06800	176
3,07200	177
3,07600	176
3,08000	175
3,08400	176
3,08800	177
3,09200	177
3,09600	176
3,10000	176
3,10400	176
3,10800	176
3,11200	178
3,11600	178
3,12000	177
3,12400	175
3,12800	175
3,13200	177
3,13600	179
3,14000	179
3,14400	179
3,14800	180
3,15200	181
3,15600	180
3,16000	180
3,16400	181
3,16800	184
3,17200	184
3,17600	184
3,18000	186
3,18400	187
3,18800	188
3,19200	188
3,19600	188
3,20000	189
3,20400	189
3,20800	189
3,21200	191
3,21600	192
3,22000	191
3,22400	191
3,22800	195
3,23200	198
3,23600	198
3,24000	195
3,24400	192
3,24800	192
3,25200	192
3,25600	191
3,26000	189
3,26400	189
3,26800	189
3,27200	189
3,27600	191
3,28000	190
3,28400	190
3,28800	190
3,29200	192
3,29600	196
3,30000	197
3,30400	196
3,30800	194
3,31200	195
3,31600	197
3,32000	196
3,32400	196
3,32800	197
3,33200	195
3,33600	195
3,34000	195
3,34400	195
3,34800	197
3,35200	198
3,35600	198
3,36000	197
3,36400	198
3,36800	198
3,37200	198
3,37600	199
3,38000	202
3,38400	203
3,38800	201
3,39200	197
3,39600	194
3,40000	194
3,40400	196
3,40800	195
3,41200	193
3,41600	192
3,42000	190
3,42400	191
3,42800	194
3,43200	197
3,43600	199
3,44000	198
3,44400	196
3,44800	196
3,45200	196
3,45600	196
3,46000	197
3,46400	199
3,46800	199
3,47200	200
3,47600	201
3,48000	201
3,48400	199
3,48800	201
3,49200	203
3,49600	204
3,50000	204
3,50400	205
3,50800	207
3,51200	208
3,51600	210
3,52000	212
3,52400	211
3,52800	211
3,53200	210
3,53600	211
3,54000	212
3,54400	213
3,54800	215
3,55200	215
3,55600	215
3,56000	215
3,56400	215
3,56800	216
3,57200	216
3,57600	216
3,58000	216
3,58400	216
3,58800	219
3,59200	219
3,59600	217
3,60000	216
3,60400	215
3,60800	215
3,61200	215
3,61600	215
3,62000	215
3,62400	215
3,62800	216
3,63200	218
3,63600	217
3,64000	216
3,64400	215
3,64800	213
3,65200	214
3,65600	214
3,66000	214
3,66400	213
3,66800	212
3,67200	214
3,67600	214
3,68000	213
3,68400	213
3,68800	212
3,69200	213
3,69600	213
3,70000	214
3,70400	217
3,70800	219
3,71200	220
3,71600	222
3,72000	223
3,72400	226
3,72800	226
3,73200	225
3,73600	225
3,74000	225
3,74400	224
3,74800	225
3,75200	227
3,75600	228
3,76000	231
3,76400	239
3,76800	250
3,77200	254
3,77600	239
3,78000	198
3,78400	117
3,78800	-16
3,79200	-211
3,79600	-473
3,80000	-799
3,80400	-1185
3,80800	-1621
3,81200	-2088
3,81600	-2567
3,82000	-3046
3,82400	-3511
3,82800	-3949
3,83200	-4340
3,83600	-4675
3,84000	-4949
3,84400	-5166
3,84800	-5345
3,85200	-5520
3,85600	-5693
3,86000	-5801
3,86400	-5795
3,86800	-5679
3,87200	-5481
3,87600	-5223
3,88000	-4924
3,88400	-4605
3,88800	-4276
3,89200	-3948
3,89600	-3628
3,90000	-3320
3,90400	-3027
3,90800	-2752
3,91200	-2497
3,91600	-2264
3,92000	-2048
3,92400	-1842
3,92800	-1641
3,93200	-1442
3,93600	-1249
3,94000	-1070
3,94400	-911
3,94800	-771
3,95200	-650
3,95600	-547
3,96000	-462
3,96400	-389
3,96800	-326
3,97200	-271
3,97600	-225
3,98000	-185
3,98400	-150
3,98800	-120
3,99200	-95
3,99600	-73
4,00000	-53
4,00400	-34
4,00800	-18
4,01200	-4
4,01600	8
4,02000	19
4,02400	31
4,02800	43
4,03200	56
4,03600	69
4,04000	84
4,04400	101
4,04800	119
4,05200	140
4,05600	162
4,06000	188
4,06400	219
4,06800	251
4,07200	282
4,07600	314
4,08000	347
4,08400	378
4,08800	405
4,09200	433
4,09600	458
4,10000	481
4,10400	501
4,10800	517
4,11200	527
4,11600	532
4,12000	534
4,12400	534
4,12800	532
4,13200	527
4,13600	523
4,14000	519
4,14400	511
4,14800	502
4,15200	494
4,15600	486
4,16000	479
4,16400	471
4,16800	465
4,17200	459
4,17600	453
4,18000	447
4,18400	441
4,18800	438
4,19200	440
4,19600	441
4,20000	439
4,20400	441
4,20800	442
4,21200	445
4,21600	447
4,22000	448
4,22400	449
4,22800	451
4,23200	452
4,23600	452
4,24000	450
4,24400	444
4,24800	439
4,25200	434
4,25600	429
4,26000	426
4,26400	420
4,26800	416
4,27200	415
4,27600	417
4,28000	419
4,28400	423
4,28800	428
4,29200	433
4,29600	443
4,30000	454
4,30400	465
4,30800	478
4,31200	491
4,31600	504
4,32000	518
4,32400	531
4,32800	545
4,33200	558
4,33600	568
4,34000	579
4,34400	589
4,34800	597
4,35200	604
4,35600	609
4,36000	612
4,36400	616
4,36800	618
4,37200	618
4,37600	616
4,38000	612
4,38400	606
4,38800	602
4,39200	595
4,39600	588
4,40000	580
4,40400	573
4,40800	567
4,41200	561
4,41600	554
4,42000	547
4,42400	542
4,42800	539
4,43200	535
4,43600	533
4,44000	531
4,44400	528
4,44800	527
4,45200	524
4,45600	522
4,46000	523
4,46400	522
4,46800	521
4,47200	521
4,47600	523
4,48000	524
4,48400	525
4,48800	528
4,49200	531
4,49600	534
4,50000	535
4,50400	534
4,50800	533
4,51200	535
4,51600	536
4,52000	535
4,52400	536
4,52800	539
4,53200	542
4,53600	542
4,54000	541
4,54400	541
4,54800	542
4,55200	544
4,55600	545
4,56000	547
4,56400	550
4,56800	553
4,57200	556
4,57600	558
4,58000	562
4,58400	568
4,58800	572
4,59200	577
4,59600	583
4,60000	588
4,60400	594
4,60800	600
4,61200	605
4,61600	609
4,62000	613
4,62400	616
4,62800	621
4,63200	625
4,63600	627
4,64000	629
4,64400	631
4,64800	633
4,65200	634
4,65600	634
4,66000	635
4,66400	636
4,66800	634
4,67200	632
4,67600	631
4,68000	626
4,68400	623
4,68800	621
4,69200	616
4,69600	610
4,70000	605
4,70400	602
4,70800	597
4,71200	592
4,71600	588
4,72000	585
4,72400	582
4,72800	575
4,73200	568
4,73600	561
4,74000	556
4,74400	554
4,74800	549
4,75200	542
4,75600	536
4,76000	532
4,76400	529
4,76800	526
4,77200	520
4,77600	515
4,78000	512
4,78400	510
4,78800	508
4,79200	506
4,79600	503
4,80000	501
4,80400	501
4,80800	501
4,81200	501
4,81600	501
4,82000	503
4,82400	505
4,82800	508
4,83200	510
4,83600	513
4,84000	516
4,84400	520
4,84800	523
4,85200	527
4,85600	531
4,86000	531
4,86400	533
4,86800	537
4,87200	538
4,87600	538
4,88000	538
4,88400	539
4,88800	540
4,89200	538
4,89600	536
4,90000	533
4,90400	530
4,90800	529
4,91200	529
4,91600	530
4,92000	531
4,92400	529
4,92800	528
4,93200	524
4,93600	521
4,94000	519
4,94400	519
4,94800	519
4,95200	518
4,95600	518
4,96000	521
4,96400	523
4,96800	524
4,97200	526
4,97600	528
4,98000	530
4,98400	534
4,98800	540
4,99200	549
4,99600	556
5,00000	562
5,00400	570
5,00800	580
5,01200	593
5,01600	608
5,02000	624
5,02400	643
5,02800	662
5,03200	681
5,03600	700
5,04000	721
5,04400	741
5,04800	760
5,05200	778
5,05600	798
5,06000	814
5,06400	827
5,06800	839
5,07200	848
5,07600	857
5,08000	865
5,08400	871
5,08800	876
5,09200	879
5,09600	881
5,10000	883
5,10400	886
5,10800	890
5,11200	896
5,11600	906
5,12000	921
5,12400	939
5,12800	958
5,13200	980
5,13600	1006
5,14000	1038
5,14400	1075
5,14800	1120
5,15200	1170
5,15600	1221
5,16000	1274
5,16400	1329
5,16800	1388
5,17200	1448
5,17600	1506
5,18000	1561
5,18400	1616
5,18800	1667
5,19200	1713
5,19600	1752
5,20000	1788
5,20400	1819
5,20800	1845
5,21200	1864
5,21600	1877
5,22000	1882
5,22400	1880
5,22800	1871
5,23200	1856
5,23600	1838
5,24000	1815
5,24400	1787
5,24800	1756
5,25200	1721
5,25600	1684
5,26000	1647
5,26400	1611
5,26800	1574
5,27200	1536
5,27600	1498
5,28000	1463
5,28400	1430
5,28800	1397
5,29200	1366
5,29600	1336
5,30000	1310
5,30400	1286
5,30800	1264
5,31200	1244
5,31600	1225
5,32000	1208
5,32400	1196
5,32800	1186
5,33200	1176
5,33600	1168
5,34000	1162
5,34400	1158
5,34800	1155
5,35200	1153
5,35600	1153
5,36000	1156
5,36400	1162
5,36800	1169
5,37200	1177
5,37600	1186
5,38000	1197
5,38400	1208
5,38800	1220
5,39200	1230
5,39600	1241
5,40000	1250
5,40400	1260
5,40800	1275
5,41200	1292
5,41600	1301
5,42000	1307
5,42400	1316
5,42800	1323
5,43200	1329
5,43600	1334
5,44000	1338
5,44400	1344
5,44800	1347
5,45200	1348
5,45600	1348
5,46000	1347
5,46400	1348
5,46800	1352
5,47200	1356
5,47600	1363
5,48000	1375
5,48400	1391
5,48800	1413
5,49200	1444
5,49600	1485
5,50000	1536
5,50400	1602
5,50800	1686
5,51200	1789
5,51600	1914
5,52000	2065
5,52400	2245
5,52800	2453
5,53200	2691
5,53600	2956
5,54000	3251
5,54400	3573
5,54800	3920
5,55200	4292
5,55600	4679
5,56000	5079
5,56400	5487
5,56800	5901
5,57200	6314
5,57600	6713
5,58000	7096
5,58400	7459
5,58800	7793
5,59200	8096
5,59600	8366
5,60000	8596
5,60400	8787
5,60800	8937
5,61200	9046
5,61600	9115
5,62000	9143
5,62400	9134
5,62800	9093
5,63200	9018
5,63600	8911
5,64000	8779
5,64400	8625
5,64800	8454
5,65200	8268
5,65600	8067
5,66000	7855
5,66400	7637
5,66800	7415
5,67200	7192
5,67600	6968
5,68000	6747
5,68400	6533
5,68800	6321
5,69200	6111
5,69600	5906
5,70000	5707
5,70400	5516
5,70800	5331
5,71200	5153
5,71600	4982
5,72000	4815
5,72400	4654
5,72800	4499
5,73200	4352
5,73600	4211
5,74000	4072
5,74400	3936
5,74800	3807
5,75200	3684
5,75600	3566
5,76000	3456
5,76400	3349
5,76800	3245
5,77200	3147
5,77600	3052
5,78000	2958
5,78400	2869
5,78800	2783
5,79200	2700
5,79600	2618
5,80000	2535
5,80400	2452
5,80800	2371
5,81200	2290
5,81600	2210
5,82000	2132
5,82400	2056
5,82800	1984
5,83200	1916
5,83600	1851
5,84000	1787
5,84400	1724
5,84800	1666
5,85200	1613
5,85600	1564
5,86000	1520
5,86400	1479
5,86800	1442
5,87200	1411
5,87600	1384
5,88000	1357
5,88400	1335
5,88800	1315
5,89200	1296
5,89600	1282
5,90000	1270
5,90400	1259
5,90800	1251
5,91200	1245
5,91600	1242
5,92000	1238
5,92400	1237
5,92800	1242
5,93200	1247
5,93600	1252
5,94000	1259
5,94400	1270
5,94800	1282
5,95200	1294
5,95600	1308
5,96000	1320
5,96400	1332
5,96800	1346
5,97200	1359
5,97600	1372
5,98000	1387
5,98400	1402
5,98800	1413
5,99200	1426
5,99600	1437
6,00000	1447
6,00400	1457
6,00800	1468
6,01200	1476
6,01600	1482
6,02000	1490
6,02400	1496
6,02800	1500
6,03200	1505
6,03600	1509
6,04000	1511
6,04400	1513
6,04800	1514
6,05200	1516
6,05600	1518
6,06000	1519
6,06400	1518
6,06800	1517
6,07200	1517
6,07600	1515
6,08000	1513
6,08400	1512
6,08800	1510
6,09200	1507
6,09600	1503
6,10000	1500
6,10400	1496
6,10800	1494
6,11200	1493
6,11600	1493
6,12000	1493
6,12400	1495
6,12800	1497
6,13200	1502
6,13600	1508
6,14000	1514
6,14400	1519
6,14800	1522
6,15200	1528
6,15600	1535
6,16000	1540
6,16400	1544
6,16800	1545
6,17200	1545
6,17600	1542
6,18000	1538
6,18400	1533
6,18800	1528
6,19200	1522
6,19600	1513
6,20000	1504
6,20400	1501
6,20800	1501
6,21200	1500
6,21600	1503
6,22000	1512
6,22400	1530
6,22800	1558
6,23200	1601
6,23600	1658
6,24000	1734
6,24400	1832
6,24800	1954
6,25200	2103
6,25600	2280
6,26000	2488
6,26400	2730
6,26800	3007
6,27200	3314
6,27600	3652
6,28000	4021
6,28400	4415
6,28800	4826
6,29200	5256
6,29600	5696
6,30000	6140
6,30400	6582
6,30800	7013
6,31200	7424
6,31600	7811
6,32000	8168
6,32400	8490
6,32800	8772
6,33200	9009
6,33600	9198
6,34000	9337
6,34400	9427
6,34800	9468
6,35200	9461
6,35600	9407
6,36000	9309
6,36400	9168
6,36800	8995
6,37200	8789
6,37600	8555
6,38000	8296
6,38400	8016
6,38800	7723
6,39200	7422
6,39600	7112
6,40000	6797
6,40400	6479
6,40800	6164
6,41200	5853
6,41600	5545
6,42000	5246
6,42400	4955
6,42800	4674
6,43200	4404
6,43600	4147
6,44000	3902
6,44400	3672
6,44800	3454
6,45200	3249
6,45600	3058
6,46000	2878
6,46400	2712
6,46800	2559
6,47200	2418
6,47600	2289
6,48000	2166
6,48400	2053
6,48800	1950
6,49200	1856
6,49600	1771
6,50000	1693
6,50400	1622
6,50800	1557
6,51200	1496
6,51600	1439
6,52000	1388
6,52400	1343
6,52800	1302
6,53200	1264
6,53600	1228
6,54000	1195
6,54400	1164
6,54800	1139
6,55200	1117
6,55600	1096
6,56000	1076
6,56400	1055
6,56800	1039
6,57200	1025
6,57600	1011
6,58000	997
6,58400	986
6,58800	977
6,59200	967
6,59600	956
6,60000	947
6,60400	940
6,60800	931
6,61200	921
6,61600	911
6,62000	905
6,62400	899
6,62800	891
6,63200	884
6,63600	878
6,64000	874
6,64400	868
6,64800	862
6,65200	856
6,65600	851
6,66000	845
6,66400	838
6,66800	833
6,67200	829
6,67600	825
6,68000	821
6,68400	818
6,68800	816
6,69200	813
6,69600	811
6,70000	808
6,70400	806
6,70800	808
6,71200	810
6,71600	813
6,72000	820
6,72400	829
6,72800	840
6,73200	855
6,73600	876
6,74000	905
6,74400	944
6,74800	992
6,75200	1049
6,75600	1119
6,76000	1204
6,76400	1308
6,76800	1432
6,77200	1574
6,77600	1737
6,78000	1923
6,78400	2135
6,78800	2374
6,79200	2637
6,79600	2923
6,80000	3230
6,80400	3556
6,80800	3900
6,81200	4257
6,81600	4623
6,82000	4990
6,82400	5351
6,82800	5705
6,83200	6046
6,83600	6367
6,84000	6664
6,84400	6934
6,84800	7168
6,85200	7367
6,85600	7527
6,86000	7649
6,86400	7731
6,86800	7771
6,87200	7772
6,87600	7734
6,88000	7662
6,88400	7557
6,88800	7424
6,89200	7262
6,89600	7076
6,90000	6871
6,90400	6650
6,90800	6415
6,91200	6168
6,91600	5917
6,92000	5667
6,92400	5414
6,92800	5162
6,93200	4914
6,93600	4672
6,94000	4439
6,94400	4210
6,94800	3986
6,95200	3773
6,95600	3574
6,96000	3382
6,96400	3198
6,96800	3025
6,97200	2862
6,97600	2711
6,98000	2571
6,98400	2437
6,98800	2312
6,99200	2196
6,99600	2089
7,00000	1988
7,00400	1892
7,00800	1806
7,01200	1729
7,01600	1654
7,02000	1584
7,02400	1521
7,02800	1463
7,03200	1411
7,03600	1363
7,04000	1319
7,04400	1278
7,04800	1239
7,05200	1201
7,05600	1169
7,06000	1139
7,06400	1112
7,06800	1085
7,07200	1061
7,07600	1041
7,08000	1025
7,08400	1010
7,08800	998
7,09200	987
7,09600	979
7,10000	975
7,10400	972
7,10800	972
7,11200	975
7,11600	983
7,12000	998
7,12400	1013
7,12800	1031
7,13200	1050
7,13600	1074
7,14000	1099
7,14400	1126
7,14800	1155
7,15200	1185
7,15600	1213
7,16000	1239
7,16400	1269
7,16800	1298
7,17200	1324
7,17600	1349
7,18000	1371
7,18400	1390
7,18800	1404
7,19200	1419
7,19600	1429
7,20000	1440
7,20400	1450
7,20800	1460
7,21200	1471
7,21600	1485
7,22000	1503
7,22400	1525
7,22800	1556
7,23200	1597
7,23600	1651
7,24000	1723
7,24400	1815
7,24800	1926
7,25200	2062
7,25600	2226
7,26000	2420
7,26400	2647
7,26800	2906
7,27200	3198
7,27600	3525
7,28000	3883
7,28400	4271
7,28800	4686
7,29200	5124
7,29600	5577
7,30000	6039
7,30400	6505
7,30800	6964
7,31200	7413
7,31600	7847
7,32000	8254
7,32400	8626
7,32800	8961
7,33200	9255
7,33600	9503
7,34000	9698
7,34400	9842
7,34800	9936
7,35200	9979
7,35600	9967
7,36000	9903
7,36400	9792
7,36800	9640
7,37200	9449
7,37600	9219
7,38000	8957
7,38400	8671
7,38800	8363
7,39200	8035
7,39600	7696
7,40000	7347
7,40400	6990
7,40800	6633
7,41200	6276
7,41600	5926
7,42000	5584
7,42400	5253
7,42800	4934
7,43200	4627
7,43600	4336
7,44000	4059
7,44400	3800
7,44800	3559
7,45200	3335
7,45600	3126
7,46000	2932
7,46400	2757
7,46800	2599
7,47200	2452
7,47600	2323
7,48000	2206
7,48400	2101
7,48800	2008
7,49200	1924
7,49600	1851
7,50000	1787
7,50400	1729
7,50800	1676
7,51200	1628
7,51600	1586
7,52000	1549
7,52400	1515
7,52800	1485
7,53200	1455
7,53600	1424
7,54000	1396
7,54400	1372
7,54800	1348
7,55200	1324
7,55600	1300
7,56000	1275
7,56400	1251
7,56800	1230
7,57200	1211
7,57600	1190
7,58000	1168
7,58400	1147
7,58800	1128
7,59200	1111
7,59600	1091
7,60000	1071
7,60400	1052
7,60800	1033
7,61200	1017
7,61600	1001
7,62000	984
7,62400	969
7,62800	955
7,63200	942
7,63600	931
7,64000	922
7,64400	915
7,64800	909
7,65200	902
7,65600	893
7,66000	887
7,66400	883
7,66800	881
7,67200	880
[truncated: 18,082 more rows]
