# Supplementary material for: Interplay between de novo and salvage pathways of GDP-fucose synthesis
Source: PLoS One. 2024 Oct 24;19(10):e0309450. doi: 10.1371/journal.pone.0309450 (PMC11501016; doi:10.1371/journal.pone.0309450)
Supplement: S1 File — (ZIP) [file pone.0309450.s004.zip › Chromatograms/Metabolites/TSTA3KO_42_1_0.01FUC.txt]

[Header]
Application Name	LabSolutions
Version	5.97 SP1
Data File Name	C:\LabSolutions\Data\Methods\Moje wyniki\GDP-Fuc441.lcd
Output Date	2022-04-04
Output Time	13:06:45
[Configuration]
Instrument Name	HPLC_SPD-M30A_RF20AXS
Instrument #	1
Line #	1
# of Detectors	1
Detector ID	PDA
Detector Name	PDA
# of Channels	1
[PDA Multi Chromatogram(Ch1)]
# of Points	20001
Interval(msec)	240
Start Time(min)	0
End Time(min)	80
Intensity Units	mAU
Intensity Multiplier	1
Type	MultiChrom
Wavelength(nm)	254
Bandwidth(nm)	4
R.Time (min)	Intensity
0,00000	0
0,00400	0
0,00800	0
0,01200	0
0,01600	0
0,02000	0
0,02400	0
0,02800	0
0,03200	0
0,03600	0
0,04000	0
0,04400	0
0,04800	0
0,05200	0
0,05600	0
0,06000	0
0,06400	0
0,06800	0
0,07200	0
0,07600	0
0,08000	13
0,08400	21
0,08800	25
0,09200	26
0,09600	26
0,10000	26
0,10400	27
0,10800	26
0,11200	24
0,11600	24
0,12000	24
0,12400	26
0,12800	25
0,13200	22
0,13600	20
0,14000	19
0,14400	19
0,14800	18
0,15200	15
0,15600	14
0,16000	12
0,16400	11
0,16800	10
0,17200	6
0,17600	4
0,18000	2
0,18400	-3
0,18800	-7
0,19200	-9
0,19600	-13
0,20000	-15
0,20400	-14
0,20800	-15
0,21200	-17
0,21600	-18
0,22000	-20
0,22400	-24
0,22800	-25
0,23200	-27
0,23600	-29
0,24000	-29
0,24400	-30
0,24800	-33
0,25200	-35
0,25600	-35
0,26000	-34
0,26400	-33
0,26800	-35
0,27200	-38
0,27600	-40
0,28000	-42
0,28400	-41
0,28800	-40
0,29200	-42
0,29600	-44
0,30000	-43
0,30400	-44
0,30800	-49
0,31200	-52
0,31600	-53
0,32000	-53
0,32400	-57
0,32800	-61
0,33200	-62
0,33600	-62
0,34000	-64
0,34400	-66
0,34800	-69
0,35200	-72
0,35600	-72
0,36000	-72
0,36400	-75
0,36800	-77
0,37200	-79
0,37600	-80
0,38000	-81
0,38400	-85
0,38800	-88
0,39200	-89
0,39600	-91
0,40000	-94
0,40400	-96
0,40800	-97
0,41200	-99
0,41600	-101
0,42000	-102
0,42400	-102
0,42800	-103
0,43200	-107
0,43600	-109
0,44000	-110
0,44400	-111
0,44800	-112
0,45200	-113
0,45600	-112
0,46000	-112
0,46400	-113
0,46800	-116
0,47200	-118
0,47600	-120
0,48000	-122
0,48400	-124
0,48800	-126
0,49200	-127
0,49600	-129
0,50000	-133
0,50400	-136
0,50800	-138
0,51200	-139
0,51600	-140
0,52000	-140
0,52400	-143
0,52800	-146
0,53200	-144
0,53600	-143
0,54000	-145
0,54400	-146
0,54800	-149
0,55200	-153
0,55600	-155
0,56000	-157
0,56400	-158
0,56800	-159
0,57200	-160
0,57600	-161
0,58000	-162
0,58400	-164
0,58800	-166
0,59200	-166
0,59600	-167
0,60000	-168
0,60400	-169
0,60800	-170
0,61200	-172
0,61600	-174
0,62000	-173
0,62400	-172
0,62800	-174
0,63200	-177
0,63600	-179
0,64000	-180
0,64400	-182
0,64800	-184
0,65200	-186
0,65600	-189
0,66000	-192
0,66400	-192
0,66800	-193
0,67200	-195
0,67600	-198
0,68000	-202
0,68400	-205
0,68800	-208
0,69200	-210
0,69600	-210
0,70000	-211
0,70400	-212
0,70800	-213
0,71200	-215
0,71600	-218
0,72000	-220
0,72400	-221
0,72800	-223
0,73200	-222
0,73600	-222
0,74000	-224
0,74400	-225
0,74800	-226
0,75200	-228
0,75600	-228
0,76000	-228
0,76400	-230
0,76800	-232
0,77200	-235
0,77600	-238
0,78000	-240
0,78400	-240
0,78800	-240
0,79200	-243
0,79600	-243
0,80000	-242
0,80400	-244
0,80800	-247
0,81200	-248
0,81600	-247
0,82000	-246
0,82400	-246
0,82800	-247
0,83200	-248
0,83600	-248
0,84000	-250
0,84400	-253
0,84800	-256
0,85200	-260
0,85600	-263
0,86000	-265
0,86400	-267
0,86800	-267
0,87200	-268
0,87600	-272
0,88000	-273
0,88400	-274
0,88800	-274
0,89200	-276
0,89600	-278
0,90000	-279
0,90400	-280
0,90800	-282
0,91200	-283
0,91600	-284
0,92000	-286
0,92400	-290
0,92800	-291
0,93200	-290
0,93600	-289
0,94000	-290
0,94400	-292
0,94800	-293
0,95200	-294
0,95600	-296
0,96000	-297
0,96400	-298
0,96800	-300
0,97200	-302
0,97600	-304
0,98000	-305
0,98400	-306
0,98800	-309
0,99200	-312
0,99600	-313
1,00000	-314
1,00400	-315
1,00800	-315
1,01200	-315
1,01600	-316
1,02000	-318
1,02400	-320
1,02800	-322
1,03200	-321
1,03600	-321
1,04000	-323
1,04400	-328
1,04800	-333
1,05200	-336
1,05600	-339
1,06000	-340
1,06400	-339
1,06800	-341
1,07200	-343
1,07600	-344
1,08000	-347
1,08400	-348
1,08800	-350
1,09200	-351
1,09600	-349
1,10000	-347
1,10400	-347
1,10800	-349
1,11200	-353
1,11600	-355
1,12000	-359
1,12400	-362
1,12800	-362
1,13200	-362
1,13600	-366
1,14000	-369
1,14400	-370
1,14800	-371
1,15200	-373
1,15600	-375
1,16000	-377
1,16400	-377
1,16800	-377
1,17200	-377
1,17600	-377
1,18000	-377
1,18400	-376
1,18800	-376
1,19200	-377
1,19600	-380
1,20000	-383
1,20400	-387
1,20800	-388
1,21200	-390
1,21600	-390
1,22000	-390
1,22400	-389
1,22800	-388
1,23200	-388
1,23600	-390
1,24000	-393
1,24400	-395
1,24800	-397
1,25200	-398
1,25600	-399
1,26000	-399
1,26400	-400
1,26800	-402
1,27200	-405
1,27600	-406
1,28000	-408
1,28400	-410
1,28800	-412
1,29200	-413
1,29600	-413
1,30000	-415
1,30400	-418
1,30800	-419
1,31200	-422
1,31600	-425
1,32000	-425
1,32400	-426
1,32800	-427
1,33200	-430
1,33600	-431
1,34000	-432
1,34400	-434
1,34800	-436
1,35200	-437
1,35600	-439
1,36000	-442
1,36400	-445
1,36800	-447
1,37200	-447
1,37600	-448
1,38000	-449
1,38400	-451
1,38800	-453
1,39200	-452
1,39600	-455
1,40000	-459
1,40400	-462
1,40800	-464
1,41200	-468
1,41600	-469
1,42000	-469
1,42400	-469
1,42800	-470
1,43200	-471
1,43600	-471
1,44000	-472
1,44400	-472
1,44800	-473
1,45200	-474
1,45600	-475
1,46000	-477
1,46400	-478
1,46800	-481
1,47200	-485
1,47600	-485
1,48000	-485
1,48400	-487
1,48800	-488
1,49200	-489
1,49600	-489
1,50000	-488
1,50400	-488
1,50800	-490
1,51200	-491
1,51600	-493
1,52000	-496
1,52400	-496
1,52800	-495
1,53200	-496
1,53600	-498
1,54000	-500
1,54400	-501
1,54800	-500
1,55200	-499
1,55600	-499
1,56000	-500
1,56400	-503
1,56800	-506
1,57200	-505
1,57600	-504
1,58000	-506
1,58400	-508
1,58800	-509
1,59200	-510
1,59600	-510
1,60000	-513
1,60400	-516
1,60800	-518
1,61200	-520
1,61600	-521
1,62000	-523
1,62400	-525
1,62800	-527
1,63200	-528
1,63600	-530
1,64000	-532
1,64400	-533
1,64800	-534
1,65200	-535
1,65600	-535
1,66000	-536
1,66400	-536
1,66800	-538
1,67200	-541
1,67600	-544
1,68000	-546
1,68400	-547
1,68800	-548
1,69200	-551
1,69600	-554
1,70000	-556
1,70400	-558
1,70800	-563
1,71200	-566
1,71600	-570
1,72000	-574
1,72400	-575
1,72800	-575
1,73200	-577
1,73600	-578
1,74000	-579
1,74400	-580
1,74800	-580
1,75200	-580
1,75600	-582
1,76000	-584
1,76400	-585
1,76800	-587
1,77200	-589
1,77600	-589
1,78000	-592
1,78400	-593
1,78800	-594
1,79200	-595
1,79600	-599
1,80000	-603
1,80400	-606
1,80800	-609
1,81200	-611
1,81600	-611
1,82000	-611
1,82400	-612
1,82800	-612
1,83200	-614
1,83600	-616
1,84000	-620
1,84400	-622
1,84800	-623
1,85200	-626
1,85600	-628
1,86000	-629
1,86400	-630
1,86800	-631
1,87200	-632
1,87600	-634
1,88000	-636
1,88400	-638
1,88800	-640
1,89200	-641
1,89600	-642
1,90000	-644
1,90400	-644
1,90800	-642
1,91200	-643
1,91600	-648
1,92000	-649
1,92400	-650
1,92800	-652
1,93200	-655
1,93600	-655
1,94000	-655
1,94400	-657
1,94800	-659
1,95200	-663
1,95600	-665
1,96000	-667
1,96400	-671
1,96800	-677
1,97200	-680
1,97600	-680
1,98000	-678
1,98400	-677
1,98800	-680
1,99200	-683
1,99600	-683
2,00000	-683
2,00400	-683
2,00800	-683
2,01200	-683
2,01600	-685
2,02000	-687
2,02400	-689
2,02800	-694
2,03200	-697
2,03600	-696
2,04000	-697
2,04400	-701
2,04800	-702
2,05200	-702
2,05600	-704
2,06000	-706
2,06400	-710
2,06800	-713
2,07200	-716
2,07600	-721
2,08000	-725
2,08400	-726
2,08800	-727
2,09200	-727
2,09600	-730
2,10000	-733
2,10400	-736
2,10800	-738
2,11200	-740
2,11600	-743
2,12000	-746
2,12400	-748
2,12800	-750
2,13200	-750
2,13600	-751
2,14000	-755
2,14400	-757
2,14800	-757
2,15200	-757
2,15600	-759
2,16000	-761
2,16400	-761
2,16800	-763
2,17200	-766
2,17600	-768
2,18000	-770
2,18400	-771
2,18800	-773
2,19200	-773
2,19600	-772
2,20000	-775
2,20400	-779
2,20800	-780
2,21200	-780
2,21600	-782
2,22000	-783
2,22400	-785
2,22800	-786
2,23200	-786
2,23600	-787
2,24000	-790
2,24400	-792
2,24800	-795
2,25200	-799
2,25600	-801
2,26000	-803
2,26400	-805
2,26800	-806
2,27200	-808
2,27600	-808
2,28000	-808
2,28400	-809
2,28800	-811
2,29200	-814
2,29600	-816
2,30000	-818
2,30400	-820
2,30800	-822
2,31200	-824
2,31600	-827
2,32000	-829
2,32400	-830
2,32800	-833
2,33200	-836
2,33600	-838
2,34000	-837
2,34400	-838
2,34800	-841
2,35200	-845
2,35600	-847
2,36000	-848
2,36400	-850
2,36800	-851
2,37200	-851
2,37600	-851
2,38000	-851
2,38400	-854
2,38800	-855
2,39200	-856
2,39600	-858
2,40000	-859
2,40400	-864
2,40800	-867
2,41200	-868
2,41600	-871
2,42000	-873
2,42400	-875
2,42800	-876
2,43200	-878
2,43600	-881
2,44000	-884
2,44400	-886
2,44800	-888
2,45200	-893
2,45600	-898
2,46000	-902
2,46400	-904
2,46800	-907
2,47200	-908
2,47600	-910
2,48000	-911
2,48400	-911
2,48800	-913
2,49200	-916
2,49600	-917
2,50000	-918
2,50400	-920
2,50800	-923
2,51200	-926
2,51600	-929
2,52000	-930
2,52400	-932
2,52800	-935
2,53200	-936
2,53600	-937
2,54000	-938
2,54400	-940
2,54800	-943
2,55200	-947
2,55600	-949
2,56000	-951
2,56400	-952
2,56800	-953
2,57200	-955
2,57600	-955
2,58000	-957
2,58400	-961
2,58800	-964
2,59200	-964
2,59600	-966
2,60000	-969
2,60400	-971
2,60800	-975
2,61200	-978
2,61600	-979
2,62000	-979
2,62400	-980
2,62800	-982
2,63200	-986
2,63600	-989
2,64000	-992
2,64400	-994
2,64800	-995
2,65200	-997
2,65600	-999
2,66000	-1002
2,66400	-1002
2,66800	-1002
2,67200	-1003
2,67600	-1004
2,68000	-1005
2,68400	-1007
2,68800	-1008
2,69200	-1008
2,69600	-1010
2,70000	-1013
2,70400	-1016
2,70800	-1020
2,71200	-1023
2,71600	-1023
2,72000	-1021
2,72400	-1019
2,72800	-1019
2,73200	-1019
2,73600	-1020
2,74000	-1023
2,74400	-1027
2,74800	-1029
2,75200	-1030
2,75600	-1031
2,76000	-1032
2,76400	-1033
2,76800	-1038
2,77200	-1041
2,77600	-1043
2,78000	-1045
2,78400	-1046
2,78800	-1048
2,79200	-1048
2,79600	-1047
2,80000	-1051
2,80400	-1056
2,80800	-1059
2,81200	-1063
2,81600	-1064
2,82000	-1065
2,82400	-1066
2,82800	-1067
2,83200	-1067
2,83600	-1069
2,84000	-1072
2,84400	-1074
2,84800	-1076
2,85200	-1079
2,85600	-1082
2,86000	-1085
2,86400	-1089
2,86800	-1091
2,87200	-1093
2,87600	-1096
2,88000	-1100
2,88400	-1100
2,88800	-1100
2,89200	-1101
2,89600	-1104
2,90000	-1107
2,90400	-1110
2,90800	-1112
2,91200	-1113
2,91600	-1114
2,92000	-1115
2,92400	-1117
2,92800	-1120
2,93200	-1120
2,93600	-1121
2,94000	-1122
2,94400	-1122
2,94800	-1124
2,95200	-1128
2,95600	-1131
2,96000	-1133
2,96400	-1133
2,96800	-1135
2,97200	-1138
2,97600	-1140
2,98000	-1144
2,98400	-1146
2,98800	-1145
2,99200	-1147
2,99600	-1152
3,00000	-1155
3,00400	-1156
3,00800	-1159
3,01200	-1162
3,01600	-1164
3,02000	-1167
3,02400	-1172
3,02800	-1177
3,03200	-1181
3,03600	-1182
3,04000	-1183
3,04400	-1183
3,04800	-1182
3,05200	-1186
3,05600	-1191
3,06000	-1192
3,06400	-1193
3,06800	-1195
3,07200	-1197
3,07600	-1198
3,08000	-1199
3,08400	-1202
3,08800	-1205
3,09200	-1208
3,09600	-1211
3,10000	-1212
3,10400	-1213
3,10800	-1216
3,11200	-1220
3,11600	-1222
3,12000	-1223
3,12400	-1224
3,12800	-1225
3,13200	-1227
3,13600	-1230
3,14000	-1234
3,14400	-1240
3,14800	-1243
3,15200	-1244
3,15600	-1245
3,16000	-1244
3,16400	-1244
3,16800	-1246
3,17200	-1246
3,17600	-1248
3,18000	-1250
3,18400	-1251
3,18800	-1253
3,19200	-1256
3,19600	-1256
3,20000	-1257
3,20400	-1257
3,20800	-1258
3,21200	-1260
3,21600	-1263
3,22000	-1265
3,22400	-1269
3,22800	-1275
3,23200	-1278
3,23600	-1281
3,24000	-1283
3,24400	-1284
3,24800	-1284
3,25200	-1285
3,25600	-1288
3,26000	-1290
3,26400	-1293
3,26800	-1295
3,27200	-1296
3,27600	-1299
3,28000	-1300
3,28400	-1301
3,28800	-1302
3,29200	-1302
3,29600	-1304
3,30000	-1306
3,30400	-1308
3,30800	-1310
3,31200	-1311
3,31600	-1313
3,32000	-1313
3,32400	-1313
3,32800	-1315
3,33200	-1319
3,33600	-1320
3,34000	-1321
3,34400	-1321
3,34800	-1320
3,35200	-1320
3,35600	-1322
3,36000	-1321
3,36400	-1322
3,36800	-1325
3,37200	-1326
3,37600	-1327
3,38000	-1328
3,38400	-1329
3,38800	-1333
3,39200	-1334
3,39600	-1334
3,40000	-1336
3,40400	-1337
3,40800	-1338
3,41200	-1338
3,41600	-1337
3,42000	-1337
3,42400	-1335
3,42800	-1334
3,43200	-1334
3,43600	-1336
3,44000	-1338
3,44400	-1341
3,44800	-1340
3,45200	-1340
3,45600	-1340
3,46000	-1339
3,46400	-1338
3,46800	-1339
3,47200	-1342
3,47600	-1343
3,48000	-1342
3,48400	-1340
3,48800	-1338
3,49200	-1335
3,49600	-1333
3,50000	-1332
3,50400	-1330
3,50800	-1328
3,51200	-1324
3,51600	-1320
3,52000	-1316
3,52400	-1311
3,52800	-1305
3,53200	-1298
3,53600	-1291
3,54000	-1284
3,54400	-1279
3,54800	-1271
3,55200	-1264
3,55600	-1257
3,56000	-1249
3,56400	-1240
3,56800	-1231
3,57200	-1218
3,57600	-1203
3,58000	-1185
3,58400	-1163
3,58800	-1132
3,59200	-1092
3,59600	-1037
3,60000	-963
3,60400	-877
3,60800	-787
3,61200	-701
3,61600	-626
3,62000	-574
3,62400	-558
3,62800	-585
3,63200	-672
3,63600	-828
3,64000	-1046
3,64400	-1316
3,64800	-1629
3,65200	-1974
3,65600	-2323
3,66000	-2661
3,66400	-2976
3,66800	-3262
3,67200	-3533
3,67600	-3828
3,68000	-4147
3,68400	-4406
3,68800	-4537
3,69200	-4551
3,69600	-4481
3,70000	-4344
3,70400	-4164
3,70800	-3966
3,71200	-3768
3,71600	-3583
3,72000	-3409
3,72400	-3243
3,72800	-3082
3,73200	-2926
3,73600	-2780
3,74000	-2640
3,74400	-2507
3,74800	-2388
3,75200	-2280
3,75600	-2173
3,76000	-2061
3,76400	-1943
3,76800	-1820
3,77200	-1697
3,77600	-1580
3,78000	-1476
3,78400	-1385
3,78800	-1307
3,79200	-1242
3,79600	-1189
3,80000	-1149
3,80400	-1121
3,80800	-1101
3,81200	-1090
3,81600	-1083
3,82000	-1081
3,82400	-1085
3,82800	-1093
3,83200	-1105
3,83600	-1118
3,84000	-1131
3,84400	-1142
3,84800	-1150
3,85200	-1156
3,85600	-1159
3,86000	-1161
3,86400	-1159
3,86800	-1154
3,87200	-1147
3,87600	-1135
3,88000	-1118
3,88400	-1098
3,88800	-1077
3,89200	-1055
3,89600	-1029
3,90000	-997
3,90400	-963
3,90800	-927
3,91200	-893
3,91600	-863
3,92000	-832
3,92400	-804
3,92800	-778
3,93200	-753
3,93600	-730
3,94000	-711
3,94400	-695
3,94800	-684
3,95200	-676
3,95600	-668
3,96000	-661
3,96400	-657
3,96800	-658
3,97200	-656
3,97600	-656
3,98000	-658
3,98400	-660
3,98800	-661
3,99200	-662
3,99600	-665
4,00000	-667
4,00400	-667
4,00800	-666
4,01200	-663
4,01600	-658
4,02000	-652
4,02400	-645
4,02800	-636
4,03200	-626
4,03600	-613
4,04000	-599
4,04400	-583
4,04800	-567
4,05200	-548
4,05600	-526
4,06000	-506
4,06400	-482
4,06800	-457
4,07200	-431
4,07600	-406
4,08000	-382
4,08400	-357
4,08800	-333
4,09200	-309
4,09600	-286
4,10000	-266
4,10400	-252
4,10800	-241
4,11200	-236
4,11600	-236
4,12000	-243
4,12400	-255
4,12800	-273
4,13200	-293
4,13600	-314
4,14000	-339
4,14400	-367
4,14800	-396
4,15200	-428
4,15600	-459
4,16000	-490
4,16400	-520
4,16800	-548
4,17200	-576
4,17600	-601
4,18000	-624
4,18400	-648
4,18800	-670
4,19200	-689
4,19600	-705
4,20000	-719
4,20400	-730
4,20800	-742
4,21200	-751
4,21600	-758
4,22000	-765
4,22400	-770
4,22800	-775
4,23200	-781
4,23600	-786
4,24000	-789
4,24400	-791
4,24800	-794
4,25200	-800
4,25600	-806
4,26000	-808
4,26400	-812
4,26800	-817
4,27200	-819
4,27600	-819
4,28000	-820
4,28400	-820
4,28800	-818
4,29200	-817
4,29600	-816
4,30000	-812
4,30400	-808
4,30800	-804
4,31200	-800
4,31600	-796
4,32000	-791
4,32400	-783
4,32800	-773
4,33200	-762
4,33600	-747
4,34000	-730
4,34400	-712
4,34800	-692
4,35200	-672
4,35600	-650
4,36000	-626
4,36400	-602
4,36800	-578
4,37200	-556
4,37600	-537
4,38000	-522
4,38400	-508
4,38800	-499
4,39200	-495
4,39600	-494
4,40000	-497
4,40400	-503
4,40800	-514
4,41200	-527
4,41600	-542
4,42000	-562
4,42400	-581
4,42800	-604
4,43200	-627
4,43600	-649
4,44000	-674
4,44400	-699
4,44800	-724
4,45200	-747
4,45600	-768
4,46000	-787
4,46400	-805
4,46800	-824
4,47200	-842
4,47600	-858
4,48000	-873
4,48400	-886
4,48800	-897
4,49200	-908
4,49600	-921
4,50000	-931
4,50400	-937
4,50800	-944
4,51200	-951
4,51600	-955
4,52000	-959
4,52400	-964
4,52800	-968
4,53200	-974
4,53600	-981
4,54000	-985
4,54400	-987
4,54800	-988
4,55200	-992
4,55600	-996
4,56000	-1002
4,56400	-1006
4,56800	-1009
4,57200	-1014
4,57600	-1017
4,58000	-1017
4,58400	-1017
4,58800	-1017
4,59200	-1014
4,59600	-1009
4,60000	-1003
4,60400	-997
4,60800	-987
4,61200	-968
4,61600	-940
4,62000	-903
4,62400	-853
4,62800	-788
4,63200	-700
4,63600	-585
4,64000	-434
4,64400	-239
4,64800	2
4,65200	299
4,65600	658
4,66000	1082
4,66400	1576
4,66800	2140
4,67200	2770
4,67600	3465
4,68000	4216
4,68400	5018
4,68800	5855
4,69200	6710
4,69600	7568
4,70000	8413
4,70400	9234
4,70800	10015
4,71200	10739
4,71600	11400
4,72000	11995
4,72400	12517
4,72800	12971
4,73200	13363
4,73600	13701
4,74000	13991
4,74400	14245
4,74800	14477
4,75200	14695
4,75600	14906
4,76000	15122
4,76400	15346
4,76800	15575
4,77200	15807
4,77600	16039
4,78000	16261
4,78400	16465
4,78800	16641
4,79200	16777
4,79600	16862
4,80000	16889
4,80400	16851
4,80800	16740
4,81200	16549
4,81600	16280
4,82000	15935
4,82400	15516
4,82800	15030
4,83200	14478
4,83600	13871
4,84000	13221
4,84400	12538
4,84800	11831
4,85200	11109
4,85600	10382
4,86000	9663
4,86400	8962
4,86800	8287
4,87200	7644
4,87600	7035
4,88000	6466
4,88400	5945
4,88800	5473
4,89200	5050
4,89600	4676
4,90000	4348
4,90400	4064
4,90800	3822
4,91200	3619
4,91600	3450
4,92000	3309
4,92400	3194
4,92800	3098
4,93200	3017
4,93600	2946
4,94000	2881
4,94400	2823
4,94800	2767
4,95200	2710
4,95600	2649
4,96000	2583
4,96400	2514
4,96800	2441
4,97200	2365
4,97600	2286
4,98000	2203
4,98400	2121
4,98800	2039
4,99200	1958
4,99600	1880
5,00000	1802
5,00400	1728
5,00800	1658
5,01200	1590
5,01600	1527
5,02000	1472
5,02400	1426
5,02800	1385
5,03200	1351
5,03600	1324
5,04000	1302
5,04400	1284
5,04800	1273
5,05200	1264
5,05600	1260
5,06000	1257
5,06400	1259
5,06800	1270
5,07200	1289
5,07600	1319
5,08000	1366
5,08400	1428
5,08800	1512
5,09200	1626
5,09600	1775
5,10000	1967
5,10400	2205
5,10800	2496
5,11200	2841
5,11600	3245
5,12000	3705
5,12400	4222
5,12800	4793
5,13200	5405
5,13600	6047
5,14000	6710
5,14400	7382
5,14800	8052
5,15200	8702
5,15600	9318
5,16000	9884
5,16400	10385
5,16800	10815
5,17200	11167
5,17600	11435
5,18000	11614
5,18400	11706
5,18800	11709
5,19200	11628
5,19600	11471
5,20000	11245
5,20400	10957
5,20800	10614
5,21200	10228
5,21600	9806
5,22000	9357
5,22400	8888
5,22800	8410
5,23200	7928
5,23600	7446
5,24000	6971
5,24400	6510
5,24800	6064
5,25200	5635
5,25600	5226
5,26000	4838
5,26400	4474
5,26800	4131
5,27200	3810
5,27600	3511
5,28000	3236
5,28400	2983
5,28800	2749
5,29200	2533
5,29600	2336
5,30000	2157
5,30400	1993
5,30800	1842
5,31200	1706
5,31600	1585
5,32000	1474
5,32400	1372
5,32800	1281
5,33200	1198
5,33600	1121
5,34000	1053
5,34400	991
5,34800	934
5,35200	884
5,35600	839
5,36000	796
5,36400	760
5,36800	729
5,37200	701
5,37600	677
5,38000	655
5,38400	636
5,38800	619
5,39200	606
5,39600	595
5,40000	590
5,40400	590
5,40800	591
5,41200	593
5,41600	602
5,42000	624
5,42400	652
5,42800	685
5,43200	726
5,43600	776
5,44000	838
5,44400	914
5,44800	998
5,45200	1092
5,45600	1197
5,46000	1311
5,46400	1433
5,46800	1563
5,47200	1697
5,47600	1834
5,48000	1971
5,48400	2107
5,48800	2240
5,49200	2367
5,49600	2486
5,50000	2593
5,50400	2691
5,50800	2780
5,51200	2854
5,51600	2912
5,52000	2958
5,52400	2991
5,52800	3010
5,53200	3017
5,53600	3014
5,54000	3000
5,54400	2979
5,54800	2950
5,55200	2918
5,55600	2883
5,56000	2846
5,56400	2809
5,56800	2774
5,57200	2739
5,57600	2703
5,58000	2673
5,58400	2645
5,58800	2617
5,59200	2590
5,59600	2567
5,60000	2546
5,60400	2522
5,60800	2496
5,61200	2470
5,61600	2441
5,62000	2407
5,62400	2368
5,62800	2324
5,63200	2275
5,63600	2221
5,64000	2162
5,64400	2097
5,64800	2027
5,65200	1954
5,65600	1876
5,66000	1796
5,66400	1714
5,66800	1628
5,67200	1541
5,67600	1454
5,68000	1368
5,68400	1282
5,68800	1198
5,69200	1117
5,69600	1036
5,70000	957
5,70400	882
5,70800	813
5,71200	746
5,71600	681
5,72000	622
5,72400	566
5,72800	512
5,73200	462
5,73600	416
5,74000	373
5,74400	331
5,74800	290
5,75200	251
5,75600	213
5,76000	177
5,76400	143
5,76800	108
5,77200	74
5,77600	42
5,78000	10
5,78400	-21
5,78800	-52
5,79200	-82
5,79600	-111
5,80000	-140
5,80400	-166
5,80800	-190
5,81200	-213
5,81600	-234
5,82000	-255
5,82400	-273
5,82800	-289
5,83200	-302
5,83600	-313
5,84000	-321
5,84400	-326
5,84800	-325
5,85200	-318
5,85600	-309
5,86000	-295
5,86400	-277
5,86800	-254
5,87200	-226
5,87600	-193
5,88000	-155
5,88400	-112
5,88800	-66
5,89200	-19
5,89600	31
5,90000	85
5,90400	144
5,90800	208
5,91200	276
5,91600	352
5,92000	441
5,92400	542
5,92800	658
5,93200	795
5,93600	952
5,94000	1133
5,94400	1340
5,94800	1576
5,95200	1842
5,95600	2135
5,96000	2456
5,96400	2799
5,96800	3163
5,97200	3543
5,97600	3927
5,98000	4310
5,98400	4687
5,98800	5047
5,99200	5384
5,99600	5686
6,00000	5949
6,00400	6171
6,00800	6345
6,01200	6464
6,01600	6529
6,02000	6545
6,02400	6511
6,02800	6428
6,03200	6298
6,03600	6129
6,04000	5928
6,04400	5702
6,04800	5451
6,05200	5182
6,05600	4904
6,06000	4622
6,06400	4343
6,06800	4074
6,07200	3818
6,07600	3578
6,08000	3363
6,08400	3182
6,08800	3040
6,09200	2942
6,09600	2897
6,10000	2916
6,10400	3003
6,10800	3172
6,11200	3438
6,11600	3814
6,12000	4311
6,12400	4942
6,12800	5716
6,13200	6649
6,13600	7759
6,14000	9059
6,14400	10554
6,14800	12251
6,15200	14158
6,15600	16284
6,16000	18623
6,16400	21163
6,16800	23897
6,17200	26809
6,17600	29889
6,18000	33108
6,18400	36426
6,18800	39810
6,19200	43224
6,19600	46642
6,20000	50018
6,20400	53297
6,20800	56442
6,21200	59414
6,21600	62176
6,22000	64691
6,22400	66925
6,22800	68854
6,23200	70456
6,23600	71716
6,24000	72625
6,24400	73178
6,24800	73376
6,25200	73229
6,25600	72752
6,26000	71959
6,26400	70871
6,26800	69515
6,27200	67919
6,27600	66113
6,28000	64118
6,28400	61962
6,28800	59682
6,29200	57305
6,29600	54860
6,30000	52368
6,30400	49848
6,30800	47325
6,31200	44824
6,31600	42360
6,32000	39944
6,32400	37590
6,32800	35305
6,33200	33105
6,33600	30996
6,34000	28981
6,34400	27056
6,34800	25231
6,35200	23508
6,35600	21884
6,36000	20360
6,36400	18932
6,36800	17593
6,37200	16344
6,37600	15182
6,38000	14102
6,38400	13099
6,38800	12169
6,39200	11306
6,39600	10505
6,40000	9765
6,40400	9080
6,40800	8441
6,41200	7847
6,41600	7297
6,42000	6787
6,42400	6312
6,42800	5867
6,43200	5452
6,43600	5062
6,44000	4698
6,44400	4358
6,44800	4034
6,45200	3732
6,45600	3449
6,46000	3182
6,46400	2928
6,46800	2688
6,47200	2463
6,47600	2253
6,48000	2057
6,48400	1872
6,48800	1698
6,49200	1533
6,49600	1379
6,50000	1236
6,50400	1103
6,50800	983
6,51200	873
6,51600	770
6,52000	675
6,52400	591
6,52800	518
6,53200	454
6,53600	397
6,54000	346
6,54400	301
6,54800	264
6,55200	234
6,55600	207
6,56000	182
6,56400	160
6,56800	142
6,57200	126
6,57600	112
6,58000	98
6,58400	84
6,58800	72
6,59200	60
6,59600	50
6,60000	38
6,60400	21
6,60800	6
6,61200	-9
6,61600	-25
6,62000	-41
6,62400	-54
6,62800	-62
6,63200	-68
6,63600	-72
6,64000	-73
6,64400	-68
6,64800	-56
6,65200	-40
6,65600	-16
6,66000	15
6,66400	52
6,66800	92
6,67200	137
6,67600	188
6,68000	242
6,68400	301
6,68800	359
6,69200	418
6,69600	478
6,70000	534
6,70400	589
6,70800	641
6,71200	685
6,71600	726
6,72000	766
6,72400	802
6,72800	834
6,73200	868
6,73600	907
6,74000	952
6,74400	1005
6,74800	1075
6,75200	1167
6,75600	1284
6,76000	1431
6,76400	1616
6,76800	1844
6,77200	2120
6,77600	2450
6,78000	2841
6,78400	3294
6,78800	3807
6,79200	4383
6,79600	5022
6,80000	5716
6,80400	6465
6,80800	7261
6,81200	8096
6,81600	8957
6,82000	9833
6,82400	10710
6,82800	11578
6,83200	12422
6,83600	13226
6,84000	13981
6,84400	14675
6,84800	15294
6,85200	15828
6,85600	16271
6,86000	16619
6,86400	16867
6,86800	17014
6,87200	17058
6,87600	17002
6,88000	16853
6,88400	16618
6,88800	16300
6,89200	15910
6,89600	15460
6,90000	14957
6,90400	14405
6,90800	13815
6,91200	13200
6,91600	12569
6,92000	11929
6,92400	11289
6,92800	10652
6,93200	10024
6,93600	9410
6,94000	8814
6,94400	8239
6,94800	7688
6,95200	7161
6,95600	6659
6,96000	6185
6,96400	5738
6,96800	5317
6,97200	4922
6,97600	4550
6,98000	4200
6,98400	3873
6,98800	3565
6,99200	3279
6,99600	3010
7,00000	2759
7,00400	2527
7,00800	2311
7,01200	2111
7,01600	1923
7,02000	1747
7,02400	1582
7,02800	1430
7,03200	1289
7,03600	1156
7,04000	1033
7,04400	919
7,04800	812
7,05200	713
7,05600	623
7,06000	538
7,06400	461
7,06800	388
7,07200	321
7,07600	259
7,08000	203
7,08400	152
7,08800	110
7,09200	74
7,09600	43
7,10000	24
7,10400	16
7,10800	17
7,11200	32
7,11600	67
7,12000	124
7,12400	209
7,12800	326
7,13200	483
7,13600	684
7,14000	941
7,14400	1264
7,14800	1657
7,15200	2125
7,15600	2681
7,16000	3334
7,16400	4094
7,16800	4967
7,17200	5955
7,17600	7062
7,18000	8287
7,18400	9633
7,18800	11094
7,19200	12660
7,19600	14320
7,20000	16065
7,20400	17877
7,20800	19741
7,21200	21635
7,21600	23533
7,22000	25412
7,22400	27251
7,22800	29025
7,23200	30706
7,23600	32274
7,24000	33711
7,24400	34997
7,24800	36119
7,25200	37065
7,25600	37829
7,26000	38409
7,26400	38805
7,26800	39022
7,27200	39069
7,27600	38960
7,28000	38706
7,28400	38329
7,28800	37847
7,29200	37278
7,29600	36645
7,30000	35973
7,30400	35280
7,30800	34583
7,31200	33895
7,31600	33234
7,32000	32609
7,32400	32026
7,32800	31492
7,33200	31004
7,33600	30561
7,34000	30159
7,34400	29791
7,34800	29446
7,35200	29112
7,35600	28779
7,36000	28433
7,36400	28062
7,36800	27660
7,37200	27214
7,37600	26715
7,38000	26159
7,38400	25542
7,38800	24863
7,39200	24117
7,39600	23309
7,40000	22448
7,40400	21539
7,40800	20587
7,41200	19602
7,41600	18589
7,42000	17561
7,42400	16531
7,42800	15506
7,43200	14495
7,43600	13504
7,44000	12539
7,44400	11610
7,44800	10724
7,45200	9885
7,45600	9093
7,46000	8351
7,46400	7663
7,46800	7029
7,47200	6450
7,47600	5924
7,48000	5447
7,48400	5018
7,48800	4638
7,49200	4302
7,49600	4008
7,50000	3751
7,50400	3526
7,50800	3334
7,51200	3168
7,51600	3026
7,52000	2904
7,52400	2801
7,52800	2714
7,53200	2637
7,53600	2569
7,54000	2509
7,54400	2452
7,54800	2397
7,55200	2344
7,55600	2294
7,56000	2242
7,56400	2190
7,56800	2137
7,57200	2082
7,57600	2033
7,58000	1983
7,58400	1932
7,58800	1883
7,59200	1837
7,59600	1794
7,60000	1757
7,60400	1726
7,60800	1700
7,61200	1683
7,61600	1680
7,62000	1693
7,62400	1724
7,62800	1773
7,63200	1848
7,63600	1955
7,64000	2100
7,64400	2287
7,64800	2525
7,65200	2822
7,65600	3187
7,66000	3628
7,66400	4153
7,66800	4769
7,67200	5485
7,67600	6309
7,68000	7244
7,68400	8294
7,68800	9460
7,69200	10737
7,69600	12118
7,70000	13592
7,70400	15145
7,70800	16767
7,71200	18439
7,71600	20133
7,72000	21823
7,72400	23479
7,72800	25081
7,73200	26599
7,73600	28004
7,74000	29272
7,74400	30381
7,74800	31310
7,75200	32048
7,75600	32582
7,76000	32903
7,76400	33012
7,76800	32913
7,77200	32618
7,77600	32134
7,78000	31478
7,78400	30669
7,78800	29729
7,79200	28676
7,79600	27527
7,80000	26308
7,80400	25041
7,80800	23746
7,81200	22438
7,81600	21128
7,82000	19833
7,82400	18566
7,82800	17336
7,83200	16153
7,83600	15019
7,84000	13939
7,84400	12920
7,84800	11964
7,85200	11072
7,85600	10245
7,86000	9479
7,86400	8775
7,86800	8130
7,87200	7540
7,87600	7004
7,88000	6518
7,88400	6079
7,88800	5681
7,89200	5322
7,89600	4998
[truncated: 18,026 more rows]
