# Supplementary material for: Interplay between de novo and salvage pathways of GDP-fucose synthesis
Source: PLoS One. 2024 Oct 24;19(10):e0309450. doi: 10.1371/journal.pone.0309450 (PMC11501016; doi:10.1371/journal.pone.0309450)
Supplement: S1 File — (ZIP) [file pone.0309450.s004.zip › Chromatograms/Metabolites/TSTA3KO_42_1_0.05FUC.txt]

[Header]
Application Name	LabSolutions
Version	5.97 SP1
Data File Name	C:\LabSolutions\Data\Methods\Moje wyniki\GDP-Fuc445.lcd
Output Date	2022-04-04
Output Time	13:07:56
[Configuration]
Instrument Name	HPLC_SPD-M30A_RF20AXS
Instrument #	1
Line #	1
# of Detectors	1
Detector ID	PDA
Detector Name	PDA
# of Channels	1
[PDA Multi Chromatogram(Ch1)]
# of Points	20001
Interval(msec)	240
Start Time(min)	0
End Time(min)	80
Intensity Units	mAU
Intensity Multiplier	1
Type	MultiChrom
Wavelength(nm)	254
Bandwidth(nm)	4
R.Time (min)	Intensity
0,00000	0
0,00400	0
0,00800	0
0,01200	0
0,01600	0
0,02000	0
0,02400	0
0,02800	0
0,03200	0
0,03600	0
0,04000	0
0,04400	0
0,04800	0
0,05200	0
0,05600	0
0,06000	0
0,06400	0
0,06800	0
0,07200	0
0,07600	0
0,08000	14
0,08400	20
0,08800	22
0,09200	23
0,09600	24
0,10000	23
0,10400	20
0,10800	18
0,11200	15
0,11600	14
0,12000	12
0,12400	12
0,12800	12
0,13200	9
0,13600	6
0,14000	5
0,14400	4
0,14800	1
0,15200	-2
0,15600	-4
0,16000	-7
0,16400	-10
0,16800	-14
0,17200	-15
0,17600	-15
0,18000	-16
0,18400	-16
0,18800	-18
0,19200	-20
0,19600	-22
0,20000	-24
0,20400	-26
0,20800	-30
0,21200	-34
0,21600	-37
0,22000	-38
0,22400	-39
0,22800	-39
0,23200	-40
0,23600	-42
0,24000	-44
0,24400	-48
0,24800	-53
0,25200	-56
0,25600	-57
0,26000	-57
0,26400	-57
0,26800	-56
0,27200	-56
0,27600	-58
0,28000	-60
0,28400	-62
0,28800	-64
0,29200	-67
0,29600	-70
0,30000	-72
0,30400	-73
0,30800	-75
0,31200	-78
0,31600	-80
0,32000	-83
0,32400	-86
0,32800	-90
0,33200	-94
0,33600	-98
0,34000	-101
0,34400	-101
0,34800	-100
0,35200	-101
0,35600	-102
0,36000	-104
0,36400	-106
0,36800	-108
0,37200	-108
0,37600	-109
0,38000	-111
0,38400	-115
0,38800	-118
0,39200	-121
0,39600	-124
0,40000	-128
0,40400	-132
0,40800	-134
0,41200	-138
0,41600	-141
0,42000	-144
0,42400	-146
0,42800	-148
0,43200	-151
0,43600	-155
0,44000	-157
0,44400	-159
0,44800	-159
0,45200	-160
0,45600	-161
0,46000	-164
0,46400	-166
0,46800	-167
0,47200	-170
0,47600	-174
0,48000	-174
0,48400	-176
0,48800	-180
0,49200	-184
0,49600	-187
0,50000	-189
0,50400	-190
0,50800	-191
0,51200	-194
0,51600	-195
0,52000	-196
0,52400	-198
0,52800	-200
0,53200	-201
0,53600	-204
0,54000	-206
0,54400	-206
0,54800	-204
0,55200	-205
0,55600	-207
0,56000	-207
0,56400	-209
0,56800	-211
0,57200	-212
0,57600	-213
0,58000	-213
0,58400	-211
0,58800	-212
0,59200	-216
0,59600	-218
0,60000	-218
0,60400	-221
0,60800	-223
0,61200	-224
0,61600	-224
0,62000	-225
0,62400	-227
0,62800	-228
0,63200	-228
0,63600	-229
0,64000	-231
0,64400	-232
0,64800	-233
0,65200	-234
0,65600	-235
0,66000	-234
0,66400	-235
0,66800	-237
0,67200	-240
0,67600	-241
0,68000	-242
0,68400	-246
0,68800	-248
0,69200	-248
0,69600	-247
0,70000	-247
0,70400	-247
0,70800	-247
0,71200	-248
0,71600	-249
0,72000	-250
0,72400	-254
0,72800	-254
0,73200	-254
0,73600	-254
0,74000	-254
0,74400	-253
0,74800	-253
0,75200	-255
0,75600	-257
0,76000	-261
0,76400	-264
0,76800	-266
0,77200	-267
0,77600	-268
0,78000	-267
0,78400	-265
0,78800	-266
0,79200	-267
0,79600	-268
0,80000	-268
0,80400	-269
0,80800	-269
0,81200	-268
0,81600	-269
0,82000	-272
0,82400	-274
0,82800	-275
0,83200	-278
0,83600	-280
0,84000	-281
0,84400	-282
0,84800	-282
0,85200	-283
0,85600	-285
0,86000	-287
0,86400	-290
0,86800	-293
0,87200	-295
0,87600	-294
0,88000	-293
0,88400	-293
0,88800	-293
0,89200	-293
0,89600	-293
0,90000	-293
0,90400	-295
0,90800	-300
0,91200	-301
0,91600	-304
0,92000	-305
0,92400	-306
0,92800	-307
0,93200	-309
0,93600	-311
0,94000	-311
0,94400	-309
0,94800	-309
0,95200	-311
0,95600	-313
0,96000	-315
0,96400	-315
0,96800	-316
0,97200	-317
0,97600	-318
0,98000	-318
0,98400	-318
0,98800	-316
0,99200	-315
0,99600	-314
1,00000	-313
1,00400	-314
1,00800	-313
1,01200	-313
1,01600	-316
1,02000	-317
1,02400	-318
1,02800	-321
1,03200	-323
1,03600	-326
1,04000	-327
1,04400	-328
1,04800	-330
1,05200	-330
1,05600	-327
1,06000	-325
1,06400	-327
1,06800	-330
1,07200	-332
1,07600	-334
1,08000	-333
1,08400	-331
1,08800	-329
1,09200	-329
1,09600	-331
1,10000	-333
1,10400	-335
1,10800	-335
1,11200	-335
1,11600	-336
1,12000	-337
1,12400	-335
1,12800	-333
1,13200	-333
1,13600	-334
1,14000	-336
1,14400	-337
1,14800	-338
1,15200	-338
1,15600	-338
1,16000	-337
1,16400	-336
1,16800	-336
1,17200	-336
1,17600	-334
1,18000	-334
1,18400	-334
1,18800	-334
1,19200	-334
1,19600	-336
1,20000	-337
1,20400	-335
1,20800	-336
1,21200	-337
1,21600	-337
1,22000	-336
1,22400	-336
1,22800	-336
1,23200	-335
1,23600	-335
1,24000	-337
1,24400	-338
1,24800	-339
1,25200	-339
1,25600	-340
1,26000	-341
1,26400	-342
1,26800	-342
1,27200	-342
1,27600	-341
1,28000	-339
1,28400	-340
1,28800	-340
1,29200	-339
1,29600	-339
1,30000	-339
1,30400	-337
1,30800	-337
1,31200	-338
1,31600	-337
1,32000	-337
1,32400	-337
1,32800	-336
1,33200	-334
1,33600	-335
1,34000	-336
1,34400	-337
1,34800	-337
1,35200	-337
1,35600	-336
1,36000	-337
1,36400	-339
1,36800	-341
1,37200	-341
1,37600	-340
1,38000	-341
1,38400	-342
1,38800	-340
1,39200	-341
1,39600	-342
1,40000	-344
1,40400	-346
1,40800	-344
1,41200	-342
1,41600	-343
1,42000	-345
1,42400	-345
1,42800	-345
1,43200	-347
1,43600	-347
1,44000	-346
1,44400	-345
1,44800	-344
1,45200	-345
1,45600	-346
1,46000	-347
1,46400	-346
1,46800	-348
1,47200	-351
1,47600	-352
1,48000	-354
1,48400	-355
1,48800	-357
1,49200	-359
1,49600	-360
1,50000	-359
1,50400	-358
1,50800	-357
1,51200	-360
1,51600	-363
1,52000	-364
1,52400	-365
1,52800	-366
1,53200	-365
1,53600	-367
1,54000	-369
1,54400	-371
1,54800	-372
1,55200	-373
1,55600	-373
1,56000	-373
1,56400	-373
1,56800	-373
1,57200	-372
1,57600	-371
1,58000	-371
1,58400	-371
1,58800	-371
1,59200	-373
1,59600	-373
1,60000	-373
1,60400	-375
1,60800	-377
1,61200	-378
1,61600	-380
1,62000	-382
1,62400	-386
1,62800	-389
1,63200	-390
1,63600	-390
1,64000	-390
1,64400	-390
1,64800	-390
1,65200	-390
1,65600	-392
1,66000	-396
1,66400	-398
1,66800	-400
1,67200	-402
1,67600	-402
1,68000	-405
1,68400	-408
1,68800	-409
1,69200	-409
1,69600	-412
1,70000	-414
1,70400	-413
1,70800	-411
1,71200	-411
1,71600	-413
1,72000	-416
1,72400	-418
1,72800	-420
1,73200	-422
1,73600	-421
1,74000	-423
1,74400	-426
1,74800	-428
1,75200	-428
1,75600	-430
1,76000	-434
1,76400	-438
1,76800	-441
1,77200	-444
1,77600	-447
1,78000	-448
1,78400	-449
1,78800	-450
1,79200	-452
1,79600	-457
1,80000	-460
1,80400	-462
1,80800	-463
1,81200	-465
1,81600	-470
1,82000	-476
1,82400	-478
1,82800	-482
1,83200	-485
1,83600	-487
1,84000	-489
1,84400	-494
1,84800	-498
1,85200	-499
1,85600	-500
1,86000	-503
1,86400	-506
1,86800	-511
1,87200	-514
1,87600	-515
1,88000	-518
1,88400	-523
1,88800	-527
1,89200	-532
1,89600	-539
1,90000	-545
1,90400	-549
1,90800	-553
1,91200	-556
1,91600	-560
1,92000	-563
1,92400	-569
1,92800	-576
1,93200	-580
1,93600	-584
1,94000	-589
1,94400	-592
1,94800	-597
1,95200	-601
1,95600	-605
1,96000	-609
1,96400	-613
1,96800	-617
1,97200	-623
1,97600	-628
1,98000	-635
1,98400	-643
1,98800	-649
1,99200	-653
1,99600	-656
2,00000	-660
2,00400	-668
2,00800	-674
2,01200	-678
2,01600	-682
2,02000	-686
2,02400	-690
2,02800	-693
2,03200	-698
2,03600	-705
2,04000	-710
2,04400	-713
2,04800	-718
2,05200	-724
2,05600	-730
2,06000	-734
2,06400	-739
2,06800	-743
2,07200	-749
2,07600	-757
2,08000	-765
2,08400	-769
2,08800	-773
2,09200	-778
2,09600	-784
2,10000	-788
2,10400	-794
2,10800	-799
2,11200	-803
2,11600	-807
2,12000	-809
2,12400	-813
2,12800	-817
2,13200	-822
2,13600	-826
2,14000	-830
2,14400	-832
2,14800	-834
2,15200	-839
2,15600	-842
2,16000	-842
2,16400	-845
2,16800	-850
2,17200	-854
2,17600	-856
2,18000	-858
2,18400	-860
2,18800	-864
2,19200	-867
2,19600	-872
2,20000	-878
2,20400	-882
2,20800	-885
2,21200	-886
2,21600	-887
2,22000	-888
2,22400	-890
2,22800	-893
2,23200	-896
2,23600	-897
2,24000	-900
2,24400	-903
2,24800	-904
2,25200	-906
2,25600	-909
2,26000	-911
2,26400	-915
2,26800	-918
2,27200	-919
2,27600	-920
2,28000	-924
2,28400	-926
2,28800	-927
2,29200	-930
2,29600	-934
2,30000	-935
2,30400	-935
2,30800	-939
2,31200	-942
2,31600	-944
2,32000	-945
2,32400	-946
2,32800	-946
2,33200	-947
2,33600	-947
2,34000	-949
2,34400	-951
2,34800	-954
2,35200	-959
2,35600	-962
2,36000	-963
2,36400	-965
2,36800	-967
2,37200	-970
2,37600	-971
2,38000	-972
2,38400	-975
2,38800	-976
2,39200	-978
2,39600	-982
2,40000	-982
2,40400	-982
2,40800	-983
2,41200	-984
2,41600	-984
2,42000	-984
2,42400	-985
2,42800	-983
2,43200	-983
2,43600	-985
2,44000	-986
2,44400	-987
2,44800	-986
2,45200	-984
2,45600	-983
2,46000	-985
2,46400	-987
2,46800	-988
2,47200	-989
2,47600	-989
2,48000	-988
2,48400	-988
2,48800	-988
2,49200	-985
2,49600	-983
2,50000	-983
2,50400	-982
2,50800	-983
2,51200	-982
2,51600	-980
2,52000	-978
2,52400	-977
2,52800	-977
2,53200	-976
2,53600	-974
2,54000	-973
2,54400	-972
2,54800	-971
2,55200	-970
2,55600	-968
2,56000	-967
2,56400	-967
2,56800	-963
2,57200	-959
2,57600	-958
2,58000	-957
2,58400	-953
2,58800	-952
2,59200	-952
2,59600	-951
2,60000	-949
2,60400	-945
2,60800	-942
2,61200	-939
2,61600	-936
2,62000	-934
2,62400	-930
2,62800	-927
2,63200	-926
2,63600	-924
2,64000	-922
2,64400	-918
2,64800	-915
2,65200	-912
2,65600	-910
2,66000	-909
2,66400	-906
2,66800	-901
2,67200	-898
2,67600	-896
2,68000	-895
2,68400	-894
2,68800	-888
2,69200	-883
2,69600	-879
2,70000	-876
2,70400	-873
2,70800	-871
2,71200	-871
2,71600	-869
2,72000	-865
2,72400	-861
2,72800	-859
2,73200	-856
2,73600	-850
2,74000	-844
2,74400	-841
2,74800	-840
2,75200	-836
2,75600	-829
2,76000	-825
2,76400	-822
2,76800	-818
2,77200	-816
2,77600	-815
2,78000	-812
2,78400	-806
2,78800	-802
2,79200	-797
2,79600	-791
2,80000	-788
2,80400	-785
2,80800	-781
2,81200	-776
2,81600	-773
2,82000	-769
2,82400	-765
2,82800	-764
2,83200	-762
2,83600	-761
2,84000	-756
2,84400	-751
2,84800	-748
2,85200	-744
2,85600	-739
2,86000	-734
2,86400	-727
2,86800	-720
2,87200	-714
2,87600	-708
2,88000	-702
2,88400	-697
2,88800	-692
2,89200	-685
2,89600	-677
2,90000	-670
2,90400	-665
2,90800	-659
2,91200	-650
2,91600	-642
2,92000	-634
2,92400	-624
2,92800	-614
2,93200	-605
2,93600	-593
2,94000	-582
2,94400	-571
2,94800	-560
2,95200	-549
2,95600	-539
2,96000	-529
2,96400	-515
2,96800	-499
2,97200	-484
2,97600	-469
2,98000	-452
2,98400	-433
2,98800	-414
2,99200	-395
2,99600	-374
3,00000	-354
3,00400	-332
3,00800	-308
3,01200	-285
3,01600	-259
3,02000	-231
3,02400	-203
3,02800	-174
3,03200	-143
3,03600	-109
3,04000	-76
3,04400	-39
3,04800	2
3,05200	43
3,05600	86
3,06000	132
3,06400	181
3,06800	232
3,07200	286
3,07600	347
3,08000	411
3,08400	479
3,08800	557
3,09200	643
3,09600	737
3,10000	847
3,10400	975
3,10800	1128
3,11200	1321
3,11600	1567
3,12000	1896
3,12400	2366
3,12800	3059
3,13200	4078
3,13600	5509
3,14000	7392
3,14400	9694
3,14800	12317
3,15200	15146
3,15600	18081
3,16000	21102
3,16400	24343
3,16800	28077
3,17200	32680
3,17600	38484
3,18000	45586
3,18400	53742
3,18800	62361
3,19200	70659
3,19600	77880
3,20000	83528
3,20400	87471
3,20800	89892
3,21200	91161
3,21600	91686
3,22000	91808
3,22400	91758
3,22800	91666
3,23200	91626
3,23600	91780
3,24000	92371
3,24400	93704
3,24800	95993
3,25200	99144
3,25600	102627
3,26000	105523
3,26400	106824
3,26800	105797
3,27200	102205
3,27600	96307
3,28000	88742
3,28400	80321
3,28800	71776
3,29200	63621
3,29600	56143
3,30000	49444
3,30400	43516
3,30800	38286
3,31200	33650
3,31600	29516
3,32000	25810
3,32400	22495
3,32800	19551
3,33200	16948
3,33600	14666
3,34000	12675
3,34400	10946
3,34800	9456
3,35200	8177
3,35600	7079
3,36000	6136
3,36400	5320
3,36800	4613
3,37200	3995
3,37600	3452
3,38000	2974
3,38400	2549
3,38800	2174
3,39200	1845
3,39600	1553
3,40000	1295
3,40400	1070
3,40800	873
3,41200	702
3,41600	553
3,42000	421
3,42400	304
3,42800	201
3,43200	111
3,43600	31
3,44000	-39
3,44400	-101
3,44800	-157
3,45200	-206
3,45600	-250
3,46000	-288
3,46400	-321
3,46800	-353
3,47200	-383
3,47600	-410
3,48000	-433
3,48400	-451
3,48800	-467
3,49200	-482
3,49600	-496
3,50000	-509
3,50400	-521
3,50800	-532
3,51200	-544
3,51600	-555
3,52000	-564
3,52400	-573
3,52800	-583
3,53200	-594
3,53600	-605
3,54000	-614
3,54400	-623
3,54800	-633
3,55200	-642
3,55600	-651
3,56000	-660
3,56400	-668
3,56800	-676
3,57200	-683
3,57600	-689
3,58000	-693
3,58400	-694
3,58800	-693
3,59200	-685
3,59600	-666
3,60000	-639
3,60400	-609
3,60800	-583
3,61200	-561
3,61600	-548
3,62000	-550
3,62400	-568
3,62800	-608
3,63200	-670
3,63600	-752
3,64000	-848
3,64400	-953
3,64800	-1057
3,65200	-1151
3,65600	-1232
3,66000	-1296
3,66400	-1347
3,66800	-1387
3,67200	-1425
3,67600	-1466
3,68000	-1504
3,68400	-1529
3,68800	-1537
3,69200	-1530
3,69600	-1507
3,70000	-1471
3,70400	-1427
3,70800	-1377
3,71200	-1326
3,71600	-1278
3,72000	-1234
3,72400	-1195
3,72800	-1163
3,73200	-1137
3,73600	-1117
3,74000	-1101
3,74400	-1087
3,74800	-1077
3,75200	-1067
3,75600	-1058
3,76000	-1051
3,76400	-1043
3,76800	-1032
3,77200	-1018
3,77600	-1004
3,78000	-989
3,78400	-972
3,78800	-950
3,79200	-928
3,79600	-905
3,80000	-886
3,80400	-871
3,80800	-858
3,81200	-846
3,81600	-836
3,82000	-825
3,82400	-818
3,82800	-813
3,83200	-806
3,83600	-801
3,84000	-797
3,84400	-792
3,84800	-788
3,85200	-786
3,85600	-785
3,86000	-784
3,86400	-783
3,86800	-785
3,87200	-789
3,87600	-790
3,88000	-790
3,88400	-790
3,88800	-790
3,89200	-789
3,89600	-791
3,90000	-794
3,90400	-798
3,90800	-802
3,91200	-805
3,91600	-808
3,92000	-811
3,92400	-816
3,92800	-819
3,93200	-821
3,93600	-824
3,94000	-825
3,94400	-825
3,94800	-825
3,95200	-825
3,95600	-826
3,96000	-826
3,96400	-826
3,96800	-828
3,97200	-832
3,97600	-834
3,98000	-838
3,98400	-843
3,98800	-847
3,99200	-853
3,99600	-862
4,00000	-869
4,00400	-874
4,00800	-879
4,01200	-883
4,01600	-886
4,02000	-888
4,02400	-890
4,02800	-891
4,03200	-891
4,03600	-888
4,04000	-885
4,04400	-882
4,04800	-877
4,05200	-875
4,05600	-871
4,06000	-867
4,06400	-868
4,06800	-872
4,07200	-876
4,07600	-883
4,08000	-892
4,08400	-902
4,08800	-913
4,09200	-927
4,09600	-942
4,10000	-958
4,10400	-971
4,10800	-984
4,11200	-997
4,11600	-1012
4,12000	-1026
4,12400	-1039
4,12800	-1051
4,13200	-1063
4,13600	-1074
4,14000	-1083
4,14400	-1089
4,14800	-1096
4,15200	-1102
4,15600	-1107
4,16000	-1111
4,16400	-1114
4,16800	-1115
4,17200	-1116
4,17600	-1121
4,18000	-1127
4,18400	-1130
4,18800	-1132
4,19200	-1136
4,19600	-1141
4,20000	-1144
4,20400	-1148
4,20800	-1153
4,21200	-1156
4,21600	-1158
4,22000	-1159
4,22400	-1158
4,22800	-1154
4,23200	-1151
4,23600	-1150
4,24000	-1148
4,24400	-1143
4,24800	-1138
4,25200	-1132
4,25600	-1129
4,26000	-1126
4,26400	-1121
4,26800	-1118
4,27200	-1116
4,27600	-1115
4,28000	-1114
4,28400	-1115
4,28800	-1117
4,29200	-1120
4,29600	-1127
4,30000	-1134
4,30400	-1141
4,30800	-1149
4,31200	-1157
4,31600	-1164
4,32000	-1173
4,32400	-1183
4,32800	-1193
4,33200	-1202
4,33600	-1210
4,34000	-1219
4,34400	-1227
4,34800	-1235
4,35200	-1242
4,35600	-1248
4,36000	-1251
4,36400	-1255
4,36800	-1257
4,37200	-1255
4,37600	-1251
4,38000	-1245
4,38400	-1238
4,38800	-1226
4,39200	-1210
4,39600	-1189
4,40000	-1165
4,40400	-1135
4,40800	-1100
4,41200	-1058
4,41600	-1010
4,42000	-958
4,42400	-902
4,42800	-842
4,43200	-781
4,43600	-721
4,44000	-661
4,44400	-606
4,44800	-556
4,45200	-512
4,45600	-478
4,46000	-451
4,46400	-433
4,46800	-424
4,47200	-424
4,47600	-431
4,48000	-444
4,48400	-466
4,48800	-495
4,49200	-528
4,49600	-565
4,50000	-604
4,50400	-648
4,50800	-693
4,51200	-739
4,51600	-784
4,52000	-830
4,52400	-875
4,52800	-918
4,53200	-960
4,53600	-1000
4,54000	-1039
4,54400	-1073
4,54800	-1106
4,55200	-1138
4,55600	-1167
4,56000	-1193
4,56400	-1217
4,56800	-1238
4,57200	-1257
4,57600	-1275
4,58000	-1295
4,58400	-1311
4,58800	-1323
4,59200	-1331
4,59600	-1341
4,60000	-1351
4,60400	-1359
4,60800	-1365
4,61200	-1369
4,61600	-1372
4,62000	-1374
4,62400	-1372
4,62800	-1361
4,63200	-1345
4,63600	-1322
4,64000	-1291
4,64400	-1252
4,64800	-1204
4,65200	-1144
4,65600	-1074
4,66000	-995
4,66400	-905
4,66800	-805
4,67200	-694
4,67600	-576
4,68000	-453
4,68400	-325
4,68800	-195
4,69200	-65
4,69600	66
4,70000	199
4,70400	331
4,70800	456
4,71200	577
4,71600	695
4,72000	806
4,72400	904
4,72800	989
4,73200	1059
4,73600	1107
4,74000	1135
4,74400	1142
4,74800	1129
4,75200	1096
4,75600	1040
4,76000	963
4,76400	872
4,76800	771
4,77200	661
4,77600	538
4,78000	410
4,78400	283
4,78800	153
4,79200	23
4,79600	-100
4,80000	-218
4,80400	-330
4,80800	-437
4,81200	-537
4,81600	-631
4,82000	-715
4,82400	-790
4,82800	-856
4,83200	-917
4,83600	-971
4,84000	-1016
4,84400	-1054
4,84800	-1083
4,85200	-1104
4,85600	-1116
4,86000	-1121
4,86400	-1122
4,86800	-1115
4,87200	-1108
4,87600	-1099
4,88000	-1084
4,88400	-1067
4,88800	-1047
4,89200	-1022
4,89600	-996
4,90000	-973
4,90400	-951
4,90800	-932
4,91200	-915
4,91600	-902
4,92000	-892
4,92400	-885
4,92800	-881
4,93200	-882
4,93600	-888
4,94000	-897
4,94400	-909
4,94800	-922
4,95200	-935
4,95600	-951
4,96000	-968
4,96400	-984
4,96800	-998
4,97200	-1012
4,97600	-1023
4,98000	-1029
4,98400	-1028
4,98800	-1022
4,99200	-1005
4,99600	-975
5,00000	-931
5,00400	-875
5,00800	-808
5,01200	-726
5,01600	-632
5,02000	-522
5,02400	-398
5,02800	-265
5,03200	-126
5,03600	19
5,04000	167
5,04400	316
5,04800	461
5,05200	598
5,05600	725
5,06000	839
5,06400	936
5,06800	1014
5,07200	1074
5,07600	1114
5,08000	1132
5,08400	1129
5,08800	1108
5,09200	1069
5,09600	1014
5,10000	944
5,10400	862
5,10800	768
5,11200	669
5,11600	567
5,12000	459
5,12400	348
5,12800	235
5,13200	124
5,13600	15
5,14000	-88
5,14400	-188
5,14800	-285
5,15200	-378
5,15600	-466
5,16000	-548
5,16400	-625
5,16800	-695
5,17200	-758
5,17600	-817
5,18000	-872
5,18400	-923
5,18800	-968
5,19200	-1011
5,19600	-1051
5,20000	-1088
5,20400	-1124
5,20800	-1156
5,21200	-1183
5,21600	-1210
5,22000	-1236
5,22400	-1259
5,22800	-1281
5,23200	-1304
5,23600	-1326
5,24000	-1343
5,24400	-1360
5,24800	-1375
5,25200	-1387
5,25600	-1400
5,26000	-1415
5,26400	-1429
5,26800	-1441
5,27200	-1452
5,27600	-1462
5,28000	-1471
5,28400	-1479
5,28800	-1487
5,29200	-1494
5,29600	-1501
5,30000	-1507
5,30400	-1512
5,30800	-1516
5,31200	-1521
5,31600	-1524
5,32000	-1527
5,32400	-1529
5,32800	-1532
5,33200	-1536
5,33600	-1539
5,34000	-1542
5,34400	-1541
5,34800	-1541
5,35200	-1542
5,35600	-1545
5,36000	-1546
5,36400	-1548
5,36800	-1549
5,37200	-1549
5,37600	-1549
5,38000	-1548
5,38400	-1548
5,38800	-1548
5,39200	-1550
5,39600	-1550
5,40000	-1548
5,40400	-1546
5,40800	-1548
5,41200	-1549
5,41600	-1548
5,42000	-1547
5,42400	-1543
5,42800	-1537
5,43200	-1531
5,43600	-1524
5,44000	-1515
5,44400	-1502
5,44800	-1484
5,45200	-1462
5,45600	-1436
5,46000	-1410
5,46400	-1379
5,46800	-1343
5,47200	-1305
5,47600	-1266
5,48000	-1223
5,48400	-1177
5,48800	-1129
5,49200	-1076
5,49600	-1023
5,50000	-972
5,50400	-918
5,50800	-867
5,51200	-821
5,51600	-778
5,52000	-738
5,52400	-704
5,52800	-672
5,53200	-644
5,53600	-620
5,54000	-602
5,54400	-590
5,54800	-587
5,55200	-589
5,55600	-595
5,56000	-606
5,56400	-620
5,56800	-639
5,57200	-664
5,57600	-689
5,58000	-716
5,58400	-748
5,58800	-782
5,59200	-816
5,59600	-852
5,60000	-889
5,60400	-927
5,60800	-964
5,61200	-999
5,61600	-1035
5,62000	-1069
5,62400	-1101
5,62800	-1134
5,63200	-1166
5,63600	-1196
5,64000	-1226
5,64400	-1253
5,64800	-1278
5,65200	-1303
5,65600	-1327
5,66000	-1349
5,66400	-1369
5,66800	-1385
5,67200	-1398
5,67600	-1412
5,68000	-1426
5,68400	-1439
5,68800	-1449
5,69200	-1456
5,69600	-1460
5,70000	-1461
5,70400	-1464
5,70800	-1466
5,71200	-1465
5,71600	-1464
5,72000	-1459
5,72400	-1452
5,72800	-1447
5,73200	-1442
5,73600	-1435
5,74000	-1429
5,74400	-1423
5,74800	-1418
5,75200	-1411
5,75600	-1405
5,76000	-1398
5,76400	-1391
5,76800	-1384
5,77200	-1375
5,77600	-1362
5,78000	-1346
5,78400	-1326
5,78800	-1299
5,79200	-1264
5,79600	-1219
5,80000	-1166
5,80400	-1106
5,80800	-1037
5,81200	-958
5,81600	-872
5,82000	-778
5,82400	-682
5,82800	-585
5,83200	-490
5,83600	-396
5,84000	-306
5,84400	-227
5,84800	-157
5,85200	-100
5,85600	-56
5,86000	-28
5,86400	-16
5,86800	-18
5,87200	-36
5,87600	-64
5,88000	-104
5,88400	-156
5,88800	-218
5,89200	-287
5,89600	-359
5,90000	-434
5,90400	-515
5,90800	-594
5,91200	-670
5,91600	-745
5,92000	-816
5,92400	-885
5,92800	-952
5,93200	-1012
5,93600	-1068
5,94000	-1120
5,94400	-1170
5,94800	-1216
5,95200	-1258
5,95600	-1297
5,96000	-1335
5,96400	-1368
5,96800	-1399
5,97200	-1427
5,97600	-1453
5,98000	-1476
5,98400	-1497
5,98800	-1516
5,99200	-1534
5,99600	-1551
6,00000	-1566
6,00400	-1584
6,00800	-1600
6,01200	-1612
6,01600	-1623
6,02000	-1634
6,02400	-1646
6,02800	-1657
6,03200	-1666
6,03600	-1676
6,04000	-1684
6,04400	-1692
6,04800	-1701
6,05200	-1708
6,05600	-1714
6,06000	-1721
6,06400	-1727
6,06800	-1733
6,07200	-1739
6,07600	-1743
6,08000	-1748
6,08400	-1753
6,08800	-1760
6,09200	-1768
6,09600	-1776
6,10000	-1784
6,10400	-1790
6,10800	-1795
6,11200	-1801
6,11600	-1806
6,12000	-1809
6,12400	-1810
6,12800	-1809
6,13200	-1806
6,13600	-1802
6,14000	-1795
6,14400	-1779
6,14800	-1754
6,15200	-1720
6,15600	-1673
6,16000	-1609
6,16400	-1524
6,16800	-1414
6,17200	-1275
6,17600	-1099
6,18000	-878
6,18400	-606
6,18800	-282
6,19200	109
6,19600	572
6,20000	1115
6,20400	1740
6,20800	2455
6,21200	3262
6,21600	4163
6,22000	5163
6,22400	6255
6,22800	7430
6,23200	8680
6,23600	9994
6,24000	11361
6,24400	12765
6,24800	14182
6,25200	15590
6,25600	16971
6,26000	18307
6,26400	19573
6,26800	20746
6,27200	21804
6,27600	22730
6,28000	23514
6,28400	24148
6,28800	24616
6,29200	24913
6,29600	25041
6,30000	25004
6,30400	24808
6,30800	24458
6,31200	23969
6,31600	23355
6,32000	22627
6,32400	21801
6,32800	20895
6,33200	19928
6,33600	18916
6,34000	17874
6,34400	16811
6,34800	15743
6,35200	14684
6,35600	13644
6,36000	12632
6,36400	11652
6,36800	10709
6,37200	9814
6,37600	8969
6,38000	8172
6,38400	7425
6,38800	6727
6,39200	6079
6,39600	5478
6,40000	4925
6,40400	4416
6,40800	3947
6,41200	3517
6,41600	3125
6,42000	2765
6,42400	2436
6,42800	2136
6,43200	1862
6,43600	1611
6,44000	1381
6,44400	1172
6,44800	979
6,45200	799
6,45600	636
6,46000	486
6,46400	347
6,46800	219
6,47200	97
6,47600	-15
6,48000	-117
6,48400	-213
6,48800	-304
6,49200	-388
6,49600	-469
6,50000	-545
6,50400	-615
6,50800	-679
6,51200	-738
6,51600	-789
6,52000	-833
6,52400	-872
6,52800	-904
6,53200	-928
6,53600	-946
6,54000	-953
6,54400	-949
6,54800	-933
6,55200	-902
6,55600	-855
6,56000	-793
6,56400	-714
6,56800	-616
6,57200	-500
6,57600	-367
6,58000	-217
6,58400	-53
6,58800	123
6,59200	313
6,59600	512
6,60000	718
6,60400	925
6,60800	1131
6,61200	1332
6,61600	1522
6,62000	1696
6,62400	1854
6,62800	1992
6,63200	2106
6,63600	2197
6,64000	2259
6,64400	2294
6,64800	2301
6,65200	2282
6,65600	2238
6,66000	2169
6,66400	2076
6,66800	1964
6,67200	1835
6,67600	1692
6,68000	1539
6,68400	1377
6,68800	1212
6,69200	1046
6,69600	878
6,70000	712
6,70400	552
6,70800	400
6,71200	255
6,71600	118
6,72000	-8
6,72400	-123
6,72800	-230
6,73200	-327
6,73600	-411
6,74000	-487
6,74400	-556
6,74800	-618
6,75200	-670
6,75600	-714
6,76000	-751
6,76400	-781
6,76800	-807
6,77200	-830
6,77600	-849
6,78000	-865
6,78400	-879
6,78800	-889
6,79200	-897
6,79600	-908
6,80000	-917
6,80400	-926
6,80800	-934
6,81200	-941
6,81600	-951
6,82000	-961
6,82400	-973
6,82800	-988
6,83200	-1005
6,83600	-1021
6,84000	-1037
6,84400	-1054
6,84800	-1071
6,85200	-1088
6,85600	-1106
6,86000	-1125
6,86400	-1144
6,86800	-1164
6,87200	-1185
6,87600	-1205
6,88000	-1224
6,88400	-1244
6,88800	-1266
6,89200	-1287
6,89600	-1308
6,90000	-1327
6,90400	-1347
6,90800	-1367
6,91200	-1385
6,91600	-1403
6,92000	-1420
6,92400	-1437
6,92800	-1452
6,93200	-1468
6,93600	-1484
6,94000	-1501
6,94400	-1518
6,94800	-1535
6,95200	-1551
6,95600	-1563
6,96000	-1575
6,96400	-1590
6,96800	-1603
6,97200	-1616
6,97600	-1631
6,98000	-1645
6,98400	-1659
6,98800	-1670
6,99200	-1682
6,99600	-1692
7,00000	-1703
7,00400	-1714
7,00800	-1722
7,01200	-1730
7,01600	-1738
7,02000	-1746
7,02400	-1754
7,02800	-1761
7,03200	-1768
7,03600	-1776
7,04000	-1784
7,04400	-1788
7,04800	-1791
7,05200	-1792
7,05600	-1793
7,06000	-1792
7,06400	-1788
7,06800	-1783
7,07200	-1775
7,07600	-1759
7,08000	-1740
7,08400	-1717
7,08800	-1686
7,09200	-1647
7,09600	-1600
7,10000	-1543
7,10400	-1476
7,10800	-1401
7,11200	-1316
7,11600	-1222
7,12000	-1120
7,12400	-1011
7,12800	-894
7,13200	-772
7,13600	-649
7,14000	-525
7,14400	-400
7,14800	-279
7,15200	-162
7,15600	-52
7,16000	49
7,16400	141
7,16800	223
7,17200	295
7,17600	357
7,18000	408
7,18400	452
7,18800	489
7,19200	524
7,19600	559
7,20000	600
7,20400	651
7,20800	717
7,21200	801
7,21600	911
7,22000	1050
7,22400	1222
7,22800	1431
7,23200	1681
7,23600	1973
7,24000	2310
7,24400	2689
7,24800	3113
7,25200	3576
7,25600	4072
7,26000	4603
7,26400	5159
7,26800	5730
7,27200	6312
7,27600	6894
7,28000	7466
7,28400	8018
7,28800	8544
7,29200	9038
7,29600	9487
7,30000	9881
7,30400	10216
7,30800	10487
7,31200	10689
7,31600	10822
7,32000	10882
7,32400	10870
7,32800	10789
7,33200	10643
7,33600	10434
7,34000	10167
7,34400	9850
7,34800	9485
7,35200	9081
7,35600	8648
7,36000	8192
7,36400	7718
7,36800	7232
7,37200	6741
7,37600	6248
7,38000	5760
7,38400	5281
7,38800	4817
7,39200	4369
7,39600	3937
7,40000	3524
7,40400	3133
7,40800	2766
7,41200	2422
7,41600	2100
7,42000	1799
7,42400	1520
7,42800	1261
7,43200	1021
7,43600	799
7,44000	596
7,44400	411
7,44800	242
7,45200	86
7,45600	-54
7,46000	-182
7,46400	-296
7,46800	-399
7,47200	-490
7,47600	-570
7,48000	-640
7,48400	-697
7,48800	-744
7,49200	-779
7,49600	-802
7,50000	-814
7,50400	-818
7,50800	-810
7,51200	-790
7,51600	-760
7,52000	-720
7,52400	-668
7,52800	-606
7,53200	-536
7,53600	-458
7,54000	-371
7,54400	-275
7,54800	-175
7,55200	-70
7,55600	39
7,56000	149
7,56400	261
7,56800	370
7,57200	477
7,57600	582
7,58000	682
7,58400	775
7,58800	857
7,59200	926
7,59600	983
7,60000	1026
7,60400	1057
7,60800	1075
7,61200	1080
7,61600	1071
7,62000	1048
7,62400	1013
7,62800	963
7,63200	902
7,63600	830
7,64000	750
7,64400	664
7,64800	571
7,65200	472
7,65600	370
7,66000	267
7,66400	165
7,66800	63
7,67200	-38
7,67600	-133
7,68000	-224
7,68400	-310
7,68800	-393
7,69200	-467
7,69600	-533
7,70000	-591
7,70400	-646
7,70800	-695
7,71200	-735
7,71600	-767
7,72000	-792
7,72400	-812
7,72800	-830
7,73200	-843
7,73600	-854
7,74000	-863
7,74400	-870
7,74800	-875
7,75200	-880
7,75600	-885
7,76000	-892
7,76400	-902
7,76800	-909
7,77200	-917
7,77600	-931
7,78000	-947
7,78400	-968
7,78800	-993
7,79200	-1020
7,79600	-1048
7,80000	-1078
7,80400	-1110
7,80800	-1145
7,81200	-1182
7,81600	-1220
7,82000	-1258
7,82400	-1299
7,82800	-1341
7,83200	-1381
7,83600	-1422
7,84000	-1458
7,84400	-1493
7,84800	-1526
7,85200	-1559
7,85600	-1592
7,86000	-1623
7,86400	-1650
7,86800	-1674
7,87200	-1695
7,87600	-1712
7,88000	-1728
7,88400	-1740
7,88800	-1746
7,89200	-1749
7,89600	-1750
[truncated: 18,026 more rows]
