# Supplementary material for: Interplay between de novo and salvage pathways of GDP-fucose synthesis
Source: PLoS One. 2024 Oct 24;19(10):e0309450. doi: 10.1371/journal.pone.0309450 (PMC11501016; doi:10.1371/journal.pone.0309450)
Supplement: S1 File — (ZIP) [file pone.0309450.s004.zip › Chromatograms/Metabolites/TSTA3KO_42_1_0.1FUC.txt]

[Header]
Application Name	LabSolutions
Version	5.97 SP1
Data File Name	C:\LabSolutions\Data\Methods\Moje wyniki\GDP-Fuc404.lcd
Output Date	2022-03-07
Output Time	17:39:25
[File Information]
Type	Data File
Generated	2022-03-04 10:31:55
Generated by	Sterownik
Modified	2022-03-07 11:00:25
Modified by	Sterownik
[Sample Information]
Operator Name	Sterownik
Acquired	2022-03-04 10:32:25
Sample Type	0:Unknown
Level	0
Sample Name	Probka 241 KOFX #42, 0.1mM fuc, 24h
Sample ID	01
ISTD Amount1	1
ISTD Amount2	1
ISTD Amount3	1
ISTD Amount4	1
ISTD Amount5	1
ISTD Amount6	1
ISTD Amount7	1
ISTD Amount8	1
ISTD Amount9	1
ISTD Amount10	1
ISTD Amount11	1
ISTD Amount12	1
ISTD Amount13	1
ISTD Amount14	1
ISTD Amount15	1
ISTD Amount16	1
ISTD Amount17	1
ISTD Amount18	1
ISTD Amount19	1
ISTD Amount20	1
ISTD Amount21	1
ISTD Amount22	1
ISTD Amount23	1
ISTD Amount24	1
ISTD Amount25	1
ISTD Amount26	1
ISTD Amount27	1
ISTD Amount28	1
ISTD Amount29	1
ISTD Amount30	1
ISTD Amount31	1
ISTD Amount32	1
Sample Amount	1
Dilution Factor	1
Vial#	1
Injection Volume	15
[Original Files]
Data File	C:\LabSolutions\Data\Methods\Moje wyniki\GDP-Fuc404.lcd
Method File	C:\LabSolutions\Data\Methods\Interstsil ODS-4 3x250mm nukleotydy-3.lcm
Batch File
Report Format File	c:\LabSolutions\System\DEFAULT.lsr
[File Description]
kolumna 3mm x 250 mm, cela czu�a, 5 ul of 20ul, 4000 pmoli to sonication
[Configuration]
Instrument Name	HPLC_SPD-M30A_RF20AXS
Instrument #	1
Line #	1
# of Detectors	1
Detector ID	PDA
Detector Name	PDA
# of Channels	1
[PDA Multi Chromatogram(Ch1)]
# of Points	20001
Interval(msec)	240
Start Time(min)	0
End Time(min)	80
Intensity Units	mAU
Intensity Multiplier	1
Type	MultiChrom
Wavelength(nm)	254
Bandwidth(nm)	4
R.Time (min)	Intensity
0,00000	0
0,00400	0
0,00800	0
0,01200	0
0,01600	0
0,02000	0
0,02400	0
0,02800	0
0,03200	0
0,03600	0
0,04000	0
0,04400	0
0,04800	0
0,05200	0
0,05600	0
0,06000	0
0,06400	0
0,06800	0
0,07200	0
0,07600	0
0,08000	8
0,08400	11
0,08800	10
0,09200	9
0,09600	9
0,10000	9
0,10400	10
0,10800	11
0,11200	13
0,11600	13
0,12000	15
0,12400	17
0,12800	17
0,13200	16
0,13600	13
0,14000	10
0,14400	10
0,14800	11
0,15200	11
0,15600	11
0,16000	11
0,16400	11
0,16800	11
0,17200	10
0,17600	9
0,18000	8
0,18400	7
0,18800	5
0,19200	3
0,19600	2
0,20000	3
0,20400	4
0,20800	2
0,21200	1
0,21600	2
0,22000	3
0,22400	3
0,22800	2
0,23200	1
0,23600	-0
0,24000	-1
0,24400	2
0,24800	2
0,25200	2
0,25600	0
0,26000	-3
0,26400	-5
0,26800	-6
0,27200	-6
0,27600	-6
0,28000	-5
0,28400	-6
0,28800	-7
0,29200	-8
0,29600	-8
0,30000	-9
0,30400	-9
0,30800	-9
0,31200	-10
0,31600	-9
0,32000	-8
0,32400	-9
0,32800	-12
0,33200	-15
0,33600	-18
0,34000	-18
0,34400	-18
0,34800	-17
0,35200	-16
0,35600	-15
0,36000	-16
0,36400	-17
0,36800	-17
0,37200	-16
0,37600	-16
0,38000	-17
0,38400	-19
0,38800	-20
0,39200	-21
0,39600	-21
0,40000	-20
0,40400	-22
0,40800	-24
0,41200	-24
0,41600	-22
0,42000	-20
0,42400	-19
0,42800	-20
0,43200	-22
0,43600	-22
0,44000	-21
0,44400	-21
0,44800	-21
0,45200	-19
0,45600	-19
0,46000	-20
0,46400	-21
0,46800	-22
0,47200	-22
0,47600	-22
0,48000	-21
0,48400	-19
0,48800	-19
0,49200	-19
0,49600	-21
0,50000	-21
0,50400	-21
0,50800	-19
0,51200	-19
0,51600	-20
0,52000	-22
0,52400	-23
0,52800	-23
0,53200	-23
0,53600	-24
0,54000	-25
0,54400	-27
0,54800	-29
0,55200	-30
0,55600	-33
0,56000	-35
0,56400	-37
0,56800	-37
0,57200	-37
0,57600	-36
0,58000	-33
0,58400	-33
0,58800	-34
0,59200	-34
0,59600	-33
0,60000	-35
0,60400	-36
0,60800	-36
0,61200	-36
0,61600	-36
0,62000	-36
0,62400	-35
0,62800	-36
0,63200	-35
0,63600	-35
0,64000	-37
0,64400	-38
0,64800	-39
0,65200	-40
0,65600	-38
0,66000	-36
0,66400	-38
0,66800	-40
0,67200	-40
0,67600	-43
0,68000	-43
0,68400	-41
0,68800	-40
0,69200	-38
0,69600	-37
0,70000	-35
0,70400	-36
0,70800	-39
0,71200	-41
0,71600	-41
0,72000	-41
0,72400	-40
0,72800	-40
0,73200	-42
0,73600	-43
0,74000	-43
0,74400	-44
0,74800	-43
0,75200	-39
0,75600	-38
0,76000	-41
0,76400	-42
0,76800	-43
0,77200	-43
0,77600	-43
0,78000	-41
0,78400	-40
0,78800	-39
0,79200	-38
0,79600	-35
0,80000	-33
0,80400	-31
0,80800	-28
0,81200	-27
0,81600	-28
0,82000	-30
0,82400	-30
0,82800	-31
0,83200	-32
0,83600	-29
0,84000	-30
0,84400	-33
0,84800	-33
0,85200	-34
0,85600	-33
0,86000	-32
0,86400	-30
0,86800	-29
0,87200	-29
0,87600	-28
0,88000	-26
0,88400	-27
0,88800	-27
0,89200	-27
0,89600	-29
0,90000	-29
0,90400	-28
0,90800	-28
0,91200	-28
0,91600	-27
0,92000	-26
0,92400	-26
0,92800	-24
0,93200	-23
0,93600	-22
0,94000	-21
0,94400	-20
0,94800	-18
0,95200	-18
0,95600	-18
0,96000	-19
0,96400	-18
0,96800	-19
0,97200	-19
0,97600	-15
0,98000	-13
0,98400	-14
0,98800	-14
0,99200	-14
0,99600	-15
1,00000	-16
1,00400	-15
1,00800	-15
1,01200	-15
1,01600	-16
1,02000	-16
1,02400	-15
1,02800	-14
1,03200	-14
1,03600	-12
1,04000	-10
1,04400	-10
1,04800	-12
1,05200	-12
1,05600	-12
1,06000	-11
1,06400	-11
1,06800	-8
1,07200	-4
1,07600	-4
1,08000	-6
1,08400	-8
1,08800	-8
1,09200	-9
1,09600	-10
1,10000	-10
1,10400	-9
1,10800	-9
1,11200	-9
1,11600	-10
1,12000	-12
1,12400	-12
1,12800	-12
1,13200	-12
1,13600	-11
1,14000	-10
1,14400	-10
1,14800	-9
1,15200	-7
1,15600	-5
1,16000	-8
1,16400	-10
1,16800	-11
1,17200	-12
1,17600	-13
1,18000	-12
1,18400	-12
1,18800	-13
1,19200	-14
1,19600	-14
1,20000	-13
1,20400	-14
1,20800	-11
1,21200	-9
1,21600	-8
1,22000	-7
1,22400	-4
1,22800	-4
1,23200	-5
1,23600	-7
1,24000	-9
1,24400	-8
1,24800	-5
1,25200	-3
1,25600	-2
1,26000	-3
1,26400	-4
1,26800	-6
1,27200	-6
1,27600	-5
1,28000	-7
1,28400	-7
1,28800	-6
1,29200	-4
1,29600	-5
1,30000	-5
1,30400	-5
1,30800	-4
1,31200	-3
1,31600	-1
1,32000	0
1,32400	1
1,32800	2
1,33200	3
1,33600	3
1,34000	2
1,34400	2
1,34800	4
1,35200	6
1,35600	7
1,36000	5
1,36400	4
1,36800	4
1,37200	3
1,37600	3
1,38000	4
1,38400	3
1,38800	3
1,39200	5
1,39600	7
1,40000	6
1,40400	6
1,40800	6
1,41200	8
1,41600	9
1,42000	9
1,42400	10
1,42800	10
1,43200	10
1,43600	10
1,44000	13
1,44400	14
1,44800	16
1,45200	17
1,45600	18
1,46000	20
1,46400	19
1,46800	17
1,47200	16
1,47600	14
1,48000	17
1,48400	20
1,48800	21
1,49200	22
1,49600	25
1,50000	26
1,50400	27
1,50800	26
1,51200	26
1,51600	27
1,52000	28
1,52400	30
1,52800	31
1,53200	31
1,53600	30
1,54000	31
1,54400	31
1,54800	31
1,55200	31
1,55600	31
1,56000	30
1,56400	30
1,56800	31
1,57200	30
1,57600	31
1,58000	30
1,58400	31
1,58800	32
1,59200	33
1,59600	34
1,60000	35
1,60400	34
1,60800	34
1,61200	34
1,61600	35
1,62000	37
1,62400	39
1,62800	40
1,63200	40
1,63600	40
1,64000	41
1,64400	44
1,64800	46
1,65200	46
1,65600	44
1,66000	42
1,66400	41
1,66800	42
1,67200	42
1,67600	42
1,68000	41
1,68400	40
1,68800	41
1,69200	44
1,69600	43
1,70000	40
1,70400	41
1,70800	42
1,71200	44
1,71600	44
1,72000	45
1,72400	47
1,72800	48
1,73200	47
1,73600	44
1,74000	44
1,74400	45
1,74800	46
1,75200	47
1,75600	49
1,76000	50
1,76400	51
1,76800	53
1,77200	55
1,77600	56
1,78000	56
1,78400	57
1,78800	55
1,79200	55
1,79600	57
1,80000	58
1,80400	55
1,80800	56
1,81200	60
1,81600	61
1,82000	59
1,82400	58
1,82800	59
1,83200	59
1,83600	59
1,84000	60
1,84400	61
1,84800	63
1,85200	64
1,85600	64
1,86000	63
1,86400	62
1,86800	63
1,87200	64
1,87600	63
1,88000	63
1,88400	64
1,88800	65
1,89200	66
1,89600	67
1,90000	70
1,90400	70
1,90800	69
1,91200	70
1,91600	72
1,92000	71
1,92400	69
1,92800	70
1,93200	72
1,93600	72
1,94000	74
1,94400	74
1,94800	70
1,95200	70
1,95600	72
1,96000	72
1,96400	72
1,96800	74
1,97200	76
1,97600	77
1,98000	77
1,98400	79
1,98800	79
1,99200	80
1,99600	80
2,00000	80
2,00400	82
2,00800	85
2,01200	88
2,01600	92
2,02000	96
2,02400	98
2,02800	99
2,03200	99
2,03600	99
2,04000	101
2,04400	101
2,04800	100
2,05200	101
2,05600	101
2,06000	102
2,06400	103
2,06800	104
2,07200	103
2,07600	102
2,08000	105
2,08400	107
2,08800	108
2,09200	108
2,09600	109
2,10000	109
2,10400	108
2,10800	108
2,11200	107
2,11600	108
2,12000	110
2,12400	111
2,12800	112
2,13200	115
2,13600	116
2,14000	117
2,14400	118
2,14800	119
2,15200	120
2,15600	121
2,16000	121
2,16400	122
2,16800	124
2,17200	125
2,17600	128
2,18000	129
2,18400	129
2,18800	129
2,19200	130
2,19600	132
2,20000	132
2,20400	131
2,20800	132
2,21200	135
2,21600	137
2,22000	138
2,22400	138
2,22800	140
2,23200	143
2,23600	147
2,24000	149
2,24400	149
2,24800	150
2,25200	152
2,25600	154
2,26000	154
2,26400	155
2,26800	157
2,27200	159
2,27600	162
2,28000	164
2,28400	165
2,28800	166
2,29200	167
2,29600	167
2,30000	167
2,30400	168
2,30800	172
2,31200	176
2,31600	179
2,32000	179
2,32400	179
2,32800	178
2,33200	180
2,33600	180
2,34000	182
2,34400	187
2,34800	189
2,35200	191
2,35600	195
2,36000	196
2,36400	198
2,36800	201
2,37200	202
2,37600	203
2,38000	206
2,38400	211
2,38800	214
2,39200	217
2,39600	218
2,40000	218
2,40400	217
2,40800	216
2,41200	218
2,41600	222
2,42000	225
2,42400	226
2,42800	228
2,43200	231
2,43600	233
2,44000	233
2,44400	236
2,44800	240
2,45200	241
2,45600	243
2,46000	246
2,46400	247
2,46800	248
2,47200	252
2,47600	256
2,48000	257
2,48400	258
2,48800	260
2,49200	262
2,49600	265
2,50000	268
2,50400	271
2,50800	274
2,51200	277
2,51600	278
2,52000	277
2,52400	279
2,52800	282
2,53200	285
2,53600	288
2,54000	291
2,54400	292
2,54800	296
2,55200	300
2,55600	303
2,56000	305
2,56400	307
2,56800	310
2,57200	314
2,57600	319
2,58000	323
2,58400	326
2,58800	329
2,59200	331
2,59600	331
2,60000	333
2,60400	337
2,60800	339
2,61200	342
2,61600	345
2,62000	349
2,62400	354
2,62800	356
2,63200	356
2,63600	358
2,64000	360
2,64400	363
2,64800	368
2,65200	371
2,65600	372
2,66000	373
2,66400	376
2,66800	380
2,67200	385
2,67600	387
2,68000	389
2,68400	392
2,68800	396
2,69200	402
2,69600	405
2,70000	408
2,70400	414
2,70800	420
2,71200	426
2,71600	431
2,72000	437
2,72400	443
2,72800	449
2,73200	452
2,73600	458
2,74000	464
2,74400	469
2,74800	473
2,75200	475
2,75600	478
2,76000	482
2,76400	487
2,76800	492
2,77200	495
2,77600	499
2,78000	505
2,78400	512
2,78800	517
2,79200	523
2,79600	530
2,80000	535
2,80400	538
2,80800	543
2,81200	550
2,81600	557
2,82000	563
2,82400	568
2,82800	576
2,83200	583
2,83600	589
2,84000	597
2,84400	605
2,84800	613
2,85200	621
2,85600	629
2,86000	636
2,86400	645
2,86800	654
2,87200	663
2,87600	670
2,88000	679
2,88400	690
2,88800	701
2,89200	713
2,89600	722
2,90000	730
2,90400	742
2,90800	754
2,91200	766
2,91600	776
2,92000	788
2,92400	801
2,92800	812
2,93200	822
2,93600	833
2,94000	845
2,94400	859
2,94800	874
2,95200	886
2,95600	899
2,96000	916
2,96400	932
2,96800	946
2,97200	960
2,97600	976
2,98000	990
2,98400	1006
2,98800	1023
2,99200	1039
2,99600	1056
3,00000	1075
3,00400	1094
3,00800	1113
3,01200	1133
3,01600	1154
3,02000	1175
3,02400	1195
3,02800	1216
3,03200	1239
3,03600	1262
3,04000	1284
3,04400	1306
3,04800	1330
3,05200	1356
3,05600	1382
3,06000	1407
3,06400	1435
3,06800	1463
3,07200	1489
3,07600	1516
3,08000	1546
3,08400	1578
3,08800	1609
3,09200	1640
3,09600	1673
3,10000	1707
3,10400	1745
3,10800	1784
3,11200	1822
3,11600	1861
3,12000	1901
3,12400	1941
3,12800	1984
3,13200	2030
3,13600	2078
3,14000	2127
3,14400	2178
3,14800	2231
3,15200	2287
3,15600	2345
3,16000	2408
3,16400	2477
3,16800	2552
3,17200	2635
3,17600	2726
3,18000	2823
3,18400	2932
3,18800	3052
3,19200	3182
3,19600	3319
3,20000	3460
3,20400	3604
3,20800	3747
3,21200	3889
3,21600	4030
3,22000	4168
3,22400	4301
3,22800	4431
3,23200	4556
3,23600	4680
3,24000	4804
3,24400	4934
3,24800	5072
3,25200	5218
3,25600	5374
3,26000	5541
3,26400	5720
3,26800	5909
3,27200	6102
3,27600	6301
3,28000	6511
3,28400	6726
3,28800	6946
3,29200	7175
3,29600	7412
3,30000	7660
3,30400	7923
3,30800	8210
3,31200	8530
3,31600	8891
3,32000	9297
3,32400	9755
3,32800	10261
3,33200	10814
3,33600	11419
3,34000	12086
3,34400	12835
3,34800	13687
3,35200	14671
3,35600	15814
3,36000	17158
3,36400	18757
3,36800	20653
3,37200	22878
3,37600	25459
3,38000	28441
3,38400	31914
3,38800	35998
3,39200	40832
3,39600	46568
3,40000	53383
3,40400	61535
3,40800	71197
3,41200	82237
3,41600	94002
3,42000	105191
3,42400	114095
3,42800	119126
3,43200	119395
3,43600	114982
3,44000	106781
3,44400	96120
3,44800	84380
3,45200	72719
3,45600	61884
3,46000	52227
3,46400	43848
3,46800	36689
3,47200	30637
3,47600	25562
3,48000	21323
3,48400	17796
3,48800	14873
3,49200	12465
3,49600	10498
3,50000	8898
3,50400	7600
3,50800	6552
3,51200	5704
3,51600	5014
3,52000	4452
3,52400	3991
3,52800	3607
3,53200	3284
3,53600	3010
3,54000	2779
3,54400	2579
3,54800	2400
3,55200	2239
3,55600	2090
3,56000	1948
3,56400	1815
3,56800	1685
3,57200	1563
3,57600	1449
3,58000	1343
3,58400	1247
3,58800	1160
3,59200	1081
3,59600	1007
3,60000	940
3,60400	880
3,60800	825
3,61200	774
3,61600	728
3,62000	686
3,62400	645
3,62800	608
3,63200	570
3,63600	534
3,64000	503
3,64400	472
3,64800	442
3,65200	415
3,65600	388
3,66000	361
3,66400	335
3,66800	311
3,67200	288
3,67600	264
3,68000	241
3,68400	219
3,68800	197
3,69200	177
3,69600	157
3,70000	135
3,70400	112
3,70800	94
3,71200	77
3,71600	57
3,72000	37
3,72400	16
3,72800	-5
3,73200	-25
3,73600	-45
3,74000	-66
3,74400	-86
3,74800	-107
3,75200	-127
3,75600	-149
3,76000	-173
3,76400	-198
3,76800	-224
3,77200	-251
3,77600	-279
3,78000	-308
3,78400	-336
3,78800	-367
3,79200	-400
3,79600	-433
3,80000	-464
3,80400	-489
3,80800	-513
3,81200	-540
3,81600	-574
3,82000	-626
3,82400	-704
3,82800	-815
3,83200	-959
3,83600	-1139
3,84000	-1345
3,84400	-1569
3,84800	-1804
3,85200	-2033
3,85600	-2246
3,86000	-2434
3,86400	-2589
3,86800	-2717
3,87200	-2822
3,87600	-2916
3,88000	-3015
3,88400	-3111
3,88800	-3174
3,89200	-3186
3,89600	-3150
3,90000	-3074
3,90400	-2970
3,90800	-2846
3,91200	-2713
3,91600	-2577
3,92000	-2441
3,92400	-2306
3,92800	-2175
3,93200	-2045
3,93600	-1916
3,94000	-1787
3,94400	-1660
3,94800	-1534
3,95200	-1416
3,95600	-1311
3,96000	-1220
3,96400	-1143
3,96800	-1079
3,97200	-1027
3,97600	-987
3,98000	-956
3,98400	-931
3,98800	-912
3,99200	-897
3,99600	-884
4,00000	-876
4,00400	-871
4,00800	-867
4,01200	-864
4,01600	-861
4,02000	-860
4,02400	-862
4,02800	-863
4,03200	-865
4,03600	-867
4,04000	-869
4,04400	-870
4,04800	-871
4,05200	-872
4,05600	-874
4,06000	-879
4,06400	-884
4,06800	-888
4,07200	-891
4,07600	-894
4,08000	-900
4,08400	-902
4,08800	-904
4,09200	-909
4,09600	-914
4,10000	-920
4,10400	-925
4,10800	-933
4,11200	-941
4,11600	-950
4,12000	-956
4,12400	-961
4,12800	-967
4,13200	-972
4,13600	-976
4,14000	-979
4,14400	-982
4,14800	-984
4,15200	-985
4,15600	-988
4,16000	-992
4,16400	-994
4,16800	-994
4,17200	-994
4,17600	-996
4,18000	-999
4,18400	-1001
4,18800	-1002
4,19200	-1002
4,19600	-1002
4,20000	-1004
4,20400	-1008
4,20800	-1011
4,21200	-1014
4,21600	-1020
4,22000	-1024
4,22400	-1024
4,22800	-1025
4,23200	-1027
4,23600	-1028
4,24000	-1024
4,24400	-1020
4,24800	-1015
4,25200	-1008
4,25600	-1001
4,26000	-992
4,26400	-983
4,26800	-973
4,27200	-961
4,27600	-951
4,28000	-941
4,28400	-930
4,28800	-921
4,29200	-910
4,29600	-898
4,30000	-885
4,30400	-872
4,30800	-859
4,31200	-844
4,31600	-827
4,32000	-808
4,32400	-787
4,32800	-763
4,33200	-740
4,33600	-718
4,34000	-695
4,34400	-673
4,34800	-651
4,35200	-632
4,35600	-615
4,36000	-600
4,36400	-588
4,36800	-578
4,37200	-572
4,37600	-571
4,38000	-574
4,38400	-578
4,38800	-585
4,39200	-593
4,39600	-604
4,40000	-617
4,40400	-631
4,40800	-649
4,41200	-670
4,41600	-691
4,42000	-712
4,42400	-734
4,42800	-756
4,43200	-777
4,43600	-798
4,44000	-818
4,44400	-837
4,44800	-856
4,45200	-875
4,45600	-892
4,46000	-908
4,46400	-922
4,46800	-935
4,47200	-950
4,47600	-966
4,48000	-981
4,48400	-995
4,48800	-1008
4,49200	-1019
4,49600	-1031
4,50000	-1045
4,50400	-1057
4,50800	-1069
4,51200	-1081
4,51600	-1095
4,52000	-1108
4,52400	-1118
4,52800	-1130
4,53200	-1143
4,53600	-1153
4,54000	-1164
4,54400	-1176
4,54800	-1187
4,55200	-1198
4,55600	-1208
4,56000	-1218
4,56400	-1228
4,56800	-1239
4,57200	-1249
4,57600	-1257
4,58000	-1263
4,58400	-1269
4,58800	-1273
4,59200	-1280
4,59600	-1288
4,60000	-1294
4,60400	-1299
4,60800	-1303
4,61200	-1307
4,61600	-1312
4,62000	-1315
4,62400	-1318
4,62800	-1322
4,63200	-1325
4,63600	-1327
4,64000	-1327
4,64400	-1326
4,64800	-1323
4,65200	-1318
4,65600	-1314
4,66000	-1311
4,66400	-1308
4,66800	-1305
4,67200	-1299
4,67600	-1288
4,68000	-1276
4,68400	-1265
4,68800	-1255
4,69200	-1245
4,69600	-1234
4,70000	-1223
4,70400	-1213
4,70800	-1204
4,71200	-1197
4,71600	-1194
4,72000	-1192
4,72400	-1190
4,72800	-1191
4,73200	-1197
4,73600	-1202
4,74000	-1211
4,74400	-1221
4,74800	-1230
4,75200	-1240
4,75600	-1249
4,76000	-1259
4,76400	-1269
4,76800	-1281
4,77200	-1291
4,77600	-1298
4,78000	-1305
4,78400	-1310
4,78800	-1314
4,79200	-1317
4,79600	-1318
4,80000	-1316
4,80400	-1309
4,80800	-1299
4,81200	-1292
4,81600	-1278
4,82000	-1262
4,82400	-1242
4,82800	-1217
4,83200	-1190
4,83600	-1158
4,84000	-1122
4,84400	-1082
4,84800	-1037
4,85200	-990
4,85600	-937
4,86000	-877
4,86400	-813
4,86800	-743
4,87200	-668
4,87600	-584
4,88000	-489
4,88400	-384
4,88800	-269
4,89200	-140
4,89600	5
4,90000	166
4,90400	349
4,90800	549
4,91200	770
4,91600	1016
4,92000	1284
4,92400	1573
4,92800	1880
4,93200	2202
4,93600	2537
4,94000	2879
4,94400	3224
4,94800	3565
4,95200	3898
4,95600	4218
4,96000	4519
4,96400	4796
4,96800	5045
4,97200	5263
4,97600	5447
4,98000	5593
4,98400	5702
4,98800	5774
4,99200	5812
4,99600	5817
5,00000	5790
5,00400	5734
5,00800	5654
5,01200	5555
5,01600	5444
5,02000	5324
5,02400	5198
5,02800	5074
5,03200	4956
5,03600	4850
5,04000	4759
5,04400	4686
5,04800	4633
5,05200	4599
5,05600	4585
5,06000	4588
5,06400	4606
5,06800	4636
5,07200	4671
5,07600	4701
5,08000	4725
5,08400	4739
5,08800	4738
5,09200	4717
5,09600	4672
5,10000	4597
5,10400	4491
5,10800	4356
5,11200	4194
5,11600	4009
5,12000	3806
5,12400	3588
5,12800	3356
5,13200	3113
5,13600	2866
5,14000	2618
5,14400	2370
5,14800	2125
5,15200	1884
5,15600	1651
5,16000	1427
5,16400	1212
5,16800	1009
5,17200	816
5,17600	635
5,18000	467
5,18400	308
5,18800	160
5,19200	22
5,19600	-104
5,20000	-219
5,20400	-323
5,20800	-420
5,21200	-512
5,21600	-595
5,22000	-667
5,22400	-732
5,22800	-793
5,23200	-849
5,23600	-897
5,24000	-940
5,24400	-980
5,24800	-1015
5,25200	-1045
5,25600	-1069
5,26000	-1088
5,26400	-1101
5,26800	-1110
5,27200	-1115
5,27600	-1113
5,28000	-1106
5,28400	-1095
5,28800	-1079
5,29200	-1057
5,29600	-1031
5,30000	-1001
5,30400	-968
5,30800	-929
5,31200	-887
5,31600	-843
5,32000	-797
5,32400	-751
5,32800	-704
5,33200	-659
5,33600	-619
5,34000	-585
5,34400	-556
5,34800	-533
5,35200	-520
5,35600	-513
5,36000	-512
5,36400	-513
5,36800	-521
5,37200	-536
5,37600	-556
5,38000	-577
5,38400	-598
5,38800	-621
5,39200	-646
5,39600	-671
5,40000	-696
5,40400	-719
5,40800	-741
5,41200	-760
5,41600	-776
5,42000	-789
5,42400	-799
5,42800	-808
5,43200	-816
5,43600	-820
5,44000	-822
5,44400	-822
5,44800	-820
5,45200	-817
5,45600	-812
5,46000	-806
5,46400	-797
5,46800	-787
5,47200	-776
5,47600	-765
5,48000	-752
5,48400	-736
5,48800	-722
5,49200	-708
5,49600	-695
5,50000	-682
5,50400	-670
5,50800	-656
5,51200	-641
5,51600	-627
5,52000	-615
5,52400	-602
5,52800	-591
5,53200	-581
5,53600	-573
5,54000	-565
5,54400	-559
5,54800	-553
5,55200	-549
5,55600	-548
5,56000	-545
5,56400	-544
5,56800	-544
5,57200	-545
5,57600	-548
5,58000	-550
5,58400	-554
5,58800	-561
5,59200	-569
5,59600	-578
5,60000	-592
5,60400	-608
5,60800	-626
5,61200	-645
5,61600	-667
5,62000	-692
5,62400	-719
5,62800	-746
5,63200	-775
5,63600	-802
5,64000	-827
5,64400	-853
5,64800	-875
5,65200	-894
5,65600	-913
5,66000	-928
5,66400	-938
5,66800	-943
5,67200	-949
5,67600	-952
5,68000	-950
5,68400	-946
5,68800	-937
5,69200	-927
5,69600	-915
5,70000	-901
5,70400	-887
5,70800	-872
5,71200	-860
5,71600	-846
5,72000	-831
5,72400	-821
5,72800	-811
5,73200	-803
5,73600	-797
5,74000	-794
5,74400	-794
5,74800	-794
5,75200	-794
5,75600	-797
5,76000	-800
5,76400	-803
5,76800	-808
5,77200	-810
5,77600	-810
5,78000	-809
5,78400	-808
5,78800	-803
5,79200	-795
5,79600	-783
5,80000	-767
5,80400	-750
5,80800	-730
5,81200	-705
5,81600	-673
5,82000	-637
5,82400	-597
5,82800	-548
5,83200	-488
5,83600	-420
5,84000	-344
5,84400	-257
5,84800	-157
5,85200	-42
5,85600	85
5,86000	228
5,86400	384
5,86800	555
5,87200	739
5,87600	932
5,88000	1134
5,88400	1339
5,88800	1543
5,89200	1742
5,89600	1931
5,90000	2107
5,90400	2269
5,90800	2410
5,91200	2524
5,91600	2609
5,92000	2666
5,92400	2693
5,92800	2691
5,93200	2659
5,93600	2599
5,94000	2512
5,94400	2403
5,94800	2275
5,95200	2129
5,95600	1971
5,96000	1804
5,96400	1631
5,96800	1455
5,97200	1278
5,97600	1104
5,98000	934
5,98400	770
5,98800	611
5,99200	460
5,99600	321
6,00000	193
6,00400	74
6,00800	-35
6,01200	-133
6,01600	-222
6,02000	-301
6,02400	-372
6,02800	-434
6,03200	-486
6,03600	-531
6,04000	-571
6,04400	-603
6,04800	-630
6,05200	-657
6,05600	-681
6,06000	-702
6,06400	-723
6,06800	-746
6,07200	-768
6,07600	-791
6,08000	-813
6,08400	-838
6,08800	-862
6,09200	-886
6,09600	-913
6,10000	-943
6,10400	-971
6,10800	-1000
6,11200	-1030
6,11600	-1059
6,12000	-1090
6,12400	-1121
6,12800	-1149
6,13200	-1177
6,13600	-1202
6,14000	-1226
6,14400	-1247
6,14800	-1265
6,15200	-1281
6,15600	-1296
6,16000	-1308
6,16400	-1317
6,16800	-1322
6,17200	-1324
6,17600	-1324
6,18000	-1323
6,18400	-1317
6,18800	-1310
6,19200	-1302
6,19600	-1290
6,20000	-1273
6,20400	-1255
6,20800	-1237
6,21200	-1216
6,21600	-1193
6,22000	-1168
6,22400	-1140
6,22800	-1108
6,23200	-1078
6,23600	-1044
6,24000	-1004
6,24400	-961
6,24800	-917
6,25200	-873
6,25600	-827
6,26000	-783
6,26400	-736
6,26800	-688
6,27200	-641
6,27600	-593
6,28000	-543
6,28400	-493
6,28800	-441
6,29200	-390
6,29600	-337
6,30000	-283
6,30400	-228
6,30800	-176
6,31200	-122
6,31600	-64
6,32000	-6
6,32400	50
6,32800	104
6,33200	159
6,33600	214
6,34000	267
6,34400	318
6,34800	369
6,35200	417
6,35600	460
6,36000	501
6,36400	540
6,36800	580
6,37200	622
6,37600	661
6,38000	698
6,38400	738
6,38800	782
6,39200	826
6,39600	872
6,40000	922
6,40400	977
6,40800	1038
6,41200	1102
6,41600	1174
6,42000	1256
6,42400	1348
6,42800	1451
6,43200	1565
6,43600	1691
6,44000	1833
6,44400	1993
6,44800	2173
6,45200	2373
6,45600	2597
6,46000	2849
6,46400	3129
6,46800	3440
6,47200	3784
6,47600	4164
6,48000	4579
6,48400	5031
6,48800	5521
6,49200	6047
6,49600	6609
6,50000	7200
6,50400	7819
6,50800	8463
6,51200	9128
6,51600	9810
6,52000	10499
6,52400	11187
6,52800	11871
6,53200	12544
6,53600	13199
6,54000	13828
6,54400	14421
6,54800	14978
6,55200	15493
6,55600	15965
6,56000	16388
6,56400	16757
6,56800	17070
6,57200	17325
6,57600	17520
6,58000	17654
6,58400	17725
6,58800	17734
6,59200	17682
6,59600	17569
6,60000	17396
6,60400	17163
6,60800	16871
6,61200	16523
6,61600	16122
6,62000	15673
6,62400	15180
6,62800	14647
6,63200	14077
6,63600	13481
6,64000	12861
6,64400	12222
6,64800	11574
6,65200	10917
6,65600	10255
6,66000	9597
6,66400	8950
6,66800	8313
6,67200	7692
6,67600	7091
6,68000	6510
6,68400	5953
6,68800	5422
6,69200	4916
6,69600	4437
6,70000	3984
6,70400	3558
6,70800	3158
6,71200	2783
6,71600	2436
6,72000	2113
6,72400	1814
6,72800	1536
6,73200	1278
6,73600	1042
6,74000	824
6,74400	620
6,74800	435
6,75200	267
6,75600	115
6,76000	-26
6,76400	-157
6,76800	-275
6,77200	-383
6,77600	-485
6,78000	-580
6,78400	-666
6,78800	-747
6,79200	-822
6,79600	-893
6,80000	-956
6,80400	-1011
6,80800	-1063
6,81200	-1111
6,81600	-1154
6,82000	-1192
6,82400	-1227
6,82800	-1261
6,83200	-1294
6,83600	-1323
6,84000	-1346
6,84400	-1371
6,84800	-1396
6,85200	-1417
6,85600	-1437
6,86000	-1452
6,86400	-1465
6,86800	-1479
6,87200	-1491
6,87600	-1502
6,88000	-1512
6,88400	-1520
6,88800	-1526
6,89200	-1529
6,89600	-1533
6,90000	-1539
6,90400	-1541
6,90800	-1543
6,91200	-1546
6,91600	-1546
6,92000	-1547
6,92400	-1548
6,92800	-1548
6,93200	-1548
6,93600	-1548
6,94000	-1548
6,94400	-1547
6,94800	-1545
6,95200	-1541
6,95600	-1535
6,96000	-1529
6,96400	-1523
6,96800	-1515
6,97200	-1508
6,97600	-1503
6,98000	-1496
6,98400	-1489
6,98800	-1481
6,99200	-1471
6,99600	-1459
7,00000	-1448
7,00400	-1436
7,00800	-1422
7,01200	-1408
7,01600	-1393
7,02000	-1377
7,02400	-1362
7,02800	-1345
7,03200	-1322
7,03600	-1296
7,04000	-1271
7,04400	-1247
7,04800	-1221
7,05200	-1192
7,05600	-1159
7,06000	-1123
7,06400	-1083
7,06800	-1039
7,07200	-992
7,07600	-941
7,08000	-885
7,08400	-826
7,08800	-758
7,09200	-685
7,09600	-606
7,10000	-521
7,10400	-424
7,10800	-320
7,11200	-206
7,11600	-81
7,12000	56
7,12400	203
7,12800	362
7,13200	535
7,13600	720
7,14000	914
7,14400	1120
7,14800	1340
7,15200	1569
7,15600	1806
7,16000	2052
7,16400	2308
7,16800	2572
7,17200	2835
7,17600	3098
7,18000	3360
7,18400	3619
7,18800	3874
7,19200	4122
7,19600	4361
7,20000	4587
7,20400	4802
7,20800	5004
7,21200	5187
7,21600	5354
7,22000	5502
7,22400	5629
7,22800	5734
7,23200	5814
7,23600	5872
7,24000	5905
7,24400	5910
7,24800	5889
7,25200	5845
7,25600	5776
7,26000	5679
7,26400	5558
7,26800	5417
7,27200	5257
7,27600	5079
7,28000	4885
7,28400	4678
7,28800	4461
7,29200	4237
7,29600	4009
7,30000	3784
7,30400	3561
7,30800	3338
7,31200	3124
7,31600	2919
7,32000	2723
7,32400	2538
7,32800	2366
7,33200	2203
7,33600	2052
7,34000	1913
7,34400	1784
7,34800	1664
7,35200	1551
7,35600	1446
7,36000	1345
7,36400	1247
7,36800	1152
7,37200	1061
7,37600	971
7,38000	880
7,38400	788
7,38800	696
7,39200	604
7,39600	512
7,40000	419
7,40400	323
7,40800	228
7,41200	137
7,41600	47
7,42000	-45
7,42400	-135
7,42800	-223
7,43200	-308
7,43600	-387
7,44000	-460
7,44400	-527
7,44800	-586
7,45200	-641
7,45600	-689
7,46000	-732
7,46400	-768
7,46800	-798
7,47200	-821
7,47600	-837
7,48000	-846
7,48400	-851
7,48800	-853
7,49200	-849
7,49600	-838
7,50000	-824
7,50400	-808
7,50800	-789
7,51200	-768
7,51600	-747
7,52000	-727
7,52400	-707
7,52800	-688
7,53200	-671
7,53600	-655
7,54000	-642
7,54400	-631
7,54800	-620
7,55200	-611
7,55600	-608
7,56000	-608
7,56400	-610
7,56800	-614
7,57200	-617
7,57600	-620
7,58000	-626
7,58400	-634
7,58800	-643
7,59200	-651
7,59600	-658
7,60000	-663
7,60400	-669
7,60800	-675
7,61200	-678
7,61600	-676
7,62000	-673
7,62400	-669
7,62800	-662
7,63200	-653
7,63600	-641
7,64000	-625
7,64400	-606
7,64800	-580
7,65200	-549
7,65600	-514
7,66000	-471
7,66400	-421
7,66800	-364
7,67200	-298
[truncated: 18,082 more rows]
