# Supplementary material for: Interplay between de novo and salvage pathways of GDP-fucose synthesis
Source: PLoS One. 2024 Oct 24;19(10):e0309450. doi: 10.1371/journal.pone.0309450 (PMC11501016; doi:10.1371/journal.pone.0309450)
Supplement: S1 File — (ZIP) [file pone.0309450.s004.zip › Chromatograms/Metabolites/TSTA3KO_42_1_1FUC.txt]

[Header]
Application Name	LabSolutions
Version	5.97 SP1
Data File Name	C:\LabSolutions\Data\Methods\Moje wyniki\GDP-Fuc443.lcd
Output Date	2022-04-04
Output Time	13:09:17
[Configuration]
Instrument Name	HPLC_SPD-M30A_RF20AXS
Instrument #	1
Line #	1
# of Detectors	1
Detector ID	PDA
Detector Name	PDA
# of Channels	1
[PDA Multi Chromatogram(Ch1)]
# of Points	20001
Interval(msec)	240
Start Time(min)	0
End Time(min)	80
Intensity Units	mAU
Intensity Multiplier	1
Type	MultiChrom
Wavelength(nm)	254
Bandwidth(nm)	4
R.Time (min)	Intensity
0,00000	0
0,00400	0
0,00800	0
0,01200	0
0,01600	0
0,02000	0
0,02400	0
0,02800	0
0,03200	0
0,03600	0
0,04000	0
0,04400	0
0,04800	0
0,05200	0
0,05600	0
0,06000	0
0,06400	0
0,06800	0
0,07200	0
0,07600	0
0,08000	4
0,08400	6
0,08800	7
0,09200	7
0,09600	10
0,10000	14
0,10400	18
0,10800	20
0,11200	21
0,11600	20
0,12000	21
0,12400	24
0,12800	26
0,13200	29
0,13600	32
0,14000	35
0,14400	36
0,14800	33
0,15200	31
0,15600	31
0,16000	32
0,16400	33
0,16800	35
0,17200	35
0,17600	33
0,18000	31
0,18400	30
0,18800	31
0,19200	33
0,19600	34
0,20000	35
0,20400	34
0,20800	33
0,21200	34
0,21600	36
0,22000	38
0,22400	38
0,22800	39
0,23200	40
0,23600	40
0,24000	39
0,24400	41
0,24800	44
0,25200	44
0,25600	45
0,26000	45
0,26400	43
0,26800	45
0,27200	47
0,27600	45
0,28000	45
0,28400	46
0,28800	45
0,29200	46
0,29600	46
0,30000	46
0,30400	46
0,30800	48
0,31200	49
0,31600	48
0,32000	47
0,32400	48
0,32800	47
0,33200	44
0,33600	42
0,34000	43
0,34400	46
0,34800	45
0,35200	44
0,35600	44
0,36000	46
0,36400	48
0,36800	46
0,37200	44
0,37600	42
0,38000	40
0,38400	41
0,38800	41
0,39200	42
0,39600	43
0,40000	42
0,40400	41
0,40800	40
0,41200	39
0,41600	37
0,42000	36
0,42400	36
0,42800	37
0,43200	38
0,43600	37
0,44000	38
0,44400	39
0,44800	38
0,45200	38
0,45600	39
0,46000	38
0,46400	39
0,46800	40
0,47200	38
0,47600	36
0,48000	34
0,48400	34
0,48800	35
0,49200	35
0,49600	33
0,50000	33
0,50400	34
0,50800	36
0,51200	36
0,51600	33
0,52000	32
0,52400	34
0,52800	35
0,53200	34
0,53600	32
0,54000	31
0,54400	31
0,54800	30
0,55200	29
0,55600	30
0,56000	31
0,56400	34
0,56800	34
0,57200	33
0,57600	31
0,58000	32
0,58400	32
0,58800	30
0,59200	28
0,59600	27
0,60000	25
0,60400	24
0,60800	24
0,61200	24
0,61600	25
0,62000	24
0,62400	24
0,62800	24
0,63200	23
0,63600	22
0,64000	20
0,64400	17
0,64800	15
0,65200	15
0,65600	15
0,66000	15
0,66400	16
0,66800	19
0,67200	21
0,67600	23
0,68000	23
0,68400	23
0,68800	22
0,69200	20
0,69600	19
0,70000	17
0,70400	18
0,70800	20
0,71200	21
0,71600	20
0,72000	20
0,72400	19
0,72800	17
0,73200	14
0,73600	12
0,74000	9
0,74400	9
0,74800	8
0,75200	6
0,75600	5
0,76000	6
0,76400	8
0,76800	8
0,77200	5
0,77600	4
0,78000	6
0,78400	5
0,78800	3
0,79200	-2
0,79600	-4
0,80000	-3
0,80400	-3
0,80800	-3
0,81200	-4
0,81600	-4
0,82000	-5
0,82400	-6
0,82800	-6
0,83200	-6
0,83600	-6
0,84000	-6
0,84400	-5
0,84800	-4
0,85200	-4
0,85600	-4
0,86000	-4
0,86400	-5
0,86800	-6
0,87200	-7
0,87600	-8
0,88000	-10
0,88400	-10
0,88800	-9
0,89200	-7
0,89600	-5
0,90000	-3
0,90400	-1
0,90800	-1
0,91200	-2
0,91600	-4
0,92000	-7
0,92400	-9
0,92800	-8
0,93200	-8
0,93600	-7
0,94000	-7
0,94400	-7
0,94800	-8
0,95200	-10
0,95600	-12
0,96000	-14
0,96400	-14
0,96800	-15
0,97200	-17
0,97600	-19
0,98000	-18
0,98400	-17
0,98800	-14
0,99200	-11
0,99600	-12
1,00000	-15
1,00400	-18
1,00800	-19
1,01200	-19
1,01600	-19
1,02000	-18
1,02400	-17
1,02800	-17
1,03200	-17
1,03600	-17
1,04000	-18
1,04400	-17
1,04800	-16
1,05200	-17
1,05600	-17
1,06000	-18
1,06400	-16
1,06800	-17
1,07200	-21
1,07600	-23
1,08000	-25
1,08400	-26
1,08800	-27
1,09200	-29
1,09600	-31
1,10000	-30
1,10400	-31
1,10800	-31
1,11200	-30
1,11600	-31
1,12000	-32
1,12400	-33
1,12800	-35
1,13200	-39
1,13600	-42
1,14000	-43
1,14400	-47
1,14800	-49
1,15200	-48
1,15600	-49
1,16000	-51
1,16400	-52
1,16800	-52
1,17200	-53
1,17600	-53
1,18000	-52
1,18400	-50
1,18800	-49
1,19200	-47
1,19600	-47
1,20000	-48
1,20400	-48
1,20800	-47
1,21200	-47
1,21600	-49
1,22000	-51
1,22400	-51
1,22800	-52
1,23200	-52
1,23600	-51
1,24000	-53
1,24400	-54
1,24800	-53
1,25200	-53
1,25600	-53
1,26000	-53
1,26400	-53
1,26800	-53
1,27200	-52
1,27600	-51
1,28000	-50
1,28400	-51
1,28800	-53
1,29200	-55
1,29600	-55
1,30000	-56
1,30400	-58
1,30800	-59
1,31200	-60
1,31600	-63
1,32000	-66
1,32400	-67
1,32800	-67
1,33200	-68
1,33600	-69
1,34000	-69
1,34400	-69
1,34800	-68
1,35200	-68
1,35600	-69
1,36000	-69
1,36400	-70
1,36800	-70
1,37200	-71
1,37600	-70
1,38000	-71
1,38400	-73
1,38800	-75
1,39200	-76
1,39600	-78
1,40000	-79
1,40400	-78
1,40800	-76
1,41200	-75
1,41600	-75
1,42000	-74
1,42400	-73
1,42800	-76
1,43200	-77
1,43600	-79
1,44000	-80
1,44400	-80
1,44800	-81
1,45200	-82
1,45600	-84
1,46000	-86
1,46400	-88
1,46800	-91
1,47200	-93
1,47600	-92
1,48000	-89
1,48400	-88
1,48800	-90
1,49200	-92
1,49600	-91
1,50000	-91
1,50400	-91
1,50800	-91
1,51200	-92
1,51600	-93
1,52000	-92
1,52400	-92
1,52800	-92
1,53200	-91
1,53600	-92
1,54000	-94
1,54400	-97
1,54800	-99
1,55200	-101
1,55600	-102
1,56000	-101
1,56400	-101
1,56800	-102
1,57200	-102
1,57600	-101
1,58000	-102
1,58400	-104
1,58800	-106
1,59200	-109
1,59600	-111
1,60000	-113
1,60400	-112
1,60800	-113
1,61200	-117
1,61600	-119
1,62000	-119
1,62400	-117
1,62800	-116
1,63200	-115
1,63600	-115
1,64000	-117
1,64400	-117
1,64800	-116
1,65200	-119
1,65600	-121
1,66000	-120
1,66400	-121
1,66800	-122
1,67200	-125
1,67600	-126
1,68000	-125
1,68400	-124
1,68800	-125
1,69200	-128
1,69600	-130
1,70000	-129
1,70400	-130
1,70800	-133
1,71200	-132
1,71600	-132
1,72000	-133
1,72400	-132
1,72800	-131
1,73200	-131
1,73600	-134
1,74000	-136
1,74400	-137
1,74800	-137
1,75200	-138
1,75600	-137
1,76000	-135
1,76400	-137
1,76800	-140
1,77200	-142
1,77600	-144
1,78000	-146
1,78400	-146
1,78800	-146
1,79200	-149
1,79600	-151
1,80000	-153
1,80400	-154
1,80800	-154
1,81200	-153
1,81600	-151
1,82000	-152
1,82400	-154
1,82800	-153
1,83200	-152
1,83600	-154
1,84000	-156
1,84400	-155
1,84800	-154
1,85200	-154
1,85600	-153
1,86000	-152
1,86400	-153
1,86800	-156
1,87200	-156
1,87600	-155
1,88000	-154
1,88400	-155
1,88800	-158
1,89200	-160
1,89600	-161
1,90000	-159
1,90400	-158
1,90800	-158
1,91200	-158
1,91600	-161
1,92000	-161
1,92400	-160
1,92800	-160
1,93200	-160
1,93600	-160
1,94000	-162
1,94400	-165
1,94800	-165
1,95200	-167
1,95600	-170
1,96000	-171
1,96400	-172
1,96800	-173
1,97200	-174
1,97600	-174
1,98000	-172
1,98400	-172
1,98800	-171
1,99200	-170
1,99600	-171
2,00000	-173
2,00400	-177
2,00800	-179
2,01200	-181
2,01600	-181
2,02000	-181
2,02400	-182
2,02800	-181
2,03200	-183
2,03600	-185
2,04000	-185
2,04400	-185
2,04800	-184
2,05200	-182
2,05600	-182
2,06000	-184
2,06400	-185
2,06800	-186
2,07200	-187
2,07600	-186
2,08000	-188
2,08400	-189
2,08800	-189
2,09200	-191
2,09600	-193
2,10000	-196
2,10400	-196
2,10800	-194
2,11200	-193
2,11600	-195
2,12000	-197
2,12400	-197
2,12800	-194
2,13200	-194
2,13600	-195
2,14000	-195
2,14400	-197
2,14800	-200
2,15200	-204
2,15600	-205
2,16000	-203
2,16400	-203
2,16800	-202
2,17200	-202
2,17600	-203
2,18000	-206
2,18400	-210
2,18800	-210
2,19200	-209
2,19600	-209
2,20000	-210
2,20400	-210
2,20800	-211
2,21200	-210
2,21600	-210
2,22000	-213
2,22400	-215
2,22800	-217
2,23200	-219
2,23600	-222
2,24000	-222
2,24400	-223
2,24800	-224
2,25200	-224
2,25600	-225
2,26000	-226
2,26400	-227
2,26800	-227
2,27200	-227
2,27600	-228
2,28000	-231
2,28400	-231
2,28800	-231
2,29200	-232
2,29600	-232
2,30000	-235
2,30400	-238
2,30800	-241
2,31200	-243
2,31600	-245
2,32000	-246
2,32400	-247
2,32800	-247
2,33200	-247
2,33600	-245
2,34000	-244
2,34400	-245
2,34800	-247
2,35200	-247
2,35600	-247
2,36000	-246
2,36400	-245
2,36800	-245
2,37200	-244
2,37600	-243
2,38000	-242
2,38400	-241
2,38800	-243
2,39200	-244
2,39600	-246
2,40000	-247
2,40400	-246
2,40800	-245
2,41200	-246
2,41600	-250
2,42000	-254
2,42400	-258
2,42800	-261
2,43200	-262
2,43600	-261
2,44000	-262
2,44400	-265
2,44800	-266
2,45200	-267
2,45600	-266
2,46000	-266
2,46400	-267
2,46800	-267
2,47200	-268
2,47600	-267
2,48000	-266
2,48400	-266
2,48800	-266
2,49200	-268
2,49600	-270
2,50000	-271
2,50400	-271
2,50800	-270
2,51200	-268
2,51600	-269
2,52000	-272
2,52400	-272
2,52800	-272
2,53200	-272
2,53600	-270
2,54000	-271
2,54400	-272
2,54800	-271
2,55200	-270
2,55600	-270
2,56000	-269
2,56400	-267
2,56800	-266
2,57200	-266
2,57600	-268
2,58000	-273
2,58400	-276
2,58800	-279
2,59200	-282
2,59600	-283
2,60000	-285
2,60400	-286
2,60800	-285
2,61200	-286
2,61600	-287
2,62000	-289
2,62400	-289
2,62800	-291
2,63200	-292
2,63600	-291
2,64000	-290
2,64400	-290
2,64800	-290
2,65200	-290
2,65600	-291
2,66000	-294
2,66400	-297
2,66800	-299
2,67200	-300
2,67600	-303
2,68000	-304
2,68400	-305
2,68800	-305
2,69200	-304
2,69600	-306
2,70000	-308
2,70400	-308
2,70800	-308
2,71200	-308
2,71600	-307
2,72000	-308
2,72400	-310
2,72800	-310
2,73200	-311
2,73600	-311
2,74000	-310
2,74400	-309
2,74800	-308
2,75200	-308
2,75600	-309
2,76000	-311
2,76400	-312
2,76800	-312
2,77200	-312
2,77600	-313
2,78000	-314
2,78400	-314
2,78800	-314
2,79200	-315
2,79600	-316
2,80000	-319
2,80400	-320
2,80800	-323
2,81200	-325
2,81600	-327
2,82000	-327
2,82400	-326
2,82800	-325
2,83200	-327
2,83600	-331
2,84000	-333
2,84400	-333
2,84800	-332
2,85200	-330
2,85600	-330
2,86000	-334
2,86400	-337
2,86800	-337
2,87200	-336
2,87600	-337
2,88000	-338
2,88400	-337
2,88800	-337
2,89200	-338
2,89600	-339
2,90000	-341
2,90400	-343
2,90800	-344
2,91200	-345
2,91600	-346
2,92000	-345
2,92400	-344
2,92800	-344
2,93200	-345
2,93600	-345
2,94000	-345
2,94400	-345
2,94800	-346
2,95200	-346
2,95600	-348
2,96000	-351
2,96400	-350
2,96800	-351
2,97200	-354
2,97600	-355
2,98000	-356
2,98400	-357
2,98800	-358
2,99200	-361
2,99600	-366
3,00000	-369
3,00400	-370
3,00800	-371
3,01200	-372
3,01600	-374
3,02000	-376
3,02400	-376
3,02800	-376
3,03200	-375
3,03600	-375
3,04000	-376
3,04400	-375
3,04800	-375
3,05200	-375
3,05600	-375
3,06000	-377
3,06400	-380
3,06800	-381
3,07200	-381
3,07600	-384
3,08000	-387
3,08400	-386
3,08800	-388
3,09200	-392
3,09600	-392
3,10000	-391
3,10400	-392
3,10800	-393
3,11200	-394
3,11600	-395
3,12000	-395
3,12400	-397
3,12800	-399
3,13200	-400
3,13600	-401
3,14000	-405
3,14400	-407
3,14800	-407
3,15200	-406
3,15600	-406
3,16000	-406
3,16400	-404
3,16800	-406
3,17200	-409
3,17600	-410
3,18000	-412
3,18400	-414
3,18800	-417
3,19200	-419
3,19600	-420
3,20000	-420
3,20400	-421
3,20800	-422
3,21200	-420
3,21600	-420
3,22000	-422
3,22400	-423
3,22800	-424
3,23200	-424
3,23600	-424
3,24000	-423
3,24400	-425
3,24800	-429
3,25200	-433
3,25600	-435
3,26000	-436
3,26400	-438
3,26800	-439
3,27200	-438
3,27600	-437
3,28000	-438
3,28400	-441
3,28800	-441
3,29200	-441
3,29600	-440
3,30000	-440
3,30400	-443
3,30800	-444
3,31200	-444
3,31600	-443
3,32000	-440
3,32400	-440
3,32800	-439
3,33200	-439
3,33600	-440
3,34000	-441
3,34400	-444
3,34800	-449
3,35200	-450
3,35600	-451
3,36000	-453
3,36400	-455
3,36800	-455
3,37200	-456
3,37600	-458
3,38000	-460
3,38400	-459
3,38800	-457
3,39200	-457
3,39600	-461
3,40000	-465
3,40400	-467
3,40800	-468
3,41200	-468
3,41600	-467
3,42000	-467
3,42400	-467
3,42800	-467
3,43200	-465
3,43600	-464
3,44000	-464
3,44400	-464
3,44800	-463
3,45200	-464
3,45600	-467
3,46000	-469
3,46400	-470
3,46800	-469
3,47200	-468
3,47600	-469
3,48000	-470
3,48400	-468
3,48800	-467
3,49200	-468
3,49600	-470
3,50000	-473
3,50400	-474
3,50800	-474
3,51200	-474
3,51600	-476
3,52000	-477
3,52400	-476
3,52800	-476
3,53200	-477
3,53600	-477
3,54000	-476
3,54400	-475
3,54800	-474
3,55200	-473
3,55600	-474
3,56000	-476
3,56400	-475
3,56800	-474
3,57200	-474
3,57600	-474
3,58000	-474
3,58400	-475
3,58800	-476
3,59200	-476
3,59600	-476
3,60000	-474
3,60400	-473
3,60800	-472
3,61200	-469
3,61600	-465
3,62000	-461
3,62400	-457
3,62800	-449
3,63200	-437
3,63600	-417
3,64000	-390
3,64400	-366
3,64800	-350
3,65200	-343
3,65600	-357
3,66000	-399
3,66400	-473
3,66800	-587
3,67200	-744
3,67600	-941
3,68000	-1171
3,68400	-1425
3,68800	-1692
3,69200	-1960
3,69600	-2206
3,70000	-2418
3,70400	-2595
3,70800	-2743
3,71200	-2877
3,71600	-3020
3,72000	-3168
3,72400	-3275
3,72800	-3301
3,73200	-3247
3,73600	-3131
3,74000	-2977
3,74400	-2808
3,74800	-2633
3,75200	-2458
3,75600	-2284
3,76000	-2119
3,76400	-1962
3,76800	-1812
3,77200	-1669
3,77600	-1530
3,78000	-1390
3,78400	-1250
3,78800	-1115
3,79200	-992
3,79600	-885
3,80000	-796
3,80400	-726
3,80800	-669
3,81200	-623
3,81600	-584
3,82000	-550
3,82400	-523
3,82800	-503
3,83200	-485
3,83600	-469
3,84000	-457
3,84400	-451
3,84800	-448
3,85200	-442
3,85600	-435
3,86000	-428
3,86400	-419
3,86800	-410
3,87200	-401
3,87600	-390
3,88000	-378
3,88400	-366
3,88800	-352
3,89200	-335
3,89600	-316
3,90000	-296
3,90400	-274
3,90800	-252
3,91200	-232
3,91600	-211
3,92000	-191
3,92400	-172
3,92800	-154
3,93200	-139
3,93600	-125
3,94000	-114
3,94400	-107
3,94800	-102
3,95200	-100
3,95600	-100
3,96000	-101
3,96400	-105
3,96800	-112
3,97200	-117
3,97600	-122
3,98000	-128
3,98400	-136
3,98800	-145
3,99200	-151
3,99600	-156
4,00000	-162
4,00400	-167
4,00800	-174
4,01200	-177
4,01600	-181
4,02000	-186
4,02400	-189
4,02800	-193
4,03200	-197
4,03600	-202
4,04000	-207
4,04400	-213
4,04800	-218
4,05200	-222
4,05600	-227
4,06000	-235
4,06400	-241
4,06800	-245
4,07200	-249
4,07600	-255
4,08000	-262
4,08400	-269
4,08800	-275
4,09200	-281
4,09600	-289
4,10000	-293
4,10400	-295
4,10800	-299
4,11200	-298
4,11600	-293
4,12000	-289
4,12400	-281
4,12800	-272
4,13200	-259
4,13600	-243
4,14000	-226
4,14400	-208
4,14800	-189
4,15200	-171
4,15600	-153
4,16000	-134
4,16400	-120
4,16800	-110
4,17200	-102
4,17600	-95
4,18000	-93
4,18400	-99
4,18800	-104
4,19200	-109
4,19600	-119
4,20000	-132
4,20400	-145
4,20800	-157
4,21200	-170
4,21600	-183
4,22000	-196
4,22400	-207
4,22800	-218
4,23200	-227
4,23600	-235
4,24000	-243
4,24400	-251
4,24800	-258
4,25200	-265
4,25600	-268
4,26000	-271
4,26400	-274
4,26800	-275
4,27200	-276
4,27600	-274
4,28000	-271
4,28400	-269
4,28800	-268
4,29200	-265
4,29600	-263
4,30000	-259
4,30400	-255
4,30800	-252
4,31200	-249
4,31600	-247
4,32000	-245
4,32400	-241
4,32800	-238
4,33200	-236
4,33600	-237
4,34000	-239
4,34400	-240
4,34800	-243
4,35200	-245
4,35600	-245
4,36000	-247
4,36400	-252
4,36800	-256
4,37200	-259
4,37600	-263
4,38000	-267
4,38400	-274
4,38800	-282
4,39200	-291
4,39600	-299
4,40000	-305
4,40400	-312
4,40800	-321
4,41200	-329
4,41600	-337
4,42000	-346
4,42400	-352
4,42800	-357
4,43200	-363
4,43600	-368
4,44000	-373
4,44400	-378
4,44800	-385
4,45200	-391
4,45600	-395
4,46000	-402
4,46400	-410
4,46800	-415
4,47200	-420
4,47600	-424
4,48000	-428
4,48400	-430
4,48800	-432
4,49200	-436
4,49600	-438
4,50000	-440
4,50400	-440
4,50800	-440
4,51200	-443
4,51600	-443
4,52000	-444
4,52400	-445
4,52800	-443
4,53200	-441
4,53600	-439
4,54000	-436
4,54400	-435
4,54800	-435
4,55200	-434
4,55600	-429
4,56000	-421
4,56400	-411
4,56800	-401
4,57200	-391
4,57600	-380
4,58000	-366
4,58400	-350
4,58800	-334
4,59200	-319
4,59600	-303
4,60000	-286
4,60400	-269
4,60800	-254
4,61200	-239
4,61600	-223
4,62000	-211
4,62400	-204
4,62800	-196
4,63200	-189
4,63600	-184
4,64000	-177
4,64400	-174
4,64800	-178
4,65200	-183
4,65600	-190
4,66000	-198
4,66400	-207
4,66800	-218
4,67200	-229
4,67600	-240
4,68000	-253
4,68400	-265
4,68800	-276
4,69200	-287
4,69600	-298
4,70000	-310
4,70400	-320
4,70800	-329
4,71200	-339
4,71600	-348
4,72000	-355
4,72400	-363
4,72800	-372
4,73200	-377
4,73600	-379
4,74000	-381
4,74400	-385
4,74800	-390
4,75200	-396
4,75600	-404
4,76000	-413
4,76400	-419
4,76800	-423
4,77200	-424
4,77600	-424
4,78000	-424
4,78400	-422
4,78800	-418
4,79200	-412
4,79600	-409
4,80000	-406
4,80400	-401
4,80800	-397
4,81200	-388
4,81600	-373
4,82000	-354
4,82400	-332
4,82800	-299
4,83200	-250
4,83600	-185
4,84000	-103
4,84400	5
4,84800	139
4,85200	304
4,85600	501
4,86000	732
4,86400	995
4,86800	1293
4,87200	1618
4,87600	1966
4,88000	2328
4,88400	2695
4,88800	3058
4,89200	3408
4,89600	3735
4,90000	4030
4,90400	4285
4,90800	4493
4,91200	4652
4,91600	4759
4,92000	4816
4,92400	4826
4,92800	4790
4,93200	4714
4,93600	4608
4,94000	4476
4,94400	4323
4,94800	4157
4,95200	3982
4,95600	3801
4,96000	3621
4,96400	3445
4,96800	3277
4,97200	3115
4,97600	2960
4,98000	2813
4,98400	2676
4,98800	2548
4,99200	2429
4,99600	2316
5,00000	2208
5,00400	2106
5,00800	2009
5,01200	1917
5,01600	1834
5,02000	1758
5,02400	1690
5,02800	1631
5,03200	1583
5,03600	1545
5,04000	1521
5,04400	1513
5,04800	1521
5,05200	1546
5,05600	1591
5,06000	1655
5,06400	1736
5,06800	1828
5,07200	1932
5,07600	2045
5,08000	2162
5,08400	2277
5,08800	2389
5,09200	2492
5,09600	2581
5,10000	2653
5,10400	2702
5,10800	2729
5,11200	2735
5,11600	2717
5,12000	2678
5,12400	2620
5,12800	2544
5,13200	2453
5,13600	2352
5,14000	2241
5,14400	2125
5,14800	2007
5,15200	1891
5,15600	1779
5,16000	1675
5,16400	1583
5,16800	1507
5,17200	1448
5,17600	1406
5,18000	1386
5,18400	1393
5,18800	1424
5,19200	1481
5,19600	1569
5,20000	1685
5,20400	1827
5,20800	1995
5,21200	2185
5,21600	2395
5,22000	2622
5,22400	2859
5,22800	3102
5,23200	3348
5,23600	3587
5,24000	3810
5,24400	4017
5,24800	4208
5,25200	4376
5,25600	4516
5,26000	4626
5,26400	4705
5,26800	4751
5,27200	4764
5,27600	4752
5,28000	4715
5,28400	4654
5,28800	4576
5,29200	4486
5,29600	4389
5,30000	4288
5,30400	4190
5,30800	4104
5,31200	4031
5,31600	3978
5,32000	3951
5,32400	3953
5,32800	3989
5,33200	4058
5,33600	4159
5,34000	4295
5,34400	4465
5,34800	4665
5,35200	4888
5,35600	5131
5,36000	5390
5,36400	5658
5,36800	5928
5,37200	6188
5,37600	6437
5,38000	6672
5,38400	6883
5,38800	7066
5,39200	7216
5,39600	7329
5,40000	7404
5,40400	7442
5,40800	7445
5,41200	7412
5,41600	7343
5,42000	7243
5,42400	7113
5,42800	6958
5,43200	6780
5,43600	6583
5,44000	6373
5,44400	6146
5,44800	5909
5,45200	5667
5,45600	5419
5,46000	5172
5,46400	4923
5,46800	4677
5,47200	4435
5,47600	4198
5,48000	3968
5,48400	3746
5,48800	3532
5,49200	3326
5,49600	3128
5,50000	2941
5,50400	2764
5,50800	2595
5,51200	2437
5,51600	2289
5,52000	2150
5,52400	2020
5,52800	1897
5,53200	1782
5,53600	1675
5,54000	1574
5,54400	1481
5,54800	1396
5,55200	1315
5,55600	1240
5,56000	1169
5,56400	1103
5,56800	1041
5,57200	985
5,57600	933
5,58000	884
5,58400	837
5,58800	793
5,59200	752
5,59600	713
5,60000	677
5,60400	643
5,60800	613
5,61200	583
5,61600	554
5,62000	527
5,62400	499
5,62800	475
5,63200	451
5,63600	430
5,64000	411
5,64400	390
5,64800	369
5,65200	349
5,65600	329
5,66000	310
5,66400	294
5,66800	278
5,67200	264
5,67600	254
5,68000	244
5,68400	235
5,68800	231
5,69200	232
5,69600	238
5,70000	249
5,70400	267
5,70800	291
5,71200	321
5,71600	357
5,72000	397
5,72400	442
5,72800	490
5,73200	542
5,73600	592
5,74000	640
5,74400	686
5,74800	732
5,75200	775
5,75600	811
5,76000	839
5,76400	861
5,76800	879
5,77200	889
5,77600	893
5,78000	890
5,78400	881
5,78800	865
5,79200	842
5,79600	817
5,80000	790
5,80400	757
5,80800	723
5,81200	687
5,81600	649
5,82000	611
5,82400	574
5,82800	534
5,83200	496
5,83600	462
5,84000	428
5,84400	392
5,84800	358
5,85200	328
5,85600	297
5,86000	265
5,86400	234
5,86800	203
5,87200	174
5,87600	150
5,88000	127
5,88400	102
5,88800	77
5,89200	55
5,89600	37
5,90000	19
5,90400	1
5,90800	-17
5,91200	-33
5,91600	-45
5,92000	-53
5,92400	-61
5,92800	-65
5,93200	-59
5,93600	-48
5,94000	-29
5,94400	-2
5,94800	40
5,95200	100
5,95600	181
5,96000	290
5,96400	432
5,96800	612
5,97200	838
5,97600	1119
5,98000	1463
5,98400	1879
5,98800	2377
5,99200	2966
5,99600	3650
6,00000	4439
6,00400	5340
6,00800	6360
6,01200	7499
6,01600	8750
6,02000	10109
6,02400	11568
6,02800	13123
6,03200	14760
6,03600	16452
6,04000	18179
6,04400	19919
6,04800	21653
6,05200	23352
6,05600	24983
6,06000	26517
6,06400	27935
6,06800	29216
6,07200	30337
6,07600	31282
6,08000	32039
6,08400	32598
6,08800	32956
6,09200	33112
6,09600	33067
6,10000	32830
6,10400	32413
6,10800	31829
6,11200	31096
6,11600	30229
6,12000	29246
6,12400	28166
6,12800	27013
6,13200	25801
6,13600	24547
6,14000	23271
6,14400	21989
6,14800	20711
6,15200	19448
6,15600	18213
6,16000	17015
6,16400	15860
6,16800	14755
6,17200	13703
6,17600	12704
6,18000	11760
6,18400	10878
6,18800	10054
6,19200	9284
6,19600	8566
6,20000	7903
6,20400	7292
6,20800	6731
6,21200	6216
6,21600	5744
6,22000	5311
6,22400	4915
6,22800	4555
6,23200	4226
6,23600	3928
6,24000	3657
6,24400	3405
6,24800	3176
6,25200	2970
6,25600	2784
6,26000	2617
6,26400	2465
6,26800	2325
6,27200	2200
6,27600	2090
6,28000	1990
6,28400	1899
6,28800	1819
6,29200	1747
6,29600	1683
6,30000	1627
6,30400	1580
6,30800	1542
6,31200	1514
6,31600	1497
6,32000	1490
6,32400	1496
6,32800	1515
6,33200	1546
6,33600	1588
6,34000	1643
6,34400	1708
6,34800	1785
6,35200	1873
6,35600	1969
6,36000	2070
6,36400	2174
6,36800	2280
6,37200	2381
6,37600	2476
6,38000	2564
6,38400	2639
6,38800	2701
6,39200	2747
6,39600	2775
6,40000	2782
6,40400	2767
6,40800	2733
6,41200	2681
6,41600	2613
6,42000	2530
6,42400	2429
6,42800	2312
6,43200	2185
6,43600	2051
6,44000	1909
6,44400	1763
6,44800	1618
6,45200	1476
6,45600	1335
6,46000	1196
6,46400	1062
6,46800	936
6,47200	818
6,47600	709
6,48000	606
6,48400	510
6,48800	425
6,49200	348
6,49600	278
6,50000	215
6,50400	160
6,50800	110
6,51200	66
6,51600	29
6,52000	-3
6,52400	-30
6,52800	-52
6,53200	-73
6,53600	-91
6,54000	-107
6,54400	-120
6,54800	-132
6,55200	-144
6,55600	-154
6,56000	-166
6,56400	-179
6,56800	-192
6,57200	-204
6,57600	-217
6,58000	-231
6,58400	-244
6,58800	-256
6,59200	-271
6,59600	-287
6,60000	-300
6,60400	-313
6,60800	-326
6,61200	-339
6,61600	-354
6,62000	-369
6,62400	-382
6,62800	-392
6,63200	-402
6,63600	-414
6,64000	-424
6,64400	-431
6,64800	-439
6,65200	-449
6,65600	-457
6,66000	-463
6,66400	-467
6,66800	-471
6,67200	-474
6,67600	-474
6,68000	-473
6,68400	-477
6,68800	-481
6,69200	-484
6,69600	-485
6,70000	-484
6,70400	-485
6,70800	-485
6,71200	-484
6,71600	-481
6,72000	-478
6,72400	-474
6,72800	-465
6,73200	-455
6,73600	-446
6,74000	-432
6,74400	-410
6,74800	-379
6,75200	-338
6,75600	-287
6,76000	-222
6,76400	-141
6,76800	-40
6,77200	89
6,77600	248
6,78000	436
6,78400	663
6,78800	936
6,79200	1254
6,79600	1620
6,80000	2043
6,80400	2524
6,80800	3063
6,81200	3660
6,81600	4312
6,82000	5017
6,82400	5772
6,82800	6570
6,83200	7402
6,83600	8256
6,84000	9122
6,84400	9989
6,84800	10848
6,85200	11687
6,85600	12486
6,86000	13235
6,86400	13921
6,86800	14533
6,87200	15064
6,87600	15503
6,88000	15845
6,88400	16088
6,88800	16232
6,89200	16273
6,89600	16216
6,90000	16065
6,90400	15830
6,90800	15513
6,91200	15121
6,91600	14665
6,92000	14159
6,92400	13610
6,92800	13027
6,93200	12418
6,93600	11791
6,94000	11157
6,94400	10526
6,94800	9905
6,95200	9298
6,95600	8711
6,96000	8149
6,96400	7614
6,96800	7108
6,97200	6633
6,97600	6192
6,98000	5785
6,98400	5413
6,98800	5074
6,99200	4766
6,99600	4487
7,00000	4239
7,00400	4020
7,00800	3826
7,01200	3654
7,01600	3505
7,02000	3378
7,02400	3268
7,02800	3175
7,03200	3097
7,03600	3032
7,04000	2977
7,04400	2933
7,04800	2899
7,05200	2873
7,05600	2851
7,06000	2833
7,06400	2822
7,06800	2814
7,07200	2808
7,07600	2801
7,08000	2796
7,08400	2790
7,08800	2782
7,09200	2774
7,09600	2763
7,10000	2751
7,10400	2741
7,10800	2729
7,11200	2713
7,11600	2694
7,12000	2671
7,12400	2644
7,12800	2615
7,13200	2582
7,13600	2545
7,14000	2506
7,14400	2464
7,14800	2421
7,15200	2376
7,15600	2329
7,16000	2278
7,16400	2224
7,16800	2169
7,17200	2114
7,17600	2058
7,18000	2002
7,18400	1947
7,18800	1894
7,19200	1841
7,19600	1791
7,20000	1744
7,20400	1698
7,20800	1655
7,21200	1616
7,21600	1582
7,22000	1553
7,22400	1529
7,22800	1509
7,23200	1492
7,23600	1480
7,24000	1472
7,24400	1467
7,24800	1469
7,25200	1473
7,25600	1476
7,26000	1483
7,26400	1493
7,26800	1504
7,27200	1513
7,27600	1522
7,28000	1530
7,28400	1535
7,28800	1538
7,29200	1540
7,29600	1541
7,30000	1539
7,30400	1532
7,30800	1521
7,31200	1507
7,31600	1493
7,32000	1476
7,32400	1456
7,32800	1435
7,33200	1413
7,33600	1391
7,34000	1367
7,34400	1341
7,34800	1319
7,35200	1295
7,35600	1271
7,36000	1250
7,36400	1232
7,36800	1216
7,37200	1200
7,37600	1187
7,38000	1180
7,38400	1174
7,38800	1171
7,39200	1174
7,39600	1182
7,40000	1197
7,40400	1219
7,40800	1246
7,41200	1279
7,41600	1318
7,42000	1365
7,42400	1418
7,42800	1481
7,43200	1553
7,43600	1632
7,44000	1721
7,44400	1817
7,44800	1923
7,45200	2042
7,45600	2172
7,46000	2314
7,46400	2468
7,46800	2634
7,47200	2815
7,47600	3007
7,48000	3210
7,48400	3428
7,48800	3658
7,49200	3896
7,49600	4143
7,50000	4396
7,50400	4650
7,50800	4905
7,51200	5158
7,51600	5408
7,52000	5651
7,52400	5880
7,52800	6095
7,53200	6293
7,53600	6469
7,54000	6622
7,54400	6749
7,54800	6846
7,55200	6915
7,55600	6955
7,56000	6962
7,56400	6936
7,56800	6880
7,57200	6795
7,57600	6682
7,58000	6543
7,58400	6378
7,58800	6187
7,59200	5978
7,59600	5753
7,60000	5512
7,60400	5260
7,60800	5002
7,61200	4739
7,61600	4473
7,62000	4206
7,62400	3939
7,62800	3676
7,63200	3419
7,63600	3170
7,64000	2931
7,64400	2701
7,64800	2481
7,65200	2271
7,65600	2074
7,66000	1887
7,66400	1712
7,66800	1544
7,67200	1388
7,67600	1243
7,68000	1109
7,68400	983
7,68800	866
7,69200	758
7,69600	659
7,70000	567
7,70400	481
7,70800	401
7,71200	326
7,71600	257
7,72000	192
7,72400	131
7,72800	76
7,73200	26
7,73600	-21
7,74000	-68
7,74400	-110
7,74800	-148
7,75200	-186
7,75600	-224
7,76000	-261
7,76400	-294
7,76800	-324
7,77200	-354
7,77600	-384
7,78000	-411
7,78400	-438
7,78800	-464
7,79200	-488
7,79600	-509
7,80000	-530
7,80400	-550
7,80800	-569
7,81200	-586
7,81600	-602
7,82000	-617
7,82400	-633
7,82800	-649
7,83200	-662
7,83600	-675
7,84000	-687
7,84400	-698
7,84800	-707
7,85200	-714
7,85600	-724
7,86000	-731
7,86400	-734
7,86800	-737
7,87200	-739
7,87600	-741
7,88000	-742
7,88400	-741
7,88800	-741
7,89200	-740
7,89600	-738
[truncated: 18,026 more rows]
