# Supplementary material for: Interplay between de novo and salvage pathways of GDP-fucose synthesis
Source: PLoS One. 2024 Oct 24;19(10):e0309450. doi: 10.1371/journal.pone.0309450 (PMC11501016; doi:10.1371/journal.pone.0309450)
Supplement: S1 File — (ZIP) [file pone.0309450.s004.zip › Chromatograms/Metabolites/TSTA3KO_42_1_FUC.txt]

[Header]
Application Name	LabSolutions
Version	5.97 SP1
Data File Name	C:\LabSolutions\Data\Methods\Moje wyniki\GDP-Fuc387.lcd
Output Date	2022-02-24
Output Time	14:55:54
[File Information]
Type	Data File
Generated	2022-02-12 15:28:56
Generated by	Sterownik
Modified	2022-02-13 17:19:01
Modified by	Sterownik
[Sample Information]
Operator Name	Sterownik
Acquired	2022-02-12 15:29:27
Sample Type	0:Unknown
Level	0
Sample Name	probka 228, HEK_KOFX_#42, 1st
Sample ID	01
ISTD Amount1	1
ISTD Amount2	1
ISTD Amount3	1
ISTD Amount4	1
ISTD Amount5	1
ISTD Amount6	1
ISTD Amount7	1
ISTD Amount8	1
ISTD Amount9	1
ISTD Amount10	1
ISTD Amount11	1
ISTD Amount12	1
ISTD Amount13	1
ISTD Amount14	1
ISTD Amount15	1
ISTD Amount16	1
ISTD Amount17	1
ISTD Amount18	1
ISTD Amount19	1
ISTD Amount20	1
ISTD Amount21	1
ISTD Amount22	1
ISTD Amount23	1
ISTD Amount24	1
ISTD Amount25	1
ISTD Amount26	1
ISTD Amount27	1
ISTD Amount28	1
ISTD Amount29	1
ISTD Amount30	1
ISTD Amount31	1
ISTD Amount32	1
Sample Amount	1
Dilution Factor	1
Vial#	1
Injection Volume	15
[Original Files]
Data File	C:\LabSolutions\Data\Methods\Moje wyniki\GDP-Fuc387.lcd
Method File	C:\LabSolutions\Data\Methods\Interstsil ODS-4 3x250mm nukleotydy-3.lcm
Batch File
Report Format File	c:\LabSolutions\System\DEFAULT.lsr
[File Description]
kolumna 3mm x 250 mm, cela czu�a, 1.0 ul of 20ul, 4000 pmoli to sonication
[Configuration]
Instrument Name	HPLC_SPD-M30A_RF20AXS
Instrument #	1
Line #	1
# of Detectors	1
Detector ID	PDA
Detector Name	PDA
# of Channels	1
[PDA Multi Chromatogram(Ch1)]
# of Points	20001
Interval(msec)	240
Start Time(min)	0
End Time(min)	80
Intensity Units	mAU
Intensity Multiplier	1
Type	MultiChrom
Wavelength(nm)	254
Bandwidth(nm)	4
R.Time (min)	Intensity
0,00000	0
0,00400	0
0,00800	0
0,01200	0
0,01600	0
0,02000	0
0,02400	0
0,02800	0
0,03200	0
0,03600	0
0,04000	0
0,04400	0
0,04800	0
0,05200	0
0,05600	0
0,06000	0
0,06400	0
0,06800	0
0,07200	0
0,07600	0
0,08000	5
0,08400	6
0,08800	5
0,09200	5
0,09600	4
0,10000	5
0,10400	6
0,10800	6
0,11200	6
0,11600	7
0,12000	8
0,12400	11
0,12800	12
0,13200	12
0,13600	12
0,14000	10
0,14400	10
0,14800	11
0,15200	10
0,15600	9
0,16000	9
0,16400	7
0,16800	6
0,17200	6
0,17600	4
0,18000	1
0,18400	0
0,18800	-0
0,19200	1
0,19600	2
0,20000	2
0,20400	0
0,20800	-1
0,21200	-0
0,21600	-1
0,22000	-1
0,22400	-2
0,22800	-3
0,23200	-3
0,23600	-2
0,24000	-2
0,24400	-1
0,24800	-1
0,25200	-1
0,25600	-0
0,26000	2
0,26400	4
0,26800	4
0,27200	3
0,27600	4
0,28000	6
0,28400	7
0,28800	6
0,29200	5
0,29600	3
0,30000	1
0,30400	2
0,30800	4
0,31200	6
0,31600	9
0,32000	10
0,32400	13
0,32800	16
0,33200	16
0,33600	16
0,34000	15
0,34400	15
0,34800	17
0,35200	19
0,35600	19
0,36000	18
0,36400	17
0,36800	17
0,37200	18
0,37600	19
0,38000	20
0,38400	22
0,38800	25
0,39200	24
0,39600	22
0,40000	21
0,40400	22
0,40800	22
0,41200	20
0,41600	20
0,42000	20
0,42400	22
0,42800	23
0,43200	22
0,43600	20
0,44000	20
0,44400	20
0,44800	21
0,45200	19
0,45600	18
0,46000	19
0,46400	18
0,46800	21
0,47200	24
0,47600	23
0,48000	22
0,48400	21
0,48800	22
0,49200	23
0,49600	21
0,50000	17
0,50400	16
0,50800	18
0,51200	20
0,51600	19
0,52000	20
0,52400	20
0,52800	20
0,53200	19
0,53600	18
0,54000	19
0,54400	20
0,54800	18
0,55200	17
0,55600	17
0,56000	20
0,56400	22
0,56800	23
0,57200	25
0,57600	26
0,58000	27
0,58400	29
0,58800	33
0,59200	36
0,59600	37
0,60000	37
0,60400	37
0,60800	38
0,61200	41
0,61600	41
0,62000	40
0,62400	43
0,62800	46
0,63200	46
0,63600	44
0,64000	45
0,64400	45
0,64800	45
0,65200	44
0,65600	45
0,66000	47
0,66400	48
0,66800	49
0,67200	51
0,67600	52
0,68000	53
0,68400	52
0,68800	52
0,69200	50
0,69600	47
0,70000	46
0,70400	46
0,70800	44
0,71200	41
0,71600	42
0,72000	40
0,72400	38
0,72800	37
0,73200	37
0,73600	37
0,74000	38
0,74400	42
0,74800	44
0,75200	41
0,75600	38
0,76000	37
0,76400	37
0,76800	35
0,77200	35
0,77600	36
0,78000	36
0,78400	36
0,78800	36
0,79200	37
0,79600	36
0,80000	34
0,80400	34
0,80800	33
0,81200	31
0,81600	30
0,82000	32
0,82400	35
0,82800	36
0,83200	34
0,83600	32
0,84000	33
0,84400	34
0,84800	33
0,85200	33
0,85600	31
0,86000	33
0,86400	36
0,86800	36
0,87200	37
0,87600	39
0,88000	40
0,88400	39
0,88800	40
0,89200	42
0,89600	42
0,90000	39
0,90400	37
0,90800	36
0,91200	36
0,91600	37
0,92000	36
0,92400	36
0,92800	37
0,93200	38
0,93600	40
0,94000	42
0,94400	41
0,94800	42
0,95200	43
0,95600	42
0,96000	41
0,96400	42
0,96800	45
0,97200	46
0,97600	46
0,98000	46
0,98400	45
0,98800	44
0,99200	45
0,99600	44
1,00000	43
1,00400	42
1,00800	41
1,01200	39
1,01600	38
1,02000	39
1,02400	40
1,02800	42
1,03200	42
1,03600	39
1,04000	38
1,04400	37
1,04800	36
1,05200	36
1,05600	37
1,06000	39
1,06400	40
1,06800	41
1,07200	41
1,07600	40
1,08000	40
1,08400	38
1,08800	37
1,09200	38
1,09600	39
1,10000	38
1,10400	37
1,10800	36
1,11200	37
1,11600	36
1,12000	35
1,12400	33
1,12800	30
1,13200	30
1,13600	30
1,14000	30
1,14400	31
1,14800	33
1,15200	35
1,15600	37
1,16000	38
1,16400	39
1,16800	41
1,17200	42
1,17600	41
1,18000	39
1,18400	37
1,18800	36
1,19200	35
1,19600	34
1,20000	35
1,20400	37
1,20800	37
1,21200	36
1,21600	37
1,22000	38
1,22400	38
1,22800	37
1,23200	38
1,23600	38
1,24000	39
1,24400	41
1,24800	41
1,25200	42
1,25600	42
1,26000	42
1,26400	44
1,26800	46
1,27200	48
1,27600	48
1,28000	47
1,28400	45
1,28800	43
1,29200	43
1,29600	44
1,30000	45
1,30400	45
1,30800	43
1,31200	43
1,31600	42
1,32000	42
1,32400	41
1,32800	40
1,33200	41
1,33600	43
1,34000	44
1,34400	45
1,34800	47
1,35200	47
1,35600	47
1,36000	45
1,36400	45
1,36800	48
1,37200	50
1,37600	50
1,38000	49
1,38400	50
1,38800	52
1,39200	56
1,39600	58
1,40000	57
1,40400	55
1,40800	54
1,41200	52
1,41600	49
1,42000	48
1,42400	49
1,42800	50
1,43200	50
1,43600	51
1,44000	51
1,44400	48
1,44800	47
1,45200	48
1,45600	50
1,46000	52
1,46400	52
1,46800	51
1,47200	52
1,47600	52
1,48000	53
1,48400	52
1,48800	52
1,49200	52
1,49600	51
1,50000	52
1,50400	54
1,50800	53
1,51200	52
1,51600	51
1,52000	51
1,52400	51
1,52800	49
1,53200	48
1,53600	46
1,54000	47
1,54400	49
1,54800	50
1,55200	48
1,55600	47
1,56000	45
1,56400	44
1,56800	43
1,57200	43
1,57600	43
1,58000	42
1,58400	41
1,58800	41
1,59200	41
1,59600	41
1,60000	42
1,60400	42
1,60800	44
1,61200	44
1,61600	43
1,62000	43
1,62400	42
1,62800	42
1,63200	42
1,63600	44
1,64000	45
1,64400	44
1,64800	42
1,65200	42
1,65600	43
1,66000	46
1,66400	47
1,66800	47
1,67200	45
1,67600	43
1,68000	42
1,68400	45
1,68800	46
1,69200	46
1,69600	46
1,70000	45
1,70400	45
1,70800	45
1,71200	47
1,71600	46
1,72000	45
1,72400	44
1,72800	42
1,73200	41
1,73600	38
1,74000	35
1,74400	36
1,74800	36
1,75200	34
1,75600	34
1,76000	33
1,76400	32
1,76800	32
1,77200	33
1,77600	34
1,78000	35
1,78400	36
1,78800	35
1,79200	34
1,79600	34
1,80000	35
1,80400	36
1,80800	38
1,81200	38
1,81600	37
1,82000	36
1,82400	36
1,82800	35
1,83200	34
1,83600	35
1,84000	37
1,84400	37
1,84800	37
1,85200	37
1,85600	38
1,86000	37
1,86400	34
1,86800	33
1,87200	34
1,87600	32
1,88000	30
1,88400	31
1,88800	33
1,89200	36
1,89600	37
1,90000	39
1,90400	42
1,90800	45
1,91200	46
1,91600	44
1,92000	41
1,92400	40
1,92800	40
1,93200	40
1,93600	41
1,94000	42
1,94400	42
1,94800	42
1,95200	41
1,95600	40
1,96000	39
1,96400	38
1,96800	36
1,97200	36
1,97600	37
1,98000	37
1,98400	39
1,98800	38
1,99200	35
1,99600	35
2,00000	37
2,00400	38
2,00800	38
2,01200	38
2,01600	38
2,02000	37
2,02400	36
2,02800	36
2,03200	37
2,03600	38
2,04000	37
2,04400	37
2,04800	37
2,05200	38
2,05600	37
2,06000	36
2,06400	38
2,06800	39
2,07200	41
2,07600	40
2,08000	40
2,08400	41
2,08800	41
2,09200	41
2,09600	38
2,10000	38
2,10400	39
2,10800	37
2,11200	36
2,11600	36
2,12000	37
2,12400	39
2,12800	42
2,13200	42
2,13600	41
2,14000	42
2,14400	42
2,14800	45
2,15200	47
2,15600	47
2,16000	47
2,16400	46
2,16800	45
2,17200	45
2,17600	46
2,18000	49
2,18400	51
2,18800	54
2,19200	56
2,19600	56
2,20000	53
2,20400	53
2,20800	55
2,21200	55
2,21600	55
2,22000	54
2,22400	52
2,22800	51
2,23200	51
2,23600	50
2,24000	49
2,24400	48
2,24800	50
2,25200	52
2,25600	51
2,26000	50
2,26400	47
2,26800	46
2,27200	47
2,27600	48
2,28000	52
2,28400	53
2,28800	51
2,29200	50
2,29600	49
2,30000	47
2,30400	46
2,30800	45
2,31200	45
2,31600	44
2,32000	44
2,32400	46
2,32800	46
2,33200	49
2,33600	50
2,34000	48
2,34400	48
2,34800	51
2,35200	53
2,35600	54
2,36000	56
2,36400	57
2,36800	56
2,37200	55
2,37600	56
2,38000	57
2,38400	60
2,38800	60
2,39200	61
2,39600	61
2,40000	62
2,40400	62
2,40800	61
2,41200	63
2,41600	65
2,42000	64
2,42400	63
2,42800	62
2,43200	61
2,43600	63
2,44000	65
2,44400	65
2,44800	65
2,45200	65
2,45600	64
2,46000	63
2,46400	62
2,46800	60
2,47200	61
2,47600	63
2,48000	62
2,48400	62
2,48800	62
2,49200	63
2,49600	63
2,50000	63
2,50400	61
2,50800	60
2,51200	59
2,51600	58
2,52000	57
2,52400	57
2,52800	57
2,53200	58
2,53600	59
2,54000	61
2,54400	61
2,54800	58
2,55200	58
2,55600	58
2,56000	56
2,56400	56
2,56800	57
2,57200	58
2,57600	58
2,58000	58
2,58400	58
2,58800	57
2,59200	58
2,59600	59
2,60000	60
2,60400	62
2,60800	61
2,61200	61
2,61600	60
2,62000	58
2,62400	57
2,62800	57
2,63200	57
2,63600	56
2,64000	56
2,64400	57
2,64800	58
2,65200	60
2,65600	61
2,66000	60
2,66400	61
2,66800	59
2,67200	58
2,67600	57
2,68000	57
2,68400	54
2,68800	52
2,69200	54
2,69600	55
2,70000	56
2,70400	57
2,70800	58
2,71200	58
2,71600	58
2,72000	58
2,72400	56
2,72800	55
2,73200	56
2,73600	57
2,74000	57
2,74400	56
2,74800	56
2,75200	56
2,75600	55
2,76000	55
2,76400	56
2,76800	56
2,77200	56
2,77600	56
2,78000	55
2,78400	54
2,78800	53
2,79200	54
2,79600	52
2,80000	50
2,80400	51
2,80800	51
2,81200	49
2,81600	48
2,82000	48
2,82400	49
2,82800	48
2,83200	47
2,83600	46
2,84000	46
2,84400	47
2,84800	46
2,85200	46
2,85600	46
2,86000	45
2,86400	45
2,86800	43
2,87200	41
2,87600	40
2,88000	39
2,88400	38
2,88800	38
2,89200	38
2,89600	39
2,90000	39
2,90400	36
2,90800	36
2,91200	38
2,91600	38
2,92000	36
2,92400	36
2,92800	38
2,93200	38
2,93600	38
2,94000	38
2,94400	38
2,94800	38
2,95200	39
2,95600	39
2,96000	36
2,96400	36
2,96800	35
2,97200	36
2,97600	39
2,98000	39
2,98400	39
2,98800	39
2,99200	40
2,99600	42
3,00000	42
3,00400	42
3,00800	42
3,01200	42
3,01600	42
3,02000	40
3,02400	39
3,02800	38
3,03200	37
3,03600	37
3,04000	37
3,04400	39
3,04800	40
3,05200	40
3,05600	39
3,06000	38
3,06400	39
3,06800	41
3,07200	39
3,07600	36
3,08000	35
3,08400	36
3,08800	37
3,09200	36
3,09600	34
3,10000	32
3,10400	29
3,10800	29
3,11200	30
3,11600	33
3,12000	36
3,12400	36
3,12800	36
3,13200	35
3,13600	36
3,14000	37
3,14400	37
3,14800	36
3,15200	34
3,15600	34
3,16000	32
3,16400	33
3,16800	34
3,17200	34
3,17600	33
3,18000	34
3,18400	36
3,18800	36
3,19200	36
3,19600	35
3,20000	36
3,20400	37
3,20800	36
3,21200	36
3,21600	33
3,22000	32
3,22400	32
3,22800	30
3,23200	30
3,23600	30
3,24000	31
3,24400	32
3,24800	34
3,25200	34
3,25600	36
3,26000	39
3,26400	38
3,26800	37
3,27200	39
3,27600	40
3,28000	39
3,28400	39
3,28800	40
3,29200	44
3,29600	45
3,30000	46
3,30400	47
3,30800	46
3,31200	47
3,31600	49
3,32000	50
3,32400	52
3,32800	51
3,33200	49
3,33600	48
3,34000	47
3,34400	45
3,34800	45
3,35200	45
3,35600	43
3,36000	43
3,36400	45
3,36800	47
3,37200	47
3,37600	46
3,38000	46
3,38400	45
3,38800	46
3,39200	47
3,39600	46
3,40000	46
3,40400	45
3,40800	44
3,41200	44
3,41600	45
3,42000	47
3,42400	48
3,42800	46
3,43200	46
3,43600	46
3,44000	44
3,44400	43
3,44800	43
3,45200	43
3,45600	44
3,46000	44
3,46400	44
3,46800	44
3,47200	44
3,47600	44
3,48000	43
3,48400	44
3,48800	44
3,49200	42
3,49600	42
3,50000	43
3,50400	45
3,50800	47
3,51200	48
3,51600	47
3,52000	45
3,52400	43
3,52800	43
3,53200	45
3,53600	45
3,54000	44
3,54400	44
3,54800	44
3,55200	44
3,55600	43
3,56000	43
3,56400	43
3,56800	42
3,57200	41
3,57600	38
3,58000	36
3,58400	37
3,58800	37
3,59200	37
3,59600	38
3,60000	39
3,60400	39
3,60800	39
3,61200	39
3,61600	39
3,62000	39
3,62400	39
3,62800	39
3,63200	40
3,63600	42
3,64000	41
3,64400	42
3,64800	45
3,65200	47
3,65600	47
3,66000	46
3,66400	44
3,66800	44
3,67200	44
3,67600	43
3,68000	44
3,68400	47
3,68800	47
3,69200	46
3,69600	46
3,70000	47
3,70400	46
3,70800	43
3,71200	42
3,71600	41
3,72000	41
3,72400	41
3,72800	42
3,73200	42
3,73600	44
3,74000	47
3,74400	48
3,74800	48
3,75200	51
3,75600	54
3,76000	58
3,76400	63
3,76800	72
3,77200	91
3,77600	122
3,78000	159
3,78400	190
3,78800	203
3,79200	186
3,79600	134
3,80000	35
3,80400	-119
3,80800	-330
3,81200	-593
3,81600	-902
3,82000	-1244
3,82400	-1605
3,82800	-1972
3,83200	-2329
3,83600	-2665
3,84000	-2969
3,84400	-3228
3,84800	-3444
3,85200	-3630
3,85600	-3816
3,86000	-4016
3,86400	-4182
3,86800	-4256
3,87200	-4228
3,87600	-4122
3,88000	-3959
3,88400	-3761
3,88800	-3538
3,89200	-3301
3,89600	-3060
3,90000	-2824
3,90400	-2600
3,90800	-2389
3,91200	-2194
3,91600	-2018
3,92000	-1858
3,92400	-1708
3,92800	-1560
3,93200	-1408
3,93600	-1253
3,94000	-1101
3,94400	-956
3,94800	-825
3,95200	-706
3,95600	-599
3,96000	-507
3,96400	-430
3,96800	-364
3,97200	-306
3,97600	-256
3,98000	-215
3,98400	-181
3,98800	-153
3,99200	-132
3,99600	-115
4,00000	-100
4,00400	-89
4,00800	-81
4,01200	-74
4,01600	-67
4,02000	-63
4,02400	-60
4,02800	-59
4,03200	-62
4,03600	-65
4,04000	-67
4,04400	-71
4,04800	-76
4,05200	-81
4,05600	-89
4,06000	-98
4,06400	-105
4,06800	-112
4,07200	-116
4,07600	-118
4,08000	-120
4,08400	-122
4,08800	-122
4,09200	-122
4,09600	-118
4,10000	-113
4,10400	-109
4,10800	-104
4,11200	-98
4,11600	-92
4,12000	-86
4,12400	-81
4,12800	-76
4,13200	-71
4,13600	-65
4,14000	-57
4,14400	-49
4,14800	-40
4,15200	-31
4,15600	-26
4,16000	-21
4,16400	-15
4,16800	-10
4,17200	-6
4,17600	-1
4,18000	4
4,18400	10
4,18800	15
4,19200	19
4,19600	23
4,20000	26
4,20400	29
4,20800	36
4,21200	43
4,21600	47
4,22000	52
4,22400	58
4,22800	63
4,23200	67
4,23600	70
4,24000	72
4,24400	77
4,24800	84
4,25200	87
4,25600	91
4,26000	94
4,26400	97
4,26800	100
4,27200	103
4,27600	105
4,28000	108
4,28400	111
4,28800	113
4,29200	116
4,29600	120
4,30000	127
4,30400	135
4,30800	141
4,31200	147
4,31600	153
4,32000	160
4,32400	169
4,32800	177
4,33200	186
4,33600	195
4,34000	204
4,34400	216
4,34800	226
4,35200	235
4,35600	247
4,36000	261
4,36400	272
4,36800	283
4,37200	295
4,37600	305
4,38000	314
4,38400	319
4,38800	323
4,39200	328
4,39600	333
4,40000	334
4,40400	332
4,40800	331
4,41200	328
4,41600	323
4,42000	318
4,42400	312
4,42800	304
4,43200	295
4,43600	288
4,44000	282
4,44400	277
4,44800	271
4,45200	261
4,45600	252
4,46000	245
4,46400	239
4,46800	233
4,47200	227
4,47600	224
4,48000	220
4,48400	215
4,48800	211
4,49200	208
4,49600	203
4,50000	198
4,50400	193
4,50800	191
4,51200	187
4,51600	183
4,52000	181
4,52400	181
4,52800	178
4,53200	174
4,53600	170
4,54000	170
4,54400	170
4,54800	168
4,55200	168
4,55600	167
4,56000	167
4,56400	168
4,56800	168
4,57200	168
4,57600	168
4,58000	168
4,58400	168
4,58800	169
4,59200	169
4,59600	168
4,60000	168
4,60400	168
4,60800	170
4,61200	172
4,61600	174
4,62000	174
4,62400	176
4,62800	178
4,63200	181
4,63600	183
4,64000	183
4,64400	185
4,64800	186
4,65200	189
4,65600	190
4,66000	191
4,66400	192
4,66800	193
4,67200	195
4,67600	198
4,68000	199
4,68400	200
4,68800	202
4,69200	205
4,69600	207
4,70000	208
4,70400	210
4,70800	213
4,71200	216
4,71600	219
4,72000	222
4,72400	225
4,72800	227
4,73200	229
4,73600	231
4,74000	234
4,74400	236
4,74800	239
4,75200	244
4,75600	249
4,76000	253
4,76400	255
4,76800	256
4,77200	257
4,77600	257
4,78000	259
4,78400	259
4,78800	260
4,79200	260
4,79600	258
4,80000	256
4,80400	258
4,80800	261
4,81200	260
4,81600	259
4,82000	260
4,82400	260
4,82800	260
4,83200	259
4,83600	259
4,84000	263
4,84400	267
4,84800	272
4,85200	277
4,85600	281
4,86000	285
4,86400	291
4,86800	299
4,87200	307
4,87600	316
4,88000	323
4,88400	331
4,88800	340
4,89200	349
4,89600	356
4,90000	362
4,90400	368
4,90800	372
4,91200	375
4,91600	378
4,92000	381
4,92400	381
4,92800	382
4,93200	382
4,93600	383
4,94000	386
4,94400	387
4,94800	389
4,95200	391
4,95600	394
4,96000	394
4,96400	392
4,96800	394
4,97200	399
4,97600	403
4,98000	406
4,98400	410
4,98800	416
4,99200	422
4,99600	427
5,00000	434
5,00400	443
5,00800	453
5,01200	465
5,01600	478
5,02000	491
5,02400	504
5,02800	519
5,03200	537
5,03600	554
5,04000	568
5,04400	581
5,04800	594
5,05200	605
5,05600	613
5,06000	620
5,06400	625
5,06800	628
5,07200	628
5,07600	625
5,08000	624
5,08400	622
5,08800	619
5,09200	614
5,09600	606
5,10000	598
5,10400	592
5,10800	583
5,11200	572
5,11600	561
5,12000	552
5,12400	542
5,12800	533
5,13200	523
5,13600	513
5,14000	505
5,14400	498
5,14800	490
5,15200	481
5,15600	475
5,16000	471
5,16400	468
5,16800	464
5,17200	457
5,17600	448
5,18000	442
5,18400	438
5,18800	436
5,19200	431
5,19600	426
5,20000	424
5,20400	422
5,20800	419
5,21200	417
5,21600	417
5,22000	416
5,22400	413
5,22800	412
5,23200	412
5,23600	411
5,24000	410
5,24400	411
5,24800	414
5,25200	417
5,25600	417
5,26000	418
5,26400	420
5,26800	422
5,27200	423
5,27600	422
5,28000	421
5,28400	420
5,28800	421
5,29200	422
5,29600	423
5,30000	425
5,30400	427
5,30800	430
5,31200	430
5,31600	430
5,32000	432
5,32400	433
5,32800	437
5,33200	442
5,33600	445
5,34000	446
5,34400	447
5,34800	450
5,35200	453
5,35600	453
5,36000	455
5,36400	457
5,36800	458
5,37200	459
5,37600	460
5,38000	461
5,38400	461
5,38800	460
5,39200	460
5,39600	461
5,40000	463
5,40400	464
5,40800	466
5,41200	469
5,41600	470
5,42000	472
5,42400	478
5,42800	480
5,43200	483
5,43600	487
5,44000	492
5,44400	497
5,44800	503
5,45200	509
5,45600	514
5,46000	519
5,46400	529
5,46800	540
5,47200	550
5,47600	560
5,48000	570
5,48400	580
5,48800	594
5,49200	608
5,49600	621
5,50000	637
5,50400	654
5,50800	670
5,51200	687
5,51600	701
5,52000	715
5,52400	730
5,52800	744
5,53200	759
5,53600	774
5,54000	791
5,54400	806
5,54800	820
5,55200	832
5,55600	842
5,56000	851
5,56400	857
5,56800	863
5,57200	869
5,57600	874
5,58000	878
5,58400	879
5,58800	881
5,59200	882
5,59600	881
5,60000	879
5,60400	876
5,60800	873
5,61200	868
5,61600	864
5,62000	859
5,62400	855
5,62800	848
5,63200	841
5,63600	834
5,64000	827
5,64400	820
5,64800	813
5,65200	804
5,65600	798
5,66000	791
5,66400	783
5,66800	776
5,67200	770
5,67600	763
5,68000	755
5,68400	747
5,68800	740
5,69200	732
5,69600	726
5,70000	719
5,70400	711
5,70800	703
5,71200	696
5,71600	689
5,72000	681
5,72400	675
5,72800	671
5,73200	667
5,73600	663
5,74000	658
5,74400	651
5,74800	646
5,75200	643
5,75600	641
5,76000	639
5,76400	636
5,76800	633
5,77200	631
5,77600	630
5,78000	629
5,78400	628
5,78800	628
5,79200	628
5,79600	627
5,80000	628
5,80400	632
5,80800	635
5,81200	639
5,81600	642
5,82000	643
5,82400	647
5,82800	651
5,83200	654
5,83600	659
5,84000	665
5,84400	671
5,84800	676
5,85200	683
5,85600	691
5,86000	697
5,86400	702
5,86800	707
5,87200	712
5,87600	718
5,88000	724
5,88400	730
5,88800	734
5,89200	736
5,89600	739
5,90000	742
5,90400	745
5,90800	746
5,91200	747
5,91600	746
5,92000	743
5,92400	741
5,92800	740
5,93200	739
5,93600	736
5,94000	734
5,94400	734
5,94800	732
5,95200	727
5,95600	722
5,96000	717
5,96400	711
5,96800	706
5,97200	702
5,97600	701
5,98000	700
5,98400	704
5,98800	710
5,99200	721
5,99600	736
6,00000	756
6,00400	780
6,00800	806
6,01200	837
6,01600	873
6,02000	912
6,02400	954
6,02800	999
6,03200	1041
6,03600	1083
6,04000	1122
6,04400	1160
6,04800	1195
6,05200	1223
6,05600	1247
6,06000	1265
6,06400	1275
6,06800	1278
6,07200	1275
6,07600	1266
6,08000	1251
6,08400	1232
6,08800	1208
6,09200	1182
6,09600	1156
6,10000	1126
6,10400	1093
6,10800	1063
6,11200	1036
6,11600	1012
6,12000	990
6,12400	970
6,12800	955
6,13200	944
6,13600	942
6,14000	946
6,14400	955
6,14800	971
6,15200	991
6,15600	1013
6,16000	1042
6,16400	1075
6,16800	1111
6,17200	1149
6,17600	1186
6,18000	1223
6,18400	1259
6,18800	1295
6,19200	1326
6,19600	1352
6,20000	1374
6,20400	1393
6,20800	1406
6,21200	1415
6,21600	1417
6,22000	1415
6,22400	1409
6,22800	1397
6,23200	1382
6,23600	1363
6,24000	1340
6,24400	1314
6,24800	1286
6,25200	1257
6,25600	1225
6,26000	1192
6,26400	1160
6,26800	1128
6,27200	1095
6,27600	1060
6,28000	1027
6,28400	995
6,28800	965
6,29200	936
6,29600	909
6,30000	881
6,30400	852
6,30800	830
6,31200	809
6,31600	788
6,32000	771
6,32400	752
6,32800	734
6,33200	720
6,33600	708
6,34000	696
6,34400	685
6,34800	679
6,35200	674
6,35600	669
6,36000	664
6,36400	661
6,36800	662
6,37200	666
6,37600	670
6,38000	678
6,38400	687
6,38800	697
6,39200	710
6,39600	727
6,40000	745
6,40400	765
6,40800	789
6,41200	814
6,41600	842
6,42000	872
6,42400	902
6,42800	935
6,43200	968
6,43600	998
6,44000	1029
6,44400	1060
6,44800	1088
6,45200	1114
6,45600	1139
6,46000	1162
6,46400	1182
6,46800	1200
6,47200	1216
6,47600	1229
6,48000	1240
6,48400	1249
6,48800	1254
6,49200	1256
6,49600	1254
6,50000	1250
6,50400	1247
6,50800	1242
6,51200	1234
6,51600	1224
6,52000	1211
6,52400	1195
6,52800	1180
6,53200	1163
6,53600	1144
6,54000	1123
6,54400	1100
6,54800	1077
6,55200	1056
6,55600	1036
6,56000	1015
6,56400	992
6,56800	969
6,57200	947
6,57600	924
6,58000	900
6,58400	878
6,58800	858
6,59200	838
6,59600	819
6,60000	801
6,60400	783
6,60800	765
6,61200	751
6,61600	735
6,62000	721
6,62400	710
6,62800	697
6,63200	686
6,63600	679
6,64000	671
6,64400	661
6,64800	653
6,65200	645
6,65600	638
6,66000	633
6,66400	629
6,66800	625
6,67200	620
6,67600	614
6,68000	607
6,68400	602
6,68800	598
6,69200	594
6,69600	590
6,70000	587
6,70400	585
6,70800	583
6,71200	580
6,71600	579
6,72000	579
6,72400	580
6,72800	583
6,73200	585
6,73600	589
6,74000	593
6,74400	602
6,74800	619
6,75200	636
6,75600	653
6,76000	674
6,76400	703
6,76800	737
6,77200	777
6,77600	827
6,78000	887
6,78400	953
6,78800	1027
6,79200	1111
6,79600	1205
6,80000	1305
6,80400	1409
6,80800	1516
6,81200	1626
6,81600	1739
6,82000	1854
6,82400	1967
6,82800	2076
6,83200	2179
6,83600	2275
6,84000	2363
6,84400	2442
6,84800	2507
6,85200	2557
6,85600	2597
6,86000	2626
6,86400	2641
6,86800	2642
6,87200	2629
6,87600	2605
6,88000	2570
6,88400	2526
6,88800	2473
6,89200	2413
6,89600	2348
6,90000	2275
6,90400	2197
6,90800	2118
6,91200	2038
6,91600	1957
6,92000	1876
6,92400	1796
6,92800	1718
6,93200	1642
6,93600	1570
6,94000	1501
6,94400	1436
6,94800	1375
6,95200	1317
6,95600	1262
6,96000	1214
6,96400	1170
6,96800	1129
6,97200	1092
6,97600	1062
6,98000	1037
6,98400	1016
6,98800	998
6,99200	986
6,99600	983
7,00000	985
7,00400	992
7,00800	1003
7,01200	1018
7,01600	1038
7,02000	1066
7,02400	1097
7,02800	1132
7,03200	1171
7,03600	1213
7,04000	1257
7,04400	1303
7,04800	1352
7,05200	1400
7,05600	1447
7,06000	1495
7,06400	1541
7,06800	1585
7,07200	1623
7,07600	1656
7,08000	1685
7,08400	1709
7,08800	1728
7,09200	1744
7,09600	1753
7,10000	1755
7,10400	1753
7,10800	1743
7,11200	1727
7,11600	1705
7,12000	1680
7,12400	1653
7,12800	1621
7,13200	1585
7,13600	1546
7,14000	1506
7,14400	1466
7,14800	1426
7,15200	1384
7,15600	1341
7,16000	1300
7,16400	1261
7,16800	1223
7,17200	1184
7,17600	1147
7,18000	1112
7,18400	1081
7,18800	1052
7,19200	1024
7,19600	996
7,20000	972
7,20400	950
7,20800	930
7,21200	912
7,21600	895
7,22000	881
7,22400	864
7,22800	850
7,23200	837
7,23600	823
7,24000	809
7,24400	798
7,24800	790
7,25200	784
7,25600	779
7,26000	774
7,26400	769
7,26800	766
7,27200	761
7,27600	756
7,28000	753
7,28400	752
7,28800	751
7,29200	752
7,29600	756
7,30000	760
7,30400	764
7,30800	767
7,31200	771
7,31600	778
7,32000	782
7,32400	787
7,32800	797
7,33200	810
7,33600	824
7,34000	839
7,34400	852
7,34800	866
7,35200	879
7,35600	893
7,36000	911
7,36400	931
7,36800	949
7,37200	968
7,37600	988
7,38000	1010
7,38400	1033
7,38800	1054
7,39200	1076
7,39600	1100
7,40000	1126
7,40400	1154
7,40800	1183
7,41200	1214
7,41600	1246
7,42000	1279
7,42400	1315
7,42800	1349
7,43200	1385
7,43600	1426
7,44000	1464
7,44400	1501
7,44800	1538
7,45200	1572
7,45600	1604
7,46000	1632
7,46400	1658
7,46800	1680
7,47200	1697
7,47600	1707
7,48000	1715
7,48400	1718
7,48800	1715
7,49200	1709
7,49600	1697
7,50000	1680
7,50400	1660
7,50800	1635
7,51200	1610
7,51600	1583
7,52000	1551
7,52400	1515
7,52800	1481
7,53200	1444
7,53600	1403
7,54000	1363
7,54400	1326
7,54800	1288
7,55200	1251
7,55600	1217
7,56000	1185
7,56400	1153
7,56800	1118
7,57200	1086
7,57600	1059
7,58000	1033
7,58400	1007
7,58800	984
7,59200	963
7,59600	942
7,60000	924
7,60400	910
7,60800	894
7,61200	879
7,61600	866
7,62000	853
7,62400	842
7,62800	833
7,63200	826
7,63600	822
7,64000	817
7,64400	814
7,64800	816
7,65200	821
7,65600	825
7,66000	831
7,66400	839
7,66800	850
7,67200	861
[truncated: 18,082 more rows]
