# Supplementary material for: Interplay between de novo and salvage pathways of GDP-fucose synthesis
Source: PLoS One. 2024 Oct 24;19(10):e0309450. doi: 10.1371/journal.pone.0309450 (PMC11501016; doi:10.1371/journal.pone.0309450)
Supplement: S1 File — (ZIP) [file pone.0309450.s004.zip › Chromatograms/Metabolites/TSTA3KO_42_2.txt]

[Header]
Application Name	LabSolutions
Version	5.97 SP1
Data File Name	C:\LabSolutions\Data\Methods\Moje wyniki\GDP-Fuc370.lcd
Output Date	2022-02-24
Output Time	14:44:48
[File Information]
Type	Data File
Generated	2022-01-28 13:44:12
Generated by	Sterownik
Modified	2022-02-13 16:51:54
Modified by	Sterownik
[Sample Information]
Operator Name	Sterownik
Acquired	2022-01-28 13:44:33
Sample Type	0:Unknown
Level	0
Sample Name	HEK_KOFX_#42_2nd, probka 217
Sample ID	01
ISTD Amount1	1
ISTD Amount2	1
ISTD Amount3	1
ISTD Amount4	1
ISTD Amount5	1
ISTD Amount6	1
ISTD Amount7	1
ISTD Amount8	1
ISTD Amount9	1
ISTD Amount10	1
ISTD Amount11	1
ISTD Amount12	1
ISTD Amount13	1
ISTD Amount14	1
ISTD Amount15	1
ISTD Amount16	1
ISTD Amount17	1
ISTD Amount18	1
ISTD Amount19	1
ISTD Amount20	1
ISTD Amount21	1
ISTD Amount22	1
ISTD Amount23	1
ISTD Amount24	1
ISTD Amount25	1
ISTD Amount26	1
ISTD Amount27	1
ISTD Amount28	1
ISTD Amount29	1
ISTD Amount30	1
ISTD Amount31	1
ISTD Amount32	1
Sample Amount	1
Dilution Factor	1
Vial#	1
Injection Volume	15
[Original Files]
Data File	C:\LabSolutions\Data\Methods\Moje wyniki\GDP-Fuc370.lcd
Method File	C:\LabSolutions\Data\Methods\Interstsil ODS-4 3x250mm nukleotydy-3.lcm
Batch File
Report Format File	c:\LabSolutions\System\DEFAULT.lsr
[File Description]
kolumna 3mm x 250 mm, cela czu�a, 5 of 20ul, 4000 pmoli to sonication
[Configuration]
Instrument Name	HPLC_SPD-M30A_RF20AXS
Instrument #	1
Line #	1
# of Detectors	1
Detector ID	PDA
Detector Name	PDA
# of Channels	1
[PDA Multi Chromatogram(Ch1)]
# of Points	20001
Interval(msec)	240
Start Time(min)	0
End Time(min)	80
Intensity Units	mAU
Intensity Multiplier	1
Type	MultiChrom
Wavelength(nm)	254
Bandwidth(nm)	4
R.Time (min)	Intensity
0,00000	0
0,00400	0
0,00800	0
0,01200	0
0,01600	0
0,02000	0
0,02400	0
0,02800	0
0,03200	0
0,03600	0
0,04000	0
0,04400	0
0,04800	0
0,05200	0
0,05600	0
0,06000	0
0,06400	0
0,06800	0
0,07200	0
0,07600	0
0,08000	7
0,08400	11
0,08800	12
0,09200	14
0,09600	16
0,10000	17
0,10400	16
0,10800	14
0,11200	13
0,11600	13
0,12000	12
0,12400	12
0,12800	12
0,13200	11
0,13600	9
0,14000	8
0,14400	7
0,14800	7
0,15200	7
0,15600	8
0,16000	7
0,16400	6
0,16800	5
0,17200	2
0,17600	0
0,18000	-0
0,18400	-1
0,18800	-3
0,19200	-2
0,19600	0
0,20000	-1
0,20400	-2
0,20800	-2
0,21200	-0
0,21600	-1
0,22000	-2
0,22400	-2
0,22800	-1
0,23200	-1
0,23600	-1
0,24000	-1
0,24400	-2
0,24800	-5
0,25200	-6
0,25600	-6
0,26000	-7
0,26400	-8
0,26800	-10
0,27200	-12
0,27600	-12
0,28000	-12
0,28400	-10
0,28800	-8
0,29200	-9
0,29600	-11
0,30000	-14
0,30400	-17
0,30800	-19
0,31200	-19
0,31600	-19
0,32000	-19
0,32400	-17
0,32800	-17
0,33200	-18
0,33600	-18
0,34000	-17
0,34400	-16
0,34800	-15
0,35200	-15
0,35600	-15
0,36000	-16
0,36400	-18
0,36800	-21
0,37200	-22
0,37600	-23
0,38000	-21
0,38400	-21
0,38800	-21
0,39200	-21
0,39600	-22
0,40000	-22
0,40400	-24
0,40800	-27
0,41200	-29
0,41600	-30
0,42000	-32
0,42400	-34
0,42800	-33
0,43200	-33
0,43600	-32
0,44000	-31
0,44400	-32
0,44800	-33
0,45200	-32
0,45600	-32
0,46000	-32
0,46400	-32
0,46800	-33
0,47200	-34
0,47600	-35
0,48000	-35
0,48400	-36
0,48800	-37
0,49200	-38
0,49600	-40
0,50000	-41
0,50400	-42
0,50800	-43
0,51200	-42
0,51600	-40
0,52000	-42
0,52400	-43
0,52800	-42
0,53200	-39
0,53600	-37
0,54000	-37
0,54400	-37
0,54800	-37
0,55200	-37
0,55600	-37
0,56000	-38
0,56400	-39
0,56800	-39
0,57200	-41
0,57600	-42
0,58000	-44
0,58400	-45
0,58800	-46
0,59200	-46
0,59600	-47
0,60000	-47
0,60400	-47
0,60800	-48
0,61200	-48
0,61600	-48
0,62000	-47
0,62400	-46
0,62800	-46
0,63200	-49
0,63600	-50
0,64000	-50
0,64400	-51
0,64800	-54
0,65200	-54
0,65600	-55
0,66000	-57
0,66400	-57
0,66800	-56
0,67200	-54
0,67600	-52
0,68000	-52
0,68400	-54
0,68800	-55
0,69200	-55
0,69600	-57
0,70000	-58
0,70400	-57
0,70800	-56
0,71200	-57
0,71600	-59
0,72000	-61
0,72400	-63
0,72800	-62
0,73200	-62
0,73600	-61
0,74000	-59
0,74400	-60
0,74800	-61
0,75200	-60
0,75600	-58
0,76000	-57
0,76400	-57
0,76800	-58
0,77200	-61
0,77600	-64
0,78000	-64
0,78400	-65
0,78800	-66
0,79200	-66
0,79600	-64
0,80000	-65
0,80400	-66
0,80800	-64
0,81200	-62
0,81600	-62
0,82000	-62
0,82400	-64
0,82800	-66
0,83200	-66
0,83600	-67
0,84000	-67
0,84400	-69
0,84800	-72
0,85200	-74
0,85600	-75
0,86000	-76
0,86400	-76
0,86800	-76
0,87200	-75
0,87600	-73
0,88000	-73
0,88400	-74
0,88800	-74
0,89200	-74
0,89600	-75
0,90000	-77
0,90400	-78
0,90800	-78
0,91200	-77
0,91600	-77
0,92000	-79
0,92400	-81
0,92800	-84
0,93200	-86
0,93600	-87
0,94000	-87
0,94400	-88
0,94800	-87
0,95200	-85
0,95600	-84
0,96000	-84
0,96400	-84
0,96800	-84
0,97200	-84
0,97600	-85
0,98000	-85
0,98400	-85
0,98800	-89
0,99200	-91
0,99600	-92
1,00000	-94
1,00400	-94
1,00800	-94
1,01200	-95
1,01600	-96
1,02000	-95
1,02400	-96
1,02800	-99
1,03200	-101
1,03600	-99
1,04000	-99
1,04400	-100
1,04800	-102
1,05200	-101
1,05600	-101
1,06000	-102
1,06400	-103
1,06800	-104
1,07200	-106
1,07600	-109
1,08000	-111
1,08400	-110
1,08800	-107
1,09200	-105
1,09600	-105
1,10000	-106
1,10400	-107
1,10800	-106
1,11200	-105
1,11600	-104
1,12000	-106
1,12400	-107
1,12800	-109
1,13200	-111
1,13600	-111
1,14000	-113
1,14400	-116
1,14800	-117
1,15200	-117
1,15600	-117
1,16000	-117
1,16400	-117
1,16800	-117
1,17200	-118
1,17600	-119
1,18000	-119
1,18400	-116
1,18800	-115
1,19200	-115
1,19600	-114
1,20000	-115
1,20400	-117
1,20800	-119
1,21200	-120
1,21600	-119
1,22000	-119
1,22400	-120
1,22800	-120
1,23200	-120
1,23600	-122
1,24000	-123
1,24400	-123
1,24800	-124
1,25200	-125
1,25600	-128
1,26000	-129
1,26400	-129
1,26800	-129
1,27200	-129
1,27600	-129
1,28000	-128
1,28400	-127
1,28800	-126
1,29200	-125
1,29600	-126
1,30000	-127
1,30400	-128
1,30800	-128
1,31200	-127
1,31600	-127
1,32000	-127
1,32400	-127
1,32800	-127
1,33200	-126
1,33600	-126
1,34000	-128
1,34400	-129
1,34800	-129
1,35200	-128
1,35600	-128
1,36000	-130
1,36400	-131
1,36800	-131
1,37200	-130
1,37600	-130
1,38000	-130
1,38400	-131
1,38800	-131
1,39200	-133
1,39600	-134
1,40000	-133
1,40400	-135
1,40800	-137
1,41200	-138
1,41600	-140
1,42000	-142
1,42400	-141
1,42800	-140
1,43200	-139
1,43600	-139
1,44000	-139
1,44400	-139
1,44800	-135
1,45200	-136
1,45600	-139
1,46000	-139
1,46400	-139
1,46800	-141
1,47200	-142
1,47600	-141
1,48000	-141
1,48400	-141
1,48800	-142
1,49200	-143
1,49600	-143
1,50000	-143
1,50400	-143
1,50800	-143
1,51200	-143
1,51600	-144
1,52000	-144
1,52400	-145
1,52800	-144
1,53200	-141
1,53600	-141
1,54000	-143
1,54400	-144
1,54800	-147
1,55200	-149
1,55600	-149
1,56000	-150
1,56400	-151
1,56800	-150
1,57200	-151
1,57600	-152
1,58000	-154
1,58400	-154
1,58800	-151
1,59200	-152
1,59600	-154
1,60000	-154
1,60400	-154
1,60800	-154
1,61200	-155
1,61600	-157
1,62000	-156
1,62400	-155
1,62800	-156
1,63200	-157
1,63600	-159
1,64000	-158
1,64400	-156
1,64800	-157
1,65200	-158
1,65600	-157
1,66000	-155
1,66400	-156
1,66800	-159
1,67200	-161
1,67600	-160
1,68000	-160
1,68400	-161
1,68800	-160
1,69200	-159
1,69600	-158
1,70000	-158
1,70400	-159
1,70800	-159
1,71200	-159
1,71600	-158
1,72000	-157
1,72400	-156
1,72800	-157
1,73200	-157
1,73600	-156
1,74000	-157
1,74400	-161
1,74800	-165
1,75200	-166
1,75600	-166
1,76000	-167
1,76400	-166
1,76800	-165
1,77200	-163
1,77600	-163
1,78000	-163
1,78400	-164
1,78800	-165
1,79200	-164
1,79600	-165
1,80000	-165
1,80400	-164
1,80800	-163
1,81200	-163
1,81600	-163
1,82000	-164
1,82400	-165
1,82800	-166
1,83200	-166
1,83600	-165
1,84000	-164
1,84400	-166
1,84800	-170
1,85200	-174
1,85600	-176
1,86000	-174
1,86400	-172
1,86800	-172
1,87200	-171
1,87600	-171
1,88000	-170
1,88400	-167
1,88800	-166
1,89200	-166
1,89600	-166
1,90000	-168
1,90400	-165
1,90800	-164
1,91200	-167
1,91600	-171
1,92000	-173
1,92400	-174
1,92800	-174
1,93200	-174
1,93600	-176
1,94000	-177
1,94400	-178
1,94800	-182
1,95200	-183
1,95600	-181
1,96000	-180
1,96400	-177
1,96800	-176
1,97200	-177
1,97600	-178
1,98000	-179
1,98400	-181
1,98800	-182
1,99200	-183
1,99600	-184
2,00000	-184
2,00400	-183
2,00800	-184
2,01200	-186
2,01600	-186
2,02000	-185
2,02400	-185
2,02800	-186
2,03200	-187
2,03600	-187
2,04000	-185
2,04400	-185
2,04800	-186
2,05200	-185
2,05600	-186
2,06000	-186
2,06400	-184
2,06800	-183
2,07200	-185
2,07600	-185
2,08000	-186
2,08400	-187
2,08800	-189
2,09200	-191
2,09600	-190
2,10000	-186
2,10400	-186
2,10800	-185
2,11200	-183
2,11600	-182
2,12000	-183
2,12400	-183
2,12800	-183
2,13200	-183
2,13600	-184
2,14000	-184
2,14400	-182
2,14800	-179
2,15200	-179
2,15600	-180
2,16000	-181
2,16400	-183
2,16800	-184
2,17200	-186
2,17600	-187
2,18000	-187
2,18400	-188
2,18800	-189
2,19200	-188
2,19600	-188
2,20000	-186
2,20400	-185
2,20800	-186
2,21200	-187
2,21600	-187
2,22000	-188
2,22400	-187
2,22800	-187
2,23200	-187
2,23600	-188
2,24000	-190
2,24400	-191
2,24800	-190
2,25200	-189
2,25600	-190
2,26000	-191
2,26400	-192
2,26800	-192
2,27200	-194
2,27600	-196
2,28000	-196
2,28400	-196
2,28800	-196
2,29200	-196
2,29600	-195
2,30000	-194
2,30400	-195
2,30800	-198
2,31200	-197
2,31600	-197
2,32000	-197
2,32400	-196
2,32800	-196
2,33200	-196
2,33600	-195
2,34000	-194
2,34400	-194
2,34800	-195
2,35200	-194
2,35600	-195
2,36000	-199
2,36400	-199
2,36800	-197
2,37200	-198
2,37600	-201
2,38000	-202
2,38400	-201
2,38800	-200
2,39200	-200
2,39600	-200
2,40000	-200
2,40400	-201
2,40800	-200
2,41200	-198
2,41600	-199
2,42000	-199
2,42400	-199
2,42800	-200
2,43200	-201
2,43600	-200
2,44000	-201
2,44400	-203
2,44800	-205
2,45200	-206
2,45600	-206
2,46000	-208
2,46400	-208
2,46800	-207
2,47200	-208
2,47600	-208
2,48000	-208
2,48400	-209
2,48800	-208
2,49200	-206
2,49600	-205
2,50000	-207
2,50400	-207
2,50800	-205
2,51200	-206
2,51600	-206
2,52000	-205
2,52400	-206
2,52800	-206
2,53200	-205
2,53600	-206
2,54000	-206
2,54400	-206
2,54800	-207
2,55200	-210
2,55600	-210
2,56000	-208
2,56400	-207
2,56800	-208
2,57200	-211
2,57600	-214
2,58000	-216
2,58400	-217
2,58800	-216
2,59200	-216
2,59600	-218
2,60000	-219
2,60400	-220
2,60800	-221
2,61200	-220
2,61600	-219
2,62000	-219
2,62400	-221
2,62800	-223
2,63200	-223
2,63600	-222
2,64000	-221
2,64400	-220
2,64800	-220
2,65200	-221
2,65600	-221
2,66000	-220
2,66400	-220
2,66800	-220
2,67200	-221
2,67600	-223
2,68000	-224
2,68400	-224
2,68800	-224
2,69200	-225
2,69600	-226
2,70000	-227
2,70400	-227
2,70800	-229
2,71200	-232
2,71600	-232
2,72000	-230
2,72400	-227
2,72800	-227
2,73200	-228
2,73600	-228
2,74000	-229
2,74400	-229
2,74800	-227
2,75200	-226
2,75600	-225
2,76000	-226
2,76400	-227
2,76800	-225
2,77200	-223
2,77600	-221
2,78000	-221
2,78400	-223
2,78800	-223
2,79200	-226
2,79600	-229
2,80000	-230
2,80400	-228
2,80800	-228
2,81200	-227
2,81600	-228
2,82000	-230
2,82400	-231
2,82800	-230
2,83200	-230
2,83600	-229
2,84000	-228
2,84400	-227
2,84800	-226
2,85200	-227
2,85600	-228
2,86000	-230
2,86400	-232
2,86800	-231
2,87200	-229
2,87600	-229
2,88000	-231
2,88400	-231
2,88800	-230
2,89200	-229
2,89600	-230
2,90000	-232
2,90400	-232
2,90800	-234
2,91200	-237
2,91600	-237
2,92000	-238
2,92400	-238
2,92800	-239
2,93200	-237
2,93600	-236
2,94000	-238
2,94400	-239
2,94800	-238
2,95200	-238
2,95600	-237
2,96000	-235
2,96400	-235
2,96800	-236
2,97200	-236
2,97600	-237
2,98000	-237
2,98400	-237
2,98800	-237
2,99200	-236
2,99600	-236
3,00000	-237
3,00400	-238
3,00800	-237
3,01200	-237
3,01600	-238
3,02000	-239
3,02400	-239
3,02800	-240
3,03200	-242
3,03600	-244
3,04000	-244
3,04400	-244
3,04800	-246
3,05200	-247
3,05600	-247
3,06000	-247
3,06400	-247
3,06800	-247
3,07200	-247
3,07600	-247
3,08000	-246
3,08400	-247
3,08800	-249
3,09200	-251
3,09600	-251
3,10000	-250
3,10400	-249
3,10800	-249
3,11200	-249
3,11600	-249
3,12000	-249
3,12400	-248
3,12800	-249
3,13200	-250
3,13600	-251
3,14000	-253
3,14400	-254
3,14800	-255
3,15200	-256
3,15600	-257
3,16000	-260
3,16400	-260
3,16800	-261
3,17200	-262
3,17600	-259
3,18000	-257
3,18400	-259
3,18800	-261
3,19200	-263
3,19600	-265
3,20000	-266
3,20400	-266
3,20800	-267
3,21200	-270
3,21600	-270
3,22000	-269
3,22400	-270
3,22800	-272
3,23200	-273
3,23600	-272
3,24000	-273
3,24400	-273
3,24800	-272
3,25200	-273
3,25600	-275
3,26000	-276
3,26400	-275
3,26800	-275
3,27200	-275
3,27600	-277
3,28000	-278
3,28400	-277
3,28800	-276
3,29200	-277
3,29600	-276
3,30000	-274
3,30400	-274
3,30800	-275
3,31200	-274
3,31600	-274
3,32000	-276
3,32400	-279
3,32800	-278
3,33200	-278
3,33600	-278
3,34000	-275
3,34400	-273
3,34800	-273
3,35200	-275
3,35600	-276
3,36000	-275
3,36400	-275
3,36800	-277
3,37200	-278
3,37600	-275
3,38000	-274
3,38400	-279
3,38800	-281
3,39200	-280
3,39600	-279
3,40000	-282
3,40400	-285
3,40800	-284
3,41200	-284
3,41600	-284
3,42000	-284
3,42400	-287
3,42800	-289
3,43200	-290
3,43600	-292
3,44000	-291
3,44400	-290
3,44800	-291
3,45200	-293
3,45600	-294
3,46000	-294
3,46400	-294
3,46800	-295
3,47200	-294
3,47600	-294
3,48000	-295
3,48400	-296
3,48800	-297
3,49200	-298
3,49600	-299
3,50000	-301
3,50400	-301
3,50800	-302
3,51200	-302
3,51600	-303
3,52000	-303
3,52400	-303
3,52800	-302
3,53200	-302
3,53600	-303
3,54000	-304
3,54400	-304
3,54800	-302
3,55200	-301
3,55600	-300
3,56000	-300
3,56400	-301
3,56800	-302
3,57200	-302
3,57600	-302
3,58000	-305
3,58400	-306
3,58800	-307
3,59200	-310
3,59600	-310
3,60000	-311
3,60400	-312
3,60800	-311
3,61200	-310
3,61600	-312
3,62000	-315
3,62400	-315
3,62800	-315
3,63200	-314
3,63600	-314
3,64000	-313
3,64400	-313
3,64800	-311
3,65200	-310
3,65600	-310
3,66000	-309
3,66400	-307
3,66800	-307
3,67200	-307
3,67600	-308
3,68000	-310
3,68400	-311
3,68800	-312
3,69200	-314
3,69600	-317
3,70000	-320
3,70400	-320
3,70800	-320
3,71200	-321
3,71600	-320
3,72000	-322
3,72400	-322
3,72800	-321
3,73200	-317
3,73600	-304
3,74000	-282
3,74400	-260
3,74800	-251
3,75200	-265
3,75600	-317
3,76000	-422
3,76400	-589
3,76800	-819
3,77200	-1112
3,77600	-1465
3,78000	-1864
3,78400	-2291
3,78800	-2732
3,79200	-3171
3,79600	-3591
3,80000	-3982
3,80400	-4329
3,80800	-4621
3,81200	-4859
3,81600	-5055
3,82000	-5233
3,82400	-5418
3,82800	-5572
3,83200	-5630
3,83600	-5578
3,84000	-5434
3,84400	-5224
3,84800	-4967
3,85200	-4682
3,85600	-4380
3,86000	-4072
3,86400	-3766
3,86800	-3467
3,87200	-3182
3,87600	-2918
3,88000	-2674
3,88400	-2449
3,88800	-2246
3,89200	-2056
3,89600	-1873
3,90000	-1698
3,90400	-1530
3,90800	-1372
3,91200	-1233
3,91600	-1118
3,92000	-1023
3,92400	-943
3,92800	-878
3,93200	-824
3,93600	-780
3,94000	-745
3,94400	-717
3,94800	-692
3,95200	-671
3,95600	-651
3,96000	-631
3,96400	-612
3,96800	-592
3,97200	-573
3,97600	-554
3,98000	-537
3,98400	-521
3,98800	-506
3,99200	-492
3,99600	-480
4,00000	-468
4,00400	-455
4,00800	-442
4,01200	-434
4,01600	-426
4,02000	-418
4,02400	-410
4,02800	-405
4,03200	-399
4,03600	-392
4,04000	-386
4,04400	-383
4,04800	-377
4,05200	-372
4,05600	-367
4,06000	-363
4,06400	-361
4,06800	-355
4,07200	-348
4,07600	-339
4,08000	-330
4,08400	-320
4,08800	-310
4,09200	-300
4,09600	-291
4,10000	-284
4,10400	-275
4,10800	-267
4,11200	-259
4,11600	-252
4,12000	-247
4,12400	-241
4,12800	-235
4,13200	-232
4,13600	-231
4,14000	-231
4,14400	-230
4,14800	-228
4,15200	-229
4,15600	-230
4,16000	-229
4,16400	-232
4,16800	-235
4,17200	-237
4,17600	-238
4,18000	-239
4,18400	-239
4,18800	-237
4,19200	-231
4,19600	-224
4,20000	-217
4,20400	-207
4,20800	-197
4,21200	-184
4,21600	-170
4,22000	-152
4,22400	-131
4,22800	-110
4,23200	-89
4,23600	-72
4,24000	-56
4,24400	-41
4,24800	-29
4,25200	-19
4,25600	-10
4,26000	-5
4,26400	-1
4,26800	0
4,27200	-2
4,27600	-7
4,28000	-14
4,28400	-21
4,28800	-31
4,29200	-42
4,29600	-55
4,30000	-68
4,30400	-79
4,30800	-93
4,31200	-107
4,31600	-118
4,32000	-126
4,32400	-133
4,32800	-140
4,33200	-145
4,33600	-150
4,34000	-153
4,34400	-153
4,34800	-152
4,35200	-153
4,35600	-152
4,36000	-150
4,36400	-146
4,36800	-141
4,37200	-136
4,37600	-131
4,38000	-124
4,38400	-119
4,38800	-114
4,39200	-107
4,39600	-100
4,40000	-94
4,40400	-89
4,40800	-85
4,41200	-83
4,41600	-78
4,42000	-73
4,42400	-71
4,42800	-71
4,43200	-70
4,43600	-68
4,44000	-68
4,44400	-70
4,44800	-70
4,45200	-70
4,45600	-69
4,46000	-68
4,46400	-69
4,46800	-70
4,47200	-71
4,47600	-71
4,48000	-69
4,48400	-67
4,48800	-64
4,49200	-60
4,49600	-55
4,50000	-48
4,50400	-36
4,50800	-21
4,51200	-2
4,51600	24
4,52000	56
4,52400	94
4,52800	141
4,53200	201
4,53600	273
4,54000	358
4,54400	458
4,54800	570
4,55200	691
4,55600	822
4,56000	961
4,56400	1107
4,56800	1255
4,57200	1400
4,57600	1542
4,58000	1681
4,58400	1810
4,58800	1926
4,59200	2030
4,59600	2120
4,60000	2193
4,60400	2248
4,60800	2283
4,61200	2304
4,61600	2309
4,62000	2294
4,62400	2262
4,62800	2217
4,63200	2159
4,63600	2090
4,64000	2013
4,64400	1927
4,64800	1835
4,65200	1738
4,65600	1638
4,66000	1535
4,66400	1432
4,66800	1328
4,67200	1226
4,67600	1127
4,68000	1028
4,68400	934
4,68800	846
4,69200	763
4,69600	687
4,70000	615
4,70400	547
4,70800	481
4,71200	423
4,71600	371
4,72000	321
4,72400	275
4,72800	234
4,73200	197
4,73600	164
4,74000	134
4,74400	105
4,74800	79
4,75200	55
4,75600	33
4,76000	14
4,76400	-6
4,76800	-24
4,77200	-39
4,77600	-56
4,78000	-72
4,78400	-88
4,78800	-105
4,79200	-119
4,79600	-131
4,80000	-143
4,80400	-152
4,80800	-161
4,81200	-171
4,81600	-180
4,82000	-190
4,82400	-198
4,82800	-206
4,83200	-211
4,83600	-216
4,84000	-219
4,84400	-221
4,84800	-222
4,85200	-222
4,85600	-219
4,86000	-215
4,86400	-210
4,86800	-204
4,87200	-197
4,87600	-188
4,88000	-175
4,88400	-159
4,88800	-139
4,89200	-116
4,89600	-86
4,90000	-46
4,90400	6
4,90800	75
4,91200	160
4,91600	266
4,92000	396
4,92400	552
4,92800	740
4,93200	967
4,93600	1236
4,94000	1547
4,94400	1900
4,94800	2292
4,95200	2725
4,95600	3197
4,96000	3705
4,96400	4242
4,96800	4799
4,97200	5367
4,97600	5940
4,98000	6512
4,98400	7070
4,98800	7603
4,99200	8104
4,99600	8567
5,00000	8987
5,00400	9358
5,00800	9675
5,01200	9936
5,01600	10141
5,02000	10286
5,02400	10376
5,02800	10409
5,03200	10391
5,03600	10324
5,04000	10209
5,04400	10049
5,04800	9847
5,05200	9612
5,05600	9348
5,06000	9056
5,06400	8740
5,06800	8402
5,07200	8052
5,07600	7693
5,08000	7325
5,08400	6956
5,08800	6588
5,09200	6222
5,09600	5862
5,10000	5511
5,10400	5171
5,10800	4841
5,11200	4524
5,11600	4221
5,12000	3934
5,12400	3664
5,12800	3409
5,13200	3171
5,13600	2950
5,14000	2744
5,14400	2557
5,14800	2388
5,15200	2233
5,15600	2093
5,16000	1969
5,16400	1858
5,16800	1759
5,17200	1672
5,17600	1598
5,18000	1535
5,18400	1481
5,18800	1434
5,19200	1391
5,19600	1353
5,20000	1322
5,20400	1294
5,20800	1267
5,21200	1242
5,21600	1222
5,22000	1201
5,22400	1182
5,22800	1162
5,23200	1141
5,23600	1122
5,24000	1104
5,24400	1085
5,24800	1064
5,25200	1043
5,25600	1021
5,26000	1000
5,26400	980
5,26800	960
5,27200	943
5,27600	926
5,28000	910
5,28400	897
5,28800	886
5,29200	875
5,29600	868
5,30000	866
5,30400	866
5,30800	869
5,31200	877
5,31600	889
5,32000	910
5,32400	940
5,32800	980
5,33200	1028
5,33600	1086
5,34000	1157
5,34400	1239
5,34800	1337
5,35200	1449
5,35600	1574
5,36000	1716
5,36400	1875
5,36800	2047
5,37200	2231
5,37600	2428
5,38000	2635
5,38400	2850
5,38800	3071
5,39200	3297
5,39600	3524
5,40000	3753
5,40400	3981
5,40800	4202
5,41200	4416
5,41600	4621
5,42000	4818
5,42400	5002
5,42800	5170
5,43200	5322
5,43600	5458
5,44000	5576
5,44400	5678
5,44800	5762
5,45200	5825
5,45600	5869
5,46000	5894
5,46400	5903
5,46800	5898
5,47200	5874
5,47600	5836
5,48000	5787
5,48400	5723
5,48800	5647
5,49200	5562
5,49600	5467
5,50000	5365
5,50400	5255
5,50800	5138
5,51200	5017
5,51600	4891
5,52000	4766
5,52400	4638
5,52800	4510
5,53200	4380
5,53600	4251
5,54000	4123
5,54400	3995
5,54800	3870
5,55200	3749
5,55600	3628
5,56000	3508
5,56400	3392
5,56800	3280
5,57200	3169
5,57600	3064
5,58000	2962
5,58400	2863
5,58800	2767
5,59200	2675
5,59600	2589
5,60000	2508
5,60400	2428
5,60800	2349
5,61200	2274
5,61600	2204
5,62000	2138
5,62400	2076
5,62800	2017
5,63200	1960
5,63600	1905
5,64000	1854
5,64400	1808
5,64800	1763
5,65200	1717
5,65600	1675
5,66000	1637
5,66400	1600
5,66800	1565
5,67200	1533
5,67600	1500
5,68000	1467
5,68400	1436
5,68800	1409
5,69200	1387
5,69600	1364
5,70000	1342
5,70400	1323
5,70800	1306
5,71200	1294
5,71600	1285
5,72000	1276
5,72400	1269
5,72800	1266
5,73200	1266
5,73600	1267
5,74000	1272
5,74400	1280
5,74800	1290
5,75200	1302
5,75600	1313
5,76000	1328
5,76400	1345
5,76800	1358
5,77200	1371
5,77600	1384
5,78000	1396
5,78400	1407
5,78800	1414
5,79200	1420
5,79600	1426
5,80000	1429
5,80400	1428
5,80800	1425
5,81200	1418
5,81600	1414
5,82000	1407
5,82400	1397
5,82800	1388
5,83200	1376
5,83600	1361
5,84000	1349
5,84400	1338
5,84800	1326
5,85200	1316
5,85600	1310
5,86000	1307
5,86400	1308
5,86800	1315
5,87200	1331
5,87600	1358
5,88000	1394
5,88400	1441
5,88800	1503
5,89200	1584
5,89600	1685
5,90000	1802
5,90400	1936
5,90800	2084
5,91200	2248
5,91600	2431
5,92000	2623
5,92400	2820
5,92800	3021
5,93200	3219
5,93600	3410
5,94000	3591
5,94400	3756
5,94800	3903
5,95200	4027
5,95600	4128
5,96000	4201
5,96400	4247
5,96800	4268
5,97200	4265
5,97600	4235
5,98000	4180
5,98400	4107
5,98800	4015
5,99200	3908
5,99600	3790
6,00000	3661
6,00400	3527
6,00800	3391
6,01200	3251
6,01600	3108
6,02000	2968
6,02400	2833
6,02800	2703
6,03200	2575
6,03600	2453
6,04000	2335
6,04400	2225
6,04800	2123
6,05200	2026
6,05600	1938
6,06000	1859
6,06400	1782
6,06800	1709
6,07200	1644
6,07600	1584
6,08000	1529
6,08400	1476
6,08800	1426
6,09200	1382
6,09600	1339
6,10000	1298
6,10400	1259
6,10800	1219
6,11200	1178
6,11600	1136
6,12000	1093
6,12400	1052
6,12800	1014
6,13200	976
6,13600	940
6,14000	902
6,14400	864
6,14800	828
6,15200	795
6,15600	764
6,16000	734
6,16400	707
6,16800	685
6,17200	666
6,17600	649
6,18000	636
6,18400	625
6,18800	615
6,19200	607
6,19600	600
6,20000	597
6,20400	598
6,20800	600
6,21200	604
6,21600	609
6,22000	620
6,22400	633
6,22800	646
6,23200	661
6,23600	677
6,24000	699
6,24400	722
6,24800	745
6,25200	769
6,25600	794
6,26000	820
6,26400	848
6,26800	874
6,27200	898
6,27600	924
6,28000	947
6,28400	967
6,28800	986
6,29200	1005
6,29600	1020
6,30000	1031
6,30400	1038
6,30800	1046
6,31200	1051
6,31600	1052
6,32000	1053
6,32400	1051
6,32800	1048
6,33200	1043
6,33600	1039
6,34000	1038
6,34400	1036
6,34800	1034
6,35200	1039
6,35600	1047
6,36000	1059
6,36400	1076
6,36800	1102
6,37200	1136
6,37600	1179
6,38000	1232
6,38400	1297
6,38800	1376
6,39200	1470
6,39600	1579
6,40000	1702
6,40400	1842
6,40800	2000
6,41200	2175
6,41600	2368
6,42000	2575
6,42400	2798
6,42800	3038
6,43200	3292
6,43600	3558
6,44000	3835
6,44400	4119
6,44800	4406
6,45200	4694
6,45600	4981
6,46000	5261
6,46400	5531
6,46800	5785
6,47200	6024
6,47600	6244
6,48000	6442
6,48400	6612
6,48800	6756
6,49200	6872
6,49600	6957
6,50000	7010
6,50400	7034
6,50800	7028
6,51200	6994
6,51600	6933
6,52000	6846
6,52400	6738
6,52800	6607
6,53200	6456
6,53600	6291
6,54000	6112
6,54400	5921
6,54800	5725
6,55200	5527
6,55600	5330
6,56000	5139
6,56400	4957
6,56800	4791
6,57200	4643
6,57600	4518
6,58000	4424
6,58400	4366
6,58800	4347
6,59200	4374
6,59600	4452
6,60000	4582
6,60400	4767
6,60800	5008
6,61200	5300
6,61600	5645
6,62000	6039
6,62400	6472
6,62800	6939
6,63200	7430
6,63600	7934
6,64000	8442
6,64400	8939
6,64800	9416
6,65200	9861
6,65600	10266
6,66000	10622
6,66400	10921
6,66800	11159
6,67200	11332
6,67600	11437
6,68000	11472
6,68400	11439
6,68800	11341
6,69200	11183
6,69600	10969
6,70000	10708
6,70400	10403
6,70800	10059
6,71200	9682
6,71600	9280
6,72000	8859
6,72400	8424
6,72800	7983
6,73200	7541
6,73600	7104
6,74000	6670
6,74400	6245
6,74800	5833
6,75200	5435
6,75600	5055
6,76000	4693
6,76400	4350
6,76800	4026
6,77200	3724
6,77600	3441
6,78000	3177
6,78400	2932
6,78800	2707
6,79200	2501
6,79600	2312
6,80000	2138
6,80400	1981
6,80800	1839
6,81200	1710
6,81600	1593
6,82000	1490
6,82400	1398
6,82800	1313
6,83200	1238
6,83600	1171
6,84000	1113
6,84400	1061
6,84800	1017
6,85200	977
6,85600	939
6,86000	906
6,86400	878
6,86800	855
6,87200	833
6,87600	813
6,88000	797
6,88400	784
6,88800	774
6,89200	767
6,89600	761
6,90000	756
6,90400	753
6,90800	752
6,91200	752
6,91600	755
6,92000	757
6,92400	761
6,92800	765
6,93200	771
6,93600	780
6,94000	791
6,94400	804
6,94800	816
6,95200	827
6,95600	839
6,96000	854
6,96400	870
6,96800	886
6,97200	902
6,97600	919
6,98000	937
6,98400	954
6,98800	969
6,99200	981
6,99600	994
7,00000	1008
7,00400	1020
7,00800	1031
7,01200	1042
7,01600	1055
7,02000	1063
7,02400	1070
7,02800	1078
7,03200	1085
7,03600	1091
7,04000	1099
7,04400	1110
7,04800	1122
7,05200	1140
7,05600	1160
7,06000	1185
7,06400	1220
7,06800	1263
7,07200	1317
7,07600	1386
7,08000	1469
7,08400	1566
7,08800	1682
7,09200	1820
7,09600	1985
7,10000	2179
7,10400	2402
7,10800	2654
7,11200	2933
7,11600	3237
7,12000	3572
7,12400	3936
7,12800	4323
7,13200	4731
7,13600	5156
7,14000	5596
7,14400	6045
7,14800	6496
7,15200	6942
7,15600	7383
7,16000	7810
7,16400	8221
7,16800	8611
7,17200	8976
7,17600	9311
7,18000	9613
7,18400	9883
7,18800	10121
7,19200	10326
7,19600	10497
7,20000	10638
7,20400	10746
7,20800	10821
7,21200	10868
7,21600	10883
7,22000	10869
7,22400	10832
7,22800	10769
7,23200	10680
7,23600	10571
7,24000	10440
7,24400	10288
7,24800	10118
7,25200	9932
7,25600	9731
7,26000	9519
7,26400	9293
7,26800	9056
7,27200	8815
7,27600	8571
7,28000	8327
7,28400	8085
7,28800	7843
7,29200	7608
7,29600	7382
7,30000	7165
7,30400	6962
7,30800	6770
7,31200	6591
7,31600	6427
7,32000	6279
7,32400	6147
7,32800	6029
7,33200	5927
7,33600	5836
7,34000	5757
7,34400	5688
7,34800	5628
7,35200	5574
7,35600	5523
7,36000	5476
7,36400	5432
7,36800	5390
7,37200	5347
7,37600	5304
7,38000	5258
7,38400	5213
7,38800	5165
7,39200	5113
7,39600	5060
7,40000	5009
7,40400	4957
7,40800	4905
7,41200	4854
7,41600	4805
7,42000	4757
7,42400	4713
7,42800	4671
7,43200	4633
7,43600	4603
7,44000	4581
7,44400	4566
7,44800	4561
7,45200	4569
7,45600	4591
7,46000	4633
7,46400	4697
7,46800	4791
7,47200	4921
7,47600	5103
7,48000	5366
7,48400	5764
7,48800	6403
7,49200	7463
7,49600	9169
7,50000	11722
7,50400	15171
7,50800	19366
7,51200	24009
7,51600	28725
7,52000	33174
7,52400	37103
7,52800	40397
7,53200	43055
7,53600	45103
7,54000	46581
7,54400	47552
7,54800	48080
7,55200	48228
7,55600	48079
7,56000	47732
7,56400	47288
7,56800	46830
7,57200	46410
7,57600	46043
7,58000	45729
7,58400	45464
7,58800	45260
7,59200	45156
7,59600	45180
7,60000	45346
7,60400	45647
7,60800	46072
7,61200	46612
7,61600	47256
7,62000	47985
7,62400	48773
7,62800	49574
7,63200	50348
7,63600	51087
7,64000	51821
7,64400	52595
7,64800	53457
7,65200	54425
7,65600	55487
7,66000	56581
7,66400	57585
7,66800	58326
7,67200	58605
[truncated: 18,082 more rows]
