# Supplementary material for: Interplay between de novo and salvage pathways of GDP-fucose synthesis
Source: PLoS One. 2024 Oct 24;19(10):e0309450. doi: 10.1371/journal.pone.0309450 (PMC11501016; doi:10.1371/journal.pone.0309450)
Supplement: S1 File — (ZIP) [file pone.0309450.s004.zip › Chromatograms/Metabolites/TSTA3KO_42_2_FUC.txt]

[Header]
Application Name	LabSolutions
Version	5.97 SP1
Data File Name	C:\LabSolutions\Data\Methods\Moje wyniki\GDP-Fuc388.lcd
Output Date	2022-02-24
Output Time	14:56:34
[File Information]
Type	Data File
Generated	2022-02-12 17:00:42
Generated by	Sterownik
Modified	2022-02-13 17:20:28
Modified by	Sterownik
[Sample Information]
Operator Name	Sterownik
Acquired	2022-02-12 17:01:03
Sample Type	0:Unknown
Level	0
Sample Name	probka 229, HEK_KOFX_#42, 2nd
Sample ID	01
ISTD Amount1	1
ISTD Amount2	1
ISTD Amount3	1
ISTD Amount4	1
ISTD Amount5	1
ISTD Amount6	1
ISTD Amount7	1
ISTD Amount8	1
ISTD Amount9	1
ISTD Amount10	1
ISTD Amount11	1
ISTD Amount12	1
ISTD Amount13	1
ISTD Amount14	1
ISTD Amount15	1
ISTD Amount16	1
ISTD Amount17	1
ISTD Amount18	1
ISTD Amount19	1
ISTD Amount20	1
ISTD Amount21	1
ISTD Amount22	1
ISTD Amount23	1
ISTD Amount24	1
ISTD Amount25	1
ISTD Amount26	1
ISTD Amount27	1
ISTD Amount28	1
ISTD Amount29	1
ISTD Amount30	1
ISTD Amount31	1
ISTD Amount32	1
Sample Amount	1
Dilution Factor	1
Vial#	1
Injection Volume	15
[Original Files]
Data File	C:\LabSolutions\Data\Methods\Moje wyniki\GDP-Fuc388.lcd
Method File	C:\LabSolutions\Data\Methods\Interstsil ODS-4 3x250mm nukleotydy-3.lcm
Batch File
Report Format File	c:\LabSolutions\System\DEFAULT.lsr
[File Description]
kolumna 3mm x 250 mm, cela czu�a, 1.0 ul of 20ul, 4000 pmoli to sonication
[Configuration]
Instrument Name	HPLC_SPD-M30A_RF20AXS
Instrument #	1
Line #	1
# of Detectors	1
Detector ID	PDA
Detector Name	PDA
# of Channels	1
[PDA Multi Chromatogram(Ch1)]
# of Points	20001
Interval(msec)	240
Start Time(min)	0
End Time(min)	80
Intensity Units	mAU
Intensity Multiplier	1
Type	MultiChrom
Wavelength(nm)	254
Bandwidth(nm)	4
R.Time (min)	Intensity
0,00000	0
0,00400	0
0,00800	0
0,01200	0
0,01600	0
0,02000	0
0,02400	0
0,02800	0
0,03200	0
0,03600	0
0,04000	0
0,04400	0
0,04800	0
0,05200	0
0,05600	0
0,06000	0
0,06400	0
0,06800	0
0,07200	0
0,07600	0
0,08000	6
0,08400	8
0,08800	8
0,09200	8
0,09600	7
0,10000	5
0,10400	4
0,10800	5
0,11200	8
0,11600	7
0,12000	8
0,12400	11
0,12800	11
0,13200	11
0,13600	12
0,14000	13
0,14400	14
0,14800	13
0,15200	11
0,15600	10
0,16000	10
0,16400	10
0,16800	11
0,17200	11
0,17600	8
0,18000	8
0,18400	8
0,18800	8
0,19200	9
0,19600	10
0,20000	10
0,20400	10
0,20800	11
0,21200	10
0,21600	10
0,22000	12
0,22400	14
0,22800	16
0,23200	17
0,23600	20
0,24000	23
0,24400	26
0,24800	28
0,25200	27
0,25600	25
0,26000	24
0,26400	23
0,26800	22
0,27200	22
0,27600	23
0,28000	24
0,28400	24
0,28800	23
0,29200	22
0,29600	21
0,30000	22
0,30400	23
0,30800	22
0,31200	21
0,31600	22
0,32000	21
0,32400	19
0,32800	18
0,33200	18
0,33600	19
0,34000	20
0,34400	20
0,34800	19
0,35200	22
0,35600	26
0,36000	27
0,36400	25
0,36800	24
0,37200	23
0,37600	23
0,38000	22
0,38400	22
0,38800	22
0,39200	21
0,39600	20
0,40000	20
0,40400	19
0,40800	17
0,41200	17
0,41600	18
0,42000	19
0,42400	19
0,42800	19
0,43200	19
0,43600	19
0,44000	18
0,44400	16
0,44800	17
0,45200	18
0,45600	17
0,46000	17
0,46400	19
0,46800	19
0,47200	20
0,47600	21
0,48000	22
0,48400	22
0,48800	23
0,49200	23
0,49600	22
0,50000	21
0,50400	20
0,50800	20
0,51200	20
0,51600	20
0,52000	19
0,52400	20
0,52800	22
0,53200	23
0,53600	24
0,54000	25
0,54400	28
0,54800	29
0,55200	31
0,55600	32
0,56000	33
0,56400	34
0,56800	33
0,57200	33
0,57600	34
0,58000	36
0,58400	36
0,58800	37
0,59200	38
0,59600	38
0,60000	39
0,60400	40
0,60800	42
0,61200	41
0,61600	41
0,62000	39
0,62400	38
0,62800	39
0,63200	39
0,63600	39
0,64000	39
0,64400	39
0,64800	36
0,65200	35
0,65600	36
0,66000	36
0,66400	36
0,66800	36
0,67200	37
0,67600	36
0,68000	35
0,68400	36
0,68800	36
0,69200	38
0,69600	39
0,70000	38
0,70400	39
0,70800	41
0,71200	41
0,71600	41
0,72000	42
0,72400	42
0,72800	45
0,73200	47
0,73600	46
0,74000	45
0,74400	46
0,74800	46
0,75200	46
0,75600	44
0,76000	46
0,76400	48
0,76800	47
0,77200	47
0,77600	46
0,78000	45
0,78400	45
0,78800	46
0,79200	47
0,79600	48
0,80000	49
0,80400	51
0,80800	52
0,81200	52
0,81600	53
0,82000	55
0,82400	56
0,82800	56
0,83200	58
0,83600	60
0,84000	60
0,84400	59
0,84800	59
0,85200	60
0,85600	60
0,86000	60
0,86400	59
0,86800	60
0,87200	62
0,87600	61
0,88000	59
0,88400	59
0,88800	60
0,89200	61
0,89600	59
0,90000	58
0,90400	57
0,90800	58
0,91200	59
0,91600	58
0,92000	57
0,92400	56
0,92800	54
0,93200	56
0,93600	56
0,94000	55
0,94400	54
0,94800	54
0,95200	54
0,95600	53
0,96000	55
0,96400	58
0,96800	60
0,97200	61
0,97600	62
0,98000	62
0,98400	61
0,98800	60
0,99200	60
0,99600	61
1,00000	60
1,00400	62
1,00800	62
1,01200	61
1,01600	61
1,02000	63
1,02400	65
1,02800	66
1,03200	67
1,03600	67
1,04000	68
1,04400	67
1,04800	67
1,05200	70
1,05600	72
1,06000	70
1,06400	70
1,06800	68
1,07200	67
1,07600	67
1,08000	67
1,08400	69
1,08800	70
1,09200	69
1,09600	67
1,10000	67
1,10400	69
1,10800	71
1,11200	72
1,11600	71
1,12000	69
1,12400	66
1,12800	67
1,13200	69
1,13600	68
1,14000	68
1,14400	69
1,14800	70
1,15200	68
1,15600	66
1,16000	64
1,16400	62
1,16800	61
1,17200	62
1,17600	63
1,18000	65
1,18400	67
1,18800	68
1,19200	68
1,19600	70
1,20000	71
1,20400	72
1,20800	73
1,21200	73
1,21600	72
1,22000	70
1,22400	71
1,22800	74
1,23200	75
1,23600	79
1,24000	80
1,24400	79
1,24800	81
1,25200	82
1,25600	82
1,26000	82
1,26400	82
1,26800	81
1,27200	80
1,27600	81
1,28000	82
1,28400	83
1,28800	82
1,29200	82
1,29600	84
1,30000	85
1,30400	87
1,30800	87
1,31200	87
1,31600	87
1,32000	88
1,32400	87
1,32800	85
1,33200	86
1,33600	85
1,34000	83
1,34400	82
1,34800	82
1,35200	84
1,35600	87
1,36000	88
1,36400	86
1,36800	87
1,37200	88
1,37600	88
1,38000	88
1,38400	88
1,38800	88
1,39200	87
1,39600	85
1,40000	83
1,40400	83
1,40800	84
1,41200	86
1,41600	87
1,42000	90
1,42400	93
1,42800	92
1,43200	91
1,43600	90
1,44000	90
1,44400	91
1,44800	92
1,45200	92
1,45600	92
1,46000	92
1,46400	92
1,46800	92
1,47200	91
1,47600	92
1,48000	93
1,48400	94
1,48800	94
1,49200	92
1,49600	90
1,50000	90
1,50400	91
1,50800	90
1,51200	89
1,51600	88
1,52000	88
1,52400	90
1,52800	93
1,53200	93
1,53600	93
1,54000	95
1,54400	97
1,54800	99
1,55200	100
1,55600	102
1,56000	102
1,56400	101
1,56800	101
1,57200	100
1,57600	99
1,58000	99
1,58400	98
1,58800	99
1,59200	100
1,59600	102
1,60000	102
1,60400	101
1,60800	103
1,61200	106
1,61600	106
1,62000	106
1,62400	107
1,62800	108
1,63200	109
1,63600	110
1,64000	111
1,64400	110
1,64800	112
1,65200	112
1,65600	111
1,66000	108
1,66400	107
1,66800	109
1,67200	111
1,67600	111
1,68000	110
1,68400	108
1,68800	107
1,69200	106
1,69600	105
1,70000	105
1,70400	106
1,70800	106
1,71200	108
1,71600	108
1,72000	108
1,72400	107
1,72800	106
1,73200	106
1,73600	106
1,74000	106
1,74400	106
1,74800	107
1,75200	109
1,75600	109
1,76000	107
1,76400	106
1,76800	105
1,77200	106
1,77600	106
1,78000	108
1,78400	109
1,78800	110
1,79200	111
1,79600	113
1,80000	114
1,80400	115
1,80800	116
1,81200	115
1,81600	112
1,82000	112
1,82400	114
1,82800	114
1,83200	112
1,83600	111
1,84000	111
1,84400	110
1,84800	109
1,85200	109
1,85600	108
1,86000	108
1,86400	111
1,86800	110
1,87200	108
1,87600	106
1,88000	108
1,88400	110
1,88800	109
1,89200	110
1,89600	112
1,90000	111
1,90400	109
1,90800	110
1,91200	111
1,91600	111
1,92000	113
1,92400	113
1,92800	112
1,93200	114
1,93600	116
1,94000	117
1,94400	117
1,94800	117
1,95200	117
1,95600	116
1,96000	117
1,96400	119
1,96800	119
1,97200	121
1,97600	122
1,98000	121
1,98400	120
1,98800	122
1,99200	124
1,99600	125
2,00000	126
2,00400	127
2,00800	128
2,01200	129
2,01600	130
2,02000	130
2,02400	130
2,02800	131
2,03200	135
2,03600	137
2,04000	136
2,04400	134
2,04800	135
2,05200	135
2,05600	136
2,06000	137
2,06400	138
2,06800	139
2,07200	138
2,07600	139
2,08000	140
2,08400	139
2,08800	138
2,09200	139
2,09600	139
2,10000	139
2,10400	140
2,10800	142
2,11200	143
2,11600	146
2,12000	148
2,12400	149
2,12800	150
2,13200	149
2,13600	148
2,14000	148
2,14400	148
2,14800	148
2,15200	150
2,15600	151
2,16000	149
2,16400	151
2,16800	153
2,17200	155
2,17600	156
2,18000	157
2,18400	159
2,18800	157
2,19200	158
2,19600	158
2,20000	155
2,20400	154
2,20800	155
2,21200	155
2,21600	152
2,22000	150
2,22400	151
2,22800	151
2,23200	151
2,23600	149
2,24000	150
2,24400	151
2,24800	150
2,25200	148
2,25600	149
2,26000	150
2,26400	151
2,26800	149
2,27200	148
2,27600	149
2,28000	148
2,28400	147
2,28800	147
2,29200	146
2,29600	148
2,30000	148
2,30400	148
2,30800	147
2,31200	146
2,31600	145
2,32000	144
2,32400	144
2,32800	146
2,33200	147
2,33600	148
2,34000	150
2,34400	150
2,34800	150
2,35200	149
2,35600	151
2,36000	153
2,36400	156
2,36800	157
2,37200	156
2,37600	156
2,38000	157
2,38400	160
2,38800	160
2,39200	160
2,39600	160
2,40000	160
2,40400	160
2,40800	159
2,41200	160
2,41600	158
2,42000	158
2,42400	158
2,42800	158
2,43200	159
2,43600	161
2,44000	160
2,44400	161
2,44800	164
2,45200	165
2,45600	165
2,46000	165
2,46400	166
2,46800	168
2,47200	169
2,47600	171
2,48000	172
2,48400	174
2,48800	175
2,49200	173
2,49600	170
2,50000	166
2,50400	165
2,50800	164
2,51200	165
2,51600	165
2,52000	165
2,52400	163
2,52800	163
2,53200	165
2,53600	168
2,54000	169
2,54400	171
2,54800	173
2,55200	172
2,55600	174
2,56000	177
2,56400	177
2,56800	178
2,57200	179
2,57600	180
2,58000	180
2,58400	182
2,58800	183
2,59200	183
2,59600	184
2,60000	183
2,60400	182
2,60800	183
2,61200	185
2,61600	185
2,62000	186
2,62400	187
2,62800	186
2,63200	185
2,63600	185
2,64000	185
2,64400	184
2,64800	184
2,65200	186
2,65600	186
2,66000	186
2,66400	188
2,66800	190
2,67200	190
2,67600	190
2,68000	191
2,68400	191
2,68800	191
2,69200	188
2,69600	186
2,70000	187
2,70400	187
2,70800	188
2,71200	190
2,71600	190
2,72000	191
2,72400	195
2,72800	196
2,73200	197
2,73600	198
2,74000	197
2,74400	196
2,74800	198
2,75200	199
2,75600	199
2,76000	198
2,76400	198
2,76800	201
2,77200	205
2,77600	207
2,78000	207
2,78400	208
2,78800	210
2,79200	209
2,79600	210
2,80000	213
2,80400	214
2,80800	216
2,81200	218
2,81600	220
2,82000	222
2,82400	222
2,82800	220
2,83200	219
2,83600	220
2,84000	221
2,84400	220
2,84800	217
2,85200	213
2,85600	211
2,86000	212
2,86400	212
2,86800	212
2,87200	213
2,87600	217
2,88000	219
2,88400	218
2,88800	216
2,89200	215
2,89600	214
2,90000	212
2,90400	213
2,90800	212
2,91200	211
2,91600	210
2,92000	210
2,92400	209
2,92800	210
2,93200	211
2,93600	214
2,94000	215
2,94400	215
2,94800	215
2,95200	216
2,95600	216
2,96000	216
2,96400	217
2,96800	219
2,97200	219
2,97600	220
2,98000	220
2,98400	220
2,98800	218
2,99200	218
2,99600	218
3,00000	218
3,00400	219
3,00800	219
3,01200	217
3,01600	215
3,02000	214
3,02400	214
3,02800	216
3,03200	217
3,03600	215
3,04000	214
3,04400	214
3,04800	215
3,05200	215
3,05600	216
3,06000	218
3,06400	220
3,06800	221
3,07200	221
3,07600	220
3,08000	217
3,08400	216
3,08800	216
3,09200	217
3,09600	218
3,10000	218
3,10400	221
3,10800	222
3,11200	222
3,11600	223
3,12000	222
3,12400	222
3,12800	223
3,13200	224
3,13600	225
3,14000	227
3,14400	228
3,14800	228
3,15200	229
3,15600	232
3,16000	233
3,16400	233
3,16800	234
3,17200	234
3,17600	236
3,18000	239
3,18400	240
3,18800	239
3,19200	240
3,19600	241
3,20000	242
3,20400	244
3,20800	245
3,21200	246
3,21600	246
3,22000	244
3,22400	243
3,22800	242
3,23200	241
3,23600	241
3,24000	242
3,24400	245
3,24800	246
3,25200	246
3,25600	246
3,26000	247
3,26400	250
3,26800	251
3,27200	250
3,27600	247
3,28000	246
3,28400	247
3,28800	248
3,29200	247
3,29600	245
3,30000	243
3,30400	242
3,30800	242
3,31200	242
3,31600	243
3,32000	243
3,32400	243
3,32800	242
3,33200	242
3,33600	242
3,34000	243
3,34400	245
3,34800	247
3,35200	247
3,35600	246
3,36000	246
3,36400	244
3,36800	241
3,37200	240
3,37600	242
3,38000	244
3,38400	244
3,38800	243
3,39200	242
3,39600	243
3,40000	246
3,40400	249
3,40800	251
3,41200	250
3,41600	251
3,42000	254
3,42400	254
3,42800	252
3,43200	251
3,43600	251
3,44000	251
3,44400	253
3,44800	255
3,45200	253
3,45600	252
3,46000	253
3,46400	253
3,46800	251
3,47200	252
3,47600	253
3,48000	254
3,48400	256
3,48800	257
3,49200	256
3,49600	255
3,50000	254
3,50400	254
3,50800	255
3,51200	256
3,51600	258
3,52000	258
3,52400	257
3,52800	257
3,53200	257
3,53600	256
3,54000	255
3,54400	258
3,54800	261
3,55200	261
3,55600	261
3,56000	260
3,56400	261
3,56800	263
3,57200	264
3,57600	263
3,58000	263
3,58400	261
3,58800	260
3,59200	261
3,59600	261
3,60000	263
3,60400	263
3,60800	262
3,61200	263
3,61600	264
3,62000	266
3,62400	268
3,62800	267
3,63200	266
3,63600	266
3,64000	268
3,64400	269
3,64800	271
3,65200	270
3,65600	269
3,66000	270
3,66400	270
3,66800	269
3,67200	268
3,67600	265
3,68000	262
3,68400	261
3,68800	262
3,69200	264
3,69600	265
3,70000	267
3,70400	266
3,70800	264
3,71200	264
3,71600	265
3,72000	267
3,72400	268
3,72800	269
3,73200	270
3,73600	270
3,74000	272
3,74400	275
3,74800	276
3,75200	278
3,75600	278
3,76000	279
3,76400	281
3,76800	285
3,77200	288
3,77600	289
3,78000	292
3,78400	296
3,78800	307
3,79200	330
3,79600	363
3,80000	394
3,80400	416
3,80800	422
3,81200	399
3,81600	339
3,82000	234
3,82400	77
3,82800	-134
3,83200	-398
3,83600	-706
3,84000	-1044
3,84400	-1399
3,84800	-1761
3,85200	-2120
3,85600	-2457
3,86000	-2762
3,86400	-3023
3,86800	-3241
3,87200	-3429
3,87600	-3613
3,88000	-3812
3,88400	-3986
3,88800	-4074
3,89200	-4056
3,89600	-3951
3,90000	-3787
3,90400	-3582
3,90800	-3352
3,91200	-3108
3,91600	-2862
3,92000	-2623
3,92400	-2392
3,92800	-2176
3,93200	-1977
3,93600	-1797
3,94000	-1634
3,94400	-1480
3,94800	-1331
3,95200	-1183
3,95600	-1035
3,96000	-891
3,96400	-757
3,96800	-636
3,97200	-531
3,97600	-443
3,98000	-369
3,98400	-306
3,98800	-252
3,99200	-208
3,99600	-169
4,00000	-132
4,00400	-101
4,00800	-73
4,01200	-48
4,01600	-26
4,02000	-5
4,02400	14
4,02800	30
4,03200	46
4,03600	62
4,04000	76
4,04400	89
4,04800	103
4,05200	117
4,05600	131
4,06000	147
4,06400	164
4,06800	183
4,07200	204
4,07600	224
4,08000	244
4,08400	265
4,08800	285
4,09200	304
4,09600	322
4,10000	338
4,10400	351
4,10800	363
4,11200	371
4,11600	375
4,12000	380
4,12400	384
4,12800	384
4,13200	382
4,13600	377
4,14000	372
4,14400	366
4,14800	360
4,15200	354
4,15600	345
4,16000	337
4,16400	329
4,16800	322
4,17200	316
4,17600	311
4,18000	306
4,18400	303
4,18800	301
4,19200	301
4,19600	303
4,20000	308
4,20400	314
4,20800	316
4,21200	320
4,21600	325
4,22000	330
4,22400	334
4,22800	337
4,23200	340
4,23600	343
4,24000	344
4,24400	341
4,24800	339
4,25200	336
4,25600	333
4,26000	331
4,26400	327
4,26800	321
4,27200	318
4,27600	316
4,28000	313
4,28400	312
4,28800	311
4,29200	312
4,29600	313
4,30000	314
4,30400	319
4,30800	325
4,31200	327
4,31600	330
4,32000	334
4,32400	339
4,32800	344
4,33200	347
4,33600	351
4,34000	355
4,34400	358
4,34800	361
4,35200	365
4,35600	368
4,36000	372
4,36400	375
4,36800	376
4,37200	378
4,37600	379
4,38000	380
4,38400	380
4,38800	380
4,39200	381
4,39600	383
4,40000	384
4,40400	385
4,40800	386
4,41200	387
4,41600	388
4,42000	388
4,42400	389
4,42800	390
4,43200	388
4,43600	388
4,44000	389
4,44400	390
4,44800	389
4,45200	387
4,45600	386
4,46000	386
4,46400	385
4,46800	384
4,47200	384
4,47600	386
4,48000	390
4,48400	392
4,48800	392
4,49200	393
4,49600	393
4,50000	394
4,50400	397
4,50800	399
4,51200	400
4,51600	403
4,52000	403
4,52400	402
4,52800	402
4,53200	402
4,53600	403
4,54000	404
4,54400	404
4,54800	405
4,55200	403
4,55600	402
4,56000	405
4,56400	406
4,56800	405
4,57200	404
4,57600	404
4,58000	406
4,58400	408
4,58800	409
4,59200	410
4,59600	412
4,60000	414
4,60400	414
4,60800	415
4,61200	415
4,61600	417
4,62000	418
4,62400	419
4,62800	420
4,63200	420
4,63600	420
4,64000	420
4,64400	421
4,64800	421
4,65200	424
4,65600	426
4,66000	425
4,66400	426
4,66800	427
4,67200	427
4,67600	427
4,68000	428
4,68400	432
4,68800	433
4,69200	433
4,69600	432
4,70000	432
4,70400	433
4,70800	433
4,71200	433
4,71600	433
4,72000	434
4,72400	436
4,72800	437
4,73200	436
4,73600	434
4,74000	434
4,74400	434
4,74800	431
4,75200	429
4,75600	430
4,76000	431
4,76400	431
4,76800	432
4,77200	433
4,77600	434
4,78000	436
4,78400	437
4,78800	440
4,79200	441
4,79600	441
4,80000	440
4,80400	440
4,80800	438
4,81200	436
4,81600	436
4,82000	438
4,82400	440
4,82800	440
4,83200	439
4,83600	441
4,84000	444
4,84400	444
4,84800	444
4,85200	444
4,85600	444
4,86000	441
4,86400	439
4,86800	440
4,87200	441
4,87600	442
4,88000	444
4,88400	443
4,88800	440
4,89200	437
4,89600	436
4,90000	437
4,90400	439
4,90800	438
4,91200	438
4,91600	436
4,92000	434
4,92400	434
4,92800	432
4,93200	431
4,93600	432
4,94000	432
4,94400	429
4,94800	429
4,95200	432
4,95600	432
4,96000	432
4,96400	433
4,96800	436
4,97200	438
4,97600	437
4,98000	438
4,98400	440
4,98800	442
4,99200	444
4,99600	447
5,00000	448
5,00400	451
5,00800	456
5,01200	460
5,01600	467
5,02000	475
5,02400	481
5,02800	488
5,03200	496
5,03600	505
5,04000	514
5,04400	523
5,04800	532
5,05200	543
5,05600	552
5,06000	560
5,06400	568
5,06800	575
5,07200	581
5,07600	586
5,08000	589
5,08400	592
5,08800	595
5,09200	595
5,09600	593
5,10000	589
5,10400	588
5,10800	586
5,11200	579
5,11600	571
5,12000	567
5,12400	562
5,12800	558
5,13200	558
5,13600	559
5,14000	562
5,14400	563
5,14800	567
5,15200	574
5,15600	581
5,16000	592
5,16400	604
5,16800	618
5,17200	635
5,17600	651
5,18000	670
5,18400	689
5,18800	706
5,19200	721
5,19600	735
5,20000	747
5,20400	757
5,20800	764
5,21200	770
5,21600	772
5,22000	772
5,22400	770
5,22800	766
5,23200	760
5,23600	750
5,24000	736
5,24400	722
5,24800	707
5,25200	692
5,25600	680
5,26000	665
5,26400	652
5,26800	639
5,27200	627
5,27600	617
5,28000	605
5,28400	593
5,28800	581
5,29200	570
5,29600	563
5,30000	556
5,30400	551
5,30800	544
5,31200	536
5,31600	530
5,32000	527
5,32400	524
5,32800	519
5,33200	517
5,33600	515
5,34000	515
5,34400	516
5,34800	517
5,35200	517
5,35600	517
5,36000	518
5,36400	521
5,36800	525
5,37200	530
5,37600	535
5,38000	539
5,38400	545
5,38800	552
5,39200	559
5,39600	566
5,40000	576
5,40400	587
5,40800	596
5,41200	604
5,41600	613
5,42000	623
5,42400	631
5,42800	640
5,43200	647
5,43600	653
5,44000	657
5,44400	662
5,44800	669
5,45200	676
5,45600	684
5,46000	689
5,46400	693
5,46800	700
5,47200	708
5,47600	717
5,48000	729
5,48400	741
5,48800	756
5,49200	774
5,49600	796
5,50000	821
5,50400	851
5,50800	887
5,51200	925
5,51600	966
5,52000	1009
5,52400	1054
5,52800	1101
5,53200	1152
5,53600	1202
5,54000	1254
5,54400	1306
5,54800	1355
5,55200	1402
5,55600	1446
5,56000	1486
5,56400	1522
5,56800	1553
5,57200	1578
5,57600	1598
5,58000	1614
5,58400	1624
5,58800	1627
5,59200	1626
5,59600	1620
5,60000	1612
5,60400	1601
5,60800	1586
5,61200	1570
5,61600	1553
5,62000	1535
5,62400	1516
5,62800	1496
5,63200	1475
5,63600	1452
5,64000	1430
5,64400	1408
5,64800	1387
5,65200	1368
5,65600	1350
5,66000	1332
5,66400	1313
5,66800	1295
5,67200	1278
5,67600	1260
5,68000	1245
5,68400	1229
5,68800	1211
5,69200	1193
5,69600	1173
5,70000	1155
5,70400	1139
5,70800	1124
5,71200	1109
5,71600	1093
5,72000	1076
5,72400	1060
5,72800	1043
5,73200	1027
5,73600	1009
5,74000	993
5,74400	982
5,74800	972
5,75200	959
5,75600	947
5,76000	936
5,76400	928
5,76800	921
5,77200	911
5,77600	903
5,78000	897
5,78400	889
5,78800	880
5,79200	872
5,79600	866
5,80000	860
5,80400	851
5,80800	844
5,81200	838
5,81600	831
5,82000	823
5,82400	814
5,82800	809
5,83200	804
5,83600	799
5,84000	793
5,84400	788
5,84800	781
5,85200	771
5,85600	761
5,86000	750
5,86400	740
5,86800	727
5,87200	711
5,87600	694
5,88000	677
5,88400	661
5,88800	642
5,89200	622
5,89600	599
5,90000	576
5,90400	555
5,90800	535
5,91200	515
5,91600	496
5,92000	480
5,92400	468
5,92800	458
5,93200	449
5,93600	441
5,94000	435
5,94400	433
5,94800	432
5,95200	435
5,95600	442
5,96000	449
5,96400	458
5,96800	468
5,97200	479
5,97600	489
5,98000	500
5,98400	512
5,98800	523
5,99200	533
5,99600	544
6,00000	554
6,00400	565
6,00800	579
6,01200	592
6,01600	602
6,02000	610
6,02400	618
6,02800	626
6,03200	635
6,03600	644
6,04000	651
6,04400	659
6,04800	667
6,05200	674
6,05600	677
6,06000	681
6,06400	686
6,06800	688
6,07200	688
6,07600	690
6,08000	691
6,08400	689
6,08800	687
6,09200	686
6,09600	686
6,10000	687
6,10400	688
6,10800	687
6,11200	685
6,11600	684
6,12000	682
6,12400	682
6,12800	681
6,13200	677
6,13600	674
6,14000	671
6,14400	668
6,14800	668
6,15200	667
6,15600	664
6,16000	662
6,16400	665
6,16800	667
6,17200	667
6,17600	667
6,18000	670
6,18400	676
6,18800	686
6,19200	697
6,19600	710
6,20000	725
6,20400	738
6,20800	755
6,21200	778
6,21600	806
6,22000	833
6,22400	859
6,22800	888
6,23200	920
6,23600	953
6,24000	984
6,24400	1014
6,24800	1042
6,25200	1068
6,25600	1091
6,26000	1111
6,26400	1126
6,26800	1138
6,27200	1148
6,27600	1154
6,28000	1153
6,28400	1149
6,28800	1147
6,29200	1140
6,29600	1131
6,30000	1120
6,30400	1108
6,30800	1097
6,31200	1086
6,31600	1074
6,32000	1062
6,32400	1050
6,32800	1038
6,33200	1027
6,33600	1020
6,34000	1018
6,34400	1015
6,34800	1014
6,35200	1016
6,35600	1021
6,36000	1028
6,36400	1034
6,36800	1041
6,37200	1048
6,37600	1056
6,38000	1064
6,38400	1070
6,38800	1077
6,39200	1084
6,39600	1086
6,40000	1087
6,40400	1089
6,40800	1089
6,41200	1088
6,41600	1085
6,42000	1080
6,42400	1072
6,42800	1061
6,43200	1049
6,43600	1036
6,44000	1021
6,44400	1007
6,44800	995
6,45200	981
6,45600	966
6,46000	950
6,46400	935
6,46800	918
6,47200	900
6,47600	884
6,48000	869
6,48400	854
6,48800	842
6,49200	830
6,49600	816
6,50000	803
6,50400	790
6,50800	777
6,51200	764
6,51600	752
6,52000	739
6,52400	727
6,52800	717
6,53200	708
6,53600	701
6,54000	695
6,54400	688
6,54800	681
6,55200	674
6,55600	666
6,56000	659
6,56400	655
6,56800	653
6,57200	651
6,57600	650
6,58000	648
6,58400	644
6,58800	638
6,59200	634
6,59600	633
6,60000	630
6,60400	627
6,60800	625
6,61200	623
6,61600	620
6,62000	618
6,62400	620
6,62800	621
6,63200	619
6,63600	618
6,64000	618
6,64400	618
6,64800	621
6,65200	623
6,65600	625
6,66000	626
6,66400	629
6,66800	632
6,67200	632
6,67600	632
6,68000	633
6,68400	633
6,68800	633
6,69200	634
6,69600	633
6,70000	633
6,70400	634
6,70800	636
6,71200	637
6,71600	638
6,72000	640
6,72400	641
6,72800	640
6,73200	638
6,73600	636
6,74000	635
6,74400	633
6,74800	632
6,75200	630
6,75600	628
6,76000	627
6,76400	626
6,76800	626
6,77200	625
6,77600	625
6,78000	627
6,78400	630
6,78800	633
6,79200	639
6,79600	649
6,80000	659
6,80400	674
6,80800	695
6,81200	721
6,81600	751
6,82000	785
6,82400	826
6,82800	876
6,83200	933
6,83600	997
6,84000	1069
6,84400	1148
6,84800	1233
6,85200	1324
6,85600	1419
6,86000	1518
6,86400	1620
6,86800	1724
6,87200	1828
6,87600	1930
6,88000	2030
6,88400	2125
6,88800	2215
6,89200	2298
6,89600	2371
6,90000	2433
6,90400	2484
6,90800	2522
6,91200	2549
6,91600	2566
6,92000	2571
6,92400	2565
6,92800	2549
6,93200	2521
6,93600	2484
6,94000	2440
6,94400	2389
6,94800	2333
6,95200	2271
6,95600	2206
6,96000	2137
6,96400	2065
6,96800	1992
6,97200	1917
6,97600	1842
6,98000	1769
6,98400	1698
6,98800	1629
6,99200	1563
6,99600	1497
7,00000	1435
7,00400	1376
7,00800	1321
7,01200	1269
7,01600	1217
7,02000	1170
7,02400	1128
7,02800	1090
7,03200	1052
7,03600	1017
7,04000	984
7,04400	951
7,04800	922
7,05200	895
7,05600	872
7,06000	850
7,06400	832
7,06800	817
7,07200	802
7,07600	787
7,08000	775
7,08400	768
7,08800	763
7,09200	758
7,09600	755
7,10000	755
7,10400	759
7,10800	766
7,11200	779
7,11600	794
7,12000	812
7,12400	838
7,12800	871
7,13200	912
7,13600	958
7,14000	1009
7,14400	1070
7,14800	1141
7,15200	1220
7,15600	1304
7,16000	1397
7,16400	1499
7,16800	1607
7,17200	1719
7,17600	1832
7,18000	1947
7,18400	2060
7,18800	2170
7,19200	2277
7,19600	2380
7,20000	2479
7,20400	2568
7,20800	2645
7,21200	2712
7,21600	2767
7,22000	2809
7,22400	2838
7,22800	2855
7,23200	2862
7,23600	2853
7,24000	2833
7,24400	2802
7,24800	2760
7,25200	2708
7,25600	2650
7,26000	2585
7,26400	2514
7,26800	2437
7,27200	2357
7,27600	2276
7,28000	2193
7,28400	2109
7,28800	2024
7,29200	1939
7,29600	1855
7,30000	1773
7,30400	1695
7,30800	1619
7,31200	1546
7,31600	1476
7,32000	1410
7,32400	1349
7,32800	1288
7,33200	1232
7,33600	1180
7,34000	1132
7,34400	1087
7,34800	1045
7,35200	1005
7,35600	968
7,36000	934
7,36400	902
7,36800	870
7,37200	842
7,37600	816
7,38000	791
7,38400	768
7,38800	747
7,39200	727
7,39600	710
7,40000	696
7,40400	682
7,40800	668
7,41200	654
7,41600	642
7,42000	633
7,42400	624
7,42800	618
7,43200	613
7,43600	609
7,44000	605
7,44400	604
7,44800	603
7,45200	604
7,45600	606
7,46000	608
7,46400	612
7,46800	618
7,47200	625
7,47600	635
7,48000	647
7,48400	656
7,48800	666
7,49200	679
7,49600	694
7,50000	709
7,50400	724
7,50800	742
7,51200	760
7,51600	776
7,52000	792
7,52400	808
7,52800	824
7,53200	841
7,53600	858
7,54000	873
7,54400	886
7,54800	898
7,55200	908
7,55600	915
7,56000	921
7,56400	927
7,56800	931
7,57200	933
7,57600	932
7,58000	932
7,58400	929
7,58800	924
7,59200	919
7,59600	910
7,60000	900
7,60400	891
7,60800	881
7,61200	871
7,61600	860
7,62000	847
7,62400	831
7,62800	816
7,63200	803
7,63600	789
7,64000	776
7,64400	765
7,64800	755
7,65200	746
7,65600	738
7,66000	729
7,66400	723
7,66800	718
7,67200	713
[truncated: 18,082 more rows]
