# Supplementary material for: Interplay between de novo and salvage pathways of GDP-fucose synthesis
Source: PLoS One. 2024 Oct 24;19(10):e0309450. doi: 10.1371/journal.pone.0309450 (PMC11501016; doi:10.1371/journal.pone.0309450)
Supplement: S1 File — (ZIP) [file pone.0309450.s004.zip › Chromatograms/Metabolites/TSTA3KO_42_3.txt]

[Header]
Application Name	LabSolutions
Version	5.97 SP1
Data File Name	C:\LabSolutions\Data\Methods\Moje wyniki\GDP-Fuc371.lcd
Output Date	2022-02-24
Output Time	14:45:48
[File Information]
Type	Data File
Generated	2022-01-28 16:05:25
Generated by	Sterownik
Modified	2022-02-13 16:52:31
Modified by	Sterownik
[Sample Information]
Operator Name	Sterownik
Acquired	2022-01-28 16:13:07
Sample Type	0:Unknown
Level	0
Sample Name	HEK_KOFX_#42_3rd, probka 218
Sample ID	01
ISTD Amount1	1
ISTD Amount2	1
ISTD Amount3	1
ISTD Amount4	1
ISTD Amount5	1
ISTD Amount6	1
ISTD Amount7	1
ISTD Amount8	1
ISTD Amount9	1
ISTD Amount10	1
ISTD Amount11	1
ISTD Amount12	1
ISTD Amount13	1
ISTD Amount14	1
ISTD Amount15	1
ISTD Amount16	1
ISTD Amount17	1
ISTD Amount18	1
ISTD Amount19	1
ISTD Amount20	1
ISTD Amount21	1
ISTD Amount22	1
ISTD Amount23	1
ISTD Amount24	1
ISTD Amount25	1
ISTD Amount26	1
ISTD Amount27	1
ISTD Amount28	1
ISTD Amount29	1
ISTD Amount30	1
ISTD Amount31	1
ISTD Amount32	1
Sample Amount	1
Dilution Factor	1
Vial#	1
Injection Volume	15
[Original Files]
Data File	C:\LabSolutions\Data\Methods\Moje wyniki\GDP-Fuc371.lcd
Method File	C:\LabSolutions\Data\Methods\Interstsil ODS-4 3x250mm nukleotydy-3.lcm
Batch File
Report Format File	c:\LabSolutions\System\DEFAULT.lsr
[File Description]
kolumna 3mm x 250 mm, cela czu�a, 5 of 20ul, 4000 pmoli to sonication
[Configuration]
Instrument Name	HPLC_SPD-M30A_RF20AXS
Instrument #	1
Line #	1
# of Detectors	1
Detector ID	PDA
Detector Name	PDA
# of Channels	1
[PDA Multi Chromatogram(Ch1)]
# of Points	20001
Interval(msec)	240
Start Time(min)	0
End Time(min)	80
Intensity Units	mAU
Intensity Multiplier	1
Type	MultiChrom
Wavelength(nm)	254
Bandwidth(nm)	4
R.Time (min)	Intensity
0,00000	0
0,00400	0
0,00800	0
0,01200	0
0,01600	0
0,02000	0
0,02400	0
0,02800	0
0,03200	0
0,03600	0
0,04000	0
0,04400	0
0,04800	0
0,05200	0
0,05600	0
0,06000	0
0,06400	0
0,06800	0
0,07200	0
0,07600	0
0,08000	4
0,08400	6
0,08800	5
0,09200	3
0,09600	2
0,10000	1
0,10400	1
0,10800	-0
0,11200	-2
0,11600	-3
0,12000	-3
0,12400	-5
0,12800	-7
0,13200	-11
0,13600	-14
0,14000	-18
0,14400	-20
0,14800	-22
0,15200	-25
0,15600	-24
0,16000	-23
0,16400	-25
0,16800	-28
0,17200	-30
0,17600	-30
0,18000	-31
0,18400	-32
0,18800	-34
0,19200	-38
0,19600	-40
0,20000	-40
0,20400	-38
0,20800	-36
0,21200	-36
0,21600	-38
0,22000	-37
0,22400	-36
0,22800	-36
0,23200	-37
0,23600	-38
0,24000	-38
0,24400	-37
0,24800	-37
0,25200	-39
0,25600	-40
0,26000	-40
0,26400	-38
0,26800	-37
0,27200	-35
0,27600	-36
0,28000	-36
0,28400	-32
0,28800	-32
0,29200	-33
0,29600	-30
0,30000	-27
0,30400	-28
0,30800	-29
0,31200	-28
0,31600	-28
0,32000	-30
0,32400	-30
0,32800	-30
0,33200	-31
0,33600	-31
0,34000	-32
0,34400	-34
0,34800	-33
0,35200	-31
0,35600	-29
0,36000	-30
0,36400	-30
0,36800	-29
0,37200	-26
0,37600	-25
0,38000	-25
0,38400	-26
0,38800	-26
0,39200	-25
0,39600	-24
0,40000	-25
0,40400	-24
0,40800	-22
0,41200	-20
0,41600	-22
0,42000	-23
0,42400	-20
0,42800	-17
0,43200	-16
0,43600	-16
0,44000	-14
0,44400	-14
0,44800	-16
0,45200	-16
0,45600	-17
0,46000	-15
0,46400	-13
0,46800	-13
0,47200	-13
0,47600	-12
0,48000	-10
0,48400	-10
0,48800	-11
0,49200	-10
0,49600	-10
0,50000	-10
0,50400	-9
0,50800	-9
0,51200	-8
0,51600	-9
0,52000	-9
0,52400	-9
0,52800	-9
0,53200	-8
0,53600	-7
0,54000	-6
0,54400	-7
0,54800	-6
0,55200	-2
0,55600	0
0,56000	2
0,56400	4
0,56800	5
0,57200	5
0,57600	5
0,58000	5
0,58400	5
0,58800	4
0,59200	5
0,59600	6
0,60000	5
0,60400	5
0,60800	5
0,61200	5
0,61600	8
0,62000	10
0,62400	10
0,62800	10
0,63200	11
0,63600	12
0,64000	12
0,64400	13
0,64800	13
0,65200	12
0,65600	14
0,66000	15
0,66400	15
0,66800	16
0,67200	18
0,67600	18
0,68000	16
0,68400	17
0,68800	18
0,69200	18
0,69600	19
0,70000	21
0,70400	20
0,70800	19
0,71200	18
0,71600	17
0,72000	18
0,72400	20
0,72800	20
0,73200	20
0,73600	20
0,74000	21
0,74400	22
0,74800	23
0,75200	21
0,75600	20
0,76000	19
0,76400	19
0,76800	19
0,77200	20
0,77600	20
0,78000	20
0,78400	19
0,78800	17
0,79200	17
0,79600	19
0,80000	20
0,80400	19
0,80800	19
0,81200	19
0,81600	20
0,82000	23
0,82400	25
0,82800	26
0,83200	27
0,83600	27
0,84000	27
0,84400	26
0,84800	23
0,85200	22
0,85600	23
0,86000	24
0,86400	27
0,86800	28
0,87200	28
0,87600	27
0,88000	25
0,88400	25
0,88800	28
0,89200	27
0,89600	24
0,90000	24
0,90400	26
0,90800	28
0,91200	30
0,91600	31
0,92000	30
0,92400	32
0,92800	35
0,93200	37
0,93600	36
0,94000	36
0,94400	36
0,94800	36
0,95200	35
0,95600	34
0,96000	34
0,96400	34
0,96800	34
0,97200	35
0,97600	36
0,98000	37
0,98400	38
0,98800	39
0,99200	39
0,99600	40
1,00000	42
1,00400	43
1,00800	43
1,01200	43
1,01600	43
1,02000	43
1,02400	43
1,02800	42
1,03200	40
1,03600	41
1,04000	43
1,04400	45
1,04800	45
1,05200	44
1,05600	45
1,06000	45
1,06400	44
1,06800	44
1,07200	45
1,07600	47
1,08000	49
1,08400	51
1,08800	53
1,09200	53
1,09600	51
1,10000	50
1,10400	51
1,10800	52
1,11200	53
1,11600	53
1,12000	52
1,12400	54
1,12800	56
1,13200	56
1,13600	59
1,14000	63
1,14400	65
1,14800	66
1,15200	66
1,15600	67
1,16000	68
1,16400	68
1,16800	69
1,17200	69
1,17600	69
1,18000	70
1,18400	72
1,18800	73
1,19200	74
1,19600	77
1,20000	79
1,20400	80
1,20800	80
1,21200	79
1,21600	80
1,22000	81
1,22400	81
1,22800	83
1,23200	85
1,23600	86
1,24000	89
1,24400	92
1,24800	92
1,25200	90
1,25600	91
1,26000	93
1,26400	93
1,26800	94
1,27200	96
1,27600	97
1,28000	98
1,28400	98
1,28800	99
1,29200	98
1,29600	97
1,30000	97
1,30400	98
1,30800	100
1,31200	101
1,31600	102
1,32000	102
1,32400	102
1,32800	102
1,33200	102
1,33600	101
1,34000	102
1,34400	104
1,34800	104
1,35200	104
1,35600	103
1,36000	102
1,36400	100
1,36800	101
1,37200	104
1,37600	105
1,38000	105
1,38400	106
1,38800	108
1,39200	107
1,39600	107
1,40000	108
1,40400	109
1,40800	110
1,41200	111
1,41600	112
1,42000	113
1,42400	114
1,42800	113
1,43200	113
1,43600	115
1,44000	116
1,44400	117
1,44800	121
1,45200	125
1,45600	126
1,46000	126
1,46400	126
1,46800	124
1,47200	124
1,47600	125
1,48000	125
1,48400	123
1,48800	123
1,49200	126
1,49600	128
1,50000	129
1,50400	129
1,50800	129
1,51200	132
1,51600	135
1,52000	137
1,52400	138
1,52800	139
1,53200	140
1,53600	141
1,54000	141
1,54400	141
1,54800	143
1,55200	144
1,55600	146
1,56000	145
1,56400	145
1,56800	146
1,57200	146
1,57600	147
1,58000	148
1,58400	148
1,58800	148
1,59200	148
1,59600	147
1,60000	144
1,60400	143
1,60800	145
1,61200	146
1,61600	147
1,62000	150
1,62400	151
1,62800	150
1,63200	149
1,63600	151
1,64000	153
1,64400	154
1,64800	156
1,65200	157
1,65600	158
1,66000	159
1,66400	158
1,66800	158
1,67200	158
1,67600	159
1,68000	159
1,68400	159
1,68800	162
1,69200	162
1,69600	161
1,70000	162
1,70400	166
1,70800	168
1,71200	167
1,71600	165
1,72000	165
1,72400	168
1,72800	169
1,73200	169
1,73600	166
1,74000	164
1,74400	164
1,74800	166
1,75200	168
1,75600	170
1,76000	171
1,76400	172
1,76800	172
1,77200	171
1,77600	172
1,78000	171
1,78400	170
1,78800	170
1,79200	172
1,79600	175
1,80000	177
1,80400	179
1,80800	180
1,81200	179
1,81600	179
1,82000	180
1,82400	180
1,82800	179
1,83200	179
1,83600	179
1,84000	182
1,84400	184
1,84800	184
1,85200	186
1,85600	188
1,86000	188
1,86400	186
1,86800	187
1,87200	189
1,87600	191
1,88000	192
1,88400	193
1,88800	194
1,89200	196
1,89600	196
1,90000	195
1,90400	195
1,90800	196
1,91200	198
1,91600	198
1,92000	198
1,92400	200
1,92800	202
1,93200	201
1,93600	200
1,94000	201
1,94400	199
1,94800	200
1,95200	202
1,95600	202
1,96000	201
1,96400	203
1,96800	205
1,97200	207
1,97600	210
1,98000	212
1,98400	213
1,98800	214
1,99200	214
1,99600	214
2,00000	215
2,00400	215
2,00800	216
2,01200	218
2,01600	219
2,02000	219
2,02400	221
2,02800	224
2,03200	226
2,03600	225
2,04000	225
2,04400	227
2,04800	229
2,05200	230
2,05600	231
2,06000	231
2,06400	230
2,06800	230
2,07200	231
2,07600	232
2,08000	233
2,08400	234
2,08800	234
2,09200	235
2,09600	237
2,10000	237
2,10400	236
2,10800	235
2,11200	235
2,11600	234
2,12000	235
2,12400	237
2,12800	236
2,13200	235
2,13600	236
2,14000	237
2,14400	240
2,14800	243
2,15200	244
2,15600	245
2,16000	246
2,16400	247
2,16800	248
2,17200	248
2,17600	247
2,18000	248
2,18400	251
2,18800	252
2,19200	254
2,19600	254
2,20000	254
2,20400	254
2,20800	254
2,21200	254
2,21600	256
2,22000	258
2,22400	259
2,22800	260
2,23200	260
2,23600	262
2,24000	264
2,24400	265
2,24800	265
2,25200	262
2,25600	259
2,26000	261
2,26400	263
2,26800	264
2,27200	264
2,27600	261
2,28000	261
2,28400	263
2,28800	265
2,29200	266
2,29600	265
2,30000	264
2,30400	263
2,30800	265
2,31200	268
2,31600	270
2,32000	272
2,32400	271
2,32800	272
2,33200	272
2,33600	272
2,34000	273
2,34400	274
2,34800	273
2,35200	272
2,35600	272
2,36000	274
2,36400	276
2,36800	276
2,37200	278
2,37600	283
2,38000	289
2,38400	292
2,38800	293
2,39200	293
2,39600	291
2,40000	289
2,40400	287
2,40800	287
2,41200	287
2,41600	289
2,42000	290
2,42400	291
2,42800	291
2,43200	290
2,43600	291
2,44000	291
2,44400	290
2,44800	290
2,45200	292
2,45600	296
2,46000	296
2,46400	297
2,46800	298
2,47200	297
2,47600	299
2,48000	301
2,48400	299
2,48800	300
2,49200	299
2,49600	299
2,50000	299
2,50400	300
2,50800	299
2,51200	297
2,51600	297
2,52000	299
2,52400	300
2,52800	298
2,53200	299
2,53600	301
2,54000	301
2,54400	302
2,54800	303
2,55200	303
2,55600	303
2,56000	304
2,56400	306
2,56800	308
2,57200	307
2,57600	308
2,58000	311
2,58400	313
2,58800	311
2,59200	311
2,59600	313
2,60000	315
2,60400	316
2,60800	317
2,61200	315
2,61600	314
2,62000	314
2,62400	316
2,62800	317
2,63200	315
2,63600	315
2,64000	318
2,64400	319
2,64800	319
2,65200	320
2,65600	319
2,66000	318
2,66400	319
2,66800	319
2,67200	321
2,67600	321
2,68000	321
2,68400	323
2,68800	324
2,69200	323
2,69600	324
2,70000	326
2,70400	327
2,70800	325
2,71200	325
2,71600	326
2,72000	327
2,72400	327
2,72800	326
2,73200	326
2,73600	326
2,74000	328
2,74400	329
2,74800	329
2,75200	330
2,75600	331
2,76000	332
2,76400	334
2,76800	335
2,77200	335
2,77600	335
2,78000	337
2,78400	340
2,78800	340
2,79200	341
2,79600	342
2,80000	342
2,80400	342
2,80800	344
2,81200	345
2,81600	345
2,82000	344
2,82400	345
2,82800	346
2,83200	346
2,83600	348
2,84000	349
2,84400	350
2,84800	350
2,85200	349
2,85600	349
2,86000	348
2,86400	346
2,86800	345
2,87200	346
2,87600	347
2,88000	347
2,88400	346
2,88800	345
2,89200	347
2,89600	348
2,90000	349
2,90400	352
2,90800	354
2,91200	354
2,91600	355
2,92000	358
2,92400	358
2,92800	359
2,93200	360
2,93600	359
2,94000	360
2,94400	361
2,94800	361
2,95200	360
2,95600	359
2,96000	358
2,96400	357
2,96800	356
2,97200	357
2,97600	357
2,98000	357
2,98400	359
2,98800	359
2,99200	359
2,99600	361
3,00000	363
3,00400	362
3,00800	362
3,01200	364
3,01600	364
3,02000	362
3,02400	364
3,02800	368
3,03200	369
3,03600	367
3,04000	365
3,04400	364
3,04800	365
3,05200	366
3,05600	369
3,06000	370
3,06400	369
3,06800	368
3,07200	368
3,07600	371
3,08000	373
3,08400	374
3,08800	375
3,09200	375
3,09600	373
3,10000	373
3,10400	372
3,10800	373
3,11200	374
3,11600	373
3,12000	374
3,12400	376
3,12800	378
3,13200	379
3,13600	380
3,14000	380
3,14400	380
3,14800	381
3,15200	382
3,15600	383
3,16000	384
3,16400	384
3,16800	386
3,17200	387
3,17600	387
3,18000	387
3,18400	387
3,18800	387
3,19200	387
3,19600	388
3,20000	390
3,20400	392
3,20800	392
3,21200	393
3,21600	394
3,22000	396
3,22400	396
3,22800	395
3,23200	396
3,23600	396
3,24000	397
3,24400	397
3,24800	400
3,25200	404
3,25600	404
3,26000	402
3,26400	403
3,26800	404
3,27200	405
3,27600	406
3,28000	407
3,28400	408
3,28800	407
3,29200	409
3,29600	412
3,30000	412
3,30400	413
3,30800	413
3,31200	415
3,31600	417
3,32000	420
3,32400	423
3,32800	423
3,33200	424
3,33600	425
3,34000	425
3,34400	425
3,34800	425
3,35200	427
3,35600	428
3,36000	427
3,36400	428
3,36800	432
3,37200	435
3,37600	437
3,38000	438
3,38400	440
3,38800	441
3,39200	442
3,39600	442
3,40000	443
3,40400	444
3,40800	445
3,41200	447
3,41600	451
3,42000	455
3,42400	459
3,42800	464
3,43200	465
3,43600	465
3,44000	466
3,44400	467
3,44800	469
3,45200	472
3,45600	474
3,46000	476
3,46400	479
3,46800	481
3,47200	482
3,47600	483
3,48000	486
3,48400	489
3,48800	491
3,49200	494
3,49600	498
3,50000	499
3,50400	501
3,50800	506
3,51200	510
3,51600	512
3,52000	515
3,52400	519
3,52800	522
3,53200	526
3,53600	530
3,54000	532
3,54400	535
3,54800	538
3,55200	540
3,55600	543
3,56000	549
3,56400	556
3,56800	560
3,57200	563
3,57600	566
3,58000	569
3,58400	572
3,58800	576
3,59200	580
3,59600	583
3,60000	587
3,60400	592
3,60800	597
3,61200	602
3,61600	605
3,62000	607
3,62400	612
3,62800	616
3,63200	620
3,63600	625
3,64000	633
3,64400	640
3,64800	646
3,65200	650
3,65600	654
3,66000	659
3,66400	664
3,66800	668
3,67200	672
3,67600	675
3,68000	680
3,68400	684
3,68800	687
3,69200	692
3,69600	699
3,70000	704
3,70400	710
3,70800	717
3,71200	724
3,71600	729
3,72000	734
3,72400	741
3,72800	746
3,73200	748
3,73600	751
3,74000	757
3,74400	764
3,74800	770
3,75200	776
3,75600	782
3,76000	787
3,76400	792
3,76800	798
3,77200	804
3,77600	811
3,78000	816
3,78400	820
3,78800	826
3,79200	832
3,79600	835
3,80000	840
3,80400	846
3,80800	852
3,81200	857
3,81600	862
3,82000	867
3,82400	871
3,82800	877
3,83200	882
3,83600	887
3,84000	892
3,84400	896
3,84800	899
3,85200	904
3,85600	906
3,86000	909
3,86400	912
3,86800	913
3,87200	913
3,87600	912
3,88000	910
3,88400	907
3,88800	903
3,89200	903
3,89600	908
3,90000	905
3,90400	888
3,90800	851
3,91200	791
3,91600	701
3,92000	570
3,92400	394
3,92800	171
3,93200	-103
3,93600	-421
3,94000	-774
3,94400	-1158
3,94800	-1565
3,95200	-1987
3,95600	-2411
3,96000	-2818
3,96400	-3202
3,96800	-3552
3,97200	-3853
3,97600	-4098
3,98000	-4297
3,98400	-4467
3,98800	-4641
3,99200	-4810
3,99600	-4897
4,00000	-4859
4,00400	-4706
4,00800	-4466
4,01200	-4163
4,01600	-3819
4,02000	-3461
4,02400	-3104
4,02800	-2762
4,03200	-2436
4,03600	-2124
4,04000	-1835
4,04400	-1573
4,04800	-1338
4,05200	-1123
4,05600	-922
4,06000	-728
4,06400	-539
4,06800	-357
4,07200	-189
4,07600	-40
4,08000	89
4,08400	197
4,08800	288
4,09200	367
4,09600	432
4,10000	488
4,10400	535
4,10800	576
4,11200	615
4,11600	651
4,12000	684
4,12400	713
4,12800	741
4,13200	766
4,13600	790
4,14000	814
4,14400	838
4,14800	860
4,15200	883
4,15600	906
4,16000	931
4,16400	956
4,16800	981
4,17200	1004
4,17600	1030
4,18000	1057
4,18400	1083
4,18800	1107
4,19200	1129
4,19600	1146
4,20000	1157
4,20400	1163
4,20800	1164
4,21200	1159
4,21600	1146
4,22000	1128
4,22400	1110
4,22800	1087
4,23200	1061
4,23600	1033
4,24000	1005
4,24400	979
4,24800	955
4,25200	933
4,25600	913
4,26000	897
4,26400	884
4,26800	875
4,27200	868
4,27600	862
4,28000	856
4,28400	853
4,28800	854
4,29200	853
4,29600	855
4,30000	860
4,30400	864
4,30800	867
4,31200	871
4,31600	875
4,32000	880
4,32400	888
4,32800	901
4,33200	918
4,33600	934
4,34000	951
4,34400	974
4,34800	1004
4,35200	1039
4,35600	1077
4,36000	1120
4,36400	1169
4,36800	1218
4,37200	1271
4,37600	1327
4,38000	1381
4,38400	1430
4,38800	1476
4,39200	1515
4,39600	1548
4,40000	1576
4,40400	1600
4,40800	1619
4,41200	1636
4,41600	1648
4,42000	1655
4,42400	1660
4,42800	1657
4,43200	1644
4,43600	1622
4,44000	1593
4,44400	1554
4,44800	1506
4,45200	1448
4,45600	1385
4,46000	1316
4,46400	1247
4,46800	1177
4,47200	1109
4,47600	1043
4,48000	981
4,48400	926
4,48800	878
4,49200	834
4,49600	796
4,50000	766
4,50400	743
4,50800	728
4,51200	721
4,51600	719
4,52000	723
4,52400	732
4,52800	744
4,53200	762
4,53600	781
4,54000	802
4,54400	826
4,54800	851
4,55200	876
4,55600	899
4,56000	922
4,56400	943
4,56800	963
4,57200	979
4,57600	993
4,58000	1007
4,58400	1016
4,58800	1020
4,59200	1023
4,59600	1024
4,60000	1021
4,60400	1017
4,60800	1012
4,61200	1008
4,61600	1000
4,62000	991
4,62400	981
4,62800	973
4,63200	964
4,63600	954
4,64000	943
4,64400	932
4,64800	920
4,65200	909
4,65600	900
4,66000	892
4,66400	881
4,66800	870
4,67200	858
4,67600	849
4,68000	840
4,68400	832
4,68800	826
4,69200	820
4,69600	814
4,70000	809
4,70400	805
4,70800	799
4,71200	791
4,71600	785
4,72000	781
4,72400	779
4,72800	776
4,73200	774
4,73600	773
4,74000	772
4,74400	775
4,74800	778
4,75200	786
4,75600	795
4,76000	803
4,76400	815
4,76800	830
4,77200	846
4,77600	865
4,78000	888
4,78400	912
4,78800	935
4,79200	957
4,79600	980
4,80000	1000
4,80400	1019
4,80800	1033
4,81200	1040
4,81600	1043
4,82000	1045
4,82400	1045
4,82800	1042
4,83200	1036
4,83600	1026
4,84000	1011
4,84400	991
4,84800	969
4,85200	941
4,85600	910
4,86000	882
4,86400	850
4,86800	815
4,87200	777
4,87600	736
4,88000	696
4,88400	662
4,88800	629
4,89200	598
4,89600	569
4,90000	543
4,90400	523
4,90800	508
4,91200	498
4,91600	493
4,92000	491
4,92400	494
4,92800	504
4,93200	515
4,93600	526
4,94000	544
4,94400	565
4,94800	589
4,95200	615
4,95600	643
4,96000	671
4,96400	700
4,96800	731
4,97200	764
4,97600	797
4,98000	828
4,98400	860
4,98800	889
4,99200	918
4,99600	948
5,00000	976
5,00400	1002
5,00800	1027
5,01200	1050
5,01600	1074
5,02000	1100
5,02400	1124
5,02800	1147
5,03200	1171
5,03600	1196
5,04000	1220
5,04400	1242
5,04800	1262
5,05200	1283
5,05600	1306
5,06000	1326
5,06400	1341
5,06800	1357
5,07200	1372
5,07600	1384
5,08000	1397
5,08400	1410
5,08800	1420
5,09200	1429
5,09600	1440
5,10000	1451
5,10400	1460
5,10800	1471
5,11200	1480
5,11600	1488
5,12000	1499
5,12400	1512
5,12800	1525
5,13200	1538
5,13600	1553
5,14000	1569
5,14400	1584
5,14800	1597
5,15200	1608
5,15600	1619
5,16000	1630
5,16400	1641
5,16800	1651
5,17200	1660
5,17600	1670
5,18000	1678
5,18400	1683
5,18800	1689
5,19200	1694
5,19600	1697
5,20000	1701
5,20400	1705
5,20800	1707
5,21200	1708
5,21600	1710
5,22000	1709
5,22400	1710
5,22800	1711
5,23200	1711
5,23600	1713
5,24000	1712
5,24400	1710
5,24800	1708
5,25200	1703
5,25600	1699
5,26000	1695
5,26400	1691
5,26800	1689
5,27200	1686
5,27600	1681
5,28000	1678
5,28400	1676
5,28800	1674
5,29200	1671
5,29600	1669
5,30000	1666
5,30400	1664
5,30800	1661
5,31200	1658
5,31600	1655
5,32000	1653
5,32400	1651
5,32800	1650
5,33200	1648
5,33600	1645
5,34000	1642
5,34400	1639
5,34800	1637
5,35200	1636
5,35600	1634
5,36000	1631
5,36400	1628
5,36800	1626
5,37200	1624
5,37600	1623
5,38000	1624
5,38400	1627
5,38800	1630
5,39200	1636
5,39600	1647
5,40000	1661
5,40400	1683
5,40800	1713
5,41200	1753
5,41600	1807
5,42000	1877
5,42400	1962
5,42800	2068
5,43200	2197
5,43600	2351
5,44000	2528
5,44400	2734
5,44800	2966
5,45200	3222
5,45600	3502
5,46000	3802
5,46400	4120
5,46800	4448
5,47200	4784
5,47600	5120
5,48000	5452
5,48400	5777
5,48800	6089
5,49200	6382
5,49600	6658
5,50000	6916
5,50400	7151
5,50800	7365
5,51200	7567
5,51600	7756
5,52000	7939
5,52400	8123
5,52800	8310
5,53200	8507
5,53600	8715
5,54000	8933
5,54400	9169
5,54800	9419
5,55200	9676
5,55600	9942
5,56000	10213
5,56400	10479
5,56800	10735
5,57200	10974
5,57600	11191
5,58000	11378
5,58400	11530
5,58800	11644
5,59200	11715
5,59600	11741
5,60000	11721
5,60400	11657
5,60800	11553
5,61200	11410
5,61600	11228
5,62000	11013
5,62400	10770
5,62800	10502
5,63200	10212
5,63600	9908
5,64000	9594
5,64400	9270
5,64800	8943
5,65200	8616
5,65600	8290
5,66000	7966
5,66400	7648
5,66800	7337
5,67200	7037
5,67600	6749
5,68000	6475
5,68400	6216
5,68800	5971
5,69200	5737
5,69600	5517
5,70000	5311
5,70400	5120
5,70800	4945
5,71200	4783
5,71600	4632
5,72000	4493
5,72400	4365
5,72800	4246
5,73200	4139
5,73600	4043
5,74000	3953
5,74400	3870
5,74800	3793
5,75200	3720
5,75600	3652
5,76000	3588
5,76400	3530
5,76800	3473
5,77200	3419
5,77600	3370
5,78000	3323
5,78400	3277
5,78800	3235
5,79200	3196
5,79600	3158
5,80000	3122
5,80400	3087
5,80800	3052
5,81200	3021
5,81600	2993
5,82000	2966
5,82400	2938
5,82800	2914
5,83200	2890
5,83600	2865
5,84000	2842
5,84400	2821
5,84800	2800
5,85200	2779
5,85600	2758
5,86000	2740
5,86400	2723
5,86800	2706
5,87200	2686
5,87600	2667
5,88000	2648
5,88400	2634
5,88800	2620
5,89200	2607
5,89600	2594
5,90000	2583
5,90400	2573
5,90800	2564
5,91200	2555
5,91600	2548
5,92000	2540
5,92400	2531
5,92800	2523
5,93200	2513
5,93600	2499
5,94000	2483
5,94400	2467
5,94800	2451
5,95200	2431
5,95600	2409
5,96000	2386
5,96400	2363
5,96800	2338
5,97200	2310
5,97600	2284
5,98000	2258
5,98400	2230
5,98800	2203
5,99200	2175
5,99600	2148
6,00000	2122
6,00400	2097
6,00800	2073
6,01200	2048
6,01600	2024
6,02000	2001
6,02400	1981
6,02800	1966
6,03200	1950
6,03600	1934
6,04000	1920
6,04400	1909
6,04800	1899
6,05200	1891
6,05600	1884
6,06000	1874
6,06400	1866
6,06800	1863
6,07200	1860
6,07600	1858
6,08000	1855
6,08400	1853
6,08800	1854
6,09200	1854
6,09600	1852
6,10000	1851
6,10400	1850
6,10800	1849
6,11200	1851
6,11600	1853
6,12000	1852
6,12400	1851
6,12800	1853
6,13200	1853
6,13600	1853
6,14000	1859
6,14400	1867
6,14800	1876
6,15200	1887
6,15600	1900
6,16000	1917
6,16400	1937
6,16800	1959
6,17200	1985
6,17600	2014
6,18000	2045
6,18400	2078
6,18800	2113
6,19200	2148
6,19600	2183
6,20000	2217
6,20400	2254
6,20800	2291
6,21200	2327
6,21600	2358
6,22000	2382
6,22400	2404
6,22800	2420
6,23200	2432
6,23600	2440
6,24000	2444
6,24400	2443
6,24800	2438
6,25200	2432
6,25600	2422
6,26000	2405
6,26400	2387
6,26800	2368
6,27200	2347
6,27600	2324
6,28000	2300
6,28400	2275
6,28800	2251
6,29200	2227
6,29600	2204
6,30000	2181
6,30400	2159
6,30800	2141
6,31200	2127
6,31600	2113
6,32000	2099
6,32400	2089
6,32800	2078
6,33200	2068
6,33600	2062
6,34000	2056
6,34400	2053
6,34800	2055
6,35200	2058
6,35600	2065
6,36000	2070
6,36400	2076
6,36800	2089
6,37200	2103
6,37600	2115
6,38000	2129
6,38400	2146
6,38800	2168
6,39200	2193
6,39600	2220
6,40000	2247
6,40400	2276
6,40800	2309
6,41200	2346
6,41600	2383
6,42000	2423
6,42400	2464
6,42800	2508
6,43200	2556
6,43600	2605
6,44000	2655
6,44400	2709
6,44800	2766
6,45200	2824
6,45600	2881
6,46000	2938
6,46400	2997
6,46800	3056
6,47200	3114
6,47600	3170
6,48000	3225
6,48400	3280
6,48800	3335
6,49200	3387
6,49600	3438
6,50000	3485
6,50400	3526
6,50800	3564
6,51200	3601
6,51600	3632
6,52000	3659
6,52400	3683
6,52800	3701
6,53200	3715
6,53600	3726
6,54000	3736
6,54400	3740
6,54800	3740
6,55200	3739
6,55600	3735
6,56000	3729
6,56400	3719
6,56800	3708
6,57200	3696
6,57600	3685
6,58000	3674
6,58400	3663
6,58800	3652
6,59200	3641
6,59600	3635
6,60000	3633
6,60400	3634
6,60800	3638
6,61200	3649
6,61600	3669
6,62000	3697
6,62400	3733
6,62800	3781
6,63200	3841
6,63600	3916
6,64000	4008
6,64400	4118
6,64800	4248
6,65200	4398
6,65600	4574
6,66000	4778
6,66400	5010
6,66800	5273
6,67200	5569
6,67600	5900
6,68000	6272
6,68400	6686
6,68800	7142
6,69200	7640
6,69600	8185
6,70000	8782
6,70400	9431
6,70800	10130
6,71200	10877
6,71600	11678
6,72000	12533
6,72400	13444
6,72800	14408
6,73200	15427
6,73600	16497
6,74000	17622
6,74400	18802
6,74800	20030
6,75200	21305
6,75600	22623
6,76000	23985
6,76400	25390
6,76800	26833
6,77200	28307
6,77600	29809
6,78000	31335
6,78400	32887
6,78800	34463
6,79200	36052
6,79600	37647
6,80000	39245
6,80400	40843
6,80800	42441
6,81200	44029
6,81600	45602
6,82000	47157
6,82400	48689
6,82800	50196
6,83200	51673
6,83600	53110
6,84000	54508
6,84400	55863
6,84800	57176
6,85200	58443
6,85600	59655
6,86000	60812
6,86400	61911
6,86800	62950
6,87200	63929
6,87600	64847
6,88000	65704
6,88400	66498
6,88800	67225
6,89200	67888
6,89600	68487
6,90000	69024
6,90400	69496
6,90800	69903
6,91200	70246
6,91600	70528
6,92000	70748
6,92400	70910
6,92800	71014
6,93200	71062
6,93600	71056
6,94000	71000
6,94400	70896
6,94800	70745
6,95200	70548
6,95600	70310
6,96000	70036
6,96400	69731
6,96800	69396
6,97200	69035
6,97600	68649
6,98000	68246
6,98400	67826
6,98800	67390
6,99200	66942
6,99600	66482
7,00000	66012
7,00400	65536
7,00800	65053
7,01200	64557
7,01600	64047
7,02000	63520
7,02400	62980
7,02800	62425
7,03200	61851
7,03600	61254
7,04000	60632
7,04400	59984
7,04800	59308
7,05200	58605
7,05600	57869
7,06000	57106
7,06400	56315
7,06800	55495
7,07200	54647
7,07600	53773
7,08000	52873
7,08400	51953
7,08800	51017
7,09200	50067
7,09600	49105
7,10000	48133
7,10400	47156
7,10800	46178
7,11200	45201
7,11600	44227
7,12000	43256
7,12400	42293
7,12800	41339
7,13200	40398
7,13600	39473
7,14000	38562
7,14400	37666
7,14800	36789
7,15200	35928
7,15600	35088
7,16000	34267
7,16400	33462
7,16800	32677
7,17200	31913
7,17600	31170
7,18000	30449
7,18400	29743
7,18800	29055
7,19200	28388
7,19600	27740
7,20000	27109
7,20400	26495
7,20800	25899
7,21200	25320
7,21600	24756
7,22000	24208
7,22400	23675
7,22800	23156
7,23200	22652
7,23600	22162
7,24000	21688
7,24400	21225
7,24800	20773
7,25200	20335
7,25600	19907
7,26000	19490
7,26400	19085
7,26800	18690
7,27200	18302
7,27600	17928
7,28000	17564
7,28400	17209
7,28800	16861
7,29200	16523
7,29600	16193
7,30000	15870
7,30400	15556
7,30800	15252
7,31200	14955
7,31600	14664
7,32000	14380
7,32400	14105
7,32800	13836
7,33200	13571
7,33600	13312
7,34000	13062
7,34400	12817
7,34800	12579
7,35200	12349
7,35600	12124
7,36000	11902
7,36400	11687
7,36800	11475
7,37200	11269
7,37600	11070
7,38000	10879
7,38400	10692
7,38800	10509
7,39200	10330
7,39600	10154
7,40000	9985
7,40400	9821
7,40800	9664
7,41200	9513
7,41600	9364
7,42000	9221
7,42400	9084
7,42800	8952
7,43200	8821
7,43600	8694
7,44000	8572
7,44400	8454
7,44800	8341
7,45200	8230
7,45600	8120
7,46000	8015
7,46400	7913
7,46800	7815
7,47200	7718
7,47600	7624
7,48000	7532
7,48400	7440
7,48800	7351
7,49200	7266
7,49600	7182
7,50000	7096
7,50400	7012
7,50800	6932
7,51200	6854
7,51600	6777
7,52000	6701
7,52400	6627
7,52800	6556
7,53200	6486
7,53600	6418
7,54000	6357
7,54400	6303
7,54800	6255
7,55200	6214
7,55600	6180
7,56000	6153
7,56400	6133
7,56800	6125
7,57200	6128
7,57600	6140
7,58000	6160
7,58400	6188
7,58800	6223
7,59200	6265
7,59600	6315
7,60000	6370
7,60400	6429
7,60800	6489
7,61200	6548
7,61600	6606
7,62000	6662
7,62400	6709
7,62800	6749
7,63200	6783
7,63600	6807
7,64000	6821
7,64400	6824
7,64800	6815
7,65200	6791
7,65600	6754
7,66000	6706
7,66400	6645
7,66800	6573
7,67200	6490
[truncated: 18,082 more rows]
