# Supplementary material for: Interplay between de novo and salvage pathways of GDP-fucose synthesis
Source: PLoS One. 2024 Oct 24;19(10):e0309450. doi: 10.1371/journal.pone.0309450 (PMC11501016; doi:10.1371/journal.pone.0309450)
Supplement: S1 File — (ZIP) [file pone.0309450.s004.zip › Chromatograms/Metabolites/TSTA3KO_42_3_FUC.txt]

[Header]
Application Name	LabSolutions
Version	5.97 SP1
Data File Name	C:\LabSolutions\Data\Methods\Moje wyniki\GDP-Fuc389.lcd
Output Date	2022-02-24
Output Time	14:57:17
[File Information]
Type	Data File
Generated	2022-02-12 18:30:18
Generated by	Sterownik
Modified	2022-02-22 10:02:56
Modified by	Sterownik
[Sample Information]
Operator Name	Sterownik
Acquired	2022-02-12 18:30:49
Sample Type	0:Unknown
Level	0
Sample Name	probka 230, HEK_KOFX_#42, 3rd
Sample ID	01
ISTD Amount1	1
ISTD Amount2	1
ISTD Amount3	1
ISTD Amount4	1
ISTD Amount5	1
ISTD Amount6	1
ISTD Amount7	1
ISTD Amount8	1
ISTD Amount9	1
ISTD Amount10	1
ISTD Amount11	1
ISTD Amount12	1
ISTD Amount13	1
ISTD Amount14	1
ISTD Amount15	1
ISTD Amount16	1
ISTD Amount17	1
ISTD Amount18	1
ISTD Amount19	1
ISTD Amount20	1
ISTD Amount21	1
ISTD Amount22	1
ISTD Amount23	1
ISTD Amount24	1
ISTD Amount25	1
ISTD Amount26	1
ISTD Amount27	1
ISTD Amount28	1
ISTD Amount29	1
ISTD Amount30	1
ISTD Amount31	1
ISTD Amount32	1
Sample Amount	1
Dilution Factor	1
Vial#	1
Injection Volume	15
[Original Files]
Data File	C:\LabSolutions\Data\Methods\Moje wyniki\GDP-Fuc389.lcd
Method File	C:\LabSolutions\Data\Methods\Interstsil ODS-4 3x250mm nukleotydy-3.lcm
Batch File
Report Format File	c:\LabSolutions\System\DEFAULT.lsr
[File Description]
kolumna 3mm x 250 mm, cela czu�a, 1.0 ul of 20ul, 4000 pmoli to sonication
[Configuration]
Instrument Name	HPLC_SPD-M30A_RF20AXS
Instrument #	1
Line #	1
# of Detectors	1
Detector ID	PDA
Detector Name	PDA
# of Channels	1
[PDA Multi Chromatogram(Ch1)]
# of Points	20001
Interval(msec)	240
Start Time(min)	0
End Time(min)	80
Intensity Units	mAU
Intensity Multiplier	1
Type	MultiChrom
Wavelength(nm)	254
Bandwidth(nm)	4
R.Time (min)	Intensity
0,00000	0
0,00400	0
0,00800	0
0,01200	0
0,01600	0
0,02000	0
0,02400	0
0,02800	0
0,03200	0
0,03600	0
0,04000	0
0,04400	0
0,04800	0
0,05200	0
0,05600	0
0,06000	0
0,06400	0
0,06800	0
0,07200	0
0,07600	0
0,08000	7
0,08400	11
0,08800	13
0,09200	13
0,09600	13
0,10000	14
0,10400	14
0,10800	15
0,11200	14
0,11600	15
0,12000	18
0,12400	18
0,12800	18
0,13200	18
0,13600	17
0,14000	17
0,14400	18
0,14800	18
0,15200	16
0,15600	14
0,16000	14
0,16400	16
0,16800	15
0,17200	15
0,17600	16
0,18000	16
0,18400	18
0,18800	18
0,19200	18
0,19600	20
0,20000	21
0,20400	22
0,20800	23
0,21200	24
0,21600	25
0,22000	26
0,22400	27
0,22800	27
0,23200	27
0,23600	26
0,24000	27
0,24400	28
0,24800	26
0,25200	25
0,25600	26
0,26000	25
0,26400	24
0,26800	25
0,27200	25
0,27600	25
0,28000	27
0,28400	28
0,28800	28
0,29200	30
0,29600	32
0,30000	34
0,30400	35
0,30800	34
0,31200	34
0,31600	33
0,32000	32
0,32400	32
0,32800	31
0,33200	30
0,33600	31
0,34000	33
0,34400	34
0,34800	36
0,35200	36
0,35600	36
0,36000	37
0,36400	41
0,36800	42
0,37200	43
0,37600	43
0,38000	43
0,38400	41
0,38800	40
0,39200	41
0,39600	44
0,40000	46
0,40400	48
0,40800	46
0,41200	44
0,41600	45
0,42000	45
0,42400	45
0,42800	44
0,43200	43
0,43600	43
0,44000	43
0,44400	41
0,44800	41
0,45200	41
0,45600	39
0,46000	39
0,46400	39
0,46800	39
0,47200	37
0,47600	36
0,48000	36
0,48400	36
0,48800	37
0,49200	38
0,49600	38
0,50000	38
0,50400	38
0,50800	39
0,51200	41
0,51600	40
0,52000	39
0,52400	38
0,52800	36
0,53200	36
0,53600	36
0,54000	38
0,54400	41
0,54800	41
0,55200	41
0,55600	42
0,56000	43
0,56400	43
0,56800	43
0,57200	44
0,57600	46
0,58000	47
0,58400	49
0,58800	50
0,59200	51
0,59600	51
0,60000	50
0,60400	51
0,60800	53
0,61200	55
0,61600	55
0,62000	55
0,62400	58
0,62800	60
0,63200	61
0,63600	63
0,64000	63
0,64400	62
0,64800	62
0,65200	63
0,65600	65
0,66000	66
0,66400	66
0,66800	69
0,67200	73
0,67600	73
0,68000	74
0,68400	74
0,68800	74
0,69200	73
0,69600	73
0,70000	75
0,70400	77
0,70800	78
0,71200	80
0,71600	81
0,72000	79
0,72400	79
0,72800	81
0,73200	82
0,73600	83
0,74000	84
0,74400	84
0,74800	84
0,75200	84
0,75600	85
0,76000	88
0,76400	91
0,76800	93
0,77200	93
0,77600	91
0,78000	90
0,78400	91
0,78800	92
0,79200	94
0,79600	94
0,80000	93
0,80400	92
0,80800	92
0,81200	94
0,81600	97
0,82000	98
0,82400	96
0,82800	94
0,83200	95
0,83600	96
0,84000	98
0,84400	101
0,84800	102
0,85200	103
0,85600	101
0,86000	101
0,86400	102
0,86800	102
0,87200	102
0,87600	102
0,88000	102
0,88400	103
0,88800	103
0,89200	103
0,89600	102
0,90000	103
0,90400	105
0,90800	107
0,91200	106
0,91600	105
0,92000	105
0,92400	106
0,92800	107
0,93200	107
0,93600	106
0,94000	105
0,94400	106
0,94800	106
0,95200	107
0,95600	111
0,96000	112
0,96400	114
0,96800	115
0,97200	115
0,97600	113
0,98000	113
0,98400	112
0,98800	112
0,99200	113
0,99600	114
1,00000	116
1,00400	116
1,00800	115
1,01200	114
1,01600	113
1,02000	112
1,02400	112
1,02800	113
1,03200	114
1,03600	114
1,04000	114
1,04400	116
1,04800	119
1,05200	119
1,05600	118
1,06000	120
1,06400	120
1,06800	120
1,07200	120
1,07600	120
1,08000	121
1,08400	120
1,08800	122
1,09200	122
1,09600	122
1,10000	123
1,10400	123
1,10800	123
1,11200	126
1,11600	131
1,12000	133
1,12400	134
1,12800	133
1,13200	132
1,13600	131
1,14000	131
1,14400	132
1,14800	135
1,15200	134
1,15600	134
1,16000	135
1,16400	136
1,16800	138
1,17200	140
1,17600	139
1,18000	139
1,18400	138
1,18800	138
1,19200	140
1,19600	141
1,20000	141
1,20400	140
1,20800	138
1,21200	137
1,21600	139
1,22000	141
1,22400	142
1,22800	143
1,23200	143
1,23600	144
1,24000	145
1,24400	146
1,24800	150
1,25200	152
1,25600	152
1,26000	152
1,26400	152
1,26800	154
1,27200	152
1,27600	152
1,28000	154
1,28400	154
1,28800	152
1,29200	153
1,29600	155
1,30000	156
1,30400	155
1,30800	153
1,31200	153
1,31600	154
1,32000	156
1,32400	157
1,32800	154
1,33200	153
1,33600	153
1,34000	154
1,34400	156
1,34800	158
1,35200	160
1,35600	160
1,36000	160
1,36400	161
1,36800	163
1,37200	165
1,37600	165
1,38000	165
1,38400	166
1,38800	167
1,39200	168
1,39600	166
1,40000	165
1,40400	166
1,40800	167
1,41200	168
1,41600	169
1,42000	172
1,42400	174
1,42800	176
1,43200	178
1,43600	179
1,44000	180
1,44400	181
1,44800	182
1,45200	184
1,45600	184
1,46000	183
1,46400	183
1,46800	183
1,47200	182
1,47600	182
1,48000	182
1,48400	183
1,48800	184
1,49200	185
1,49600	183
1,50000	182
1,50400	184
1,50800	184
1,51200	183
1,51600	183
1,52000	182
1,52400	181
1,52800	183
1,53200	186
1,53600	188
1,54000	187
1,54400	186
1,54800	185
1,55200	184
1,55600	185
1,56000	186
1,56400	185
1,56800	185
1,57200	187
1,57600	189
1,58000	192
1,58400	194
1,58800	194
1,59200	194
1,59600	195
1,60000	197
1,60400	197
1,60800	197
1,61200	198
1,61600	200
1,62000	204
1,62400	205
1,62800	205
1,63200	204
1,63600	205
1,64000	205
1,64400	206
1,64800	207
1,65200	208
1,65600	208
1,66000	210
1,66400	212
1,66800	212
1,67200	213
1,67600	214
1,68000	214
1,68400	213
1,68800	212
1,69200	211
1,69600	212
1,70000	215
1,70400	215
1,70800	213
1,71200	214
1,71600	217
1,72000	217
1,72400	217
1,72800	217
1,73200	216
1,73600	216
1,74000	217
1,74400	220
1,74800	223
1,75200	224
1,75600	226
1,76000	228
1,76400	229
1,76800	230
1,77200	230
1,77600	228
1,78000	226
1,78400	228
1,78800	229
1,79200	227
1,79600	226
1,80000	228
1,80400	228
1,80800	228
1,81200	229
1,81600	230
1,82000	231
1,82400	233
1,82800	234
1,83200	233
1,83600	232
1,84000	232
1,84400	234
1,84800	235
1,85200	236
1,85600	236
1,86000	236
1,86400	235
1,86800	235
1,87200	236
1,87600	237
1,88000	237
1,88400	237
1,88800	237
1,89200	236
1,89600	235
1,90000	233
1,90400	233
1,90800	234
1,91200	234
1,91600	235
1,92000	235
1,92400	235
1,92800	237
1,93200	239
1,93600	240
1,94000	239
1,94400	240
1,94800	242
1,95200	242
1,95600	242
1,96000	240
1,96400	240
1,96800	242
1,97200	242
1,97600	244
1,98000	245
1,98400	246
1,98800	248
1,99200	248
1,99600	248
2,00000	248
2,00400	249
2,00800	250
2,01200	252
2,01600	255
2,02000	257
2,02400	256
2,02800	255
2,03200	255
2,03600	255
2,04000	256
2,04400	256
2,04800	254
2,05200	252
2,05600	253
2,06000	253
2,06400	255
2,06800	256
2,07200	259
2,07600	259
2,08000	259
2,08400	260
2,08800	262
2,09200	264
2,09600	267
2,10000	267
2,10400	267
2,10800	267
2,11200	267
2,11600	267
2,12000	269
2,12400	272
2,12800	271
2,13200	271
2,13600	270
2,14000	270
2,14400	270
2,14800	271
2,15200	272
2,15600	271
2,16000	271
2,16400	270
2,16800	270
2,17200	270
2,17600	270
2,18000	269
2,18400	267
2,18800	264
2,19200	265
2,19600	268
2,20000	269
2,20400	269
2,20800	270
2,21200	270
2,21600	270
2,22000	270
2,22400	271
2,22800	270
2,23200	270
2,23600	271
2,24000	271
2,24400	271
2,24800	271
2,25200	272
2,25600	272
2,26000	273
2,26400	276
2,26800	278
2,27200	281
2,27600	283
2,28000	282
2,28400	282
2,28800	282
2,29200	283
2,29600	282
2,30000	283
2,30400	284
2,30800	285
2,31200	285
2,31600	286
2,32000	287
2,32400	287
2,32800	287
2,33200	289
2,33600	290
2,34000	289
2,34400	289
2,34800	288
2,35200	288
2,35600	289
2,36000	289
2,36400	289
2,36800	291
2,37200	291
2,37600	289
2,38000	288
2,38400	287
2,38800	286
2,39200	290
2,39600	291
2,40000	291
2,40400	291
2,40800	292
2,41200	294
2,41600	296
2,42000	296
2,42400	294
2,42800	295
2,43200	297
2,43600	297
2,44000	296
2,44400	298
2,44800	300
2,45200	298
2,45600	297
2,46000	298
2,46400	298
2,46800	299
2,47200	301
2,47600	301
2,48000	300
2,48400	300
2,48800	300
2,49200	299
2,49600	300
2,50000	301
2,50400	301
2,50800	302
2,51200	304
2,51600	305
2,52000	306
2,52400	305
2,52800	304
2,53200	304
2,53600	303
2,54000	302
2,54400	303
2,54800	306
2,55200	310
2,55600	310
2,56000	309
2,56400	308
2,56800	309
2,57200	310
2,57600	311
2,58000	312
2,58400	312
2,58800	312
2,59200	311
2,59600	310
2,60000	309
2,60400	310
2,60800	311
2,61200	311
2,61600	312
2,62000	313
2,62400	313
2,62800	314
2,63200	316
2,63600	316
2,64000	315
2,64400	316
2,64800	315
2,65200	315
2,65600	314
2,66000	313
2,66400	313
2,66800	314
2,67200	314
2,67600	314
2,68000	315
2,68400	315
2,68800	315
2,69200	317
2,69600	318
2,70000	319
2,70400	318
2,70800	316
2,71200	314
2,71600	315
2,72000	318
2,72400	320
2,72800	323
2,73200	325
2,73600	323
2,74000	322
2,74400	322
2,74800	322
2,75200	323
2,75600	325
2,76000	326
2,76400	327
2,76800	327
2,77200	327
2,77600	325
2,78000	324
2,78400	324
2,78800	324
2,79200	325
2,79600	326
2,80000	326
2,80400	328
2,80800	328
2,81200	327
2,81600	328
2,82000	330
2,82400	330
2,82800	331
2,83200	332
2,83600	331
2,84000	331
2,84400	331
2,84800	331
2,85200	331
2,85600	330
2,86000	330
2,86400	330
2,86800	330
2,87200	333
2,87600	335
2,88000	335
2,88400	336
2,88800	334
2,89200	333
2,89600	332
2,90000	332
2,90400	333
2,90800	334
2,91200	335
2,91600	336
2,92000	336
2,92400	337
2,92800	337
2,93200	337
2,93600	337
2,94000	336
2,94400	335
2,94800	335
2,95200	336
2,95600	337
2,96000	337
2,96400	334
2,96800	333
2,97200	334
2,97600	333
2,98000	331
2,98400	331
2,98800	333
2,99200	335
2,99600	334
3,00000	336
3,00400	337
3,00800	335
3,01200	335
3,01600	336
3,02000	336
3,02400	337
3,02800	337
3,03200	337
3,03600	339
3,04000	342
3,04400	347
3,04800	349
3,05200	349
3,05600	349
3,06000	348
3,06400	346
3,06800	345
3,07200	344
3,07600	345
3,08000	347
3,08400	348
3,08800	349
3,09200	349
3,09600	349
3,10000	349
3,10400	347
3,10800	347
3,11200	349
3,11600	351
3,12000	353
3,12400	354
3,12800	352
3,13200	350
3,13600	350
3,14000	348
3,14400	348
3,14800	349
3,15200	350
3,15600	350
3,16000	349
3,16400	346
3,16800	346
3,17200	346
3,17600	345
3,18000	344
3,18400	342
3,18800	340
3,19200	340
3,19600	344
3,20000	349
3,20400	351
3,20800	351
3,21200	352
3,21600	351
3,22000	350
3,22400	349
3,22800	350
3,23200	351
3,23600	352
3,24000	352
3,24400	351
3,24800	349
3,25200	348
3,25600	349
3,26000	348
3,26400	349
3,26800	349
3,27200	346
3,27600	345
3,28000	345
3,28400	346
3,28800	347
3,29200	347
3,29600	347
3,30000	347
3,30400	346
3,30800	346
3,31200	349
3,31600	349
3,32000	347
3,32400	348
3,32800	351
3,33200	350
3,33600	350
3,34000	351
3,34400	349
3,34800	349
3,35200	350
3,35600	350
3,36000	349
3,36400	349
3,36800	350
3,37200	349
3,37600	349
3,38000	349
3,38400	349
3,38800	350
3,39200	351
3,39600	352
3,40000	352
3,40400	352
3,40800	353
3,41200	353
3,41600	351
3,42000	350
3,42400	352
3,42800	354
3,43200	353
3,43600	351
3,44000	352
3,44400	353
3,44800	351
3,45200	351
3,45600	352
3,46000	352
3,46400	353
3,46800	353
3,47200	353
3,47600	353
3,48000	353
3,48400	354
3,48800	355
3,49200	356
3,49600	357
3,50000	358
3,50400	358
3,50800	359
3,51200	359
3,51600	358
3,52000	358
3,52400	360
3,52800	362
3,53200	361
3,53600	361
3,54000	362
3,54400	362
3,54800	362
3,55200	361
3,55600	361
3,56000	361
3,56400	359
3,56800	358
3,57200	357
3,57600	357
3,58000	356
3,58400	355
3,58800	355
3,59200	354
3,59600	353
3,60000	355
3,60400	357
3,60800	358
3,61200	356
3,61600	355
3,62000	357
3,62400	358
3,62800	357
3,63200	357
3,63600	358
3,64000	359
3,64400	360
3,64800	361
3,65200	360
3,65600	359
3,66000	358
3,66400	359
3,66800	360
3,67200	363
3,67600	366
3,68000	366
3,68400	365
3,68800	367
3,69200	368
3,69600	368
3,70000	367
3,70400	366
3,70800	368
3,71200	370
3,71600	370
3,72000	368
3,72400	370
3,72800	374
3,73200	376
3,73600	377
3,74000	379
3,74400	383
3,74800	386
3,75200	388
3,75600	389
3,76000	390
3,76400	390
3,76800	393
3,77200	395
3,77600	397
3,78000	400
3,78400	404
3,78800	409
3,79200	415
3,79600	429
3,80000	454
3,80400	486
3,80800	517
3,81200	538
3,81600	541
3,82000	517
3,82400	452
3,82800	337
3,83200	174
3,83600	-43
3,84000	-310
3,84400	-618
3,84800	-956
3,85200	-1306
3,85600	-1658
3,86000	-2004
3,86400	-2329
3,86800	-2620
3,87200	-2868
3,87600	-3076
3,88000	-3263
3,88400	-3457
3,88800	-3661
3,89200	-3824
3,89600	-3888
3,90000	-3850
3,90400	-3737
3,90800	-3569
3,91200	-3361
3,91600	-3131
3,92000	-2894
3,92400	-2656
3,92800	-2425
3,93200	-2206
3,93600	-2000
3,94000	-1812
3,94400	-1644
3,94800	-1489
3,95200	-1345
3,95600	-1203
3,96000	-1059
3,96400	-916
3,96800	-779
3,97200	-650
3,97600	-535
3,98000	-435
3,98400	-349
3,98800	-275
3,99200	-211
3,99600	-156
4,00000	-112
4,00400	-74
4,00800	-39
4,01200	-8
4,01600	20
4,02000	45
4,02400	66
4,02800	86
4,03200	104
4,03600	120
4,04000	135
4,04400	149
4,04800	163
4,05200	174
4,05600	185
4,06000	197
4,06400	208
4,06800	218
4,07200	226
4,07600	234
4,08000	244
4,08400	254
4,08800	264
4,09200	272
4,09600	282
4,10000	296
4,10400	308
4,10800	321
4,11200	337
4,11600	354
4,12000	371
4,12400	389
4,12800	405
4,13200	421
4,13600	437
4,14000	452
4,14400	466
4,14800	479
4,15200	490
4,15600	498
4,16000	503
4,16400	507
4,16800	506
4,17200	504
4,17600	503
4,18000	500
4,18400	495
4,18800	491
4,19200	487
4,19600	485
4,20000	481
4,20400	474
4,20800	466
4,21200	460
4,21600	456
4,22000	452
4,22400	447
4,22800	444
4,23200	443
4,23600	442
4,24000	440
4,24400	438
4,24800	440
4,25200	444
4,25600	447
4,26000	449
4,26400	455
4,26800	463
4,27200	468
4,27600	473
4,28000	479
4,28400	483
4,28800	488
4,29200	495
4,29600	500
4,30000	501
4,30400	499
4,30800	498
4,31200	499
4,31600	499
4,32000	496
4,32400	492
4,32800	486
4,33200	482
4,33600	479
4,34000	474
4,34400	468
4,34800	463
4,35200	459
4,35600	455
4,36000	451
4,36400	447
4,36800	447
4,37200	449
4,37600	449
4,38000	450
4,38400	452
4,38800	454
4,39200	457
4,39600	459
4,40000	460
4,40400	460
4,40800	461
4,41200	462
4,41600	464
4,42000	467
4,42400	470
4,42800	471
4,43200	470
4,43600	472
4,44000	474
4,44400	476
4,44800	479
4,45200	481
4,45600	482
4,46000	482
4,46400	483
4,46800	485
4,47200	488
4,47600	489
4,48000	490
4,48400	493
4,48800	497
4,49200	499
4,49600	500
4,50000	501
4,50400	505
4,50800	508
4,51200	510
4,51600	510
4,52000	509
4,52400	508
4,52800	506
4,53200	504
4,53600	504
4,54000	505
4,54400	507
4,54800	508
4,55200	508
4,55600	509
4,56000	508
4,56400	507
4,56800	507
4,57200	508
4,57600	509
4,58000	509
4,58400	509
4,58800	509
4,59200	510
4,59600	512
4,60000	514
4,60400	516
4,60800	517
4,61200	520
4,61600	522
4,62000	522
4,62400	523
4,62800	524
4,63200	524
4,63600	525
4,64000	528
4,64400	529
4,64800	531
4,65200	535
4,65600	540
4,66000	542
4,66400	545
4,66800	546
4,67200	547
4,67600	550
4,68000	553
4,68400	552
4,68800	552
4,69200	554
4,69600	556
4,70000	557
4,70400	558
4,70800	560
4,71200	561
4,71600	561
4,72000	560
4,72400	560
4,72800	559
4,73200	556
4,73600	556
4,74000	557
4,74400	556
4,74800	556
4,75200	554
4,75600	553
4,76000	556
4,76400	557
4,76800	556
4,77200	557
4,77600	557
4,78000	556
4,78400	554
4,78800	552
4,79200	553
4,79600	554
4,80000	551
4,80400	551
4,80800	553
4,81200	553
4,81600	552
4,82000	553
4,82400	552
4,82800	550
4,83200	551
4,83600	553
4,84000	552
4,84400	551
4,84800	551
4,85200	547
4,85600	543
4,86000	544
4,86400	545
4,86800	547
4,87200	546
4,87600	544
4,88000	541
4,88400	539
4,88800	540
4,89200	540
4,89600	539
4,90000	537
4,90400	535
4,90800	534
4,91200	533
4,91600	532
4,92000	533
4,92400	534
4,92800	535
4,93200	535
4,93600	536
4,94000	537
4,94400	540
4,94800	540
4,95200	537
4,95600	534
4,96000	534
4,96400	534
4,96800	532
4,97200	532
4,97600	534
4,98000	535
4,98400	535
4,98800	533
4,99200	532
4,99600	535
5,00000	538
5,00400	543
5,00800	548
5,01200	553
5,01600	559
5,02000	568
5,02400	577
5,02800	587
5,03200	597
5,03600	608
5,04000	619
5,04400	634
5,04800	651
5,05200	668
5,05600	685
5,06000	700
5,06400	714
5,06800	728
5,07200	742
5,07600	754
5,08000	762
5,08400	768
5,08800	770
5,09200	769
5,09600	768
5,10000	768
5,10400	766
5,10800	761
5,11200	755
5,11600	748
5,12000	737
5,12400	729
5,12800	722
5,13200	713
5,13600	704
5,14000	694
5,14400	683
5,14800	673
5,15200	663
5,15600	655
5,16000	651
5,16400	648
5,16800	644
5,17200	641
5,17600	641
5,18000	640
5,18400	640
5,18800	642
5,19200	646
5,19600	652
5,20000	661
5,20400	672
5,20800	684
5,21200	697
5,21600	710
5,22000	724
5,22400	739
5,22800	753
5,23200	766
5,23600	779
5,24000	791
5,24400	800
5,24800	809
5,25200	817
5,25600	822
5,26000	823
5,26400	821
5,26800	819
5,27200	818
5,27600	813
5,28000	807
5,28400	801
5,28800	794
5,29200	783
5,29600	773
5,30000	761
5,30400	748
5,30800	738
5,31200	727
5,31600	717
5,32000	706
5,32400	696
5,32800	687
5,33200	678
5,33600	670
5,34000	665
5,34400	661
5,34800	654
5,35200	648
5,35600	643
5,36000	637
5,36400	633
5,36800	631
5,37200	630
5,37600	629
5,38000	629
5,38400	630
5,38800	628
5,39200	626
5,39600	625
5,40000	625
5,40400	628
5,40800	630
5,41200	631
5,41600	633
5,42000	634
5,42400	635
5,42800	636
5,43200	639
5,43600	643
5,44000	645
5,44400	646
5,44800	649
5,45200	652
5,45600	655
5,46000	658
5,46400	659
5,46800	660
5,47200	662
5,47600	662
5,48000	663
5,48400	663
5,48800	661
5,49200	661
5,49600	661
5,50000	661
5,50400	662
5,50800	665
5,51200	667
5,51600	669
5,52000	670
5,52400	670
5,52800	671
5,53200	671
5,53600	671
5,54000	672
5,54400	674
5,54800	676
5,55200	679
5,55600	683
5,56000	687
5,56400	691
5,56800	697
5,57200	702
5,57600	711
5,58000	722
5,58400	732
5,58800	743
5,59200	753
5,59600	763
5,60000	775
5,60400	787
5,60800	802
5,61200	819
5,61600	839
5,62000	861
5,62400	885
5,62800	912
5,63200	944
5,63600	981
5,64000	1023
5,64400	1068
5,64800	1117
5,65200	1171
5,65600	1228
5,66000	1284
5,66400	1342
5,66800	1400
5,67200	1458
5,67600	1518
5,68000	1578
5,68400	1634
5,68800	1687
5,69200	1737
5,69600	1785
5,70000	1826
5,70400	1862
5,70800	1893
5,71200	1920
5,71600	1940
5,72000	1954
5,72400	1965
5,72800	1970
5,73200	1969
5,73600	1962
5,74000	1953
5,74400	1942
5,74800	1927
5,75200	1909
5,75600	1889
5,76000	1866
5,76400	1840
5,76800	1815
5,77200	1793
5,77600	1771
5,78000	1744
5,78400	1718
5,78800	1694
5,79200	1667
5,79600	1640
5,80000	1616
5,80400	1589
5,80800	1559
5,81200	1528
5,81600	1498
5,82000	1468
5,82400	1435
5,82800	1400
5,83200	1365
5,83600	1331
5,84000	1296
5,84400	1262
5,84800	1229
5,85200	1196
5,85600	1167
5,86000	1139
5,86400	1110
5,86800	1082
5,87200	1058
5,87600	1035
5,88000	1015
5,88400	997
5,88800	979
5,89200	963
5,89600	948
5,90000	934
5,90400	924
5,90800	915
5,91200	908
5,91600	904
5,92000	899
5,92400	893
5,92800	890
5,93200	888
5,93600	888
5,94000	887
5,94400	885
5,94800	887
5,95200	887
5,95600	886
5,96000	887
5,96400	888
5,96800	885
5,97200	884
5,97600	884
5,98000	884
5,98400	883
5,98800	882
5,99200	878
5,99600	873
6,00000	870
6,00400	866
6,00800	862
6,01200	859
6,01600	855
6,02000	850
6,02400	845
6,02800	843
6,03200	843
6,03600	839
6,04000	835
6,04400	835
6,04800	831
6,05200	826
6,05600	823
6,06000	820
6,06400	819
6,06800	819
6,07200	818
6,07600	818
6,08000	817
6,08400	815
6,08800	814
6,09200	812
6,09600	811
6,10000	809
6,10400	808
6,10800	809
6,11200	810
6,11600	809
6,12000	806
6,12400	803
6,12800	801
6,13200	800
6,13600	801
6,14000	800
6,14400	798
6,14800	798
6,15200	800
6,15600	802
6,16000	803
6,16400	803
6,16800	806
6,17200	809
6,17600	811
6,18000	813
6,18400	813
6,18800	815
6,19200	816
6,19600	816
6,20000	815
6,20400	813
6,20800	814
6,21200	813
6,21600	809
6,22000	808
6,22400	807
6,22800	805
6,23200	803
6,23600	803
6,24000	805
6,24400	804
6,24800	805
6,25200	809
6,25600	812
6,26000	816
6,26400	825
6,26800	838
6,27200	853
6,27600	869
6,28000	889
6,28400	911
6,28800	939
6,29200	972
6,29600	1009
6,30000	1052
6,30400	1098
6,30800	1145
6,31200	1195
6,31600	1251
6,32000	1307
6,32400	1364
6,32800	1421
6,33200	1476
6,33600	1531
6,34000	1586
6,34400	1640
6,34800	1691
6,35200	1735
6,35600	1776
6,36000	1814
6,36400	1845
6,36800	1869
6,37200	1889
6,37600	1906
6,38000	1915
6,38400	1918
6,38800	1919
6,39200	1914
6,39600	1903
6,40000	1887
6,40400	1868
6,40800	1844
6,41200	1818
6,41600	1788
6,42000	1755
6,42400	1722
6,42800	1688
6,43200	1651
6,43600	1610
6,44000	1571
6,44400	1533
6,44800	1494
6,45200	1456
6,45600	1418
6,46000	1380
6,46400	1344
6,46800	1310
6,47200	1276
6,47600	1243
6,48000	1212
6,48400	1180
6,48800	1153
6,49200	1127
6,49600	1102
6,50000	1080
6,50400	1058
6,50800	1038
6,51200	1018
6,51600	998
6,52000	980
6,52400	963
6,52800	946
6,53200	932
6,53600	920
6,54000	908
6,54400	895
6,54800	886
6,55200	876
6,55600	867
6,56000	860
6,56400	853
6,56800	845
6,57200	838
6,57600	832
6,58000	826
6,58400	820
6,58800	814
6,59200	811
6,59600	809
6,60000	806
6,60400	804
6,60800	802
6,61200	800
6,61600	796
6,62000	792
6,62400	790
6,62800	787
6,63200	783
6,63600	783
6,64000	781
6,64400	780
6,64800	781
6,65200	779
6,65600	778
6,66000	781
6,66400	783
6,66800	783
6,67200	783
6,67600	783
6,68000	782
6,68400	782
6,68800	783
6,69200	785
6,69600	786
6,70000	787
6,70400	789
6,70800	792
6,71200	795
6,71600	798
6,72000	803
6,72400	807
6,72800	811
6,73200	816
6,73600	822
6,74000	827
6,74400	834
6,74800	843
6,75200	854
6,75600	870
6,76000	888
6,76400	909
6,76800	935
6,77200	963
6,77600	993
6,78000	1029
6,78400	1070
6,78800	1118
6,79200	1173
6,79600	1232
6,80000	1297
6,80400	1368
6,80800	1441
6,81200	1515
6,81600	1595
6,82000	1675
6,82400	1751
6,82800	1828
6,83200	1904
6,83600	1977
6,84000	2045
6,84400	2108
6,84800	2165
6,85200	2214
6,85600	2253
6,86000	2283
6,86400	2306
6,86800	2319
6,87200	2324
6,87600	2321
6,88000	2310
6,88400	2291
6,88800	2264
6,89200	2231
6,89600	2194
6,90000	2151
6,90400	2103
6,90800	2055
6,91200	2005
6,91600	1951
6,92000	1897
6,92400	1841
6,92800	1785
6,93200	1730
6,93600	1675
6,94000	1621
6,94400	1572
6,94800	1522
6,95200	1476
6,95600	1432
6,96000	1391
6,96400	1350
6,96800	1310
6,97200	1274
6,97600	1241
6,98000	1211
6,98400	1184
6,98800	1159
6,99200	1132
6,99600	1108
7,00000	1086
7,00400	1064
7,00800	1045
7,01200	1029
7,01600	1014
7,02000	998
7,02400	983
7,02800	970
7,03200	958
7,03600	950
7,04000	941
7,04400	932
7,04800	924
7,05200	917
7,05600	911
7,06000	905
7,06400	899
7,06800	896
7,07200	894
7,07600	892
7,08000	891
7,08400	891
7,08800	889
7,09200	888
7,09600	889
7,10000	889
7,10400	891
7,10800	896
7,11200	900
7,11600	906
7,12000	911
7,12400	917
7,12800	921
7,13200	925
7,13600	929
7,14000	933
7,14400	938
7,14800	942
7,15200	948
7,15600	954
7,16000	957
7,16400	958
7,16800	959
7,17200	959
7,17600	958
7,18000	959
7,18400	961
7,18800	963
7,19200	964
7,19600	962
7,20000	958
7,20400	954
7,20800	951
7,21200	948
7,21600	945
7,22000	942
7,22400	941
7,22800	940
7,23200	939
7,23600	937
7,24000	934
7,24400	933
7,24800	934
7,25200	935
7,25600	940
7,26000	950
7,26400	963
7,26800	978
7,27200	997
7,27600	1020
7,28000	1047
7,28400	1080
7,28800	1118
7,29200	1164
7,29600	1214
7,30000	1267
7,30400	1326
7,30800	1386
7,31200	1447
7,31600	1511
7,32000	1577
7,32400	1641
7,32800	1706
7,33200	1769
7,33600	1831
7,34000	1889
7,34400	1941
7,34800	1990
7,35200	2034
7,35600	2070
7,36000	2097
7,36400	2117
7,36800	2132
7,37200	2139
7,37600	2136
7,38000	2129
7,38400	2118
7,38800	2099
7,39200	2075
7,39600	2050
7,40000	2020
7,40400	1984
7,40800	1949
7,41200	1914
7,41600	1874
7,42000	1833
7,42400	1793
7,42800	1756
7,43200	1720
7,43600	1685
7,44000	1652
7,44400	1621
7,44800	1591
7,45200	1563
7,45600	1536
7,46000	1509
7,46400	1488
7,46800	1470
7,47200	1454
7,47600	1439
7,48000	1424
7,48400	1412
7,48800	1398
7,49200	1382
7,49600	1367
7,50000	1356
7,50400	1344
7,50800	1331
7,51200	1318
7,51600	1306
7,52000	1294
7,52400	1282
7,52800	1268
7,53200	1255
7,53600	1242
7,54000	1228
7,54400	1215
7,54800	1202
7,55200	1188
7,55600	1175
7,56000	1162
7,56400	1150
7,56800	1139
7,57200	1128
7,57600	1118
7,58000	1106
7,58400	1095
7,58800	1084
7,59200	1075
7,59600	1066
7,60000	1057
7,60400	1048
7,60800	1043
7,61200	1038
7,61600	1030
7,62000	1024
7,62400	1018
7,62800	1012
7,63200	1008
7,63600	1004
7,64000	999
7,64400	997
7,64800	995
7,65200	994
7,65600	993
7,66000	992
7,66400	994
7,66800	994
7,67200	994
[truncated: 18,082 more rows]
