# Supplementary material for: Interplay between de novo and salvage pathways of GDP-fucose synthesis
Source: PLoS One. 2024 Oct 24;19(10):e0309450. doi: 10.1371/journal.pone.0309450 (PMC11501016; doi:10.1371/journal.pone.0309450)
Supplement: S1 File — (ZIP) [file pone.0309450.s004.zip › Chromatograms/Metabolites/WT_1.txt]

[Header]
Application Name	LabSolutions
Version	5.97 SP1
Data File Name	C:\LabSolutions\Data\Methods\Moje wyniki\GDP-Fuc357.lcd
Output Date	2022-02-24
Output Time	14:35:34
[File Information]
Type	Data File
Generated	2022-01-25 15:10:31
Generated by	Sterownik
Modified	2022-02-13 16:34:27
Modified by	Sterownik
[Sample Information]
Operator Name	Sterownik
Acquired	2022-01-25 15:12:45
Sample Type	0:Unknown
Level	0
Sample Name	Pr�bka 207-HEK WT-1st
Sample ID	01
ISTD Amount1	1
ISTD Amount2	1
ISTD Amount3	1
ISTD Amount4	1
ISTD Amount5	1
ISTD Amount6	1
ISTD Amount7	1
ISTD Amount8	1
ISTD Amount9	1
ISTD Amount10	1
ISTD Amount11	1
ISTD Amount12	1
ISTD Amount13	1
ISTD Amount14	1
ISTD Amount15	1
ISTD Amount16	1
ISTD Amount17	1
ISTD Amount18	1
ISTD Amount19	1
ISTD Amount20	1
ISTD Amount21	1
ISTD Amount22	1
ISTD Amount23	1
ISTD Amount24	1
ISTD Amount25	1
ISTD Amount26	1
ISTD Amount27	1
ISTD Amount28	1
ISTD Amount29	1
ISTD Amount30	1
ISTD Amount31	1
ISTD Amount32	1
Sample Amount	1
Dilution Factor	1
Vial#	1
Injection Volume	15
[Original Files]
Data File	C:\LabSolutions\Data\Methods\Moje wyniki\GDP-Fuc357.lcd
Method File	C:\LabSolutions\Data\Methods\Interstsil ODS-4 3x250mm nukleotydy-3.lcm
Batch File
Report Format File	c:\LabSolutions\System\DEFAULT.lsr
[File Description]
kolumna 3mm x 250 mm, cela czu�a, 5 of 20ul, 4000 pmoli to sonication
[Configuration]
Instrument Name	HPLC_SPD-M30A_RF20AXS
Instrument #	1
Line #	1
# of Detectors	1
Detector ID	PDA
Detector Name	PDA
# of Channels	1
[PDA Multi Chromatogram(Ch1)]
# of Points	20001
Interval(msec)	240
Start Time(min)	0
End Time(min)	80
Intensity Units	mAU
Intensity Multiplier	1
Type	MultiChrom
Wavelength(nm)	254
Bandwidth(nm)	4
R.Time (min)	Intensity
0,00000	0
0,00400	0
0,00800	0
0,01200	0
0,01600	0
0,02000	0
0,02400	0
0,02800	0
0,03200	0
0,03600	0
0,04000	0
0,04400	0
0,04800	0
0,05200	0
0,05600	0
0,06000	0
0,06400	0
0,06800	0
0,07200	0
0,07600	0
0,08000	48
0,08400	75
0,08800	87
0,09200	95
0,09600	100
0,10000	99
0,10400	98
0,10800	97
0,11200	97
0,11600	98
0,12000	94
0,12400	90
0,12800	87
0,13200	84
0,13600	80
0,14000	75
0,14400	73
0,14800	68
0,15200	62
0,15600	59
0,16000	56
0,16400	50
0,16800	44
0,17200	39
0,17600	35
0,18000	33
0,18400	31
0,18800	29
0,19200	25
0,19600	20
0,20000	14
0,20400	10
0,20800	5
0,21200	-0
0,21600	-4
0,22000	-8
0,22400	-12
0,22800	-16
0,23200	-20
0,23600	-26
0,24000	-32
0,24400	-38
0,24800	-44
0,25200	-50
0,25600	-54
0,26000	-58
0,26400	-61
0,26800	-63
0,27200	-66
0,27600	-70
0,28000	-74
0,28400	-76
0,28800	-80
0,29200	-86
0,29600	-88
0,30000	-90
0,30400	-95
0,30800	-100
0,31200	-103
0,31600	-106
0,32000	-111
0,32400	-117
0,32800	-124
0,33200	-130
0,33600	-135
0,34000	-140
0,34400	-145
0,34800	-148
0,35200	-149
0,35600	-153
0,36000	-156
0,36400	-162
0,36800	-169
0,37200	-174
0,37600	-179
0,38000	-184
0,38400	-188
0,38800	-193
0,39200	-196
0,39600	-201
0,40000	-206
0,40400	-208
0,40800	-212
0,41200	-215
0,41600	-219
0,42000	-221
0,42400	-226
0,42800	-232
0,43200	-237
0,43600	-240
0,44000	-243
0,44400	-247
0,44800	-253
0,45200	-257
0,45600	-260
0,46000	-264
0,46400	-267
0,46800	-271
0,47200	-274
0,47600	-278
0,48000	-284
0,48400	-288
0,48800	-291
0,49200	-295
0,49600	-299
0,50000	-305
0,50400	-309
0,50800	-313
0,51200	-316
0,51600	-321
0,52000	-329
0,52400	-332
0,52800	-332
0,53200	-335
0,53600	-337
0,54000	-339
0,54400	-342
0,54800	-348
0,55200	-353
0,55600	-357
0,56000	-361
0,56400	-367
0,56800	-372
0,57200	-376
0,57600	-380
0,58000	-382
0,58400	-384
0,58800	-389
0,59200	-394
0,59600	-399
0,60000	-403
0,60400	-406
0,60800	-411
0,61200	-413
0,61600	-415
0,62000	-420
0,62400	-425
0,62800	-429
0,63200	-432
0,63600	-436
0,64000	-439
0,64400	-443
0,64800	-447
0,65200	-451
0,65600	-456
0,66000	-464
0,66400	-470
0,66800	-473
0,67200	-475
0,67600	-476
0,68000	-480
0,68400	-486
0,68800	-491
0,69200	-494
0,69600	-497
0,70000	-502
0,70400	-505
0,70800	-505
0,71200	-506
0,71600	-510
0,72000	-517
0,72400	-522
0,72800	-526
0,73200	-529
0,73600	-532
0,74000	-536
0,74400	-539
0,74800	-541
0,75200	-546
0,75600	-551
0,76000	-555
0,76400	-559
0,76800	-563
0,77200	-568
0,77600	-573
0,78000	-576
0,78400	-579
0,78800	-581
0,79200	-583
0,79600	-586
0,80000	-587
0,80400	-590
0,80800	-594
0,81200	-598
0,81600	-600
0,82000	-604
0,82400	-610
0,82800	-612
0,83200	-617
0,83600	-622
0,84000	-625
0,84400	-626
0,84800	-631
0,85200	-635
0,85600	-637
0,86000	-642
0,86400	-648
0,86800	-653
0,87200	-656
0,87600	-661
0,88000	-667
0,88400	-670
0,88800	-673
0,89200	-676
0,89600	-678
0,90000	-680
0,90400	-683
0,90800	-687
0,91200	-692
0,91600	-697
0,92000	-703
0,92400	-708
0,92800	-708
0,93200	-709
0,93600	-712
0,94000	-716
0,94400	-722
0,94800	-727
0,95200	-731
0,95600	-734
0,96000	-735
0,96400	-738
0,96800	-741
0,97200	-744
0,97600	-746
0,98000	-748
0,98400	-749
0,98800	-752
0,99200	-759
0,99600	-764
1,00000	-766
1,00400	-769
1,00800	-771
1,01200	-774
1,01600	-778
1,02000	-781
1,02400	-784
1,02800	-789
1,03200	-793
1,03600	-796
1,04000	-800
1,04400	-802
1,04800	-805
1,05200	-807
1,05600	-809
1,06000	-814
1,06400	-821
1,06800	-827
1,07200	-833
1,07600	-838
1,08000	-841
1,08400	-844
1,08800	-847
1,09200	-849
1,09600	-853
1,10000	-856
1,10400	-860
1,10800	-865
1,11200	-870
1,11600	-874
1,12000	-877
1,12400	-880
1,12800	-883
1,13200	-885
1,13600	-887
1,14000	-891
1,14400	-894
1,14800	-899
1,15200	-905
1,15600	-907
1,16000	-910
1,16400	-914
1,16800	-919
1,17200	-924
1,17600	-929
1,18000	-934
1,18400	-937
1,18800	-940
1,19200	-945
1,19600	-949
1,20000	-952
1,20400	-956
1,20800	-961
1,21200	-964
1,21600	-965
1,22000	-966
1,22400	-971
1,22800	-976
1,23200	-978
1,23600	-981
1,24000	-984
1,24400	-989
1,24800	-995
1,25200	-1001
1,25600	-1005
1,26000	-1006
1,26400	-1008
1,26800	-1013
1,27200	-1017
1,27600	-1022
1,28000	-1028
1,28400	-1033
1,28800	-1037
1,29200	-1041
1,29600	-1045
1,30000	-1045
1,30400	-1046
1,30800	-1048
1,31200	-1052
1,31600	-1057
1,32000	-1059
1,32400	-1062
1,32800	-1066
1,33200	-1070
1,33600	-1076
1,34000	-1081
1,34400	-1086
1,34800	-1093
1,35200	-1097
1,35600	-1099
1,36000	-1103
1,36400	-1107
1,36800	-1111
1,37200	-1115
1,37600	-1116
1,38000	-1119
1,38400	-1125
1,38800	-1131
1,39200	-1135
1,39600	-1140
1,40000	-1145
1,40400	-1148
1,40800	-1151
1,41200	-1154
1,41600	-1158
1,42000	-1161
1,42400	-1165
1,42800	-1169
1,43200	-1175
1,43600	-1179
1,44000	-1182
1,44400	-1188
1,44800	-1195
1,45200	-1202
1,45600	-1209
1,46000	-1213
1,46400	-1218
1,46800	-1223
1,47200	-1226
1,47600	-1229
1,48000	-1235
1,48400	-1242
1,48800	-1248
1,49200	-1253
1,49600	-1255
1,50000	-1258
1,50400	-1264
1,50800	-1270
1,51200	-1274
1,51600	-1277
1,52000	-1281
1,52400	-1287
1,52800	-1290
1,53200	-1294
1,53600	-1301
1,54000	-1307
1,54400	-1312
1,54800	-1316
1,55200	-1321
1,55600	-1327
1,56000	-1331
1,56400	-1335
1,56800	-1340
1,57200	-1345
1,57600	-1350
1,58000	-1354
1,58400	-1358
1,58800	-1363
1,59200	-1367
1,59600	-1371
1,60000	-1375
1,60400	-1380
1,60800	-1384
1,61200	-1390
1,61600	-1396
1,62000	-1399
1,62400	-1403
1,62800	-1409
1,63200	-1414
1,63600	-1418
1,64000	-1423
1,64400	-1428
1,64800	-1435
1,65200	-1439
1,65600	-1441
1,66000	-1444
1,66400	-1446
1,66800	-1449
1,67200	-1453
1,67600	-1458
1,68000	-1464
1,68400	-1468
1,68800	-1473
1,69200	-1477
1,69600	-1479
1,70000	-1483
1,70400	-1486
1,70800	-1487
1,71200	-1489
1,71600	-1494
1,72000	-1499
1,72400	-1503
1,72800	-1506
1,73200	-1511
1,73600	-1517
1,74000	-1522
1,74400	-1526
1,74800	-1531
1,75200	-1535
1,75600	-1539
1,76000	-1542
1,76400	-1545
1,76800	-1549
1,77200	-1553
1,77600	-1555
1,78000	-1559
1,78400	-1565
1,78800	-1567
1,79200	-1570
1,79600	-1574
1,80000	-1577
1,80400	-1582
1,80800	-1589
1,81200	-1595
1,81600	-1600
1,82000	-1605
1,82400	-1609
1,82800	-1615
1,83200	-1621
1,83600	-1627
1,84000	-1632
1,84400	-1636
1,84800	-1639
1,85200	-1643
1,85600	-1648
1,86000	-1651
1,86400	-1655
1,86800	-1659
1,87200	-1663
1,87600	-1669
1,88000	-1673
1,88400	-1677
1,88800	-1681
1,89200	-1687
1,89600	-1694
1,90000	-1699
1,90400	-1704
1,90800	-1708
1,91200	-1712
1,91600	-1716
1,92000	-1720
1,92400	-1722
1,92800	-1724
1,93200	-1728
1,93600	-1732
1,94000	-1735
1,94400	-1738
1,94800	-1741
1,95200	-1743
1,95600	-1747
1,96000	-1752
1,96400	-1756
1,96800	-1761
1,97200	-1766
1,97600	-1770
1,98000	-1774
1,98400	-1778
1,98800	-1780
1,99200	-1786
1,99600	-1792
2,00000	-1796
2,00400	-1799
2,00800	-1803
2,01200	-1807
2,01600	-1811
2,02000	-1813
2,02400	-1817
2,02800	-1822
2,03200	-1826
2,03600	-1830
2,04000	-1836
2,04400	-1842
2,04800	-1847
2,05200	-1852
2,05600	-1858
2,06000	-1862
2,06400	-1867
2,06800	-1871
2,07200	-1875
2,07600	-1877
2,08000	-1882
2,08400	-1888
2,08800	-1894
2,09200	-1897
2,09600	-1901
2,10000	-1906
2,10400	-1910
2,10800	-1915
2,11200	-1918
2,11600	-1921
2,12000	-1925
2,12400	-1928
2,12800	-1931
2,13200	-1936
2,13600	-1940
2,14000	-1946
2,14400	-1950
2,14800	-1952
2,15200	-1956
2,15600	-1962
2,16000	-1969
2,16400	-1976
2,16800	-1983
2,17200	-1987
2,17600	-1990
2,18000	-1994
2,18400	-1998
2,18800	-2000
2,19200	-2006
2,19600	-2011
2,20000	-2015
2,20400	-2019
2,20800	-2023
2,21200	-2031
2,21600	-2037
2,22000	-2041
2,22400	-2044
2,22800	-2049
2,23200	-2055
2,23600	-2059
2,24000	-2062
2,24400	-2066
2,24800	-2071
2,25200	-2076
2,25600	-2080
2,26000	-2085
2,26400	-2090
2,26800	-2097
2,27200	-2103
2,27600	-2108
2,28000	-2112
2,28400	-2116
2,28800	-2119
2,29200	-2124
2,29600	-2132
2,30000	-2135
2,30400	-2139
2,30800	-2145
2,31200	-2151
2,31600	-2156
2,32000	-2160
2,32400	-2162
2,32800	-2165
2,33200	-2167
2,33600	-2171
2,34000	-2179
2,34400	-2184
2,34800	-2189
2,35200	-2193
2,35600	-2198
2,36000	-2203
2,36400	-2208
2,36800	-2212
2,37200	-2216
2,37600	-2220
2,38000	-2223
2,38400	-2226
2,38800	-2232
2,39200	-2239
2,39600	-2244
2,40000	-2248
2,40400	-2253
2,40800	-2258
2,41200	-2264
2,41600	-2269
2,42000	-2273
2,42400	-2277
2,42800	-2281
2,43200	-2285
2,43600	-2289
2,44000	-2293
2,44400	-2297
2,44800	-2301
2,45200	-2304
2,45600	-2307
2,46000	-2310
2,46400	-2315
2,46800	-2321
2,47200	-2326
2,47600	-2331
2,48000	-2335
2,48400	-2338
2,48800	-2341
2,49200	-2347
2,49600	-2351
2,50000	-2356
2,50400	-2362
2,50800	-2366
2,51200	-2371
2,51600	-2376
2,52000	-2382
2,52400	-2388
2,52800	-2393
2,53200	-2397
2,53600	-2401
2,54000	-2406
2,54400	-2409
2,54800	-2412
2,55200	-2418
2,55600	-2423
2,56000	-2428
2,56400	-2433
2,56800	-2439
2,57200	-2444
2,57600	-2448
2,58000	-2452
2,58400	-2456
2,58800	-2460
2,59200	-2464
2,59600	-2469
2,60000	-2474
2,60400	-2476
2,60800	-2479
2,61200	-2484
2,61600	-2488
2,62000	-2492
2,62400	-2497
2,62800	-2504
2,63200	-2510
2,63600	-2515
2,64000	-2521
2,64400	-2526
2,64800	-2527
2,65200	-2531
2,65600	-2536
2,66000	-2542
2,66400	-2548
2,66800	-2555
2,67200	-2558
2,67600	-2560
2,68000	-2566
2,68400	-2574
2,68800	-2580
2,69200	-2582
2,69600	-2586
2,70000	-2591
2,70400	-2597
2,70800	-2602
2,71200	-2606
2,71600	-2610
2,72000	-2615
2,72400	-2621
2,72800	-2627
2,73200	-2631
2,73600	-2633
2,74000	-2637
2,74400	-2641
2,74800	-2646
2,75200	-2652
2,75600	-2656
2,76000	-2658
2,76400	-2662
2,76800	-2667
2,77200	-2674
2,77600	-2680
2,78000	-2685
2,78400	-2690
2,78800	-2694
2,79200	-2700
2,79600	-2709
2,80000	-2715
2,80400	-2717
2,80800	-2721
2,81200	-2728
2,81600	-2734
2,82000	-2741
2,82400	-2748
2,82800	-2752
2,83200	-2757
2,83600	-2762
2,84000	-2765
2,84400	-2768
2,84800	-2773
2,85200	-2778
2,85600	-2783
2,86000	-2788
2,86400	-2793
2,86800	-2798
2,87200	-2802
2,87600	-2806
2,88000	-2810
2,88400	-2816
2,88800	-2822
2,89200	-2828
2,89600	-2832
2,90000	-2835
2,90400	-2840
2,90800	-2847
2,91200	-2853
2,91600	-2859
2,92000	-2865
2,92400	-2869
2,92800	-2875
2,93200	-2879
2,93600	-2884
2,94000	-2889
2,94400	-2894
2,94800	-2900
2,95200	-2901
2,95600	-2902
2,96000	-2905
2,96400	-2911
2,96800	-2916
2,97200	-2919
2,97600	-2922
2,98000	-2927
2,98400	-2931
2,98800	-2934
2,99200	-2936
2,99600	-2940
3,00000	-2943
3,00400	-2948
3,00800	-2952
3,01200	-2955
3,01600	-2962
3,02000	-2968
3,02400	-2973
3,02800	-2979
3,03200	-2983
3,03600	-2986
3,04000	-2989
3,04400	-2992
3,04800	-2997
3,05200	-3001
3,05600	-3005
3,06000	-3006
3,06400	-3009
3,06800	-3014
3,07200	-3019
3,07600	-3027
3,08000	-3032
3,08400	-3034
3,08800	-3036
3,09200	-3040
3,09600	-3045
3,10000	-3048
3,10400	-3050
3,10800	-3053
3,11200	-3058
3,11600	-3061
3,12000	-3065
3,12400	-3069
3,12800	-3073
3,13200	-3079
3,13600	-3085
3,14000	-3090
3,14400	-3095
3,14800	-3102
3,15200	-3109
3,15600	-3114
3,16000	-3116
3,16400	-3121
3,16800	-3126
3,17200	-3129
3,17600	-3132
3,18000	-3135
3,18400	-3139
3,18800	-3146
3,19200	-3154
3,19600	-3161
3,20000	-3168
3,20400	-3173
3,20800	-3177
3,21200	-3182
3,21600	-3187
3,22000	-3192
3,22400	-3197
3,22800	-3201
3,23200	-3205
3,23600	-3211
3,24000	-3215
3,24400	-3220
3,24800	-3225
3,25200	-3228
3,25600	-3230
3,26000	-3234
3,26400	-3237
3,26800	-3240
3,27200	-3246
3,27600	-3252
3,28000	-3255
3,28400	-3261
3,28800	-3265
3,29200	-3268
3,29600	-3274
3,30000	-3280
3,30400	-3287
3,30800	-3293
3,31200	-3298
3,31600	-3301
3,32000	-3304
3,32400	-3307
3,32800	-3311
3,33200	-3313
3,33600	-3317
3,34000	-3322
3,34400	-3327
3,34800	-3333
3,35200	-3338
3,35600	-3344
3,36000	-3347
3,36400	-3352
3,36800	-3358
3,37200	-3362
3,37600	-3366
3,38000	-3368
3,38400	-3373
3,38800	-3380
3,39200	-3386
3,39600	-3390
3,40000	-3396
3,40400	-3403
3,40800	-3407
3,41200	-3411
3,41600	-3417
3,42000	-3424
3,42400	-3428
3,42800	-3431
3,43200	-3436
3,43600	-3441
3,44000	-3445
3,44400	-3453
3,44800	-3459
3,45200	-3464
3,45600	-3469
3,46000	-3476
3,46400	-3484
3,46800	-3491
3,47200	-3498
3,47600	-3502
3,48000	-3507
3,48400	-3513
3,48800	-3516
3,49200	-3517
3,49600	-3520
3,50000	-3524
3,50400	-3528
3,50800	-3532
3,51200	-3537
3,51600	-3541
3,52000	-3542
3,52400	-3545
3,52800	-3552
3,53200	-3556
3,53600	-3558
3,54000	-3563
3,54400	-3570
3,54800	-3575
3,55200	-3579
3,55600	-3583
3,56000	-3589
3,56400	-3594
3,56800	-3599
3,57200	-3605
3,57600	-3612
3,58000	-3617
3,58400	-3620
3,58800	-3625
3,59200	-3628
3,59600	-3632
3,60000	-3639
3,60400	-3643
3,60800	-3648
3,61200	-3655
3,61600	-3660
3,62000	-3666
3,62400	-3672
3,62800	-3677
3,63200	-3682
3,63600	-3685
3,64000	-3690
3,64400	-3695
3,64800	-3699
3,65200	-3705
3,65600	-3709
3,66000	-3714
3,66400	-3720
3,66800	-3724
3,67200	-3726
3,67600	-3729
3,68000	-3731
3,68400	-3734
3,68800	-3740
3,69200	-3744
3,69600	-3748
3,70000	-3754
3,70400	-3760
3,70800	-3766
3,71200	-3771
3,71600	-3773
3,72000	-3774
3,72400	-3779
3,72800	-3783
3,73200	-3784
3,73600	-3788
3,74000	-3791
3,74400	-3795
3,74800	-3799
3,75200	-3801
3,75600	-3799
3,76000	-3791
3,76400	-3780
3,76800	-3776
3,77200	-3784
3,77600	-3812
3,78000	-3873
3,78400	-3978
3,78800	-4142
3,79200	-4374
3,79600	-4678
3,80000	-5053
3,80400	-5494
3,80800	-5988
3,81200	-6514
3,81600	-7054
3,82000	-7589
3,82400	-8097
3,82800	-8565
3,83200	-8986
3,83600	-9374
3,84000	-9770
3,84400	-10165
3,84800	-10469
3,85200	-10614
3,85600	-10607
3,86000	-10475
3,86400	-10244
3,86800	-9946
3,87200	-9616
3,87600	-9277
3,88000	-8943
3,88400	-8619
3,88800	-8299
3,89200	-7981
3,89600	-7669
3,90000	-7370
3,90400	-7090
3,90800	-6831
3,91200	-6592
3,91600	-6362
3,92000	-6137
3,92400	-5914
3,92800	-5701
3,93200	-5506
3,93600	-5334
3,94000	-5186
3,94400	-5058
3,94800	-4949
3,95200	-4857
3,95600	-4779
3,96000	-4712
3,96400	-4654
3,96800	-4606
3,97200	-4564
3,97600	-4529
3,98000	-4500
3,98400	-4476
3,98800	-4453
3,99200	-4431
3,99600	-4412
4,00000	-4398
4,00400	-4384
4,00800	-4368
4,01200	-4354
4,01600	-4341
4,02000	-4327
4,02400	-4313
4,02800	-4296
4,03200	-4276
4,03600	-4255
4,04000	-4230
4,04400	-4201
4,04800	-4169
4,05200	-4134
4,05600	-4094
4,06000	-4055
4,06400	-4020
4,06800	-3984
4,07200	-3949
4,07600	-3919
4,08000	-3890
4,08400	-3864
4,08800	-3846
4,09200	-3832
4,09600	-3819
4,10000	-3812
4,10400	-3807
4,10800	-3806
4,11200	-3807
4,11600	-3811
4,12000	-3817
4,12400	-3821
4,12800	-3829
4,13200	-3839
4,13600	-3848
4,14000	-3856
4,14400	-3864
4,14800	-3870
4,15200	-3874
4,15600	-3880
4,16000	-3884
4,16400	-3885
4,16800	-3889
4,17200	-3895
4,17600	-3899
4,18000	-3902
4,18400	-3905
4,18800	-3908
4,19200	-3914
4,19600	-3920
4,20000	-3925
4,20400	-3932
4,20800	-3942
4,21200	-3952
4,21600	-3965
4,22000	-3981
4,22400	-3997
4,22800	-4012
4,23200	-4030
4,23600	-4050
4,24000	-4066
4,24400	-4082
4,24800	-4096
4,25200	-4106
4,25600	-4113
4,26000	-4117
4,26400	-4118
4,26800	-4115
4,27200	-4108
4,27600	-4098
4,28000	-4085
4,28400	-4071
4,28800	-4055
4,29200	-4038
4,29600	-4022
4,30000	-4007
4,30400	-3992
4,30800	-3974
4,31200	-3959
4,31600	-3945
4,32000	-3933
4,32400	-3924
4,32800	-3915
4,33200	-3907
4,33600	-3901
4,34000	-3898
4,34400	-3895
4,34800	-3894
4,35200	-3894
4,35600	-3895
4,36000	-3898
4,36400	-3902
4,36800	-3907
4,37200	-3915
4,37600	-3923
4,38000	-3932
4,38400	-3942
4,38800	-3951
4,39200	-3962
4,39600	-3972
4,40000	-3985
4,40400	-3997
4,40800	-4010
4,41200	-4022
4,41600	-4032
4,42000	-4040
4,42400	-4046
4,42800	-4055
4,43200	-4063
4,43600	-4070
4,44000	-4078
4,44400	-4084
4,44800	-4090
4,45200	-4097
4,45600	-4102
4,46000	-4108
4,46400	-4114
4,46800	-4119
4,47200	-4125
4,47600	-4129
4,48000	-4134
4,48400	-4141
4,48800	-4144
4,49200	-4146
4,49600	-4151
4,50000	-4155
4,50400	-4159
4,50800	-4163
4,51200	-4166
4,51600	-4171
4,52000	-4177
4,52400	-4181
4,52800	-4187
4,53200	-4192
4,53600	-4194
4,54000	-4194
4,54400	-4194
4,54800	-4194
4,55200	-4195
4,55600	-4198
4,56000	-4199
4,56400	-4199
4,56800	-4197
4,57200	-4195
4,57600	-4192
4,58000	-4188
4,58400	-4186
4,58800	-4186
4,59200	-4186
4,59600	-4185
4,60000	-4184
4,60400	-4188
4,60800	-4193
4,61200	-4198
4,61600	-4204
4,62000	-4209
4,62400	-4217
4,62800	-4222
4,63200	-4228
4,63600	-4235
4,64000	-4243
4,64400	-4252
4,64800	-4262
4,65200	-4270
4,65600	-4278
4,66000	-4286
4,66400	-4293
4,66800	-4297
4,67200	-4300
4,67600	-4304
4,68000	-4310
4,68400	-4315
4,68800	-4319
4,69200	-4323
4,69600	-4329
4,70000	-4337
4,70400	-4343
4,70800	-4349
4,71200	-4356
4,71600	-4363
4,72000	-4373
4,72400	-4386
4,72800	-4398
4,73200	-4410
4,73600	-4422
4,74000	-4432
4,74400	-4443
4,74800	-4456
4,75200	-4469
4,75600	-4481
4,76000	-4494
4,76400	-4507
4,76800	-4518
4,77200	-4531
4,77600	-4544
4,78000	-4554
4,78400	-4563
4,78800	-4574
4,79200	-4585
4,79600	-4594
4,80000	-4605
4,80400	-4617
4,80800	-4628
4,81200	-4640
4,81600	-4650
4,82000	-4660
4,82400	-4669
4,82800	-4679
4,83200	-4691
4,83600	-4703
4,84000	-4715
4,84400	-4729
4,84800	-4744
4,85200	-4758
4,85600	-4772
4,86000	-4783
4,86400	-4791
4,86800	-4799
4,87200	-4804
4,87600	-4808
4,88000	-4812
4,88400	-4813
4,88800	-4813
4,89200	-4812
4,89600	-4807
4,90000	-4800
4,90400	-4795
4,90800	-4791
4,91200	-4787
4,91600	-4785
4,92000	-4785
4,92400	-4785
4,92800	-4787
4,93200	-4790
4,93600	-4795
4,94000	-4800
4,94400	-4807
4,94800	-4814
4,95200	-4821
4,95600	-4832
4,96000	-4840
4,96400	-4846
4,96800	-4851
4,97200	-4856
4,97600	-4861
4,98000	-4866
4,98400	-4872
4,98800	-4876
4,99200	-4877
4,99600	-4877
5,00000	-4875
5,00400	-4871
5,00800	-4868
5,01200	-4865
5,01600	-4859
5,02000	-4848
5,02400	-4836
5,02800	-4823
5,03200	-4810
5,03600	-4797
5,04000	-4783
5,04400	-4768
5,04800	-4753
5,05200	-4739
5,05600	-4725
5,06000	-4712
5,06400	-4701
5,06800	-4692
5,07200	-4685
5,07600	-4679
5,08000	-4676
5,08400	-4674
5,08800	-4673
5,09200	-4673
5,09600	-4674
5,10000	-4676
5,10400	-4676
5,10800	-4675
5,11200	-4671
5,11600	-4665
5,12000	-4654
5,12400	-4640
5,12800	-4624
5,13200	-4604
5,13600	-4579
5,14000	-4546
5,14400	-4507
5,14800	-4464
5,15200	-4418
5,15600	-4367
5,16000	-4314
5,16400	-4259
5,16800	-4204
5,17200	-4147
5,17600	-4092
5,18000	-4040
5,18400	-3992
5,18800	-3949
5,19200	-3909
5,19600	-3871
5,20000	-3838
5,20400	-3810
5,20800	-3789
5,21200	-3774
5,21600	-3764
5,22000	-3760
5,22400	-3759
5,22800	-3762
5,23200	-3769
5,23600	-3779
5,24000	-3795
5,24400	-3816
5,24800	-3840
5,25200	-3867
5,25600	-3898
5,26000	-3933
5,26400	-3972
5,26800	-4014
5,27200	-4056
5,27600	-4101
5,28000	-4149
5,28400	-4197
5,28800	-4244
5,29200	-4292
5,29600	-4343
5,30000	-4391
5,30400	-4437
5,30800	-4480
5,31200	-4521
5,31600	-4561
5,32000	-4599
5,32400	-4637
5,32800	-4670
5,33200	-4701
5,33600	-4730
5,34000	-4756
5,34400	-4779
5,34800	-4800
5,35200	-4817
5,35600	-4830
5,36000	-4841
5,36400	-4852
5,36800	-4861
5,37200	-4869
5,37600	-4874
5,38000	-4879
5,38400	-4883
5,38800	-4883
5,39200	-4883
5,39600	-4881
5,40000	-4880
5,40400	-4877
5,40800	-4873
5,41200	-4872
5,41600	-4870
5,42000	-4866
5,42400	-4862
5,42800	-4861
5,43200	-4864
5,43600	-4865
5,44000	-4866
5,44400	-4869
5,44800	-4873
5,45200	-4877
5,45600	-4882
5,46000	-4888
5,46400	-4892
5,46800	-4894
5,47200	-4894
5,47600	-4893
5,48000	-4886
5,48400	-4872
5,48800	-4851
5,49200	-4823
5,49600	-4783
5,50000	-4730
5,50400	-4659
5,50800	-4568
5,51200	-4451
5,51600	-4306
5,52000	-4133
5,52400	-3926
5,52800	-3682
5,53200	-3397
5,53600	-3070
5,54000	-2698
5,54400	-2282
5,54800	-1823
5,55200	-1322
5,55600	-781
5,56000	-205
5,56400	403
5,56800	1041
5,57200	1702
5,57600	2377
5,58000	3059
5,58400	3740
5,58800	4414
5,59200	5072
5,59600	5708
5,60000	6316
5,60400	6888
5,60800	7423
5,61200	7915
5,61600	8361
5,62000	8756
5,62400	9099
5,62800	9389
5,63200	9625
5,63600	9810
5,64000	9940
5,64400	10019
5,64800	10050
5,65200	10032
5,65600	9967
5,66000	9858
5,66400	9705
5,66800	9514
5,67200	9288
5,67600	9028
5,68000	8736
5,68400	8420
5,68800	8081
5,69200	7717
5,69600	7334
5,70000	6941
5,70400	6538
5,70800	6124
5,71200	5703
5,71600	5275
5,72000	4844
5,72400	4415
5,72800	3988
5,73200	3562
5,73600	3143
5,74000	2729
5,74400	2323
5,74800	1928
5,75200	1543
5,75600	1167
5,76000	805
5,76400	461
5,76800	132
5,77200	-180
5,77600	-478
5,78000	-757
5,78400	-1017
5,78800	-1260
5,79200	-1486
5,79600	-1697
5,80000	-1894
5,80400	-2077
5,80800	-2247
5,81200	-2403
5,81600	-2546
5,82000	-2681
5,82400	-2803
5,82800	-2914
5,83200	-3017
5,83600	-3109
5,84000	-3192
5,84400	-3268
5,84800	-3334
5,85200	-3392
5,85600	-3444
5,86000	-3489
5,86400	-3525
5,86800	-3556
5,87200	-3581
5,87600	-3602
5,88000	-3615
5,88400	-3624
5,88800	-3629
5,89200	-3630
5,89600	-3632
5,90000	-3632
5,90400	-3631
5,90800	-3629
5,91200	-3628
5,91600	-3627
5,92000	-3629
5,92400	-3634
5,92800	-3642
5,93200	-3651
5,93600	-3661
5,94000	-3673
5,94400	-3688
5,94800	-3706
5,95200	-3726
5,95600	-3746
5,96000	-3769
5,96400	-3794
5,96800	-3820
5,97200	-3849
5,97600	-3881
5,98000	-3911
5,98400	-3942
5,98800	-3974
5,99200	-4007
5,99600	-4041
6,00000	-4075
6,00400	-4110
6,00800	-4146
6,01200	-4179
6,01600	-4213
6,02000	-4246
6,02400	-4279
6,02800	-4312
6,03200	-4344
6,03600	-4373
6,04000	-4401
6,04400	-4428
6,04800	-4456
6,05200	-4486
6,05600	-4518
6,06000	-4548
6,06400	-4577
6,06800	-4608
6,07200	-4639
6,07600	-4671
6,08000	-4702
6,08400	-4734
6,08800	-4765
6,09200	-4796
6,09600	-4829
6,10000	-4863
6,10400	-4895
6,10800	-4927
6,11200	-4957
6,11600	-4987
6,12000	-5016
6,12400	-5042
6,12800	-5066
6,13200	-5088
6,13600	-5106
6,14000	-5121
6,14400	-5135
6,14800	-5145
6,15200	-5152
6,15600	-5157
6,16000	-5159
6,16400	-5157
6,16800	-5153
6,17200	-5143
6,17600	-5129
6,18000	-5110
6,18400	-5084
6,18800	-5051
6,19200	-5012
6,19600	-4964
6,20000	-4906
6,20400	-4836
6,20800	-4751
6,21200	-4651
6,21600	-4532
6,22000	-4395
6,22400	-4233
6,22800	-4040
6,23200	-3820
6,23600	-3568
6,24000	-3283
6,24400	-2964
6,24800	-2610
6,25200	-2221
6,25600	-1799
6,26000	-1339
6,26400	-844
6,26800	-323
6,27200	226
6,27600	799
6,28000	1393
6,28400	2004
6,28800	2624
6,29200	3246
6,29600	3865
6,30000	4478
6,30400	5077
6,30800	5650
6,31200	6191
6,31600	6699
6,32000	7167
6,32400	7590
6,32800	7961
6,33200	8275
6,33600	8527
6,34000	8716
6,34400	8839
6,34800	8892
6,35200	8877
6,35600	8795
6,36000	8644
6,36400	8428
6,36800	8150
6,37200	7814
6,37600	7424
6,38000	6989
6,38400	6512
6,38800	5998
6,39200	5454
6,39600	4893
6,40000	4318
6,40400	3733
6,40800	3143
6,41200	2557
6,41600	1981
6,42000	1419
6,42400	874
6,42800	349
6,43200	-151
6,43600	-624
6,44000	-1067
6,44400	-1485
6,44800	-1876
6,45200	-2235
6,45600	-2570
6,46000	-2878
6,46400	-3157
6,46800	-3414
6,47200	-3648
6,47600	-3856
6,48000	-4045
6,48400	-4217
6,48800	-4373
6,49200	-4515
6,49600	-4644
6,50000	-4757
6,50400	-4860
6,50800	-4954
6,51200	-5039
6,51600	-5116
6,52000	-5184
6,52400	-5247
6,52800	-5305
6,53200	-5358
6,53600	-5406
6,54000	-5447
6,54400	-5487
6,54800	-5525
6,55200	-5558
6,55600	-5588
6,56000	-5616
6,56400	-5644
6,56800	-5672
6,57200	-5699
6,57600	-5727
6,58000	-5754
6,58400	-5779
6,58800	-5806
6,59200	-5832
6,59600	-5854
6,60000	-5876
6,60400	-5900
6,60800	-5925
6,61200	-5948
6,61600	-5969
6,62000	-5989
6,62400	-6007
6,62800	-6026
6,63200	-6045
6,63600	-6062
6,64000	-6078
6,64400	-6091
6,64800	-6101
6,65200	-6109
6,65600	-6117
6,66000	-6125
6,66400	-6129
6,66800	-6128
6,67200	-6119
6,67600	-6099
6,68000	-6069
6,68400	-6031
6,68800	-5978
6,69200	-5905
6,69600	-5811
6,70000	-5691
6,70400	-5540
6,70800	-5356
6,71200	-5133
6,71600	-4867
6,72000	-4553
6,72400	-4184
6,72800	-3759
6,73200	-3277
6,73600	-2730
6,74000	-2117
6,74400	-1437
6,74800	-692
6,75200	117
6,75600	986
6,76000	1909
6,76400	2883
6,76800	3897
6,77200	4940
6,77600	6002
6,78000	7068
6,78400	8126
6,78800	9164
6,79200	10166
6,79600	11116
6,80000	12000
6,80400	12807
6,80800	13525
6,81200	14140
6,81600	14644
6,82000	15030
6,82400	15293
6,82800	15430
6,83200	15441
6,83600	15327
6,84000	15096
6,84400	14754
6,84800	14308
6,85200	13763
6,85600	13133
6,86000	12434
6,86400	11674
6,86800	10861
6,87200	10011
6,87600	9139
6,88000	8254
6,88400	7367
6,88800	6489
6,89200	5626
6,89600	4785
6,90000	3973
6,90400	3196
6,90800	2454
6,91200	1751
6,91600	1088
6,92000	469
6,92400	-108
6,92800	-643
6,93200	-1137
6,93600	-1593
6,94000	-2012
6,94400	-2394
6,94800	-2743
6,95200	-3057
6,95600	-3342
6,96000	-3605
6,96400	-3844
6,96800	-4060
6,97200	-4256
6,97600	-4434
6,98000	-4595
6,98400	-4743
6,98800	-4878
6,99200	-4999
6,99600	-5107
7,00000	-5206
7,00400	-5298
7,00800	-5382
7,01200	-5457
7,01600	-5527
7,02000	-5590
7,02400	-5646
7,02800	-5699
7,03200	-5748
7,03600	-5794
7,04000	-5835
7,04400	-5871
7,04800	-5903
7,05200	-5930
7,05600	-5958
7,06000	-5986
7,06400	-6012
7,06800	-6031
7,07200	-6045
7,07600	-6059
7,08000	-6071
7,08400	-6081
7,08800	-6092
7,09200	-6104
7,09600	-6117
7,10000	-6129
7,10400	-6139
7,10800	-6149
7,11200	-6160
7,11600	-6170
7,12000	-6181
7,12400	-6191
7,12800	-6204
7,13200	-6218
7,13600	-6230
7,14000	-6244
7,14400	-6259
7,14800	-6278
7,15200	-6296
7,15600	-6315
7,16000	-6337
7,16400	-6358
7,16800	-6379
7,17200	-6403
7,17600	-6428
7,18000	-6453
7,18400	-6480
7,18800	-6506
7,19200	-6531
7,19600	-6558
7,20000	-6587
7,20400	-6616
7,20800	-6643
7,21200	-6669
7,21600	-6698
7,22000	-6727
7,22400	-6754
7,22800	-6778
7,23200	-6803
7,23600	-6826
7,24000	-6848
7,24400	-6868
7,24800	-6887
7,25200	-6904
7,25600	-6921
7,26000	-6937
7,26400	-6948
7,26800	-6956
7,27200	-6963
7,27600	-6968
7,28000	-6969
7,28400	-6966
7,28800	-6962
7,29200	-6951
7,29600	-6934
7,30000	-6906
7,30400	-6871
7,30800	-6830
7,31200	-6778
7,31600	-6716
7,32000	-6642
7,32400	-6556
7,32800	-6460
7,33200	-6350
7,33600	-6228
7,34000	-6092
7,34400	-5942
7,34800	-5781
7,35200	-5609
7,35600	-5428
7,36000	-5240
7,36400	-5049
7,36800	-4853
7,37200	-4651
7,37600	-4449
7,38000	-4250
7,38400	-4058
7,38800	-3874
7,39200	-3701
7,39600	-3541
7,40000	-3397
7,40400	-3272
7,40800	-3166
7,41200	-3079
7,41600	-3018
7,42000	-2977
7,42400	-2959
7,42800	-2959
7,43200	-2980
7,43600	-3022
7,44000	-3081
7,44400	-3156
7,44800	-3242
7,45200	-3343
7,45600	-3456
7,46000	-3576
7,46400	-3699
7,46800	-3825
7,47200	-3954
7,47600	-4084
7,48000	-4211
7,48400	-4335
7,48800	-4453
7,49200	-4565
7,49600	-4673
7,50000	-4775
7,50400	-4867
7,50800	-4948
7,51200	-5022
7,51600	-5087
7,52000	-5146
7,52400	-5197
7,52800	-5240
7,53200	-5276
7,53600	-5304
7,54000	-5328
7,54400	-5347
7,54800	-5360
7,55200	-5365
7,55600	-5365
7,56000	-5359
7,56400	-5346
7,56800	-5329
7,57200	-5309
7,57600	-5288
7,58000	-5263
7,58400	-5235
7,58800	-5204
7,59200	-5173
7,59600	-5138
7,60000	-5102
7,60400	-5063
7,60800	-5021
7,61200	-4978
7,61600	-4934
7,62000	-4889
7,62400	-4843
7,62800	-4796
7,63200	-4747
7,63600	-4696
7,64000	-4646
7,64400	-4594
7,64800	-4540
7,65200	-4485
7,65600	-4428
7,66000	-4372
7,66400	-4319
7,66800	-4264
7,67200	-4207
[truncated: 18,082 more rows]
