# Supplementary material for: Interplay between de novo and salvage pathways of GDP-fucose synthesis
Source: PLoS One. 2024 Oct 24;19(10):e0309450. doi: 10.1371/journal.pone.0309450 (PMC11501016; doi:10.1371/journal.pone.0309450)
Supplement: S1 File — (ZIP) [file pone.0309450.s004.zip › Chromatograms/Metabolites/WT_1_FUC.txt]

[Header]
Application Name	LabSolutions
Version	5.97 SP1
Data File Name	C:\LabSolutions\Data\Methods\Moje wyniki\GDP-Fuc374.lcd
Output Date	2022-02-24
Output Time	14:47:29
[File Information]
Type	Data File
Generated	2022-02-10 12:28:10
Generated by	Sterownik
Modified	2022-02-13 16:55:13
Modified by	Sterownik
[Sample Information]
Operator Name	Sterownik
Acquired	2022-02-10 12:28:29
Sample Type	0:Unknown
Level	0
Sample Name	Probka 219-HEK_WT+fukoza 5mM, 24h
Sample ID	01
ISTD Amount1	1
ISTD Amount2	1
ISTD Amount3	1
ISTD Amount4	1
ISTD Amount5	1
ISTD Amount6	1
ISTD Amount7	1
ISTD Amount8	1
ISTD Amount9	1
ISTD Amount10	1
ISTD Amount11	1
ISTD Amount12	1
ISTD Amount13	1
ISTD Amount14	1
ISTD Amount15	1
ISTD Amount16	1
ISTD Amount17	1
ISTD Amount18	1
ISTD Amount19	1
ISTD Amount20	1
ISTD Amount21	1
ISTD Amount22	1
ISTD Amount23	1
ISTD Amount24	1
ISTD Amount25	1
ISTD Amount26	1
ISTD Amount27	1
ISTD Amount28	1
ISTD Amount29	1
ISTD Amount30	1
ISTD Amount31	1
ISTD Amount32	1
Sample Amount	1
Dilution Factor	1
Vial#	1
Injection Volume	15
[Original Files]
Data File	C:\LabSolutions\Data\Methods\Moje wyniki\GDP-Fuc374.lcd
Method File	C:\LabSolutions\Data\Methods\Interstsil ODS-4 3x250mm nukleotydy-3.lcm
Batch File
Report Format File	c:\LabSolutions\System\DEFAULT.lsr
[File Description]
kolumna 3mm x 250 mm, cela czu�a, 5 of 20ul, 4000 pmoli to sonication
[Configuration]
Instrument Name	HPLC_SPD-M30A_RF20AXS
Instrument #	1
Line #	1
# of Detectors	1
Detector ID	PDA
Detector Name	PDA
# of Channels	1
[PDA Multi Chromatogram(Ch1)]
# of Points	20001
Interval(msec)	240
Start Time(min)	0
End Time(min)	80
Intensity Units	mAU
Intensity Multiplier	1
Type	MultiChrom
Wavelength(nm)	254
Bandwidth(nm)	4
R.Time (min)	Intensity
0,00000	0
0,00400	0
0,00800	0
0,01200	0
0,01600	0
0,02000	0
0,02400	0
0,02800	0
0,03200	0
0,03600	0
0,04000	0
0,04400	0
0,04800	0
0,05200	0
0,05600	0
0,06000	0
0,06400	0
0,06800	0
0,07200	0
0,07600	0
0,08000	15
0,08400	23
0,08800	23
0,09200	23
0,09600	23
0,10000	22
0,10400	22
0,10800	21
0,11200	21
0,11600	21
0,12000	22
0,12400	23
0,12800	25
0,13200	26
0,13600	24
0,14000	22
0,14400	19
0,14800	18
0,15200	18
0,15600	18
0,16000	17
0,16400	17
0,16800	18
0,17200	19
0,17600	16
0,18000	14
0,18400	13
0,18800	11
0,19200	12
0,19600	12
0,20000	11
0,20400	11
0,20800	13
0,21200	13
0,21600	12
0,22000	11
0,22400	10
0,22800	9
0,23200	7
0,23600	4
0,24000	3
0,24400	0
0,24800	-3
0,25200	-6
0,25600	-10
0,26000	-12
0,26400	-12
0,26800	-16
0,27200	-18
0,27600	-15
0,28000	-13
0,28400	-12
0,28800	-11
0,29200	-11
0,29600	-12
0,30000	-11
0,30400	-10
0,30800	-11
0,31200	-13
0,31600	-13
0,32000	-13
0,32400	-16
0,32800	-19
0,33200	-21
0,33600	-24
0,34000	-25
0,34400	-23
0,34800	-21
0,35200	-21
0,35600	-24
0,36000	-26
0,36400	-26
0,36800	-29
0,37200	-31
0,37600	-31
0,38000	-32
0,38400	-32
0,38800	-34
0,39200	-33
0,39600	-32
0,40000	-35
0,40400	-40
0,40800	-42
0,41200	-45
0,41600	-47
0,42000	-49
0,42400	-52
0,42800	-52
0,43200	-53
0,43600	-53
0,44000	-51
0,44400	-53
0,44800	-55
0,45200	-55
0,45600	-57
0,46000	-58
0,46400	-59
0,46800	-59
0,47200	-59
0,47600	-58
0,48000	-60
0,48400	-65
0,48800	-67
0,49200	-68
0,49600	-69
0,50000	-69
0,50400	-69
0,50800	-69
0,51200	-68
0,51600	-67
0,52000	-67
0,52400	-67
0,52800	-69
0,53200	-69
0,53600	-67
0,54000	-67
0,54400	-68
0,54800	-70
0,55200	-72
0,55600	-73
0,56000	-73
0,56400	-73
0,56800	-73
0,57200	-74
0,57600	-74
0,58000	-75
0,58400	-74
0,58800	-74
0,59200	-75
0,59600	-76
0,60000	-76
0,60400	-78
0,60800	-78
0,61200	-77
0,61600	-77
0,62000	-77
0,62400	-76
0,62800	-76
0,63200	-79
0,63600	-83
0,64000	-82
0,64400	-82
0,64800	-84
0,65200	-84
0,65600	-84
0,66000	-83
0,66400	-82
0,66800	-82
0,67200	-80
0,67600	-80
0,68000	-84
0,68400	-87
0,68800	-88
0,69200	-88
0,69600	-88
0,70000	-89
0,70400	-90
0,70800	-91
0,71200	-91
0,71600	-91
0,72000	-93
0,72400	-93
0,72800	-95
0,73200	-96
0,73600	-98
0,74000	-100
0,74400	-101
0,74800	-102
0,75200	-103
0,75600	-104
0,76000	-104
0,76400	-105
0,76800	-107
0,77200	-109
0,77600	-108
0,78000	-109
0,78400	-109
0,78800	-110
0,79200	-111
0,79600	-110
0,80000	-111
0,80400	-110
0,80800	-111
0,81200	-114
0,81600	-116
0,82000	-119
0,82400	-121
0,82800	-119
0,83200	-118
0,83600	-119
0,84000	-121
0,84400	-122
0,84800	-122
0,85200	-123
0,85600	-125
0,86000	-128
0,86400	-131
0,86800	-131
0,87200	-133
0,87600	-135
0,88000	-134
0,88400	-133
0,88800	-133
0,89200	-136
0,89600	-136
0,90000	-134
0,90400	-134
0,90800	-134
0,91200	-135
0,91600	-136
0,92000	-137
0,92400	-137
0,92800	-137
0,93200	-138
0,93600	-137
0,94000	-138
0,94400	-137
0,94800	-137
0,95200	-140
0,95600	-141
0,96000	-142
0,96400	-144
0,96800	-147
0,97200	-148
0,97600	-147
0,98000	-148
0,98400	-149
0,98800	-150
0,99200	-150
0,99600	-150
1,00000	-149
1,00400	-148
1,00800	-149
1,01200	-151
1,01600	-151
1,02000	-152
1,02400	-153
1,02800	-153
1,03200	-155
1,03600	-154
1,04000	-152
1,04400	-151
1,04800	-153
1,05200	-154
1,05600	-155
1,06000	-157
1,06400	-158
1,06800	-159
1,07200	-159
1,07600	-158
1,08000	-157
1,08400	-157
1,08800	-156
1,09200	-155
1,09600	-154
1,10000	-153
1,10400	-155
1,10800	-157
1,11200	-159
1,11600	-162
1,12000	-164
1,12400	-164
1,12800	-165
1,13200	-165
1,13600	-165
1,14000	-167
1,14400	-169
1,14800	-168
1,15200	-169
1,15600	-169
1,16000	-167
1,16400	-165
1,16800	-168
1,17200	-169
1,17600	-168
1,18000	-169
1,18400	-172
1,18800	-175
1,19200	-179
1,19600	-178
1,20000	-178
1,20400	-177
1,20800	-176
1,21200	-179
1,21600	-181
1,22000	-179
1,22400	-177
1,22800	-176
1,23200	-177
1,23600	-178
1,24000	-177
1,24400	-176
1,24800	-175
1,25200	-176
1,25600	-177
1,26000	-176
1,26400	-176
1,26800	-174
1,27200	-173
1,27600	-174
1,28000	-175
1,28400	-177
1,28800	-178
1,29200	-179
1,29600	-181
1,30000	-184
1,30400	-185
1,30800	-183
1,31200	-182
1,31600	-180
1,32000	-181
1,32400	-184
1,32800	-184
1,33200	-184
1,33600	-183
1,34000	-182
1,34400	-181
1,34800	-181
1,35200	-182
1,35600	-182
1,36000	-181
1,36400	-183
1,36800	-185
1,37200	-185
1,37600	-183
1,38000	-182
1,38400	-183
1,38800	-182
1,39200	-180
1,39600	-175
1,40000	-176
1,40400	-179
1,40800	-181
1,41200	-180
1,41600	-179
1,42000	-178
1,42400	-177
1,42800	-176
1,43200	-178
1,43600	-179
1,44000	-178
1,44400	-178
1,44800	-177
1,45200	-177
1,45600	-177
1,46000	-177
1,46400	-178
1,46800	-180
1,47200	-185
1,47600	-186
1,48000	-187
1,48400	-187
1,48800	-188
1,49200	-188
1,49600	-188
1,50000	-189
1,50400	-189
1,50800	-190
1,51200	-190
1,51600	-189
1,52000	-189
1,52400	-190
1,52800	-191
1,53200	-191
1,53600	-190
1,54000	-191
1,54400	-192
1,54800	-194
1,55200	-196
1,55600	-193
1,56000	-193
1,56400	-194
1,56800	-192
1,57200	-191
1,57600	-191
1,58000	-191
1,58400	-193
1,58800	-195
1,59200	-195
1,59600	-194
1,60000	-193
1,60400	-194
1,60800	-194
1,61200	-193
1,61600	-194
1,62000	-192
1,62400	-191
1,62800	-191
1,63200	-191
1,63600	-190
1,64000	-190
1,64400	-190
1,64800	-190
1,65200	-191
1,65600	-192
1,66000	-194
1,66400	-196
1,66800	-197
1,67200	-198
1,67600	-199
1,68000	-200
1,68400	-199
1,68800	-198
1,69200	-195
1,69600	-195
1,70000	-197
1,70400	-197
1,70800	-198
1,71200	-199
1,71600	-197
1,72000	-197
1,72400	-198
1,72800	-196
1,73200	-196
1,73600	-197
1,74000	-195
1,74400	-195
1,74800	-195
1,75200	-196
1,75600	-200
1,76000	-199
1,76400	-197
1,76800	-197
1,77200	-196
1,77600	-195
1,78000	-196
1,78400	-194
1,78800	-193
1,79200	-194
1,79600	-194
1,80000	-193
1,80400	-193
1,80800	-195
1,81200	-196
1,81600	-197
1,82000	-197
1,82400	-198
1,82800	-200
1,83200	-202
1,83600	-202
1,84000	-202
1,84400	-202
1,84800	-205
1,85200	-206
1,85600	-204
1,86000	-204
1,86400	-207
1,86800	-210
1,87200	-211
1,87600	-212
1,88000	-213
1,88400	-212
1,88800	-212
1,89200	-214
1,89600	-213
1,90000	-211
1,90400	-211
1,90800	-212
1,91200	-212
1,91600	-211
1,92000	-210
1,92400	-209
1,92800	-208
1,93200	-207
1,93600	-207
1,94000	-208
1,94400	-210
1,94800	-213
1,95200	-215
1,95600	-217
1,96000	-218
1,96400	-218
1,96800	-219
1,97200	-218
1,97600	-219
1,98000	-221
1,98400	-222
1,98800	-221
1,99200	-221
1,99600	-223
2,00000	-226
2,00400	-226
2,00800	-226
2,01200	-228
2,01600	-229
2,02000	-229
2,02400	-228
2,02800	-227
2,03200	-224
2,03600	-225
2,04000	-227
2,04400	-226
2,04800	-226
2,05200	-227
2,05600	-228
2,06000	-226
2,06400	-226
2,06800	-228
2,07200	-228
2,07600	-231
2,08000	-232
2,08400	-233
2,08800	-235
2,09200	-237
2,09600	-238
2,10000	-240
2,10400	-240
2,10800	-240
2,11200	-239
2,11600	-239
2,12000	-242
2,12400	-242
2,12800	-241
2,13200	-242
2,13600	-243
2,14000	-244
2,14400	-246
2,14800	-247
2,15200	-248
2,15600	-247
2,16000	-242
2,16400	-238
2,16800	-238
2,17200	-241
2,17600	-244
2,18000	-246
2,18400	-246
2,18800	-246
2,19200	-249
2,19600	-252
2,20000	-253
2,20400	-254
2,20800	-254
2,21200	-255
2,21600	-258
2,22000	-260
2,22400	-260
2,22800	-262
2,23200	-263
2,23600	-263
2,24000	-262
2,24400	-261
2,24800	-262
2,25200	-266
2,25600	-266
2,26000	-267
2,26400	-269
2,26800	-271
2,27200	-273
2,27600	-274
2,28000	-277
2,28400	-279
2,28800	-279
2,29200	-278
2,29600	-278
2,30000	-279
2,30400	-281
2,30800	-285
2,31200	-288
2,31600	-288
2,32000	-288
2,32400	-289
2,32800	-289
2,33200	-289
2,33600	-291
2,34000	-293
2,34400	-294
2,34800	-294
2,35200	-294
2,35600	-296
2,36000	-298
2,36400	-298
2,36800	-296
2,37200	-295
2,37600	-297
2,38000	-300
2,38400	-302
2,38800	-304
2,39200	-306
2,39600	-308
2,40000	-308
2,40400	-308
2,40800	-309
2,41200	-310
2,41600	-311
2,42000	-313
2,42400	-314
2,42800	-313
2,43200	-313
2,43600	-312
2,44000	-312
2,44400	-313
2,44800	-313
2,45200	-314
2,45600	-315
2,46000	-313
2,46400	-314
2,46800	-315
2,47200	-315
2,47600	-315
2,48000	-314
2,48400	-316
2,48800	-317
2,49200	-317
2,49600	-315
2,50000	-315
2,50400	-316
2,50800	-316
2,51200	-317
2,51600	-318
2,52000	-318
2,52400	-318
2,52800	-316
2,53200	-314
2,53600	-313
2,54000	-316
2,54400	-317
2,54800	-318
2,55200	-317
2,55600	-319
2,56000	-322
2,56400	-324
2,56800	-326
2,57200	-330
2,57600	-332
2,58000	-332
2,58400	-331
2,58800	-332
2,59200	-335
2,59600	-336
2,60000	-333
2,60400	-333
2,60800	-333
2,61200	-333
2,61600	-333
2,62000	-333
2,62400	-335
2,62800	-335
2,63200	-339
2,63600	-342
2,64000	-342
2,64400	-342
2,64800	-341
2,65200	-341
2,65600	-340
2,66000	-342
2,66400	-344
2,66800	-346
2,67200	-348
2,67600	-347
2,68000	-346
2,68400	-346
2,68800	-347
2,69200	-348
2,69600	-348
2,70000	-345
2,70400	-343
2,70800	-343
2,71200	-343
2,71600	-345
2,72000	-348
2,72400	-348
2,72800	-348
2,73200	-350
2,73600	-351
2,74000	-351
2,74400	-350
2,74800	-350
2,75200	-351
2,75600	-354
2,76000	-354
2,76400	-354
2,76800	-355
2,77200	-355
2,77600	-354
2,78000	-354
2,78400	-355
2,78800	-354
2,79200	-353
2,79600	-355
2,80000	-358
2,80400	-360
2,80800	-361
2,81200	-360
2,81600	-359
2,82000	-360
2,82400	-364
2,82800	-367
2,83200	-369
2,83600	-368
2,84000	-367
2,84400	-368
2,84800	-368
2,85200	-366
2,85600	-365
2,86000	-365
2,86400	-364
2,86800	-365
2,87200	-364
2,87600	-365
2,88000	-368
2,88400	-368
2,88800	-369
2,89200	-368
2,89600	-369
2,90000	-371
2,90400	-371
2,90800	-372
2,91200	-376
2,91600	-377
2,92000	-377
2,92400	-376
2,92800	-375
2,93200	-375
2,93600	-375
2,94000	-376
2,94400	-380
2,94800	-381
2,95200	-380
2,95600	-378
2,96000	-377
2,96400	-382
2,96800	-384
2,97200	-383
2,97600	-383
2,98000	-384
2,98400	-385
2,98800	-386
2,99200	-387
2,99600	-388
3,00000	-388
3,00400	-389
3,00800	-391
3,01200	-390
3,01600	-388
3,02000	-390
3,02400	-391
3,02800	-389
3,03200	-388
3,03600	-389
3,04000	-391
3,04400	-392
3,04800	-394
3,05200	-396
3,05600	-399
3,06000	-402
3,06400	-404
3,06800	-406
3,07200	-407
3,07600	-405
3,08000	-405
3,08400	-406
3,08800	-408
3,09200	-410
3,09600	-411
3,10000	-411
3,10400	-412
3,10800	-413
3,11200	-411
3,11600	-412
3,12000	-414
3,12400	-414
3,12800	-414
3,13200	-415
3,13600	-416
3,14000	-417
3,14400	-419
3,14800	-422
3,15200	-423
3,15600	-422
3,16000	-421
3,16400	-422
3,16800	-424
3,17200	-426
3,17600	-428
3,18000	-428
3,18400	-428
3,18800	-429
3,19200	-430
3,19600	-433
3,20000	-434
3,20400	-434
3,20800	-433
3,21200	-435
3,21600	-436
3,22000	-436
3,22400	-437
3,22800	-438
3,23200	-438
3,23600	-440
3,24000	-441
3,24400	-440
3,24800	-440
3,25200	-440
3,25600	-441
3,26000	-442
3,26400	-443
3,26800	-443
3,27200	-441
3,27600	-441
3,28000	-443
3,28400	-442
3,28800	-442
3,29200	-440
3,29600	-439
3,30000	-442
3,30400	-446
3,30800	-448
3,31200	-451
3,31600	-452
3,32000	-453
3,32400	-455
3,32800	-457
3,33200	-458
3,33600	-460
3,34000	-460
3,34400	-460
3,34800	-463
3,35200	-465
3,35600	-466
3,36000	-468
3,36400	-468
3,36800	-469
3,37200	-468
3,37600	-466
3,38000	-465
3,38400	-466
3,38800	-466
3,39200	-466
3,39600	-466
3,40000	-467
3,40400	-469
3,40800	-472
3,41200	-473
3,41600	-473
3,42000	-476
3,42400	-477
3,42800	-478
3,43200	-478
3,43600	-478
3,44000	-478
3,44400	-476
3,44800	-477
3,45200	-479
3,45600	-480
3,46000	-482
3,46400	-484
3,46800	-483
3,47200	-483
3,47600	-484
3,48000	-487
3,48400	-490
3,48800	-493
3,49200	-492
3,49600	-491
3,50000	-489
3,50400	-488
3,50800	-489
3,51200	-491
3,51600	-494
3,52000	-497
3,52400	-497
3,52800	-496
3,53200	-497
3,53600	-498
3,54000	-499
3,54400	-500
3,54800	-502
3,55200	-503
3,55600	-501
3,56000	-501
3,56400	-501
3,56800	-500
3,57200	-501
3,57600	-501
3,58000	-504
3,58400	-509
3,58800	-510
3,59200	-511
3,59600	-514
3,60000	-516
3,60400	-516
3,60800	-516
3,61200	-517
3,61600	-517
3,62000	-518
3,62400	-518
3,62800	-516
3,63200	-514
3,63600	-515
3,64000	-519
3,64400	-522
3,64800	-522
3,65200	-520
3,65600	-521
3,66000	-522
3,66400	-522
3,66800	-521
3,67200	-521
3,67600	-522
3,68000	-524
3,68400	-526
3,68800	-528
3,69200	-531
3,69600	-533
3,70000	-535
3,70400	-537
3,70800	-538
3,71200	-538
3,71600	-538
3,72000	-540
3,72400	-540
3,72800	-537
3,73200	-532
3,73600	-522
3,74000	-500
3,74400	-477
3,74800	-466
3,75200	-481
3,75600	-532
3,76000	-634
3,76400	-795
3,76800	-1021
3,77200	-1312
3,77600	-1658
3,78000	-2051
3,78400	-2477
3,78800	-2916
3,79200	-3352
3,79600	-3773
3,80000	-4164
3,80400	-4511
3,80800	-4802
3,81200	-5036
3,81600	-5222
3,82000	-5390
3,82400	-5565
3,82800	-5720
3,83200	-5788
3,83600	-5743
3,84000	-5603
3,84400	-5397
3,84800	-5146
3,85200	-4866
3,85600	-4572
3,86000	-4273
3,86400	-3977
3,86800	-3692
3,87200	-3425
3,87600	-3179
3,88000	-2956
3,88400	-2755
3,88800	-2569
3,89200	-2397
3,89600	-2231
3,90000	-2067
3,90400	-1909
3,90800	-1764
3,91200	-1630
3,91600	-1511
3,92000	-1411
3,92400	-1326
3,92800	-1254
3,93200	-1194
3,93600	-1142
3,94000	-1095
3,94400	-1054
3,94800	-1016
3,95200	-981
3,95600	-948
3,96000	-919
3,96400	-892
3,96800	-868
3,97200	-845
3,97600	-821
3,98000	-801
3,98400	-782
3,98800	-765
3,99200	-748
3,99600	-733
4,00000	-719
4,00400	-709
4,00800	-701
4,01200	-692
4,01600	-681
4,02000	-672
4,02400	-665
4,02800	-656
4,03200	-648
4,03600	-642
4,04000	-636
4,04400	-627
4,04800	-616
4,05200	-607
4,05600	-597
4,06000	-584
4,06400	-570
4,06800	-556
4,07200	-542
4,07600	-530
4,08000	-520
4,08400	-509
4,08800	-498
4,09200	-488
4,09600	-482
4,10000	-477
4,10400	-473
4,10800	-471
4,11200	-471
4,11600	-469
4,12000	-469
4,12400	-472
4,12800	-475
4,13200	-475
4,13600	-475
4,14000	-477
4,14400	-478
4,14800	-478
4,15200	-476
4,15600	-474
4,16000	-470
4,16400	-463
4,16800	-456
4,17200	-448
4,17600	-438
4,18000	-429
4,18400	-418
4,18800	-407
4,19200	-398
4,19600	-389
4,20000	-380
4,20400	-373
4,20800	-365
4,21200	-355
4,21600	-347
4,22000	-339
4,22400	-336
4,22800	-333
4,23200	-329
4,23600	-327
4,24000	-328
4,24400	-332
4,24800	-339
4,25200	-345
4,25600	-350
4,26000	-356
4,26400	-364
4,26800	-373
4,27200	-384
4,27600	-394
4,28000	-403
4,28400	-410
4,28800	-416
4,29200	-422
4,29600	-427
4,30000	-430
4,30400	-432
4,30800	-435
4,31200	-436
4,31600	-435
4,32000	-434
4,32400	-433
4,32800	-431
4,33200	-428
4,33600	-423
4,34000	-415
4,34400	-406
4,34800	-398
4,35200	-390
4,35600	-378
4,36000	-369
4,36400	-361
4,36800	-352
4,37200	-341
4,37600	-329
4,38000	-318
4,38400	-305
4,38800	-295
4,39200	-285
4,39600	-273
4,40000	-262
4,40400	-252
4,40800	-240
4,41200	-228
4,41600	-217
4,42000	-204
4,42400	-192
4,42800	-179
4,43200	-164
4,43600	-148
4,44000	-133
4,44400	-116
4,44800	-98
4,45200	-78
4,45600	-53
4,46000	-26
4,46400	2
4,46800	31
4,47200	63
4,47600	96
4,48000	128
4,48400	164
4,48800	200
4,49200	233
4,49600	265
4,50000	295
4,50400	321
4,50800	344
4,51200	363
4,51600	378
4,52000	390
4,52400	397
4,52800	399
4,53200	399
4,53600	395
4,54000	385
4,54400	371
4,54800	356
4,55200	338
4,55600	317
4,56000	292
4,56400	265
4,56800	239
4,57200	214
4,57600	188
4,58000	161
4,58400	136
4,58800	110
4,59200	83
4,59600	56
4,60000	33
4,60400	11
4,60800	-12
4,61200	-34
4,61600	-54
4,62000	-71
4,62400	-84
4,62800	-98
4,63200	-109
4,63600	-120
4,64000	-132
4,64400	-140
4,64800	-145
4,65200	-149
4,65600	-152
4,66000	-156
4,66400	-158
4,66800	-160
4,67200	-163
4,67600	-165
4,68000	-167
4,68400	-169
4,68800	-171
4,69200	-173
4,69600	-178
4,70000	-183
4,70400	-189
4,70800	-195
4,71200	-200
4,71600	-201
4,72000	-205
4,72400	-211
4,72800	-217
4,73200	-223
4,73600	-230
4,74000	-236
4,74400	-242
4,74800	-249
4,75200	-256
4,75600	-262
4,76000	-269
4,76400	-277
4,76800	-288
4,77200	-301
4,77600	-311
4,78000	-318
4,78400	-326
4,78800	-335
4,79200	-345
4,79600	-356
4,80000	-366
4,80400	-374
4,80800	-383
4,81200	-390
4,81600	-397
4,82000	-401
4,82400	-402
4,82800	-402
4,83200	-398
4,83600	-389
4,84000	-371
4,84400	-342
4,84800	-297
4,85200	-237
4,85600	-160
4,86000	-59
4,86400	67
4,86800	220
4,87200	404
4,87600	623
4,88000	876
4,88400	1164
4,88800	1484
4,89200	1833
4,89600	2210
4,90000	2608
4,90400	3023
4,90800	3446
4,91200	3871
4,91600	4288
4,92000	4690
4,92400	5067
4,92800	5414
4,93200	5727
4,93600	6000
4,94000	6228
4,94400	6406
4,94800	6539
4,95200	6627
4,95600	6668
4,96000	6662
4,96400	6615
4,96800	6534
4,97200	6422
4,97600	6284
4,98000	6127
4,98400	5959
4,98800	5784
4,99200	5606
4,99600	5430
5,00000	5264
5,00400	5113
5,00800	4977
5,01200	4860
5,01600	4758
5,02000	4672
5,02400	4599
5,02800	4537
5,03200	4485
5,03600	4439
5,04000	4394
5,04400	4346
5,04800	4295
5,05200	4237
5,05600	4168
5,06000	4089
5,06400	3999
5,06800	3897
5,07200	3783
5,07600	3657
5,08000	3521
5,08400	3376
5,08800	3225
5,09200	3069
5,09600	2909
5,10000	2746
5,10400	2585
5,10800	2427
5,11200	2275
5,11600	2128
5,12000	1991
5,12400	1860
5,12800	1739
5,13200	1628
5,13600	1526
5,14000	1432
5,14400	1347
5,14800	1272
5,15200	1206
5,15600	1153
5,16000	1109
5,16400	1068
5,16800	1035
5,17200	1010
5,17600	987
5,18000	967
5,18400	950
5,18800	937
5,19200	928
5,19600	920
5,20000	913
5,20400	908
5,20800	905
5,21200	901
5,21600	898
5,22000	899
5,22400	897
5,22800	895
5,23200	895
5,23600	895
5,24000	892
5,24400	889
5,24800	889
5,25200	889
5,25600	887
5,26000	885
5,26400	885
5,26800	888
5,27200	892
5,27600	896
5,28000	900
5,28400	906
5,28800	914
5,29200	928
5,29600	947
5,30000	969
5,30400	997
5,30800	1032
5,31200	1075
5,31600	1128
5,32000	1188
5,32400	1255
5,32800	1329
5,33200	1413
5,33600	1505
5,34000	1603
5,34400	1707
5,34800	1817
5,35200	1928
5,35600	2042
5,36000	2158
5,36400	2273
5,36800	2384
5,37200	2492
5,37600	2593
5,38000	2689
5,38400	2778
5,38800	2857
5,39200	2928
5,39600	2988
5,40000	3040
5,40400	3082
5,40800	3113
5,41200	3134
5,41600	3147
5,42000	3150
5,42400	3142
5,42800	3128
5,43200	3108
5,43600	3080
5,44000	3044
5,44400	3002
5,44800	2955
5,45200	2908
5,45600	2858
5,46000	2802
5,46400	2741
5,46800	2678
5,47200	2614
5,47600	2552
5,48000	2490
5,48400	2427
5,48800	2364
5,49200	2303
5,49600	2244
5,50000	2182
5,50400	2118
5,50800	2054
5,51200	1992
5,51600	1935
5,52000	1877
5,52400	1820
5,52800	1763
5,53200	1709
5,53600	1658
5,54000	1606
5,54400	1555
5,54800	1507
5,55200	1460
5,55600	1415
5,56000	1372
5,56400	1333
5,56800	1292
5,57200	1252
5,57600	1214
5,58000	1177
5,58400	1143
5,58800	1110
5,59200	1080
5,59600	1052
5,60000	1029
5,60400	1006
5,60800	981
5,61200	958
5,61600	939
5,62000	923
5,62400	905
5,62800	890
5,63200	876
5,63600	860
5,64000	846
5,64400	835
5,64800	826
5,65200	816
5,65600	807
5,66000	798
5,66400	792
5,66800	787
5,67200	782
5,67600	776
5,68000	773
5,68400	772
5,68800	772
5,69200	777
5,69600	782
5,70000	788
5,70400	794
5,70800	802
5,71200	813
5,71600	824
5,72000	836
5,72400	847
5,72800	862
5,73200	878
5,73600	891
5,74000	904
5,74400	917
5,74800	931
5,75200	943
5,75600	952
5,76000	959
5,76400	967
5,76800	973
5,77200	976
5,77600	977
5,78000	977
5,78400	972
5,78800	966
5,79200	960
5,79600	952
5,80000	942
5,80400	931
5,80800	919
5,81200	907
5,81600	898
5,82000	888
5,82400	878
5,82800	868
5,83200	860
5,83600	856
5,84000	857
5,84400	862
5,84800	873
5,85200	892
5,85600	924
5,86000	966
5,86400	1019
5,86800	1089
5,87200	1173
5,87600	1272
5,88000	1385
5,88400	1511
5,88800	1648
5,89200	1795
5,89600	1950
5,90000	2106
5,90400	2264
5,90800	2421
5,91200	2569
5,91600	2706
5,92000	2832
5,92400	2939
5,92800	3027
5,93200	3097
5,93600	3145
5,94000	3173
5,94400	3183
5,94800	3173
5,95200	3143
5,95600	3101
5,96000	3043
5,96400	2971
5,96800	2892
5,97200	2805
5,97600	2713
5,98000	2619
5,98400	2522
5,98800	2426
5,99200	2332
5,99600	2241
6,00000	2157
6,00400	2079
6,00800	2006
6,01200	1937
6,01600	1873
6,02000	1815
6,02400	1765
6,02800	1721
6,03200	1680
6,03600	1643
6,04000	1610
6,04400	1581
6,04800	1553
6,05200	1526
6,05600	1501
6,06000	1478
6,06400	1457
6,06800	1433
6,07200	1409
6,07600	1384
6,08000	1358
6,08400	1333
6,08800	1308
6,09200	1282
6,09600	1255
6,10000	1228
6,10400	1201
6,10800	1170
6,11200	1137
6,11600	1103
6,12000	1069
6,12400	1031
6,12800	991
6,13200	948
6,13600	904
6,14000	859
6,14400	816
6,14800	773
6,15200	729
6,15600	686
6,16000	646
6,16400	609
6,16800	577
6,17200	548
6,17600	523
6,18000	501
6,18400	483
6,18800	469
6,19200	460
6,19600	454
6,20000	450
6,20400	450
6,20800	450
6,21200	451
6,21600	457
6,22000	466
6,22400	475
6,22800	488
6,23200	505
6,23600	523
6,24000	539
6,24400	557
6,24800	580
6,25200	607
6,25600	636
6,26000	669
6,26400	706
6,26800	748
6,27200	796
6,27600	847
6,28000	903
6,28400	965
6,28800	1030
6,29200	1100
6,29600	1172
6,30000	1243
6,30400	1317
6,30800	1394
6,31200	1466
6,31600	1537
6,32000	1606
6,32400	1666
6,32800	1720
6,33200	1768
6,33600	1811
6,34000	1844
6,34400	1866
6,34800	1879
6,35200	1881
6,35600	1877
6,36000	1865
6,36400	1846
6,36800	1821
6,37200	1789
6,37600	1755
6,38000	1720
6,38400	1684
6,38800	1646
6,39200	1610
6,39600	1579
6,40000	1553
6,40400	1535
6,40800	1528
6,41200	1528
6,41600	1540
6,42000	1569
6,42400	1610
6,42800	1667
6,43200	1742
6,43600	1832
6,44000	1943
6,44400	2073
6,44800	2221
6,45200	2388
6,45600	2573
6,46000	2773
6,46400	2986
6,46800	3213
6,47200	3451
6,47600	3697
6,48000	3947
6,48400	4203
6,48800	4462
6,49200	4719
6,49600	4975
6,50000	5228
6,50400	5477
6,50800	5724
6,51200	5968
6,51600	6210
6,52000	6453
6,52400	6701
6,52800	6958
6,53200	7227
6,53600	7510
6,54000	7813
6,54400	8140
6,54800	8495
6,55200	8880
6,55600	9292
6,56000	9736
6,56400	10209
6,56800	10706
6,57200	11224
6,57600	11761
6,58000	12307
6,58400	12850
6,58800	13387
6,59200	13912
6,59600	14412
6,60000	14885
6,60400	15324
6,60800	15730
6,61200	16103
6,61600	16447
6,62000	16781
6,62400	17135
6,62800	17571
6,63200	18211
6,63600	19247
6,64000	20891
6,64400	23276
6,64800	26386
6,65200	30044
6,65600	33953
6,66000	37779
6,66400	41222
6,66800	44108
6,67200	46400
6,67600	48122
6,68000	49306
6,68400	49995
6,68800	50255
6,69200	50154
6,69600	49750
6,70000	49106
6,70400	48306
6,70800	47454
6,71200	46637
6,71600	45902
6,72000	45257
6,72400	44688
6,72800	44179
6,73200	43725
6,73600	43350
6,74000	43090
6,74400	42968
6,74800	42985
6,75200	43129
6,75600	43383
6,76000	43730
6,76400	44160
6,76800	44645
6,77200	45145
6,77600	45615
6,78000	46028
6,78400	46391
6,78800	46731
6,79200	47090
6,79600	47508
6,80000	48006
6,80400	48573
6,80800	49161
6,81200	49660
6,81600	49907
6,82000	49716
6,82400	48919
6,82800	47407
6,83200	45190
6,83600	42384
6,84000	39163
6,84400	35729
6,84800	32260
6,85200	28900
6,85600	25745
6,86000	22832
6,86400	20168
6,86800	17742
6,87200	15538
6,87600	13546
6,88000	11754
6,88400	10151
6,88800	8726
6,89200	7470
6,89600	6374
6,90000	5423
6,90400	4604
6,90800	3899
6,91200	3288
6,91600	2761
6,92000	2308
6,92400	1916
6,92800	1575
6,93200	1276
6,93600	1013
6,94000	781
6,94400	574
6,94800	390
6,95200	226
6,95600	78
6,96000	-58
6,96400	-181
6,96800	-294
6,97200	-398
6,97600	-496
6,98000	-588
6,98400	-676
6,98800	-758
6,99200	-835
6,99600	-905
7,00000	-972
7,00400	-1037
7,00800	-1100
7,01200	-1158
7,01600	-1211
7,02000	-1261
7,02400	-1308
7,02800	-1354
7,03200	-1396
7,03600	-1437
7,04000	-1474
7,04400	-1507
7,04800	-1538
7,05200	-1567
7,05600	-1590
7,06000	-1608
7,06400	-1620
7,06800	-1624
7,07200	-1622
7,07600	-1608
7,08000	-1577
7,08400	-1532
7,08800	-1469
7,09200	-1384
7,09600	-1271
7,10000	-1124
7,10400	-941
7,10800	-716
7,11200	-440
7,11600	-115
7,12000	269
7,12400	721
7,12800	1243
7,13200	1835
7,13600	2500
7,14000	3239
7,14400	4055
7,14800	4940
7,15200	5887
7,15600	6894
7,16000	7950
7,16400	9044
7,16800	10163
7,17200	11291
7,17600	12412
7,18000	13513
7,18400	14576
7,18800	15587
7,19200	16534
7,19600	17400
7,20000	18172
7,20400	18842
7,20800	19399
7,21200	19841
7,21600	20164
7,22000	20364
7,22400	20445
7,22800	20408
7,23200	20258
7,23600	20003
7,24000	19649
7,24400	19208
7,24800	18684
7,25200	18088
7,25600	17433
7,26000	16729
7,26400	15989
7,26800	15220
7,27200	14430
7,27600	13631
7,28000	12829
7,28400	12034
7,28800	11250
7,29200	10480
7,29600	9730
7,30000	9007
7,30400	8317
7,30800	7657
7,31200	7027
7,31600	6428
7,32000	5864
7,32400	5334
7,32800	4838
7,33200	4375
7,33600	3940
7,34000	3533
7,34400	3153
7,34800	2797
7,35200	2465
7,35600	2155
7,36000	1865
7,36400	1592
7,36800	1337
7,37200	1096
7,37600	869
7,38000	654
7,38400	451
7,38800	260
7,39200	80
7,39600	-93
7,40000	-257
7,40400	-411
7,40800	-557
7,41200	-697
7,41600	-830
7,42000	-956
7,42400	-1076
7,42800	-1189
7,43200	-1294
7,43600	-1395
7,44000	-1489
7,44400	-1578
7,44800	-1662
7,45200	-1739
7,45600	-1811
7,46000	-1879
7,46400	-1942
7,46800	-2003
7,47200	-2058
7,47600	-2108
7,48000	-2155
7,48400	-2196
7,48800	-2234
7,49200	-2268
7,49600	-2298
7,50000	-2324
7,50400	-2348
7,50800	-2367
7,51200	-2383
7,51600	-2399
7,52000	-2411
7,52400	-2420
7,52800	-2426
7,53200	-2428
7,53600	-2429
7,54000	-2431
7,54400	-2436
7,54800	-2441
7,55200	-2445
7,55600	-2446
7,56000	-2447
7,56400	-2450
7,56800	-2452
7,57200	-2453
7,57600	-2455
7,58000	-2455
7,58400	-2456
7,58800	-2458
7,59200	-2457
7,59600	-2455
7,60000	-2448
7,60400	-2436
7,60800	-2418
7,61200	-2393
7,61600	-2360
7,62000	-2318
7,62400	-2264
7,62800	-2194
7,63200	-2107
7,63600	-2004
7,64000	-1880
7,64400	-1732
7,64800	-1564
7,65200	-1375
7,65600	-1164
7,66000	-931
7,66400	-672
7,66800	-390
7,67200	-87
[truncated: 18,082 more rows]
