# Supplementary material for: Interplay between de novo and salvage pathways of GDP-fucose synthesis
Source: PLoS One. 2024 Oct 24;19(10):e0309450. doi: 10.1371/journal.pone.0309450 (PMC11501016; doi:10.1371/journal.pone.0309450)
Supplement: S1 File — (ZIP) [file pone.0309450.s004.zip › Chromatograms/Metabolites/WT_2.txt]

[Header]
Application Name	LabSolutions
Version	5.97 SP1
Data File Name	C:\LabSolutions\Data\Methods\Moje wyniki\GDP-Fuc358.lcd
Output Date	2022-02-24
Output Time	14:36:47
[File Information]
Type	Data File
Generated	2022-01-25 17:01:41
Generated by	Sterownik
Modified	2022-02-13 16:36:29
Modified by	Sterownik
[Sample Information]
Operator Name	Sterownik
Acquired	2022-01-25 17:03:44
Sample Type	0:Unknown
Level	0
Sample Name	Pr�bka 208-HEK WT-1st
Sample ID	01
ISTD Amount1	1
ISTD Amount2	1
ISTD Amount3	1
ISTD Amount4	1
ISTD Amount5	1
ISTD Amount6	1
ISTD Amount7	1
ISTD Amount8	1
ISTD Amount9	1
ISTD Amount10	1
ISTD Amount11	1
ISTD Amount12	1
ISTD Amount13	1
ISTD Amount14	1
ISTD Amount15	1
ISTD Amount16	1
ISTD Amount17	1
ISTD Amount18	1
ISTD Amount19	1
ISTD Amount20	1
ISTD Amount21	1
ISTD Amount22	1
ISTD Amount23	1
ISTD Amount24	1
ISTD Amount25	1
ISTD Amount26	1
ISTD Amount27	1
ISTD Amount28	1
ISTD Amount29	1
ISTD Amount30	1
ISTD Amount31	1
ISTD Amount32	1
Sample Amount	1
Dilution Factor	1
Vial#	1
Injection Volume	15
[Original Files]
Data File	C:\LabSolutions\Data\Methods\Moje wyniki\GDP-Fuc358.lcd
Method File	C:\LabSolutions\Data\Methods\Interstsil ODS-4 3x250mm nukleotydy-3.lcm
Batch File
Report Format File	c:\LabSolutions\System\DEFAULT.lsr
[File Description]
kolumna 3mm x 250 mm, cela czu�a, 5 of 20ul, 4000 pmoli to sonication
[Configuration]
Instrument Name	HPLC_SPD-M30A_RF20AXS
Instrument #	1
Line #	1
# of Detectors	1
Detector ID	PDA
Detector Name	PDA
# of Channels	1
[PDA Multi Chromatogram(Ch1)]
# of Points	20001
Interval(msec)	240
Start Time(min)	0
End Time(min)	80
Intensity Units	mAU
Intensity Multiplier	1
Type	MultiChrom
Wavelength(nm)	254
Bandwidth(nm)	4
R.Time (min)	Intensity
0,00000	0
0,00400	0
0,00800	0
0,01200	0
0,01600	0
0,02000	0
0,02400	0
0,02800	0
0,03200	0
0,03600	0
0,04000	0
0,04400	0
0,04800	0
0,05200	0
0,05600	0
0,06000	0
0,06400	0
0,06800	0
0,07200	0
0,07600	0
0,08000	41
0,08400	64
0,08800	76
0,09200	81
0,09600	83
0,10000	83
0,10400	81
0,10800	76
0,11200	72
0,11600	70
0,12000	68
0,12400	64
0,12800	57
0,13200	51
0,13600	46
0,14000	41
0,14400	35
0,14800	28
0,15200	20
0,15600	14
0,16000	12
0,16400	10
0,16800	7
0,17200	0
0,17600	-8
0,18000	-14
0,18400	-18
0,18800	-22
0,19200	-28
0,19600	-34
0,20000	-36
0,20400	-39
0,20800	-45
0,21200	-51
0,21600	-55
0,22000	-60
0,22400	-66
0,22800	-71
0,23200	-74
0,23600	-77
0,24000	-79
0,24400	-84
0,24800	-89
0,25200	-93
0,25600	-98
0,26000	-102
0,26400	-103
0,26800	-105
0,27200	-108
0,27600	-114
0,28000	-121
0,28400	-127
0,28800	-132
0,29200	-136
0,29600	-141
0,30000	-145
0,30400	-149
0,30800	-153
0,31200	-158
0,31600	-162
0,32000	-165
0,32400	-166
0,32800	-169
0,33200	-174
0,33600	-179
0,34000	-184
0,34400	-192
0,34800	-198
0,35200	-203
0,35600	-206
0,36000	-209
0,36400	-211
0,36800	-214
0,37200	-220
0,37600	-224
0,38000	-228
0,38400	-232
0,38800	-235
0,39200	-237
0,39600	-241
0,40000	-246
0,40400	-252
0,40800	-258
0,41200	-263
0,41600	-266
0,42000	-266
0,42400	-270
0,42800	-275
0,43200	-281
0,43600	-285
0,44000	-288
0,44400	-290
0,44800	-295
0,45200	-300
0,45600	-305
0,46000	-308
0,46400	-308
0,46800	-310
0,47200	-314
0,47600	-319
0,48000	-325
0,48400	-332
0,48800	-339
0,49200	-345
0,49600	-349
0,50000	-352
0,50400	-353
0,50800	-357
0,51200	-362
0,51600	-364
0,52000	-366
0,52400	-370
0,52800	-373
0,53200	-374
0,53600	-379
0,54000	-386
0,54400	-390
0,54800	-396
0,55200	-401
0,55600	-406
0,56000	-410
0,56400	-415
0,56800	-420
0,57200	-425
0,57600	-428
0,58000	-431
0,58400	-436
0,58800	-440
0,59200	-445
0,59600	-449
0,60000	-451
0,60400	-453
0,60800	-456
0,61200	-459
0,61600	-464
0,62000	-470
0,62400	-476
0,62800	-479
0,63200	-480
0,63600	-483
0,64000	-487
0,64400	-489
0,64800	-493
0,65200	-498
0,65600	-502
0,66000	-510
0,66400	-514
0,66800	-516
0,67200	-521
0,67600	-526
0,68000	-529
0,68400	-533
0,68800	-537
0,69200	-540
0,69600	-543
0,70000	-545
0,70400	-550
0,70800	-558
0,71200	-561
0,71600	-562
0,72000	-566
0,72400	-569
0,72800	-572
0,73200	-575
0,73600	-579
0,74000	-582
0,74400	-585
0,74800	-590
0,75200	-594
0,75600	-597
0,76000	-599
0,76400	-601
0,76800	-605
0,77200	-609
0,77600	-615
0,78000	-619
0,78400	-622
0,78800	-626
0,79200	-632
0,79600	-636
0,80000	-637
0,80400	-641
0,80800	-646
0,81200	-649
0,81600	-652
0,82000	-656
0,82400	-659
0,82800	-661
0,83200	-664
0,83600	-666
0,84000	-667
0,84400	-669
0,84800	-672
0,85200	-676
0,85600	-679
0,86000	-681
0,86400	-682
0,86800	-683
0,87200	-687
0,87600	-691
0,88000	-694
0,88400	-698
0,88800	-702
0,89200	-708
0,89600	-714
0,90000	-716
0,90400	-720
0,90800	-725
0,91200	-730
0,91600	-732
0,92000	-735
0,92400	-740
0,92800	-745
0,93200	-748
0,93600	-750
0,94000	-753
0,94400	-755
0,94800	-758
0,95200	-763
0,95600	-765
0,96000	-767
0,96400	-770
0,96800	-775
0,97200	-780
0,97600	-782
0,98000	-784
0,98400	-786
0,98800	-789
0,99200	-793
0,99600	-798
1,00000	-803
1,00400	-809
1,00800	-813
1,01200	-816
1,01600	-818
1,02000	-821
1,02400	-824
1,02800	-826
1,03200	-829
1,03600	-832
1,04000	-834
1,04400	-836
1,04800	-838
1,05200	-840
1,05600	-843
1,06000	-845
1,06400	-848
1,06800	-851
1,07200	-854
1,07600	-856
1,08000	-859
1,08400	-862
1,08800	-863
1,09200	-865
1,09600	-869
1,10000	-873
1,10400	-876
1,10800	-880
1,11200	-884
1,11600	-889
1,12000	-894
1,12400	-898
1,12800	-901
1,13200	-903
1,13600	-904
1,14000	-905
1,14400	-906
1,14800	-909
1,15200	-912
1,15600	-917
1,16000	-921
1,16400	-925
1,16800	-928
1,17200	-930
1,17600	-932
1,18000	-933
1,18400	-932
1,18800	-933
1,19200	-934
1,19600	-935
1,20000	-937
1,20400	-941
1,20800	-942
1,21200	-943
1,21600	-945
1,22000	-949
1,22400	-953
1,22800	-957
1,23200	-959
1,23600	-962
1,24000	-964
1,24400	-966
1,24800	-970
1,25200	-973
1,25600	-975
1,26000	-976
1,26400	-979
1,26800	-983
1,27200	-986
1,27600	-988
1,28000	-990
1,28400	-993
1,28800	-996
1,29200	-1000
1,29600	-1003
1,30000	-1005
1,30400	-1006
1,30800	-1009
1,31200	-1013
1,31600	-1016
1,32000	-1020
1,32400	-1025
1,32800	-1029
1,33200	-1033
1,33600	-1033
1,34000	-1032
1,34400	-1033
1,34800	-1034
1,35200	-1037
1,35600	-1041
1,36000	-1044
1,36400	-1046
1,36800	-1048
1,37200	-1051
1,37600	-1052
1,38000	-1053
1,38400	-1058
1,38800	-1060
1,39200	-1063
1,39600	-1068
1,40000	-1072
1,40400	-1074
1,40800	-1077
1,41200	-1082
1,41600	-1084
1,42000	-1083
1,42400	-1086
1,42800	-1089
1,43200	-1093
1,43600	-1098
1,44000	-1102
1,44400	-1104
1,44800	-1106
1,45200	-1108
1,45600	-1111
1,46000	-1114
1,46400	-1117
1,46800	-1119
1,47200	-1121
1,47600	-1124
1,48000	-1127
1,48400	-1130
1,48800	-1131
1,49200	-1131
1,49600	-1132
1,50000	-1135
1,50400	-1139
1,50800	-1143
1,51200	-1146
1,51600	-1149
1,52000	-1153
1,52400	-1157
1,52800	-1162
1,53200	-1166
1,53600	-1170
1,54000	-1173
1,54400	-1175
1,54800	-1178
1,55200	-1181
1,55600	-1184
1,56000	-1186
1,56400	-1189
1,56800	-1191
1,57200	-1192
1,57600	-1195
1,58000	-1197
1,58400	-1200
1,58800	-1204
1,59200	-1207
1,59600	-1209
1,60000	-1212
1,60400	-1217
1,60800	-1222
1,61200	-1224
1,61600	-1225
1,62000	-1226
1,62400	-1228
1,62800	-1230
1,63200	-1232
1,63600	-1234
1,64000	-1238
1,64400	-1241
1,64800	-1244
1,65200	-1247
1,65600	-1250
1,66000	-1253
1,66400	-1255
1,66800	-1256
1,67200	-1255
1,67600	-1256
1,68000	-1258
1,68400	-1262
1,68800	-1266
1,69200	-1267
1,69600	-1268
1,70000	-1272
1,70400	-1276
1,70800	-1279
1,71200	-1282
1,71600	-1286
1,72000	-1288
1,72400	-1288
1,72800	-1291
1,73200	-1295
1,73600	-1298
1,74000	-1301
1,74400	-1305
1,74800	-1307
1,75200	-1310
1,75600	-1312
1,76000	-1313
1,76400	-1316
1,76800	-1320
1,77200	-1324
1,77600	-1326
1,78000	-1327
1,78400	-1331
1,78800	-1334
1,79200	-1336
1,79600	-1337
1,80000	-1340
1,80400	-1344
1,80800	-1347
1,81200	-1350
1,81600	-1354
1,82000	-1357
1,82400	-1360
1,82800	-1362
1,83200	-1364
1,83600	-1367
1,84000	-1369
1,84400	-1371
1,84800	-1371
1,85200	-1371
1,85600	-1372
1,86000	-1374
1,86400	-1375
1,86800	-1376
1,87200	-1378
1,87600	-1381
1,88000	-1382
1,88400	-1385
1,88800	-1387
1,89200	-1388
1,89600	-1390
1,90000	-1392
1,90400	-1396
1,90800	-1400
1,91200	-1404
1,91600	-1409
1,92000	-1413
1,92400	-1416
1,92800	-1419
1,93200	-1420
1,93600	-1419
1,94000	-1421
1,94400	-1423
1,94800	-1424
1,95200	-1428
1,95600	-1432
1,96000	-1431
1,96400	-1431
1,96800	-1432
1,97200	-1434
1,97600	-1437
1,98000	-1441
1,98400	-1444
1,98800	-1446
1,99200	-1447
1,99600	-1449
2,00000	-1452
2,00400	-1456
2,00800	-1458
2,01200	-1461
2,01600	-1463
2,02000	-1464
2,02400	-1466
2,02800	-1468
2,03200	-1470
2,03600	-1472
2,04000	-1473
2,04400	-1475
2,04800	-1478
2,05200	-1482
2,05600	-1483
2,06000	-1484
2,06400	-1485
2,06800	-1485
2,07200	-1486
2,07600	-1488
2,08000	-1492
2,08400	-1495
2,08800	-1496
2,09200	-1496
2,09600	-1496
2,10000	-1498
2,10400	-1500
2,10800	-1501
2,11200	-1504
2,11600	-1507
2,12000	-1510
2,12400	-1514
2,12800	-1518
2,13200	-1521
2,13600	-1521
2,14000	-1523
2,14400	-1525
2,14800	-1526
2,15200	-1527
2,15600	-1530
2,16000	-1533
2,16400	-1533
2,16800	-1532
2,17200	-1532
2,17600	-1531
2,18000	-1531
2,18400	-1534
2,18800	-1537
2,19200	-1541
2,19600	-1545
2,20000	-1548
2,20400	-1550
2,20800	-1552
2,21200	-1551
2,21600	-1554
2,22000	-1558
2,22400	-1561
2,22800	-1565
2,23200	-1567
2,23600	-1566
2,24000	-1567
2,24400	-1569
2,24800	-1570
2,25200	-1574
2,25600	-1577
2,26000	-1581
2,26400	-1584
2,26800	-1588
2,27200	-1590
2,27600	-1592
2,28000	-1593
2,28400	-1594
2,28800	-1597
2,29200	-1598
2,29600	-1599
2,30000	-1604
2,30400	-1607
2,30800	-1606
2,31200	-1609
2,31600	-1613
2,32000	-1614
2,32400	-1614
2,32800	-1616
2,33200	-1619
2,33600	-1621
2,34000	-1621
2,34400	-1623
2,34800	-1627
2,35200	-1628
2,35600	-1628
2,36000	-1627
2,36400	-1629
2,36800	-1632
2,37200	-1633
2,37600	-1636
2,38000	-1639
2,38400	-1640
2,38800	-1639
2,39200	-1640
2,39600	-1643
2,40000	-1645
2,40400	-1647
2,40800	-1650
2,41200	-1653
2,41600	-1653
2,42000	-1654
2,42400	-1657
2,42800	-1659
2,43200	-1660
2,43600	-1661
2,44000	-1663
2,44400	-1664
2,44800	-1664
2,45200	-1662
2,45600	-1661
2,46000	-1660
2,46400	-1661
2,46800	-1665
2,47200	-1667
2,47600	-1670
2,48000	-1675
2,48400	-1679
2,48800	-1682
2,49200	-1683
2,49600	-1682
2,50000	-1682
2,50400	-1683
2,50800	-1685
2,51200	-1686
2,51600	-1688
2,52000	-1691
2,52400	-1690
2,52800	-1691
2,53200	-1693
2,53600	-1697
2,54000	-1702
2,54400	-1706
2,54800	-1706
2,55200	-1708
2,55600	-1710
2,56000	-1711
2,56400	-1714
2,56800	-1715
2,57200	-1713
2,57600	-1714
2,58000	-1716
2,58400	-1719
2,58800	-1723
2,59200	-1726
2,59600	-1727
2,60000	-1729
2,60400	-1730
2,60800	-1729
2,61200	-1730
2,61600	-1733
2,62000	-1735
2,62400	-1736
2,62800	-1738
2,63200	-1741
2,63600	-1743
2,64000	-1745
2,64400	-1747
2,64800	-1750
2,65200	-1753
2,65600	-1758
2,66000	-1759
2,66400	-1759
2,66800	-1759
2,67200	-1762
2,67600	-1766
2,68000	-1769
2,68400	-1772
2,68800	-1772
2,69200	-1772
2,69600	-1774
2,70000	-1774
2,70400	-1774
2,70800	-1776
2,71200	-1781
2,71600	-1786
2,72000	-1789
2,72400	-1790
2,72800	-1790
2,73200	-1792
2,73600	-1795
2,74000	-1798
2,74400	-1801
2,74800	-1802
2,75200	-1804
2,75600	-1806
2,76000	-1810
2,76400	-1811
2,76800	-1812
2,77200	-1815
2,77600	-1818
2,78000	-1819
2,78400	-1820
2,78800	-1821
2,79200	-1824
2,79600	-1827
2,80000	-1826
2,80400	-1826
2,80800	-1827
2,81200	-1827
2,81600	-1829
2,82000	-1831
2,82400	-1832
2,82800	-1834
2,83200	-1837
2,83600	-1840
2,84000	-1845
2,84400	-1849
2,84800	-1850
2,85200	-1850
2,85600	-1852
2,86000	-1856
2,86400	-1859
2,86800	-1859
2,87200	-1857
2,87600	-1857
2,88000	-1857
2,88400	-1857
2,88800	-1858
2,89200	-1860
2,89600	-1861
2,90000	-1863
2,90400	-1866
2,90800	-1868
2,91200	-1871
2,91600	-1872
2,92000	-1873
2,92400	-1876
2,92800	-1879
2,93200	-1882
2,93600	-1883
2,94000	-1884
2,94400	-1885
2,94800	-1886
2,95200	-1887
2,95600	-1888
2,96000	-1889
2,96400	-1889
2,96800	-1891
2,97200	-1893
2,97600	-1894
2,98000	-1893
2,98400	-1894
2,98800	-1895
2,99200	-1899
2,99600	-1902
3,00000	-1904
3,00400	-1905
3,00800	-1907
3,01200	-1910
3,01600	-1910
3,02000	-1911
3,02400	-1913
3,02800	-1915
3,03200	-1916
3,03600	-1918
3,04000	-1920
3,04400	-1922
3,04800	-1923
3,05200	-1923
3,05600	-1923
3,06000	-1924
3,06400	-1924
3,06800	-1924
3,07200	-1925
3,07600	-1926
3,08000	-1928
3,08400	-1930
3,08800	-1933
3,09200	-1938
3,09600	-1941
3,10000	-1942
3,10400	-1942
3,10800	-1941
3,11200	-1941
3,11600	-1942
3,12000	-1946
3,12400	-1951
3,12800	-1954
3,13200	-1956
3,13600	-1958
3,14000	-1959
3,14400	-1961
3,14800	-1962
3,15200	-1962
3,15600	-1964
3,16000	-1966
3,16400	-1969
3,16800	-1973
3,17200	-1977
3,17600	-1978
3,18000	-1977
3,18400	-1979
3,18800	-1980
3,19200	-1979
3,19600	-1979
3,20000	-1980
3,20400	-1981
3,20800	-1983
3,21200	-1985
3,21600	-1986
3,22000	-1988
3,22400	-1991
3,22800	-1994
3,23200	-1994
3,23600	-1994
3,24000	-1996
3,24400	-1998
3,24800	-1999
3,25200	-2001
3,25600	-2002
3,26000	-2003
3,26400	-2005
3,26800	-2007
3,27200	-2009
3,27600	-2012
3,28000	-2012
3,28400	-2013
3,28800	-2015
3,29200	-2017
3,29600	-2018
3,30000	-2018
3,30400	-2019
3,30800	-2021
3,31200	-2022
3,31600	-2023
3,32000	-2025
3,32400	-2026
3,32800	-2027
3,33200	-2028
3,33600	-2027
3,34000	-2027
3,34400	-2029
3,34800	-2031
3,35200	-2034
3,35600	-2036
3,36000	-2039
3,36400	-2043
3,36800	-2046
3,37200	-2046
3,37600	-2046
3,38000	-2048
3,38400	-2050
3,38800	-2052
3,39200	-2054
3,39600	-2059
3,40000	-2063
3,40400	-2065
3,40800	-2068
3,41200	-2069
3,41600	-2069
3,42000	-2071
3,42400	-2072
3,42800	-2073
3,43200	-2074
3,43600	-2076
3,44000	-2077
3,44400	-2079
3,44800	-2081
3,45200	-2087
3,45600	-2091
3,46000	-2090
3,46400	-2090
3,46800	-2091
3,47200	-2092
3,47600	-2093
3,48000	-2095
3,48400	-2096
3,48800	-2098
3,49200	-2100
3,49600	-2102
3,50000	-2104
3,50400	-2105
3,50800	-2107
3,51200	-2109
3,51600	-2111
3,52000	-2114
3,52400	-2115
3,52800	-2117
3,53200	-2120
3,53600	-2123
3,54000	-2125
3,54400	-2127
3,54800	-2130
3,55200	-2132
3,55600	-2133
3,56000	-2134
3,56400	-2136
3,56800	-2137
3,57200	-2137
3,57600	-2136
3,58000	-2137
3,58400	-2141
3,58800	-2145
3,59200	-2148
3,59600	-2149
3,60000	-2151
3,60400	-2154
3,60800	-2156
3,61200	-2157
3,61600	-2156
3,62000	-2156
3,62400	-2157
3,62800	-2159
3,63200	-2160
3,63600	-2163
3,64000	-2165
3,64400	-2167
3,64800	-2169
3,65200	-2170
3,65600	-2171
3,66000	-2172
3,66400	-2173
3,66800	-2173
3,67200	-2174
3,67600	-2174
3,68000	-2173
3,68400	-2172
3,68800	-2168
3,69200	-2162
3,69600	-2156
3,70000	-2149
3,70400	-2139
3,70800	-2125
3,71200	-2100
3,71600	-2058
3,72000	-1998
3,72400	-1931
3,72800	-1857
3,73200	-1782
3,73600	-1722
3,74000	-1690
3,74400	-1701
3,74800	-1767
3,75200	-1901
3,75600	-2101
3,76000	-2359
3,76400	-2658
3,76800	-2979
3,77200	-3307
3,77600	-3625
3,78000	-3911
3,78400	-4161
3,78800	-4387
3,79200	-4611
3,79600	-4851
3,80000	-5074
3,80400	-5218
3,80800	-5265
3,81200	-5234
3,81600	-5149
3,82000	-5024
3,82400	-4874
3,82800	-4709
3,83200	-4538
3,83600	-4368
3,84000	-4204
3,84400	-4048
3,84800	-3904
3,85200	-3774
3,85600	-3652
3,86000	-3532
3,86400	-3413
3,86800	-3291
3,87200	-3165
3,87600	-3045
3,88000	-2935
3,88400	-2837
3,88800	-2751
3,89200	-2680
3,89600	-2622
3,90000	-2574
3,90400	-2535
3,90800	-2504
3,91200	-2476
3,91600	-2451
3,92000	-2431
3,92400	-2411
3,92800	-2395
3,93200	-2381
3,93600	-2370
3,94000	-2359
3,94400	-2350
3,94800	-2341
3,95200	-2334
3,95600	-2330
3,96000	-2324
3,96400	-2317
3,96800	-2313
3,97200	-2307
3,97600	-2301
3,98000	-2296
3,98400	-2291
3,98800	-2288
3,99200	-2285
3,99600	-2283
4,00000	-2280
4,00400	-2276
4,00800	-2273
4,01200	-2268
4,01600	-2267
4,02000	-2267
4,02400	-2265
4,02800	-2261
4,03200	-2258
4,03600	-2257
4,04000	-2256
4,04400	-2255
4,04800	-2253
4,05200	-2250
4,05600	-2246
4,06000	-2241
4,06400	-2233
4,06800	-2224
4,07200	-2215
4,07600	-2204
4,08000	-2194
4,08400	-2183
4,08800	-2171
4,09200	-2159
4,09600	-2146
4,10000	-2135
4,10400	-2123
4,10800	-2113
4,11200	-2102
4,11600	-2092
4,12000	-2081
4,12400	-2071
4,12800	-2061
4,13200	-2052
4,13600	-2043
4,14000	-2033
4,14400	-2021
4,14800	-2006
4,15200	-1987
4,15600	-1961
4,16000	-1929
4,16400	-1888
4,16800	-1841
4,17200	-1784
4,17600	-1712
4,18000	-1628
4,18400	-1532
4,18800	-1424
4,19200	-1300
4,19600	-1162
4,20000	-1014
4,20400	-855
4,20800	-692
4,21200	-523
4,21600	-350
4,22000	-179
4,22400	-13
4,22800	144
4,23200	292
4,23600	426
4,24000	546
4,24400	648
4,24800	730
4,25200	789
4,25600	822
4,26000	833
4,26400	823
4,26800	792
4,27200	743
4,27600	676
4,28000	590
4,28400	491
4,28800	379
4,29200	256
4,29600	129
4,30000	-0
4,30400	-132
4,30800	-265
4,31200	-397
4,31600	-523
4,32000	-645
4,32400	-762
4,32800	-870
4,33200	-970
4,33600	-1066
4,34000	-1155
4,34400	-1234
4,34800	-1307
4,35200	-1374
4,35600	-1434
4,36000	-1489
4,36400	-1539
4,36800	-1584
4,37200	-1626
4,37600	-1664
4,38000	-1697
4,38400	-1728
4,38800	-1756
4,39200	-1782
4,39600	-1804
4,40000	-1824
4,40400	-1844
4,40800	-1864
4,41200	-1882
4,41600	-1897
4,42000	-1912
4,42400	-1927
4,42800	-1940
4,43200	-1950
4,43600	-1961
4,44000	-1973
4,44400	-1982
4,44800	-1992
4,45200	-2002
4,45600	-2010
4,46000	-2017
4,46400	-2023
4,46800	-2028
4,47200	-2031
4,47600	-2034
4,48000	-2038
4,48400	-2045
4,48800	-2052
4,49200	-2055
4,49600	-2058
4,50000	-2061
4,50400	-2064
4,50800	-2068
4,51200	-2072
4,51600	-2075
4,52000	-2076
4,52400	-2077
4,52800	-2083
4,53200	-2088
4,53600	-2091
4,54000	-2096
4,54400	-2100
4,54800	-2102
4,55200	-2104
4,55600	-2105
4,56000	-2105
4,56400	-2107
4,56800	-2110
4,57200	-2113
4,57600	-2116
4,58000	-2120
4,58400	-2124
4,58800	-2127
4,59200	-2130
4,59600	-2135
4,60000	-2139
4,60400	-2139
4,60800	-2139
4,61200	-2141
4,61600	-2142
4,62000	-2143
4,62400	-2144
4,62800	-2144
4,63200	-2143
4,63600	-2143
4,64000	-2142
4,64400	-2139
4,64800	-2136
4,65200	-2132
4,65600	-2125
4,66000	-2118
4,66400	-2114
4,66800	-2109
4,67200	-2103
4,67600	-2096
4,68000	-2088
4,68400	-2081
4,68800	-2071
4,69200	-2055
4,69600	-2038
4,70000	-2021
4,70400	-1999
4,70800	-1972
4,71200	-1936
4,71600	-1889
4,72000	-1830
4,72400	-1757
4,72800	-1667
4,73200	-1559
4,73600	-1428
4,74000	-1271
4,74400	-1088
4,74800	-875
4,75200	-632
4,75600	-361
4,76000	-63
4,76400	263
4,76800	611
4,77200	979
4,77600	1363
4,78000	1757
4,78400	2152
4,78800	2543
4,79200	2923
4,79600	3286
4,80000	3626
4,80400	3937
4,80800	4215
4,81200	4452
4,81600	4651
4,82000	4808
4,82400	4920
4,82800	4988
4,83200	5015
4,83600	5005
4,84000	4958
4,84400	4877
4,84800	4762
4,85200	4618
4,85600	4452
4,86000	4264
4,86400	4058
4,86800	3839
4,87200	3608
4,87600	3369
4,88000	3122
4,88400	2872
4,88800	2620
4,89200	2366
4,89600	2114
4,90000	1866
4,90400	1624
4,90800	1387
4,91200	1157
4,91600	936
4,92000	726
4,92400	529
4,92800	345
4,93200	175
4,93600	21
4,94000	-119
4,94400	-242
4,94800	-348
4,95200	-438
4,95600	-511
4,96000	-567
4,96400	-609
4,96800	-637
4,97200	-652
4,97600	-657
4,98000	-652
4,98400	-639
4,98800	-621
4,99200	-598
4,99600	-573
5,00000	-546
5,00400	-520
5,00800	-498
5,01200	-480
5,01600	-468
5,02000	-461
5,02400	-461
5,02800	-467
5,03200	-479
5,03600	-497
5,04000	-521
5,04400	-548
5,04800	-575
5,05200	-605
5,05600	-638
5,06000	-671
5,06400	-702
5,06800	-736
5,07200	-772
5,07600	-806
5,08000	-839
5,08400	-873
5,08800	-912
5,09200	-953
5,09600	-995
5,10000	-1036
5,10400	-1076
5,10800	-1119
5,11200	-1165
5,11600	-1213
5,12000	-1263
5,12400	-1312
5,12800	-1363
5,13200	-1415
5,13600	-1464
5,14000	-1511
5,14400	-1557
5,14800	-1601
5,15200	-1645
5,15600	-1690
5,16000	-1731
5,16400	-1763
5,16800	-1794
5,17200	-1826
5,17600	-1855
5,18000	-1880
5,18400	-1899
5,18800	-1916
5,19200	-1931
5,19600	-1945
5,20000	-1956
5,20400	-1960
5,20800	-1959
5,21200	-1954
5,21600	-1943
5,22000	-1926
5,22400	-1903
5,22800	-1874
5,23200	-1837
5,23600	-1790
5,24000	-1731
5,24400	-1657
5,24800	-1571
5,25200	-1471
5,25600	-1356
5,26000	-1227
5,26400	-1081
5,26800	-917
5,27200	-735
5,27600	-537
5,28000	-325
5,28400	-99
5,28800	140
5,29200	389
5,29600	647
5,30000	912
5,30400	1179
5,30800	1446
5,31200	1710
5,31600	1968
5,32000	2219
5,32400	2458
5,32800	2682
5,33200	2891
5,33600	3082
5,34000	3254
5,34400	3405
5,34800	3533
5,35200	3639
5,35600	3722
5,36000	3783
5,36400	3820
5,36800	3833
5,37200	3826
5,37600	3797
5,38000	3749
5,38400	3685
5,38800	3602
5,39200	3504
5,39600	3394
5,40000	3271
5,40400	3138
5,40800	2997
5,41200	2848
5,41600	2694
5,42000	2536
5,42400	2370
5,42800	2204
5,43200	2040
5,43600	1873
5,44000	1706
5,44400	1545
5,44800	1386
5,45200	1228
5,45600	1074
5,46000	924
5,46400	777
5,46800	635
5,47200	501
5,47600	371
5,48000	244
5,48400	120
5,48800	4
5,49200	-106
5,49600	-214
5,50000	-315
5,50400	-411
5,50800	-504
5,51200	-592
5,51600	-675
5,52000	-755
5,52400	-830
5,52800	-899
5,53200	-963
5,53600	-1026
5,54000	-1086
5,54400	-1145
5,54800	-1201
5,55200	-1253
5,55600	-1301
5,56000	-1348
5,56400	-1393
5,56800	-1435
5,57200	-1473
5,57600	-1512
5,58000	-1551
5,58400	-1585
5,58800	-1618
5,59200	-1649
5,59600	-1680
5,60000	-1707
5,60400	-1732
5,60800	-1755
5,61200	-1777
5,61600	-1797
5,62000	-1814
5,62400	-1829
5,62800	-1845
5,63200	-1858
5,63600	-1868
5,64000	-1874
5,64400	-1878
5,64800	-1878
5,65200	-1876
5,65600	-1874
5,66000	-1866
5,66400	-1854
5,66800	-1840
5,67200	-1823
5,67600	-1805
5,68000	-1785
5,68400	-1760
5,68800	-1734
5,69200	-1706
5,69600	-1676
5,70000	-1647
5,70400	-1618
5,70800	-1590
5,71200	-1565
5,71600	-1540
5,72000	-1515
5,72400	-1493
5,72800	-1474
5,73200	-1457
5,73600	-1445
5,74000	-1437
5,74400	-1433
5,74800	-1432
5,75200	-1433
5,75600	-1436
5,76000	-1440
5,76400	-1446
5,76800	-1454
5,77200	-1462
5,77600	-1470
5,78000	-1478
5,78400	-1489
5,78800	-1497
5,79200	-1502
5,79600	-1503
5,80000	-1500
5,80400	-1488
5,80800	-1469
5,81200	-1439
5,81600	-1397
5,82000	-1342
5,82400	-1271
5,82800	-1184
5,83200	-1080
5,83600	-962
5,84000	-823
5,84400	-664
5,84800	-492
5,85200	-304
5,85600	-103
5,86000	107
5,86400	327
5,86800	550
5,87200	771
5,87600	987
5,88000	1193
5,88400	1387
5,88800	1562
5,89200	1715
5,89600	1843
5,90000	1945
5,90400	2019
5,90800	2064
5,91200	2077
5,91600	2062
5,92000	2019
5,92400	1949
5,92800	1855
5,93200	1740
5,93600	1607
5,94000	1458
5,94400	1298
5,94800	1134
5,95200	964
5,95600	791
5,96000	621
5,96400	457
5,96800	296
5,97200	141
5,97600	-3
5,98000	-138
5,98400	-262
5,98800	-376
5,99200	-480
5,99600	-573
6,00000	-653
6,00400	-724
6,00800	-788
6,01200	-844
6,01600	-892
6,02000	-935
6,02400	-970
6,02800	-1001
6,03200	-1030
6,03600	-1055
6,04000	-1078
6,04400	-1098
6,04800	-1119
6,05200	-1138
6,05600	-1157
6,06000	-1176
6,06400	-1196
6,06800	-1214
6,07200	-1232
6,07600	-1252
6,08000	-1272
6,08400	-1292
6,08800	-1313
6,09200	-1334
6,09600	-1355
6,10000	-1380
6,10400	-1404
6,10800	-1428
6,11200	-1453
6,11600	-1478
6,12000	-1506
6,12400	-1535
6,12800	-1563
6,13200	-1591
6,13600	-1620
6,14000	-1647
6,14400	-1674
6,14800	-1697
6,15200	-1720
6,15600	-1742
6,16000	-1762
6,16400	-1778
6,16800	-1791
6,17200	-1803
6,17600	-1812
6,18000	-1819
6,18400	-1825
6,18800	-1829
6,19200	-1832
6,19600	-1835
6,20000	-1836
6,20400	-1837
6,20800	-1837
6,21200	-1836
6,21600	-1830
6,22000	-1824
6,22400	-1817
6,22800	-1807
6,23200	-1799
6,23600	-1790
6,24000	-1776
6,24400	-1757
6,24800	-1734
6,25200	-1710
6,25600	-1685
6,26000	-1660
6,26400	-1631
6,26800	-1600
6,27200	-1567
6,27600	-1533
6,28000	-1499
6,28400	-1467
6,28800	-1436
6,29200	-1404
6,29600	-1377
6,30000	-1353
6,30400	-1331
6,30800	-1315
6,31200	-1302
6,31600	-1291
6,32000	-1285
6,32400	-1284
6,32800	-1286
6,33200	-1288
6,33600	-1293
6,34000	-1298
6,34400	-1301
6,34800	-1305
6,35200	-1304
6,35600	-1294
6,36000	-1277
6,36400	-1253
6,36800	-1216
6,37200	-1168
6,37600	-1104
6,38000	-1025
6,38400	-924
6,38800	-799
6,39200	-652
6,39600	-481
6,40000	-284
6,40400	-63
6,40800	183
6,41200	455
6,41600	753
6,42000	1077
6,42400	1424
6,42800	1789
6,43200	2172
6,43600	2565
6,44000	2966
6,44400	3372
6,44800	3778
6,45200	4180
6,45600	4570
6,46000	4944
6,46400	5296
6,46800	5622
6,47200	5918
6,47600	6181
6,48000	6409
6,48400	6597
6,48800	6745
6,49200	6856
6,49600	6924
6,50000	6951
6,50400	6943
6,50800	6902
6,51200	6829
6,51600	6729
6,52000	6606
6,52400	6466
6,52800	6313
6,53200	6151
6,53600	5987
6,54000	5828
6,54400	5677
6,54800	5538
6,55200	5413
6,55600	5302
6,56000	5211
6,56400	5140
6,56800	5089
6,57200	5054
6,57600	5036
6,58000	5034
6,58400	5042
6,58800	5058
6,59200	5076
6,59600	5093
6,60000	5107
6,60400	5112
6,60800	5104
6,61200	5079
6,61600	5036
6,62000	4969
6,62400	4881
6,62800	4768
6,63200	4629
6,63600	4467
6,64000	4280
6,64400	4070
6,64800	3842
6,65200	3597
6,65600	3337
6,66000	3066
6,66400	2788
6,66800	2507
6,67200	2226
6,67600	1945
6,68000	1665
6,68400	1391
6,68800	1127
6,69200	873
6,69600	629
6,70000	398
6,70400	180
6,70800	-26
6,71200	-217
6,71600	-395
6,72000	-560
6,72400	-709
6,72800	-844
6,73200	-969
6,73600	-1085
6,74000	-1193
6,74400	-1291
6,74800	-1380
6,75200	-1461
6,75600	-1534
6,76000	-1603
6,76400	-1662
6,76800	-1713
6,77200	-1762
6,77600	-1808
6,78000	-1850
6,78400	-1886
6,78800	-1919
6,79200	-1948
6,79600	-1976
6,80000	-2003
6,80400	-2027
6,80800	-2049
6,81200	-2070
6,81600	-2090
6,82000	-2109
6,82400	-2127
6,82800	-2143
6,83200	-2157
6,83600	-2171
6,84000	-2184
6,84400	-2195
6,84800	-2205
6,85200	-2216
6,85600	-2229
6,86000	-2240
6,86400	-2248
6,86800	-2255
6,87200	-2261
6,87600	-2263
6,88000	-2265
6,88400	-2267
6,88800	-2267
6,89200	-2266
6,89600	-2265
6,90000	-2264
6,90400	-2263
6,90800	-2263
6,91200	-2261
6,91600	-2257
6,92000	-2255
6,92400	-2250
6,92800	-2245
6,93200	-2241
6,93600	-2234
6,94000	-2229
6,94400	-2223
6,94800	-2215
6,95200	-2206
6,95600	-2198
6,96000	-2190
6,96400	-2181
6,96800	-2172
6,97200	-2167
6,97600	-2166
6,98000	-2163
6,98400	-2159
6,98800	-2157
6,99200	-2154
6,99600	-2150
7,00000	-2149
7,00400	-2149
7,00800	-2148
7,01200	-2148
7,01600	-2146
7,02000	-2143
7,02400	-2140
7,02800	-2135
7,03200	-2126
7,03600	-2109
7,04000	-2087
7,04400	-2058
7,04800	-2019
7,05200	-1969
7,05600	-1902
7,06000	-1817
7,06400	-1709
7,06800	-1575
7,07200	-1416
7,07600	-1224
7,08000	-994
7,08400	-724
7,08800	-409
7,09200	-46
7,09600	372
7,10000	844
7,10400	1373
7,10800	1959
7,11200	2602
7,11600	3300
7,12000	4055
7,12400	4860
7,12800	5710
7,13200	6600
7,13600	7520
7,14000	8465
7,14400	9427
7,14800	10394
7,15200	11354
7,15600	12297
7,16000	13210
7,16400	14089
7,16800	14920
7,17200	15692
7,17600	16397
7,18000	17025
7,18400	17575
7,18800	18042
7,19200	18419
7,19600	18705
7,20000	18899
7,20400	19002
7,20800	19019
7,21200	18953
7,21600	18808
7,22000	18590
7,22400	18300
7,22800	17946
7,23200	17538
7,23600	17082
7,24000	16582
7,24400	16047
7,24800	15481
7,25200	14891
7,25600	14284
7,26000	13666
7,26400	13042
7,26800	12413
7,27200	11782
7,27600	11156
7,28000	10542
7,28400	9939
7,28800	9348
7,29200	8773
7,29600	8220
7,30000	7689
7,30400	7185
7,30800	6705
7,31200	6249
7,31600	5820
7,32000	5421
7,32400	5049
7,32800	4703
7,33200	4383
7,33600	4086
7,34000	3813
7,34400	3562
7,34800	3336
7,35200	3128
7,35600	2935
7,36000	2760
7,36400	2599
7,36800	2448
7,37200	2307
7,37600	2175
7,38000	2051
7,38400	1934
7,38800	1821
7,39200	1712
7,39600	1607
7,40000	1503
7,40400	1398
7,40800	1297
7,41200	1199
7,41600	1103
7,42000	1009
7,42400	915
7,42800	822
7,43200	732
7,43600	645
7,44000	563
7,44400	481
7,44800	400
7,45200	326
7,45600	259
7,46000	193
7,46400	131
7,46800	75
7,47200	21
7,47600	-28
7,48000	-74
7,48400	-114
7,48800	-151
7,49200	-185
7,49600	-215
7,50000	-242
7,50400	-267
7,50800	-290
7,51200	-311
7,51600	-329
7,52000	-347
7,52400	-364
7,52800	-378
7,53200	-392
7,53600	-404
7,54000	-417
7,54400	-433
7,54800	-447
7,55200	-461
7,55600	-474
7,56000	-486
7,56400	-499
7,56800	-512
7,57200	-523
7,57600	-534
7,58000	-542
7,58400	-547
7,58800	-547
7,59200	-543
7,59600	-533
7,60000	-516
7,60400	-485
7,60800	-443
7,61200	-388
7,61600	-315
7,62000	-223
7,62400	-110
7,62800	32
7,63200	203
7,63600	405
7,64000	638
7,64400	909
7,64800	1222
7,65200	1580
7,65600	1978
7,66000	2420
7,66400	2910
7,66800	3449
7,67200	4036
[truncated: 18,082 more rows]
