# Supplementary material for: Interplay between de novo and salvage pathways of GDP-fucose synthesis
Source: PLoS One. 2024 Oct 24;19(10):e0309450. doi: 10.1371/journal.pone.0309450 (PMC11501016; doi:10.1371/journal.pone.0309450)
Supplement: S1 File — (ZIP) [file pone.0309450.s004.zip › Chromatograms/Metabolites/WT_2_FUC.txt]

[Header]
Application Name	LabSolutions
Version	5.97 SP1
Data File Name	C:\LabSolutions\Data\Methods\Moje wyniki\GDP-Fuc375.lcd
Output Date	2022-02-24
Output Time	14:48:10
[File Information]
Type	Data File
Generated	2022-02-10 14:08:29
Generated by	Sterownik
Modified	2022-02-13 16:59:53
Modified by	Sterownik
[Sample Information]
Operator Name	Sterownik
Acquired	2022-02-10 14:08:53
Sample Type	0:Unknown
Level	0
Sample Name	Probka 220-HEK_WT+fukoza 5mM, 24h, 2nd
Sample ID	01
ISTD Amount1	1
ISTD Amount2	1
ISTD Amount3	1
ISTD Amount4	1
ISTD Amount5	1
ISTD Amount6	1
ISTD Amount7	1
ISTD Amount8	1
ISTD Amount9	1
ISTD Amount10	1
ISTD Amount11	1
ISTD Amount12	1
ISTD Amount13	1
ISTD Amount14	1
ISTD Amount15	1
ISTD Amount16	1
ISTD Amount17	1
ISTD Amount18	1
ISTD Amount19	1
ISTD Amount20	1
ISTD Amount21	1
ISTD Amount22	1
ISTD Amount23	1
ISTD Amount24	1
ISTD Amount25	1
ISTD Amount26	1
ISTD Amount27	1
ISTD Amount28	1
ISTD Amount29	1
ISTD Amount30	1
ISTD Amount31	1
ISTD Amount32	1
Sample Amount	1
Dilution Factor	1
Vial#	1
Injection Volume	15
[Original Files]
Data File	C:\LabSolutions\Data\Methods\Moje wyniki\GDP-Fuc375.lcd
Method File	C:\LabSolutions\Data\Methods\Interstsil ODS-4 3x250mm nukleotydy-3.lcm
Batch File
Report Format File	c:\LabSolutions\System\DEFAULT.lsr
[File Description]
kolumna 3mm x 250 mm, cela czu�a, 5 of 20ul, 4000 pmoli to sonication
[Configuration]
Instrument Name	HPLC_SPD-M30A_RF20AXS
Instrument #	1
Line #	1
# of Detectors	1
Detector ID	PDA
Detector Name	PDA
# of Channels	1
[PDA Multi Chromatogram(Ch1)]
# of Points	20001
Interval(msec)	240
Start Time(min)	0
End Time(min)	80
Intensity Units	mAU
Intensity Multiplier	1
Type	MultiChrom
Wavelength(nm)	254
Bandwidth(nm)	4
R.Time (min)	Intensity
0,00000	0
0,00400	0
0,00800	0
0,01200	0
0,01600	0
0,02000	0
0,02400	0
0,02800	0
0,03200	0
0,03600	0
0,04000	0
0,04400	0
0,04800	0
0,05200	0
0,05600	0
0,06000	0
0,06400	0
0,06800	0
0,07200	0
0,07600	0
0,08000	11
0,08400	18
0,08800	19
0,09200	20
0,09600	20
0,10000	20
0,10400	20
0,10800	19
0,11200	18
0,11600	17
0,12000	16
0,12400	15
0,12800	16
0,13200	16
0,13600	15
0,14000	13
0,14400	11
0,14800	10
0,15200	9
0,15600	7
0,16000	7
0,16400	8
0,16800	7
0,17200	7
0,17600	6
0,18000	6
0,18400	5
0,18800	5
0,19200	3
0,19600	1
0,20000	0
0,20400	-0
0,20800	-2
0,21200	-3
0,21600	-5
0,22000	-5
0,22400	-6
0,22800	-8
0,23200	-9
0,23600	-10
0,24000	-9
0,24400	-12
0,24800	-15
0,25200	-16
0,25600	-17
0,26000	-18
0,26400	-20
0,26800	-21
0,27200	-21
0,27600	-21
0,28000	-23
0,28400	-25
0,28800	-27
0,29200	-28
0,29600	-27
0,30000	-24
0,30400	-24
0,30800	-28
0,31200	-31
0,31600	-31
0,32000	-31
0,32400	-33
0,32800	-37
0,33200	-38
0,33600	-37
0,34000	-39
0,34400	-39
0,34800	-41
0,35200	-44
0,35600	-43
0,36000	-46
0,36400	-49
0,36800	-49
0,37200	-49
0,37600	-48
0,38000	-48
0,38400	-49
0,38800	-48
0,39200	-49
0,39600	-50
0,40000	-52
0,40400	-55
0,40800	-57
0,41200	-59
0,41600	-60
0,42000	-61
0,42400	-57
0,42800	-54
0,43200	-57
0,43600	-60
0,44000	-62
0,44400	-66
0,44800	-70
0,45200	-72
0,45600	-74
0,46000	-76
0,46400	-78
0,46800	-81
0,47200	-84
0,47600	-86
0,48000	-87
0,48400	-89
0,48800	-90
0,49200	-90
0,49600	-91
0,50000	-92
0,50400	-92
0,50800	-92
0,51200	-92
0,51600	-93
0,52000	-93
0,52400	-94
0,52800	-97
0,53200	-101
0,53600	-103
0,54000	-105
0,54400	-107
0,54800	-108
0,55200	-106
0,55600	-106
0,56000	-108
0,56400	-111
0,56800	-115
0,57200	-116
0,57600	-119
0,58000	-120
0,58400	-120
0,58800	-120
0,59200	-122
0,59600	-124
0,60000	-125
0,60400	-126
0,60800	-127
0,61200	-128
0,61600	-129
0,62000	-129
0,62400	-129
0,62800	-131
0,63200	-132
0,63600	-133
0,64000	-134
0,64400	-135
0,64800	-135
0,65200	-133
0,65600	-131
0,66000	-129
0,66400	-130
0,66800	-132
0,67200	-133
0,67600	-133
0,68000	-134
0,68400	-134
0,68800	-134
0,69200	-134
0,69600	-135
0,70000	-136
0,70400	-138
0,70800	-140
0,71200	-142
0,71600	-143
0,72000	-143
0,72400	-142
0,72800	-143
0,73200	-143
0,73600	-144
0,74000	-145
0,74400	-146
0,74800	-146
0,75200	-149
0,75600	-151
0,76000	-152
0,76400	-153
0,76800	-153
0,77200	-153
0,77600	-155
0,78000	-157
0,78400	-158
0,78800	-159
0,79200	-159
0,79600	-159
0,80000	-158
0,80400	-157
0,80800	-155
0,81200	-154
0,81600	-153
0,82000	-153
0,82400	-155
0,82800	-157
0,83200	-160
0,83600	-160
0,84000	-159
0,84400	-159
0,84800	-160
0,85200	-162
0,85600	-163
0,86000	-162
0,86400	-162
0,86800	-162
0,87200	-161
0,87600	-162
0,88000	-165
0,88400	-166
0,88800	-164
0,89200	-162
0,89600	-162
0,90000	-162
0,90400	-162
0,90800	-161
0,91200	-160
0,91600	-157
0,92000	-155
0,92400	-158
0,92800	-159
0,93200	-160
0,93600	-162
0,94000	-163
0,94400	-166
0,94800	-168
0,95200	-170
0,95600	-173
0,96000	-175
0,96400	-174
0,96800	-175
0,97200	-175
0,97600	-174
0,98000	-174
0,98400	-175
0,98800	-176
0,99200	-177
0,99600	-178
1,00000	-179
1,00400	-181
1,00800	-180
1,01200	-180
1,01600	-182
1,02000	-185
1,02400	-186
1,02800	-185
1,03200	-186
1,03600	-187
1,04000	-188
1,04400	-188
1,04800	-188
1,05200	-186
1,05600	-185
1,06000	-187
1,06400	-188
1,06800	-188
1,07200	-187
1,07600	-187
1,08000	-189
1,08400	-191
1,08800	-194
1,09200	-197
1,09600	-199
1,10000	-199
1,10400	-197
1,10800	-196
1,11200	-195
1,11600	-196
1,12000	-196
1,12400	-197
1,12800	-199
1,13200	-200
1,13600	-200
1,14000	-199
1,14400	-198
1,14800	-199
1,15200	-203
1,15600	-206
1,16000	-209
1,16400	-209
1,16800	-209
1,17200	-208
1,17600	-208
1,18000	-209
1,18400	-210
1,18800	-211
1,19200	-212
1,19600	-214
1,20000	-216
1,20400	-218
1,20800	-218
1,21200	-216
1,21600	-213
1,22000	-211
1,22400	-210
1,22800	-210
1,23200	-210
1,23600	-208
1,24000	-206
1,24400	-207
1,24800	-206
1,25200	-206
1,25600	-208
1,26000	-210
1,26400	-209
1,26800	-211
1,27200	-214
1,27600	-216
1,28000	-219
1,28400	-220
1,28800	-221
1,29200	-222
1,29600	-222
1,30000	-223
1,30400	-223
1,30800	-225
1,31200	-227
1,31600	-227
1,32000	-227
1,32400	-227
1,32800	-229
1,33200	-231
1,33600	-233
1,34000	-233
1,34400	-233
1,34800	-230
1,35200	-228
1,35600	-228
1,36000	-230
1,36400	-232
1,36800	-233
1,37200	-232
1,37600	-231
1,38000	-232
1,38400	-234
1,38800	-232
1,39200	-232
1,39600	-234
1,40000	-235
1,40400	-233
1,40800	-231
1,41200	-233
1,41600	-237
1,42000	-238
1,42400	-237
1,42800	-238
1,43200	-239
1,43600	-241
1,44000	-243
1,44400	-245
1,44800	-246
1,45200	-246
1,45600	-244
1,46000	-242
1,46400	-243
1,46800	-245
1,47200	-247
1,47600	-248
1,48000	-249
1,48400	-249
1,48800	-249
1,49200	-249
1,49600	-250
1,50000	-250
1,50400	-250
1,50800	-251
1,51200	-255
1,51600	-256
1,52000	-256
1,52400	-257
1,52800	-257
1,53200	-257
1,53600	-256
1,54000	-256
1,54400	-256
1,54800	-256
1,55200	-255
1,55600	-255
1,56000	-256
1,56400	-260
1,56800	-262
1,57200	-263
1,57600	-263
1,58000	-261
1,58400	-260
1,58800	-261
1,59200	-262
1,59600	-262
1,60000	-258
1,60400	-255
1,60800	-256
1,61200	-257
1,61600	-257
1,62000	-259
1,62400	-261
1,62800	-259
1,63200	-260
1,63600	-261
1,64000	-261
1,64400	-262
1,64800	-263
1,65200	-264
1,65600	-262
1,66000	-260
1,66400	-259
1,66800	-261
1,67200	-261
1,67600	-261
1,68000	-261
1,68400	-262
1,68800	-263
1,69200	-263
1,69600	-263
1,70000	-260
1,70400	-259
1,70800	-260
1,71200	-260
1,71600	-262
1,72000	-265
1,72400	-265
1,72800	-264
1,73200	-262
1,73600	-260
1,74000	-258
1,74400	-260
1,74800	-260
1,75200	-259
1,75600	-259
1,76000	-261
1,76400	-263
1,76800	-265
1,77200	-266
1,77600	-268
1,78000	-270
1,78400	-269
1,78800	-269
1,79200	-267
1,79600	-265
1,80000	-265
1,80400	-264
1,80800	-263
1,81200	-263
1,81600	-266
1,82000	-265
1,82400	-263
1,82800	-262
1,83200	-260
1,83600	-260
1,84000	-261
1,84400	-260
1,84800	-258
1,85200	-257
1,85600	-257
1,86000	-257
1,86400	-257
1,86800	-257
1,87200	-258
1,87600	-259
1,88000	-258
1,88400	-258
1,88800	-259
1,89200	-259
1,89600	-259
1,90000	-259
1,90400	-261
1,90800	-261
1,91200	-260
1,91600	-257
1,92000	-257
1,92400	-260
1,92800	-261
1,93200	-260
1,93600	-259
1,94000	-260
1,94400	-259
1,94800	-258
1,95200	-258
1,95600	-260
1,96000	-260
1,96400	-262
1,96800	-265
1,97200	-265
1,97600	-265
1,98000	-264
1,98400	-264
1,98800	-265
1,99200	-265
1,99600	-267
2,00000	-267
2,00400	-267
2,00800	-267
2,01200	-267
2,01600	-267
2,02000	-268
2,02400	-269
2,02800	-271
2,03200	-271
2,03600	-270
2,04000	-270
2,04400	-270
2,04800	-271
2,05200	-272
2,05600	-273
2,06000	-272
2,06400	-269
2,06800	-268
2,07200	-270
2,07600	-269
2,08000	-268
2,08400	-271
2,08800	-274
2,09200	-277
2,09600	-275
2,10000	-274
2,10400	-275
2,10800	-273
2,11200	-271
2,11600	-272
2,12000	-274
2,12400	-275
2,12800	-274
2,13200	-273
2,13600	-274
2,14000	-277
2,14400	-277
2,14800	-275
2,15200	-273
2,15600	-272
2,16000	-272
2,16400	-274
2,16800	-275
2,17200	-274
2,17600	-274
2,18000	-273
2,18400	-274
2,18800	-274
2,19200	-273
2,19600	-273
2,20000	-275
2,20400	-276
2,20800	-277
2,21200	-279
2,21600	-280
2,22000	-280
2,22400	-280
2,22800	-284
2,23200	-284
2,23600	-283
2,24000	-282
2,24400	-283
2,24800	-283
2,25200	-282
2,25600	-283
2,26000	-283
2,26400	-284
2,26800	-283
2,27200	-282
2,27600	-284
2,28000	-284
2,28400	-280
2,28800	-276
2,29200	-276
2,29600	-278
2,30000	-279
2,30400	-278
2,30800	-278
2,31200	-279
2,31600	-280
2,32000	-277
2,32400	-276
2,32800	-278
2,33200	-281
2,33600	-282
2,34000	-282
2,34400	-284
2,34800	-284
2,35200	-285
2,35600	-284
2,36000	-283
2,36400	-284
2,36800	-284
2,37200	-287
2,37600	-288
2,38000	-288
2,38400	-289
2,38800	-288
2,39200	-287
2,39600	-287
2,40000	-287
2,40400	-286
2,40800	-289
2,41200	-291
2,41600	-291
2,42000	-293
2,42400	-294
2,42800	-292
2,43200	-291
2,43600	-293
2,44000	-296
2,44400	-296
2,44800	-296
2,45200	-297
2,45600	-298
2,46000	-299
2,46400	-299
2,46800	-299
2,47200	-299
2,47600	-297
2,48000	-298
2,48400	-298
2,48800	-297
2,49200	-299
2,49600	-302
2,50000	-301
2,50400	-300
2,50800	-298
2,51200	-295
2,51600	-293
2,52000	-293
2,52400	-294
2,52800	-296
2,53200	-297
2,53600	-297
2,54000	-296
2,54400	-298
2,54800	-299
2,55200	-300
2,55600	-301
2,56000	-304
2,56400	-305
2,56800	-304
2,57200	-304
2,57600	-306
2,58000	-307
2,58400	-307
2,58800	-307
2,59200	-310
2,59600	-313
2,60000	-315
2,60400	-316
2,60800	-317
2,61200	-317
2,61600	-316
2,62000	-314
2,62400	-313
2,62800	-315
2,63200	-316
2,63600	-316
2,64000	-315
2,64400	-314
2,64800	-314
2,65200	-315
2,65600	-314
2,66000	-315
2,66400	-314
2,66800	-314
2,67200	-314
2,67600	-312
2,68000	-312
2,68400	-314
2,68800	-316
2,69200	-318
2,69600	-321
2,70000	-322
2,70400	-324
2,70800	-326
2,71200	-328
2,71600	-328
2,72000	-328
2,72400	-328
2,72800	-330
2,73200	-331
2,73600	-329
2,74000	-328
2,74400	-327
2,74800	-328
2,75200	-330
2,75600	-333
2,76000	-334
2,76400	-333
2,76800	-334
2,77200	-337
2,77600	-339
2,78000	-338
2,78400	-337
2,78800	-336
2,79200	-334
2,79600	-334
2,80000	-335
2,80400	-334
2,80800	-334
2,81200	-333
2,81600	-334
2,82000	-334
2,82400	-334
2,82800	-337
2,83200	-338
2,83600	-337
2,84000	-338
2,84400	-339
2,84800	-341
2,85200	-342
2,85600	-343
2,86000	-341
2,86400	-339
2,86800	-340
2,87200	-342
2,87600	-343
2,88000	-343
2,88400	-343
2,88800	-344
2,89200	-346
2,89600	-346
2,90000	-347
2,90400	-348
2,90800	-349
2,91200	-348
2,91600	-349
2,92000	-350
2,92400	-351
2,92800	-349
2,93200	-348
2,93600	-349
2,94000	-350
2,94400	-350
2,94800	-351
2,95200	-352
2,95600	-353
2,96000	-353
2,96400	-351
2,96800	-351
2,97200	-351
2,97600	-351
2,98000	-353
2,98400	-355
2,98800	-356
2,99200	-357
2,99600	-360
3,00000	-361
3,00400	-364
3,00800	-365
3,01200	-364
3,01600	-363
3,02000	-362
3,02400	-361
3,02800	-363
3,03200	-365
3,03600	-366
3,04000	-367
3,04400	-370
3,04800	-371
3,05200	-371
3,05600	-373
3,06000	-375
3,06400	-375
3,06800	-375
3,07200	-377
3,07600	-377
3,08000	-374
3,08400	-372
3,08800	-371
3,09200	-371
3,09600	-372
3,10000	-373
3,10400	-373
3,10800	-372
3,11200	-371
3,11600	-372
3,12000	-375
3,12400	-378
3,12800	-379
3,13200	-378
3,13600	-377
3,14000	-377
3,14400	-375
3,14800	-375
3,15200	-373
3,15600	-373
3,16000	-375
3,16400	-376
3,16800	-377
3,17200	-375
3,17600	-374
3,18000	-375
3,18400	-374
3,18800	-373
3,19200	-373
3,19600	-374
3,20000	-375
3,20400	-374
3,20800	-374
3,21200	-376
3,21600	-377
3,22000	-378
3,22400	-379
3,22800	-381
3,23200	-383
3,23600	-383
3,24000	-382
3,24400	-381
3,24800	-384
3,25200	-387
3,25600	-388
3,26000	-388
3,26400	-386
3,26800	-387
3,27200	-389
3,27600	-390
3,28000	-389
3,28400	-390
3,28800	-389
3,29200	-390
3,29600	-391
3,30000	-393
3,30400	-394
3,30800	-394
3,31200	-394
3,31600	-395
3,32000	-397
3,32400	-398
3,32800	-400
3,33200	-402
3,33600	-403
3,34000	-404
3,34400	-406
3,34800	-406
3,35200	-407
3,35600	-407
3,36000	-408
3,36400	-410
3,36800	-409
3,37200	-408
3,37600	-406
3,38000	-406
3,38400	-406
3,38800	-408
3,39200	-409
3,39600	-408
3,40000	-407
3,40400	-409
3,40800	-410
3,41200	-410
3,41600	-409
3,42000	-409
3,42400	-413
3,42800	-415
3,43200	-415
3,43600	-417
3,44000	-417
3,44400	-416
3,44800	-417
3,45200	-418
3,45600	-418
3,46000	-417
3,46400	-418
3,46800	-418
3,47200	-417
3,47600	-416
3,48000	-417
3,48400	-416
3,48800	-416
3,49200	-418
3,49600	-419
3,50000	-418
3,50400	-418
3,50800	-418
3,51200	-419
3,51600	-419
3,52000	-419
3,52400	-421
3,52800	-423
3,53200	-423
3,53600	-424
3,54000	-427
3,54400	-429
3,54800	-430
3,55200	-431
3,55600	-431
3,56000	-432
3,56400	-432
3,56800	-434
3,57200	-436
3,57600	-438
3,58000	-441
3,58400	-443
3,58800	-443
3,59200	-444
3,59600	-445
3,60000	-445
3,60400	-447
3,60800	-447
3,61200	-449
3,61600	-452
3,62000	-452
3,62400	-453
3,62800	-455
3,63200	-458
3,63600	-460
3,64000	-461
3,64400	-460
3,64800	-458
3,65200	-456
3,65600	-456
3,66000	-457
3,66400	-458
3,66800	-458
3,67200	-457
3,67600	-458
3,68000	-457
3,68400	-455
3,68800	-456
3,69200	-455
3,69600	-452
3,70000	-452
3,70400	-452
3,70800	-453
3,71200	-454
3,71600	-456
3,72000	-457
3,72400	-455
3,72800	-452
3,73200	-449
3,73600	-444
3,74000	-429
3,74400	-408
3,74800	-398
3,75200	-409
3,75600	-452
3,76000	-546
3,76400	-700
3,76800	-920
3,77200	-1209
3,77600	-1559
3,78000	-1958
3,78400	-2395
3,78800	-2851
3,79200	-3309
3,79600	-3755
3,80000	-4175
3,80400	-4556
3,80800	-4886
3,81200	-5155
3,81600	-5370
3,82000	-5551
3,82400	-5729
3,82800	-5902
3,83200	-6011
3,83600	-6010
3,84000	-5902
3,84400	-5712
3,84800	-5465
3,85200	-5183
3,85600	-4879
3,86000	-4566
3,86400	-4255
3,86800	-3950
3,87200	-3657
3,87600	-3385
3,88000	-3136
3,88400	-2910
3,88800	-2703
3,89200	-2511
3,89600	-2332
3,90000	-2158
3,90400	-1988
3,90800	-1830
3,91200	-1685
3,91600	-1557
3,92000	-1449
3,92400	-1358
3,92800	-1282
3,93200	-1216
3,93600	-1157
3,94000	-1107
3,94400	-1068
3,94800	-1034
3,95200	-1000
3,95600	-967
3,96000	-938
3,96400	-910
3,96800	-883
3,97200	-856
3,97600	-832
3,98000	-812
3,98400	-790
3,98800	-770
3,99200	-752
3,99600	-738
4,00000	-725
4,00400	-712
4,00800	-698
4,01200	-686
4,01600	-676
4,02000	-665
4,02400	-657
4,02800	-649
4,03200	-640
4,03600	-633
4,04000	-626
4,04400	-616
4,04800	-605
4,05200	-596
4,05600	-589
4,06000	-581
4,06400	-573
4,06800	-562
4,07200	-552
4,07600	-541
4,08000	-531
4,08400	-521
4,08800	-511
4,09200	-501
4,09600	-492
4,10000	-483
4,10400	-476
4,10800	-471
4,11200	-468
4,11600	-464
4,12000	-458
4,12400	-454
4,12800	-452
4,13200	-449
4,13600	-448
4,14000	-448
4,14400	-449
4,14800	-449
4,15200	-448
4,15600	-450
4,16000	-452
4,16400	-452
4,16800	-451
4,17200	-448
4,17600	-447
4,18000	-446
4,18400	-443
4,18800	-440
4,19200	-437
4,19600	-431
4,20000	-424
4,20400	-418
4,20800	-414
4,21200	-410
4,21600	-406
4,22000	-399
4,22400	-390
4,22800	-381
4,23200	-373
4,23600	-367
4,24000	-361
4,24400	-357
4,24800	-353
4,25200	-348
4,25600	-345
4,26000	-344
4,26400	-343
4,26800	-344
4,27200	-347
4,27600	-352
4,28000	-357
4,28400	-362
4,28800	-369
4,29200	-376
4,29600	-381
4,30000	-386
4,30400	-390
4,30800	-392
4,31200	-395
4,31600	-399
4,32000	-403
4,32400	-405
4,32800	-408
4,33200	-410
4,33600	-409
4,34000	-406
4,34400	-403
4,34800	-398
4,35200	-393
4,35600	-390
4,36000	-385
4,36400	-377
4,36800	-371
4,37200	-364
4,37600	-356
4,38000	-349
4,38400	-342
4,38800	-337
4,39200	-333
4,39600	-331
4,40000	-327
4,40400	-322
4,40800	-318
4,41200	-314
4,41600	-311
4,42000	-309
4,42400	-307
4,42800	-306
4,43200	-305
4,43600	-302
4,44000	-299
4,44400	-294
4,44800	-290
4,45200	-285
4,45600	-277
4,46000	-267
4,46400	-256
4,46800	-241
4,47200	-221
4,47600	-195
4,48000	-164
4,48400	-129
4,48800	-91
4,49200	-49
4,49600	-1
4,50000	50
4,50400	101
4,50800	153
4,51200	205
4,51600	256
4,52000	304
4,52400	351
4,52800	394
4,53200	435
4,53600	469
4,54000	494
4,54400	514
4,54800	526
4,55200	530
4,55600	529
4,56000	524
4,56400	515
4,56800	500
4,57200	479
4,57600	453
4,58000	426
4,58400	398
4,58800	365
4,59200	332
4,59600	296
4,60000	261
4,60400	226
4,60800	191
4,61200	156
4,61600	123
4,62000	92
4,62400	63
4,62800	36
4,63200	10
4,63600	-15
4,64000	-39
4,64400	-58
4,64800	-73
4,65200	-85
4,65600	-96
4,66000	-109
4,66400	-122
4,66800	-133
4,67200	-144
4,67600	-154
4,68000	-162
4,68400	-169
4,68800	-177
4,69200	-186
4,69600	-195
4,70000	-203
4,70400	-213
4,70800	-223
4,71200	-230
4,71600	-239
4,72000	-249
4,72400	-259
4,72800	-266
4,73200	-273
4,73600	-282
4,74000	-290
4,74400	-298
4,74800	-307
4,75200	-314
4,75600	-321
4,76000	-331
4,76400	-341
4,76800	-350
4,77200	-357
4,77600	-365
4,78000	-376
4,78400	-387
4,78800	-395
4,79200	-402
4,79600	-410
4,80000	-418
4,80400	-427
4,80800	-435
4,81200	-444
4,81600	-451
4,82000	-458
4,82400	-466
4,82800	-471
4,83200	-474
4,83600	-476
4,84000	-476
4,84400	-476
4,84800	-472
4,85200	-462
4,85600	-446
4,86000	-422
4,86400	-390
4,86800	-345
4,87200	-284
4,87600	-203
4,88000	-100
4,88400	30
4,88800	189
4,89200	379
4,89600	606
4,90000	870
4,90400	1168
4,90800	1501
4,91200	1869
4,91600	2268
4,92000	2689
4,92400	3127
4,92800	3574
4,93200	4021
4,93600	4462
4,94000	4885
4,94400	5284
4,94800	5652
4,95200	5982
4,95600	6270
4,96000	6513
4,96400	6710
4,96800	6859
4,97200	6959
4,97600	7015
4,98000	7032
4,98400	7010
4,98800	6958
4,99200	6881
4,99600	6781
5,00000	6662
5,00400	6529
5,00800	6389
5,01200	6246
5,01600	6102
5,02000	5954
5,02400	5807
5,02800	5662
5,03200	5517
5,03600	5372
5,04000	5225
5,04400	5077
5,04800	4925
5,05200	4769
5,05600	4609
5,06000	4447
5,06400	4279
5,06800	4105
5,07200	3931
5,07600	3754
5,08000	3575
5,08400	3396
5,08800	3217
5,09200	3039
5,09600	2863
5,10000	2691
5,10400	2521
5,10800	2357
5,11200	2202
5,11600	2052
5,12000	1909
5,12400	1776
5,12800	1650
5,13200	1532
5,13600	1424
5,14000	1327
5,14400	1239
5,14800	1161
5,15200	1091
5,15600	1029
5,16000	975
5,16400	929
5,16800	889
5,17200	854
5,17600	823
5,18000	797
5,18400	776
5,18800	756
5,19200	738
5,19600	722
5,20000	707
5,20400	693
5,20800	682
5,21200	671
5,21600	660
5,22000	649
5,22400	637
5,22800	625
5,23200	611
5,23600	595
5,24000	580
5,24400	566
5,24800	550
5,25200	532
5,25600	514
5,26000	499
5,26400	484
5,26800	469
5,27200	454
5,27600	441
5,28000	432
5,28400	425
5,28800	419
5,29200	416
5,29600	418
5,30000	428
5,30400	445
5,30800	471
5,31200	508
5,31600	557
5,32000	618
5,32400	691
5,32800	776
5,33200	873
5,33600	985
5,34000	1111
5,34400	1251
5,34800	1407
5,35200	1573
5,35600	1749
5,36000	1932
5,36400	2121
5,36800	2315
5,37200	2509
5,37600	2699
5,38000	2889
5,38400	3075
5,38800	3253
5,39200	3420
5,39600	3572
5,40000	3711
5,40400	3840
5,40800	3956
5,41200	4053
5,41600	4132
5,42000	4197
5,42400	4248
5,42800	4282
5,43200	4302
5,43600	4309
5,44000	4302
5,44400	4280
5,44800	4245
5,45200	4200
5,45600	4145
5,46000	4083
5,46400	4014
5,46800	3939
5,47200	3857
5,47600	3770
5,48000	3678
5,48400	3582
5,48800	3482
5,49200	3384
5,49600	3287
5,50000	3188
5,50400	3089
5,50800	2990
5,51200	2893
5,51600	2796
5,52000	2702
5,52400	2610
5,52800	2520
5,53200	2431
5,53600	2344
5,54000	2260
5,54400	2179
5,54800	2100
5,55200	2023
5,55600	1949
5,56000	1876
5,56400	1804
5,56800	1737
5,57200	1674
5,57600	1611
5,58000	1551
5,58400	1493
5,58800	1437
5,59200	1385
5,59600	1336
5,60000	1291
5,60400	1247
5,60800	1205
5,61200	1165
5,61600	1125
5,62000	1088
5,62400	1055
5,62800	1024
5,63200	994
5,63600	966
5,64000	939
5,64400	914
5,64800	891
5,65200	871
5,65600	851
5,66000	831
5,66400	814
5,66800	800
5,67200	784
5,67600	770
5,68000	760
5,68400	752
5,68800	744
5,69200	737
5,69600	731
5,70000	729
5,70400	729
5,70800	732
5,71200	737
5,71600	744
5,72000	754
5,72400	764
5,72800	776
5,73200	790
5,73600	802
5,74000	814
5,74400	825
5,74800	836
5,75200	847
5,75600	858
5,76000	869
5,76400	880
5,76800	888
5,77200	893
5,77600	898
5,78000	902
5,78400	903
5,78800	902
5,79200	901
5,79600	899
5,80000	895
5,80400	889
5,80800	882
5,81200	874
5,81600	866
5,82000	857
5,82400	847
5,82800	836
5,83200	827
5,83600	822
5,84000	818
5,84400	814
5,84800	817
5,85200	823
5,85600	835
5,86000	858
5,86400	887
5,86800	924
5,87200	972
5,87600	1033
5,88000	1109
5,88400	1200
5,88800	1302
5,89200	1415
5,89600	1535
5,90000	1663
5,90400	1798
5,90800	1935
5,91200	2069
5,91600	2198
5,92000	2318
5,92400	2427
5,92800	2523
5,93200	2604
5,93600	2668
5,94000	2718
5,94400	2749
5,94800	2760
5,95200	2753
5,95600	2732
5,96000	2696
5,96400	2646
5,96800	2585
5,97200	2516
5,97600	2442
5,98000	2362
5,98400	2278
5,98800	2194
5,99200	2109
5,99600	2027
6,00000	1947
6,00400	1872
6,00800	1799
6,01200	1732
6,01600	1672
6,02000	1616
6,02400	1563
6,02800	1517
6,03200	1477
6,03600	1440
6,04000	1404
6,04400	1372
6,04800	1343
6,05200	1313
6,05600	1286
6,06000	1259
6,06400	1231
6,06800	1205
6,07200	1182
6,07600	1160
6,08000	1134
6,08400	1105
6,08800	1075
6,09200	1045
6,09600	1015
6,10000	983
6,10400	949
6,10800	911
6,11200	871
6,11600	830
6,12000	789
6,12400	746
6,12800	698
6,13200	647
6,13600	598
6,14000	552
6,14400	506
6,14800	459
6,15200	418
6,15600	380
6,16000	342
6,16400	304
6,16800	272
6,17200	246
6,17600	223
6,18000	201
6,18400	183
6,18800	170
6,19200	162
6,19600	157
6,20000	158
6,20400	160
6,20800	164
6,21200	171
6,21600	183
6,22000	197
6,22400	214
6,22800	233
6,23200	257
6,23600	281
6,24000	305
6,24400	330
6,24800	356
6,25200	382
6,25600	411
6,26000	442
6,26400	474
6,26800	508
6,27200	541
6,27600	575
6,28000	613
6,28400	651
6,28800	688
6,29200	723
6,29600	760
6,30000	797
6,30400	834
6,30800	870
6,31200	907
6,31600	943
6,32000	978
6,32400	1011
6,32800	1044
6,33200	1073
6,33600	1101
6,34000	1127
6,34400	1152
6,34800	1176
6,35200	1197
6,35600	1215
6,36000	1230
6,36400	1242
6,36800	1250
6,37200	1257
6,37600	1263
6,38000	1269
6,38400	1276
6,38800	1286
6,39200	1301
6,39600	1324
6,40000	1358
6,40400	1403
6,40800	1463
6,41200	1537
6,41600	1627
6,42000	1735
6,42400	1863
6,42800	2014
6,43200	2189
6,43600	2386
6,44000	2604
6,44400	2844
6,44800	3105
6,45200	3382
6,45600	3674
6,46000	3978
6,46400	4291
6,46800	4610
6,47200	4928
6,47600	5243
6,48000	5549
6,48400	5842
6,48800	6118
6,49200	6376
6,49600	6613
6,50000	6828
6,50400	7015
6,50800	7174
6,51200	7302
6,51600	7402
6,52000	7474
6,52400	7520
6,52800	7545
6,53200	7550
6,53600	7541
6,54000	7522
6,54400	7499
6,54800	7475
6,55200	7454
6,55600	7446
6,56000	7457
6,56400	7487
6,56800	7540
6,57200	7615
6,57600	7715
6,58000	7842
6,58400	7990
6,58800	8158
6,59200	8336
6,59600	8524
6,60000	8716
6,60400	8906
6,60800	9085
6,61200	9244
6,61600	9383
6,62000	9494
6,62400	9570
6,62800	9610
6,63200	9611
6,63600	9573
6,64000	9495
6,64400	9380
6,64800	9229
6,65200	9043
6,65600	8826
6,66000	8582
6,66400	8316
6,66800	8028
6,67200	7727
6,67600	7416
6,68000	7098
6,68400	6779
6,68800	6463
6,69200	6154
6,69600	5853
6,70000	5561
6,70400	5281
6,70800	5014
6,71200	4765
6,71600	4538
6,72000	4331
6,72400	4142
6,72800	3971
6,73200	3821
6,73600	3692
6,74000	3586
6,74400	3499
6,74800	3428
6,75200	3374
6,75600	3340
6,76000	3324
6,76400	3324
6,76800	3338
6,77200	3365
6,77600	3402
6,78000	3448
6,78400	3504
6,78800	3566
6,79200	3634
6,79600	3709
6,80000	3789
6,80400	3872
6,80800	3957
6,81200	4044
6,81600	4136
6,82000	4229
6,82400	4326
6,82800	4427
6,83200	4530
6,83600	4642
6,84000	4767
6,84400	4909
6,84800	5075
6,85200	5276
6,85600	5532
6,86000	5879
6,86400	6398
6,86800	7233
6,87200	8582
6,87600	10635
6,88000	13486
6,88400	17072
6,88800	21174
6,89200	25470
6,89600	29609
6,90000	33322
6,90400	36477
6,90800	39057
6,91200	41081
6,91600	42572
6,92000	43577
6,92400	44160
6,92800	44379
6,93200	44290
6,93600	43958
6,94000	43478
6,94400	42948
6,94800	42445
6,95200	42014
6,95600	41663
6,96000	41369
6,96400	41113
6,96800	40899
6,97200	40764
6,97600	40742
6,98000	40851
6,98400	41078
6,98800	41400
6,99200	41805
6,99600	42285
7,00000	42818
7,00400	43375
7,00800	43919
7,01200	44413
7,01600	44847
7,02000	45238
7,02400	45625
7,02800	46050
7,03200	46544
7,03600	47123
7,04000	47763
7,04400	48391
7,04800	48877
7,05200	49048
7,05600	48714
7,06000	47720
7,06400	46003
7,06800	43620
7,07200	40712
7,07600	37473
7,08000	34099
7,08400	30772
7,08800	27628
7,09200	24740
7,09600	22134
7,10000	19811
7,10400	17765
7,10800	15994
7,11200	14494
7,11600	13256
7,12000	12274
7,12400	11545
7,12800	11068
7,13200	10828
7,13600	10809
7,14000	10995
7,14400	11367
7,14800	11900
7,15200	12572
7,15600	13361
7,16000	14244
7,16400	15198
7,16800	16203
7,17200	17232
7,17600	18260
7,18000	19267
7,18400	20233
7,18800	21140
7,19200	21970
7,19600	22708
7,20000	23343
7,20400	23861
7,20800	24258
7,21200	24528
7,21600	24670
7,22000	24687
7,22400	24583
7,22800	24359
7,23200	24021
7,23600	23576
7,24000	23038
7,24400	22417
7,24800	21721
7,25200	20963
7,25600	20155
7,26000	19307
7,26400	18431
7,26800	17536
7,27200	16631
7,27600	15726
7,28000	14831
7,28400	13950
7,28800	13087
7,29200	12249
7,29600	11442
7,30000	10671
7,30400	9938
7,30800	9241
7,31200	8581
7,31600	7962
7,32000	7384
7,32400	6844
7,32800	6340
7,33200	5874
7,33600	5440
7,34000	5035
7,34400	4659
7,34800	4311
7,35200	3985
7,35600	3682
7,36000	3398
7,36400	3130
7,36800	2879
7,37200	2644
7,37600	2420
7,38000	2208
7,38400	2008
7,38800	1817
7,39200	1633
7,39600	1456
7,40000	1285
7,40400	1121
7,40800	964
7,41200	814
7,41600	670
7,42000	531
7,42400	398
7,42800	271
7,43200	152
7,43600	35
7,44000	-79
7,44400	-187
7,44800	-288
7,45200	-385
7,45600	-478
7,46000	-567
7,46400	-652
7,46800	-732
7,47200	-807
7,47600	-877
7,48000	-946
7,48400	-1009
7,48800	-1067
7,49200	-1122
7,49600	-1172
7,50000	-1218
7,50400	-1260
7,50800	-1301
7,51200	-1340
7,51600	-1374
7,52000	-1405
7,52400	-1437
7,52800	-1468
7,53200	-1498
7,53600	-1528
7,54000	-1557
7,54400	-1587
7,54800	-1616
7,55200	-1645
7,55600	-1674
7,56000	-1704
7,56400	-1736
7,56800	-1769
7,57200	-1800
7,57600	-1831
7,58000	-1864
7,58400	-1896
7,58800	-1929
7,59200	-1961
7,59600	-1992
7,60000	-2021
7,60400	-2044
7,60800	-2063
7,61200	-2079
7,61600	-2087
7,62000	-2085
7,62400	-2074
7,62800	-2052
7,63200	-2015
7,63600	-1963
7,64000	-1896
7,64400	-1812
7,64800	-1708
7,65200	-1586
7,65600	-1442
7,66000	-1275
7,66400	-1084
7,66800	-873
7,67200	-644
[truncated: 18,082 more rows]
