# Supplementary material for: Interplay between de novo and salvage pathways of GDP-fucose synthesis
Source: PLoS One. 2024 Oct 24;19(10):e0309450. doi: 10.1371/journal.pone.0309450 (PMC11501016; doi:10.1371/journal.pone.0309450)
Supplement: S1 File — (ZIP) [file pone.0309450.s004.zip › Chromatograms/Metabolites/WT_3.txt]

[Header]
Application Name	LabSolutions
Version	5.97 SP1
Data File Name	C:\LabSolutions\Data\Methods\Moje wyniki\GDP-Fuc360.lcd
Output Date	2022-02-24
Output Time	14:37:32
[File Information]
Type	Data File
Generated	2022-01-26 12:27:32
Generated by	Sterownik
Modified	2022-02-13 16:38:36
Modified by	Sterownik
[Sample Information]
Operator Name	Sterownik
Acquired	2022-01-26 12:27:53
Sample Type	0:Unknown
Level	0
Sample Name	Probka 209-HEK_wt_3rd
Sample ID	01
ISTD Amount1	1
ISTD Amount2	1
ISTD Amount3	1
ISTD Amount4	1
ISTD Amount5	1
ISTD Amount6	1
ISTD Amount7	1
ISTD Amount8	1
ISTD Amount9	1
ISTD Amount10	1
ISTD Amount11	1
ISTD Amount12	1
ISTD Amount13	1
ISTD Amount14	1
ISTD Amount15	1
ISTD Amount16	1
ISTD Amount17	1
ISTD Amount18	1
ISTD Amount19	1
ISTD Amount20	1
ISTD Amount21	1
ISTD Amount22	1
ISTD Amount23	1
ISTD Amount24	1
ISTD Amount25	1
ISTD Amount26	1
ISTD Amount27	1
ISTD Amount28	1
ISTD Amount29	1
ISTD Amount30	1
ISTD Amount31	1
ISTD Amount32	1
Sample Amount	1
Dilution Factor	1
Vial#	1
Injection Volume	15
[Original Files]
Data File	C:\LabSolutions\Data\Methods\Moje wyniki\GDP-Fuc360.lcd
Method File	C:\LabSolutions\Data\Methods\Interstsil ODS-4 3x250mm nukleotydy-3.lcm
Batch File
Report Format File	c:\LabSolutions\System\DEFAULT.lsr
[File Description]
kolumna 3mm x 250 mm, cela czu�a, 5 of 20ul, 4000 pmoli to sonication
[Configuration]
Instrument Name	HPLC_SPD-M30A_RF20AXS
Instrument #	1
Line #	1
# of Detectors	1
Detector ID	PDA
Detector Name	PDA
# of Channels	1
[PDA Multi Chromatogram(Ch1)]
# of Points	20001
Interval(msec)	240
Start Time(min)	0
End Time(min)	80
Intensity Units	mAU
Intensity Multiplier	1
Type	MultiChrom
Wavelength(nm)	254
Bandwidth(nm)	4
R.Time (min)	Intensity
0,00000	0
0,00400	0
0,00800	0
0,01200	0
0,01600	0
0,02000	0
0,02400	0
0,02800	0
0,03200	0
0,03600	0
0,04000	0
0,04400	0
0,04800	0
0,05200	0
0,05600	0
0,06000	0
0,06400	0
0,06800	0
0,07200	0
0,07600	0
0,08000	14
0,08400	25
0,08800	31
0,09200	32
0,09600	33
0,10000	31
0,10400	30
0,10800	29
0,11200	28
0,11600	28
0,12000	27
0,12400	28
0,12800	32
0,13200	32
0,13600	29
0,14000	29
0,14400	29
0,14800	28
0,15200	27
0,15600	25
0,16000	25
0,16400	25
0,16800	25
0,17200	26
0,17600	25
0,18000	23
0,18400	22
0,18800	22
0,19200	22
0,19600	20
0,20000	20
0,20400	20
0,20800	19
0,21200	17
0,21600	17
0,22000	16
0,22400	14
0,22800	12
0,23200	9
0,23600	8
0,24000	11
0,24400	10
0,24800	8
0,25200	7
0,25600	8
0,26000	10
0,26400	7
0,26800	4
0,27200	1
0,27600	-2
0,28000	-2
0,28400	-3
0,28800	-5
0,29200	-5
0,29600	-4
0,30000	-2
0,30400	-0
0,30800	1
0,31200	1
0,31600	1
0,32000	-1
0,32400	-2
0,32800	-0
0,33200	4
0,33600	13
0,34000	14
0,34400	6
0,34800	0
0,35200	-2
0,35600	-3
0,36000	-5
0,36400	-8
0,36800	-9
0,37200	-10
0,37600	-10
0,38000	-10
0,38400	-10
0,38800	-9
0,39200	-9
0,39600	-9
0,40000	-8
0,40400	-8
0,40800	-8
0,41200	-8
0,41600	-9
0,42000	-9
0,42400	-10
0,42800	-10
0,43200	-10
0,43600	-9
0,44000	-8
0,44400	-9
0,44800	-11
0,45200	-13
0,45600	-12
0,46000	-11
0,46400	-11
0,46800	-9
0,47200	-7
0,47600	-8
0,48000	-8
0,48400	-8
0,48800	-10
0,49200	-12
0,49600	-10
0,50000	-9
0,50400	-8
0,50800	-10
0,51200	-13
0,51600	-14
0,52000	-15
0,52400	-16
0,52800	-17
0,53200	-18
0,53600	-20
0,54000	-20
0,54400	-20
0,54800	-20
0,55200	-20
0,55600	-22
0,56000	-23
0,56400	-22
0,56800	-22
0,57200	-22
0,57600	-23
0,58000	-24
0,58400	-23
0,58800	-22
0,59200	-22
0,59600	-22
0,60000	-22
0,60400	-22
0,60800	-26
0,61200	-28
0,61600	-28
0,62000	-28
0,62400	-28
0,62800	-29
0,63200	-29
0,63600	-31
0,64000	-32
0,64400	-31
0,64800	-31
0,65200	-31
0,65600	-33
0,66000	-36
0,66400	-38
0,66800	-37
0,67200	-36
0,67600	-38
0,68000	-39
0,68400	-40
0,68800	-42
0,69200	-43
0,69600	-43
0,70000	-44
0,70400	-46
0,70800	-46
0,71200	-47
0,71600	-47
0,72000	-47
0,72400	-48
0,72800	-51
0,73200	-51
0,73600	-51
0,74000	-53
0,74400	-54
0,74800	-54
0,75200	-55
0,75600	-55
0,76000	-56
0,76400	-57
0,76800	-57
0,77200	-58
0,77600	-59
0,78000	-58
0,78400	-61
0,78800	-62
0,79200	-62
0,79600	-62
0,80000	-65
0,80400	-67
0,80800	-67
0,81200	-67
0,81600	-67
0,82000	-68
0,82400	-68
0,82800	-66
0,83200	-68
0,83600	-69
0,84000	-67
0,84400	-68
0,84800	-69
0,85200	-70
0,85600	-68
0,86000	-65
0,86400	-63
0,86800	-62
0,87200	-61
0,87600	-62
0,88000	-63
0,88400	-64
0,88800	-66
0,89200	-66
0,89600	-67
0,90000	-67
0,90400	-66
0,90800	-66
0,91200	-67
0,91600	-70
0,92000	-71
0,92400	-70
0,92800	-68
0,93200	-67
0,93600	-67
0,94000	-67
0,94400	-68
0,94800	-70
0,95200	-69
0,95600	-69
0,96000	-70
0,96400	-69
0,96800	-69
0,97200	-67
0,97600	-66
0,98000	-66
0,98400	-66
0,98800	-68
0,99200	-69
0,99600	-68
1,00000	-70
1,00400	-72
1,00800	-74
1,01200	-73
1,01600	-69
1,02000	-69
1,02400	-72
1,02800	-73
1,03200	-72
1,03600	-72
1,04000	-75
1,04400	-78
1,04800	-79
1,05200	-79
1,05600	-80
1,06000	-80
1,06400	-80
1,06800	-79
1,07200	-80
1,07600	-82
1,08000	-84
1,08400	-85
1,08800	-86
1,09200	-87
1,09600	-87
1,10000	-86
1,10400	-84
1,10800	-83
1,11200	-82
1,11600	-83
1,12000	-85
1,12400	-86
1,12800	-87
1,13200	-88
1,13600	-87
1,14000	-86
1,14400	-86
1,14800	-87
1,15200	-91
1,15600	-94
1,16000	-93
1,16400	-92
1,16800	-91
1,17200	-91
1,17600	-92
1,18000	-93
1,18400	-94
1,18800	-94
1,19200	-95
1,19600	-94
1,20000	-94
1,20400	-93
1,20800	-94
1,21200	-94
1,21600	-94
1,22000	-95
1,22400	-96
1,22800	-98
1,23200	-100
1,23600	-101
1,24000	-102
1,24400	-103
1,24800	-105
1,25200	-104
1,25600	-104
1,26000	-104
1,26400	-103
1,26800	-103
1,27200	-103
1,27600	-102
1,28000	-101
1,28400	-103
1,28800	-102
1,29200	-101
1,29600	-103
1,30000	-105
1,30400	-105
1,30800	-106
1,31200	-105
1,31600	-103
1,32000	-103
1,32400	-104
1,32800	-105
1,33200	-107
1,33600	-107
1,34000	-107
1,34400	-107
1,34800	-105
1,35200	-102
1,35600	-100
1,36000	-100
1,36400	-100
1,36800	-99
1,37200	-100
1,37600	-100
1,38000	-101
1,38400	-100
1,38800	-99
1,39200	-101
1,39600	-104
1,40000	-107
1,40400	-111
1,40800	-112
1,41200	-111
1,41600	-109
1,42000	-108
1,42400	-106
1,42800	-107
1,43200	-111
1,43600	-113
1,44000	-113
1,44400	-111
1,44800	-114
1,45200	-116
1,45600	-115
1,46000	-116
1,46400	-116
1,46800	-116
1,47200	-117
1,47600	-116
1,48000	-113
1,48400	-112
1,48800	-114
1,49200	-116
1,49600	-118
1,50000	-120
1,50400	-122
1,50800	-121
1,51200	-121
1,51600	-122
1,52000	-121
1,52400	-118
1,52800	-119
1,53200	-121
1,53600	-122
1,54000	-122
1,54400	-121
1,54800	-123
1,55200	-124
1,55600	-122
1,56000	-124
1,56400	-125
1,56800	-124
1,57200	-125
1,57600	-125
1,58000	-126
1,58400	-127
1,58800	-127
1,59200	-128
1,59600	-130
1,60000	-131
1,60400	-131
1,60800	-130
1,61200	-128
1,61600	-128
1,62000	-128
1,62400	-130
1,62800	-132
1,63200	-132
1,63600	-131
1,64000	-131
1,64400	-132
1,64800	-131
1,65200	-131
1,65600	-132
1,66000	-133
1,66400	-131
1,66800	-130
1,67200	-132
1,67600	-135
1,68000	-136
1,68400	-136
1,68800	-139
1,69200	-141
1,69600	-143
1,70000	-144
1,70400	-141
1,70800	-138
1,71200	-138
1,71600	-138
1,72000	-138
1,72400	-137
1,72800	-138
1,73200	-139
1,73600	-140
1,74000	-141
1,74400	-143
1,74800	-143
1,75200	-143
1,75600	-144
1,76000	-145
1,76400	-146
1,76800	-148
1,77200	-150
1,77600	-152
1,78000	-153
1,78400	-153
1,78800	-156
1,79200	-159
1,79600	-159
1,80000	-159
1,80400	-157
1,80800	-155
1,81200	-155
1,81600	-157
1,82000	-158
1,82400	-160
1,82800	-164
1,83200	-166
1,83600	-165
1,84000	-164
1,84400	-167
1,84800	-170
1,85200	-170
1,85600	-169
1,86000	-168
1,86400	-168
1,86800	-168
1,87200	-167
1,87600	-168
1,88000	-169
1,88400	-171
1,88800	-173
1,89200	-174
1,89600	-175
1,90000	-177
1,90400	-177
1,90800	-177
1,91200	-176
1,91600	-175
1,92000	-174
1,92400	-175
1,92800	-177
1,93200	-178
1,93600	-176
1,94000	-176
1,94400	-178
1,94800	-180
1,95200	-182
1,95600	-184
1,96000	-187
1,96400	-187
1,96800	-188
1,97200	-189
1,97600	-188
1,98000	-187
1,98400	-187
1,98800	-187
1,99200	-189
1,99600	-190
2,00000	-190
2,00400	-190
2,00800	-188
2,01200	-188
2,01600	-189
2,02000	-190
2,02400	-191
2,02800	-192
2,03200	-195
2,03600	-197
2,04000	-195
2,04400	-194
2,04800	-193
2,05200	-192
2,05600	-193
2,06000	-193
2,06400	-194
2,06800	-196
2,07200	-198
2,07600	-200
2,08000	-202
2,08400	-204
2,08800	-206
2,09200	-206
2,09600	-207
2,10000	-208
2,10400	-208
2,10800	-210
2,11200	-209
2,11600	-208
2,12000	-209
2,12400	-212
2,12800	-211
2,13200	-210
2,13600	-213
2,14000	-215
2,14400	-215
2,14800	-215
2,15200	-215
2,15600	-213
2,16000	-213
2,16400	-214
2,16800	-217
2,17200	-219
2,17600	-222
2,18000	-224
2,18400	-223
2,18800	-220
2,19200	-221
2,19600	-226
2,20000	-228
2,20400	-229
2,20800	-231
2,21200	-231
2,21600	-229
2,22000	-228
2,22400	-228
2,22800	-228
2,23200	-228
2,23600	-225
2,24000	-223
2,24400	-225
2,24800	-228
2,25200	-228
2,25600	-228
2,26000	-229
2,26400	-231
2,26800	-230
2,27200	-230
2,27600	-232
2,28000	-234
2,28400	-236
2,28800	-237
2,29200	-236
2,29600	-235
2,30000	-236
2,30400	-239
2,30800	-239
2,31200	-239
2,31600	-240
2,32000	-239
2,32400	-238
2,32800	-238
2,33200	-238
2,33600	-239
2,34000	-241
2,34400	-241
2,34800	-240
2,35200	-242
2,35600	-242
2,36000	-240
2,36400	-240
2,36800	-242
2,37200	-244
2,37600	-245
2,38000	-245
2,38400	-246
2,38800	-248
2,39200	-251
2,39600	-253
2,40000	-256
2,40400	-258
2,40800	-258
2,41200	-257
2,41600	-256
2,42000	-256
2,42400	-256
2,42800	-258
2,43200	-260
2,43600	-263
2,44000	-264
2,44400	-264
2,44800	-264
2,45200	-264
2,45600	-264
2,46000	-264
2,46400	-264
2,46800	-266
2,47200	-268
2,47600	-269
2,48000	-272
2,48400	-276
2,48800	-279
2,49200	-279
2,49600	-280
2,50000	-281
2,50400	-281
2,50800	-280
2,51200	-282
2,51600	-284
2,52000	-285
2,52400	-287
2,52800	-288
2,53200	-289
2,53600	-289
2,54000	-288
2,54400	-288
2,54800	-290
2,55200	-290
2,55600	-290
2,56000	-290
2,56400	-290
2,56800	-291
2,57200	-291
2,57600	-291
2,58000	-292
2,58400	-293
2,58800	-294
2,59200	-297
2,59600	-297
2,60000	-296
2,60400	-298
2,60800	-298
2,61200	-298
2,61600	-299
2,62000	-300
2,62400	-300
2,62800	-301
2,63200	-301
2,63600	-300
2,64000	-299
2,64400	-299
2,64800	-301
2,65200	-302
2,65600	-303
2,66000	-303
2,66400	-303
2,66800	-303
2,67200	-302
2,67600	-303
2,68000	-302
2,68400	-303
2,68800	-304
2,69200	-306
2,69600	-308
2,70000	-310
2,70400	-310
2,70800	-311
2,71200	-311
2,71600	-310
2,72000	-309
2,72400	-309
2,72800	-311
2,73200	-312
2,73600	-313
2,74000	-314
2,74400	-314
2,74800	-315
2,75200	-319
2,75600	-319
2,76000	-320
2,76400	-322
2,76800	-321
2,77200	-319
2,77600	-318
2,78000	-317
2,78400	-318
2,78800	-321
2,79200	-326
2,79600	-329
2,80000	-330
2,80400	-331
2,80800	-330
2,81200	-330
2,81600	-329
2,82000	-329
2,82400	-330
2,82800	-330
2,83200	-331
2,83600	-333
2,84000	-334
2,84400	-336
2,84800	-337
2,85200	-338
2,85600	-339
2,86000	-341
2,86400	-341
2,86800	-339
2,87200	-338
2,87600	-339
2,88000	-339
2,88400	-339
2,88800	-341
2,89200	-342
2,89600	-344
2,90000	-344
2,90400	-345
2,90800	-346
2,91200	-347
2,91600	-348
2,92000	-348
2,92400	-348
2,92800	-350
2,93200	-351
2,93600	-354
2,94000	-356
2,94400	-357
2,94800	-357
2,95200	-358
2,95600	-358
2,96000	-356
2,96400	-356
2,96800	-356
2,97200	-357
2,97600	-360
2,98000	-362
2,98400	-362
2,98800	-361
2,99200	-362
2,99600	-364
3,00000	-367
3,00400	-370
3,00800	-371
3,01200	-370
3,01600	-371
3,02000	-373
3,02400	-375
3,02800	-376
3,03200	-375
3,03600	-375
3,04000	-377
3,04400	-379
3,04800	-382
3,05200	-383
3,05600	-384
3,06000	-383
3,06400	-383
3,06800	-383
3,07200	-381
3,07600	-380
3,08000	-380
3,08400	-380
3,08800	-381
3,09200	-383
3,09600	-386
3,10000	-388
3,10400	-390
3,10800	-391
3,11200	-391
3,11600	-391
3,12000	-392
3,12400	-392
3,12800	-394
3,13200	-393
3,13600	-393
3,14000	-393
3,14400	-392
3,14800	-394
3,15200	-395
3,15600	-393
3,16000	-392
3,16400	-393
3,16800	-395
3,17200	-397
3,17600	-400
3,18000	-401
3,18400	-403
3,18800	-404
3,19200	-404
3,19600	-403
3,20000	-404
3,20400	-404
3,20800	-403
3,21200	-404
3,21600	-404
3,22000	-403
3,22400	-403
3,22800	-406
3,23200	-407
3,23600	-409
3,24000	-411
3,24400	-411
3,24800	-412
3,25200	-413
3,25600	-414
3,26000	-416
3,26400	-417
3,26800	-420
3,27200	-421
3,27600	-420
3,28000	-420
3,28400	-421
3,28800	-424
3,29200	-428
3,29600	-430
3,30000	-432
3,30400	-433
3,30800	-432
3,31200	-430
3,31600	-430
3,32000	-431
3,32400	-431
3,32800	-432
3,33200	-433
3,33600	-433
3,34000	-433
3,34400	-435
3,34800	-435
3,35200	-433
3,35600	-434
3,36000	-435
3,36400	-438
3,36800	-439
3,37200	-439
3,37600	-440
3,38000	-442
3,38400	-447
3,38800	-450
3,39200	-450
3,39600	-450
3,40000	-450
3,40400	-448
3,40800	-448
3,41200	-450
3,41600	-450
3,42000	-451
3,42400	-453
3,42800	-456
3,43200	-458
3,43600	-459
3,44000	-460
3,44400	-460
3,44800	-460
3,45200	-460
3,45600	-461
3,46000	-462
3,46400	-462
3,46800	-461
3,47200	-460
3,47600	-462
3,48000	-463
3,48400	-464
3,48800	-465
3,49200	-466
3,49600	-468
3,50000	-470
3,50400	-469
3,50800	-472
3,51200	-475
3,51600	-477
3,52000	-477
3,52400	-475
3,52800	-475
3,53200	-476
3,53600	-476
3,54000	-478
3,54400	-481
3,54800	-484
3,55200	-485
3,55600	-485
3,56000	-487
3,56400	-488
3,56800	-487
3,57200	-486
3,57600	-485
3,58000	-485
3,58400	-488
3,58800	-490
3,59200	-489
3,59600	-490
3,60000	-491
3,60400	-493
3,60800	-492
3,61200	-492
3,61600	-492
3,62000	-491
3,62400	-495
3,62800	-499
3,63200	-501
3,63600	-503
3,64000	-501
3,64400	-500
3,64800	-501
3,65200	-501
3,65600	-499
3,66000	-499
3,66400	-500
3,66800	-501
3,67200	-502
3,67600	-503
3,68000	-502
3,68400	-505
3,68800	-507
3,69200	-509
3,69600	-511
3,70000	-515
3,70400	-516
3,70800	-517
3,71200	-518
3,71600	-519
3,72000	-521
3,72400	-523
3,72800	-524
3,73200	-523
3,73600	-518
3,74000	-506
3,74400	-488
3,74800	-471
3,75200	-464
3,75600	-471
3,76000	-505
3,76400	-583
3,76800	-716
3,77200	-917
3,77600	-1199
3,78000	-1559
3,78400	-1981
3,78800	-2454
3,79200	-2962
3,79600	-3479
3,80000	-3980
3,80400	-4442
3,80800	-4849
3,81200	-5193
3,81600	-5488
3,82000	-5775
3,82400	-6065
3,82800	-6293
3,83200	-6388
3,83600	-6343
3,84000	-6188
3,84400	-5950
3,84800	-5654
3,85200	-5331
3,85600	-5007
3,86000	-4692
3,86400	-4391
3,86800	-4102
3,87200	-3824
3,87600	-3556
3,88000	-3302
3,88400	-3068
3,88800	-2855
3,89200	-2662
3,89600	-2484
3,90000	-2308
3,90400	-2130
3,90800	-1956
3,91200	-1791
3,91600	-1642
3,92000	-1506
3,92400	-1383
3,92800	-1275
3,93200	-1177
3,93600	-1089
3,94000	-1008
3,94400	-931
3,94800	-860
3,95200	-795
3,95600	-739
3,96000	-689
3,96400	-645
3,96800	-608
3,97200	-577
3,97600	-553
3,98000	-536
3,98400	-521
3,98800	-512
3,99200	-507
3,99600	-507
4,00000	-508
4,00400	-512
4,00800	-519
4,01200	-523
4,01600	-528
4,02000	-533
4,02400	-539
4,02800	-546
4,03200	-553
4,03600	-559
4,04000	-566
4,04400	-574
4,04800	-583
4,05200	-594
4,05600	-602
4,06000	-607
4,06400	-612
4,06800	-617
4,07200	-617
4,07600	-615
4,08000	-611
4,08400	-601
4,08800	-587
4,09200	-573
4,09600	-559
4,10000	-545
4,10400	-532
4,10800	-514
4,11200	-495
4,11600	-478
4,12000	-465
4,12400	-454
4,12800	-443
4,13200	-434
4,13600	-424
4,14000	-414
4,14400	-406
4,14800	-400
4,15200	-395
4,15600	-392
4,16000	-391
4,16400	-394
4,16800	-396
4,17200	-398
4,17600	-399
4,18000	-400
4,18400	-403
4,18800	-406
4,19200	-407
4,19600	-409
4,20000	-412
4,20400	-414
4,20800	-416
4,21200	-417
4,21600	-414
4,22000	-409
4,22400	-404
4,22800	-396
4,23200	-388
4,23600	-379
4,24000	-367
4,24400	-354
4,24800	-341
4,25200	-328
4,25600	-314
4,26000	-301
4,26400	-290
4,26800	-279
4,27200	-271
4,27600	-264
4,28000	-257
4,28400	-252
4,28800	-250
4,29200	-250
4,29600	-251
4,30000	-254
4,30400	-261
4,30800	-270
4,31200	-280
4,31600	-288
4,32000	-295
4,32400	-304
4,32800	-313
4,33200	-321
4,33600	-328
4,34000	-336
4,34400	-343
4,34800	-349
4,35200	-355
4,35600	-358
4,36000	-362
4,36400	-365
4,36800	-366
4,37200	-366
4,37600	-367
4,38000	-367
4,38400	-368
4,38800	-367
4,39200	-363
4,39600	-359
4,40000	-356
4,40400	-351
4,40800	-346
4,41200	-340
4,41600	-332
4,42000	-325
4,42400	-317
4,42800	-307
4,43200	-297
4,43600	-287
4,44000	-274
4,44400	-261
4,44800	-255
4,45200	-247
4,45600	-238
4,46000	-231
4,46400	-223
4,46800	-217
4,47200	-212
4,47600	-207
4,48000	-203
4,48400	-201
4,48800	-203
4,49200	-206
4,49600	-207
4,50000	-210
4,50400	-214
4,50800	-217
4,51200	-222
4,51600	-228
4,52000	-235
4,52400	-241
4,52800	-246
4,53200	-253
4,53600	-261
4,54000	-266
4,54400	-270
4,54800	-275
4,55200	-279
4,55600	-282
4,56000	-286
4,56400	-290
4,56800	-292
4,57200	-294
4,57600	-296
4,58000	-297
4,58400	-297
4,58800	-298
4,59200	-298
4,59600	-298
4,60000	-298
4,60400	-299
4,60800	-300
4,61200	-302
4,61600	-303
4,62000	-306
4,62400	-310
4,62800	-311
4,63200	-311
4,63600	-312
4,64000	-313
4,64400	-314
4,64800	-315
4,65200	-318
4,65600	-322
4,66000	-322
4,66400	-323
4,66800	-326
4,67200	-329
4,67600	-329
4,68000	-331
4,68400	-336
4,68800	-341
4,69200	-345
4,69600	-346
4,70000	-346
4,70400	-348
4,70800	-352
4,71200	-355
4,71600	-359
4,72000	-365
4,72400	-369
4,72800	-373
4,73200	-378
4,73600	-382
4,74000	-385
4,74400	-391
4,74800	-397
4,75200	-404
4,75600	-407
4,76000	-409
4,76400	-411
4,76800	-414
4,77200	-418
4,77600	-421
4,78000	-422
4,78400	-425
4,78800	-428
4,79200	-431
4,79600	-433
4,80000	-436
4,80400	-441
4,80800	-448
4,81200	-455
4,81600	-462
4,82000	-469
4,82400	-476
4,82800	-484
4,83200	-490
4,83600	-495
4,84000	-503
4,84400	-511
4,84800	-519
4,85200	-526
4,85600	-532
4,86000	-538
4,86400	-544
4,86800	-548
4,87200	-550
4,87600	-552
4,88000	-552
4,88400	-553
4,88800	-553
4,89200	-552
4,89600	-551
4,90000	-549
4,90400	-546
4,90800	-543
4,91200	-540
4,91600	-535
4,92000	-530
4,92400	-526
4,92800	-521
4,93200	-514
4,93600	-507
4,94000	-497
4,94400	-485
4,94800	-473
4,95200	-460
4,95600	-446
4,96000	-427
4,96400	-403
4,96800	-376
4,97200	-343
4,97600	-306
4,98000	-265
4,98400	-217
4,98800	-167
4,99200	-112
4,99600	-51
5,00000	13
5,00400	80
5,00800	154
5,01200	232
5,01600	313
5,02000	397
5,02400	484
5,02800	575
5,03200	669
5,03600	767
5,04000	867
5,04400	964
5,04800	1059
5,05200	1154
5,05600	1246
5,06000	1336
5,06400	1421
5,06800	1499
5,07200	1570
5,07600	1633
5,08000	1687
5,08400	1730
5,08800	1760
5,09200	1778
5,09600	1785
5,10000	1778
5,10400	1761
5,10800	1733
5,11200	1693
5,11600	1647
5,12000	1598
5,12400	1545
5,12800	1490
5,13200	1434
5,13600	1385
5,14000	1343
5,14400	1312
5,14800	1297
5,15200	1299
5,15600	1324
5,16000	1373
5,16400	1450
5,16800	1556
5,17200	1694
5,17600	1866
5,18000	2072
5,18400	2310
5,18800	2579
5,19200	2877
5,19600	3200
5,20000	3543
5,20400	3900
5,20800	4264
5,21200	4628
5,21600	4988
5,22000	5337
5,22400	5666
5,22800	5967
5,23200	6237
5,23600	6471
5,24000	6665
5,24400	6815
5,24800	6920
5,25200	6977
5,25600	6987
5,26000	6954
5,26400	6881
5,26800	6773
5,27200	6631
5,27600	6459
5,28000	6262
5,28400	6047
5,28800	5816
5,29200	5572
5,29600	5323
5,30000	5071
5,30400	4820
5,30800	4571
5,31200	4326
5,31600	4089
5,32000	3859
5,32400	3638
5,32800	3427
5,33200	3227
5,33600	3036
5,34000	2856
5,34400	2688
5,34800	2526
5,35200	2374
5,35600	2234
5,36000	2100
5,36400	1972
5,36800	1849
5,37200	1731
5,37600	1619
5,38000	1513
5,38400	1414
5,38800	1324
5,39200	1242
5,39600	1163
5,40000	1088
5,40400	1023
5,40800	962
5,41200	907
5,41600	859
5,42000	817
5,42400	781
5,42800	755
5,43200	736
5,43600	722
5,44000	718
5,44400	721
5,44800	733
5,45200	749
5,45600	769
5,46000	795
5,46400	830
5,46800	869
5,47200	914
5,47600	962
5,48000	1011
5,48400	1063
5,48800	1115
5,49200	1167
5,49600	1220
5,50000	1272
5,50400	1320
5,50800	1365
5,51200	1407
5,51600	1448
5,52000	1483
5,52400	1513
5,52800	1534
5,53200	1550
5,53600	1561
5,54000	1566
5,54400	1567
5,54800	1563
5,55200	1554
5,55600	1540
5,56000	1525
5,56400	1504
5,56800	1479
5,57200	1451
5,57600	1419
5,58000	1388
5,58400	1354
5,58800	1318
5,59200	1280
5,59600	1240
5,60000	1202
5,60400	1163
5,60800	1122
5,61200	1081
5,61600	1036
5,62000	992
5,62400	948
5,62800	902
5,63200	861
5,63600	819
5,64000	777
5,64400	738
5,64800	698
5,65200	658
5,65600	619
5,66000	579
5,66400	540
5,66800	504
5,67200	470
5,67600	438
5,68000	408
5,68400	378
5,68800	353
5,69200	329
5,69600	306
5,70000	287
5,70400	266
5,70800	247
5,71200	229
5,71600	212
5,72000	194
5,72400	177
5,72800	162
5,73200	149
5,73600	135
5,74000	124
5,74400	114
5,74800	104
5,75200	94
5,75600	85
5,76000	75
5,76400	68
5,76800	65
5,77200	61
5,77600	55
5,78000	50
5,78400	47
5,78800	42
5,79200	38
5,79600	36
5,80000	37
5,80400	37
5,80800	37
5,81200	39
5,81600	43
5,82000	49
5,82400	54
5,82800	63
5,83200	74
5,83600	84
5,84000	96
5,84400	109
5,84800	121
5,85200	130
5,85600	140
5,86000	151
5,86400	163
5,86800	174
5,87200	184
5,87600	197
5,88000	210
5,88400	225
5,88800	242
5,89200	262
5,89600	283
5,90000	305
5,90400	329
5,90800	359
5,91200	390
5,91600	422
5,92000	456
5,92400	490
5,92800	525
5,93200	561
5,93600	595
5,94000	629
5,94400	661
5,94800	690
5,95200	713
5,95600	732
5,96000	744
5,96400	747
5,96800	743
5,97200	731
5,97600	710
5,98000	684
5,98400	652
5,98800	617
5,99200	580
5,99600	540
6,00000	501
6,00400	464
6,00800	429
6,01200	398
6,01600	373
6,02000	352
6,02400	337
6,02800	328
6,03200	328
6,03600	339
6,04000	358
6,04400	388
6,04800	432
6,05200	492
6,05600	569
6,06000	659
6,06400	765
6,06800	888
6,07200	1029
6,07600	1186
6,08000	1358
6,08400	1544
6,08800	1742
6,09200	1948
6,09600	2161
6,10000	2377
6,10400	2588
6,10800	2793
6,11200	2988
6,11600	3168
6,12000	3331
6,12400	3473
6,12800	3592
6,13200	3685
6,13600	3750
6,14000	3785
6,14400	3790
6,14800	3769
6,15200	3720
6,15600	3645
6,16000	3545
6,16400	3425
6,16800	3289
6,17200	3139
6,17600	2974
6,18000	2803
6,18400	2629
6,18800	2452
6,19200	2275
6,19600	2098
6,20000	1925
6,20400	1759
6,20800	1601
6,21200	1452
6,21600	1313
6,22000	1185
6,22400	1064
6,22800	953
6,23200	852
6,23600	761
6,24000	678
6,24400	603
6,24800	536
6,25200	476
6,25600	419
6,26000	370
6,26400	329
6,26800	292
6,27200	260
6,27600	233
6,28000	212
6,28400	195
6,28800	181
6,29200	173
6,29600	173
6,30000	181
6,30400	195
6,30800	218
6,31200	250
6,31600	291
6,32000	346
6,32400	414
6,32800	494
6,33200	590
6,33600	701
6,34000	830
6,34400	978
6,34800	1145
6,35200	1330
6,35600	1532
6,36000	1753
6,36400	1991
6,36800	2244
6,37200	2512
6,37600	2788
6,38000	3074
6,38400	3366
6,38800	3660
6,39200	3952
6,39600	4240
6,40000	4519
6,40400	4787
6,40800	5041
6,41200	5280
6,41600	5499
6,42000	5692
6,42400	5859
6,42800	5998
6,43200	6109
6,43600	6190
6,44000	6243
6,44400	6265
6,44800	6256
6,45200	6217
6,45600	6148
6,46000	6054
6,46400	5935
6,46800	5795
6,47200	5633
6,47600	5452
6,48000	5256
6,48400	5048
6,48800	4829
6,49200	4603
6,49600	4374
6,50000	4142
6,50400	3908
6,50800	3675
6,51200	3445
6,51600	3220
6,52000	3001
6,52400	2790
6,52800	2586
6,53200	2390
6,53600	2206
6,54000	2030
6,54400	1865
6,54800	1710
6,55200	1564
6,55600	1428
6,56000	1302
6,56400	1185
6,56800	1075
6,57200	973
6,57600	880
6,58000	796
6,58400	716
6,58800	641
6,59200	572
6,59600	510
6,60000	455
6,60400	405
6,60800	358
6,61200	313
6,61600	273
6,62000	238
6,62400	204
6,62800	171
6,63200	145
6,63600	120
6,64000	95
6,64400	71
6,64800	51
6,65200	32
6,65600	15
6,66000	1
6,66400	-13
6,66800	-26
6,67200	-39
6,67600	-50
6,68000	-57
6,68400	-64
6,68800	-72
6,69200	-79
6,69600	-87
6,70000	-94
6,70400	-96
6,70800	-97
6,71200	-100
6,71600	-101
6,72000	-101
6,72400	-99
6,72800	-98
6,73200	-96
6,73600	-93
6,74000	-87
6,74400	-81
6,74800	-73
6,75200	-63
6,75600	-55
6,76000	-45
6,76400	-32
6,76800	-17
6,77200	-1
6,77600	14
6,78000	31
6,78400	48
6,78800	64
6,79200	80
6,79600	95
6,80000	108
6,80400	120
6,80800	130
6,81200	137
6,81600	142
6,82000	143
6,82400	141
6,82800	138
6,83200	132
6,83600	128
6,84000	123
6,84400	118
6,84800	113
6,85200	109
6,85600	108
6,86000	111
6,86400	119
6,86800	138
6,87200	167
6,87600	204
6,88000	253
6,88400	318
6,88800	401
6,89200	505
6,89600	631
6,90000	780
6,90400	958
6,90800	1167
6,91200	1408
6,91600	1680
6,92000	1985
6,92400	2328
6,92800	2710
6,93200	3134
6,93600	3599
6,94000	4106
6,94400	4653
6,94800	5241
6,95200	5869
6,95600	6536
6,96000	7238
6,96400	7973
6,96800	8736
6,97200	9525
6,97600	10340
6,98000	11173
6,98400	12019
6,98800	12872
6,99200	13725
6,99600	14575
7,00000	15411
7,00400	16222
7,00800	17006
7,01200	17749
7,01600	18447
7,02000	19091
7,02400	19675
7,02800	20189
7,03200	20627
7,03600	20984
7,04000	21253
7,04400	21427
7,04800	21509
7,05200	21498
7,05600	21391
7,06000	21189
7,06400	20895
7,06800	20513
7,07200	20049
7,07600	19508
7,08000	18898
7,08400	18228
7,08800	17509
7,09200	16750
7,09600	15959
7,10000	15142
7,10400	14310
7,10800	13475
7,11200	12645
7,11600	11823
7,12000	11014
7,12400	10226
7,12800	9468
7,13200	8741
7,13600	8047
7,14000	7390
7,14400	6769
7,14800	6188
7,15200	5648
7,15600	5148
7,16000	4684
7,16400	4254
7,16800	3858
7,17200	3497
7,17600	3170
7,18000	2873
7,18400	2602
7,18800	2358
7,19200	2141
7,19600	1943
7,20000	1765
7,20400	1606
7,20800	1464
7,21200	1337
7,21600	1224
7,22000	1124
7,22400	1035
7,22800	955
7,23200	881
7,23600	816
7,24000	759
7,24400	707
7,24800	663
7,25200	629
7,25600	596
7,26000	566
7,26400	540
7,26800	514
7,27200	491
7,27600	470
7,28000	448
7,28400	426
7,28800	409
7,29200	400
7,29600	392
7,30000	386
7,30400	383
7,30800	383
7,31200	385
7,31600	388
7,32000	393
7,32400	401
7,32800	411
7,33200	423
7,33600	438
7,34000	452
7,34400	470
7,34800	490
7,35200	511
7,35600	535
7,36000	561
7,36400	587
7,36800	615
7,37200	643
7,37600	671
7,38000	699
7,38400	727
7,38800	755
7,39200	779
7,39600	803
7,40000	826
7,40400	847
7,40800	867
7,41200	884
7,41600	900
7,42000	913
7,42400	921
7,42800	930
7,43200	935
7,43600	937
7,44000	937
7,44400	932
7,44800	926
7,45200	917
7,45600	905
7,46000	892
7,46400	877
7,46800	862
7,47200	846
7,47600	829
7,48000	813
7,48400	797
7,48800	779
7,49200	760
7,49600	743
7,50000	732
7,50400	726
7,50800	725
7,51200	731
7,51600	744
7,52000	766
7,52400	800
7,52800	843
7,53200	899
7,53600	968
7,54000	1053
7,54400	1152
7,54800	1265
7,55200	1396
7,55600	1541
7,56000	1696
7,56400	1863
7,56800	2039
7,57200	2221
7,57600	2407
7,58000	2595
7,58400	2784
7,58800	2966
7,59200	3141
7,59600	3307
7,60000	3458
7,60400	3596
7,60800	3713
7,61200	3807
7,61600	3883
7,62000	3935
7,62400	3961
7,62800	3963
7,63200	3941
7,63600	3895
7,64000	3826
7,64400	3737
7,64800	3629
7,65200	3503
7,65600	3364
7,66000	3214
7,66400	3056
7,66800	2892
7,67200	2723
[truncated: 18,082 more rows]
