# Supplementary material for: Interplay between de novo and salvage pathways of GDP-fucose synthesis
Source: PLoS One. 2024 Oct 24;19(10):e0309450. doi: 10.1371/journal.pone.0309450 (PMC11501016; doi:10.1371/journal.pone.0309450)
Supplement: S1 File — (ZIP) [file pone.0309450.s004.zip › Chromatograms/Metabolites/WT_3_FUC.txt]

[Header]
Application Name	LabSolutions
Version	5.97 SP1
Data File Name	C:\LabSolutions\Data\Methods\Moje wyniki\GDP-Fuc376.lcd
Output Date	2022-02-24
Output Time	14:49:07
[File Information]
Type	Data File
Generated	2022-02-10 15:55:42
Generated by	Sterownik
Modified	2022-02-13 17:04:44
Modified by	Sterownik
[Sample Information]
Operator Name	Sterownik
Acquired	2022-02-10 15:56:06
Sample Type	0:Unknown
Level	0
Sample Name	Probka 221-HEK_WT+fukoza 5mM, 24h, 3rd
Sample ID	01
ISTD Amount1	1
ISTD Amount2	1
ISTD Amount3	1
ISTD Amount4	1
ISTD Amount5	1
ISTD Amount6	1
ISTD Amount7	1
ISTD Amount8	1
ISTD Amount9	1
ISTD Amount10	1
ISTD Amount11	1
ISTD Amount12	1
ISTD Amount13	1
ISTD Amount14	1
ISTD Amount15	1
ISTD Amount16	1
ISTD Amount17	1
ISTD Amount18	1
ISTD Amount19	1
ISTD Amount20	1
ISTD Amount21	1
ISTD Amount22	1
ISTD Amount23	1
ISTD Amount24	1
ISTD Amount25	1
ISTD Amount26	1
ISTD Amount27	1
ISTD Amount28	1
ISTD Amount29	1
ISTD Amount30	1
ISTD Amount31	1
ISTD Amount32	1
Sample Amount	1
Dilution Factor	1
Vial#	1
Injection Volume	15
[Original Files]
Data File	C:\LabSolutions\Data\Methods\Moje wyniki\GDP-Fuc376.lcd
Method File	C:\LabSolutions\Data\Methods\Interstsil ODS-4 3x250mm nukleotydy-3.lcm
Batch File
Report Format File	c:\LabSolutions\System\DEFAULT.lsr
[File Description]
kolumna 3mm x 250 mm, cela czu�a, 5 of 20ul, 4000 pmoli to sonication
[Configuration]
Instrument Name	HPLC_SPD-M30A_RF20AXS
Instrument #	1
Line #	1
# of Detectors	1
Detector ID	PDA
Detector Name	PDA
# of Channels	1
[PDA Multi Chromatogram(Ch1)]
# of Points	20001
Interval(msec)	240
Start Time(min)	0
End Time(min)	80
Intensity Units	mAU
Intensity Multiplier	1
Type	MultiChrom
Wavelength(nm)	254
Bandwidth(nm)	4
R.Time (min)	Intensity
0,00000	0
0,00400	0
0,00800	0
0,01200	0
0,01600	0
0,02000	0
0,02400	0
0,02800	0
0,03200	0
0,03600	0
0,04000	0
0,04400	0
0,04800	0
0,05200	0
0,05600	0
0,06000	0
0,06400	0
0,06800	0
0,07200	0
0,07600	0
0,08000	-828
0,08400	-1439
0,08800	-1900
0,09200	-2266
0,09600	-2560
0,10000	-2768
0,10400	-2866
0,10800	-2832
0,11200	-2663
0,11600	-2381
0,12000	-2007
0,12400	-1553
0,12800	-1031
0,13200	-466
0,13600	102
0,14000	633
0,14400	1107
0,14800	1530
0,15200	1939
0,15600	2377
0,16000	2883
0,16400	3477
0,16800	4150
0,17200	4852
0,17600	5464
0,18000	5814
0,18400	5706
0,18800	4959
0,19200	3462
0,19600	1221
0,20000	-1640
0,20400	-4931
0,20800	-8443
0,21200	-11990
0,21600	-15421
0,22000	-18635
0,22400	-21601
0,22800	-24317
0,23200	-26794
0,23600	-29046
0,24000	-31081
0,24400	-32911
0,24800	-34546
0,25200	-35999
0,25600	-37279
0,26000	-38398
0,26400	-39365
0,26800	-40201
0,27200	-40924
0,27600	-41547
0,28000	-42087
0,28400	-42553
0,28800	-42954
0,29200	-43304
0,29600	-43611
0,30000	-43880
0,30400	-44118
0,30800	-44326
0,31200	-44511
0,31600	-44674
0,32000	-44820
0,32400	-44955
0,32800	-45075
0,33200	-45185
0,33600	-45286
0,34000	-45379
0,34400	-45464
0,34800	-45544
0,35200	-45617
0,35600	-45684
0,36000	-45747
0,36400	-45805
0,36800	-45860
0,37200	-45914
0,37600	-45966
0,38000	-46013
0,38400	-46057
0,38800	-46100
0,39200	-46142
0,39600	-46183
0,40000	-46222
0,40400	-46260
0,40800	-46297
0,41200	-46332
0,41600	-46366
0,42000	-46397
0,42400	-46428
0,42800	-46461
0,43200	-46492
0,43600	-46522
0,44000	-46551
0,44400	-46580
0,44800	-46611
0,45200	-46641
0,45600	-46666
0,46000	-46693
0,46400	-46722
0,46800	-46748
0,47200	-46772
0,47600	-46797
0,48000	-46823
0,48400	-46849
0,48800	-46875
0,49200	-46901
0,49600	-46925
0,50000	-46950
0,50400	-46974
0,50800	-46998
0,51200	-47024
0,51600	-47047
0,52000	-47072
0,52400	-47096
0,52800	-47121
0,53200	-47143
0,53600	-47162
0,54000	-47183
0,54400	-47204
0,54800	-47225
0,55200	-47247
0,55600	-47268
0,56000	-47290
0,56400	-47312
0,56800	-47334
0,57200	-47355
0,57600	-47378
0,58000	-47398
0,58400	-47419
0,58800	-47439
0,59200	-47459
0,59600	-47479
0,60000	-47500
0,60400	-47523
0,60800	-47541
0,61200	-47558
0,61600	-47573
0,62000	-47589
0,62400	-47610
0,62800	-47629
0,63200	-47648
0,63600	-47666
0,64000	-47684
0,64400	-47703
0,64800	-47722
0,65200	-47740
0,65600	-47757
0,66000	-47774
0,66400	-47793
0,66800	-47812
0,67200	-47831
0,67600	-47851
0,68000	-47869
0,68400	-47886
0,68800	-47903
0,69200	-47920
0,69600	-47937
0,70000	-47954
0,70400	-47972
0,70800	-47987
0,71200	-48003
0,71600	-48020
0,72000	-48035
0,72400	-48051
0,72800	-48069
0,73200	-48087
0,73600	-48104
0,74000	-48121
0,74400	-48136
0,74800	-48150
0,75200	-48167
0,75600	-48185
0,76000	-48202
0,76400	-48218
0,76800	-48233
0,77200	-48248
0,77600	-48261
0,78000	-48276
0,78400	-48291
0,78800	-48305
0,79200	-48318
0,79600	-48331
0,80000	-48343
0,80400	-48355
0,80800	-48367
0,81200	-48379
0,81600	-48394
0,82000	-48410
0,82400	-48425
0,82800	-48440
0,83200	-48455
0,83600	-48471
0,84000	-48485
0,84400	-48498
0,84800	-48510
0,85200	-48522
0,85600	-48532
0,86000	-48545
0,86400	-48560
0,86800	-48574
0,87200	-48586
0,87600	-48599
0,88000	-48612
0,88400	-48623
0,88800	-48634
0,89200	-48644
0,89600	-48654
0,90000	-48670
0,90400	-48685
0,90800	-48698
0,91200	-48711
0,91600	-48724
0,92000	-48738
0,92400	-48748
0,92800	-48758
0,93200	-48772
0,93600	-48785
0,94000	-48795
0,94400	-48807
0,94800	-48819
0,95200	-48831
0,95600	-48843
0,96000	-48853
0,96400	-48863
0,96800	-48874
0,97200	-48883
0,97600	-48892
0,98000	-48903
0,98400	-48915
0,98800	-48927
0,99200	-48939
0,99600	-48951
1,00000	-48963
1,00400	-48976
1,00800	-48987
1,01200	-48998
1,01600	-49007
1,02000	-49016
1,02400	-49030
1,02800	-49044
1,03200	-49055
1,03600	-49065
1,04000	-49076
1,04400	-49088
1,04800	-49100
1,05200	-49112
1,05600	-49124
1,06000	-49135
1,06400	-49147
1,06800	-49158
1,07200	-49168
1,07600	-49180
1,08000	-49189
1,08400	-49199
1,08800	-49209
1,09200	-49220
1,09600	-49230
1,10000	-49241
1,10400	-49251
1,10800	-49259
1,11200	-49268
1,11600	-49278
1,12000	-49288
1,12400	-49297
1,12800	-49306
1,13200	-49317
1,13600	-49328
1,14000	-49339
1,14400	-49350
1,14800	-49358
1,15200	-49365
1,15600	-49373
1,16000	-49382
1,16400	-49391
1,16800	-49400
1,17200	-49408
1,17600	-49418
1,18000	-49427
1,18400	-49438
1,18800	-49449
1,19200	-49458
1,19600	-49468
1,20000	-49479
1,20400	-49489
1,20800	-49499
1,21200	-49507
1,21600	-49516
1,22000	-49525
1,22400	-49536
1,22800	-49545
1,23200	-49552
1,23600	-49560
1,24000	-49569
1,24400	-49579
1,24800	-49586
1,25200	-49593
1,25600	-49601
1,26000	-49610
1,26400	-49618
1,26800	-49627
1,27200	-49638
1,27600	-49648
1,28000	-49655
1,28400	-49663
1,28800	-49671
1,29200	-49679
1,29600	-49687
1,30000	-49695
1,30400	-49704
1,30800	-49711
1,31200	-49717
1,31600	-49726
1,32000	-49735
1,32400	-49743
1,32800	-49752
1,33200	-49763
1,33600	-49771
1,34000	-49779
1,34400	-49786
1,34800	-49794
1,35200	-49802
1,35600	-49810
1,36000	-49821
1,36400	-49831
1,36800	-49839
1,37200	-49847
1,37600	-49855
1,38000	-49862
1,38400	-49868
1,38800	-49874
1,39200	-49883
1,39600	-49890
1,40000	-49897
1,40400	-49902
1,40800	-49908
1,41200	-49914
1,41600	-49922
1,42000	-49931
1,42400	-49939
1,42800	-49946
1,43200	-49952
1,43600	-49959
1,44000	-49965
1,44400	-49971
1,44800	-49980
1,45200	-49991
1,45600	-50001
1,46000	-50009
1,46400	-50019
1,46800	-50030
1,47200	-50039
1,47600	-50047
1,48000	-50054
1,48400	-50061
1,48800	-50069
1,49200	-50077
1,49600	-50084
1,50000	-50091
1,50400	-50100
1,50800	-50109
1,51200	-50116
1,51600	-50122
1,52000	-50129
1,52400	-50136
1,52800	-50144
1,53200	-50153
1,53600	-50159
1,54000	-50164
1,54400	-50171
1,54800	-50179
1,55200	-50185
1,55600	-50190
1,56000	-50197
1,56400	-50204
1,56800	-50212
1,57200	-50219
1,57600	-50226
1,58000	-50233
1,58400	-50239
1,58800	-50245
1,59200	-50250
1,59600	-50256
1,60000	-50264
1,60400	-50271
1,60800	-50277
1,61200	-50282
1,61600	-50287
1,62000	-50295
1,62400	-50303
1,62800	-50308
1,63200	-50315
1,63600	-50321
1,64000	-50326
1,64400	-50333
1,64800	-50342
1,65200	-50351
1,65600	-50359
1,66000	-50364
1,66400	-50369
1,66800	-50374
1,67200	-50379
1,67600	-50385
1,68000	-50392
1,68400	-50398
1,68800	-50401
1,69200	-50405
1,69600	-50414
1,70000	-50421
1,70400	-50428
1,70800	-50434
1,71200	-50439
1,71600	-50443
1,72000	-50448
1,72400	-50453
1,72800	-50459
1,73200	-50463
1,73600	-50468
1,74000	-50475
1,74400	-50481
1,74800	-50484
1,75200	-50488
1,75600	-50494
1,76000	-50501
1,76400	-50508
1,76800	-50514
1,77200	-50519
1,77600	-50525
1,78000	-50532
1,78400	-50539
1,78800	-50546
1,79200	-50551
1,79600	-50554
1,80000	-50558
1,80400	-50564
1,80800	-50568
1,81200	-50573
1,81600	-50579
1,82000	-50584
1,82400	-50590
1,82800	-50596
1,83200	-50602
1,83600	-50608
1,84000	-50614
1,84400	-50618
1,84800	-50624
1,85200	-50629
1,85600	-50632
1,86000	-50637
1,86400	-50644
1,86800	-50651
1,87200	-50660
1,87600	-50665
1,88000	-50669
1,88400	-50673
1,88800	-50678
1,89200	-50681
1,89600	-50687
1,90000	-50695
1,90400	-50701
1,90800	-50706
1,91200	-50712
1,91600	-50716
1,92000	-50721
1,92400	-50726
1,92800	-50732
1,93200	-50737
1,93600	-50744
1,94000	-50749
1,94400	-50754
1,94800	-50760
1,95200	-50764
1,95600	-50769
1,96000	-50775
1,96400	-50781
1,96800	-50788
1,97200	-50795
1,97600	-50799
1,98000	-50802
1,98400	-50810
1,98800	-50818
1,99200	-50822
1,99600	-50824
2,00000	-50829
2,00400	-50835
2,00800	-50840
2,01200	-50845
2,01600	-50849
2,02000	-50853
2,02400	-50858
2,02800	-50863
2,03200	-50867
2,03600	-50869
2,04000	-50871
2,04400	-50874
2,04800	-50879
2,05200	-50888
2,05600	-50898
2,06000	-50905
2,06400	-50913
2,06800	-50920
2,07200	-50926
2,07600	-50930
2,08000	-50934
2,08400	-50939
2,08800	-50943
2,09200	-50948
2,09600	-50954
2,10000	-50959
2,10400	-50962
2,10800	-50965
2,11200	-50969
2,11600	-50974
2,12000	-50978
2,12400	-50980
2,12800	-50984
2,13200	-50989
2,13600	-50995
2,14000	-50999
2,14400	-51005
2,14800	-51010
2,15200	-51013
2,15600	-51018
2,16000	-51020
2,16400	-51022
2,16800	-51024
2,17200	-51027
2,17600	-51031
2,18000	-51037
2,18400	-51044
2,18800	-51050
2,19200	-51054
2,19600	-51057
2,20000	-51061
2,20400	-51065
2,20800	-51069
2,21200	-51072
2,21600	-51076
2,22000	-51081
2,22400	-51085
2,22800	-51090
2,23200	-51096
2,23600	-51100
2,24000	-51104
2,24400	-51109
2,24800	-51114
2,25200	-51119
2,25600	-51125
2,26000	-51129
2,26400	-51133
2,26800	-51136
2,27200	-51140
2,27600	-51147
2,28000	-51153
2,28400	-51157
2,28800	-51162
2,29200	-51166
2,29600	-51170
2,30000	-51174
2,30400	-51179
2,30800	-51185
2,31200	-51189
2,31600	-51194
2,32000	-51197
2,32400	-51199
2,32800	-51205
2,33200	-51211
2,33600	-51215
2,34000	-51217
2,34400	-51220
2,34800	-51223
2,35200	-51225
2,35600	-51229
2,36000	-51233
2,36400	-51237
2,36800	-51240
2,37200	-51244
2,37600	-51250
2,38000	-51255
2,38400	-51259
2,38800	-51264
2,39200	-51267
2,39600	-51270
2,40000	-51275
2,40400	-51280
2,40800	-51286
2,41200	-51289
2,41600	-51292
2,42000	-51296
2,42400	-51300
2,42800	-51305
2,43200	-51308
2,43600	-51311
2,44000	-51316
2,44400	-51322
2,44800	-51327
2,45200	-51329
2,45600	-51333
2,46000	-51337
2,46400	-51340
2,46800	-51342
2,47200	-51344
2,47600	-51347
2,48000	-51351
2,48400	-51355
2,48800	-51360
2,49200	-51364
2,49600	-51369
2,50000	-51372
2,50400	-51374
2,50800	-51376
2,51200	-51377
2,51600	-51379
2,52000	-51385
2,52400	-51389
2,52800	-51392
2,53200	-51397
2,53600	-51403
2,54000	-51405
2,54400	-51406
2,54800	-51410
2,55200	-51412
2,55600	-51414
2,56000	-51416
2,56400	-51419
2,56800	-51422
2,57200	-51426
2,57600	-51429
2,58000	-51434
2,58400	-51439
2,58800	-51445
2,59200	-51452
2,59600	-51458
2,60000	-51460
2,60400	-51463
2,60800	-51466
2,61200	-51469
2,61600	-51471
2,62000	-51474
2,62400	-51476
2,62800	-51479
2,63200	-51483
2,63600	-51488
2,64000	-51493
2,64400	-51497
2,64800	-51502
2,65200	-51504
2,65600	-51507
2,66000	-51512
2,66400	-51517
2,66800	-51520
2,67200	-51522
2,67600	-51528
2,68000	-51534
2,68400	-51537
2,68800	-51539
2,69200	-51543
2,69600	-51546
2,70000	-51549
2,70400	-51552
2,70800	-51555
2,71200	-51557
2,71600	-51561
2,72000	-51567
2,72400	-51572
2,72800	-51574
2,73200	-51574
2,73600	-51576
2,74000	-51580
2,74400	-51585
2,74800	-51588
2,75200	-51590
2,75600	-51592
2,76000	-51596
2,76400	-51599
2,76800	-51602
2,77200	-51607
2,77600	-51612
2,78000	-51616
2,78400	-51619
2,78800	-51623
2,79200	-51626
2,79600	-51630
2,80000	-51635
2,80400	-51638
2,80800	-51641
2,81200	-51645
2,81600	-51648
2,82000	-51650
2,82400	-51653
2,82800	-51656
2,83200	-51658
2,83600	-51661
2,84000	-51665
2,84400	-51667
2,84800	-51668
2,85200	-51672
2,85600	-51675
2,86000	-51677
2,86400	-51681
2,86800	-51683
2,87200	-51687
2,87600	-51692
2,88000	-51696
2,88400	-51700
2,88800	-51701
2,89200	-51701
2,89600	-51704
2,90000	-51706
2,90400	-51710
2,90800	-51715
2,91200	-51717
2,91600	-51716
2,92000	-51716
2,92400	-51718
2,92800	-51721
2,93200	-51725
2,93600	-51730
2,94000	-51735
2,94400	-51739
2,94800	-51743
2,95200	-51748
2,95600	-51752
2,96000	-51755
2,96400	-51757
2,96800	-51760
2,97200	-51766
2,97600	-51770
2,98000	-51771
2,98400	-51772
2,98800	-51773
2,99200	-51774
2,99600	-51776
3,00000	-51777
3,00400	-51781
3,00800	-51787
3,01200	-51790
3,01600	-51790
3,02000	-51792
3,02400	-51794
3,02800	-51794
3,03200	-51798
3,03600	-51801
3,04000	-51804
3,04400	-51808
3,04800	-51810
3,05200	-51812
3,05600	-51815
3,06000	-51818
3,06400	-51821
3,06800	-51825
3,07200	-51829
3,07600	-51830
3,08000	-51831
3,08400	-51833
3,08800	-51836
3,09200	-51837
3,09600	-51839
3,10000	-51843
3,10400	-51847
3,10800	-51853
3,11200	-51858
3,11600	-51863
3,12000	-51868
3,12400	-51870
3,12800	-51873
3,13200	-51878
3,13600	-51883
3,14000	-51887
3,14400	-51890
3,14800	-51892
3,15200	-51894
3,15600	-51896
3,16000	-51901
3,16400	-51906
3,16800	-51908
3,17200	-51908
3,17600	-51908
3,18000	-51910
3,18400	-51913
3,18800	-51916
3,19200	-51919
3,19600	-51920
3,20000	-51922
3,20400	-51926
3,20800	-51930
3,21200	-51934
3,21600	-51939
3,22000	-51943
3,22400	-51945
3,22800	-51946
3,23200	-51951
3,23600	-51954
3,24000	-51954
3,24400	-51955
3,24800	-51959
3,25200	-51961
3,25600	-51964
3,26000	-51966
3,26400	-51967
3,26800	-51968
3,27200	-51971
3,27600	-51975
3,28000	-51981
3,28400	-51985
3,28800	-51988
3,29200	-51990
3,29600	-51993
3,30000	-51997
3,30400	-51998
3,30800	-52000
3,31200	-52003
3,31600	-52006
3,32000	-52007
3,32400	-52009
3,32800	-52013
3,33200	-52015
3,33600	-52016
3,34000	-52017
3,34400	-52018
3,34800	-52020
3,35200	-52024
3,35600	-52029
3,36000	-52035
3,36400	-52037
3,36800	-52037
3,37200	-52039
3,37600	-52042
3,38000	-52044
3,38400	-52047
3,38800	-52052
3,39200	-52055
3,39600	-52058
3,40000	-52061
3,40400	-52065
3,40800	-52066
3,41200	-52069
3,41600	-52073
3,42000	-52076
3,42400	-52079
3,42800	-52081
3,43200	-52085
3,43600	-52087
3,44000	-52089
3,44400	-52092
3,44800	-52096
3,45200	-52100
3,45600	-52102
3,46000	-52102
3,46400	-52105
3,46800	-52107
3,47200	-52108
3,47600	-52110
3,48000	-52113
3,48400	-52117
3,48800	-52122
3,49200	-52126
3,49600	-52126
3,50000	-52127
3,50400	-52130
3,50800	-52132
3,51200	-52134
3,51600	-52135
3,52000	-52137
3,52400	-52140
3,52800	-52144
3,53200	-52147
3,53600	-52150
3,54000	-52154
3,54400	-52157
3,54800	-52159
3,55200	-52159
3,55600	-52159
3,56000	-52161
3,56400	-52164
3,56800	-52168
3,57200	-52170
3,57600	-52172
3,58000	-52177
3,58400	-52179
3,58800	-52182
3,59200	-52187
3,59600	-52190
3,60000	-52190
3,60400	-52190
3,60800	-52190
3,61200	-52191
3,61600	-52194
3,62000	-52198
3,62400	-52201
3,62800	-52203
3,63200	-52205
3,63600	-52205
3,64000	-52206
3,64400	-52209
3,64800	-52212
3,65200	-52214
3,65600	-52215
3,66000	-52217
3,66400	-52218
3,66800	-52220
3,67200	-52222
3,67600	-52222
3,68000	-52225
3,68400	-52228
3,68800	-52231
3,69200	-52231
3,69600	-52230
3,70000	-52232
3,70400	-52233
3,70800	-52233
3,71200	-52232
3,71600	-52225
3,72000	-52216
3,72400	-52204
3,72800	-52181
3,73200	-52141
3,73600	-52084
3,74000	-52019
3,74400	-51957
3,74800	-51906
3,75200	-51875
3,75600	-51878
3,76000	-51926
3,76400	-52022
3,76800	-52167
3,77200	-52357
3,77600	-52583
3,78000	-52836
3,78400	-53101
3,78800	-53370
3,79200	-53633
3,79600	-53877
3,80000	-54090
3,80400	-54269
3,80800	-54419
3,81200	-54552
3,81600	-54683
3,82000	-54826
3,82400	-54961
3,82800	-55046
3,83200	-55062
3,83600	-55019
3,84000	-54932
3,84400	-54815
3,84800	-54679
3,85200	-54537
3,85600	-54395
3,86000	-54255
3,86400	-54118
3,86800	-53989
3,87200	-53865
3,87600	-53742
3,88000	-53620
3,88400	-53498
3,88800	-53371
3,89200	-53242
3,89600	-53123
3,90000	-53013
3,90400	-52916
3,90800	-52834
3,91200	-52764
3,91600	-52706
3,92000	-52659
3,92400	-52622
3,92800	-52590
3,93200	-52560
3,93600	-52535
3,94000	-52515
3,94400	-52498
3,94800	-52481
3,95200	-52468
3,95600	-52456
3,96000	-52446
3,96400	-52438
3,96800	-52430
3,97200	-52422
3,97600	-52416
3,98000	-52410
3,98400	-52406
3,98800	-52403
3,99200	-52399
3,99600	-52396
4,00000	-52394
4,00400	-52391
4,00800	-52387
4,01200	-52385
4,01600	-52382
4,02000	-52379
4,02400	-52378
4,02800	-52375
4,03200	-52373
4,03600	-52373
4,04000	-52372
4,04400	-52371
4,04800	-52368
4,05200	-52365
4,05600	-52363
4,06000	-52360
4,06400	-52356
4,06800	-52349
4,07200	-52341
4,07600	-52333
4,08000	-52324
4,08400	-52316
4,08800	-52306
4,09200	-52294
4,09600	-52282
4,10000	-52272
4,10400	-52261
4,10800	-52251
4,11200	-52240
4,11600	-52230
4,12000	-52223
4,12400	-52214
4,12800	-52206
4,13200	-52199
4,13600	-52190
4,14000	-52185
4,14400	-52181
4,14800	-52177
4,15200	-52172
4,15600	-52165
4,16000	-52159
4,16400	-52156
4,16800	-52152
4,17200	-52147
4,17600	-52143
4,18000	-52136
4,18400	-52125
4,18800	-52108
4,19200	-52086
4,19600	-52058
4,20000	-52027
4,20400	-51991
4,20800	-51951
4,21200	-51906
4,21600	-51853
4,22000	-51797
4,22400	-51741
4,22800	-51683
4,23200	-51626
4,23600	-51567
4,24000	-51510
4,24400	-51458
4,24800	-51409
4,25200	-51366
4,25600	-51329
4,26000	-51297
4,26400	-51271
4,26800	-51253
4,27200	-51245
4,27600	-51244
4,28000	-51249
4,28400	-51261
4,28800	-51279
4,29200	-51300
4,29600	-51327
4,30000	-51359
4,30400	-51392
4,30800	-51432
4,31200	-51475
4,31600	-51516
4,32000	-51556
4,32400	-51594
4,32800	-51634
4,33200	-51673
4,33600	-51710
4,34000	-51747
4,34400	-51783
4,34800	-51818
4,35200	-51849
4,35600	-51877
4,36000	-51906
4,36400	-51933
4,36800	-51958
4,37200	-51979
4,37600	-52000
4,38000	-52021
4,38400	-52038
4,38800	-52052
4,39200	-52066
4,39600	-52080
4,40000	-52093
4,40400	-52103
4,40800	-52112
4,41200	-52121
4,41600	-52130
4,42000	-52139
4,42400	-52145
4,42800	-52154
4,43200	-52162
4,43600	-52169
4,44000	-52176
4,44400	-52182
4,44800	-52187
4,45200	-52193
4,45600	-52200
4,46000	-52205
4,46400	-52211
4,46800	-52218
4,47200	-52222
4,47600	-52226
4,48000	-52231
4,48400	-52237
4,48800	-52243
4,49200	-52247
4,49600	-52249
4,50000	-52251
4,50400	-52255
4,50800	-52258
4,51200	-52261
4,51600	-52264
4,52000	-52264
4,52400	-52266
4,52800	-52266
4,53200	-52265
4,53600	-52265
4,54000	-52265
4,54400	-52266
4,54800	-52268
4,55200	-52269
4,55600	-52269
4,56000	-52271
4,56400	-52273
4,56800	-52276
4,57200	-52277
4,57600	-52278
4,58000	-52279
4,58400	-52278
4,58800	-52276
4,59200	-52276
4,59600	-52277
4,60000	-52277
4,60400	-52278
4,60800	-52276
4,61200	-52274
4,61600	-52273
4,62000	-52272
4,62400	-52268
4,62800	-52265
4,63200	-52261
4,63600	-52258
4,64000	-52254
4,64400	-52249
4,64800	-52245
4,65200	-52242
4,65600	-52238
4,66000	-52236
4,66400	-52233
4,66800	-52227
4,67200	-52223
4,67600	-52221
4,68000	-52221
4,68400	-52222
4,68800	-52223
4,69200	-52224
4,69600	-52225
4,70000	-52228
4,70400	-52233
4,70800	-52233
4,71200	-52233
4,71600	-52233
4,72000	-52232
4,72400	-52227
4,72800	-52221
4,73200	-52210
4,73600	-52192
4,74000	-52163
4,74400	-52124
4,74800	-52070
4,75200	-51996
4,75600	-51903
4,76000	-51788
4,76400	-51644
4,76800	-51471
4,77200	-51266
4,77600	-51029
4,78000	-50760
4,78400	-50462
4,78800	-50139
4,79200	-49790
4,79600	-49420
4,80000	-49035
4,80400	-48647
4,80800	-48256
4,81200	-47870
4,81600	-47497
4,82000	-47144
4,82400	-46816
4,82800	-46515
4,83200	-46246
4,83600	-46011
4,84000	-45813
4,84400	-45653
4,84800	-45531
4,85200	-45443
4,85600	-45387
4,86000	-45366
4,86400	-45376
4,86800	-45415
4,87200	-45481
4,87600	-45573
4,88000	-45692
4,88400	-45834
4,88800	-45995
4,89200	-46173
4,89600	-46367
4,90000	-46574
4,90400	-46793
4,90800	-47022
4,91200	-47259
4,91600	-47500
4,92000	-47742
4,92400	-47986
4,92800	-48228
4,93200	-48464
4,93600	-48697
4,94000	-48922
4,94400	-49137
4,94800	-49343
4,95200	-49536
4,95600	-49719
4,96000	-49888
4,96400	-50042
4,96800	-50181
4,97200	-50303
4,97600	-50407
4,98000	-50494
4,98400	-50560
4,98800	-50610
4,99200	-50645
4,99600	-50660
5,00000	-50658
5,00400	-50642
5,00800	-50614
5,01200	-50573
5,01600	-50521
5,02000	-50463
5,02400	-50401
5,02800	-50337
5,03200	-50273
5,03600	-50214
5,04000	-50162
5,04400	-50119
5,04800	-50086
5,05200	-50061
5,05600	-50046
5,06000	-50045
5,06400	-50053
5,06800	-50070
5,07200	-50097
5,07600	-50135
5,08000	-50182
5,08400	-50237
5,08800	-50297
5,09200	-50363
5,09600	-50433
5,10000	-50506
5,10400	-50579
5,10800	-50655
5,11200	-50734
5,11600	-50810
5,12000	-50884
5,12400	-50957
5,12800	-51029
5,13200	-51101
5,13600	-51171
5,14000	-51237
5,14400	-51300
5,14800	-51360
5,15200	-51418
5,15600	-51470
5,16000	-51517
5,16400	-51562
5,16800	-51604
5,17200	-51645
5,17600	-51682
5,18000	-51716
5,18400	-51746
5,18800	-51774
5,19200	-51801
5,19600	-51824
5,20000	-51844
5,20400	-51861
5,20800	-51876
5,21200	-51890
5,21600	-51899
5,22000	-51906
5,22400	-51912
5,22800	-51911
5,23200	-51907
5,23600	-51898
5,24000	-51883
5,24400	-51865
5,24800	-51842
5,25200	-51811
5,25600	-51773
5,26000	-51728
5,26400	-51675
5,26800	-51614
5,27200	-51544
5,27600	-51464
5,28000	-51379
5,28400	-51286
5,28800	-51184
5,29200	-51074
5,29600	-50958
5,30000	-50835
5,30400	-50707
5,30800	-50573
5,31200	-50433
5,31600	-50286
5,32000	-50138
5,32400	-49989
5,32800	-49836
5,33200	-49680
5,33600	-49524
5,34000	-49370
5,34400	-49219
5,34800	-49072
5,35200	-48928
5,35600	-48788
5,36000	-48656
5,36400	-48534
5,36800	-48419
5,37200	-48313
5,37600	-48219
5,38000	-48135
5,38400	-48064
5,38800	-48007
5,39200	-47963
5,39600	-47933
5,40000	-47914
5,40400	-47908
5,40800	-47912
5,41200	-47927
5,41600	-47955
5,42000	-47992
5,42400	-48041
5,42800	-48099
5,43200	-48162
5,43600	-48234
5,44000	-48314
5,44400	-48398
5,44800	-48488
5,45200	-48582
5,45600	-48678
5,46000	-48777
5,46400	-48879
5,46800	-48983
5,47200	-49088
5,47600	-49193
5,48000	-49296
5,48400	-49399
5,48800	-49501
5,49200	-49600
5,49600	-49696
5,50000	-49792
5,50400	-49885
5,50800	-49975
5,51200	-50064
5,51600	-50151
5,52000	-50235
5,52400	-50315
5,52800	-50395
5,53200	-50471
5,53600	-50542
5,54000	-50609
5,54400	-50672
5,54800	-50733
5,55200	-50791
5,55600	-50845
5,56000	-50898
5,56400	-50949
5,56800	-50997
5,57200	-51042
5,57600	-51085
5,58000	-51124
5,58400	-51163
5,58800	-51201
5,59200	-51234
5,59600	-51268
5,60000	-51299
5,60400	-51327
5,60800	-51355
5,61200	-51379
5,61600	-51401
5,62000	-51420
5,62400	-51437
5,62800	-51452
5,63200	-51464
5,63600	-51474
5,64000	-51484
5,64400	-51492
5,64800	-51496
5,65200	-51498
5,65600	-51495
5,66000	-51490
5,66400	-51487
5,66800	-51481
5,67200	-51472
5,67600	-51462
5,68000	-51452
5,68400	-51440
5,68800	-51426
5,69200	-51412
5,69600	-51399
5,70000	-51387
5,70400	-51374
5,70800	-51362
5,71200	-51351
5,71600	-51341
5,72000	-51335
5,72400	-51330
5,72800	-51323
5,73200	-51317
5,73600	-51315
5,74000	-51313
5,74400	-51312
5,74800	-51311
5,75200	-51312
5,75600	-51314
5,76000	-51316
5,76400	-51319
5,76800	-51324
5,77200	-51326
5,77600	-51326
5,78000	-51325
5,78400	-51324
5,78800	-51322
5,79200	-51319
5,79600	-51312
5,80000	-51301
5,80400	-51282
5,80800	-51258
5,81200	-51227
5,81600	-51186
5,82000	-51132
5,82400	-51065
5,82800	-50986
5,83200	-50894
5,83600	-50789
5,84000	-50669
5,84400	-50536
5,84800	-50390
5,85200	-50234
5,85600	-50068
5,86000	-49900
5,86400	-49732
5,86800	-49565
5,87200	-49406
5,87600	-49260
5,88000	-49128
5,88400	-49012
5,88800	-48914
5,89200	-48835
5,89600	-48780
5,90000	-48748
5,90400	-48736
5,90800	-48747
5,91200	-48781
5,91600	-48835
5,92000	-48904
5,92400	-48989
5,92800	-49085
5,93200	-49190
5,93600	-49303
5,94000	-49424
5,94400	-49549
5,94800	-49675
5,95200	-49801
5,95600	-49925
5,96000	-50043
5,96400	-50159
5,96800	-50269
5,97200	-50372
5,97600	-50466
5,98000	-50552
5,98400	-50630
5,98800	-50700
5,99200	-50762
5,99600	-50816
6,00000	-50861
6,00400	-50896
6,00800	-50923
6,01200	-50946
6,01600	-50963
6,02000	-50974
6,02400	-50978
6,02800	-50979
6,03200	-50981
6,03600	-50979
6,04000	-50975
6,04400	-50972
6,04800	-50968
6,05200	-50963
6,05600	-50959
6,06000	-50956
6,06400	-50956
6,06800	-50960
6,07200	-50965
6,07600	-50973
6,08000	-50982
6,08400	-50992
6,08800	-51002
6,09200	-51017
6,09600	-51030
6,10000	-51043
6,10400	-51059
6,10800	-51076
6,11200	-51094
6,11600	-51113
6,12000	-51133
6,12400	-51153
6,12800	-51172
6,13200	-51194
6,13600	-51214
6,14000	-51232
6,14400	-51250
6,14800	-51270
6,15200	-51289
6,15600	-51306
6,16000	-51321
6,16400	-51338
6,16800	-51354
6,17200	-51368
6,17600	-51382
6,18000	-51396
6,18400	-51405
6,18800	-51415
6,19200	-51427
6,19600	-51439
6,20000	-51450
6,20400	-51462
6,20800	-51476
6,21200	-51490
6,21600	-51500
6,22000	-51507
6,22400	-51515
6,22800	-51522
6,23200	-51528
6,23600	-51536
6,24000	-51541
6,24400	-51543
6,24800	-51542
6,25200	-51541
6,25600	-51538
6,26000	-51532
6,26400	-51522
6,26800	-51506
6,27200	-51484
6,27600	-51458
6,28000	-51424
6,28400	-51384
6,28800	-51337
6,29200	-51286
6,29600	-51233
6,30000	-51178
6,30400	-51119
6,30800	-51058
6,31200	-50999
6,31600	-50943
6,32000	-50889
6,32400	-50838
6,32800	-50792
6,33200	-50751
6,33600	-50714
6,34000	-50686
6,34400	-50664
6,34800	-50647
6,35200	-50638
6,35600	-50633
6,36000	-50632
6,36400	-50633
6,36800	-50640
6,37200	-50649
6,37600	-50655
6,38000	-50661
6,38400	-50666
6,38800	-50664
6,39200	-50655
6,39600	-50639
6,40000	-50613
6,40400	-50575
6,40800	-50524
6,41200	-50453
6,41600	-50365
6,42000	-50259
6,42400	-50133
6,42800	-49982
6,43200	-49805
6,43600	-49604
6,44000	-49381
6,44400	-49134
6,44800	-48863
6,45200	-48573
6,45600	-48270
6,46000	-47953
6,46400	-47622
6,46800	-47283
6,47200	-46942
6,47600	-46599
6,48000	-46264
6,48400	-45936
6,48800	-45619
6,49200	-45317
6,49600	-45032
6,50000	-44763
6,50400	-44510
6,50800	-44275
6,51200	-44058
6,51600	-43857
6,52000	-43667
6,52400	-43486
6,52800	-43314
6,53200	-43146
6,53600	-42982
6,54000	-42820
6,54400	-42657
6,54800	-42492
6,55200	-42330
6,55600	-42172
6,56000	-42017
6,56400	-41869
6,56800	-41730
6,57200	-41605
6,57600	-41497
6,58000	-41409
6,58400	-41346
6,58800	-41312
6,59200	-41311
6,59600	-41346
6,60000	-41416
6,60400	-41523
6,60800	-41667
6,61200	-41845
6,61600	-42056
6,62000	-42301
6,62400	-42572
6,62800	-42868
6,63200	-43190
6,63600	-43531
6,64000	-43889
6,64400	-44258
6,64800	-44633
6,65200	-45011
6,65600	-45390
6,66000	-45766
6,66400	-46138
6,66800	-46502
6,67200	-46854
6,67600	-47195
6,68000	-47524
6,68400	-47840
6,68800	-48140
6,69200	-48422
6,69600	-48688
6,70000	-48940
6,70400	-49174
6,70800	-49391
6,71200	-49596
6,71600	-49787
6,72000	-49962
6,72400	-50123
6,72800	-50273
6,73200	-50412
6,73600	-50541
6,74000	-50660
6,74400	-50766
6,74800	-50863
6,75200	-50955
6,75600	-51040
6,76000	-51117
6,76400	-51190
6,76800	-51258
6,77200	-51322
6,77600	-51381
6,78000	-51435
6,78400	-51484
6,78800	-51530
6,79200	-51575
6,79600	-51615
6,80000	-51652
6,80400	-51687
6,80800	-51719
6,81200	-51752
6,81600	-51784
6,82000	-51816
6,82400	-51844
6,82800	-51869
6,83200	-51891
6,83600	-51914
6,84000	-51935
6,84400	-51954
6,84800	-51972
6,85200	-51990
6,85600	-52006
6,86000	-52021
6,86400	-52034
6,86800	-52046
6,87200	-52057
6,87600	-52065
6,88000	-52071
6,88400	-52078
6,88800	-52084
6,89200	-52086
6,89600	-52087
6,90000	-52089
6,90400	-52090
6,90800	-52087
6,91200	-52082
6,91600	-52076
6,92000	-52070
6,92400	-52063
6,92800	-52057
6,93200	-52053
6,93600	-52048
6,94000	-52043
6,94400	-52040
6,94800	-52037
6,95200	-52034
6,95600	-52030
6,96000	-52026
6,96400	-52025
6,96800	-52025
6,97200	-52026
6,97600	-52028
6,98000	-52029
6,98400	-52033
6,98800	-52038
6,99200	-52042
6,99600	-52049
7,00000	-52059
7,00400	-52069
7,00800	-52078
7,01200	-52090
7,01600	-52100
7,02000	-52109
7,02400	-52117
7,02800	-52124
7,03200	-52131
7,03600	-52138
7,04000	-52143
7,04400	-52143
7,04800	-52138
7,05200	-52131
7,05600	-52116
7,06000	-52091
7,06400	-52053
7,06800	-51998
7,07200	-51925
7,07600	-51826
7,08000	-51697
7,08400	-51532
7,08800	-51326
7,09200	-51072
7,09600	-50760
7,10000	-50382
7,10400	-49926
7,10800	-49386
7,11200	-48758
7,11600	-48032
7,12000	-47204
7,12400	-46270
7,12800	-45229
7,13200	-44084
7,13600	-42838
7,14000	-41494
7,14400	-40064
7,14800	-38564
7,15200	-37008
7,15600	-35413
7,16000	-33798
7,16400	-32179
7,16800	-30579
7,17200	-29027
7,17600	-27542
7,18000	-26142
7,18400	-24846
7,18800	-23670
7,19200	-22635
7,19600	-21751
7,20000	-21025
7,20400	-20462
7,20800	-20068
7,21200	-19842
7,21600	-19782
7,22000	-19881
7,22400	-20128
7,22800	-20519
7,23200	-21046
7,23600	-21691
7,24000	-22441
7,24400	-23285
7,24800	-24209
7,25200	-25198
7,25600	-26235
7,26000	-27307
7,26400	-28401
7,26800	-29512
7,27200	-30627
7,27600	-31732
7,28000	-32819
7,28400	-33882
7,28800	-34916
7,29200	-35916
7,29600	-36876
7,30000	-37790
7,30400	-38659
7,30800	-39482
7,31200	-40257
7,31600	-40985
7,32000	-41664
7,32400	-42297
7,32800	-42885
7,33200	-43433
7,33600	-43941
7,34000	-44410
7,34400	-44844
7,34800	-45247
7,35200	-45619
7,35600	-45962
7,36000	-46281
7,36400	-46577
7,36800	-46855
7,37200	-47112
7,37600	-47353
7,38000	-47577
7,38400	-47786
7,38800	-47981
7,39200	-48163
7,39600	-48336
7,40000	-48498
7,40400	-48651
7,40800	-48794
7,41200	-48929
7,41600	-49057
7,42000	-49175
7,42400	-49285
7,42800	-49391
7,43200	-49491
7,43600	-49584
7,44000	-49673
7,44400	-49755
7,44800	-49832
7,45200	-49904
7,45600	-49972
7,46000	-50035
7,46400	-50093
7,46800	-50147
7,47200	-50196
7,47600	-50239
7,48000	-50278
7,48400	-50314
7,48800	-50346
7,49200	-50376
7,49600	-50401
7,50000	-50424
7,50400	-50446
7,50800	-50464
7,51200	-50479
7,51600	-50494
7,52000	-50508
7,52400	-50521
7,52800	-50536
7,53200	-50553
7,53600	-50571
7,54000	-50587
7,54400	-50605
7,54800	-50624
7,55200	-50643
7,55600	-50664
7,56000	-50686
7,56400	-50707
7,56800	-50727
7,57200	-50747
7,57600	-50767
7,58000	-50785
7,58400	-50803
7,58800	-50818
7,59200	-50826
7,59600	-50830
7,60000	-50826
7,60400	-50814
7,60800	-50793
7,61200	-50762
7,61600	-50718
7,62000	-50660
7,62400	-50584
7,62800	-50490
7,63200	-50374
7,63600	-50236
7,64000	-50076
7,64400	-49894
7,64800	-49690
7,65200	-49462
7,65600	-49211
7,66000	-48939
7,66400	-48650
7,66800	-48344
7,67200	-48022
[truncated: 18,082 more rows]
